# Supplementary material for: The Plant V-ATPase
Source: Front Plant Sci. 2022 Jun 30;13:931777. doi: 10.3389/fpls.2022.931777 (PMC9280200; doi:10.3389/fpls.2022.931777)
Supplement: Supplementary file 2 [file Data_Sheet_1.ZIP]

Archive with 29 entries (28 files):
- pdb-files/
- pdb-files/a1_a6e4503a311f491d.final.pdb
- pdb-files/a2_0f233ebfba8d2b8d.final.pdb
- pdb-files/a3_b8a5fe2989791f2b.final.pdb
- pdb-files/A_798bbf29ee4b00fa.final.pdb
- pdb-files/B1_59a993006396a9f9.final.pdb
- pdb-files/B2_4f119856837325c8.final.pdb
- pdb-files/B3_d7e18dff996c3f2e.final.pdb
- pdb-files/c-1_e89870d295fea533.final.pdb
- pdb-files/c-2_66ce9653a0309276.final.pdb
- pdb-files/c1_b0944d87588f4660.final.pdb
- pdb-files/c2_1f071eb783df82fc.final.pdb
- pdb-files/c3_e1309eb25c5d73cf.final.pdb
- pdb-files/c4_6861a44fead4872f.final.pdb
- pdb-files/c5_da5f93cda54c70a6.final.pdb
- pdb-files/C_39ae2bfdbb896a02.final.pdb
- pdb-files/d1_8579335fa9d23708.final.pdb
- pdb-files/d2_59580ab3bb58e894.final.pdb
- pdb-files/D_f7213960c5ebf73f.final.pdb
- pdb-files/E1_1bccf27bf4e8b23a.final.pdb
- pdb-files/e1_a5a2c243b46ffda0.final.pdb
- pdb-files/E2_03c6af3f0ce903ec.final.pdb
- pdb-files/e2_0827a2e28bbb2f46.final.pdb
- pdb-files/E3_3de2642a81a23db2.final.pdb
- pdb-files/F_50a0a0d22801aecf.final.pdb
- pdb-files/G1_ea79e0d707927ad3.final.pdb
- pdb-files/G2_38d7e46e1614d032.final.pdb
- pdb-files/G3_3103763c0a050170.final.pdb
- pdb-files/H_c101878ca4d84115.final.pdb
