# Supplementary material for: The Plant V-ATPase
Source: Front Plant Sci. 2022 Jun 30;13:931777. doi: 10.3389/fpls.2022.931777 (PMC9280200; doi:10.3389/fpls.2022.931777)
Supplement: Supplementary file 2 [file Data_Sheet_1.ZIP › pdb-files/a1_a6e4503a311f491d.final.pdb]

ATOM      1  N   ASP    12     154.023 132.425 268.853  1.00                 N  
ATOM      2  CA  ASP    12     153.709 132.882 267.506  1.00                 C  
ATOM      3  C   ASP    12     153.936 134.373 267.381  1.00                 C  
ATOM      4  O   ASP    12     153.186 135.172 267.938  1.00                 O  
ATOM      5  CB  ASP    12     152.264 132.533 267.145  1.00                 C  
ATOM      6  CG  ASP    12     151.919 132.887 265.712  1.00                 C  
ATOM      7  OD1 ASP    12     152.732 133.574 265.058  1.00                 O  
ATOM      8  OD2 ASP    12     150.837 132.478 265.242  1.00                 O  
ATOM      9  N   LEU    13     154.968 134.747 266.635  1.00                 N  
ATOM     10  CA  LEU    13     155.294 136.148 266.468  1.00                 C  
ATOM     11  C   LEU    13     154.967 136.606 265.051  1.00                 C  
ATOM     12  O   LEU    13     154.964 135.826 264.096  1.00                 O  
ATOM     13  CB  LEU    13     156.771 136.396 266.782  1.00                 C  
ATOM     14  CG  LEU    13     157.240 136.007 268.186  1.00                 C  
ATOM     15  CD1 LEU    13     158.739 136.221 268.330  1.00                 C  
ATOM     16  CD2 LEU    13     156.488 136.802 269.243  1.00                 C  
ATOM     17  N   MET    14     154.692 137.902 264.923  1.00                 N  
ATOM     18  CA  MET    14     154.482 138.517 263.620  1.00                 C  
ATOM     19  C   MET    14     155.813 138.612 262.889  1.00                 C  
ATOM     20  O   MET    14     156.817 139.058 263.455  1.00                 O  
ATOM     21  CB  MET    14     153.841 139.897 263.776  1.00                 C  
ATOM     22  SD  MET    14     152.633 142.143 262.693  1.00                 S  
ATOM     23  CE  MET    14     151.056 141.626 263.366  1.00                 C  
ATOM     24  CG  MET    14     153.444 140.549 262.462  1.00                 C  
ATOM     25  N   ARG    15     155.819 138.181 261.635  1.00                 N  
ATOM     26  CA  ARG    15     156.986 138.194 260.778  1.00                 C  
ATOM     27  C   ARG    15     156.567 138.702 259.408  1.00                 C  
ATOM     28  O   ARG    15     155.382 138.918 259.138  1.00                 O  
ATOM     29  CB  ARG    15     157.605 136.797 260.695  1.00                 C  
ATOM     30  CD  ARG    15     158.727 134.883 261.868  1.00                 C  
ATOM     31  NE  ARG    15     159.210 134.353 263.141  1.00                 N  
ATOM     32  CG  ARG    15     158.177 136.293 262.010  1.00                 C  
ATOM     33  CZ  ARG    15     160.450 134.512 263.593  1.00                 C  
ATOM     34  NH1 ARG    15     160.800 133.995 264.763  1.00                 N  
ATOM     35  NH2 ARG    15     161.336 135.187 262.875  1.00                 N  
ATOM     36  N   SER    16     157.544 138.900 258.538  1.00                 N  
ATOM     37  CA  SER    16     157.246 139.332 257.188  1.00                 C  
ATOM     38  C   SER    16     156.486 138.236 256.454  1.00                 C  
ATOM     39  O   SER    16     156.544 137.056 256.811  1.00                 O  
ATOM     40  CB  SER    16     158.534 139.693 256.444  1.00                 C  
ATOM     41  OG  SER    16     159.325 138.542 256.207  1.00                 O  
ATOM     42  N   GLU    17     155.764 138.629 255.415  1.00                 N  
ATOM     43  CA  GLU    17     155.003 137.680 254.622  1.00                 C  
ATOM     44  C   GLU    17     155.883 137.041 253.563  1.00                 C  
ATOM     45  O   GLU    17     156.869 137.627 253.109  1.00                 O  
ATOM     46  CB  GLU    17     153.801 138.368 253.971  1.00                 C  
ATOM     47  CD  GLU    17     151.573 139.516 254.278  1.00                 C  
ATOM     48  CG  GLU    17     152.762 138.870 254.960  1.00                 C  
ATOM     49  OE1 GLU    17     151.638 139.734 253.050  1.00                 O  
ATOM     50  OE2 GLU    17     150.575 139.806 254.972  1.00                 O  
ATOM     51  N   LYS    18     155.506 135.831 253.170  1.00                 N  
ATOM     52  CA  LYS    18     156.113 135.180 252.023  1.00                 C  
ATOM     53  C   LYS    18     155.668 135.825 250.721  1.00                 C  
ATOM     54  O   LYS    18     154.503 136.201 250.564  1.00                 O  
ATOM     55  CB  LYS    18     155.771 133.689 252.010  1.00                 C  
ATOM     56  CD  LYS    18     156.046 131.423 253.054  1.00                 C  
ATOM     57  CE  LYS    18     156.659 130.636 254.201  1.00                 C  
ATOM     58  CG  LYS    18     156.394 132.899 253.150  1.00                 C  
ATOM     59  NZ  LYS    18     156.315 129.189 254.128  1.00                 N  
ATOM     60  N   MET    19     156.647 135.981 249.825  1.00                 N  
ATOM     61  CA  MET    19     156.417 136.217 248.379  1.00                 C  
ATOM     62  C   MET    19     157.109 135.109 247.582  1.00                 C  
ATOM     63  O   MET    19     158.043 134.487 248.123  1.00                 O  
ATOM     64  CB  MET    19     156.933 137.599 247.973  1.00                 C  
ATOM     65  SD  MET    19     156.936 140.356 248.249  1.00                 S  
ATOM     66  CE  MET    19     158.398 140.338 249.284  1.00                 C  
ATOM     67  CG  MET    19     156.214 138.754 248.652  1.00                 C  
ATOM     68  N   THR    20     156.633 134.846 246.364  1.00                 N  
ATOM     69  CA  THR    20     157.224 133.782 245.513  1.00                 C  
ATOM     70  C   THR    20     157.612 134.386 244.161  1.00                 C  
ATOM     71  O   THR    20     156.761 135.073 243.564  1.00                 O  
ATOM     72  CB  THR    20     156.248 132.606 245.321  1.00                 C  
ATOM     73  OG1 THR    20     155.915 132.045 246.596  1.00                 O  
ATOM     74  CG2 THR    20     156.883 131.522 244.463  1.00                 C  
ATOM     75  N   LEU    21     158.835 134.122 243.692  1.00                 N  
ATOM     76  CA  LEU    21     159.265 134.611 242.355  1.00                 C  
ATOM     77  C   LEU    21     158.796 133.615 241.289  1.00                 C  
ATOM     78  O   LEU    21     159.074 132.409 241.445  1.00                 O  
ATOM     79  CB  LEU    21     160.783 134.794 242.314  1.00                 C  
ATOM     80  CG  LEU    21     161.346 135.524 241.093  1.00                 C  
ATOM     81  CD1 LEU    21     162.768 135.996 241.356  1.00                 C  
ATOM     82  CD2 LEU    21     161.305 134.628 239.865  1.00                 C  
ATOM     83  N   VAL    22     158.128 134.105 240.240  1.00                 N  
ATOM     84  CA  VAL    22     157.622 133.221 239.163  1.00                 C  
ATOM     85  C   VAL    22     157.947 133.839 237.800  1.00                 C  
ATOM     86  O   VAL    22     158.285 135.033 237.767  1.00                 O  
ATOM     87  CB  VAL    22     156.108 132.974 239.300  1.00                 C  
ATOM     88  CG1 VAL    22     155.799 132.287 240.622  1.00                 C  
ATOM     89  CG2 VAL    22     155.342 134.282 239.183  1.00                 C  
ATOM     90  N   GLN    23     157.858 133.046 236.728  1.00                 N  
ATOM     91  CA  GLN    23     158.015 133.574 235.381  1.00                 C  
ATOM     92  C   GLN    23     156.655 133.476 234.701  1.00                 C  
ATOM     93  O   GLN    23     156.172 132.373 234.431  1.00                 O  
ATOM     94  CB  GLN    23     159.097 132.801 234.625  1.00                 C  
ATOM     95  CD  GLN    23     161.530 132.143 234.458  1.00                 C  
ATOM     96  CG  GLN    23     160.487 132.929 235.227  1.00                 C  
ATOM     97  OE1 GLN    23     161.200 131.364 233.564  1.00                 O  
ATOM     98  NE2 GLN    23     162.796 132.345 234.804  1.00                 N  
ATOM     99  N   LEU    24     156.052 134.632 234.419  1.00                 N  
ATOM    100  CA  LEU    24     154.723 134.731 233.810  1.00                 C  
ATOM    101  C   LEU    24     154.819 134.983 232.308  1.00                 C  
ATOM    102  O   LEU    24     155.448 135.963 231.886  1.00                 O  
ATOM    103  CB  LEU    24     153.910 135.843 234.476  1.00                 C  
ATOM    104  CG  LEU    24     152.512 136.094 233.908  1.00                 C  
ATOM    105  CD1 LEU    24     151.619 134.880 234.121  1.00                 C  
ATOM    106  CD2 LEU    24     151.887 137.327 234.541  1.00                 C  
ATOM    107  N   ILE    25     154.216 134.097 231.510  1.00                 N  
ATOM    108  CA  ILE    25     154.285 134.175 230.057  1.00                 C  
ATOM    109  C   ILE    25     152.913 134.626 229.584  1.00                 C  
ATOM    110  O   ILE    25     151.948 133.857 229.634  1.00                 O  
ATOM    111  CB  ILE    25     154.705 132.828 229.439  1.00                 C  
ATOM    112  CD1 ILE    25     156.472 130.996 229.577  1.00                 C  
ATOM    113  CG1 ILE    25     156.077 132.404 229.966  1.00                 C  
ATOM    114  CG2 ILE    25     154.682 132.909 227.920  1.00                 C  
ATOM    115  N   ILE    26     152.823 135.877 229.171  1.00                 N  
ATOM    116  CA  ILE    26     151.573 136.497 228.763  1.00                 C  
ATOM    117  C   ILE    26     151.604 136.894 227.292  1.00                 C  
ATOM    118  O   ILE    26     152.515 137.610 226.871  1.00                 O  
ATOM    119  CB  ILE    26     151.246 137.730 229.626  1.00                 C  
ATOM    120  CD1 ILE    26     150.137 136.346 231.458  1.00                 C  
ATOM    121  CG1 ILE    26     151.214 137.350 231.108  1.00                 C  
ATOM    122  CG2 ILE    26     149.939 138.364 229.176  1.00                 C  
ATOM    123  N   PRO    27     150.644 136.398 226.507  1.00                 N  
ATOM    124  CA  PRO    27     150.532 136.820 225.111  1.00                 C  
ATOM    125  C   PRO    27     150.294 138.328 225.072  1.00                 C  
ATOM    126  O   PRO    27     149.658 138.890 225.965  1.00                 O  
ATOM    127  CB  PRO    27     149.339 136.024 224.578  1.00                 C  
ATOM    128  CD  PRO    27     149.543 135.510 226.907  1.00                 C  
ATOM    129  CG  PRO    27     148.547 135.680 225.795  1.00                 C  
ATOM    130  N   VAL    28     150.783 138.983 224.014  1.00                 N  
ATOM    131  CA  VAL    28     150.766 140.446 223.987  1.00                 C  
ATOM    132  C   VAL    28     149.375 141.007 224.243  1.00                 C  
ATOM    133  O   VAL    28     149.190 141.884 225.108  1.00                 O  
ATOM    134  CB  VAL    28     151.294 140.992 222.647  1.00                 C  
ATOM    135  CG1 VAL    28     151.065 142.493 222.556  1.00                 C  
ATOM    136  CG2 VAL    28     152.770 140.664 222.483  1.00                 C  
ATOM    137  N   GLU    29     148.368 140.460 223.562  1.00                 N  
ATOM    138  CA  GLU    29     147.064 141.077 223.718  1.00                 C  
ATOM    139  C   GLU    29     146.616 140.835 225.137  1.00                 C  
ATOM    140  O   GLU    29     146.137 141.740 225.827  1.00                 O  
ATOM    141  CB  GLU    29     146.076 140.506 222.699  1.00                 C  
ATOM    142  CD  GLU    29     143.780 140.631 221.652  1.00                 C  
ATOM    143  CG  GLU    29     144.700 141.152 222.739  1.00                 C  
ATOM    144  OE1 GLU    29     144.136 140.759 220.462  1.00                 O  
ATOM    145  OE2 GLU    29     142.704 140.096 221.991  1.00                 O  
ATOM    146  N   SER    30     146.851 139.617 225.599  1.00                 N  
ATOM    147  CA  SER    30     146.453 139.253 226.940  1.00                 C  
ATOM    148  C   SER    30     147.224 140.116 227.912  1.00                 C  
ATOM    149  O   SER    30     146.688 140.560 228.924  1.00                 O  
ATOM    150  CB  SER    30     146.702 137.764 227.187  1.00                 C  
ATOM    151  OG  SER    30     146.308 137.391 228.496  1.00                 O  
ATOM    152  N   ALA    31     148.483 140.405 227.557  1.00                 N  
ATOM    153  CA  ALA    31     149.383 141.172 228.405  1.00                 C  
ATOM    154  C   ALA    31     148.846 142.551 228.697  1.00                 C  
ATOM    155  O   ALA    31     148.966 143.038 229.824  1.00                 O  
ATOM    156  CB  ALA    31     150.755 141.284 227.758  1.00                 C  
ATOM    157  N   HIS    32     148.210 143.186 227.724  1.00                 N  
ATOM    158  CA  HIS    32     147.668 144.497 228.054  1.00                 C  
ATOM    159  C   HIS    32     146.607 144.366 229.140  1.00                 C  
ATOM    160  O   HIS    32     146.686 145.033 230.188  1.00                 O  
ATOM    161  CB  HIS    32     147.084 145.165 226.807  1.00                 C  
ATOM    162  CG  HIS    32     146.543 146.538 227.055  1.00                 C  
ATOM    163  ND1 HIS    32     147.355 147.625 227.301  1.00                 N  
ATOM    164  CE1 HIS    32     146.586 148.713 227.484  1.00                 C  
ATOM    165  CD2 HIS    32     145.217 147.137 227.118  1.00                 C  
ATOM    166  NE2 HIS    32     145.303 148.427 227.375  1.00                 N  
ATOM    167  N   ARG    33     145.769 143.342 229.017  1.00                 N  
ATOM    168  CA  ARG    33     144.696 143.148 229.978  1.00                 C  
ATOM    169  C   ARG    33     145.272 142.736 231.311  1.00                 C  
ATOM    170  O   ARG    33     144.828 143.211 232.366  1.00                 O  
ATOM    171  CB  ARG    33     143.703 142.101 229.469  1.00                 C  
ATOM    172  CD  ARG    33     141.992 143.702 228.570  1.00                 C  
ATOM    173  NE  ARG    33     141.147 144.065 227.434  1.00                 N  
ATOM    174  CG  ARG    33     142.914 142.538 228.245  1.00                 C  
ATOM    175  CZ  ARG    33     140.446 145.191 227.355  1.00                 C  
ATOM    176  NH1 ARG    33     139.705 145.436 226.283  1.00                 N  
ATOM    177  NH2 ARG    33     140.486 146.069 228.348  1.00                 N  
ATOM    178  N   SER    34     146.282 141.884 231.285  1.00                 N  
ATOM    179  CA  SER    34     146.755 141.342 232.536  1.00                 C  
ATOM    180  C   SER    34     147.466 142.437 233.303  1.00                 C  
ATOM    181  O   SER    34     147.287 142.550 234.517  1.00                 O  
ATOM    182  CB  SER    34     147.677 140.147 232.288  1.00                 C  
ATOM    183  OG  SER    34     148.860 140.546 231.616  1.00                 O  
ATOM    184  N   ILE    35     148.323 143.215 232.639  1.00                 N  
ATOM    185  CA  ILE    35     149.072 144.173 233.429  1.00                 C  
ATOM    186  C   ILE    35     148.072 145.118 234.056  1.00                 C  
ATOM    187  O   ILE    35     148.176 145.479 235.230  1.00                 O  
ATOM    188  CB  ILE    35     150.112 144.920 232.573  1.00                 C  
ATOM    189  CD1 ILE    35     151.959 143.259 233.145  1.00                 C  
ATOM    190  CG1 ILE    35     151.172 143.948 232.052  1.00                 C  
ATOM    191  CG2 ILE    35     150.730 146.063 233.364  1.00                 C  
ATOM    192  N   THR    36     147.060 145.503 233.268  1.00                 N  
ATOM    193  CA  THR    36     146.031 146.426 233.735  1.00                 C  
ATOM    194  C   THR    36     145.349 145.917 234.999  1.00                 C  
ATOM    195  O   THR    36     145.330 146.587 236.047  1.00                 O  
ATOM    196  CB  THR    36     144.963 146.675 232.653  1.00                 C  
ATOM    197  OG1 THR    36     145.573 147.283 231.508  1.00                 O  
ATOM    198  CG2 THR    36     143.880 147.604 233.179  1.00                 C  
ATOM    199  N   TYR    37     144.916 144.659 234.954  1.00                 N  
ATOM    200  CA  TYR    37     144.164 144.084 236.057  1.00                 C  
ATOM    201  C   TYR    37     145.058 143.856 237.250  1.00                 C  
ATOM    202  O   TYR    37     144.632 144.036 238.393  1.00                 O  
ATOM    203  CB  TYR    37     143.504 142.771 235.629  1.00                 C  
ATOM    204  CG  TYR    37     142.361 142.949 234.656  1.00                 C  
ATOM    205  OH  TYR    37     139.228 143.438 231.966  1.00                 O  
ATOM    206  CZ  TYR    37     140.264 143.276 232.857  1.00                 C  
ATOM    207  CD1 TYR    37     142.600 143.070 233.293  1.00                 C  
ATOM    208  CE1 TYR    37     141.562 143.233 232.396  1.00                 C  
ATOM    209  CD2 TYR    37     141.047 142.995 235.103  1.00                 C  
ATOM    210  CE2 TYR    37     139.996 143.157 234.220  1.00                 C  
ATOM    211  N   LEU    38     146.298 143.470 237.015  1.00                 N  
ATOM    212  CA  LEU    38     147.110 143.065 238.136  1.00                 C  
ATOM    213  C   LEU    38     147.577 144.319 238.821  1.00                 C  
ATOM    214  O   LEU    38     147.665 144.369 240.050  1.00                 O  
ATOM    215  CB  LEU    38     148.277 142.195 237.666  1.00                 C  
ATOM    216  CG  LEU    38     147.912 140.827 237.085  1.00                 C  
ATOM    217  CD1 LEU    38     149.146 140.132 236.530  1.00                 C  
ATOM    218  CD2 LEU    38     147.243 139.957 238.138  1.00                 C  
ATOM    219  N   GLY    39     147.779 145.365 238.030  1.00                 N  
ATOM    220  CA  GLY    39     148.221 146.632 238.566  1.00                 C  
ATOM    221  C   GLY    39     147.126 147.188 239.446  1.00                 C  
ATOM    222  O   GLY    39     147.394 147.738 240.522  1.00                 O  
ATOM    223  N   GLU    40     145.874 147.044 239.012  1.00                 N  
ATOM    224  CA  GLU    40     144.818 147.497 239.895  1.00                 C  
ATOM    225  C   GLU    40     144.714 146.582 241.106  1.00                 C  
ATOM    226  O   GLU    40     144.459 147.054 242.217  1.00                 O  
ATOM    227  CB  GLU    40     143.483 147.553 239.149  1.00                 C  
ATOM    228  CD  GLU    40     142.511 149.518 240.404  1.00                 C  
ATOM    229  CG  GLU    40     142.326 148.073 239.987  1.00                 C  
ATOM    230  OE1 GLU    40     143.314 150.225 239.759  1.00                 O  
ATOM    231  OE2 GLU    40     141.854 149.944 241.377  1.00                 O  
ATOM    232  N   LEU    41     144.893 145.273 240.913  1.00                 N  
ATOM    233  CA  LEU    41     144.871 144.373 242.059  1.00                 C  
ATOM    234  C   LEU    41     145.978 144.713 243.049  1.00                 C  
ATOM    235  O   LEU    41     145.751 144.728 244.263  1.00                 O  
ATOM    236  CB  LEU    41     145.006 142.919 241.601  1.00                 C  
ATOM    237  CG  LEU    41     144.982 141.857 242.702  1.00                 C  
ATOM    238  CD1 LEU    41     143.668 141.905 243.466  1.00                 C  
ATOM    239  CD2 LEU    41     145.203 140.471 242.117  1.00                 C  
ATOM    240  N   GLY    42     147.186 144.972 242.544  1.00                 N  
ATOM    241  CA  GLY    42     148.283 145.462 243.365  1.00                 C  
ATOM    242  C   GLY    42     149.060 144.510 244.258  1.00                 C  
ATOM    243  O   GLY    42     149.630 144.968 245.248  1.00                 O  
ATOM    244  N   LEU    43     149.131 143.214 243.964  1.00                 N  
ATOM    245  CA  LEU    43     149.864 142.340 244.875  1.00                 C  
ATOM    246  C   LEU    43     151.148 141.738 244.316  1.00                 C  
ATOM    247  O   LEU    43     151.723 140.853 244.951  1.00                 O  
ATOM    248  CB  LEU    43     148.975 141.186 245.342  1.00                 C  
ATOM    249  CG  LEU    43     147.723 141.571 246.133  1.00                 C  
ATOM    250  CD1 LEU    43     146.883 140.342 246.442  1.00                 C  
ATOM    251  CD2 LEU    43     148.100 142.291 247.418  1.00                 C  
ATOM    252  N   LEU    44     151.614 142.164 243.160  1.00                 N  
ATOM    253  CA  LEU    44     152.817 141.566 242.608  1.00                 C  
ATOM    254  C   LEU    44     153.786 142.668 242.218  1.00                 C  
ATOM    255  O   LEU    44     153.384 143.799 241.929  1.00                 O  
ATOM    256  CB  LEU    44     152.474 140.682 241.407  1.00                 C  
ATOM    257  CG  LEU    44     153.638 139.919 240.772  1.00                 C  
ATOM    258  CD1 LEU    44     153.139 138.664 240.072  1.00                 C  
ATOM    259  CD2 LEU    44     154.393 140.806 239.795  1.00                 C  
ATOM    260  N   GLN    45     155.076 142.351 242.268  1.00                 N  
ATOM    261  CA  GLN    45     156.112 143.301 241.865  1.00                 C  
ATOM    262  C   GLN    45     156.993 142.658 240.800  1.00                 C  
ATOM    263  O   GLN    45     157.539 141.571 241.017  1.00                 O  
ATOM    264  CB  GLN    45     156.939 143.737 243.076  1.00                 C  
ATOM    265  CD  GLN    45     158.745 145.245 243.995  1.00                 C  
ATOM    266  CG  GLN    45     158.002 144.777 242.760  1.00                 C  
ATOM    267  OE1 GLN    45     158.442 144.823 245.111  1.00                 O  
ATOM    268  NE2 GLN    45     159.724 146.121 243.799  1.00                 N  
ATOM    269  N   PHE    46     157.118 143.321 239.652  1.00                 N  
ATOM    270  CA  PHE    46     157.980 142.880 238.557  1.00                 C  
ATOM    271  C   PHE    46     159.384 143.472 238.656  1.00                 C  
ATOM    272  O   PHE    46     159.556 144.613 239.093  1.00                 O  
ATOM    273  CB  PHE    46     157.363 143.250 237.207  1.00                 C  
ATOM    274  CG  PHE    46     156.118 142.477 236.877  1.00                 C  
ATOM    275  CZ  PHE    46     153.819 141.040 236.263  1.00                 C  
ATOM    276  CD1 PHE    46     154.869 142.975 237.203  1.00                 C  
ATOM    277  CE1 PHE    46     153.724 142.264 236.899  1.00                 C  
ATOM    278  CD2 PHE    46     156.197 141.251 236.240  1.00                 C  
ATOM    279  CE2 PHE    46     155.052 140.539 235.936  1.00                 C  
ATOM    280  N   ARG    47     160.386 142.685 238.261  1.00                 N  
ATOM    281  CA  ARG    47     161.759 143.165 238.147  1.00                 C  
ATOM    282  C   ARG    47     162.072 143.503 236.690  1.00                 C  
ATOM    283  O   ARG    47     161.498 142.922 235.768  1.00                 O  
ATOM    284  CB  ARG    47     162.739 142.119 238.683  1.00                 C  
ATOM    285  CD  ARG    47     163.598 140.797 240.635  1.00                 C  
ATOM    286  NE  ARG    47     163.440 140.481 242.053  1.00                 N  
ATOM    287  CG  ARG    47     162.617 141.863 240.176  1.00                 C  
ATOM    288  CZ  ARG    47     164.047 141.137 243.037  1.00                 C  
ATOM    289  NH1 ARG    47     163.843 140.779 244.297  1.00                 N  
ATOM    290  NH2 ARG    47     164.856 142.150 242.758  1.00                 N  
ATOM    291  N   ASP    48     162.991 144.451 236.486  1.00                 N  
ATOM    292  CA  ASP    48     163.567 144.740 235.168  1.00                 C  
ATOM    293  C   ASP    48     164.624 143.713 234.779  1.00                 C  
ATOM    294  O   ASP    48     165.716 143.681 235.349  1.00                 O  
ATOM    295  CB  ASP    48     164.175 146.144 235.145  1.00                 C  
ATOM    296  CG  ASP    48     164.725 146.518 233.783  1.00                 C  
ATOM    297  OD1 ASP    48     164.841 145.621 232.922  1.00                 O  
ATOM    298  OD2 ASP    48     165.040 147.709 233.576  1.00                 O  
ATOM    299  N   LEU    49     164.310 142.913 233.774  1.00                 N  
ATOM    300  CA  LEU    49     165.099 141.778 233.315  1.00                 C  
ATOM    301  C   LEU    49     166.171 142.164 232.318  1.00                 C  
ATOM    302  O   LEU    49     167.029 141.340 231.995  1.00                 O  
ATOM    303  CB  LEU    49     164.195 140.715 232.687  1.00                 C  
ATOM    304  CG  LEU    49     163.160 140.073 233.613  1.00                 C  
ATOM    305  CD1 LEU    49     162.267 139.115 232.840  1.00                 C  
ATOM    306  CD2 LEU    49     163.843 139.349 234.763  1.00                 C  
ATOM    307  N   ASN    50     166.156 143.400 231.848  1.00                 N  
ATOM    308  CA  ASN    50     167.052 143.865 230.794  1.00                 C  
ATOM    309  C   ASN    50     167.520 145.263 231.125  1.00                 C  
ATOM    310  O   ASN    50     167.130 146.248 230.489  1.00                 O  
ATOM    311  CB  ASN    50     166.354 143.808 229.434  1.00                 C  
ATOM    312  CG  ASN    50     165.970 142.397 229.034  1.00                 C  
ATOM    313  OD1 ASN    50     166.793 141.642 228.518  1.00                 O  
ATOM    314  ND2 ASN    50     164.714 142.038 229.273  1.00                 N  
ATOM    315  N   ALA    51     168.353 145.387 232.158  1.00                 N  
ATOM    316  CA  ALA    51     168.790 146.709 232.626  1.00                 C  
ATOM    317  C   ALA    51     169.541 147.504 231.576  1.00                 C  
ATOM    318  O   ALA    51     169.574 148.737 231.655  1.00                 O  
ATOM    319  CB  ALA    51     169.669 146.571 233.859  1.00                 C  
ATOM    320  N   ASP    52     170.114 146.850 230.582  1.00                 N  
ATOM    321  CA  ASP    52     170.919 147.492 229.560  1.00                 C  
ATOM    322  C   ASP    52     170.035 148.022 228.450  1.00                 C  
ATOM    323  O   ASP    52     170.513 148.735 227.561  1.00                 O  
ATOM    324  CB  ASP    52     171.954 146.514 229.000  1.00                 C  
ATOM    325  CG  ASP    52     173.007 146.133 230.022  1.00                 C  
ATOM    326  OD1 ASP    52     173.248 146.930 230.953  1.00                 O  
ATOM    327  OD2 ASP    52     173.592 145.037 229.891  1.00                 O  
ATOM    328  N   LYS    53     168.755 147.702 228.519  1.00                 N  
ATOM    329  CA  LYS    53     167.759 148.010 227.509  1.00                 C  
ATOM    330  C   LYS    53     166.924 149.179 228.015  1.00                 C  
ATOM    331  O   LYS    53     166.433 149.171 229.150  1.00                 O  
ATOM    332  CB  LYS    53     166.896 146.781 227.215  1.00                 C  
ATOM    333  CD  LYS    53     168.342 145.852 225.386  1.00                 C  
ATOM    334  CE  LYS    53     169.020 144.608 224.837  1.00                 C  
ATOM    335  CG  LYS    53     167.680 145.575 226.726  1.00                 C  
ATOM    336  NZ  LYS    53     169.630 144.852 223.501  1.00                 N  
ATOM    337  N   SER    54     166.778 150.177 227.158  1.00                 N  
ATOM    338  CA  SER    54     166.150 151.475 227.341  1.00                 C  
ATOM    339  C   SER    54     164.683 151.365 226.954  1.00                 C  
ATOM    340  O   SER    54     164.208 150.303 226.543  1.00                 O  
ATOM    341  CB  SER    54     166.868 152.540 226.509  1.00                 C  
ATOM    342  OG  SER    54     166.660 152.331 225.123  1.00                 O  
ATOM    343  N   PRO    55     163.940 152.468 227.070  1.00                 N  
ATOM    344  CA  PRO    55     162.509 152.353 226.830  1.00                 C  
ATOM    345  C   PRO    55     162.338 152.170 225.350  1.00                 C  
ATOM    346  O   PRO    55     161.352 151.577 224.891  1.00                 O  
ATOM    347  CB  PRO    55     161.939 153.674 227.350  1.00                 C  
ATOM    348  CD  PRO    55     164.316 153.792 227.604  1.00                 C  
ATOM    349  CG  PRO    55     163.094 154.618 227.316  1.00                 C  
ATOM    350  N   PHE    56     163.278 152.702 224.585  1.00                 N  
ATOM    351  CA  PHE    56     163.224 152.538 223.149  1.00                 C  
ATOM    352  C   PHE    56     163.299 151.038 222.903  1.00                 C  
ATOM    353  O   PHE    56     162.491 150.454 222.171  1.00                 O  
ATOM    354  CB  PHE    56     164.362 153.310 222.478  1.00                 C  
ATOM    355  CG  PHE    56     164.410 153.144 220.986  1.00                 C  
ATOM    356  CZ  PHE    56     164.504 152.833 218.226  1.00                 C  
ATOM    357  CD1 PHE    56     163.552 153.858 220.168  1.00                 C  
ATOM    358  CE1 PHE    56     163.597 153.706 218.795  1.00                 C  
ATOM    359  CD2 PHE    56     165.313 152.274 220.401  1.00                 C  
ATOM    360  CE2 PHE    56     165.357 152.122 219.028  1.00                 C  
ATOM    361  N   GLN    57     164.244 150.399 223.606  1.00                 N  
ATOM    362  CA  GLN    57     164.570 148.980 223.506  1.00                 C  
ATOM    363  C   GLN    57     163.407 148.123 223.988  1.00                 C  
ATOM    364  O   GLN    57     163.124 147.068 223.411  1.00                 O  
ATOM    365  CB  GLN    57     165.832 148.662 224.311  1.00                 C  
ATOM    366  CD  GLN    57     167.434 148.806 222.364  1.00                 C  
ATOM    367  CG  GLN    57     167.097 149.297 223.758  1.00                 C  
ATOM    368  OE1 GLN    57     167.504 147.602 222.119  1.00                 O  
ATOM    369  NE2 GLN    57     167.644 149.740 221.444  1.00                 N  
ATOM    370  N   ARG    58     162.722 148.557 225.040  1.00                 N  
ATOM    371  CA  ARG    58     161.592 147.811 225.583  1.00                 C  
ATOM    372  C   ARG    58     160.371 147.971 224.705  1.00                 C  
ATOM    373  O   ARG    58     159.415 147.200 224.831  1.00                 O  
ATOM    374  CB  ARG    58     161.282 148.270 227.009  1.00                 C  
ATOM    375  CD  ARG    58     162.540 146.507 228.279  1.00                 C  
ATOM    376  NE  ARG    58     163.338 145.837 227.255  1.00                 N  
ATOM    377  CG  ARG    58     162.397 147.996 228.005  1.00                 C  
ATOM    378  CZ  ARG    58     163.431 144.518 227.126  1.00                 C  
ATOM    379  NH1 ARG    58     164.182 143.997 226.165  1.00                 N  
ATOM    380  NH2 ARG    58     162.773 143.722 227.957  1.00                 N  
ATOM    381  N   THR    59     160.378 149.001 223.868  1.00                 N  
ATOM    382  CA  THR    59     159.339 149.309 222.896  1.00                 C  
ATOM    383  C   THR    59     158.105 149.895 223.551  1.00                 C  
ATOM    384  O   THR    59     156.973 149.609 223.171  1.00                 O  
ATOM    385  CB  THR    59     158.931 148.061 222.091  1.00                 C  
ATOM    386  OG1 THR    59     160.106 147.360 221.664  1.00                 O  
ATOM    387  CG2 THR    59     158.128 148.459 220.862  1.00                 C  
ATOM    388  N   PHE    60     158.334 150.717 224.553  1.00                 N  
ATOM    389  CA  PHE    60     157.271 151.501 225.131  1.00                 C  
ATOM    390  C   PHE    60     157.538 152.955 224.828  1.00                 C  
ATOM    391  O   PHE    60     156.876 153.838 225.378  1.00                 O  
ATOM    392  CB  PHE    60     157.176 151.247 226.637  1.00                 C  
ATOM    393  CG  PHE    60     158.440 151.560 227.385  1.00                 C  
ATOM    394  CZ  PHE    60     160.782 152.132 228.769  1.00                 C  
ATOM    395  CD1 PHE    60     158.694 152.842 227.839  1.00                 C  
ATOM    396  CE1 PHE    60     159.857 153.130 228.528  1.00                 C  
ATOM    397  CD2 PHE    60     159.376 150.572 227.635  1.00                 C  
ATOM    398  CE2 PHE    60     160.539 150.859 228.323  1.00                 C  
ATOM    399  N   ALA    61     158.453 153.214 223.893  1.00                 N  
ATOM    400  CA  ALA    61     158.863 154.586 223.651  1.00                 C  
ATOM    401  C   ALA    61     157.715 155.338 223.031  1.00                 C  
ATOM    402  O   ALA    61     157.495 156.517 223.325  1.00                 O  
ATOM    403  CB  ALA    61     160.093 154.622 222.757  1.00                 C  
ATOM    404  N   ASN    62     156.940 154.659 222.192  1.00                 N  
ATOM    405  CA  ASN    62     155.820 155.326 221.560  1.00                 C  
ATOM    406  C   ASN    62     154.744 155.519 222.600  1.00                 C  
ATOM    407  O   ASN    62     154.114 156.576 222.673  1.00                 O  
ATOM    408  CB  ASN    62     155.326 154.520 220.357  1.00                 C  
ATOM    409  CG  ASN    62     156.270 154.604 219.173  1.00                 C  
ATOM    410  OD1 ASN    62     157.064 155.538 219.064  1.00                 O  
ATOM    411  ND2 ASN    62     156.185 153.624 218.281  1.00                 N  
ATOM    412  N   GLN    63     154.648 154.550 223.500  1.00                 N  
ATOM    413  CA  GLN    63     153.649 154.564 224.548  1.00                 C  
ATOM    414  C   GLN    63     153.964 155.675 225.535  1.00                 C  
ATOM    415  O   GLN    63     153.096 156.500 225.857  1.00                 O  
ATOM    416  CB  GLN    63     153.592 153.207 225.252  1.00                 C  
ATOM    417  CD  GLN    63     153.068 150.741 225.095  1.00                 C  
ATOM    418  CG  GLN    63     153.035 152.084 224.393  1.00                 C  
ATOM    419  OE1 GLN    63     153.889 150.515 225.984  1.00                 O  
ATOM    420  NE2 GLN    63     152.173 149.845 224.697  1.00                 N  
ATOM    421  N   VAL    64     155.235 155.803 225.908  1.00                 N  
ATOM    422  CA  VAL    64     155.597 156.829 226.872  1.00                 C  
ATOM    423  C   VAL    64     155.557 158.192 226.212  1.00                 C  
ATOM    424  O   VAL    64     155.092 159.162 226.818  1.00                 O  
ATOM    425  CB  VAL    64     156.987 156.566 227.481  1.00                 C  
ATOM    426  CG1 VAL    64     158.076 156.804 226.446  1.00                 C  
ATOM    427  CG2 VAL    64     157.208 157.444 228.703  1.00                 C  
ATOM    428  N   LYS    65     156.079 158.315 224.995  1.00                 N  
ATOM    429  CA  LYS    65     156.065 159.633 224.394  1.00                 C  
ATOM    430  C   LYS    65     154.623 160.085 224.252  1.00                 C  
ATOM    431  O   LYS    65     154.303 161.256 224.478  1.00                 O  
ATOM    432  CB  LYS    65     156.780 159.613 223.042  1.00                 C  
ATOM    433  CD  LYS    65     158.929 159.407 221.761  1.00                 C  
ATOM    434  CE  LYS    65     160.434 159.217 221.858  1.00                 C  
ATOM    435  CG  LYS    65     158.287 159.438 223.139  1.00                 C  
ATOM    436  NZ  LYS    65     161.072 159.142 220.515  1.00                 N  
ATOM    437  N   ARG    66     153.739 159.161 223.859  1.00                 N  
ATOM    438  CA  ARG    66     152.341 159.503 223.656  1.00                 C  
ATOM    439  C   ARG    66     151.765 159.996 224.964  1.00                 C  
ATOM    440  O   ARG    66     151.063 161.013 225.023  1.00                 O  
ATOM    441  CB  ARG    66     151.565 158.295 223.127  1.00                 C  
ATOM    442  CD  ARG    66     149.384 157.329 222.346  1.00                 C  
ATOM    443  NE  ARG    66     149.349 156.284 223.366  1.00                 N  
ATOM    444  CG  ARG    66     150.101 158.578 222.835  1.00                 C  
ATOM    445  CZ  ARG    66     148.495 156.261 224.384  1.00                 C  
ATOM    446  NH1 ARG    66     148.537 155.270 225.264  1.00                 N  
ATOM    447  NH2 ARG    66     147.600 157.231 224.520  1.00                 N  
ATOM    448  N   CYS    67     152.078 159.273 226.034  1.00                 N  
ATOM    449  CA  CYS    67     151.580 159.646 227.341  1.00                 C  
ATOM    450  C   CYS    67     152.091 161.019 227.715  1.00                 C  
ATOM    451  O   CYS    67     151.352 161.834 228.262  1.00                 O  
ATOM    452  CB  CYS    67     151.995 158.610 228.388  1.00                 C  
ATOM    453  SG  CYS    67     151.159 157.015 228.233  1.00                 S  
ATOM    454  N   GLY    68     153.343 161.302 227.380  1.00                 N  
ATOM    455  CA  GLY    68     153.923 162.589 227.727  1.00                 C  
ATOM    456  C   GLY    68     153.242 163.710 226.967  1.00                 C  
ATOM    457  O   GLY    68     152.991 164.781 227.524  1.00                 O  
ATOM    458  N   GLU    69     152.924 163.472 225.700  1.00                 N  
ATOM    459  CA  GLU    69     152.275 164.517 224.927  1.00                 C  
ATOM    460  C   GLU    69     150.909 164.780 225.517  1.00                 C  
ATOM    461  O   GLU    69     150.512 165.935 225.724  1.00                 O  
ATOM    462  CB  GLU    69     152.177 164.112 223.455  1.00                 C  
ATOM    463  CD  GLU    69     152.400 166.432 222.482  1.00                 C  
ATOM    464  CG  GLU    69     151.559 165.173 222.559  1.00                 C  
ATOM    465  OE1 GLU    69     153.607 166.361 222.795  1.00                 O  
ATOM    466  OE2 GLU    69     151.852 167.491 222.107  1.00                 O  
ATOM    467  N   MET    70     150.218 163.702 225.868  1.00                 N  
ATOM    468  CA  MET    70     148.873 163.851 226.375  1.00                 C  
ATOM    469  C   MET    70     148.963 164.572 227.695  1.00                 C  
ATOM    470  O   MET    70     148.115 165.401 228.023  1.00                 O  
ATOM    471  CB  MET    70     148.198 162.485 226.513  1.00                 C  
ATOM    472  SD  MET    70     146.912 162.692 224.068  1.00                 S  
ATOM    473  CE  MET    70     148.133 163.525 223.056  1.00                 C  
ATOM    474  CG  MET    70     147.975 161.766 225.192  1.00                 C  
ATOM    475  N   SER    71     150.007 164.258 228.449  1.00                 N  
ATOM    476  CA  SER    71     150.214 164.855 229.753  1.00                 C  
ATOM    477  C   SER    71     150.429 166.346 229.613  1.00                 C  
ATOM    478  O   SER    71     149.854 167.142 230.356  1.00                 O  
ATOM    479  CB  SER    71     151.404 164.202 230.458  1.00                 C  
ATOM    480  OG  SER    71     151.137 162.844 230.759  1.00                 O  
ATOM    481  N   ARG    72     151.274 166.742 228.665  1.00                 N  
ATOM    482  CA  ARG    72     151.547 168.159 228.535  1.00                 C  
ATOM    483  C   ARG    72     150.275 168.869 228.122  1.00                 C  
ATOM    484  O   ARG    72     149.945 169.942 228.647  1.00                 O  
ATOM    485  CB  ARG    72     152.669 168.398 227.522  1.00                 C  
ATOM    486  CD  ARG    72     154.216 170.016 226.389  1.00                 C  
ATOM    487  NE  ARG    72     153.851 169.607 225.034  1.00                 N  
ATOM    488  CG  ARG    72     153.060 169.858 227.363  1.00                 C  
ATOM    489  CZ  ARG    72     154.726 169.391 224.058  1.00                 C  
ATOM    490  NH1 ARG    72     154.301 169.021 222.857  1.00                 N  
ATOM    491  NH2 ARG    72     156.023 169.544 224.284  1.00                 N  
ATOM    492  N   LYS    73     149.502 168.234 227.246  1.00                 N  
ATOM    493  CA  LYS    73     148.282 168.873 226.786  1.00                 C  
ATOM    494  C   LYS    73     147.307 168.999 227.942  1.00                 C  
ATOM    495  O   LYS    73     146.678 170.049 228.135  1.00                 O  
ATOM    496  CB  LYS    73     147.663 168.079 225.634  1.00                 C  
ATOM    497  CD  LYS    73     148.553 169.515 223.777  1.00                 C  
ATOM    498  CE  LYS    73     149.288 169.530 222.447  1.00                 C  
ATOM    499  CG  LYS    73     148.478 168.109 224.351  1.00                 C  
ATOM    500  NZ  LYS    73     149.407 170.907 221.893  1.00                 N  
ATOM    501  N   LEU    74     147.226 167.947 228.750  1.00                 N  
ATOM    502  CA  LEU    74     146.306 167.933 229.868  1.00                 C  
ATOM    503  C   LEU    74     146.697 169.007 230.854  1.00                 C  
ATOM    504  O   LEU    74     145.836 169.683 231.411  1.00                 O  
ATOM    505  CB  LEU    74     146.294 166.556 230.534  1.00                 C  
ATOM    506  CG  LEU    74     145.674 165.416 229.724  1.00                 C  
ATOM    507  CD1 LEU    74     145.889 164.081 230.421  1.00                 C  
ATOM    508  CD2 LEU    74     144.189 165.662 229.499  1.00                 C  
ATOM    509  N   ARG    75     147.995 169.140 231.120  1.00                 N  
ATOM    510  CA  ARG    75     148.443 170.120 232.096  1.00                 C  
ATOM    511  C   ARG    75     148.091 171.514 231.611  1.00                 C  
ATOM    512  O   ARG    75     147.627 172.354 232.390  1.00                 O  
ATOM    513  CB  ARG    75     149.948 169.988 232.336  1.00                 C  
ATOM    514  CD  ARG    75     151.791 168.815 233.572  1.00                 C  
ATOM    515  NE  ARG    75     152.726 168.874 232.450  1.00                 N  
ATOM    516  CG  ARG    75     150.347 168.739 233.107  1.00                 C  
ATOM    517  CZ  ARG    75     153.232 167.806 231.843  1.00                 C  
ATOM    518  NH1 ARG    75     154.075 167.956 230.831  1.00                 N  
ATOM    519  NH2 ARG    75     152.895 166.590 232.250  1.00                 N  
ATOM    520  N   PHE    76     148.285 171.769 230.314  1.00                 N  
ATOM    521  CA  PHE    76     147.935 173.078 229.771  1.00                 C  
ATOM    522  C   PHE    76     146.460 173.336 230.011  1.00                 C  
ATOM    523  O   PHE    76     146.063 174.395 230.534  1.00                 O  
ATOM    524  CB  PHE    76     148.273 173.147 228.280  1.00                 C  
ATOM    525  CG  PHE    76     149.742 173.276 227.997  1.00                 C  
ATOM    526  CZ  PHE    76     152.460 173.512 227.466  1.00                 C  
ATOM    527  CD1 PHE    76     150.630 173.610 229.005  1.00                 C  
ATOM    528  CE1 PHE    76     151.982 173.728 228.745  1.00                 C  
ATOM    529  CD2 PHE    76     150.237 173.063 226.723  1.00                 C  
ATOM    530  CE2 PHE    76     151.589 173.182 226.462  1.00                 C  
ATOM    531  N   PHE    77     145.627 172.359 229.663  1.00                 N  
ATOM    532  CA  PHE    77     144.204 172.597 229.781  1.00                 C  
ATOM    533  C   PHE    77     143.864 172.766 231.241  1.00                 C  
ATOM    534  O   PHE    77     143.017 173.583 231.603  1.00                 O  
ATOM    535  CB  PHE    77     143.414 171.447 229.153  1.00                 C  
ATOM    536  CG  PHE    77     141.926 171.644 229.186  1.00                 C  
ATOM    537  CZ  PHE    77     139.171 172.005 229.252  1.00                 C  
ATOM    538  CD1 PHE    77     141.314 172.546 228.332  1.00                 C  
ATOM    539  CE1 PHE    77     139.944 172.728 228.363  1.00                 C  
ATOM    540  CD2 PHE    77     141.138 170.929 230.070  1.00                 C  
ATOM    541  CE2 PHE    77     139.768 171.111 230.100  1.00                 C  
ATOM    542  N   LYS    78     144.450 171.925 232.091  1.00                 N  
ATOM    543  CA  LYS    78     144.148 171.959 233.509  1.00                 C  
ATOM    544  C   LYS    78     144.406 173.356 234.027  1.00                 C  
ATOM    545  O   LYS    78     143.641 173.891 234.833  1.00                 O  
ATOM    546  CB  LYS    78     144.986 170.923 234.260  1.00                 C  
ATOM    547  CD  LYS    78     145.505 169.753 236.420  1.00                 C  
ATOM    548  CE  LYS    78     145.233 169.698 237.914  1.00                 C  
ATOM    549  CG  LYS    78     144.697 170.853 235.751  1.00                 C  
ATOM    550  NZ  LYS    78     146.020 168.626 238.583  1.00                 N  
ATOM    551  N   ASP    79     145.529 173.936 233.597  1.00                 N  
ATOM    552  CA  ASP    79     145.917 175.251 234.074  1.00                 C  
ATOM    553  C   ASP    79     144.855 176.241 233.675  1.00                 C  
ATOM    554  O   ASP    79     144.437 177.089 234.471  1.00                 O  
ATOM    555  CB  ASP    79     147.285 175.643 233.512  1.00                 C  
ATOM    556  CG  ASP    79     148.419 174.853 234.135  1.00                 C  
ATOM    557  OD1 ASP    79     148.190 174.209 235.180  1.00                 O  
ATOM    558  OD2 ASP    79     149.537 174.878 233.577  1.00                 O  
ATOM    559  N   GLN    80     144.386 176.122 232.435  1.00                 N  
ATOM    560  CA  GLN    80     143.382 177.060 231.969  1.00                 C  
ATOM    561  C   GLN    80     142.090 176.858 232.745  1.00                 C  
ATOM    562  O   GLN    80     141.409 177.822 233.104  1.00                 O  
ATOM    563  CB  GLN    80     143.146 176.890 230.467  1.00                 C  
ATOM    564  CD  GLN    80     144.078 177.071 228.126  1.00                 C  
ATOM    565  CG  GLN    80     144.316 177.328 229.601  1.00                 C  
ATOM    566  OE1 GLN    80     143.311 176.182 227.757  1.00                 O  
ATOM    567  NE2 GLN    80     144.737 177.851 227.277  1.00                 N  
ATOM    568  N   ILE    81     141.790 175.604 233.068  1.00                 N  
ATOM    569  CA  ILE    81     140.589 175.277 233.822  1.00                 C  
ATOM    570  C   ILE    81     140.665 175.925 235.185  1.00                 C  
ATOM    571  O   ILE    81     139.703 176.544 235.658  1.00                 O  
ATOM    572  CB  ILE    81     140.399 173.754 233.948  1.00                 C  
ATOM    573  CD1 ILE    81     138.923 173.642 231.873  1.00                 C  
ATOM    574  CG1 ILE    81     140.164 173.130 232.571  1.00                 C  
ATOM    575  CG2 ILE    81     139.269 173.436 234.915  1.00                 C  
ATOM    576  N   ASP    82     141.832 175.844 235.807  1.00                 N  
ATOM    577  CA  ASP    82     141.981 176.429 237.120  1.00                 C  
ATOM    578  C   ASP    82     141.816 177.922 236.990  1.00                 C  
ATOM    579  O   ASP    82     141.175 178.560 237.829  1.00                 O  
ATOM    580  CB  ASP    82     143.340 176.061 237.720  1.00                 C  
ATOM    581  CG  ASP    82     143.419 174.604 238.131  1.00                 C  
ATOM    582  OD1 ASP    82     142.358 173.951 238.212  1.00                 O  
ATOM    583  OD2 ASP    82     144.543 174.116 238.373  1.00                 O  
ATOM    584  N   LYS    83     142.374 178.487 235.921  1.00                 N  
ATOM    585  CA  LYS    83     142.286 179.921 235.735  1.00                 C  
ATOM    586  C   LYS    83     140.825 180.324 235.702  1.00                 C  
ATOM    587  O   LYS    83     140.443 181.369 236.238  1.00                 O  
ATOM    588  CB  LYS    83     143.006 180.340 234.452  1.00                 C  
ATOM    589  CD  LYS    83     145.168 180.638 233.212  1.00                 C  
ATOM    590  CE  LYS    83     146.681 180.510 233.279  1.00                 C  
ATOM    591  CG  LYS    83     144.520 180.226 234.524  1.00                 C  
ATOM    592  NZ  LYS    83     147.327 180.870 231.987  1.00                 N  
ATOM    593  N   ALA    84     139.990 179.489 235.098  1.00                 N  
ATOM    594  CA  ALA    84     138.584 179.819 234.962  1.00                 C  
ATOM    595  C   ALA    84     137.788 179.560 236.229  1.00                 C  
ATOM    596  O   ALA    84     136.579 179.795 236.228  1.00                 O  
ATOM    597  CB  ALA    84     137.964 179.035 233.816  1.00                 C  
ATOM    598  N   GLY    85     138.418 179.053 237.290  1.00                 N  
ATOM    599  CA  GLY    85     137.706 178.749 238.530  1.00                 C  
ATOM    600  C   GLY    85     136.569 177.764 238.278  1.00                 C  
ATOM    601  O   GLY    85     135.462 177.925 238.794  1.00                 O  
ATOM    602  N   LEU    86     136.815 176.771 237.440  1.00                 N  
ATOM    603  CA  LEU    86     135.809 175.731 237.221  1.00                 C  
ATOM    604  C   LEU    86     135.868 174.719 238.363  1.00                 C  
ATOM    605  O   LEU    86     136.957 174.220 238.686  1.00                 O  
ATOM    606  CB  LEU    86     136.031 175.047 235.871  1.00                 C  
ATOM    607  CG  LEU    86     135.034 173.949 235.495  1.00                 C  
ATOM    608  CD1 LEU    86     133.641 174.529 235.304  1.00                 C  
ATOM    609  CD2 LEU    86     135.482 173.223 234.236  1.00                 C  
ATOM    610  N   ARG    87     134.726 174.384 238.978  1.00                 N  
ATOM    611  CA  ARG    87     134.591 173.435 240.111  1.00                 C  
ATOM    612  C   ARG    87     134.698 171.984 239.659  1.00                 C  
ATOM    613  O   ARG    87     133.756 171.195 239.755  1.00                 O  
ATOM    614  CB  ARG    87     133.260 173.649 240.834  1.00                 C  
ATOM    615  CD  ARG    87     131.796 175.144 242.221  1.00                 C  
ATOM    616  NE  ARG    87     130.746 175.342 241.225  1.00                 N  
ATOM    617  CG  ARG    87     133.163 174.971 241.579  1.00                 C  
ATOM    618  CZ  ARG    87     129.446 175.352 241.503  1.00                 C  
ATOM    619  NH1 ARG    87     128.562 175.539 240.532  1.00                 N  
ATOM    620  NH2 ARG    87     129.033 175.174 242.750  1.00                 N  
ATOM    621  N   CYS    88     135.867 171.591 239.177  1.00                 N  
ATOM    622  CA  CYS    88     136.043 170.211 238.749  1.00                 C  
ATOM    623  C   CYS    88     136.300 169.362 239.980  1.00                 C  
ATOM    624  O   CYS    88     137.096 169.730 240.849  1.00                 O  
ATOM    625  CB  CYS    88     137.189 170.105 237.741  1.00                 C  
ATOM    626  SG  CYS    88     136.902 170.984 236.188  1.00                 S  
ATOM    627  N   SER    89     135.627 168.217 240.050  1.00                 N  
ATOM    628  CA  SER    89     135.678 167.349 241.221  1.00                 C  
ATOM    629  C   SER    89     136.692 166.219 241.108  1.00                 C  
ATOM    630  O   SER    89     137.438 165.974 242.059  1.00                 O  
ATOM    631  CB  SER    89     134.301 166.742 241.498  1.00                 C  
ATOM    632  OG  SER    89     133.365 167.743 241.859  1.00                 O  
ATOM    633  N   PRO    90     136.736 165.528 239.970  1.00                 N  
ATOM    634  CA  PRO    90     137.607 164.364 239.812  1.00                 C  
ATOM    635  C   PRO    90     137.352 163.330 240.905  1.00                 C  
ATOM    636  O   PRO    90     138.285 162.792 241.500  1.00                 O  
ATOM    637  CB  PRO    90     139.020 164.943 239.908  1.00                 C  
ATOM    638  CD  PRO    90     137.517 166.738 240.406  1.00                 C  
ATOM    639  CG  PRO    90     138.865 166.168 240.746  1.00                 C  
ATOM    640  N   ARG    91     136.078 163.050 241.183  1.00                 N  
ATOM    641  CA  ARG    91     135.749 162.084 242.221  1.00                 C  
ATOM    642  C   ARG    91     135.087 160.847 241.648  1.00                 C  
ATOM    643  O   ARG    91     134.697 159.950 242.402  1.00                 O  
ATOM    644  CB  ARG    91     134.837 162.718 243.273  1.00                 C  
ATOM    645  CD  ARG    91     134.536 164.409 245.103  1.00                 C  
ATOM    646  NE  ARG    91     135.146 165.492 245.870  1.00                 N  
ATOM    647  CG  ARG    91     135.480 163.856 244.048  1.00                 C  
ATOM    648  CZ  ARG    91     134.547 166.127 246.872  1.00                 C  
ATOM    649  NH1 ARG    91     135.180 167.101 247.513  1.00                 N  
ATOM    650  NH2 ARG    91     133.316 165.788 247.232  1.00                 N  
ATOM    651  N   LEU    92     134.954 160.788 240.328  1.00                 N  
ATOM    652  CA  LEU    92     134.268 159.728 239.634  1.00                 C  
ATOM    653  C   LEU    92     135.309 158.964 238.837  1.00                 C  
ATOM    654  O   LEU    92     136.508 159.216 238.931  1.00                 O  
ATOM    655  CB  LEU    92     133.164 160.298 238.742  1.00                 C  
ATOM    656  CG  LEU    92     132.080 161.119 239.445  1.00                 C  
ATOM    657  CD1 LEU    92     131.113 161.712 238.432  1.00                 C  
ATOM    658  CD2 LEU    92     131.330 160.264 240.456  1.00                 C  
ATOM    659  N   GLU    93     134.830 157.985 238.082  1.00                 N  
ATOM    660  CA  GLU    93     135.667 157.157 237.224  1.00                 C  
ATOM    661  C   GLU    93     136.665 156.263 237.940  1.00                 C  
ATOM    662  O   GLU    93     137.435 155.582 237.255  1.00                 O  
ATOM    663  CB  GLU    93     136.451 158.027 236.240  1.00                 C  
ATOM    664  CD  GLU    93     134.651 158.228 234.479  1.00                 C  
ATOM    665  CG  GLU    93     135.586 158.967 235.416  1.00                 C  
ATOM    666  OE1 GLU    93     134.869 157.018 234.255  1.00                 O  
ATOM    667  OE2 GLU    93     133.702 158.857 233.968  1.00                 O  
ATOM    668  N   ILE    94     136.705 156.239 239.268  1.00                 N  
ATOM    669  CA  ILE    94     137.834 155.595 239.936  1.00                 C  
ATOM    670  C   ILE    94     137.940 154.133 239.543  1.00                 C  
ATOM    671  O   ILE    94     139.058 153.666 239.256  1.00                 O  
ATOM    672  CB  ILE    94     137.729 155.718 241.467  1.00                 C  
ATOM    673  CD1 ILE    94     137.526 157.437 243.340  1.00                 C  
ATOM    674  CG1 ILE    94     137.906 157.176 241.898  1.00                 C  
ATOM    675  CG2 ILE    94     138.734 154.801 242.146  1.00                 C  
ATOM    676  N   GLU    95     136.857 153.363 239.510  1.00                 N  
ATOM    677  CA  GLU    95     136.941 151.920 239.271  1.00                 C  
ATOM    678  C   GLU    95     136.905 151.477 237.815  1.00                 C  
ATOM    679  O   GLU    95     136.919 150.263 237.578  1.00                 O  
ATOM    680  CB  GLU    95     135.809 151.190 239.996  1.00                 C  
ATOM    681  CD  GLU    95     134.732 150.569 242.195  1.00                 C  
ATOM    682  CG  GLU    95     135.885 151.276 241.512  1.00                 C  
ATOM    683  OE1 GLU    95     133.821 150.095 241.484  1.00                 O  
ATOM    684  OE2 GLU    95     134.738 150.489 243.441  1.00                 O  
ATOM    685  N   PRO    96     136.555 152.285 236.868  1.00                 N  
ATOM    686  CA  PRO    96     136.615 151.869 235.470  1.00                 C  
ATOM    687  C   PRO    96     137.780 152.517 234.729  1.00                 C  
ATOM    688  O   PRO    96     137.618 153.423 233.907  1.00                 O  
ATOM    689  CB  PRO    96     135.273 152.322 234.891  1.00                 C  
ATOM    690  CD  PRO    96     135.224 152.900 237.213  1.00                 C  
ATOM    691  CG  PRO    96     134.370 152.419 236.074  1.00                 C  
ATOM    692  N   ASP    97     138.982 152.038 235.032  1.00                 N  
ATOM    693  CA  ASP    97     140.203 152.529 234.408  1.00                 C  
ATOM    694  C   ASP    97     140.165 152.147 232.932  1.00                 C  
ATOM    695  O   ASP    97     139.665 151.085 232.553  1.00                 O  
ATOM    696  CB  ASP    97     141.433 151.952 235.111  1.00                 C  
ATOM    697  CG  ASP    97     141.635 152.528 236.499  1.00                 C  
ATOM    698  OD1 ASP    97     140.976 153.538 236.825  1.00                 O  
ATOM    699  OD2 ASP    97     142.452 151.970 237.261  1.00                 O  
ATOM    700  N   ILE    98     140.694 153.011 232.072  1.00                 N  
ATOM    701  CA  ILE    98     140.694 152.723 230.644  1.00                 C  
ATOM    702  C   ILE    98     141.812 153.433 229.897  1.00                 C  
ATOM    703  O   ILE    98     142.200 154.560 230.216  1.00                 O  
ATOM    704  CB  ILE    98     139.348 153.093 229.994  1.00                 C  
ATOM    705  CD1 ILE    98     137.903 152.599 227.953  1.00                 C  
ATOM    706  CG1 ILE    98     139.291 152.575 228.555  1.00                 C  
ATOM    707  CG2 ILE    98     139.117 154.595 230.065  1.00                 C  
ATOM    708  N   ALA    99     142.346 152.764 228.876  1.00                 N  
ATOM    709  CA  ALA    99     143.398 153.337 228.038  1.00                 C  
ATOM    710  C   ALA    99     142.711 153.682 226.719  1.00                 C  
ATOM    711  O   ALA    99     141.996 152.875 226.118  1.00                 O  
ATOM    712  CB  ALA    99     144.545 152.351 227.879  1.00                 C  
ATOM    713  N   LEU   100     142.934 154.908 226.261  1.00                 N  
ATOM    714  CA  LEU   100     142.290 155.422 225.065  1.00                 C  
ATOM    715  C   LEU   100     143.260 155.859 223.966  1.00                 C  
ATOM    716  O   LEU   100     144.288 156.490 224.224  1.00                 O  
ATOM    717  CB  LEU   100     141.388 156.608 225.410  1.00                 C  
ATOM    718  CG  LEU   100     140.091 156.280 226.153  1.00                 C  
ATOM    719  CD1 LEU   100     140.373 155.975 227.617  1.00                 C  
ATOM    720  CD2 LEU   100     139.098 157.426 226.033  1.00                 C  
ATOM    721  N   GLY   101     142.941 155.526 222.718  1.00                 N  
ATOM    722  CA  GLY   101     143.792 155.953 221.612  1.00                 C  
ATOM    723  C   GLY   101     143.079 157.020 220.783  1.00                 C  
ATOM    724  O   GLY   101     141.862 157.210 220.869  1.00                 O  
ATOM    725  N   ASP   102     143.839 157.775 220.020  1.00                 N  
ATOM    726  CA  ASP   102     143.318 158.776 219.113  1.00                 C  
ATOM    727  C   ASP   102     142.437 159.764 219.863  1.00                 C  
ATOM    728  O   ASP   102     142.528 160.972 219.622  1.00                 O  
ATOM    729  CB  ASP   102     142.534 158.114 217.978  1.00                 C  
ATOM    730  CG  ASP   102     143.422 157.316 217.045  1.00                 C  
ATOM    731  OD1 ASP   102     144.655 157.510 217.086  1.00                 O  
ATOM    732  OD2 ASP   102     142.885 156.495 216.271  1.00                 O  
ATOM    733  N   LEU   103     141.730 159.296 220.895  1.00                 N  
ATOM    734  CA  LEU   103     140.816 160.165 221.631  1.00                 C  
ATOM    735  C   LEU   103     141.590 161.217 222.407  1.00                 C  
ATOM    736  O   LEU   103     141.134 162.363 222.523  1.00                 O  
ATOM    737  CB  LEU   103     139.939 159.342 222.577  1.00                 C  
ATOM    738  CG  LEU   103     138.920 158.411 221.918  1.00                 C  
ATOM    739  CD1 LEU   103     138.228 157.547 222.962  1.00                 C  
ATOM    740  CD2 LEU   103     137.895 159.209 221.128  1.00                 C  
ATOM    741  N   GLU   104     142.785 160.867 222.869  1.00                 N  
ATOM    742  CA  GLU   104     143.628 161.838 223.550  1.00                 C  
ATOM    743  C   GLU   104     143.985 162.969 222.604  1.00                 C  
ATOM    744  O   GLU   104     143.936 164.146 222.982  1.00                 O  
ATOM    745  CB  GLU   104     144.892 161.165 224.089  1.00                 C  
ATOM    746  CD  GLU   104     145.906 159.520 225.716  1.00                 C  
ATOM    747  CG  GLU   104     144.645 160.226 225.259  1.00                 C  
ATOM    748  OE1 GLU   104     146.930 159.615 225.007  1.00                 O  
ATOM    749  OE2 GLU   104     145.870 158.871 226.782  1.00                 O  
ATOM    750  N   ARG   105     144.266 162.640 221.346  1.00                 N  
ATOM    751  CA  ARG   105     144.559 163.698 220.397  1.00                 C  
ATOM    752  C   ARG   105     143.352 164.604 220.268  1.00                 C  
ATOM    753  O   ARG   105     143.492 165.833 220.217  1.00                 O  
ATOM    754  CB  ARG   105     144.950 163.108 219.041  1.00                 C  
ATOM    755  CD  ARG   105     146.772 162.149 217.605  1.00                 C  
ATOM    756  NE  ARG   105     145.887 161.204 216.928  1.00                 N  
ATOM    757  CG  ARG   105     146.316 162.440 219.025  1.00                 C  
ATOM    758  CZ  ARG   105     146.023 159.883 216.983  1.00                 C  
ATOM    759  NH1 ARG   105     145.170 159.101 216.335  1.00                 N  
ATOM    760  NH2 ARG   105     147.012 159.347 217.685  1.00                 N  
ATOM    761  N   GLN   106     142.152 164.023 220.321  1.00                 N  
ATOM    762  CA  GLN   106     140.949 164.826 220.179  1.00                 C  
ATOM    763  C   GLN   106     140.840 165.765 221.358  1.00                 C  
ATOM    764  O   GLN   106     140.498 166.943 221.198  1.00                 O  
ATOM    765  CB  GLN   106     139.715 163.928 220.072  1.00                 C  
ATOM    766  CD  GLN   106     139.600 163.950 217.549  1.00                 C  
ATOM    767  CG  GLN   106     139.661 163.097 218.800  1.00                 C  
ATOM    768  OE1 GLN   106     138.810 164.890 217.465  1.00                 O  
ATOM    769  NE2 GLN   106     140.436 163.623 216.570  1.00                 N  
ATOM    770  N   LEU   107     141.304 165.298 222.505  1.00                 N  
ATOM    771  CA  LEU   107     141.337 166.133 223.687  1.00                 C  
ATOM    772  C   LEU   107     142.231 167.332 223.416  1.00                 C  
ATOM    773  O   LEU   107     141.829 168.483 223.619  1.00                 O  
ATOM    774  CB  LEU   107     141.831 165.333 224.894  1.00                 C  
ATOM    775  CG  LEU   107     141.960 166.103 226.210  1.00                 C  
ATOM    776  CD1 LEU   107     140.609 166.644 226.652  1.00                 C  
ATOM    777  CD2 LEU   107     142.555 165.218 227.295  1.00                 C  
ATOM    778  N   ALA   108     143.407 167.079 222.842  1.00                 N  
ATOM    779  CA  ALA   108     144.310 168.168 222.495  1.00                 C  
ATOM    780  C   ALA   108     143.629 169.149 221.564  1.00                 C  
ATOM    781  O   ALA   108     143.789 170.367 221.715  1.00                 O  
ATOM    782  CB  ALA   108     145.578 167.622 221.855  1.00                 C  
ATOM    783  N   ASP   109     142.851 168.649 220.605  1.00                 N  
ATOM    784  CA  ASP   109     142.235 169.573 219.669  1.00                 C  
ATOM    785  C   ASP   109     141.355 170.536 220.432  1.00                 C  
ATOM    786  O   ASP   109     141.400 171.751 220.198  1.00                 O  
ATOM    787  CB  ASP   109     141.433 168.810 218.612  1.00                 C  
ATOM    788  CG  ASP   109     142.320 168.076 217.626  1.00                 C  
ATOM    789  OD1 ASP   109     143.533 168.370 217.585  1.00                 O  
ATOM    790  OD2 ASP   109     141.801 167.206 216.895  1.00                 O  
ATOM    791  N   HIS   110     140.702 170.035 221.476  1.00                 N  
ATOM    792  CA  HIS   110     139.813 170.868 222.265  1.00                 C  
ATOM    793  C   HIS   110     140.639 171.976 222.878  1.00                 C  
ATOM    794  O   HIS   110     140.351 173.167 222.702  1.00                 O  
ATOM    795  CB  HIS   110     139.101 170.032 223.331  1.00                 C  
ATOM    796  CG  HIS   110     138.051 169.118 222.781  1.00                 C  
ATOM    797  ND1 HIS   110     136.919 169.582 222.147  1.00                 N  
ATOM    798  CE1 HIS   110     136.170 168.531 221.766  1.00                 C  
ATOM    799  CD2 HIS   110     137.860 167.677 222.716  1.00                 C  
ATOM    800  NE2 HIS   110     136.729 167.386 222.104  1.00                 N  
ATOM    801  N   GLU   111     141.786 171.603 223.431  1.00                 N  
ATOM    802  CA  GLU   111     142.634 172.580 224.085  1.00                 C  
ATOM    803  C   GLU   111     143.207 173.518 223.046  1.00                 C  
ATOM    804  O   GLU   111     143.295 174.731 223.273  1.00                 O  
ATOM    805  CB  GLU   111     143.747 171.883 224.871  1.00                 C  
ATOM    806  CD  GLU   111     145.658 173.531 224.976  1.00                 C  
ATOM    807  CG  GLU   111     144.566 172.817 225.747  1.00                 C  
ATOM    808  OE1 GLU   111     146.122 172.980 223.955  1.00                 O  
ATOM    809  OE2 GLU   111     146.051 174.641 225.392  1.00                 O  
ATOM    810  N   HIS   112     143.513 172.991 221.868  1.00                 N  
ATOM    811  CA  HIS   112     144.090 173.829 220.833  1.00                 C  
ATOM    812  C   HIS   112     143.101 174.935 220.484  1.00                 C  
ATOM    813  O   HIS   112     143.473 176.114 220.398  1.00                 O  
ATOM    814  CB  HIS   112     144.444 172.993 219.602  1.00                 C  
ATOM    815  CG  HIS   112     145.086 173.779 218.501  1.00                 C  
ATOM    816  ND1 HIS   112     146.372 174.265 218.586  1.00                 N  
ATOM    817  CE1 HIS   112     146.667 174.925 217.452  1.00                 C  
ATOM    818  CD2 HIS   112     144.679 174.241 217.182  1.00                 C  
ATOM    819  NE2 HIS   112     145.655 174.915 216.605  1.00                 N  
ATOM    820  N   GLU   113     141.813 174.593 220.518  1.00                 N  
ATOM    821  CA  GLU   113     140.744 175.550 220.252  1.00                 C  
ATOM    822  C   GLU   113     140.751 176.689 221.258  1.00                 C  
ATOM    823  O   GLU   113     140.651 177.863 220.873  1.00                 O  
ATOM    824  CB  GLU   113     139.383 174.851 220.268  1.00                 C  
ATOM    825  CD  GLU   113     137.824 173.189 219.179  1.00                 C  
ATOM    826  CG  GLU   113     139.148 173.922 219.089  1.00                 C  
ATOM    827  OE1 GLU   113     137.178 173.259 220.245  1.00                 O  
ATOM    828  OE2 GLU   113     137.433 172.545 218.183  1.00                 O  
ATOM    829  N   VAL   114     140.963 176.382 222.533  1.00                 N  
ATOM    830  CA  VAL   114     140.986 177.458 223.514  1.00                 C  
ATOM    831  C   VAL   114     142.106 178.428 223.182  1.00                 C  
ATOM    832  O   VAL   114     141.903 179.648 223.243  1.00                 O  
ATOM    833  CB  VAL   114     141.148 176.913 224.945  1.00                 C  
ATOM    834  CG1 VAL   114     141.382 178.053 225.925  1.00                 C  
ATOM    835  CG2 VAL   114     139.927 176.101 225.348  1.00                 C  
ATOM    836  N   LEU   115     143.286 177.922 222.819  1.00                 N  
ATOM    837  CA  LEU   115     144.368 178.856 222.538  1.00                 C  
ATOM    838  C   LEU   115     143.937 179.772 221.410  1.00                 C  
ATOM    839  O   LEU   115     144.037 181.000 221.516  1.00                 O  
ATOM    840  CB  LEU   115     145.650 178.100 222.184  1.00                 C  
ATOM    841  CG  LEU   115     146.317 177.326 223.323  1.00                 C  
ATOM    842  CD1 LEU   115     147.467 176.481 222.797  1.00                 C  
ATOM    843  CD2 LEU   115     146.809 178.276 224.403  1.00                 C  
ATOM    844  N   GLU   116     143.261 179.195 220.419  1.00                 N  
ATOM    845  CA  GLU   116     142.808 179.970 219.279  1.00                 C  
ATOM    846  C   GLU   116     141.795 180.993 219.743  1.00                 C  
ATOM    847  O   GLU   116     141.900 182.179 219.409  1.00                 O  
ATOM    848  CB  GLU   116     142.213 179.052 218.209  1.00                 C  
ATOM    849  CD  GLU   116     142.604 177.234 216.499  1.00                 C  
ATOM    850  CG  GLU   116     143.238 178.185 217.496  1.00                 C  
ATOM    851  OE1 GLU   116     141.360 177.116 216.499  1.00                 O  
ATOM    852  OE2 GLU   116     143.350 176.608 215.719  1.00                 O  
ATOM    853  N   MET   117     140.932 180.589 220.672  1.00                 N  
ATOM    854  CA  MET   117     139.913 181.494 221.177  1.00                 C  
ATOM    855  C   MET   117     140.613 182.634 221.888  1.00                 C  
ATOM    856  O   MET   117     140.398 183.811 221.569  1.00                 O  
ATOM    857  CB  MET   117     138.950 180.752 222.106  1.00                 C  
ATOM    858  SD  MET   117     137.003 178.829 222.539  1.00                 S  
ATOM    859  CE  MET   117     136.254 177.639 221.430  1.00                 C  
ATOM    860  CG  MET   117     138.074 179.729 221.401  1.00                 C  
ATOM    861  N   ASN   118     141.598 182.295 222.716  1.00                 N  
ATOM    862  CA  ASN   118     142.280 183.327 223.475  1.00                 C  
ATOM    863  C   ASN   118     142.997 184.225 222.488  1.00                 C  
ATOM    864  O   ASN   118     142.908 185.456 222.573  1.00                 O  
ATOM    865  CB  ASN   118     143.233 182.701 224.495  1.00                 C  
ATOM    866  CG  ASN   118     142.502 182.076 225.667  1.00                 C  
ATOM    867  OD1 ASN   118     141.342 182.394 225.929  1.00                 O  
ATOM    868  ND2 ASN   118     143.180 181.182 226.378  1.00                 N  
ATOM    869  N   SER   119     143.533 183.613 221.434  1.00                 N  
ATOM    870  CA  SER   119     144.299 184.345 220.441  1.00                 C  
ATOM    871  C   SER   119     143.387 185.377 219.811  1.00                 C  
ATOM    872  O   SER   119     143.736 186.558 219.708  1.00                 O  
ATOM    873  CB  SER   119     144.876 183.387 219.397  1.00                 C  
ATOM    874  OG  SER   119     145.608 184.091 218.408  1.00                 O  
ATOM    875  N   ASN   120     142.184 184.956 219.437  1.00                 N  
ATOM    876  CA  ASN   120     141.269 185.871 218.776  1.00                 C  
ATOM    877  C   ASN   120     140.758 186.885 219.784  1.00                 C  
ATOM    878  O   ASN   120     140.737 188.091 219.500  1.00                 O  
ATOM    879  CB  ASN   120     140.121 185.100 218.120  1.00                 C  
ATOM    880  CG  ASN   120     140.557 184.355 216.874  1.00                 C  
ATOM    881  OD1 ASN   120     141.579 184.680 216.270  1.00                 O  
ATOM    882  ND2 ASN   120     139.781 183.350 216.486  1.00                 N  
ATOM    883  N   SER   121     140.502 186.434 221.011  1.00                 N  
ATOM    884  CA  SER   121     139.908 187.322 222.001  1.00                 C  
ATOM    885  C   SER   121     140.854 188.471 222.305  1.00                 C  
ATOM    886  O   SER   121     140.449 189.642 222.264  1.00                 O  
ATOM    887  CB  SER   121     139.569 186.550 223.278  1.00                 C  
ATOM    888  OG  SER   121     140.742 186.073 223.912  1.00                 O  
ATOM    889  N   GLU   122     142.147 188.177 222.432  1.00                 N  
ATOM    890  CA  GLU   122     143.072 189.250 222.751  1.00                 C  
ATOM    891  C   GLU   122     143.147 190.178 221.558  1.00                 C  
ATOM    892  O   GLU   122     143.081 191.403 221.714  1.00                 O  
ATOM    893  CB  GLU   122     144.446 188.683 223.113  1.00                 C  
ATOM    894  CD  GLU   122     145.082 190.461 224.790  1.00                 C  
ATOM    895  CG  GLU   122     145.466 189.736 223.516  1.00                 C  
ATOM    896  OE1 GLU   122     144.257 189.920 225.556  1.00                 O  
ATOM    897  OE2 GLU   122     145.606 191.570 225.024  1.00                 O  
ATOM    898  N   LYS   123     143.153 189.605 220.355  1.00                 N  
ATOM    899  CA  LYS   123     143.247 190.437 219.167  1.00                 C  
ATOM    900  C   LYS   123     142.017 191.322 219.142  1.00                 C  
ATOM    901  O   LYS   123     142.116 192.548 219.002  1.00                 O  
ATOM    902  CB  LYS   123     143.359 189.569 217.912  1.00                 C  
ATOM    903  CD  LYS   123     144.725 187.990 216.519  1.00                 C  
ATOM    904  CE  LYS   123     146.050 187.256 216.389  1.00                 C  
ATOM    905  CG  LYS   123     144.690 188.847 217.774  1.00                 C  
ATOM    906  NZ  LYS   123     146.083 186.379 215.186  1.00                 N  
ATOM    907  N   LEU   124     140.884 190.726 219.511  1.00                 N  
ATOM    908  CA  LEU   124     139.605 191.415 219.495  1.00                 C  
ATOM    909  C   LEU   124     139.648 192.519 220.527  1.00                 C  
ATOM    910  O   LEU   124     139.308 193.675 220.234  1.00                 O  
ATOM    911  CB  LEU   124     138.464 190.433 219.768  1.00                 C  
ATOM    912  CG  LEU   124     138.190 189.393 218.680  1.00                 C  
ATOM    913  CD1 LEU   124     137.157 188.381 219.152  1.00                 C  
ATOM    914  CD2 LEU   124     137.723 190.066 217.398  1.00                 C  
ATOM    915  N   ARG   125     140.234 192.206 221.675  1.00                 N  
ATOM    916  CA  ARG   125     140.309 193.171 222.751  1.00                 C  
ATOM    917  C   ARG   125     141.082 194.380 222.261  1.00                 C  
ATOM    918  O   ARG   125     140.656 195.523 222.478  1.00                 O  
ATOM    919  CB  ARG   125     140.966 192.548 223.984  1.00                 C  
ATOM    920  CD  ARG   125     141.733 192.809 226.360  1.00                 C  
ATOM    921  NE  ARG   125     143.129 192.496 226.066  1.00                 N  
ATOM    922  CG  ARG   125     141.039 193.478 225.185  1.00                 C  
ATOM    923  CZ  ARG   125     144.118 193.383 226.109  1.00                 C  
ATOM    924  NH1 ARG   125     145.358 193.007 225.826  1.00                 N  
ATOM    925  NH2 ARG   125     143.865 194.643 226.436  1.00                 N  
ATOM    926  N   GLN   126     142.176 194.152 221.529  1.00                 N  
ATOM    927  CA  GLN   126     142.973 195.286 221.084  1.00                 C  
ATOM    928  C   GLN   126     142.134 196.169 220.174  1.00                 C  
ATOM    929  O   GLN   126     142.103 197.394 220.357  1.00                 O  
ATOM    930  CB  GLN   126     144.236 194.805 220.367  1.00                 C  
ATOM    931  CD  GLN   126     145.770 196.650 221.155  1.00                 C  
ATOM    932  CG  GLN   126     145.184 195.922 219.962  1.00                 C  
ATOM    933  OE1 GLN   126     145.897 196.082 222.240  1.00                 O  
ATOM    934  NE2 GLN   126     146.130 197.913 220.958  1.00                 N  
ATOM    935  N   THR   127     141.363 195.575 219.254  1.00                 N  
ATOM    936  CA  THR   127     140.556 196.443 218.414  1.00                 C  
ATOM    937  C   THR   127     139.555 197.160 219.295  1.00                 C  
ATOM    938  O   THR   127     139.350 198.371 219.159  1.00                 O  
ATOM    939  CB  THR   127     139.842 195.650 217.304  1.00                 C  
ATOM    940  OG1 THR   127     140.816 195.032 216.452  1.00                 O  
ATOM    941  CG2 THR   127     138.976 196.573 216.462  1.00                 C  
ATOM    942  N   TYR   128     138.998 196.442 220.277  1.00                 N  
ATOM    943  CA  TYR   128     138.015 197.062 221.145  1.00                 C  
ATOM    944  C   TYR   128     138.716 198.189 221.865  1.00                 C  
ATOM    945  O   TYR   128     138.270 199.342 221.847  1.00                 O  
ATOM    946  CB  TYR   128     137.427 196.031 222.111  1.00                 C  
ATOM    947  CG  TYR   128     136.387 196.597 223.051  1.00                 C  
ATOM    948  OH  TYR   128     133.514 198.151 225.625  1.00                 O  
ATOM    949  CZ  TYR   128     134.466 197.636 224.775  1.00                 C  
ATOM    950  CD1 TYR   128     135.088 196.829 222.618  1.00                 C  
ATOM    951  CE1 TYR   128     134.130 197.346 223.470  1.00                 C  
ATOM    952  CD2 TYR   128     136.707 196.896 224.369  1.00                 C  
ATOM    953  CE2 TYR   128     135.763 197.413 225.236  1.00                 C  
ATOM    954  N   ASN   129     139.925 197.877 222.340  1.00                 N  
ATOM    955  CA  ASN   129     140.731 198.787 223.137  1.00                 C  
ATOM    956  C   ASN   129     141.002 200.025 222.318  1.00                 C  
ATOM    957  O   ASN   129     141.039 201.145 222.839  1.00                 O  
ATOM    958  CB  ASN   129     142.022 198.103 223.590  1.00                 C  
ATOM    959  CG  ASN   129     141.787 197.082 224.686  1.00                 C  
ATOM    960  OD1 ASN   129     140.763 197.114 225.368  1.00                 O  
ATOM    961  ND2 ASN   129     142.738 196.171 224.858  1.00                 N  
ATOM    962  N   GLU   130     141.106 199.821 221.014  1.00                 N  
ATOM    963  CA  GLU   130     141.348 200.864 220.039  1.00                 C  
ATOM    964  C   GLU   130     140.043 201.542 219.672  1.00                 C  
ATOM    965  O   GLU   130     139.944 202.775 219.725  1.00                 O  
ATOM    966  CB  GLU   130     142.027 200.287 218.795  1.00                 C  
ATOM    967  CD  GLU   130     144.073 199.202 217.789  1.00                 C  
ATOM    968  CG  GLU   130     143.456 199.824 219.026  1.00                 C  
ATOM    969  OE1 GLU   130     143.334 198.965 216.811  1.00                 O  
ATOM    970  OE2 GLU   130     145.297 198.952 217.798  1.00                 O  
ATOM    971  N   LEU   131     139.011 200.761 219.360  1.00                 N  
ATOM    972  CA  LEU   131     137.822 201.385 218.807  1.00                 C  
ATOM    973  C   LEU   131     137.192 202.346 219.799  1.00                 C  
ATOM    974  O   LEU   131     136.608 203.349 219.380  1.00                 O  
ATOM    975  CB  LEU   131     136.804 200.322 218.390  1.00                 C  
ATOM    976  CG  LEU   131     137.187 199.449 217.193  1.00                 C  
ATOM    977  CD1 LEU   131     136.171 198.335 216.993  1.00                 C  
ATOM    978  CD2 LEU   131     137.307 200.289 215.931  1.00                 C  
ATOM    979  N   LEU   132     137.238 202.049 221.098  1.00                 N  
ATOM    980  CA  LEU   132     136.542 202.930 222.026  1.00                 C  
ATOM    981  C   LEU   132     137.027 204.359 221.830  1.00                 C  
ATOM    982  O   LEU   132     136.256 205.314 221.974  1.00                 O  
ATOM    983  CB  LEU   132     136.762 202.470 223.469  1.00                 C  
ATOM    984  CG  LEU   132     135.798 201.406 223.996  1.00                 C  
ATOM    985  CD1 LEU   132     134.369 201.926 223.995  1.00                 C  
ATOM    986  CD2 LEU   132     135.898 200.133 223.168  1.00                 C  
ATOM    987  N   GLU   133     138.285 204.503 221.401  1.00                 N  
ATOM    988  CA  GLU   133     138.920 205.807 221.257  1.00                 C  
ATOM    989  C   GLU   133     138.217 206.645 220.206  1.00                 C  
ATOM    990  O   GLU   133     138.002 207.848 220.405  1.00                 O  
ATOM    991  CB  GLU   133     140.398 205.646 220.897  1.00                 C  
ATOM    992  CD  GLU   133     142.702 204.900 221.616  1.00                 C  
ATOM    993  CG  GLU   133     141.254 205.088 222.023  1.00                 C  
ATOM    994  OE1 GLU   133     142.972 204.828 220.399  1.00                 O  
ATOM    995  OE2 GLU   133     143.567 204.824 222.514  1.00                 O  
ATOM    996  N   PHE   134     137.676 205.986 219.194  1.00                 N  
ATOM    997  CA  PHE   134     136.965 206.689 218.139  1.00                 C  
ATOM    998  C   PHE   134     135.694 207.294 218.697  1.00                 C  
ATOM    999  O   PHE   134     135.373 208.454 218.405  1.00                 O  
ATOM   1000  CB  PHE   134     136.654 205.741 216.979  1.00                 C  
ATOM   1001  CG  PHE   134     137.854 205.384 216.149  1.00                 C  
ATOM   1002  CZ  PHE   134     140.074 204.729 214.611  1.00                 C  
ATOM   1003  CD1 PHE   134     138.448 204.140 216.266  1.00                 C  
ATOM   1004  CE1 PHE   134     139.553 203.811 215.503  1.00                 C  
ATOM   1005  CD2 PHE   134     138.388 206.292 215.252  1.00                 C  
ATOM   1006  CE2 PHE   134     139.492 205.963 214.489  1.00                 C  
ATOM   1007  N   LYS   135     135.061 206.598 219.633  1.00                 N  
ATOM   1008  CA  LYS   135     133.834 207.143 220.175  1.00                 C  
ATOM   1009  C   LYS   135     134.192 208.362 220.990  1.00                 C  
ATOM   1010  O   LYS   135     133.445 209.344 221.015  1.00                 O  
ATOM   1011  CB  LYS   135     133.105 206.091 221.013  1.00                 C  
ATOM   1012  CD  LYS   135     131.036 205.421 222.267  1.00                 C  
ATOM   1013  CE  LYS   135     129.697 205.883 222.816  1.00                 C  
ATOM   1014  CG  LYS   135     131.761 206.551 221.554  1.00                 C  
ATOM   1015  NZ  LYS   135     128.976 204.786 223.520  1.00                 N  
ATOM   1016  N   ILE   136     135.346 208.328 221.640  1.00                 N  
ATOM   1017  CA  ILE   136     135.718 209.473 222.439  1.00                 C  
ATOM   1018  C   ILE   136     136.177 210.584 221.503  1.00                 C  
ATOM   1019  O   ILE   136     135.952 211.766 221.777  1.00                 O  
ATOM   1020  CB  ILE   136     136.811 209.116 223.463  1.00                 C  
ATOM   1021  CD1 ILE   136     135.072 208.472 225.212  1.00                 C  
ATOM   1022  CG1 ILE   136     136.302 208.052 224.438  1.00                 C  
ATOM   1023  CG2 ILE   136     137.292 210.364 224.187  1.00                 C  
ATOM   1024  N   VAL   137     136.744 210.203 220.352  1.00                 N  
ATOM   1025  CA  VAL   137     137.108 211.180 219.333  1.00                 C  
ATOM   1026  C   VAL   137     135.859 211.803 218.753  1.00                 C  
ATOM   1027  O   VAL   137     135.774 213.023 218.564  1.00                 O  
ATOM   1028  CB  VAL   137     137.960 210.543 218.220  1.00                 C  
ATOM   1029  CG1 VAL   137     138.178 211.532 217.084  1.00                 C  
ATOM   1030  CG2 VAL   137     139.292 210.065 218.776  1.00                 C  
ATOM   1031  N   LEU   138     134.874 210.983 218.464  1.00                 N  
ATOM   1032  CA  LEU   138     133.640 211.508 217.964  1.00                 C  
ATOM   1033  C   LEU   138     132.721 211.670 219.156  1.00                 C  
ATOM   1034  O   LEU   138     133.185 211.988 220.251  1.00                 O  
ATOM   1035  CB  LEU   138     133.055 210.579 216.898  1.00                 C  
ATOM   1036  CG  LEU   138     131.734 211.021 216.265  1.00                 C  
ATOM   1037  CD1 LEU   138     131.912 212.327 215.507  1.00                 C  
ATOM   1038  CD2 LEU   138     131.194 209.941 215.340  1.00                 C  
ATOM   1039  N   PHE   192     142.747 220.355 214.467  1.00                 N  
ATOM   1040  CA  PHE   192     143.848 219.868 215.285  1.00                 C  
ATOM   1041  C   PHE   192     143.469 218.534 215.892  1.00                 C  
ATOM   1042  O   PHE   192     142.303 218.294 216.187  1.00                 O  
ATOM   1043  CB  PHE   192     144.199 220.886 216.372  1.00                 C  
ATOM   1044  CG  PHE   192     144.890 222.114 215.851  1.00                 C  
ATOM   1045  CZ  PHE   192     146.167 224.390 214.894  1.00                 C  
ATOM   1046  CD1 PHE   192     145.196 222.237 214.507  1.00                 C  
ATOM   1047  CE1 PHE   192     145.831 223.367 214.028  1.00                 C  
ATOM   1048  CD2 PHE   192     145.233 223.147 216.705  1.00                 C  
ATOM   1049  CE2 PHE   192     145.868 224.277 216.226  1.00                 C  
ATOM   1050  N   ILE   193     144.444 217.654 216.081  1.00                 N  
ATOM   1051  CA  ILE   193     144.160 216.297 216.522  1.00                 C  
ATOM   1052  C   ILE   193     144.552 216.170 217.986  1.00                 C  
ATOM   1053  O   ILE   193     145.744 216.196 218.317  1.00                 O  
ATOM   1054  CB  ILE   193     144.895 215.257 215.656  1.00                 C  
ATOM   1055  CD1 ILE   193     145.299 214.551 213.240  1.00                 C  
ATOM   1056  CG1 ILE   193     144.472 215.388 214.192  1.00                 C  
ATOM   1057  CG2 ILE   193     144.655 213.853 216.192  1.00                 C  
ATOM   1058  N   SER   194     143.572 216.015 218.868  1.00                 N  
ATOM   1059  CA  SER   194     143.877 215.893 220.284  1.00                 C  
ATOM   1060  C   SER   194     144.014 214.403 220.518  1.00                 C  
ATOM   1061  O   SER   194     143.298 213.612 219.900  1.00                 O  
ATOM   1062  CB  SER   194     142.779 216.544 221.127  1.00                 C  
ATOM   1063  OG  SER   194     143.009 216.342 222.510  1.00                 O  
ATOM   1064  N   GLY   195     144.916 214.002 221.401  1.00                 N  
ATOM   1065  CA  GLY   195     145.018 212.608 221.751  1.00                 C  
ATOM   1066  C   GLY   195     144.253 212.244 223.006  1.00                 C  
ATOM   1067  O   GLY   195     143.618 213.063 223.665  1.00                 O  
ATOM   1068  N   ILE   196     144.334 210.961 223.324  1.00                 N  
ATOM   1069  CA  ILE   196     143.758 210.425 224.542  1.00                 C  
ATOM   1070  C   ILE   196     144.938 209.915 225.331  1.00                 C  
ATOM   1071  O   ILE   196     145.769 209.164 224.809  1.00                 O  
ATOM   1072  CB  ILE   196     142.711 209.337 224.240  1.00                 C  
ATOM   1073  CD1 ILE   196     140.607 208.873 222.877  1.00                 C  
ATOM   1074  CG1 ILE   196     141.563 209.917 223.410  1.00                 C  
ATOM   1075  CG2 ILE   196     142.213 208.704 225.530  1.00                 C  
ATOM   1076  N   ILE   197     145.014 210.332 226.577  1.00                 N  
ATOM   1077  CA  ILE   197     146.069 209.924 227.473  1.00                 C  
ATOM   1078  C   ILE   197     145.451 209.391 228.747  1.00                 C  
ATOM   1079  O   ILE   197     144.262 209.558 229.020  1.00                 O  
ATOM   1080  CB  ILE   197     147.037 211.084 227.771  1.00                 C  
ATOM   1081  CD1 ILE   197     147.215 213.318 228.986  1.00                 C  
ATOM   1082  CG1 ILE   197     146.301 212.225 228.476  1.00                 C  
ATOM   1083  CG2 ILE   197     147.716 211.552 226.493  1.00                 C  
ATOM   1084  N   ASN   198     146.286 208.737 229.520  1.00                 N  
ATOM   1085  CA  ASN   198     145.869 208.146 230.768  1.00                 C  
ATOM   1086  C   ASN   198     145.865 209.234 231.820  1.00                 C  
ATOM   1087  O   ASN   198     145.500 208.986 232.974  1.00                 O  
ATOM   1088  CB  ASN   198     146.786 206.979 231.141  1.00                 C  
ATOM   1089  CG  ASN   198     148.204 207.425 231.438  1.00                 C  
ATOM   1090  OD1 ASN   198     148.496 208.620 231.467  1.00                 O  
ATOM   1091  ND2 ASN   198     149.091 206.462 231.660  1.00                 N  
ATOM   1092  N   LYS   199     146.270 210.440 231.406  1.00                 N  
ATOM   1093  CA  LYS   199     146.253 211.662 232.191  1.00                 C  
ATOM   1094  C   LYS   199     147.251 211.588 233.329  1.00                 C  
ATOM   1095  O   LYS   199     147.263 212.473 234.192  1.00                 O  
ATOM   1096  CB  LYS   199     144.849 211.929 232.737  1.00                 C  
ATOM   1097  CD  LYS   199     142.436 212.441 232.272  1.00                 C  
ATOM   1098  CE  LYS   199     142.318 213.809 232.924  1.00                 C  
ATOM   1099  CG  LYS   199     143.814 212.235 231.666  1.00                 C  
ATOM   1100  NZ  LYS   199     140.911 214.131 233.288  1.00                 N  
ATOM   1101  N   ASP   200     148.134 210.590 233.318  1.00                 N  
ATOM   1102  CA  ASP   200     149.093 210.492 234.403  1.00                 C  
ATOM   1103  C   ASP   200     150.159 211.547 234.240  1.00                 C  
ATOM   1104  O   ASP   200     150.727 212.005 235.232  1.00                 O  
ATOM   1105  CB  ASP   200     149.714 209.094 234.444  1.00                 C  
ATOM   1106  CG  ASP   200     148.738 208.037 234.920  1.00                 C  
ATOM   1107  OD1 ASP   200     147.682 208.409 235.473  1.00                 O  
ATOM   1108  OD2 ASP   200     149.028 206.836 234.739  1.00                 O  
ATOM   1109  N   LYS   201     150.467 211.931 233.017  1.00                 N  
ATOM   1110  CA  LYS   201     151.521 212.901 232.852  1.00                 C  
ATOM   1111  C   LYS   201     151.076 213.961 231.876  1.00                 C  
ATOM   1112  O   LYS   201     151.802 214.322 230.947  1.00                 O  
ATOM   1113  CB  LYS   201     152.806 212.220 232.375  1.00                 C  
ATOM   1114  CD  LYS   201     154.688 210.631 232.858  1.00                 C  
ATOM   1115  CE  LYS   201     155.266 209.635 233.850  1.00                 C  
ATOM   1116  CG  LYS   201     153.376 211.212 233.359  1.00                 C  
ATOM   1117  NZ  LYS   201     156.529 209.025 233.351  1.00                 N  
ATOM   1118  N   LEU   202     149.860 214.474 232.044  1.00                 N  
ATOM   1119  CA  LEU   202     149.440 215.430 231.033  1.00                 C  
ATOM   1120  C   LEU   202     150.201 216.709 231.355  1.00                 C  
ATOM   1121  O   LEU   202     150.439 217.534 230.461  1.00                 O  
ATOM   1122  CB  LEU   202     147.921 215.608 231.062  1.00                 C  
ATOM   1123  CG  LEU   202     147.349 216.353 232.270  1.00                 C  
ATOM   1124  CD1 LEU   202     147.433 217.857 232.064  1.00                 C  
ATOM   1125  CD2 LEU   202     145.909 215.934 232.528  1.00                 C  
ATOM   1126  N   LEU   203     150.584 216.906 232.624  1.00                 N  
ATOM   1127  CA  LEU   203     151.367 218.103 232.985  1.00                 C  
ATOM   1128  C   LEU   203     152.577 218.287 232.106  1.00                 C  
ATOM   1129  O   LEU   203     152.761 219.311 231.426  1.00                 O  
ATOM   1130  CB  LEU   203     151.810 218.033 234.448  1.00                 C  
ATOM   1131  CG  LEU   203     152.661 219.198 234.955  1.00                 C  
ATOM   1132  CD1 LEU   203     151.886 220.505 234.873  1.00                 C  
ATOM   1133  CD2 LEU   203     153.122 218.946 236.383  1.00                 C  
ATOM   1134  N   LYS   204     153.321 217.201 231.962  1.00                 N  
ATOM   1135  CA  LYS   204     154.538 217.304 231.205  1.00                 C  
ATOM   1136  C   LYS   204     154.246 217.063 229.758  1.00                 C  
ATOM   1137  O   LYS   204     154.998 217.551 228.915  1.00                 O  
ATOM   1138  CB  LYS   204     155.579 216.311 231.727  1.00                 C  
ATOM   1139  CD  LYS   204     157.141 215.619 233.565  1.00                 C  
ATOM   1140  CE  LYS   204     157.676 215.950 234.948  1.00                 C  
ATOM   1141  CG  LYS   204     156.101 216.633 233.117  1.00                 C  
ATOM   1142  NZ  LYS   204     158.674 214.948 235.413  1.00                 N  
ATOM   1143  N   PHE   205     153.175 216.329 229.451  1.00                 N  
ATOM   1144  CA  PHE   205     152.843 216.167 228.049  1.00                 C  
ATOM   1145  C   PHE   205     152.691 217.558 227.461  1.00                 C  
ATOM   1146  O   PHE   205     153.333 217.906 226.463  1.00                 O  
ATOM   1147  CB  PHE   205     151.571 215.332 227.893  1.00                 C  
ATOM   1148  CG  PHE   205     151.126 215.165 226.468  1.00                 C  
ATOM   1149  CZ  PHE   205     150.299 214.862 223.831  1.00                 C  
ATOM   1150  CD1 PHE   205     151.738 214.240 225.640  1.00                 C  
ATOM   1151  CE1 PHE   205     151.329 214.087 224.329  1.00                 C  
ATOM   1152  CD2 PHE   205     150.096 215.934 225.955  1.00                 C  
ATOM   1153  CE2 PHE   205     149.687 215.781 224.643  1.00                 C  
ATOM   1154  N   GLU   206     151.868 218.387 228.116  1.00                 N  
ATOM   1155  CA  GLU   206     151.565 219.699 227.571  1.00                 C  
ATOM   1156  C   GLU   206     152.805 220.573 227.607  1.00                 C  
ATOM   1157  O   GLU   206     153.068 221.313 226.659  1.00                 O  
ATOM   1158  CB  GLU   206     150.420 220.351 228.349  1.00                 C  
ATOM   1159  CD  GLU   206     148.785 222.268 228.532  1.00                 C  
ATOM   1160  CG  GLU   206     149.984 221.699 227.798  1.00                 C  
ATOM   1161  OE1 GLU   206     148.302 221.612 229.478  1.00                 O  
ATOM   1162  OE2 GLU   206     148.330 223.370 228.160  1.00                 O  
ATOM   1163  N   ARG   207     153.543 220.564 228.729  1.00                 N  
ATOM   1164  CA  ARG   207     154.647 221.512 228.815  1.00                 C  
ATOM   1165  C   ARG   207     155.745 221.155 227.810  1.00                 C  
ATOM   1166  O   ARG   207     156.293 222.029 227.124  1.00                 O  
ATOM   1167  CB  ARG   207     155.216 221.544 230.235  1.00                 C  
ATOM   1168  CD  ARG   207     154.893 222.125 232.655  1.00                 C  
ATOM   1169  NE  ARG   207     154.024 222.749 233.650  1.00                 N  
ATOM   1170  CG  ARG   207     154.290 222.177 231.261  1.00                 C  
ATOM   1171  CZ  ARG   207     154.252 222.726 234.960  1.00                 C  
ATOM   1172  NH1 ARG   207     153.406 223.321 235.790  1.00                 N  
ATOM   1173  NH2 ARG   207     155.325 222.110 235.435  1.00                 N  
ATOM   1174  N   MET   208     156.007 219.853 227.658  1.00                 N  
ATOM   1175  CA  MET   208     157.010 219.328 226.745  1.00                 C  
ATOM   1176  C   MET   208     156.600 219.560 225.317  1.00                 C  
ATOM   1177  O   MET   208     157.446 219.794 224.449  1.00                 O  
ATOM   1178  CB  MET   208     157.236 217.836 226.998  1.00                 C  
ATOM   1179  SD  MET   208     159.465 218.380 228.552  1.00                 S  
ATOM   1180  CE  MET   208     160.448 217.612 227.267  1.00                 C  
ATOM   1181  CG  MET   208     157.892 217.525 228.333  1.00                 C  
ATOM   1182  N   LEU   209     155.297 219.601 225.076  1.00                 N  
ATOM   1183  CA  LEU   209     154.916 219.932 223.729  1.00                 C  
ATOM   1184  C   LEU   209     155.005 221.420 223.557  1.00                 C  
ATOM   1185  O   LEU   209     155.328 221.876 222.458  1.00                 O  
ATOM   1186  CB  LEU   209     153.506 219.419 223.429  1.00                 C  
ATOM   1187  CG  LEU   209     153.330 217.899 223.397  1.00                 C  
ATOM   1188  CD1 LEU   209     151.864 217.531 223.232  1.00                 C  
ATOM   1189  CD2 LEU   209     154.159 217.286 222.279  1.00                 C  
ATOM   1190  N   PHE   210     154.723 222.188 224.606  1.00                 N  
ATOM   1191  CA  PHE   210     154.810 223.619 224.435  1.00                 C  
ATOM   1192  C   PHE   210     156.208 223.864 223.926  1.00                 C  
ATOM   1193  O   PHE   210     156.418 224.465 222.873  1.00                 O  
ATOM   1194  CB  PHE   210     154.510 224.335 225.753  1.00                 C  
ATOM   1195  CG  PHE   210     154.636 225.830 225.673  1.00                 C  
ATOM   1196  CZ  PHE   210     154.876 228.595 225.528  1.00                 C  
ATOM   1197  CD1 PHE   210     153.624 226.596 225.121  1.00                 C  
ATOM   1198  CE1 PHE   210     153.740 227.971 225.047  1.00                 C  
ATOM   1199  CD2 PHE   210     155.766 226.470 226.150  1.00                 C  
ATOM   1200  CE2 PHE   210     155.882 227.845 226.076  1.00                 C  
ATOM   1201  N   ARG   211     157.178 223.271 224.615  1.00                 N  
ATOM   1202  CA  ARG   211     158.529 223.707 224.342  1.00                 C  
ATOM   1203  C   ARG   211     159.019 223.230 222.981  1.00                 C  
ATOM   1204  O   ARG   211     160.109 223.638 222.567  1.00                 O  
ATOM   1205  CB  ARG   211     159.482 223.213 225.432  1.00                 C  
ATOM   1206  CD  ARG   211     160.236 223.321 227.824  1.00                 C  
ATOM   1207  NE  ARG   211     160.055 223.954 229.128  1.00                 N  
ATOM   1208  CG  ARG   211     159.269 223.869 226.787  1.00                 C  
ATOM   1209  CZ  ARG   211     160.716 223.602 230.227  1.00                 C  
ATOM   1210  NH1 ARG   211     160.486 224.234 231.370  1.00                 N  
ATOM   1211  NH2 ARG   211     161.605 222.619 230.180  1.00                 N  
ATOM   1212  N   ALA   212     158.250 222.396 222.273  1.00                 N  
ATOM   1213  CA  ALA   212     158.707 221.924 220.968  1.00                 C  
ATOM   1214  C   ALA   212     158.844 223.112 220.044  1.00                 C  
ATOM   1215  O   ALA   212     159.748 223.197 219.205  1.00                 O  
ATOM   1216  CB  ALA   212     157.739 220.893 220.408  1.00                 C  
ATOM   1217  N   THR   213     157.934 224.050 220.222  1.00                 N  
ATOM   1218  CA  THR   213     157.796 225.324 219.564  1.00                 C  
ATOM   1219  C   THR   213     156.664 225.928 220.364  1.00                 C  
ATOM   1220  O   THR   213     155.502 225.549 220.194  1.00                 O  
ATOM   1221  CB  THR   213     157.510 225.155 218.060  1.00                 C  
ATOM   1222  OG1 THR   213     158.585 224.434 217.445  1.00                 O  
ATOM   1223  CG2 THR   213     157.386 226.512 217.385  1.00                 C  
ATOM   1224  N   ARG   214     156.982 226.886 221.212  1.00                 N  
ATOM   1225  CA  ARG   214     156.139 227.172 222.359  1.00                 C  
ATOM   1226  C   ARG   214     155.035 228.074 221.890  1.00                 C  
ATOM   1227  O   ARG   214     155.299 229.086 221.236  1.00                 O  
ATOM   1228  CB  ARG   214     156.961 227.806 223.483  1.00                 C  
ATOM   1229  CD  ARG   214     158.872 227.616 225.099  1.00                 C  
ATOM   1230  NE  ARG   214     159.660 228.692 224.503  1.00                 N  
ATOM   1231  CG  ARG   214     158.025 226.891 224.066  1.00                 C  
ATOM   1232  CZ  ARG   214     160.399 229.551 225.198  1.00                 C  
ATOM   1233  NH1 ARG   214     161.082 230.497 224.570  1.00                 N  
ATOM   1234  NH2 ARG   214     160.451 229.461 226.520  1.00                 N  
ATOM   1235  N   GLY   215     153.792 227.690 222.178  1.00                 N  
ATOM   1236  CA  GLY   215     152.825 228.695 221.836  1.00                 C  
ATOM   1237  C   GLY   215     152.615 228.781 220.349  1.00                 C  
ATOM   1238  O   GLY   215     151.966 229.715 219.878  1.00                 O  
ATOM   1239  N   ASN   216     153.110 227.799 219.597  1.00                 N  
ATOM   1240  CA  ASN   216     153.092 227.903 218.150  1.00                 C  
ATOM   1241  C   ASN   216     151.724 227.541 217.612  1.00                 C  
ATOM   1242  O   ASN   216     151.295 228.112 216.605  1.00                 O  
ATOM   1243  CB  ASN   216     154.176 227.015 217.535  1.00                 C  
ATOM   1244  CG  ASN   216     154.345 227.247 216.047  1.00                 C  
ATOM   1245  OD1 ASN   216     154.645 228.359 215.612  1.00                 O  
ATOM   1246  ND2 ASN   216     154.151 226.196 215.259  1.00                 N  
ATOM   1247  N   MET   217     151.016 226.629 218.261  1.00                 N  
ATOM   1248  CA  MET   217     149.727 226.185 217.768  1.00                 C  
ATOM   1249  C   MET   217     148.793 226.272 218.961  1.00                 C  
ATOM   1250  O   MET   217     149.244 226.388 220.100  1.00                 O  
ATOM   1251  CB  MET   217     149.833 224.773 217.187  1.00                 C  
ATOM   1252  SD  MET   217     149.990 225.474 214.511  1.00                 S  
ATOM   1253  CE  MET   217     151.360 225.407 213.361  1.00                 C  
ATOM   1254  CG  MET   217     150.716 224.674 215.955  1.00                 C  
ATOM   1255  N   LEU   218     147.487 226.231 218.727  1.00                 N  
ATOM   1256  CA  LEU   218     146.676 226.383 219.923  1.00                 C  
ATOM   1257  C   LEU   218     146.571 225.054 220.661  1.00                 C  
ATOM   1258  O   LEU   218     146.656 223.978 220.064  1.00                 O  
ATOM   1259  CB  LEU   218     145.285 226.909 219.564  1.00                 C  
ATOM   1260  CG  LEU   218     145.230 228.295 218.918  1.00                 C  
ATOM   1261  CD1 LEU   218     143.806 228.645 218.515  1.00                 C  
ATOM   1262  CD2 LEU   218     145.787 229.350 219.862  1.00                 C  
ATOM   1263  N   PHE   219     146.418 225.137 221.979  1.00                 N  
ATOM   1264  CA  PHE   219     146.219 223.937 222.777  1.00                 C  
ATOM   1265  C   PHE   219     144.805 223.395 222.643  1.00                 C  
ATOM   1266  O   PHE   219     143.837 224.136 222.841  1.00                 O  
ATOM   1267  CB  PHE   219     146.526 224.216 224.250  1.00                 C  
ATOM   1268  CG  PHE   219     147.984 224.434 224.534  1.00                 C  
ATOM   1269  CZ  PHE   219     150.684 224.832 225.061  1.00                 C  
ATOM   1270  CD1 PHE   219     148.517 225.712 224.555  1.00                 C  
ATOM   1271  CE1 PHE   219     149.859 225.913 224.816  1.00                 C  
ATOM   1272  CD2 PHE   219     148.824 223.363 224.781  1.00                 C  
ATOM   1273  CE2 PHE   219     150.166 223.564 225.043  1.00                 C  
ATOM   1274  N   ASN   220     144.676 222.122 222.313  1.00                 N  
ATOM   1275  CA  ASN   220     143.378 221.501 222.118  1.00                 C  
ATOM   1276  C   ASN   220     143.116 220.807 223.447  1.00                 C  
ATOM   1277  O   ASN   220     143.934 219.982 223.864  1.00                 O  
ATOM   1278  CB  ASN   220     143.407 220.569 220.905  1.00                 C  
ATOM   1279  CG  ASN   220     142.044 219.988 220.584  1.00                 C  
ATOM   1280  OD1 ASN   220     141.302 219.588 221.482  1.00                 O  
ATOM   1281  ND2 ASN   220     141.710 219.939 219.300  1.00                 N  
ATOM   1282  N   GLN   221     142.002 221.071 224.108  1.00                 N  
ATOM   1283  CA  GLN   221     141.763 220.309 225.323  1.00                 C  
ATOM   1284  C   GLN   221     140.656 219.296 225.115  1.00                 C  
ATOM   1285  O   GLN   221     139.553 219.651 224.685  1.00                 O  
ATOM   1286  CB  GLN   221     141.413 221.244 226.482  1.00                 C  
ATOM   1287  CD  GLN   221     140.918 221.498 228.946  1.00                 C  
ATOM   1288  CG  GLN   221     141.198 220.535 227.809  1.00                 C  
ATOM   1289  OE1 GLN   221     140.887 222.713 228.750  1.00                 O  
ATOM   1290  NE2 GLN   221     140.712 220.957 230.141  1.00                 N  
ATOM   1291  N   THR   222     140.950 218.037 225.418  1.00                 N  
ATOM   1292  CA  THR   222     139.951 216.996 225.286  1.00                 C  
ATOM   1293  C   THR   222     139.888 216.176 226.566  1.00                 C  
ATOM   1294  O   THR   222     140.908 215.953 227.221  1.00                 O  
ATOM   1295  CB  THR   222     140.247 216.079 224.085  1.00                 C  
ATOM   1296  OG1 THR   222     140.261 216.855 222.880  1.00                 O  
ATOM   1297  CG2 THR   222     139.177 215.005 223.958  1.00                 C  
ATOM   1298  N   THR   223     138.696 215.709 226.926  1.00                 N  
ATOM   1299  CA  THR   223     138.571 214.926 228.145  1.00                 C  
ATOM   1300  C   THR   223     137.649 213.746 227.886  1.00                 C  
ATOM   1301  O   THR   223     136.716 213.838 227.084  1.00                 O  
ATOM   1302  CB  THR   223     138.039 215.779 229.312  1.00                 C  
ATOM   1303  OG1 THR   223     138.042 215.002 230.516  1.00                 O  
ATOM   1304  CG2 THR   223     136.616 216.237 229.032  1.00                 C  
ATOM   1305  N   SER   224     137.906 212.631 228.558  1.00                 N  
ATOM   1306  CA  SER   224     137.029 211.474 228.449  1.00                 C  
ATOM   1307  C   SER   224     136.574 211.118 229.856  1.00                 C  
ATOM   1308  O   SER   224     137.410 210.842 230.724  1.00                 O  
ATOM   1309  CB  SER   224     137.756 210.313 227.767  1.00                 C  
ATOM   1310  OG  SER   224     136.939 209.156 227.722  1.00                 O  
ATOM   1311  N   ASP   225     135.264 211.099 230.084  1.00                 N  
ATOM   1312  CA  ASP   225     134.750 210.661 231.372  1.00                 C  
ATOM   1313  C   ASP   225     134.245 209.231 231.291  1.00                 C  
ATOM   1314  O   ASP   225     133.788 208.790 230.235  1.00                 O  
ATOM   1315  CB  ASP   225     133.633 211.592 231.848  1.00                 C  
ATOM   1316  CG  ASP   225     134.136 212.982 232.183  1.00                 C  
ATOM   1317  OD1 ASP   225     135.359 213.138 232.386  1.00                 O  
ATOM   1318  OD2 ASP   225     133.309 213.915 232.242  1.00                 O  
ATOM   1319  N   GLU   226     134.303 208.514 232.413  1.00                 N  
ATOM   1320  CA  GLU   226     133.886 207.117 232.450  1.00                 C  
ATOM   1321  C   GLU   226     134.588 206.361 231.324  1.00                 C  
ATOM   1322  O   GLU   226     133.925 205.753 230.481  1.00                 O  
ATOM   1323  CB  GLU   226     132.365 207.008 232.327  1.00                 C  
ATOM   1324  CD  GLU   226     130.102 207.499 233.336  1.00                 C  
ATOM   1325  CG  GLU   226     131.601 207.699 233.445  1.00                 C  
ATOM   1326  OE1 GLU   226     129.665 206.762 232.427  1.00                 O  
ATOM   1327  OE2 GLU   226     129.364 208.079 234.160  1.00                 O  
ATOM   1328  N   GLU   227     135.911 206.385 231.262  1.00                 N  
ATOM   1329  CA  GLU   227     136.560 205.719 230.136  1.00                 C  
ATOM   1330  C   GLU   227     136.579 204.201 230.247  1.00                 C  
ATOM   1331  O   GLU   227     136.253 203.599 231.267  1.00                 O  
ATOM   1332  CB  GLU   227     137.999 206.215 229.977  1.00                 C  
ATOM   1333  CD  GLU   227     138.146 206.077 227.460  1.00                 C  
ATOM   1334  CG  GLU   227     138.730 205.624 228.783  1.00                 C  
ATOM   1335  OE1 GLU   227     138.352 207.253 227.091  1.00                 O  
ATOM   1336  OE2 GLU   227     137.483 205.257 226.791  1.00                 O  
ATOM   1337  N   ILE   228     137.029 203.563 229.164  1.00                 N  
ATOM   1338  CA  ILE   228     137.347 202.111 229.202  1.00                 C  
ATOM   1339  C   ILE   228     138.756 201.919 229.774  1.00                 C  
ATOM   1340  O   ILE   228     139.472 202.928 229.939  1.00                 O  
ATOM   1341  CB  ILE   228     137.228 201.470 227.807  1.00                 C  
ATOM   1342  CD1 ILE   228     136.050 199.330 228.534  1.00                 C  
ATOM   1343  CG1 ILE   228     137.285 199.945 227.913  1.00                 C  
ATOM   1344  CG2 ILE   228     138.303 202.014 226.878  1.00                 C  
ATOM   1345  N   MET   229     139.129 200.673 230.076  1.00                 N  
ATOM   1346  CA  MET   229     140.495 200.387 230.586  1.00                 C  
ATOM   1347  C   MET   229     141.510 200.729 229.490  1.00                 C  
ATOM   1348  O   MET   229     141.264 200.355 228.326  1.00                 O  
ATOM   1349  CB  MET   229     140.611 198.923 231.016  1.00                 C  
ATOM   1350  SD  MET   229     140.014 196.861 232.767  1.00                 S  
ATOM   1351  CE  MET   229     139.229 195.971 231.425  1.00                 C  
ATOM   1352  CG  MET   229     139.773 198.566 232.233  1.00                 C  
ATOM   1353  N   ASP   230     142.622 201.374 229.857  1.00                 N  
ATOM   1354  CA  ASP   230     143.685 201.693 228.866  1.00                 C  
ATOM   1355  C   ASP   230     144.228 200.369 228.326  1.00                 C  
ATOM   1356  O   ASP   230     144.476 199.470 229.138  1.00                 O  
ATOM   1357  CB  ASP   230     144.783 202.540 229.512  1.00                 C  
ATOM   1358  CG  ASP   230     145.813 203.023 228.509  1.00                 C  
ATOM   1359  OD1 ASP   230     145.561 204.052 227.849  1.00                 O  
ATOM   1360  OD2 ASP   230     146.871 202.372 228.384  1.00                 O  
ATOM   1361  N   PRO   231     144.473 200.220 227.007  1.00                 N  
ATOM   1362  CA  PRO   231     144.889 198.907 226.499  1.00                 C  
ATOM   1363  C   PRO   231     146.219 198.440 227.107  1.00                 C  
ATOM   1364  O   PRO   231     146.314 197.282 227.471  1.00                 O  
ATOM   1365  CB  PRO   231     145.021 199.119 224.990  1.00                 C  
ATOM   1366  CD  PRO   231     144.370 201.215 225.944  1.00                 C  
ATOM   1367  CG  PRO   231     145.168 200.595 224.831  1.00                 C  
ATOM   1368  N   SER   232     147.199 199.342 227.202  1.00                 N  
ATOM   1369  CA  SER   232     148.541 198.966 227.736  1.00                 C  
ATOM   1370  C   SER   232     148.434 198.567 229.212  1.00                 C  
ATOM   1371  O   SER   232     149.011 197.524 229.574  1.00                 O  
ATOM   1372  CB  SER   232     149.529 200.121 227.563  1.00                 C  
ATOM   1373  OG  SER   232     149.784 200.374 226.193  1.00                 O  
ATOM   1374  N   THR   233     147.699 199.338 230.023  1.00                 N  
ATOM   1375  CA  THR   233     147.659 199.061 231.487  1.00                 C  
ATOM   1376  C   THR   233     146.349 198.392 231.915  1.00                 C  
ATOM   1377  O   THR   233     146.255 198.019 233.100  1.00                 O  
ATOM   1378  CB  THR   233     147.849 200.348 232.310  1.00                 C  
ATOM   1379  OG1 THR   233     146.786 201.265 232.022  1.00                 O  
ATOM   1380  CG2 THR   233     149.173 201.013 231.962  1.00                 C  
ATOM   1381  N   SER   234     145.379 198.252 231.007  1.00                 N  
ATOM   1382  CA  SER   234     144.065 197.702 231.396  1.00                 C  
ATOM   1383  C   SER   234     143.466 198.498 232.543  1.00                 C  
ATOM   1384  O   SER   234     142.914 197.868 233.466  1.00                 O  
ATOM   1385  CB  SER   234     144.195 196.228 231.785  1.00                 C  
ATOM   1386  OG  SER   234     144.656 195.451 230.693  1.00                 O  
ATOM   1387  N   GLU   235     143.603 199.829 232.515  1.00                 N  
ATOM   1388  CA  GLU   235     143.120 200.672 233.642  1.00                 C  
ATOM   1389  C   GLU   235     142.142 201.734 233.130  1.00                 C  
ATOM   1390  O   GLU   235     142.510 202.469 232.192  1.00                 O  
ATOM   1391  CB  GLU   235     144.299 201.331 234.362  1.00                 C  
ATOM   1392  CD  GLU   235     145.097 202.758 236.286  1.00                 C  
ATOM   1393  CG  GLU   235     143.900 202.170 235.565  1.00                 C  
ATOM   1394  OE1 GLU   235     146.240 202.446 235.893  1.00                 O  
ATOM   1395  OE2 GLU   235     144.891 203.532 237.245  1.00                 O  
ATOM   1396  N   MET   236     140.965 201.840 233.755  1.00                 N  
ATOM   1397  CA  MET   236     139.967 202.871 233.361  1.00                 C  
ATOM   1398  C   MET   236     140.196 204.139 234.192  1.00                 C  
ATOM   1399  O   MET   236     140.264 204.048 235.433  1.00                 O  
ATOM   1400  CB  MET   236     138.545 202.339 233.548  1.00                 C  
ATOM   1401  SD  MET   236     136.366 201.780 235.166  1.00                 S  
ATOM   1402  CE  MET   236     135.536 203.364 235.068  1.00                 C  
ATOM   1403  CG  MET   236     138.088 202.285 234.997  1.00                 C  
ATOM   1404  N   VAL   237     140.288 205.285 233.511  1.00                 N  
ATOM   1405  CA  VAL   237     140.725 206.546 234.090  1.00                 C  
ATOM   1406  C   VAL   237     140.390 207.660 233.120  1.00                 C  
ATOM   1407  O   VAL   237     140.698 207.568 231.925  1.00                 O  
ATOM   1408  CB  VAL   237     142.230 206.525 234.418  1.00                 C  
ATOM   1409  CG1 VAL   237     143.048 206.326 233.151  1.00                 C  
ATOM   1410  CG2 VAL   237     142.639 207.809 235.124  1.00                 C  
ATOM   1411  N   GLU   238     139.739 208.702 233.635  1.00                 N  
ATOM   1412  CA  GLU   238     139.321 209.808 232.794  1.00                 C  
ATOM   1413  C   GLU   238     140.525 210.477 232.150  1.00                 C  
ATOM   1414  O   GLU   238     141.608 210.569 232.740  1.00                 O  
ATOM   1415  CB  GLU   238     138.519 210.826 233.607  1.00                 C  
ATOM   1416  CD  GLU   238     136.392 211.359 234.861  1.00                 C  
ATOM   1417  CG  GLU   238     137.173 210.312 234.091  1.00                 C  
ATOM   1418  OE1 GLU   238     136.937 212.460 235.087  1.00                 O  
ATOM   1419  OE2 GLU   238     135.235 211.078 235.238  1.00                 O  
ATOM   1420  N   LYS   239     140.327 210.947 230.928  1.00                 N  
ATOM   1421  CA  LYS   239     141.395 211.554 230.153  1.00                 C  
ATOM   1422  C   LYS   239     141.257 213.066 230.192  1.00                 C  
ATOM   1423  O   LYS   239     140.159 213.584 229.988  1.00                 O  
ATOM   1424  CB  LYS   239     141.370 211.041 228.712  1.00                 C  
ATOM   1425  CD  LYS   239     142.876 209.069 229.089  1.00                 C  
ATOM   1426  CE  LYS   239     143.075 207.582 228.847  1.00                 C  
ATOM   1427  CG  LYS   239     141.519 209.533 228.587  1.00                 C  
ATOM   1428  NZ  LYS   239     144.421 207.123 229.288  1.00                 N  
ATOM   1429  N   VAL   240     142.346 213.774 230.478  1.00                 N  
ATOM   1430  CA  VAL   240     142.306 215.234 230.393  1.00                 C  
ATOM   1431  C   VAL   240     143.601 215.614 229.687  1.00                 C  
ATOM   1432  O   VAL   240     144.673 215.594 230.302  1.00                 O  
ATOM   1433  CB  VAL   240     142.161 215.877 231.785  1.00                 C  
ATOM   1434  CG1 VAL   240     142.127 217.393 231.671  1.00                 C  
ATOM   1435  CG2 VAL   240     140.910 215.363 232.481  1.00                 C  
ATOM   1436  N   VAL   241     143.501 215.958 228.404  1.00                 N  
ATOM   1437  CA  VAL   241     144.679 216.057 227.556  1.00                 C  
ATOM   1438  C   VAL   241     144.760 217.431 226.908  1.00                 C  
ATOM   1439  O   VAL   241     143.761 217.930 226.370  1.00                 O  
ATOM   1440  CB  VAL   241     144.689 214.962 226.473  1.00                 C  
ATOM   1441  CG1 VAL   241     143.440 215.056 225.610  1.00                 C  
ATOM   1442  CG2 VAL   241     145.942 215.070 225.618  1.00                 C  
ATOM   1443  N   PHE   242     145.952 218.040 226.968  1.00                 N  
ATOM   1444  CA  PHE   242     146.242 219.335 226.357  1.00                 C  
ATOM   1445  C   PHE   242     147.127 219.030 225.146  1.00                 C  
ATOM   1446  O   PHE   242     148.271 218.594 225.320  1.00                 O  
ATOM   1447  CB  PHE   242     146.913 220.266 227.368  1.00                 C  
ATOM   1448  CG  PHE   242     146.034 220.636 228.528  1.00                 C  
ATOM   1449  CZ  PHE   242     144.405 221.327 230.672  1.00                 C  
ATOM   1450  CD1 PHE   242     145.915 219.795 229.621  1.00                 C  
ATOM   1451  CE1 PHE   242     145.106 220.136 230.689  1.00                 C  
ATOM   1452  CD2 PHE   242     145.326 221.825 228.527  1.00                 C  
ATOM   1453  CE2 PHE   242     144.517 222.165 229.595  1.00                 C  
ATOM   1454  N   VAL   243     146.650 219.279 223.927  1.00                 N  
ATOM   1455  CA  VAL   243     147.371 218.803 222.753  1.00                 C  
ATOM   1456  C   VAL   243     147.865 219.992 221.945  1.00                 C  
ATOM   1457  O   VAL   243     147.190 221.020 221.847  1.00                 O  
ATOM   1458  CB  VAL   243     146.492 217.884 221.885  1.00                 C  
ATOM   1459  CG1 VAL   243     147.240 217.460 220.631  1.00                 C  
ATOM   1460  CG2 VAL   243     146.047 216.666 222.681  1.00                 C  
ATOM   1461  N   VAL   244     149.055 219.863 221.379  1.00                 N  
ATOM   1462  CA  VAL   244     149.567 220.793 220.383  1.00                 C  
ATOM   1463  C   VAL   244     149.455 220.198 218.985  1.00                 C  
ATOM   1464  O   VAL   244     149.956 219.093 218.748  1.00                 O  
ATOM   1465  CB  VAL   244     151.028 221.184 220.674  1.00                 C  
ATOM   1466  CG1 VAL   244     151.561 222.103 219.585  1.00                 C  
ATOM   1467  CG2 VAL   244     151.140 221.848 222.038  1.00                 C  
ATOM   1468  N   PHE   245     148.842 220.915 218.049  1.00                 N  
ATOM   1469  CA  PHE   245     148.761 220.356 216.705  1.00                 C  
ATOM   1470  C   PHE   245     149.278 221.460 215.803  1.00                 C  
ATOM   1471  O   PHE   245     148.776 222.581 215.858  1.00                 O  
ATOM   1472  CB  PHE   245     147.326 219.929 216.388  1.00                 C  
ATOM   1473  CG  PHE   245     147.161 219.330 215.021  1.00                 C  
ATOM   1474  CZ  PHE   245     146.851 218.227 212.488  1.00                 C  
ATOM   1475  CD1 PHE   245     147.514 218.013 214.778  1.00                 C  
ATOM   1476  CE1 PHE   245     147.361 217.462 213.520  1.00                 C  
ATOM   1477  CD2 PHE   245     146.652 220.082 213.977  1.00                 C  
ATOM   1478  CE2 PHE   245     146.499 219.530 212.719  1.00                 C  
ATOM   1479  N   PHE   246     150.129 221.095 214.851  1.00                 N  
ATOM   1480  CA  PHE   246     150.730 222.045 213.925  1.00                 C  
ATOM   1481  C   PHE   246     150.413 221.801 212.463  1.00                 C  
ATOM   1482  O   PHE   246     150.242 220.661 212.024  1.00                 O  
ATOM   1483  CB  PHE   246     152.252 222.057 214.082  1.00                 C  
ATOM   1484  CG  PHE   246     152.719 222.543 215.425  1.00                 C  
ATOM   1485  CZ  PHE   246     153.585 223.448 217.906  1.00                 C  
ATOM   1486  CD1 PHE   246     152.422 221.833 216.575  1.00                 C  
ATOM   1487  CE1 PHE   246     152.852 222.280 217.810  1.00                 C  
ATOM   1488  CD2 PHE   246     153.454 223.710 215.537  1.00                 C  
ATOM   1489  CE2 PHE   246     153.883 224.157 216.772  1.00                 C  
ATOM   1490  N   SER   247     150.373 222.897 211.712  1.00                 N  
ATOM   1491  CA  SER   247     150.094 222.787 210.296  1.00                 C  
ATOM   1492  C   SER   247     151.390 222.474 209.567  1.00                 C  
ATOM   1493  O   SER   247     151.378 221.751 208.567  1.00                 O  
ATOM   1494  CB  SER   247     149.458 224.077 209.773  1.00                 C  
ATOM   1495  OG  SER   247     150.369 225.159 209.842  1.00                 O  
ATOM   1496  N   GLY   248     152.507 223.011 210.049  1.00                 N  
ATOM   1497  CA  GLY   248     153.760 222.848 209.345  1.00                 C  
ATOM   1498  C   GLY   248     154.226 221.407 209.421  1.00                 C  
ATOM   1499  O   GLY   248     154.036 220.719 210.422  1.00                 O  
ATOM   1500  N   GLU   249     154.899 220.955 208.366  1.00                 N  
ATOM   1501  CA  GLU   249     155.231 219.539 208.287  1.00                 C  
ATOM   1502  C   GLU   249     156.411 219.209 209.187  1.00                 C  
ATOM   1503  O   GLU   249     156.415 218.169 209.852  1.00                 O  
ATOM   1504  CB  GLU   249     155.540 219.141 206.842  1.00                 C  
ATOM   1505  CD  GLU   249     154.652 216.780 206.968  1.00                 C  
ATOM   1506  CG  GLU   249     155.844 217.663 206.657  1.00                 C  
ATOM   1507  OE1 GLU   249     153.515 217.296 206.970  1.00                 O  
ATOM   1508  OE2 GLU   249     154.855 215.571 207.209  1.00                 O  
ATOM   1509  N   GLN   250     157.413 220.090 209.233  1.00                 N  
ATOM   1510  CA  GLN   250     158.599 219.829 210.040  1.00                 C  
ATOM   1511  C   GLN   250     158.213 219.830 211.503  1.00                 C  
ATOM   1512  O   GLN   250     158.598 218.938 212.271  1.00                 O  
ATOM   1513  CB  GLN   250     159.682 220.871 209.754  1.00                 C  
ATOM   1514  CD  GLN   250     161.306 221.860 208.092  1.00                 C  
ATOM   1515  CG  GLN   250     160.296 220.764 208.368  1.00                 C  
ATOM   1516  OE1 GLN   250     161.238 222.942 208.676  1.00                 O  
ATOM   1517  NE2 GLN   250     162.248 221.584 207.198  1.00                 N  
ATOM   1518  N   ALA   251     157.323 220.734 211.868  1.00                 N  
ATOM   1519  CA  ALA   251     156.961 220.798 213.260  1.00                 C  
ATOM   1520  C   ALA   251     155.920 219.751 213.555  1.00                 C  
ATOM   1521  O   ALA   251     155.874 219.247 214.677  1.00                 O  
ATOM   1522  CB  ALA   251     156.453 222.188 213.612  1.00                 C  
ATOM   1523  N   ARG   252     155.060 219.418 212.591  1.00                 N  
ATOM   1524  CA  ARG   252     154.114 218.370 212.922  1.00                 C  
ATOM   1525  C   ARG   252     154.886 217.081 213.141  1.00                 C  
ATOM   1526  O   ARG   252     154.553 216.295 214.030  1.00                 O  
ATOM   1527  CB  ARG   252     153.071 218.219 211.812  1.00                 C  
ATOM   1528  CD  ARG   252     150.987 217.100 210.974  1.00                 C  
ATOM   1529  NE  ARG   252     151.594 216.644 209.726  1.00                 N  
ATOM   1530  CG  ARG   252     152.001 217.180 212.104  1.00                 C  
ATOM   1531  CZ  ARG   252     151.855 215.372 209.443  1.00                 C  
ATOM   1532  NH1 ARG   252     152.408 215.051 208.282  1.00                 N  
ATOM   1533  NH2 ARG   252     151.561 214.424 210.323  1.00                 N  
ATOM   1534  N   THR   253     155.928 216.857 212.334  1.00                 N  
ATOM   1535  CA  THR   253     156.735 215.647 212.458  1.00                 C  
ATOM   1536  C   THR   253     157.435 215.649 213.806  1.00                 C  
ATOM   1537  O   THR   253     157.514 214.626 214.499  1.00                 O  
ATOM   1538  CB  THR   253     157.765 215.536 211.318  1.00                 C  
ATOM   1539  OG1 THR   253     157.083 215.456 210.060  1.00                 O  
ATOM   1540  CG2 THR   253     158.617 214.288 211.490  1.00                 C  
ATOM   1541  N   LYS   254     157.826 216.847 214.236  1.00                 N  
ATOM   1542  CA  LYS   254     158.529 217.030 215.491  1.00                 C  
ATOM   1543  C   LYS   254     157.608 216.666 216.634  1.00                 C  
ATOM   1544  O   LYS   254     157.967 215.877 217.517  1.00                 O  
ATOM   1545  CB  LYS   254     159.026 218.471 215.621  1.00                 C  
ATOM   1546  CD  LYS   254     160.342 220.168 216.921  1.00                 C  
ATOM   1547  CE  LYS   254     161.116 220.445 218.199  1.00                 C  
ATOM   1548  CG  LYS   254     159.811 218.744 216.894  1.00                 C  
ATOM   1549  NZ  LYS   254     161.643 221.837 218.239  1.00                 N  
ATOM   1550  N   ILE   255     156.401 217.223 216.619  1.00                 N  
ATOM   1551  CA  ILE   255     155.501 216.991 217.729  1.00                 C  
ATOM   1552  C   ILE   255     155.071 215.552 217.666  1.00                 C  
ATOM   1553  O   ILE   255     154.754 214.952 218.694  1.00                 O  
ATOM   1554  CB  ILE   255     154.298 217.952 217.690  1.00                 C  
ATOM   1555  CD1 ILE   255     152.141 218.457 216.429  1.00                 C  
ATOM   1556  CG1 ILE   255     153.443 217.686 216.450  1.00                 C  
ATOM   1557  CG2 ILE   255     154.768 219.397 217.756  1.00                 C  
ATOM   1558  N   LEU   256     154.985 214.986 216.463  1.00                 N  
ATOM   1559  CA  LEU   256     154.617 213.590 216.374  1.00                 C  
ATOM   1560  C   LEU   256     155.634 212.805 217.170  1.00                 C  
ATOM   1561  O   LEU   256     155.284 211.975 218.014  1.00                 O  
ATOM   1562  CB  LEU   256     154.561 213.143 214.912  1.00                 C  
ATOM   1563  CG  LEU   256     154.226 211.670 214.666  1.00                 C  
ATOM   1564  CD1 LEU   256     152.846 211.334 215.209  1.00                 C  
ATOM   1565  CD2 LEU   256     154.306 211.342 213.183  1.00                 C  
ATOM   1566  N   LYS   257     156.915 213.103 216.941  1.00                 N  
ATOM   1567  CA  LYS   257     157.966 212.366 217.622  1.00                 C  
ATOM   1568  C   LYS   257     157.880 212.590 219.123  1.00                 C  
ATOM   1569  O   LYS   257     158.049 211.655 219.915  1.00                 O  
ATOM   1570  CB  LYS   257     159.341 212.783 217.096  1.00                 C  
ATOM   1571  CD  LYS   257     161.002 212.778 215.214  1.00                 C  
ATOM   1572  CE  LYS   257     161.288 212.320 213.793  1.00                 C  
ATOM   1573  CG  LYS   257     159.632 212.313 215.680  1.00                 C  
ATOM   1574  NZ  LYS   257     162.609 212.805 213.309  1.00                 N  
ATOM   1575  N   ILE   258     157.571 213.821 219.528  1.00                 N  
ATOM   1576  CA  ILE   258     157.572 214.159 220.946  1.00                 C  
ATOM   1577  C   ILE   258     156.414 213.463 221.645  1.00                 C  
ATOM   1578  O   ILE   258     156.571 212.850 222.708  1.00                 O  
ATOM   1579  CB  ILE   258     157.497 215.682 221.163  1.00                 C  
ATOM   1580  CD1 ILE   258     158.680 217.863 220.580  1.00                 C  
ATOM   1581  CG1 ILE   258     158.776 216.356 220.662  1.00                 C  
ATOM   1582  CG2 ILE   258     157.225 215.998 222.626  1.00                 C  
ATOM   1583  N   CYS   259     155.231 213.554 221.044  1.00                 N  
ATOM   1584  CA  CYS   259     154.007 213.041 221.627  1.00                 C  
ATOM   1585  C   CYS   259     154.002 211.526 221.611  1.00                 C  
ATOM   1586  O   CYS   259     153.421 210.894 222.501  1.00                 O  
ATOM   1587  CB  CYS   259     152.788 213.585 220.879  1.00                 C  
ATOM   1588  SG  CYS   259     152.630 212.992 219.178  1.00                 S  
ATOM   1589  N   GLU   260     154.679 210.929 220.632  1.00                 N  
ATOM   1590  CA  GLU   260     154.769 209.482 220.583  1.00                 C  
ATOM   1591  C   GLU   260     155.802 208.989 221.571  1.00                 C  
ATOM   1592  O   GLU   260     155.642 207.892 222.116  1.00                 O  
ATOM   1593  CB  GLU   260     155.113 209.014 219.167  1.00                 C  
ATOM   1594  CD  GLU   260     152.742 208.519 218.450  1.00                 C  
ATOM   1595  CG  GLU   260     154.020 209.276 218.144  1.00                 C  
ATOM   1596  OE1 GLU   260     152.824 207.305 218.730  1.00                 O  
ATOM   1597  OE2 GLU   260     151.659 209.140 218.409  1.00                 O  
ATOM   1598  N   ALA   261     156.867 209.756 221.813  1.00                 N  
ATOM   1599  CA  ALA   261     157.801 209.312 222.825  1.00                 C  
ATOM   1600  C   ALA   261     157.069 209.261 224.147  1.00                 C  
ATOM   1601  O   ALA   261     157.292 208.368 224.965  1.00                 O  
ATOM   1602  CB  ALA   261     159.003 210.242 222.881  1.00                 C  
ATOM   1603  N   PHE   262     156.158 210.206 224.352  1.00                 N  
ATOM   1604  CA  PHE   262     155.348 210.220 225.552  1.00                 C  
ATOM   1605  C   PHE   262     154.318 209.108 225.423  1.00                 C  
ATOM   1606  O   PHE   262     153.903 208.756 224.316  1.00                 O  
ATOM   1607  CB  PHE   262     154.692 211.589 225.740  1.00                 C  
ATOM   1608  CG  PHE   262     155.651 212.670 226.148  1.00                 C  
ATOM   1609  CZ  PHE   262     157.427 214.668 226.911  1.00                 C  
ATOM   1610  CD1 PHE   262     156.110 213.594 225.225  1.00                 C  
ATOM   1611  CE1 PHE   262     156.993 214.589 225.601  1.00                 C  
ATOM   1612  CD2 PHE   262     156.096 212.763 227.455  1.00                 C  
ATOM   1613  CE2 PHE   262     156.978 213.758 227.831  1.00                 C  
ATOM   1614  N   GLY   263     153.915 208.529 226.550  1.00                 N  
ATOM   1615  CA  GLY   263     152.843 207.546 226.441  1.00                 C  
ATOM   1616  C   GLY   263     151.532 208.236 226.086  1.00                 C  
ATOM   1617  O   GLY   263     150.749 208.580 226.977  1.00                 O  
ATOM   1618  N   ALA   264     151.279 208.441 224.794  1.00                 N  
ATOM   1619  CA  ALA   264     150.061 209.084 224.319  1.00                 C  
ATOM   1620  C   ALA   264     149.554 208.340 223.095  1.00                 C  
ATOM   1621  O   ALA   264     150.349 207.832 222.297  1.00                 O  
ATOM   1622  CB  ALA   264     150.323 210.549 224.005  1.00                 C  
ATOM   1623  N   ASN   265     148.236 208.275 222.930  1.00                 N  
ATOM   1624  CA  ASN   265     147.677 207.686 221.722  1.00                 C  
ATOM   1625  C   ASN   265     147.175 208.760 220.763  1.00                 C  
ATOM   1626  O   ASN   265     146.299 209.555 221.122  1.00                 O  
ATOM   1627  CB  ASN   265     146.551 206.711 222.073  1.00                 C  
ATOM   1628  CG  ASN   265     147.045 205.504 222.845  1.00                 C  
ATOM   1629  OD1 ASN   265     148.229 205.169 222.801  1.00                 O  
ATOM   1630  ND2 ASN   265     146.137 204.845 223.555  1.00                 N  
ATOM   1631  N   CYS   266     147.734 208.783 219.551  1.00                 N  
ATOM   1632  CA  CYS   266     147.331 209.694 218.474  1.00                 C  
ATOM   1633  C   CYS   266     146.894 208.785 217.330  1.00                 C  
ATOM   1634  O   CYS   266     147.626 208.592 216.358  1.00                 O  
ATOM   1635  CB  CYS   266     148.486 210.625 218.099  1.00                 C  
ATOM   1636  SG  CYS   266     149.039 211.705 219.439  1.00                 S  
ATOM   1637  N   TYR   267     145.708 208.247 217.438  1.00                 N  
ATOM   1638  CA  TYR   267     145.171 207.286 216.481  1.00                 C  
ATOM   1639  C   TYR   267     144.362 207.933 215.365  1.00                 C  
ATOM   1640  O   TYR   267     144.572 207.661 214.178  1.00                 O  
ATOM   1641  CB  TYR   267     144.294 206.254 217.193  1.00                 C  
ATOM   1642  CG  TYR   267     145.062 205.321 218.102  1.00                 C  
ATOM   1643  OH  TYR   267     147.172 202.766 220.614  1.00                 O  
ATOM   1644  CZ  TYR   267     146.474 203.610 219.781  1.00                 C  
ATOM   1645  CD1 TYR   267     145.406 205.707 219.391  1.00                 C  
ATOM   1646  CE1 TYR   267     146.107 204.861 220.229  1.00                 C  
ATOM   1647  CD2 TYR   267     145.440 204.057 217.668  1.00                 C  
ATOM   1648  CE2 TYR   267     146.142 203.197 218.492  1.00                 C  
ATOM   1649  N   PRO   268     143.438 208.805 215.738  1.00                 N  
ATOM   1650  CA  PRO   268     142.593 209.502 214.766  1.00                 C  
ATOM   1651  C   PRO   268     143.282 210.652 214.050  1.00                 C  
ATOM   1652  O   PRO   268     144.319 211.164 214.472  1.00                 O  
ATOM   1653  CB  PRO   268     141.424 210.027 215.601  1.00                 C  
ATOM   1654  CD  PRO   268     143.022 209.186 217.172  1.00                 C  
ATOM   1655  CG  PRO   268     142.010 210.275 216.951  1.00                 C  
ATOM   1656  N   VAL   269     142.678 211.026 212.922  1.00                 N  
ATOM   1657  CA  VAL   269     143.070 212.207 212.164  1.00                 C  
ATOM   1658  C   VAL   269     141.762 212.920 211.853  1.00                 C  
ATOM   1659  O   VAL   269     141.128 212.717 210.809  1.00                 O  
ATOM   1660  CB  VAL   269     143.870 211.829 210.903  1.00                 C  
ATOM   1661  CG1 VAL   269     144.284 213.078 210.141  1.00                 C  
ATOM   1662  CG2 VAL   269     145.089 210.998 211.275  1.00                 C  
ATOM   1663  N   PRO   270     141.341 213.774 212.784  1.00                 N  
ATOM   1664  CA  PRO   270     140.100 214.552 212.672  1.00                 C  
ATOM   1665  C   PRO   270     139.982 215.443 211.449  1.00                 C  
ATOM   1666  O   PRO   270     140.960 216.025 210.984  1.00                 O  
ATOM   1667  CB  PRO   270     140.091 215.418 213.933  1.00                 C  
ATOM   1668  CD  PRO   270     142.035 214.033 214.104  1.00                 C  
ATOM   1669  CG  PRO   270     140.935 214.667 214.908  1.00                 C  
ATOM   1670  N   GLU   271     138.762 215.531 210.921  1.00                 N  
ATOM   1671  CA  GLU   271     138.513 216.369 209.760  1.00                 C  
ATOM   1672  C   GLU   271     137.189 217.093 209.964  1.00                 C  
ATOM   1673  O   GLU   271     136.272 216.582 210.616  1.00                 O  
ATOM   1674  CB  GLU   271     138.501 215.526 208.483  1.00                 C  
ATOM   1675  CD  GLU   271     139.785 214.050 206.886  1.00                 C  
ATOM   1676  CG  GLU   271     139.826 214.848 208.174  1.00                 C  
ATOM   1677  OE1 GLU   271     138.681 213.877 206.329  1.00                 O  
ATOM   1678  OE2 GLU   271     140.858 213.598 206.433  1.00                 O  
ATOM   1679  N   ASP   272     137.093 218.277 209.357  1.00                 N  
ATOM   1680  CA  ASP   272     135.990 219.226 209.465  1.00                 C  
ATOM   1681  C   ASP   272     134.794 218.619 208.770  1.00                 C  
ATOM   1682  O   ASP   272     133.661 218.664 209.262  1.00                 O  
ATOM   1683  CB  ASP   272     136.381 220.574 208.856  1.00                 C  
ATOM   1684  CG  ASP   272     137.396 221.321 209.699  1.00                 C  
ATOM   1685  OD1 ASP   272     137.592 220.938 210.871  1.00                 O  
ATOM   1686  OD2 ASP   272     137.995 222.290 209.187  1.00                 O  
ATOM   1687  N   THR   273     135.047 218.056 207.601  1.00                 N  
ATOM   1688  CA  THR   273     133.990 217.428 206.818  1.00                 C  
ATOM   1689  C   THR   273     133.236 216.382 207.613  1.00                 C  
ATOM   1690  O   THR   273     133.820 215.607 208.375  1.00                 O  
ATOM   1691  CB  THR   273     134.547 216.774 205.540  1.00                 C  
ATOM   1692  OG1 THR   273     133.464 216.277 204.743  1.00                 O  
ATOM   1693  CG2 THR   273     135.465 215.614 205.891  1.00                 C  
ATOM   1694  N   THR   274     131.920 216.372 207.431  1.00                 N  
ATOM   1695  CA  THR   274     131.076 215.502 208.224  1.00                 C  
ATOM   1696  C   THR   274     131.357 214.068 207.845  1.00                 C  
ATOM   1697  O   THR   274     130.890 213.158 208.528  1.00                 O  
ATOM   1698  CB  THR   274     129.584 215.831 208.028  1.00                 C  
ATOM   1699  OG1 THR   274     129.234 215.671 206.648  1.00                 O  
ATOM   1700  CG2 THR   274     129.297 217.267 208.440  1.00                 C  
ATOM   1701  N   LYS   275     132.084 213.876 206.743  1.00                 N  
ATOM   1702  CA  LYS   275     132.387 212.551 206.234  1.00                 C  
ATOM   1703  C   LYS   275     133.127 211.786 207.308  1.00                 C  
ATOM   1704  O   LYS   275     132.913 210.587 207.500  1.00                 O  
ATOM   1705  CB  LYS   275     133.207 212.646 204.946  1.00                 C  
ATOM   1706  CD  LYS   275     133.303 213.250 202.511  1.00                 C  
ATOM   1707  CE  LYS   275     132.524 213.779 201.318  1.00                 C  
ATOM   1708  CG  LYS   275     132.425 213.162 203.749  1.00                 C  
ATOM   1709  NZ  LYS   275     133.383 213.911 200.109  1.00                 N  
ATOM   1710  N   GLN   276     133.999 212.481 208.031  1.00                 N  
ATOM   1711  CA  GLN   276     134.762 211.825 209.072  1.00                 C  
ATOM   1712  C   GLN   276     133.823 211.458 210.206  1.00                 C  
ATOM   1713  O   GLN   276     133.997 210.414 210.841  1.00                 O  
ATOM   1714  CB  GLN   276     135.895 212.731 209.558  1.00                 C  
ATOM   1715  CD  GLN   276     137.580 210.896 209.972  1.00                 C  
ATOM   1716  CG  GLN   276     136.829 212.074 210.561  1.00                 C  
ATOM   1717  OE1 GLN   276     138.190 211.005 208.909  1.00                 O  
ATOM   1718  NE2 GLN   276     137.538 209.763 210.665  1.00                 N  
ATOM   1719  N   ARG   277     132.803 212.286 210.447  1.00                 N  
ATOM   1720  CA  ARG   277     131.839 211.963 211.495  1.00                 C  
ATOM   1721  C   ARG   277     131.043 210.740 211.076  1.00                 C  
ATOM   1722  O   ARG   277     130.730 209.867 211.892  1.00                 O  
ATOM   1723  CB  ARG   277     130.919 213.156 211.763  1.00                 C  
ATOM   1724  CD  ARG   277     130.653 215.498 212.624  1.00                 C  
ATOM   1725  NE  ARG   277     131.294 216.629 213.292  1.00                 N  
ATOM   1726  CG  ARG   277     131.608 214.331 212.439  1.00                 C  
ATOM   1727  CZ  ARG   277     130.724 217.817 213.462  1.00                 C  
ATOM   1728  NH1 ARG   277     131.383 218.787 214.081  1.00                 N  
ATOM   1729  NH2 ARG   277     129.495 218.034 213.011  1.00                 N  
ATOM   1730  N   GLN   278     130.722 210.670 209.792  1.00                 N  
ATOM   1731  CA  GLN   278     129.984 209.546 209.250  1.00                 C  
ATOM   1732  C   GLN   278     130.823 208.294 209.408  1.00                 C  
ATOM   1733  O   GLN   278     130.317 207.221 209.763  1.00                 O  
ATOM   1734  CB  GLN   278     129.626 209.797 207.784  1.00                 C  
ATOM   1735  CD  GLN   278     127.384 208.634 207.802  1.00                 C  
ATOM   1736  CG  GLN   278     128.757 208.715 207.163  1.00                 C  
ATOM   1737  OE1 GLN   278     126.875 209.622 208.330  1.00                 O  
ATOM   1738  NE2 GLN   278     126.780 207.452 207.755  1.00                 N  
ATOM   1739  N   LEU   279     132.127 208.445 209.192  1.00                 N  
ATOM   1740  CA  LEU   279     133.057 207.341 209.346  1.00                 C  
ATOM   1741  C   LEU   279     133.036 206.867 210.781  1.00                 C  
ATOM   1742  O   LEU   279     133.023 205.662 211.047  1.00                 O  
ATOM   1743  CB  LEU   279     134.466 207.765 208.928  1.00                 C  
ATOM   1744  CG  LEU   279     135.565 206.711 209.080  1.00                 C  
ATOM   1745  CD1 LEU   279     135.270 205.498 208.212  1.00                 C  
ATOM   1746  CD2 LEU   279     136.924 207.296 208.728  1.00                 C  
ATOM   1747  N   THR   280     133.104 207.799 211.726  1.00                 N  
ATOM   1748  CA  THR   280     133.101 207.378 213.118  1.00                 C  
ATOM   1749  C   THR   280     131.793 206.679 213.461  1.00                 C  
ATOM   1750  O   THR   280     131.783 205.726 214.242  1.00                 O  
ATOM   1751  CB  THR   280     133.318 208.570 214.069  1.00                 C  
ATOM   1752  OG1 THR   280     132.283 209.541 213.866  1.00                 O  
ATOM   1753  CG2 THR   280     134.662 209.229 213.799  1.00                 C  
ATOM   1754  N   ARG   281     130.673 207.149 212.905  1.00                 N  
ATOM   1755  CA  ARG   281     129.395 206.507 213.195  1.00                 C  
ATOM   1756  C   ARG   281     129.434 205.069 212.701  1.00                 C  
ATOM   1757  O   ARG   281     129.048 204.124 213.411  1.00                 O  
ATOM   1758  CB  ARG   281     128.247 207.282 212.545  1.00                 C  
ATOM   1759  CD  ARG   281     126.631 209.195 212.717  1.00                 C  
ATOM   1760  NE  ARG   281     126.649 209.478 211.284  1.00                 N  
ATOM   1761  CG  ARG   281     127.953 208.621 213.201  1.00                 C  
ATOM   1762  CZ  ARG   281     127.062 210.625 210.754  1.00                 C  
ATOM   1763  NH1 ARG   281     127.043 210.792 209.439  1.00                 N  
ATOM   1764  NH2 ARG   281     127.493 211.601 211.541  1.00                 N  
ATOM   1765  N   GLU   282     129.964 204.898 211.490  1.00                 N  
ATOM   1766  CA  GLU   282     130.137 203.576 210.924  1.00                 C  
ATOM   1767  C   GLU   282     131.018 202.711 211.797  1.00                 C  
ATOM   1768  O   GLU   282     130.727 201.532 212.026  1.00                 O  
ATOM   1769  CB  GLU   282     130.730 203.669 209.517  1.00                 C  
ATOM   1770  CD  GLU   282     130.421 204.383 207.114  1.00                 C  
ATOM   1771  CG  GLU   282     129.775 204.233 208.477  1.00                 C  
ATOM   1772  OE1 GLU   282     131.489 203.775 206.892  1.00                 O  
ATOM   1773  OE2 GLU   282     129.858 205.108 206.266  1.00                 O  
ATOM   1774  N   VAL   283     132.113 203.281 212.295  1.00                 N  
ATOM   1775  CA  VAL   283     132.973 202.474 213.140  1.00                 C  
ATOM   1776  C   VAL   283     132.198 202.097 214.383  1.00                 C  
ATOM   1777  O   VAL   283     132.401 201.018 214.936  1.00                 O  
ATOM   1778  CB  VAL   283     134.274 203.218 213.495  1.00                 C  
ATOM   1779  CG1 VAL   283     135.059 202.446 214.545  1.00                 C  
ATOM   1780  CG2 VAL   283     135.118 203.439 212.249  1.00                 C  
ATOM   1781  N   LEU   284     131.428 203.040 214.940  1.00                 N  
ATOM   1782  CA  LEU   284     130.723 202.745 216.179  1.00                 C  
ATOM   1783  C   LEU   284     129.875 201.501 215.970  1.00                 C  
ATOM   1784  O   LEU   284     129.772 200.626 216.843  1.00                 O  
ATOM   1785  CB  LEU   284     129.867 203.939 216.606  1.00                 C  
ATOM   1786  CG  LEU   284     130.625 205.183 217.074  1.00                 C  
ATOM   1787  CD1 LEU   284     129.668 206.345 217.292  1.00                 C  
ATOM   1788  CD2 LEU   284     131.403 204.892 218.348  1.00                 C  
ATOM   1789  N   SER   285     129.274 201.412 214.775  1.00                 N  
ATOM   1790  CA  SER   285     128.479 200.243 214.416  1.00                 C  
ATOM   1791  C   SER   285     129.352 199.002 214.360  1.00                 C  
ATOM   1792  O   SER   285     128.976 197.934 214.864  1.00                 O  
ATOM   1793  CB  SER   285     127.778 200.463 213.074  1.00                 C  
ATOM   1794  OG  SER   285     126.814 201.497 213.165  1.00                 O  
ATOM   1795  N   ARG   286     130.542 199.138 213.773  1.00                 N  
ATOM   1796  CA  ARG   286     131.394 197.967 213.627  1.00                 C  
ATOM   1797  C   ARG   286     131.853 197.511 214.998  1.00                 C  
ATOM   1798  O   ARG   286     132.019 196.315 215.241  1.00                 O  
ATOM   1799  CB  ARG   286     132.587 198.282 212.723  1.00                 C  
ATOM   1800  CD  ARG   286     133.444 198.840 210.431  1.00                 C  
ATOM   1801  NE  ARG   286     133.114 199.015 209.018  1.00                 N  
ATOM   1802  CG  ARG   286     132.223 198.481 211.261  1.00                 C  
ATOM   1803  CZ  ARG   286     133.972 199.445 208.098  1.00                 C  
ATOM   1804  NH1 ARG   286     133.583 199.573 206.837  1.00                 N  
ATOM   1805  NH2 ARG   286     135.217 199.747 208.442  1.00                 N  
ATOM   1806  N   LEU   287     132.062 198.478 215.889  1.00                 N  
ATOM   1807  CA  LEU   287     132.474 198.249 217.270  1.00                 C  
ATOM   1808  C   LEU   287     131.403 197.485 218.030  1.00                 C  
ATOM   1809  O   LEU   287     131.699 196.548 218.781  1.00                 O  
ATOM   1810  CB  LEU   287     132.774 199.578 217.967  1.00                 C  
ATOM   1811  CG  LEU   287     133.236 199.490 219.423  1.00                 C  
ATOM   1812  CD1 LEU   287     134.527 198.693 219.531  1.00                 C  
ATOM   1813  CD2 LEU   287     133.422 200.880 220.012  1.00                 C  
ATOM   1814  N   SER   288     130.139 197.869 217.848  1.00                 N  
ATOM   1815  CA  SER   288     129.088 197.121 218.521  1.00                 C  
ATOM   1816  C   SER   288     129.038 195.710 217.964  1.00                 C  
ATOM   1817  O   SER   288     128.835 194.739 218.713  1.00                 O  
ATOM   1818  CB  SER   288     127.739 197.824 218.355  1.00                 C  
ATOM   1819  OG  SER   288     127.336 197.840 216.997  1.00                 O  
ATOM   1820  N   ASP   289     129.249 195.571 216.652  1.00                 N  
ATOM   1821  CA  ASP   289     129.243 194.229 216.097  1.00                 C  
ATOM   1822  C   ASP   289     130.379 193.448 216.734  1.00                 C  
ATOM   1823  O   ASP   289     130.236 192.263 217.060  1.00                 O  
ATOM   1824  CB  ASP   289     129.377 194.279 214.574  1.00                 C  
ATOM   1825  CG  ASP   289     128.121 194.789 213.895  1.00                 C  
ATOM   1826  OD1 ASP   289     127.066 194.844 214.561  1.00                 O  
ATOM   1827  OD2 ASP   289     128.192 195.135 212.697  1.00                 O  
ATOM   1828  N   LEU   290     131.524 194.114 216.908  1.00                 N  
ATOM   1829  CA  LEU   290     132.694 193.459 217.460  1.00                 C  
ATOM   1830  C   LEU   290     132.352 192.949 218.841  1.00                 C  
ATOM   1831  O   LEU   290     132.773 191.860 219.235  1.00                 O  
ATOM   1832  CB  LEU   290     133.881 194.424 217.498  1.00                 C  
ATOM   1833  CG  LEU   290     135.195 193.862 218.044  1.00                 C  
ATOM   1834  CD1 LEU   290     135.671 192.691 217.198  1.00                 C  
ATOM   1835  CD2 LEU   290     136.262 194.944 218.097  1.00                 C  
ATOM   1836  N   GLU   291     131.656 193.779 219.621  1.00                 N  
ATOM   1837  CA  GLU   291     131.339 193.388 220.986  1.00                 C  
ATOM   1838  C   GLU   291     130.455 192.160 220.962  1.00                 C  
ATOM   1839  O   GLU   291     130.607 191.246 221.781  1.00                 O  
ATOM   1840  CB  GLU   291     130.660 194.540 221.729  1.00                 C  
ATOM   1841  CD  GLU   291     129.743 195.427 223.909  1.00                 C  
ATOM   1842  CG  GLU   291     130.344 194.238 223.185  1.00                 C  
ATOM   1843  OE1 GLU   291     129.556 196.482 223.266  1.00                 O  
ATOM   1844  OE2 GLU   291     129.459 195.304 225.119  1.00                 O  
ATOM   1845  N   ALA   292     129.531 192.118 220.002  1.00                 N  
ATOM   1846  CA  ALA   292     128.641 190.970 219.909  1.00                 C  
ATOM   1847  C   ALA   292     129.432 189.716 219.553  1.00                 C  
ATOM   1848  O   ALA   292     129.195 188.626 220.097  1.00                 O  
ATOM   1849  CB  ALA   292     127.552 191.226 218.879  1.00                 C  
ATOM   1850  N   THR   293     130.460 189.890 218.725  1.00                 N  
ATOM   1851  CA  THR   293     131.307 188.764 218.359  1.00                 C  
ATOM   1852  C   THR   293     132.108 188.315 219.562  1.00                 C  
ATOM   1853  O   THR   293     132.330 187.116 219.762  1.00                 O  
ATOM   1854  CB  THR   293     132.252 189.123 217.197  1.00                 C  
ATOM   1855  OG1 THR   293     131.480 189.475 216.042  1.00                 O  
ATOM   1856  CG2 THR   293     133.139 187.938 216.846  1.00                 C  
ATOM   1857  N   LEU   294     132.631 189.266 220.329  1.00                 N  
ATOM   1858  CA  LEU   294     133.378 188.891 221.515  1.00                 C  
ATOM   1859  C   LEU   294     132.486 188.088 222.440  1.00                 C  
ATOM   1860  O   LEU   294     132.926 187.107 223.048  1.00                 O  
ATOM   1861  CB  LEU   294     133.922 190.135 222.221  1.00                 C  
ATOM   1862  CG  LEU   294     134.748 189.889 223.485  1.00                 C  
ATOM   1863  CD1 LEU   294     135.978 189.052 223.170  1.00                 C  
ATOM   1864  CD2 LEU   294     135.156 191.208 224.125  1.00                 C  
ATOM   1865  N   ASP   295     131.220 188.494 222.549  1.00                 N  
ATOM   1866  CA  ASP   295     130.302 187.789 223.430  1.00                 C  
ATOM   1867  C   ASP   295     130.111 186.367 222.936  1.00                 C  
ATOM   1868  O   ASP   295     130.065 185.422 223.733  1.00                 O  
ATOM   1869  CB  ASP   295     128.962 188.524 223.507  1.00                 C  
ATOM   1870  CG  ASP   295     129.050 189.815 224.296  1.00                 C  
ATOM   1871  OD1 ASP   295     130.059 190.010 225.006  1.00                 O  
ATOM   1872  OD2 ASP   295     128.110 190.632 224.205  1.00                 O  
ATOM   1873  N   ALA   296     130.129 186.188 221.616  1.00                 N  
ATOM   1874  CA  ALA   296     129.951 184.846 221.078  1.00                 C  
ATOM   1875  C   ALA   296     131.199 184.016 221.327  1.00                 C  
ATOM   1876  O   ALA   296     131.118 182.840 221.711  1.00                 O  
ATOM   1877  CB  ALA   296     129.634 184.908 219.592  1.00                 C  
ATOM   1878  N   GLY   297     132.364 184.629 221.141  1.00                 N  
ATOM   1879  CA  GLY   297     133.611 183.899 221.282  1.00                 C  
ATOM   1880  C   GLY   297     133.777 183.475 222.731  1.00                 C  
ATOM   1881  O   GLY   297     134.205 182.354 223.023  1.00                 O  
ATOM   1882  N   THR   298     133.364 184.351 223.646  1.00                 N  
ATOM   1883  CA  THR   298     133.421 184.075 225.075  1.00                 C  
ATOM   1884  C   THR   298     132.457 182.959 225.453  1.00                 C  
ATOM   1885  O   THR   298     132.791 182.099 226.275  1.00                 O  
ATOM   1886  CB  THR   298     133.102 185.332 225.906  1.00                 C  
ATOM   1887  OG1 THR   298     134.069 186.352 225.625  1.00                 O  
ATOM   1888  CG2 THR   298     133.149 185.014 227.392  1.00                 C  
ATOM   1889  N   ARG   299     131.260 182.954 224.859  1.00                 N  
ATOM   1890  CA  ARG   299     130.307 181.894 225.169  1.00                 C  
ATOM   1891  C   ARG   299     130.873 180.554 224.741  1.00                 C  
ATOM   1892  O   ARG   299     130.793 179.569 225.490  1.00                 O  
ATOM   1893  CB  ARG   299     128.966 182.162 224.483  1.00                 C  
ATOM   1894  CD  ARG   299     126.752 183.341 224.568  1.00                 C  
ATOM   1895  NE  ARG   299     126.692 183.558 223.124  1.00                 N  
ATOM   1896  CG  ARG   299     128.182 183.318 225.081  1.00                 C  
ATOM   1897  CZ  ARG   299     126.659 184.756 222.550  1.00                 C  
ATOM   1898  NH1 ARG   299     126.605 184.857 221.229  1.00                 N  
ATOM   1899  NH2 ARG   299     126.681 185.851 223.298  1.00                 N  
ATOM   1900  N   HIS   300     131.487 180.502 223.560  1.00                 N  
ATOM   1901  CA  HIS   300     132.024 179.216 223.146  1.00                 C  
ATOM   1902  C   HIS   300     133.143 178.851 224.102  1.00                 C  
ATOM   1903  O   HIS   300     133.292 177.684 224.477  1.00                 O  
ATOM   1904  CB  HIS   300     132.512 179.280 221.697  1.00                 C  
ATOM   1905  CG  HIS   300     131.408 179.404 220.693  1.00                 C  
ATOM   1906  ND1 HIS   300     130.457 178.424 220.507  1.00                 N  
ATOM   1907  CE1 HIS   300     129.604 178.819 219.545  1.00                 C  
ATOM   1908  CD2 HIS   300     130.996 180.407 219.721  1.00                 C  
ATOM   1909  NE2 HIS   300     129.922 180.007 219.069  1.00                 N  
ATOM   1910  N   ARG   301     133.990 179.836 224.427  1.00                 N  
ATOM   1911  CA  ARG   301     135.152 179.592 225.269  1.00                 C  
ATOM   1912  C   ARG   301     134.694 178.945 226.566  1.00                 C  
ATOM   1913  O   ARG   301     135.260 177.950 227.031  1.00                 O  
ATOM   1914  CB  ARG   301     135.904 180.897 225.536  1.00                 C  
ATOM   1915  CD  ARG   301     137.761 182.081 226.740  1.00                 C  
ATOM   1916  NE  ARG   301     136.875 182.899 227.566  1.00                 N  
ATOM   1917  CG  ARG   301     137.142 180.735 226.403  1.00                 C  
ATOM   1918  CZ  ARG   301     137.016 184.209 227.742  1.00                 C  
ATOM   1919  NH1 ARG   301     136.161 184.870 228.511  1.00                 N  
ATOM   1920  NH2 ARG   301     138.011 184.854 227.149  1.00                 N  
ATOM   1921  N   ASN   302     133.622 179.500 227.141  1.00                 N  
ATOM   1922  CA  ASN   302     133.109 179.045 228.426  1.00                 C  
ATOM   1923  C   ASN   302     132.544 177.639 228.298  1.00                 C  
ATOM   1924  O   ASN   302     132.765 176.783 229.170  1.00                 O  
ATOM   1925  CB  ASN   302     132.053 180.017 228.956  1.00                 C  
ATOM   1926  CG  ASN   302     132.656 181.316 229.456  1.00                 C  
ATOM   1927  OD1 ASN   302     133.845 181.380 229.768  1.00                 O  
ATOM   1928  ND2 ASN   302     131.834 182.356 229.533  1.00                 N  
ATOM   1929  N   ASN   303     131.867 177.369 227.181  1.00                 N  
ATOM   1930  CA  ASN   303     131.203 176.082 227.015  1.00                 C  
ATOM   1931  C   ASN   303     132.258 174.996 226.893  1.00                 C  
ATOM   1932  O   ASN   303     132.194 173.958 227.570  1.00                 O  
ATOM   1933  CB  ASN   303     130.274 176.111 225.800  1.00                 C  
ATOM   1934  CG  ASN   303     129.020 176.927 226.045  1.00                 C  
ATOM   1935  OD1 ASN   303     128.635 177.163 227.190  1.00                 O  
ATOM   1936  ND2 ASN   303     128.377 177.361 224.967  1.00                 N  
ATOM   1937  N   ALA   304     133.314 175.313 226.151  1.00                 N  
ATOM   1938  CA  ALA   304     134.391 174.378 225.891  1.00                 C  
ATOM   1939  C   ALA   304     135.163 174.140 227.174  1.00                 C  
ATOM   1940  O   ALA   304     135.571 173.013 227.466  1.00                 O  
ATOM   1941  CB  ALA   304     135.300 174.908 224.793  1.00                 C  
ATOM   1942  N   LEU   305     135.410 175.196 227.947  1.00                 N  
ATOM   1943  CA  LEU   305     136.172 174.993 229.166  1.00                 C  
ATOM   1944  C   LEU   305     135.386 174.152 230.167  1.00                 C  
ATOM   1945  O   LEU   305     135.971 173.295 230.841  1.00                 O  
ATOM   1946  CB  LEU   305     136.552 176.337 229.790  1.00                 C  
ATOM   1947  CG  LEU   305     137.563 177.183 229.014  1.00                 C  
ATOM   1948  CD1 LEU   305     137.718 178.556 229.651  1.00                 C  
ATOM   1949  CD2 LEU   305     138.910 176.480 228.941  1.00                 C  
ATOM   1950  N   ASN   306     134.067 174.358 230.290  1.00                 N  
ATOM   1951  CA  ASN   306     133.363 173.532 231.271  1.00                 C  
ATOM   1952  C   ASN   306     133.386 172.084 230.810  1.00                 C  
ATOM   1953  O   ASN   306     133.563 171.145 231.612  1.00                 O  
ATOM   1954  CB  ASN   306     131.934 174.040 231.472  1.00                 C  
ATOM   1955  CG  ASN   306     131.880 175.334 232.259  1.00                 C  
ATOM   1956  OD1 ASN   306     132.821 175.674 232.977  1.00                 O  
ATOM   1957  ND2 ASN   306     130.777 176.060 232.127  1.00                 N  
ATOM   1958  N   SER   307     133.279 171.904 229.496  1.00                 N  
ATOM   1959  CA  SER   307     133.341 170.575 228.914  1.00                 C  
ATOM   1960  C   SER   307     134.680 169.918 229.208  1.00                 C  
ATOM   1961  O   SER   307     134.748 168.744 229.608  1.00                 O  
ATOM   1962  CB  SER   307     133.104 170.640 227.404  1.00                 C  
ATOM   1963  OG  SER   307     131.782 171.061 227.113  1.00                 O  
ATOM   1964  N   VAL   308     135.752 170.694 229.094  1.00                 N  
ATOM   1965  CA  VAL   308     137.063 170.177 229.431  1.00                 C  
ATOM   1966  C   VAL   308     137.190 169.827 230.901  1.00                 C  
ATOM   1967  O   VAL   308     137.859 168.854 231.238  1.00                 O  
ATOM   1968  CB  VAL   308     138.176 171.173 229.056  1.00                 C  
ATOM   1969  CG1 VAL   308     139.515 170.707 229.606  1.00                 C  
ATOM   1970  CG2 VAL   308     138.248 171.348 227.547  1.00                 C  
ATOM   1971  N   GLY   309     136.609 170.613 231.800  1.00                 N  
ATOM   1972  CA  GLY   309     136.757 170.200 233.191  1.00                 C  
ATOM   1973  C   GLY   309     136.095 168.854 233.434  1.00                 C  
ATOM   1974  O   GLY   309     136.702 167.952 234.056  1.00                 O  
ATOM   1975  N   TYR   310     134.975 168.618 232.736  1.00                 N  
ATOM   1976  CA  TYR   310     134.309 167.335 232.916  1.00                 C  
ATOM   1977  C   TYR   310     135.137 166.211 232.324  1.00                 C  
ATOM   1978  O   TYR   310     135.141 165.100 232.858  1.00                 O  
ATOM   1979  CB  TYR   310     132.918 167.360 232.280  1.00                 C  
ATOM   1980  CG  TYR   310     131.917 168.210 233.029  1.00                 C  
ATOM   1981  OH  TYR   310     129.158 170.554 235.075  1.00                 O  
ATOM   1982  CZ  TYR   310     130.071 169.777 234.400  1.00                 C  
ATOM   1983  CD1 TYR   310     131.034 169.037 232.347  1.00                 C  
ATOM   1984  CE1 TYR   310     130.115 169.817 233.023  1.00                 C  
ATOM   1985  CD2 TYR   310     131.858 168.183 234.417  1.00                 C  
ATOM   1986  CE2 TYR   310     130.946 168.956 235.110  1.00                 C  
ATOM   1987  N   SER   311     135.849 166.474 231.235  1.00                 N  
ATOM   1988  CA  SER   311     136.535 165.363 230.583  1.00                 C  
ATOM   1989  C   SER   311     137.852 165.117 231.294  1.00                 C  
ATOM   1990  O   SER   311     138.304 163.973 231.440  1.00                 O  
ATOM   1991  CB  SER   311     136.752 165.664 229.099  1.00                 C  
ATOM   1992  OG  SER   311     137.634 166.759 228.924  1.00                 O  
ATOM   1993  N   LEU   312     138.479 166.216 231.707  1.00                 N  
ATOM   1994  CA  LEU   312     139.821 166.235 232.247  1.00                 C  
ATOM   1995  C   LEU   312     139.874 165.506 233.562  1.00                 C  
ATOM   1996  O   LEU   312     140.870 164.833 233.854  1.00                 O  
ATOM   1997  CB  LEU   312     140.310 167.675 232.417  1.00                 C  
ATOM   1998  CG  LEU   312     141.741 167.849 232.928  1.00                 C  
ATOM   1999  CD1 LEU   312     142.734 167.195 231.980  1.00                 C  
ATOM   2000  CD2 LEU   312     142.073 169.322 233.108  1.00                 C  
ATOM   2001  N   THR   313     138.798 165.552 234.357  1.00                 N  
ATOM   2002  CA  THR   313     138.941 164.806 235.601  1.00                 C  
ATOM   2003  C   THR   313     139.071 163.314 235.316  1.00                 C  
ATOM   2004  O   THR   313     139.792 162.608 236.025  1.00                 O  
ATOM   2005  CB  THR   313     137.751 165.053 236.547  1.00                 C  
ATOM   2006  OG1 THR   313     136.535 164.646 235.907  1.00                 O  
ATOM   2007  CG2 THR   313     137.646 166.529 236.897  1.00                 C  
ATOM   2008  N   ASN   314     138.409 162.837 234.266  1.00                 N  
ATOM   2009  CA  ASN   314     138.397 161.422 233.916  1.00                 C  
ATOM   2010  C   ASN   314     139.719 161.045 233.264  1.00                 C  
ATOM   2011  O   ASN   314     140.344 160.021 233.582  1.00                 O  
ATOM   2012  CB  ASN   314     137.212 161.106 233.001  1.00                 C  
ATOM   2013  CG  ASN   314     137.052 159.620 232.747  1.00                 C  
ATOM   2014  OD1 ASN   314     137.331 158.798 233.620  1.00                 O  
ATOM   2015  ND2 ASN   314     136.599 159.272 231.548  1.00                 N  
ATOM   2016  N   TRP   315     140.174 161.923 232.376  1.00                 N  
ATOM   2017  CA  TRP   315     141.382 161.690 231.606  1.00                 C  
ATOM   2018  C   TRP   315     142.613 161.708 232.484  1.00                 C  
ATOM   2019  O   TRP   315     143.569 160.990 232.194  1.00                 O  
ATOM   2020  CB  TRP   315     141.520 162.735 230.497  1.00                 C  
ATOM   2021  CG  TRP   315     140.535 162.559 229.382  1.00                 C  
ATOM   2022  CD1 TRP   315     139.445 163.338 229.121  1.00                 C  
ATOM   2023  NE1 TRP   315     138.779 162.868 228.015  1.00                 N  
ATOM   2024  CD2 TRP   315     140.551 161.539 228.375  1.00                 C  
ATOM   2025  CE2 TRP   315     139.441 161.763 227.540  1.00                 C  
ATOM   2026  CH2 TRP   315     139.994 159.898 226.201  1.00                 C  
ATOM   2027  CZ2 TRP   315     139.152 160.946 226.448  1.00                 C  
ATOM   2028  CE3 TRP   315     141.395 160.460 228.100  1.00                 C  
ATOM   2029  CZ3 TRP   315     141.104 159.653 227.016  1.00                 C  
ATOM   2030  N   ILE   316     142.622 162.503 233.552  1.00                 N  
ATOM   2031  CA  ILE   316     143.802 162.511 234.402  1.00                 C  
ATOM   2032  C   ILE   316     144.096 161.081 234.792  1.00                 C  
ATOM   2033  O   ILE   316     145.203 160.567 234.587  1.00                 O  
ATOM   2034  CB  ILE   316     143.602 163.409 235.637  1.00                 C  
ATOM   2035  CD1 ILE   316     143.034 165.799 236.319  1.00                 C  
ATOM   2036  CG1 ILE   316     143.518 164.879 235.219  1.00                 C  
ATOM   2037  CG2 ILE   316     144.708 163.171 236.653  1.00                 C  
ATOM   2038  N   THR   317     143.057 160.386 235.227  1.00                 N  
ATOM   2039  CA  THR   317     143.228 159.039 235.721  1.00                 C  
ATOM   2040  C   THR   317     143.521 158.134 234.552  1.00                 C  
ATOM   2041  O   THR   317     144.445 157.317 234.594  1.00                 O  
ATOM   2042  CB  THR   317     141.982 158.556 236.487  1.00                 C  
ATOM   2043  OG1 THR   317     141.760 159.401 237.623  1.00                 O  
ATOM   2044  CG2 THR   317     142.176 157.128 236.973  1.00                 C  
ATOM   2045  N   THR   318     142.750 158.279 233.482  1.00                 N  
ATOM   2046  CA  THR   318     142.881 157.354 232.370  1.00                 C  
ATOM   2047  C   THR   318     144.311 157.371 231.875  1.00                 C  
ATOM   2048  O   THR   318     144.949 156.324 231.715  1.00                 O  
ATOM   2049  CB  THR   318     141.912 157.706 231.226  1.00                 C  
ATOM   2050  OG1 THR   318     140.561 157.601 231.692  1.00                 O  
ATOM   2051  CG2 THR   318     142.099 156.751 230.057  1.00                 C  
ATOM   2052  N   VAL   319     144.858 158.564 231.705  1.00                 N  
ATOM   2053  CA  VAL   319     146.161 158.724 231.092  1.00                 C  
ATOM   2054  C   VAL   319     147.227 158.309 232.081  1.00                 C  
ATOM   2055  O   VAL   319     148.182 157.604 231.735  1.00                 O  
ATOM   2056  CB  VAL   319     146.387 160.171 230.616  1.00                 C  
ATOM   2057  CG1 VAL   319     147.819 160.358 230.140  1.00                 C  
ATOM   2058  CG2 VAL   319     145.404 160.528 229.512  1.00                 C  
ATOM   2059  N   ARG   320     147.060 158.709 233.339  1.00                 N  
ATOM   2060  CA  ARG   320     148.051 158.407 234.355  1.00                 C  
ATOM   2061  C   ARG   320     148.188 156.901 234.480  1.00                 C  
ATOM   2062  O   ARG   320     149.302 156.360 234.463  1.00                 O  
ATOM   2063  CB  ARG   320     147.658 159.040 235.691  1.00                 C  
ATOM   2064  CD  ARG   320     150.007 159.291 236.539  1.00                 C  
ATOM   2065  NE  ARG   320     150.025 160.752 236.541  1.00                 N  
ATOM   2066  CG  ARG   320     148.621 158.738 236.828  1.00                 C  
ATOM   2067  CZ  ARG   320     151.059 161.487 236.145  1.00                 C  
ATOM   2068  NH1 ARG   320     150.984 162.810 236.181  1.00                 N  
ATOM   2069  NH2 ARG   320     152.165 160.897 235.713  1.00                 N  
ATOM   2070  N   ARG   321     147.057 156.206 234.423  1.00                 N  
ATOM   2071  CA  ARG   321     147.036 154.768 234.603  1.00                 C  
ATOM   2072  C   ARG   321     147.599 154.101 233.369  1.00                 C  
ATOM   2073  O   ARG   321     148.371 153.142 233.480  1.00                 O  
ATOM   2074  CB  ARG   321     145.613 154.284 234.888  1.00                 C  
ATOM   2075  CD  ARG   321     146.288 152.342 236.326  1.00                 C  
ATOM   2076  NE  ARG   321     146.157 150.907 236.572  1.00                 N  
ATOM   2077  CG  ARG   321     145.499 152.784 235.105  1.00                 C  
ATOM   2078  CZ  ARG   321     146.937 150.217 237.397  1.00                 C  
ATOM   2079  NH1 ARG   321     146.743 148.915 237.558  1.00                 N  
ATOM   2080  NH2 ARG   321     147.909 150.829 238.059  1.00                 N  
ATOM   2081  N   GLU   322     147.234 154.580 232.188  1.00                 N  
ATOM   2082  CA  GLU   322     147.712 153.883 231.013  1.00                 C  
ATOM   2083  C   GLU   322     149.219 154.029 230.986  1.00                 C  
ATOM   2084  O   GLU   322     149.937 153.088 230.638  1.00                 O  
ATOM   2085  CB  GLU   322     147.056 154.447 229.751  1.00                 C  
ATOM   2086  CD  GLU   322     146.730 154.268 227.253  1.00                 C  
ATOM   2087  CG  GLU   322     147.457 153.734 228.471  1.00                 C  
ATOM   2088  OE1 GLU   322     146.393 155.471 227.243  1.00                 O  
ATOM   2089  OE2 GLU   322     146.496 153.485 226.309  1.00                 O  
ATOM   2090  N   LYS   323     149.710 155.195 231.399  1.00                 N  
ATOM   2091  CA  LYS   323     151.138 155.422 231.338  1.00                 C  
ATOM   2092  C   LYS   323     151.798 154.466 232.300  1.00                 C  
ATOM   2093  O   LYS   323     152.844 153.892 231.998  1.00                 O  
ATOM   2094  CB  LYS   323     151.464 156.880 231.670  1.00                 C  
ATOM   2095  CD  LYS   323     153.178 158.708 231.799  1.00                 C  
ATOM   2096  CE  LYS   323     154.655 159.053 231.695  1.00                 C  
ATOM   2097  CG  LYS   323     152.940 157.225 231.567  1.00                 C  
ATOM   2098  NZ  LYS   323     154.903 160.504 231.921  1.00                 N  
ATOM   2099  N   ALA   324     151.214 154.332 233.487  1.00                 N  
ATOM   2100  CA  ALA   324     151.790 153.457 234.495  1.00                 C  
ATOM   2101  C   ALA   324     151.849 152.042 233.960  1.00                 C  
ATOM   2102  O   ALA   324     152.846 151.322 234.121  1.00                 O  
ATOM   2103  CB  ALA   324     150.978 153.521 235.779  1.00                 C  
ATOM   2104  N   VAL   325     150.814 151.674 233.224  1.00                 N  
ATOM   2105  CA  VAL   325     150.737 150.348 232.658  1.00                 C  
ATOM   2106  C   VAL   325     151.870 150.209 231.684  1.00                 C  
ATOM   2107  O   VAL   325     152.566 149.192 231.647  1.00                 O  
ATOM   2108  CB  VAL   325     149.373 150.099 231.988  1.00                 C  
ATOM   2109  CG1 VAL   325     149.389 148.786 231.220  1.00                 C  
ATOM   2110  CG2 VAL   325     148.261 150.099 233.026  1.00                 C  
ATOM   2111  N   TYR   326     152.075 151.242 230.881  1.00                 N  
ATOM   2112  CA  TYR   326     153.132 151.206 229.890  1.00                 C  
ATOM   2113  C   TYR   326     154.476 151.095 230.579  1.00                 C  
ATOM   2114  O   TYR   326     155.378 150.399 230.098  1.00                 O  
ATOM   2115  CB  TYR   326     153.077 152.451 229.003  1.00                 C  
ATOM   2116  CG  TYR   326     151.929 152.452 228.018  1.00                 C  
ATOM   2117  OH  TYR   326     148.772 152.471 225.312  1.00                 O  
ATOM   2118  CZ  TYR   326     149.817 152.463 226.208  1.00                 C  
ATOM   2119  CD1 TYR   326     151.334 153.642 227.622  1.00                 C  
ATOM   2120  CE1 TYR   326     150.284 153.653 226.722  1.00                 C  
ATOM   2121  CD2 TYR   326     151.446 151.262 227.489  1.00                 C  
ATOM   2122  CE2 TYR   326     150.397 151.253 226.589  1.00                 C  
ATOM   2123  N   ASP   327     154.626 151.765 231.713  1.00                 N  
ATOM   2124  CA  ASP   327     155.895 151.731 232.412  1.00                 C  
ATOM   2125  C   ASP   327     156.182 150.288 232.743  1.00                 C  
ATOM   2126  O   ASP   327     157.258 149.754 232.441  1.00                 O  
ATOM   2127  CB  ASP   327     155.842 152.611 233.662  1.00                 C  
ATOM   2128  CG  ASP   327     155.821 154.091 233.333  1.00                 C  
ATOM   2129  OD1 ASP   327     156.116 154.445 232.173  1.00                 O  
ATOM   2130  OD2 ASP   327     155.509 154.896 234.236  1.00                 O  
ATOM   2131  N   THR   328     155.185 149.624 233.321  1.00                 N  
ATOM   2132  CA  THR   328     155.362 148.246 233.743  1.00                 C  
ATOM   2133  C   THR   328     155.646 147.396 232.527  1.00                 C  
ATOM   2134  O   THR   328     156.440 146.453 232.580  1.00                 O  
ATOM   2135  CB  THR   328     154.124 147.722 234.494  1.00                 C  
ATOM   2136  OG1 THR   328     153.917 148.499 235.680  1.00                 O  
ATOM   2137  CG2 THR   328     154.318 146.267 234.892  1.00                 C  
ATOM   2138  N   LEU   329     154.961 147.682 231.428  1.00                 N  
ATOM   2139  CA  LEU   329     155.168 146.868 230.254  1.00                 C  
ATOM   2140  C   LEU   329     156.604 147.010 229.817  1.00                 C  
ATOM   2141  O   LEU   329     157.218 146.046 229.355  1.00                 O  
ATOM   2142  CB  LEU   329     154.202 147.278 229.141  1.00                 C  
ATOM   2143  CG  LEU   329     152.722 146.971 229.380  1.00                 C  
ATOM   2144  CD1 LEU   329     151.863 147.576 228.280  1.00                 C  
ATOM   2145  CD2 LEU   329     152.492 145.470 229.465  1.00                 C  
ATOM   2146  N   ASN   330     157.187 148.179 230.051  1.00                 N  
ATOM   2147  CA  ASN   330     158.592 148.320 229.743  1.00                 C  
ATOM   2148  C   ASN   330     159.372 147.542 230.771  1.00                 C  
ATOM   2149  O   ASN   330     160.461 147.033 230.499  1.00                 O  
ATOM   2150  CB  ASN   330     158.987 149.798 229.708  1.00                 C  
ATOM   2151  CG  ASN   330     158.772 150.490 231.040  1.00                 C  
ATOM   2152  OD1 ASN   330     158.205 149.911 231.967  1.00                 O  
ATOM   2153  ND2 ASN   330     159.225 151.734 231.139  1.00                 N  
ATOM   2154  N   MET   331     158.782 147.403 231.945  1.00                 N  
ATOM   2155  CA  MET   331     159.400 146.703 233.051  1.00                 C  
ATOM   2156  C   MET   331     159.195 145.210 232.808  1.00                 C  
ATOM   2157  O   MET   331     158.466 144.525 233.520  1.00                 O  
ATOM   2158  CB  MET   331     158.796 147.161 234.380  1.00                 C  
ATOM   2159  SD  MET   331     158.455 149.073 236.356  1.00                 S  
ATOM   2160  CE  MET   331     159.076 150.747 236.501  1.00                 C  
ATOM   2161  CG  MET   331     159.183 148.575 234.783  1.00                 C  
ATOM   2162  N   LEU   332     159.799 144.722 231.734  1.00                 N  
ATOM   2163  CA  LEU   332     159.535 143.355 231.325  1.00                 C  
ATOM   2164  C   LEU   332     160.718 142.797 230.551  1.00                 C  
ATOM   2165  O   LEU   332     161.646 143.517 230.182  1.00                 O  
ATOM   2166  CB  LEU   332     158.261 143.285 230.480  1.00                 C  
ATOM   2167  CG  LEU   332     156.968 143.730 231.166  1.00                 C  
ATOM   2168  CD1 LEU   332     155.820 143.776 230.169  1.00                 C  
ATOM   2169  CD2 LEU   332     156.627 142.805 232.324  1.00                 C  
ATOM   2170  N   ASN   333     160.668 141.486 230.314  1.00                 N  
ATOM   2171  CA  ASN   333     161.550 140.788 229.388  1.00                 C  
ATOM   2172  C   ASN   333     160.797 140.332 228.149  1.00                 C  
ATOM   2173  O   ASN   333     159.810 139.596 228.248  1.00                 O  
ATOM   2174  CB  ASN   333     162.219 139.598 230.079  1.00                 C  
ATOM   2175  CG  ASN   333     163.223 138.896 229.187  1.00                 C  
ATOM   2176  OD1 ASN   333     164.062 139.538 228.555  1.00                 O  
ATOM   2177  ND2 ASN   333     163.141 137.571 229.134  1.00                 N  
ATOM   2178  N   PHE   334     161.268 140.776 226.994  1.00                 N  
ATOM   2179  CA  PHE   334     160.610 140.494 225.729  1.00                 C  
ATOM   2180  C   PHE   334     161.197 139.198 225.190  1.00                 C  
ATOM   2181  O   PHE   334     162.413 139.090 224.996  1.00                 O  
ATOM   2182  CB  PHE   334     160.799 141.659 224.755  1.00                 C  
ATOM   2183  CG  PHE   334     160.114 141.461 223.433  1.00                 C  
ATOM   2184  CZ  PHE   334     158.853 141.093 220.984  1.00                 C  
ATOM   2185  CD1 PHE   334     158.745 141.627 223.315  1.00                 C  
ATOM   2186  CE1 PHE   334     158.115 141.445 222.098  1.00                 C  
ATOM   2187  CD2 PHE   334     160.839 141.109 222.308  1.00                 C  
ATOM   2188  CE2 PHE   334     160.209 140.927 221.092  1.00                 C  
ATOM   2189  N   ASP   335     160.339 138.219 224.947  1.00                 N  
ATOM   2190  CA  ASP   335     160.816 136.943 224.455  1.00                 C  
ATOM   2191  C   ASP   335     161.048 137.028 222.955  1.00                 C  
ATOM   2192  O   ASP   335     160.538 137.918 222.270  1.00                 O  
ATOM   2193  CB  ASP   335     159.818 135.833 224.790  1.00                 C  
ATOM   2194  CG  ASP   335     160.412 134.447 224.629  1.00                 C  
ATOM   2195  OD1 ASP   335     161.100 133.984 225.563  1.00                 O  
ATOM   2196  OD2 ASP   335     160.190 133.825 223.569  1.00                 O  
ATOM   2197  N   VAL   336     161.837 136.094 222.441  1.00                 N  
ATOM   2198  CA  VAL   336     162.077 136.036 221.014  1.00                 C  
ATOM   2199  C   VAL   336     161.223 134.980 220.327  1.00                 C  
ATOM   2200  O   VAL   336     160.732 135.212 219.223  1.00                 O  
ATOM   2201  CB  VAL   336     163.561 135.766 220.702  1.00                 C  
ATOM   2202  CG1 VAL   336     163.767 135.592 219.205  1.00                 C  
ATOM   2203  CG2 VAL   336     164.431 136.893 221.236  1.00                 C  
ATOM   2204  N   THR   337     160.983 133.835 220.964  1.00                 N  
ATOM   2205  CA  THR   337     160.260 132.808 220.225  1.00                 C  
ATOM   2206  C   THR   337     158.774 133.097 220.090  1.00                 C  
ATOM   2207  O   THR   337     158.138 132.599 219.153  1.00                 O  
ATOM   2208  CB  THR   337     160.422 131.423 220.879  1.00                 C  
ATOM   2209  OG1 THR   337     159.879 131.451 222.205  1.00                 O  
ATOM   2210  CG2 THR   337     161.892 131.042 220.963  1.00                 C  
ATOM   2211  N   LYS   338     158.217 133.895 220.980  1.00                 N  
ATOM   2212  CA  LYS   338     156.786 134.101 221.006  1.00                 C  
ATOM   2213  C   LYS   338     156.474 135.568 221.166  1.00                 C  
ATOM   2214  O   LYS   338     157.243 136.319 221.765  1.00                 O  
ATOM   2215  CB  LYS   338     156.148 133.289 222.135  1.00                 C  
ATOM   2216  CD  LYS   338     155.584 131.040 223.096  1.00                 C  
ATOM   2217  CE  LYS   338     155.751 129.536 222.952  1.00                 C  
ATOM   2218  CG  LYS   338     156.297 131.785 221.979  1.00                 C  
ATOM   2219  NZ  LYS   338     155.030 128.792 224.020  1.00                 N  
ATOM   2220  N   LYS   339     155.342 135.984 220.621  1.00                 N  
ATOM   2221  CA  LYS   339     154.976 137.367 220.839  1.00                 C  
ATOM   2222  C   LYS   339     154.250 137.364 222.182  1.00                 C  
ATOM   2223  O   LYS   339     153.037 137.543 222.298  1.00                 O  
ATOM   2224  CB  LYS   339     154.118 137.883 219.682  1.00                 C  
ATOM   2225  CD  LYS   339     153.945 138.489 217.252  1.00                 C  
ATOM   2226  CE  LYS   339     154.688 138.596 215.931  1.00                 C  
ATOM   2227  CG  LYS   339     154.843 137.936 218.347  1.00                 C  
ATOM   2228  NZ  LYS   339     153.820 139.137 214.848  1.00                 N  
ATOM   2229  N   CYS   340     155.051 137.119 223.214  1.00                 N  
ATOM   2230  CA  CYS   340     154.596 136.964 224.586  1.00                 C  
ATOM   2231  C   CYS   340     155.692 137.513 225.473  1.00                 C  
ATOM   2232  O   CYS   340     156.874 137.342 225.167  1.00                 O  
ATOM   2233  CB  CYS   340     154.285 135.496 224.885  1.00                 C  
ATOM   2234  SG  CYS   340     152.965 134.791 223.870  1.00                 S  
ATOM   2235  N   LEU   341     155.320 138.166 226.557  1.00                 N  
ATOM   2236  CA  LEU   341     156.322 138.620 227.494  1.00                 C  
ATOM   2237  C   LEU   341     156.290 137.765 228.746  1.00                 C  
ATOM   2238  O   LEU   341     155.221 137.425 229.259  1.00                 O  
ATOM   2239  CB  LEU   341     156.102 140.094 227.842  1.00                 C  
ATOM   2240  CG  LEU   341     156.145 141.080 226.673  1.00                 C  
ATOM   2241  CD1 LEU   341     155.824 142.489 227.146  1.00                 C  
ATOM   2242  CD2 LEU   341     157.504 141.047 225.991  1.00                 C  
ATOM   2243  N   VAL   342     157.475 137.401 229.208  1.00                 N  
ATOM   2244  CA  VAL   342     157.647 136.558 230.380  1.00                 C  
ATOM   2245  C   VAL   342     158.391 137.414 231.386  1.00                 C  
ATOM   2246  O   VAL   342     159.379 138.068 231.030  1.00                 O  
ATOM   2247  CB  VAL   342     158.393 135.256 230.034  1.00                 C  
ATOM   2248  CG1 VAL   342     159.757 135.566 229.435  1.00                 C  
ATOM   2249  CG2 VAL   342     158.537 134.380 231.269  1.00                 C  
ATOM   2250  N   GLY   343     157.922 137.429 232.628  1.00                 N  
ATOM   2251  CA  GLY   343     158.624 138.216 233.629  1.00                 C  
ATOM   2252  C   GLY   343     158.785 137.484 234.949  1.00                 C  
ATOM   2253  O   GLY   343     157.982 136.613 235.299  1.00                 O  
ATOM   2254  N   GLU   344     159.852 137.827 235.667  1.00                 N  
ATOM   2255  CA  GLU   344     159.981 137.369 237.038  1.00                 C  
ATOM   2256  C   GLU   344     159.142 138.294 237.900  1.00                 C  
ATOM   2257  O   GLU   344     159.382 139.507 237.938  1.00                 O  
ATOM   2258  CB  GLU   344     161.451 137.358 237.463  1.00                 C  
ATOM   2259  CD  GLU   344     163.747 136.344 237.185  1.00                 C  
ATOM   2260  CG  GLU   344     162.306 136.348 236.716  1.00                 C  
ATOM   2261  OE1 GLU   344     164.114 137.231 237.985  1.00                 O  
ATOM   2262  OE2 GLU   344     164.510 135.454 236.754  1.00                 O  
ATOM   2263  N   GLY   345     158.153 137.725 238.590  1.00                 N  
ATOM   2264  CA  GLY   345     157.238 138.552 239.430  1.00                 C  
ATOM   2265  C   GLY   345     157.156 137.930 240.826  1.00                 C  
ATOM   2266  O   GLY   345     156.899 136.713 240.913  1.00                 O  
ATOM   2267  N   TRP   346     157.343 138.741 241.869  1.00                 N  
ATOM   2268  CA  TRP   346     157.211 138.229 243.258  1.00                 C  
ATOM   2269  C   TRP   346     155.863 138.685 243.819  1.00                 C  
ATOM   2270  O   TRP   346     155.610 139.906 243.831  1.00                 O  
ATOM   2271  CB  TRP   346     158.373 138.722 244.123  1.00                 C  
ATOM   2272  CG  TRP   346     159.697 138.139 243.737  1.00                 C  
ATOM   2273  CD1 TRP   346     160.310 138.231 242.521  1.00                 C  
ATOM   2274  NE1 TRP   346     161.515 137.571 242.545  1.00                 N  
ATOM   2275  CD2 TRP   346     160.575 137.373 244.572  1.00                 C  
ATOM   2276  CE2 TRP   346     161.698 137.035 243.796  1.00                 C  
ATOM   2277  CH2 TRP   346     162.677 135.875 245.604  1.00                 C  
ATOM   2278  CZ2 TRP   346     162.758 136.285 244.303  1.00                 C  
ATOM   2279  CE3 TRP   346     160.519 136.940 245.900  1.00                 C  
ATOM   2280  CZ3 TRP   346     161.571 136.196 246.399  1.00                 C  
ATOM   2281  N   CYS   347     155.036 137.734 244.259  1.00                 N  
ATOM   2282  CA  CYS   347     153.690 138.069 244.795  1.00                 C  
ATOM   2283  C   CYS   347     153.462 137.280 246.087  1.00                 C  
ATOM   2284  O   CYS   347     153.961 136.139 246.179  1.00                 O  
ATOM   2285  CB  CYS   347     152.608 137.761 243.758  1.00                 C  
ATOM   2286  SG  CYS   347     152.474 136.013 243.315  1.00                 S  
ATOM   2287  N   PRO   348     152.694 137.812 247.064  1.00                 N  
ATOM   2288  CA  PRO   348     152.537 137.111 248.341  1.00                 C  
ATOM   2289  C   PRO   348     151.853 135.750 248.167  1.00                 C  
ATOM   2290  O   PRO   348     150.880 135.674 247.437  1.00                 O  
ATOM   2291  CB  PRO   348     151.677 138.058 249.180  1.00                 C  
ATOM   2292  CD  PRO   348     152.073 139.194 247.111  1.00                 C  
ATOM   2293  CG  PRO   348     151.923 139.407 248.591  1.00                 C  
ATOM   2294  N   THR   349     152.367 134.724 248.850  1.00                 N  
ATOM   2295  CA  THR   349     151.737 133.372 248.790  1.00                 C  
ATOM   2296  C   THR   349     150.276 133.526 249.220  1.00                 C  
ATOM   2297  O   THR   349     149.397 132.938 248.563  1.00                 O  
ATOM   2298  CB  THR   349     152.481 132.362 249.684  1.00                 C  
ATOM   2299  OG1 THR   349     153.830 132.215 249.223  1.00                 O  
ATOM   2300  CG2 THR   349     151.799 131.004 249.634  1.00                 C  
ATOM   2301  N   PHE   350     150.040 134.322 250.266  1.00                 N  
ATOM   2302  CA  PHE   350     148.694 134.595 250.743  1.00                 C  
ATOM   2303  C   PHE   350     147.776 134.986 249.604  1.00                 C  
ATOM   2304  O   PHE   350     146.619 134.562 249.557  1.00                 O  
ATOM   2305  CB  PHE   350     148.714 135.700 251.801  1.00                 C  
ATOM   2306  CG  PHE   350     147.355 136.055 252.333  1.00                 C  
ATOM   2307  CZ  PHE   350     144.840 136.718 253.312  1.00                 C  
ATOM   2308  CD1 PHE   350     146.743 135.266 253.291  1.00                 C  
ATOM   2309  CE1 PHE   350     145.492 135.593 253.780  1.00                 C  
ATOM   2310  CD2 PHE   350     146.689 137.178 251.875  1.00                 C  
ATOM   2311  CE2 PHE   350     145.439 137.505 252.364  1.00                 C  
ATOM   2312  N   ALA   351     148.265 135.785 248.670  1.00                 N  
ATOM   2313  CA  ALA   351     147.413 136.287 247.608  1.00                 C  
ATOM   2314  C   ALA   351     147.490 135.437 246.351  1.00                 C  
ATOM   2315  O   ALA   351     146.925 135.816 245.320  1.00                 O  
ATOM   2316  CB  ALA   351     147.779 137.724 247.269  1.00                 C  
ATOM   2317  N   LYS   352     148.147 134.276 246.422  1.00                 N  
ATOM   2318  CA  LYS   352     148.354 133.483 245.216  1.00                 C  
ATOM   2319  C   LYS   352     147.044 133.059 244.574  1.00                 C  
ATOM   2320  O   LYS   352     146.928 133.092 243.339  1.00                 O  
ATOM   2321  CB  LYS   352     149.194 132.243 245.528  1.00                 C  
ATOM   2322  CD  LYS   352     151.420 131.270 246.159  1.00                 C  
ATOM   2323  CE  LYS   352     152.873 131.571 246.486  1.00                 C  
ATOM   2324  CG  LYS   352     150.651 132.542 245.840  1.00                 C  
ATOM   2325  NZ  LYS   352     153.629 130.338 246.842  1.00                 N  
ATOM   2326  N   THR   353     146.011 132.772 245.364  1.00                 N  
ATOM   2327  CA  THR   353     144.789 132.349 244.703  1.00                 C  
ATOM   2328  C   THR   353     144.173 133.579 244.086  1.00                 C  
ATOM   2329  O   THR   353     143.575 133.526 243.003  1.00                 O  
ATOM   2330  CB  THR   353     143.823 131.664 245.687  1.00                 C  
ATOM   2331  OG1 THR   353     144.444 130.494 246.235  1.00                 O  
ATOM   2332  CG2 THR   353     142.544 131.248 244.976  1.00                 C  
ATOM   2333  N   GLN   354     144.323 134.694 244.793  1.00                 N  
ATOM   2334  CA  GLN   354     143.644 135.913 244.408  1.00                 C  
ATOM   2335  C   GLN   354     144.201 136.333 243.065  1.00                 C  
ATOM   2336  O   GLN   354     143.468 136.739 242.157  1.00                 O  
ATOM   2337  CB  GLN   354     143.836 136.993 245.475  1.00                 C  
ATOM   2338  CD  GLN   354     143.399 137.751 247.844  1.00                 C  
ATOM   2339  CG  GLN   354     143.093 136.722 246.773  1.00                 C  
ATOM   2340  OE1 GLN   354     144.484 138.331 247.870  1.00                 O  
ATOM   2341  NE2 GLN   354     142.439 137.980 248.733  1.00                 N  
ATOM   2342  N   ILE   355     145.500 136.106 242.895  1.00                 N  
ATOM   2343  CA  ILE   355     146.168 136.524 241.684  1.00                 C  
ATOM   2344  C   ILE   355     145.828 135.561 240.584  1.00                 C  
ATOM   2345  O   ILE   355     145.735 135.962 239.422  1.00                 O  
ATOM   2346  CB  ILE   355     147.692 136.620 241.884  1.00                 C  
ATOM   2347  CD1 ILE   355     149.793 135.208 242.184  1.00                 C  
ATOM   2348  CG1 ILE   355     148.280 135.237 242.171  1.00                 C  
ATOM   2349  CG2 ILE   355     148.023 137.616 242.985  1.00                 C  
ATOM   2350  N   HIS   356     145.660 134.275 240.893  1.00                 N  
ATOM   2351  CA  HIS   356     145.357 133.384 239.786  1.00                 C  
ATOM   2352  C   HIS   356     143.965 133.688 239.256  1.00                 C  
ATOM   2353  O   HIS   356     143.734 133.691 238.039  1.00                 O  
ATOM   2354  CB  HIS   356     145.467 131.923 240.228  1.00                 C  
ATOM   2355  CG  HIS   356     145.252 130.939 239.121  1.00                 C  
ATOM   2356  ND1 HIS   356     146.159 130.760 238.098  1.00                 N  
ATOM   2357  CE1 HIS   356     145.693 129.815 237.261  1.00                 C  
ATOM   2358  CD2 HIS   356     144.212 129.984 238.768  1.00                 C  
ATOM   2359  NE2 HIS   356     144.526 129.346 237.657  1.00                 N  
ATOM   2360  N   GLU   357     143.051 134.040 240.157  1.00                 N  
ATOM   2361  CA  GLU   357     141.714 134.403 239.711  1.00                 C  
ATOM   2362  C   GLU   357     141.771 135.705 238.934  1.00                 C  
ATOM   2363  O   GLU   357     141.043 135.894 237.950  1.00                 O  
ATOM   2364  CB  GLU   357     140.765 134.522 240.905  1.00                 C  
ATOM   2365  CD  GLU   357     138.396 134.837 241.724  1.00                 C  
ATOM   2366  CG  GLU   357     139.324 134.824 240.525  1.00                 C  
ATOM   2367  OE1 GLU   357     138.708 134.158 242.724  1.00                 O  
ATOM   2368  OE2 GLU   357     137.356 135.526 241.662  1.00                 O  
ATOM   2369  N   VAL   358     142.654 136.607 239.359  1.00                 N  
ATOM   2370  CA  VAL   358     142.813 137.854 238.634  1.00                 C  
ATOM   2371  C   VAL   358     143.363 137.604 237.243  1.00                 C  
ATOM   2372  O   VAL   358     142.923 138.236 236.275  1.00                 O  
ATOM   2373  CB  VAL   358     143.728 138.834 239.391  1.00                 C  
ATOM   2374  CG1 VAL   358     144.022 140.057 238.536  1.00                 C  
ATOM   2375  CG2 VAL   358     143.094 139.244 240.712  1.00                 C  
ATOM   2376  N   LEU   359     144.296 136.660 237.115  1.00                 N  
ATOM   2377  CA  LEU   359     144.839 136.360 235.799  1.00                 C  
ATOM   2378  C   LEU   359     143.737 135.820 234.919  1.00                 C  
ATOM   2379  O   LEU   359     143.655 136.144 233.724  1.00                 O  
ATOM   2380  CB  LEU   359     145.994 135.363 235.911  1.00                 C  
ATOM   2381  CG  LEU   359     147.276 135.881 236.566  1.00                 C  
ATOM   2382  CD1 LEU   359     148.268 134.747 236.776  1.00                 C  
ATOM   2383  CD2 LEU   359     147.902 136.983 235.725  1.00                 C  
ATOM   2384  N   GLN   360     142.882 134.981 235.502  1.00                 N  
ATOM   2385  CA  GLN   360     141.792 134.425 234.722  1.00                 C  
ATOM   2386  C   GLN   360     140.887 135.540 234.225  1.00                 C  
ATOM   2387  O   GLN   360     140.529 135.577 233.046  1.00                 O  
ATOM   2388  CB  GLN   360     140.999 133.415 235.554  1.00                 C  
ATOM   2389  CD  GLN   360     140.978 131.199 236.765  1.00                 C  
ATOM   2390  CG  GLN   360     141.749 132.126 235.847  1.00                 C  
ATOM   2391  OE1 GLN   360     140.033 131.617 237.434  1.00                 O  
ATOM   2392  NE2 GLN   360     141.380 129.934 236.801  1.00                 N  
ATOM   2393  N   ARG   361     140.517 136.473 235.113  1.00                 N  
ATOM   2394  CA  ARG   361     139.605 137.544 234.709  1.00                 C  
ATOM   2395  C   ARG   361     140.222 138.411 233.619  1.00                 C  
ATOM   2396  O   ARG   361     139.579 138.706 232.592  1.00                 O  
ATOM   2397  CB  ARG   361     139.226 138.408 235.914  1.00                 C  
ATOM   2398  CD  ARG   361     137.951 138.637 238.064  1.00                 C  
ATOM   2399  NE  ARG   361     137.131 137.964 239.068  1.00                 N  
ATOM   2400  CG  ARG   361     138.313 137.714 236.912  1.00                 C  
ATOM   2401  CZ  ARG   361     135.811 137.837 238.991  1.00                 C  
ATOM   2402  NH1 ARG   361     135.148 137.208 239.953  1.00                 N  
ATOM   2403  NH2 ARG   361     135.156 138.338 237.953  1.00                 N  
ATOM   2404  N   ALA   362     141.511 138.729 233.774  1.00                 N  
ATOM   2405  CA  ALA   362     142.164 139.586 232.805  1.00                 C  
ATOM   2406  C   ALA   362     142.181 138.921 231.454  1.00                 C  
ATOM   2407  O   ALA   362     141.777 139.507 230.447  1.00                 O  
ATOM   2408  CB  ALA   362     143.578 139.918 233.258  1.00                 C  
ATOM   2409  N   THR   363     142.665 137.685 231.415  1.00                 N  
ATOM   2410  CA  THR   363     142.844 137.057 230.126  1.00                 C  
ATOM   2411  C   THR   363     141.488 136.700 229.539  1.00                 C  
ATOM   2412  O   THR   363     141.330 136.684 228.314  1.00                 O  
ATOM   2413  CB  THR   363     143.727 135.799 230.229  1.00                 C  
ATOM   2414  OG1 THR   363     144.091 135.359 228.915  1.00                 O  
ATOM   2415  CG2 THR   363     142.974 134.676 230.926  1.00                 C  
ATOM   2416  N   PHE   364     140.487 136.468 230.398  1.00                 N  
ATOM   2417  CA  PHE   364     139.160 136.116 229.913  1.00                 C  
ATOM   2418  C   PHE   364     138.546 137.273 229.158  1.00                 C  
ATOM   2419  O   PHE   364     137.794 137.063 228.200  1.00                 O  
ATOM   2420  CB  PHE   364     138.257 135.700 231.076  1.00                 C  
ATOM   2421  CG  PHE   364     136.883 135.268 230.652  1.00                 C  
ATOM   2422  CZ  PHE   364     134.336 134.475 229.870  1.00                 C  
ATOM   2423  CD1 PHE   364     136.684 134.041 230.044  1.00                 C  
ATOM   2424  CE1 PHE   364     135.419 133.643 229.654  1.00                 C  
ATOM   2425  CD2 PHE   364     135.788 136.089 230.861  1.00                 C  
ATOM   2426  CE2 PHE   364     134.524 135.691 230.471  1.00                 C  
ATOM   2427  N   ASP   365     138.810 138.503 229.596  1.00                 N  
ATOM   2428  CA  ASP   365     138.260 139.604 228.823  1.00                 C  
ATOM   2429  C   ASP   365     138.852 139.580 227.419  1.00                 C  
ATOM   2430  O   ASP   365     138.139 139.706 226.421  1.00                 O  
ATOM   2431  CB  ASP   365     138.543 140.939 229.515  1.00                 C  
ATOM   2432  CG  ASP   365     137.910 142.114 228.796  1.00                 C  
ATOM   2433  OD1 ASP   365     136.665 142.151 228.701  1.00                 O  
ATOM   2434  OD2 ASP   365     138.659 142.997 228.328  1.00                 O  
ATOM   2435  N   SER   366     140.172 139.405 227.337  1.00                 N  
ATOM   2436  CA  SER   366     140.883 139.285 226.069  1.00                 C  
ATOM   2437  C   SER   366     140.467 138.076 225.240  1.00                 C  
ATOM   2438  O   SER   366     140.232 136.984 225.763  1.00                 O  
ATOM   2439  CB  SER   366     142.393 139.217 226.306  1.00                 C  
ATOM   2440  OG  SER   366     143.092 139.022 225.089  1.00                 O  
ATOM   2441  N   SER   367     140.364 138.294 223.926  1.00                 N  
ATOM   2442  CA  SER   367     139.919 137.302 222.955  1.00                 C  
ATOM   2443  C   SER   367     140.851 136.116 222.725  1.00                 C  
ATOM   2444  O   SER   367     140.398 135.082 222.225  1.00                 O  
ATOM   2445  CB  SER   367     139.674 137.957 221.594  1.00                 C  
ATOM   2446  OG  SER   367     140.890 138.398 221.014  1.00                 O  
ATOM   2447  N   SER   368     142.123 136.218 223.114  1.00                 N  
ATOM   2448  CA  SER   368     143.085 135.145 222.859  1.00                 C  
ATOM   2449  C   SER   368     143.058 134.002 223.856  1.00                 C  
ATOM   2450  O   SER   368     143.606 132.938 223.557  1.00                 O  
ATOM   2451  CB  SER   368     144.510 135.701 222.822  1.00                 C  
ATOM   2452  OG  SER   368     144.911 136.162 224.101  1.00                 O  
ATOM   2453  N   GLN   369     142.413 134.182 224.989  1.00                 N  
ATOM   2454  CA  GLN   369     142.297 133.185 226.048  1.00                 C  
ATOM   2455  C   GLN   369     143.560 132.339 226.196  1.00                 C  
ATOM   2456  O   GLN   369     143.548 131.112 226.092  1.00                 O  
ATOM   2457  CB  GLN   369     141.100 132.267 225.791  1.00                 C  
ATOM   2458  CD  GLN   369     139.374 133.386 227.256  1.00                 C  
ATOM   2459  CG  GLN   369     139.754 132.971 225.849  1.00                 C  
ATOM   2460  OE1 GLN   369     139.626 132.660 228.218  1.00                 O  
ATOM   2461  NE2 GLN   369     138.765 134.560 227.382  1.00                 N  
ATOM   2462  N   VAL   370     144.671 133.036 226.400  1.00                 N  
ATOM   2463  CA  VAL   370     145.943 132.419 226.765  1.00                 C  
ATOM   2464  C   VAL   370     145.844 132.023 228.238  1.00                 C  
ATOM   2465  O   VAL   370     145.281 132.792 229.030  1.00                 O  
ATOM   2466  CB  VAL   370     147.127 133.368 226.502  1.00                 C  
ATOM   2467  CG1 VAL   370     148.425 132.750 226.996  1.00                 C  
ATOM   2468  CG2 VAL   370     147.222 133.704 225.022  1.00                 C  
ATOM   2469  N   GLY   371     146.321 130.846 228.647  1.00                 N  
ATOM   2470  CA  GLY   371     146.165 130.418 230.061  1.00                 C  
ATOM   2471  C   GLY   371     146.592 131.417 231.147  1.00                 C  
ATOM   2472  O   GLY   371     145.994 131.426 232.233  1.00                 O  
ATOM   2473  N   VAL   372     147.592 132.259 230.882  1.00                 N  
ATOM   2474  CA  VAL   372     148.084 133.299 231.796  1.00                 C  
ATOM   2475  C   VAL   372     148.395 132.741 233.185  1.00                 C  
ATOM   2476  O   VAL   372     147.875 133.190 234.208  1.00                 O  
ATOM   2477  CB  VAL   372     147.077 134.457 231.928  1.00                 C  
ATOM   2478  CG1 VAL   372     146.888 135.152 230.588  1.00                 C  
ATOM   2479  CG2 VAL   372     145.747 133.948 232.461  1.00                 C  
ATOM   2480  N   ILE   373     149.256 131.736 233.189  1.00                 N  
ATOM   2481  CA  ILE   373     149.602 130.953 234.372  1.00                 C  
ATOM   2482  C   ILE   373     150.814 131.575 235.061  1.00                 C  
ATOM   2483  O   ILE   373     151.731 132.059 234.386  1.00                 O  
ATOM   2484  CB  ILE   373     149.876 129.480 234.014  1.00                 C  
ATOM   2485  CD1 ILE   373     148.861 127.469 232.821  1.00                 C  
ATOM   2486  CG1 ILE   373     148.616 128.828 233.441  1.00                 C  
ATOM   2487  CG2 ILE   373     150.404 128.727 235.225  1.00                 C  
ATOM   2488  N   PHE   374     150.823 131.603 236.399  1.00                 N  
ATOM   2489  CA  PHE   374     152.027 132.010 237.119  1.00                 C  
ATOM   2490  C   PHE   374     152.907 130.777 237.296  1.00                 C  
ATOM   2491  O   PHE   374     152.509 129.827 237.976  1.00                 O  
ATOM   2492  CB  PHE   374     151.660 132.643 238.463  1.00                 C  
ATOM   2493  CG  PHE   374     150.972 133.973 238.338  1.00                 C  
ATOM   2494  CZ  PHE   374     149.704 136.435 238.103  1.00                 C  
ATOM   2495  CD1 PHE   374     150.022 134.366 239.265  1.00                 C  
ATOM   2496  CE1 PHE   374     149.390 135.590 239.150  1.00                 C  
ATOM   2497  CD2 PHE   374     151.275 134.830 237.295  1.00                 C  
ATOM   2498  CE2 PHE   374     150.643 136.053 237.181  1.00                 C  
ATOM   2499  N   HIS   375     154.123 130.821 236.749  1.00                 N  
ATOM   2500  CA  HIS   375     155.035 129.679 236.815  1.00                 C  
ATOM   2501  C   HIS   375     155.906 129.772 238.054  1.00                 C  
ATOM   2502  O   HIS   375     156.959 130.408 238.029  1.00                 O  
ATOM   2503  CB  HIS   375     155.900 129.611 235.555  1.00                 C  
ATOM   2504  CG  HIS   375     155.122 129.364 234.300  1.00                 C  
ATOM   2505  ND1 HIS   375     154.918 128.101 233.787  1.00                 N  
ATOM   2506  CE1 HIS   375     154.188 128.198 232.662  1.00                 C  
ATOM   2507  CD2 HIS   375     154.421 130.195 233.332  1.00                 C  
ATOM   2508  NE2 HIS   375     153.887 129.452 232.383  1.00                 N  
ATOM   2509  N   VAL   376     155.549 129.004 239.082  1.00                 N  
ATOM   2510  CA  VAL   376     156.214 129.095 240.378  1.00                 C  
ATOM   2511  C   VAL   376     157.625 128.516 240.319  1.00                 C  
ATOM   2512  O   VAL   376     157.829 127.415 239.798  1.00                 O  
ATOM   2513  CB  VAL   376     155.407 128.381 241.478  1.00                 C  
ATOM   2514  CG1 VAL   376     156.176 128.383 242.790  1.00                 C  
ATOM   2515  CG2 VAL   376     154.047 129.040 241.653  1.00                 C  
ATOM   2516  N   MET   377     158.604 129.251 240.852  1.00                 N  
ATOM   2517  CA  MET   377     159.992 128.803 240.815  1.00                 C  
ATOM   2518  C   MET   377     160.684 129.102 242.138  1.00                 C  
ATOM   2519  O   MET   377     160.259 129.962 242.913  1.00                 O  
ATOM   2520  CB  MET   377     160.740 129.470 239.659  1.00                 C  
ATOM   2521  SD  MET   377     161.110 129.916 236.950  1.00                 S  
ATOM   2522  CE  MET   377     162.616 128.947 236.972  1.00                 C  
ATOM   2523  CG  MET   377     160.182 129.136 238.285  1.00                 C  
ATOM   2524  N   GLN   378     161.741 128.334 242.417  1.00                 N  
ATOM   2525  CA  GLN   378     162.522 128.504 243.671  1.00                 C  
ATOM   2526  C   GLN   378     163.701 129.437 243.387  1.00                 C  
ATOM   2527  O   GLN   378     164.612 129.021 242.644  1.00                 O  
ATOM   2528  CB  GLN   378     162.996 127.147 244.195  1.00                 C  
ATOM   2529  CD  GLN   378     162.990 127.720 246.655  1.00                 C  
ATOM   2530  CG  GLN   378     163.807 127.226 245.478  1.00                 C  
ATOM   2531  OE1 GLN   378     161.961 127.137 246.997  1.00                 O  
ATOM   2532  NE2 GLN   378     163.446 128.800 247.280  1.00                 N  
ATOM   2533  N   ALA   379     163.673 130.651 243.941  1.00                 N  
ATOM   2534  CA  ALA   379     164.744 131.639 243.645  1.00                 C  
ATOM   2535  C   ALA   379     165.513 131.977 244.923  1.00                 C  
ATOM   2536  O   ALA   379     164.863 132.366 245.912  1.00                 O  
ATOM   2537  CB  ALA   379     164.150 132.895 243.026  1.00                 C  
ATOM   2538  N   VAL   380     166.843 131.856 244.890  1.00                 N  
ATOM   2539  CA  VAL   380     167.674 132.254 246.057  1.00                 C  
ATOM   2540  C   VAL   380     167.478 133.756 246.268  1.00                 C  
ATOM   2541  O   VAL   380     167.392 134.169 247.441  1.00                 O  
ATOM   2542  CB  VAL   380     169.156 131.896 245.843  1.00                 C  
ATOM   2543  CG1 VAL   380     170.014 132.497 246.945  1.00                 C  
ATOM   2544  CG2 VAL   380     169.337 130.386 245.786  1.00                 C  
ATOM   2545  N   GLU   381     167.397 134.522 245.174  1.00                 N  
ATOM   2546  CA  GLU   381     167.206 135.999 245.239  1.00                 C  
ATOM   2547  C   GLU   381     166.469 136.400 246.520  1.00                 C  
ATOM   2548  O   GLU   381     165.252 136.140 246.619  1.00                 O  
ATOM   2549  CB  GLU   381     166.438 136.495 244.012  1.00                 C  
ATOM   2550  CD  GLU   381     167.539 138.758 243.795  1.00                 C  
ATOM   2551  CG  GLU   381     166.237 138.001 243.972  1.00                 C  
ATOM   2552  OE1 GLU   381     168.358 138.341 242.949  1.00                 O  
ATOM   2553  OE2 GLU   381     167.739 139.768 244.502  1.00                 O  
ATOM   2554  N   SER   382     167.209 137.002 247.455  1.00                 N  
ATOM   2555  CA  SER   382     166.676 137.667 248.635  1.00                 C  
ATOM   2556  C   SER   382     165.307 138.270 248.339  1.00                 C  
ATOM   2557  O   SER   382     165.204 139.185 247.512  1.00                 O  
ATOM   2558  CB  SER   382     167.641 138.750 249.121  1.00                 C  
ATOM   2559  OG  SER   382     167.096 139.464 250.217  1.00                 O  
ATOM   2560  N   PRO   383     164.244 137.807 248.989  1.00                 N  
ATOM   2561  CA  PRO   383     162.928 138.377 248.743  1.00                 C  
ATOM   2562  C   PRO   383     162.782 139.712 249.446  1.00                 C  
ATOM   2563  O   PRO   383     163.535 140.012 250.382  1.00                 O  
ATOM   2564  CB  PRO   383     161.961 137.333 249.306  1.00                 C  
ATOM   2565  CD  PRO   383     164.178 136.513 249.683  1.00                 C  
ATOM   2566  CG  PRO   383     162.769 136.081 249.387  1.00                 C  
ATOM   2567  N   PRO   384     161.824 140.541 249.039  1.00                 N  
ATOM   2568  CA  PRO   384     161.558 141.762 249.792  1.00                 C  
ATOM   2569  C   PRO   384     160.903 141.450 251.124  1.00                 C  
ATOM   2570  O   PRO   384     160.290 140.399 251.318  1.00                 O  
ATOM   2571  CB  PRO   384     160.625 142.563 248.881  1.00                 C  
ATOM   2572  CD  PRO   384     161.123 140.513 247.751  1.00                 C  
ATOM   2573  CG  PRO   384     160.824 141.968 247.527  1.00                 C  
ATOM   2574  N   THR   385     161.038 142.388 252.049  1.00                 N  
ATOM   2575  CA  THR   385     160.400 142.286 253.348  1.00                 C  
ATOM   2576  C   THR   385     159.032 142.948 253.341  1.00                 C  
ATOM   2577  O   THR   385     158.910 144.172 253.245  1.00                 O  
ATOM   2578  CB  THR   385     161.267 142.917 254.454  1.00                 C  
ATOM   2579  OG1 THR   385     162.524 142.234 254.528  1.00                 O  
ATOM   2580  CG2 THR   385     160.573 142.807 255.803  1.00                 C  
ATOM   2581  N   TYR   386     158.000 142.121 253.482  1.00                 N  
ATOM   2582  CA  TYR   386     156.616 142.578 253.411  1.00                 C  
ATOM   2583  C   TYR   386     156.023 142.449 254.801  1.00                 C  
ATOM   2584  O   TYR   386     155.988 141.349 255.360  1.00                 O  
ATOM   2585  CB  TYR   386     155.836 141.765 252.376  1.00                 C  
ATOM   2586  CG  TYR   386     154.393 142.192 252.222  1.00                 C  
ATOM   2587  OH  TYR   386     150.431 143.381 251.807  1.00                 O  
ATOM   2588  CZ  TYR   386     151.742 142.986 251.944  1.00                 C  
ATOM   2589  CD1 TYR   386     153.969 143.438 252.667  1.00                 C  
ATOM   2590  CE1 TYR   386     152.653 143.837 252.530  1.00                 C  
ATOM   2591  CD2 TYR   386     153.461 141.348 251.634  1.00                 C  
ATOM   2592  CE2 TYR   386     152.140 141.730 251.489  1.00                 C  
ATOM   2593  N   PHE   387     155.563 143.562 255.356  1.00                 N  
ATOM   2594  CA  PHE   387     154.822 143.565 256.610  1.00                 C  
ATOM   2595  C   PHE   387     153.452 144.161 256.335  1.00                 C  
ATOM   2596  O   PHE   387     153.347 145.313 255.902  1.00                 O  
ATOM   2597  CB  PHE   387     155.582 144.351 257.680  1.00                 C  
ATOM   2598  CG  PHE   387     156.909 143.749 258.047  1.00                 C  
ATOM   2599  CZ  PHE   387     159.360 142.630 258.729  1.00                 C  
ATOM   2600  CD1 PHE   387     158.091 144.368 257.681  1.00                 C  
ATOM   2601  CE1 PHE   387     159.311 143.814 258.019  1.00                 C  
ATOM   2602  CD2 PHE   387     156.974 142.564 258.757  1.00                 C  
ATOM   2603  CE2 PHE   387     158.194 142.010 259.095  1.00                 C  
ATOM   2604  N   ARG   388     152.405 143.381 256.580  1.00                 N  
ATOM   2605  CA  ARG   388     151.056 143.878 256.369  1.00                 C  
ATOM   2606  C   ARG   388     150.685 144.813 257.502  1.00                 C  
ATOM   2607  O   ARG   388     150.849 144.481 258.678  1.00                 O  
ATOM   2608  CB  ARG   388     150.066 142.716 256.268  1.00                 C  
ATOM   2609  CD  ARG   388     147.723 141.934 255.821  1.00                 C  
ATOM   2610  NE  ARG   388     148.082 141.080 254.692  1.00                 N  
ATOM   2611  CG  ARG   388     148.644 143.138 255.940  1.00                 C  
ATOM   2612  CZ  ARG   388     147.726 141.317 253.433  1.00                 C  
ATOM   2613  NH1 ARG   388     148.098 140.484 252.471  1.00                 N  
ATOM   2614  NH2 ARG   388     146.998 142.386 253.140  1.00                 N  
ATOM   2615  N   THR   389     150.204 145.995 257.138  1.00                 N  
ATOM   2616  CA  THR   389     149.829 147.011 258.108  1.00                 C  
ATOM   2617  C   THR   389     148.409 147.458 257.815  1.00                 C  
ATOM   2618  O   THR   389     147.838 147.100 256.781  1.00                 O  
ATOM   2619  CB  THR   389     150.797 148.209 258.074  1.00                 C  
ATOM   2620  OG1 THR   389     150.695 148.872 256.808  1.00                 O  
ATOM   2621  CG2 THR   389     152.231 147.740 258.263  1.00                 C  
ATOM   2622  N   ASN   390     147.835 148.212 258.740  1.00                 N  
ATOM   2623  CA  ASN   390     146.531 148.803 258.521  1.00                 C  
ATOM   2624  C   ASN   390     146.551 150.271 258.940  1.00                 C  
ATOM   2625  O   ASN   390     147.595 150.846 259.277  1.00                 O  
ATOM   2626  CB  ASN   390     145.455 148.023 259.279  1.00                 C  
ATOM   2627  CG  ASN   390     145.658 148.059 260.781  1.00                 C  
ATOM   2628  OD1 ASN   390     145.940 149.111 261.353  1.00                 O  
ATOM   2629  ND2 ASN   390     145.514 146.905 261.424  1.00                 N  
ATOM   2630  N   LYS   391     145.361 150.874 258.931  1.00                 N  
ATOM   2631  CA  LYS   391     145.226 152.308 259.178  1.00                 C  
ATOM   2632  C   LYS   391     145.838 152.718 260.510  1.00                 C  
ATOM   2633  O   LYS   391     146.229 153.878 260.683  1.00                 O  
ATOM   2634  CB  LYS   391     143.753 152.722 259.141  1.00                 C  
ATOM   2635  CD  LYS   391     141.663 153.070 257.797  1.00                 C  
ATOM   2636  CE  LYS   391     141.040 153.026 256.411  1.00                 C  
ATOM   2637  CG  LYS   391     143.124 152.654 257.759  1.00                 C  
ATOM   2638  NZ  LYS   391     139.597 153.394 256.439  1.00                 N  
ATOM   2639  N   LEU   392     145.940 151.784 261.449  1.00                 N  
ATOM   2640  CA  LEU   392     146.456 152.093 262.776  1.00                 C  
ATOM   2641  C   LEU   392     147.930 151.740 262.897  1.00                 C  
ATOM   2642  O   LEU   392     148.742 152.556 263.342  1.00                 O  
ATOM   2643  CB  LEU   392     145.654 151.353 263.848  1.00                 C  
ATOM   2644  CG  LEU   392     144.185 151.755 263.995  1.00                 C  
ATOM   2645  CD1 LEU   392     143.480 150.856 264.999  1.00                 C  
ATOM   2646  CD2 LEU   392     144.066 153.212 264.414  1.00                 C  
ATOM   2647  N   THR   393     148.292 150.529 262.501  1.00                 N  
ATOM   2648  CA  THR   393     149.637 150.018 262.706  1.00                 C  
ATOM   2649  C   THR   393     150.638 150.528 261.672  1.00                 C  
ATOM   2650  O   THR   393     151.851 150.436 261.904  1.00                 O  
ATOM   2651  CB  THR   393     149.665 148.478 262.685  1.00                 C  
ATOM   2652  OG1 THR   393     149.224 148.007 261.406  1.00                 O  
ATOM   2653  CG2 THR   393     148.744 147.914 263.755  1.00                 C  
ATOM   2654  N   ASN   394     150.163 151.075 260.552  1.00                 N  
ATOM   2655  CA  ASN   394     151.089 151.531 259.520  1.00                 C  
ATOM   2656  C   ASN   394     152.068 152.553 260.071  1.00                 C  
ATOM   2657  O   ASN   394     153.270 152.466 259.811  1.00                 O  
ATOM   2658  CB  ASN   394     150.322 152.110 258.330  1.00                 C  
ATOM   2659  CG  ASN   394     151.234 152.506 257.185  1.00                 C  
ATOM   2660  OD1 ASN   394     151.919 151.663 256.604  1.00                 O  
ATOM   2661  ND2 ASN   394     151.246 153.792 256.858  1.00                 N  
ATOM   2662  N   ALA   395     151.577 153.533 260.824  1.00                 N  
ATOM   2663  CA  ALA   395     152.467 154.551 261.349  1.00                 C  
ATOM   2664  C   ALA   395     153.558 153.968 262.222  1.00                 C  
ATOM   2665  O   ALA   395     154.703 154.426 262.202  1.00                 O  
ATOM   2666  CB  ALA   395     151.682 155.584 262.142  1.00                 C  
ATOM   2667  N   PHE   396     153.217 152.942 263.001  1.00                 N  
ATOM   2668  CA  PHE   396     154.194 152.323 263.886  1.00                 C  
ATOM   2669  C   PHE   396     155.234 151.552 263.089  1.00                 C  
ATOM   2670  O   PHE   396     156.424 151.525 263.442  1.00                 O  
ATOM   2671  CB  PHE   396     153.500 151.396 264.886  1.00                 C  
ATOM   2672  CG  PHE   396     152.748 152.122 265.964  1.00                 C  
ATOM   2673  CZ  PHE   396     151.362 153.467 267.964  1.00                 C  
ATOM   2674  CD1 PHE   396     151.366 152.197 265.934  1.00                 C  
ATOM   2675  CE1 PHE   396     150.674 152.865 266.927  1.00                 C  
ATOM   2676  CD2 PHE   396     153.422 152.729 267.009  1.00                 C  
ATOM   2677  CE2 PHE   396     152.730 153.397 268.001  1.00                 C  
ATOM   2678  N   GLN   397     154.799 150.899 262.016  1.00                 N  
ATOM   2679  CA  GLN   397     155.760 150.242 261.146  1.00                 C  
ATOM   2680  C   GLN   397     156.728 151.247 260.550  1.00                 C  
ATOM   2681  O   GLN   397     157.918 150.957 260.415  1.00                 O  
ATOM   2682  CB  GLN   397     155.040 149.478 260.033  1.00                 C  
ATOM   2683  CD  GLN   397     156.658 147.545 259.878  1.00                 C  
ATOM   2684  CG  GLN   397     155.965 148.671 259.136  1.00                 C  
ATOM   2685  OE1 GLN   397     156.008 146.715 260.514  1.00                 O  
ATOM   2686  NE2 GLN   397     157.983 147.513 259.799  1.00                 N  
ATOM   2687  N   GLU   398     156.250 152.448 260.225  1.00                 N  
ATOM   2688  CA  GLU   398     157.105 153.414 259.553  1.00                 C  
ATOM   2689  C   GLU   398     158.201 153.910 260.481  1.00                 C  
ATOM   2690  O   GLU   398     159.345 154.100 260.053  1.00                 O  
ATOM   2691  CB  GLU   398     156.278 154.593 259.037  1.00                 C  
ATOM   2692  CD  GLU   398     154.502 155.420 257.443  1.00                 C  
ATOM   2693  CG  GLU   398     155.348 154.243 257.887  1.00                 C  
ATOM   2694  OE1 GLU   398     154.500 156.451 258.149  1.00                 O  
ATOM   2695  OE2 GLU   398     153.841 155.313 256.388  1.00                 O  
ATOM   2696  N   ILE   399     157.882 154.122 261.758  1.00                 N  
ATOM   2697  CA  ILE   399     158.926 154.613 262.649  1.00                 C  
ATOM   2698  C   ILE   399     159.953 153.519 262.874  1.00                 C  
ATOM   2699  O   ILE   399     161.102 153.799 263.235  1.00                 O  
ATOM   2700  CB  ILE   399     158.342 155.098 263.989  1.00                 C  
ATOM   2701  CD1 ILE   399     157.305 154.274 266.167  1.00                 C  
ATOM   2702  CG1 ILE   399     157.715 153.930 264.752  1.00                 C  
ATOM   2703  CG2 ILE   399     157.347 156.225 263.759  1.00                 C  
ATOM   2704  N   ILE   400     159.570 152.259 262.665  1.00                 N  
ATOM   2705  CA  ILE   400     160.571 151.197 262.676  1.00                 C  
ATOM   2706  C   ILE   400     161.391 151.228 261.392  1.00                 C  
ATOM   2707  O   ILE   400     162.628 151.203 261.421  1.00                 O  
ATOM   2708  CB  ILE   400     159.923 149.812 262.862  1.00                 C  
ATOM   2709  CD1 ILE   400     160.162 149.912 265.397  1.00                 C  
ATOM   2710  CG1 ILE   400     159.228 149.727 264.222  1.00                 C  
ATOM   2711  CG2 ILE   400     160.957 148.712 262.683  1.00                 C  
ATOM   2712  N   ASP   401     160.706 151.276 260.248  1.00                 N  
ATOM   2713  CA  ASP   401     161.383 151.297 258.956  1.00                 C  
ATOM   2714  C   ASP   401     162.310 152.495 258.844  1.00                 C  
ATOM   2715  O   ASP   401     163.335 152.437 258.156  1.00                 O  
ATOM   2716  CB  ASP   401     160.362 151.314 257.816  1.00                 C  
ATOM   2717  CG  ASP   401     159.651 149.985 257.652  1.00                 C  
ATOM   2718  OD1 ASP   401     160.126 148.982 258.224  1.00                 O  
ATOM   2719  OD2 ASP   401     158.619 149.947 256.950  1.00                 O  
ATOM   2720  N   ALA   402     161.974 153.587 259.527  1.00                 N  
ATOM   2721  CA  ALA   402     162.841 154.757 259.500  1.00                 C  
ATOM   2722  C   ALA   402     164.271 154.400 259.872  1.00                 C  
ATOM   2723  O   ALA   402     165.215 155.009 259.359  1.00                 O  
ATOM   2724  CB  ALA   402     162.313 155.830 260.440  1.00                 C  
ATOM   2725  N   TYR   403     164.450 153.413 260.748  1.00                 N  
ATOM   2726  CA  TYR   403     165.793 152.986 261.118  1.00                 C  
ATOM   2727  C   TYR   403     166.349 151.991 260.113  1.00                 C  
ATOM   2728  O   TYR   403     167.536 152.032 259.778  1.00                 O  
ATOM   2729  CB  TYR   403     165.793 152.372 262.519  1.00                 C  
ATOM   2730  CG  TYR   403     167.157 151.922 262.991  1.00                 C  
ATOM   2731  OH  TYR   403     170.914 150.703 264.293  1.00                 O  
ATOM   2732  CZ  TYR   403     169.670 151.105 263.862  1.00                 C  
ATOM   2733  CD1 TYR   403     168.085 152.842 263.464  1.00                 C  
ATOM   2734  CE1 TYR   403     169.334 152.441 263.897  1.00                 C  
ATOM   2735  CD2 TYR   403     167.513 150.580 262.963  1.00                 C  
ATOM   2736  CE2 TYR   403     168.758 150.160 263.392  1.00                 C  
ATOM   2737  N   GLY   404     165.510 151.080 259.631  1.00                 N  
ATOM   2738  CA  GLY   404     165.946 150.144 258.614  1.00                 C  
ATOM   2739  C   GLY   404     164.917 149.082 258.297  1.00                 C  
ATOM   2740  O   GLY   404     163.969 148.872 259.058  1.00                 O  
ATOM   2741  N   VAL   405     165.097 148.397 257.169  1.00                 N  
ATOM   2742  CA  VAL   405     164.180 147.338 256.793  1.00                 C  
ATOM   2743  C   VAL   405     164.683 146.022 257.362  1.00                 C  
ATOM   2744  O   VAL   405     165.853 145.656 257.196  1.00                 O  
ATOM   2745  CB  VAL   405     164.017 147.249 255.264  1.00                 C  
ATOM   2746  CG1 VAL   405     163.116 146.082 254.892  1.00                 C  
ATOM   2747  CG2 VAL   405     163.461 148.553 254.711  1.00                 C  
ATOM   2748  N   ALA   406     163.793 145.304 258.039  1.00                 N  
ATOM   2749  CA  ALA   406     164.207 144.111 258.750  1.00                 C  
ATOM   2750  C   ALA   406     164.559 142.972 257.812  1.00                 C  
ATOM   2751  O   ALA   406     164.150 142.934 256.651  1.00                 O  
ATOM   2752  CB  ALA   406     163.115 143.659 259.708  1.00                 C  
ATOM   2753  N   ARG   407     165.343 142.037 258.339  1.00                 N  
ATOM   2754  CA  ARG   407     165.699 140.844 257.597  1.00                 C  
ATOM   2755  C   ARG   407     164.446 140.046 257.256  1.00                 C  
ATOM   2756  O   ARG   407     163.485 140.003 258.027  1.00                 O  
ATOM   2757  CB  ARG   407     166.682 139.988 258.398  1.00                 C  
ATOM   2758  CD  ARG   407     168.431 138.188 258.389  1.00                 C  
ATOM   2759  NE  ARG   407     167.911 137.471 259.550  1.00                 N  
ATOM   2760  CG  ARG   407     167.326 138.868 257.597  1.00                 C  
ATOM   2761  CZ  ARG   407     168.672 136.918 260.489  1.00                 C  
ATOM   2762  NH1 ARG   407     168.110 136.285 261.510  1.00                 N  
ATOM   2763  NH2 ARG   407     169.993 136.998 260.405  1.00                 N  
ATOM   2764  N   TYR   408     164.466 139.406 256.093  1.00                 N  
ATOM   2765  CA  TYR   408     163.364 138.538 255.710  1.00                 C  
ATOM   2766  C   TYR   408     163.063 137.530 256.805  1.00                 C  
ATOM   2767  O   TYR   408     163.958 136.852 257.312  1.00                 O  
ATOM   2768  CB  TYR   408     163.682 137.815 254.399  1.00                 C  
ATOM   2769  CG  TYR   408     162.576 136.902 253.920  1.00                 C  
ATOM   2770  OH  TYR   408     159.528 134.403 252.596  1.00                 O  
ATOM   2771  CZ  TYR   408     160.537 135.229 253.035  1.00                 C  
ATOM   2772  CD1 TYR   408     161.440 137.419 253.312  1.00                 C  
ATOM   2773  CE1 TYR   408     160.424 136.592 252.870  1.00                 C  
ATOM   2774  CD2 TYR   408     162.673 135.525 254.077  1.00                 C  
ATOM   2775  CE2 TYR   408     161.667 134.683 253.642  1.00                 C  
ATOM   2776  N   GLN   409     161.789 137.452 257.180  1.00                 N  
ATOM   2777  CA  GLN   409     161.322 136.604 258.273  1.00                 C  
ATOM   2778  C   GLN   409     161.916 137.020 259.608  1.00                 C  
ATOM   2779  O   GLN   409     161.946 136.228 260.554  1.00                 O  
ATOM   2780  CB  GLN   409     161.659 135.138 257.995  1.00                 C  
ATOM   2781  CD  GLN   409     159.506 134.502 256.837  1.00                 C  
ATOM   2782  CG  GLN   409     161.016 134.581 256.735  1.00                 C  
ATOM   2783  OE1 GLN   409     158.968 133.809 257.700  1.00                 O  
ATOM   2784  NE2 GLN   409     158.816 135.215 255.954  1.00                 N  
ATOM   2785  N   GLU   410     162.382 138.257 259.710  1.00                 N  
ATOM   2786  CA  GLU   410     162.813 138.774 260.994  1.00                 C  
ATOM   2787  C   GLU   410     161.611 139.012 261.890  1.00                 C  
ATOM   2788  O   GLU   410     160.485 139.198 261.423  1.00                 O  
ATOM   2789  CB  GLU   410     163.613 140.065 260.811  1.00                 C  
ATOM   2790  CD  GLU   410     165.238 139.750 262.718  1.00                 C  
ATOM   2791  CG  GLU   410     164.174 140.637 262.103  1.00                 C  
ATOM   2792  OE1 GLU   410     166.110 139.261 261.969  1.00                 O  
ATOM   2793  OE2 GLU   410     165.201 139.544 263.949  1.00                 O  
ATOM   2794  N   ALA   411     161.863 139.002 263.192  1.00                 N  
ATOM   2795  CA  ALA   411     160.812 139.285 264.159  1.00                 C  
ATOM   2796  C   ALA   411     160.454 140.759 264.041  1.00                 C  
ATOM   2797  O   ALA   411     161.315 141.630 264.191  1.00                 O  
ATOM   2798  CB  ALA   411     161.272 138.925 265.563  1.00                 C  
ATOM   2799  N   ASN   412     159.197 141.043 263.780  1.00                 N  
ATOM   2800  CA  ASN   412     158.789 142.425 263.610  1.00                 C  
ATOM   2801  C   ASN   412     158.621 143.072 264.975  1.00                 C  
ATOM   2802  O   ASN   412     157.817 142.601 265.785  1.00                 O  
ATOM   2803  CB  ASN   412     157.502 142.506 262.786  1.00                 C  
ATOM   2804  CG  ASN   412     157.094 143.934 262.483  1.00                 C  
ATOM   2805  OD1 ASN   412     157.308 144.837 263.292  1.00                 O  
ATOM   2806  ND2 ASN   412     156.503 144.143 261.312  1.00                 N  
ATOM   2807  N   PRO   413     159.358 144.144 265.273  1.00                 N  
ATOM   2808  CA  PRO   413     159.213 144.781 266.582  1.00                 C  
ATOM   2809  C   PRO   413     157.945 145.595 266.720  1.00                 C  
ATOM   2810  O   PRO   413     157.531 145.878 267.851  1.00                 O  
ATOM   2811  CB  PRO   413     160.443 145.684 266.693  1.00                 C  
ATOM   2812  CD  PRO   413     160.507 144.718 264.504  1.00                 C  
ATOM   2813  CG  PRO   413     160.829 145.965 265.279  1.00                 C  
ATOM   2814  N   ALA   414     157.305 145.957 265.611  1.00                 N  
ATOM   2815  CA  ALA   414     156.179 146.888 265.637  1.00                 C  
ATOM   2816  C   ALA   414     155.012 146.441 266.509  1.00                 C  
ATOM   2817  O   ALA   414     154.446 147.285 267.224  1.00                 O  
ATOM   2818  CB  ALA   414     155.658 147.130 264.228  1.00                 C  
ATOM   2819  N   VAL   415     154.566 145.187 266.467  1.00                 N  
ATOM   2820  CA  VAL   415     153.450 144.788 267.336  1.00                 C  
ATOM   2821  C   VAL   415     153.686 145.097 268.795  1.00                 C  
ATOM   2822  O   VAL   415     152.715 145.293 269.533  1.00                 O  
ATOM   2823  CB  VAL   415     153.137 143.286 267.199  1.00                 C  
ATOM   2824  CG1 VAL   415     154.265 142.452 267.787  1.00                 C  
ATOM   2825  CG2 VAL   415     151.816 142.954 267.875  1.00                 C  
ATOM   2826  N   TYR   416     154.935 145.134 269.241  1.00                 N  
ATOM   2827  CA  TYR   416     155.219 145.471 270.626  1.00                 C  
ATOM   2828  C   TYR   416     155.513 146.951 270.793  1.00                 C  
ATOM   2829  O   TYR   416     155.311 147.503 271.885  1.00                 O  
ATOM   2830  CB  TYR   416     156.398 144.646 271.147  1.00                 C  
ATOM   2831  CG  TYR   416     156.111 143.166 271.252  1.00                 C  
ATOM   2832  OH  TYR   416     155.329 139.091 271.525  1.00                 O  
ATOM   2833  CZ  TYR   416     155.587 140.439 271.436  1.00                 C  
ATOM   2834  CD1 TYR   416     156.522 142.289 270.256  1.00                 C  
ATOM   2835  CE1 TYR   416     156.264 140.934 270.343  1.00                 C  
ATOM   2836  CD2 TYR   416     155.430 142.649 272.347  1.00                 C  
ATOM   2837  CE2 TYR   416     155.163 141.297 272.451  1.00                 C  
ATOM   2838  N   SER   417     155.974 147.597 269.722  1.00                 N  
ATOM   2839  CA  SER   417     156.231 149.027 269.768  1.00                 C  
ATOM   2840  C   SER   417     154.951 149.789 270.034  1.00                 C  
ATOM   2841  O   SER   417     154.951 150.777 270.771  1.00                 O  
ATOM   2842  CB  SER   417     156.870 149.499 268.460  1.00                 C  
ATOM   2843  OG  SER   417     155.974 149.351 267.372  1.00                 O  
ATOM   2844  N   VAL   418     153.846 149.304 269.476  1.00                 N  
ATOM   2845  CA  VAL   418     152.571 149.999 269.602  1.00                 C  
ATOM   2846  C   VAL   418     152.310 150.407 271.041  1.00                 C  
ATOM   2847  O   VAL   418     151.812 151.509 271.300  1.00                 O  
ATOM   2848  CB  VAL   418     151.404 149.136 269.086  1.00                 C  
ATOM   2849  CG1 VAL   418     150.071 149.786 269.423  1.00                 C  
ATOM   2850  CG2 VAL   418     151.529 148.915 267.586  1.00                 C  
ATOM   2851  N   VAL   419     152.632 149.544 271.997  1.00                 N  
ATOM   2852  CA  VAL   419     152.504 149.856 273.409  1.00                 C  
ATOM   2853  C   VAL   419     153.832 150.282 274.012  1.00                 C  
ATOM   2854  O   VAL   419     153.882 151.227 274.800  1.00                 O  
ATOM   2855  CB  VAL   419     151.940 148.662 274.202  1.00                 C  
ATOM   2856  CG1 VAL   419     151.926 148.971 275.691  1.00                 C  
ATOM   2857  CG2 VAL   419     150.543 148.311 273.714  1.00                 C  
ATOM   2858  N   THR   420     154.917 149.591 273.667  1.00                 N  
ATOM   2859  CA  THR   420     156.172 149.843 274.357  1.00                 C  
ATOM   2860  C   THR   420     156.599 151.292 274.210  1.00                 C  
ATOM   2861  O   THR   420     156.996 151.929 275.193  1.00                 O  
ATOM   2862  CB  THR   420     157.295 148.926 273.838  1.00                 C  
ATOM   2863  OG1 THR   420     156.951 147.557 274.085  1.00                 O  
ATOM   2864  CG2 THR   420     158.605 149.234 274.548  1.00                 C  
ATOM   2865  N   TYR   421     156.506 151.837 272.999  1.00                 N  
ATOM   2866  CA  TYR   421     156.978 153.198 272.765  1.00                 C  
ATOM   2867  C   TYR   421     156.122 154.229 273.483  1.00                 C  
ATOM   2868  O   TYR   421     156.676 155.035 274.253  1.00                 O  
ATOM   2869  CB  TYR   421     157.004 153.506 271.267  1.00                 C  
ATOM   2870  CG  TYR   421     157.462 154.909 270.937  1.00                 C  
ATOM   2871  OH  TYR   421     158.739 158.762 270.034  1.00                 O  
ATOM   2872  CZ  TYR   421     158.315 157.487 270.333  1.00                 C  
ATOM   2873  CD1 TYR   421     158.811 155.238 270.952  1.00                 C  
ATOM   2874  CE1 TYR   421     159.240 156.517 270.653  1.00                 C  
ATOM   2875  CD2 TYR   421     156.544 155.899 270.613  1.00                 C  
ATOM   2876  CE2 TYR   421     156.954 157.184 270.310  1.00                 C  
ATOM   2877  N   PRO   422     154.804 154.289 273.279  1.00                 N  
ATOM   2878  CA  PRO   422     153.994 155.204 274.085  1.00                 C  
ATOM   2879  C   PRO   422     154.257 155.090 275.564  1.00                 C  
ATOM   2880  O   PRO   422     154.257 156.108 276.259  1.00                 O  
ATOM   2881  CB  PRO   422     152.553 154.803 273.764  1.00                 C  
ATOM   2882  CD  PRO   422     153.896 153.506 272.267  1.00                 C  
ATOM   2883  CG  PRO   422     152.613 154.281 272.367  1.00                 C  
ATOM   2884  N   PHE   423     154.499 153.886 276.075  1.00                 N  
ATOM   2885  CA  PHE   423     154.773 153.745 277.498  1.00                 C  
ATOM   2886  C   PHE   423     156.039 154.491 277.884  1.00                 C  
ATOM   2887  O   PHE   423     156.037 155.298 278.821  1.00                 O  
ATOM   2888  CB  PHE   423     154.895 152.268 277.876  1.00                 C  
ATOM   2889  CG  PHE   423     155.235 152.038 279.321  1.00                 C  
ATOM   2890  CZ  PHE   423     155.870 151.612 281.993  1.00                 C  
ATOM   2891  CD1 PHE   423     154.259 152.124 280.299  1.00                 C  
ATOM   2892  CE1 PHE   423     154.572 151.912 281.628  1.00                 C  
ATOM   2893  CD2 PHE   423     156.530 151.736 279.703  1.00                 C  
ATOM   2894  CE2 PHE   423     156.843 151.525 281.033  1.00                 C  
ATOM   2895  N   LEU   424     157.136 154.220 277.185  1.00                 N  
ATOM   2896  CA  LEU   424     158.390 154.878 277.522  1.00                 C  
ATOM   2897  C   LEU   424     158.282 156.383 277.331  1.00                 C  
ATOM   2898  O   LEU   424     158.851 157.159 278.108  1.00                 O  
ATOM   2899  CB  LEU   424     159.534 154.319 276.673  1.00                 C  
ATOM   2900  CG  LEU   424     159.954 152.878 276.968  1.00                 C  
ATOM   2901  CD1 LEU   424     160.965 152.392 275.940  1.00                 C  
ATOM   2902  CD2 LEU   424     160.529 152.761 278.371  1.00                 C  
ATOM   2903  N   PHE   425     157.555 156.818 276.302  1.00                 N  
ATOM   2904  CA  PHE   425     157.291 158.244 276.196  1.00                 C  
ATOM   2905  C   PHE   425     156.541 158.756 277.410  1.00                 C  
ATOM   2906  O   PHE   425     156.933 159.762 278.004  1.00                 O  
ATOM   2907  CB  PHE   425     156.498 158.549 274.924  1.00                 C  
ATOM   2908  CG  PHE   425     156.134 159.998 274.769  1.00                 C  
ATOM   2909  CZ  PHE   425     155.455 162.678 274.484  1.00                 C  
ATOM   2910  CD1 PHE   425     157.064 160.915 274.311  1.00                 C  
ATOM   2911  CE1 PHE   425     156.730 162.248 274.168  1.00                 C  
ATOM   2912  CD2 PHE   425     154.862 160.445 275.081  1.00                 C  
ATOM   2913  CE2 PHE   425     154.528 161.778 274.938  1.00                 C  
ATOM   2914  N   ALA   426     155.467 158.079 277.795  1.00                 N  
ATOM   2915  CA  ALA   426     154.662 158.545 278.912  1.00                 C  
ATOM   2916  C   ALA   426     155.515 158.667 280.164  1.00                 C  
ATOM   2917  O   ALA   426     155.285 159.539 281.009  1.00                 O  
ATOM   2918  CB  ALA   426     153.493 157.602 279.153  1.00                 C  
ATOM   2919  N   VAL   427     156.522 157.811 280.288  1.00                 N  
ATOM   2920  CA  VAL   427     157.445 157.935 281.406  1.00                 C  
ATOM   2921  C   VAL   427     158.207 159.245 281.318  1.00                 C  
ATOM   2922  O   VAL   427     158.378 159.944 282.322  1.00                 O  
ATOM   2923  CB  VAL   427     158.428 156.751 281.460  1.00                 C  
ATOM   2924  CG1 VAL   427     159.510 157.004 282.499  1.00                 C  
ATOM   2925  CG2 VAL   427     157.687 155.457 281.762  1.00                 C  
ATOM   2926  N   MET   428     158.670 159.601 280.121  1.00                 N  
ATOM   2927  CA  MET   428     159.375 160.865 279.943  1.00                 C  
ATOM   2928  C   MET   428     158.450 162.068 280.057  1.00                 C  
ATOM   2929  O   MET   428     158.882 163.132 280.509  1.00                 O  
ATOM   2930  CB  MET   428     160.083 160.897 278.587  1.00                 C  
ATOM   2931  SD  MET   428     162.045 159.985 276.856  1.00                 S  
ATOM   2932  CE  MET   428     163.295 158.717 277.049  1.00                 C  
ATOM   2933  CG  MET   428     161.245 159.924 278.471  1.00                 C  
ATOM   2934  N   PHE   429     157.194 161.922 279.653  1.00                 N  
ATOM   2935  CA  PHE   429     156.245 163.022 279.551  1.00                 C  
ATOM   2936  C   PHE   429     155.038 162.771 280.439  1.00                 C  
ATOM   2937  O   PHE   429     153.910 163.136 280.109  1.00                 O  
ATOM   2938  CB  PHE   429     155.806 163.218 278.099  1.00                 C  
ATOM   2939  CG  PHE   429     154.940 164.426 277.885  1.00                 C  
ATOM   2940  CZ  PHE   429     153.333 166.659 277.488  1.00                 C  
ATOM   2941  CD1 PHE   429     155.489 165.697 277.878  1.00                 C  
ATOM   2942  CE1 PHE   429     154.693 166.809 277.682  1.00                 C  
ATOM   2943  CD2 PHE   429     153.577 164.293 277.690  1.00                 C  
ATOM   2944  CE2 PHE   429     152.780 165.405 277.493  1.00                 C  
ATOM   2945  N   GLY   430     155.269 162.138 281.578  1.00                 N  
ATOM   2946  CA  GLY   430     154.184 161.809 282.471  1.00                 C  
ATOM   2947  C   GLY   430     153.542 163.003 283.139  1.00                 C  
ATOM   2948  O   GLY   430     153.765 163.274 284.321  1.00                 O  
ATOM   2949  N   ASP   431     152.736 163.725 282.366  1.00                 N  
ATOM   2950  CA  ASP   431     152.162 164.993 282.805  1.00                 C  
ATOM   2951  C   ASP   431     150.672 164.943 282.508  1.00                 C  
ATOM   2952  O   ASP   431     150.277 164.873 281.342  1.00                 O  
ATOM   2953  CB  ASP   431     152.850 166.165 282.101  1.00                 C  
ATOM   2954  CG  ASP   431     152.336 167.511 282.573  1.00                 C  
ATOM   2955  OD1 ASP   431     151.240 167.551 283.172  1.00                 O  
ATOM   2956  OD2 ASP   431     153.028 168.524 282.345  1.00                 O  
ATOM   2957  N   TRP   432     149.861 164.951 283.566  1.00                 N  
ATOM   2958  CA  TRP   432     148.424 164.752 283.418  1.00                 C  
ATOM   2959  C   TRP   432     147.798 165.825 282.538  1.00                 C  
ATOM   2960  O   TRP   432     147.072 165.521 281.588  1.00                 O  
ATOM   2961  CB  TRP   432     147.741 164.740 284.787  1.00                 C  
ATOM   2962  CG  TRP   432     146.258 164.537 284.716  1.00                 C  
ATOM   2963  CD1 TRP   432     145.572 163.838 283.765  1.00                 C  
ATOM   2964  NE1 TRP   432     144.224 163.872 284.033  1.00                 N  
ATOM   2965  CD2 TRP   432     145.278 165.038 285.633  1.00                 C  
ATOM   2966  CE2 TRP   432     144.021 164.605 285.176  1.00                 C  
ATOM   2967  CH2 TRP   432     142.928 165.675 286.974  1.00                 C  
ATOM   2968  CZ2 TRP   432     142.836 164.918 285.840  1.00                 C  
ATOM   2969  CE3 TRP   432     145.342 165.812 286.796  1.00                 C  
ATOM   2970  CZ3 TRP   432     144.165 166.120 287.451  1.00                 C  
ATOM   2971  N   GLY   433     148.074 167.088 282.838  1.00                 N  
ATOM   2972  CA  GLY   433     147.448 168.184 282.123  1.00                 C  
ATOM   2973  C   GLY   433     147.832 168.242 280.663  1.00                 C  
ATOM   2974  O   GLY   433     146.987 168.472 279.790  1.00                 O  
ATOM   2975  N   HIS   434     149.118 168.048 280.385  1.00                 N  
ATOM   2976  CA  HIS   434     149.581 168.135 279.007  1.00                 C  
ATOM   2977  C   HIS   434     149.164 166.906 278.225  1.00                 C  
ATOM   2978  O   HIS   434     148.904 166.984 277.020  1.00                 O  
ATOM   2979  CB  HIS   434     151.101 168.303 278.962  1.00                 C  
ATOM   2980  CG  HIS   434     151.575 169.638 279.446  1.00                 C  
ATOM   2981  ND1 HIS   434     151.373 170.802 278.736  1.00                 N  
ATOM   2982  CE1 HIS   434     151.908 171.830 279.420  1.00                 C  
ATOM   2983  CD2 HIS   434     152.290 170.124 280.617  1.00                 C  
ATOM   2984  NE2 HIS   434     152.459 171.430 280.549  1.00                 N  
ATOM   2985  N   GLY   435     149.068 165.766 278.906  1.00                 N  
ATOM   2986  CA  GLY   435     148.556 164.571 278.256  1.00                 C  
ATOM   2987  C   GLY   435     147.159 164.781 277.717  1.00                 C  
ATOM   2988  O   GLY   435     146.793 164.239 276.675  1.00                 O  
ATOM   2989  N   LEU   436     146.356 165.581 278.423  1.00                 N  
ATOM   2990  CA  LEU   436     145.011 165.879 277.946  1.00                 C  
ATOM   2991  C   LEU   436     145.084 166.680 276.661  1.00                 C  
ATOM   2992  O   LEU   436     144.380 166.399 275.686  1.00                 O  
ATOM   2993  CB  LEU   436     144.220 166.639 279.013  1.00                 C  
ATOM   2994  CG  LEU   436     142.789 167.032 278.644  1.00                 C  
ATOM   2995  CD1 LEU   436     141.953 165.798 278.341  1.00                 C  
ATOM   2996  CD2 LEU   436     142.149 167.843 279.760  1.00                 C  
ATOM   2997  N   CYS   437     145.923 167.717 276.698  1.00                 N  
ATOM   2998  CA  CYS   437     146.058 168.640 275.543  1.00                 C  
ATOM   2999  C   CYS   437     146.538 167.811 274.356  1.00                 C  
ATOM   3000  O   CYS   437     145.999 167.986 273.247  1.00                 O  
ATOM   3001  CB  CYS   437     147.022 169.780 275.878  1.00                 C  
ATOM   3002  SG  CYS   437     146.387 170.964 277.088  1.00                 S  
ATOM   3003  N   LEU   438     147.505 166.931 274.607  1.00                 N  
ATOM   3004  CA  LEU   438     148.068 166.105 273.549  1.00                 C  
ATOM   3005  C   LEU   438     147.020 165.142 273.007  1.00                 C  
ATOM   3006  O   LEU   438     146.891 164.962 271.788  1.00                 O  
ATOM   3007  CB  LEU   438     149.286 165.334 274.062  1.00                 C  
ATOM   3008  CG  LEU   438     150.006 164.448 273.043  1.00                 C  
ATOM   3009  CD1 LEU   438     150.509 165.278 271.871  1.00                 C  
ATOM   3010  CD2 LEU   438     151.160 163.704 273.698  1.00                 C  
ATOM   3011  N   LEU   439     146.238 164.537 273.900  1.00                 N  
ATOM   3012  CA  LEU   439     145.170 163.642 273.475  1.00                 C  
ATOM   3013  C   LEU   439     144.137 164.379 272.638  1.00                 C  
ATOM   3014  O   LEU   439     143.694 163.876 271.603  1.00                 O  
ATOM   3015  CB  LEU   439     144.498 162.996 274.688  1.00                 C  
ATOM   3016  CG  LEU   439     143.323 162.061 274.394  1.00                 C  
ATOM   3017  CD1 LEU   439     143.773 160.881 273.548  1.00                 C  
ATOM   3018  CD2 LEU   439     142.688 161.573 275.687  1.00                 C  
ATOM   3019  N   LEU   440     143.722 165.563 273.085  1.00                 N  
ATOM   3020  CA  LEU   440     142.694 166.296 272.357  1.00                 C  
ATOM   3021  C   LEU   440     143.163 166.642 270.957  1.00                 C  
ATOM   3022  O   LEU   440     142.375 166.611 270.004  1.00                 O  
ATOM   3023  CB  LEU   440     142.306 167.569 273.113  1.00                 C  
ATOM   3024  CG  LEU   440     141.549 167.372 274.427  1.00                 C  
ATOM   3025  CD1 LEU   440     141.388 168.696 275.159  1.00                 C  
ATOM   3026  CD2 LEU   440     140.189 166.739 274.175  1.00                 C  
ATOM   3027  N   GLY   441     144.440 166.984 270.810  1.00                 N  
ATOM   3028  CA  GLY   441     144.979 167.265 269.487  1.00                 C  
ATOM   3029  C   GLY   441     144.806 166.060 268.574  1.00                 C  
ATOM   3030  O   GLY   441     144.297 166.171 267.449  1.00                 O  
ATOM   3031  N   ALA   442     145.200 164.883 269.065  1.00                 N  
ATOM   3032  CA  ALA   442     145.039 163.668 268.277  1.00                 C  
ATOM   3033  C   ALA   442     143.574 163.410 267.953  1.00                 C  
ATOM   3034  O   ALA   442     143.243 162.960 266.850  1.00                 O  
ATOM   3035  CB  ALA   442     145.628 162.475 269.015  1.00                 C  
ATOM   3036  N   LEU   443     142.686 163.675 268.910  1.00                 N  
ATOM   3037  CA  LEU   443     141.261 163.482 268.677  1.00                 C  
ATOM   3038  C   LEU   443     140.777 164.394 267.563  1.00                 C  
ATOM   3039  O   LEU   443     139.992 163.986 266.701  1.00                 O  
ATOM   3040  CB  LEU   443     140.469 163.739 269.960  1.00                 C  
ATOM   3041  CG  LEU   443     140.649 162.718 271.085  1.00                 C  
ATOM   3042  CD1 LEU   443     139.955 163.187 272.354  1.00                 C  
ATOM   3043  CD2 LEU   443     140.118 161.356 270.664  1.00                 C  
ATOM   3044  N   TYR   444     141.215 165.647 267.584  1.00                 N  
ATOM   3045  CA  TYR   444     140.856 166.574 266.522  1.00                 C  
ATOM   3046  C   TYR   444     141.234 165.992 265.167  1.00                 C  
ATOM   3047  O   TYR   444     140.395 165.879 264.261  1.00                 O  
ATOM   3048  CB  TYR   444     141.540 167.926 266.737  1.00                 C  
ATOM   3049  CG  TYR   444     141.266 168.931 265.641  1.00                 C  
ATOM   3050  OH  TYR   444     140.499 171.701 262.636  1.00                 O  
ATOM   3051  CZ  TYR   444     140.755 170.784 263.630  1.00                 C  
ATOM   3052  CD1 TYR   444     140.072 169.640 265.609  1.00                 C  
ATOM   3053  CE1 TYR   444     139.814 170.561 264.611  1.00                 C  
ATOM   3054  CD2 TYR   444     142.203 169.169 264.644  1.00                 C  
ATOM   3055  CE2 TYR   444     141.962 170.086 263.639  1.00                 C  
ATOM   3056  N   LEU   445     142.487 165.559 265.033  1.00                 N  
ATOM   3057  CA  LEU   445     142.954 165.081 263.737  1.00                 C  
ATOM   3058  C   LEU   445     142.137 163.887 263.270  1.00                 C  
ATOM   3059  O   LEU   445     141.833 163.750 262.081  1.00                 O  
ATOM   3060  CB  LEU   445     144.437 164.710 263.805  1.00                 C  
ATOM   3061  CG  LEU   445     145.418 165.871 263.979  1.00                 C  
ATOM   3062  CD1 LEU   445     146.829 165.352 264.213  1.00                 C  
ATOM   3063  CD2 LEU   445     145.387 166.789 262.766  1.00                 C  
ATOM   3064  N   LEU   446     141.770 163.009 264.200  1.00                 N  
ATOM   3065  CA  LEU   446     140.979 161.836 263.841  1.00                 C  
ATOM   3066  C   LEU   446     139.570 162.247 263.452  1.00                 C  
ATOM   3067  O   LEU   446     139.021 161.769 262.454  1.00                 O  
ATOM   3068  CB  LEU   446     140.945 160.838 265.000  1.00                 C  
ATOM   3069  CG  LEU   446     140.179 159.537 264.751  1.00                 C  
ATOM   3070  CD1 LEU   446     140.774 158.779 263.574  1.00                 C  
ATOM   3071  CD2 LEU   446     140.182 158.665 265.998  1.00                 C  
ATOM   3072  N   ALA   447     138.961 163.140 264.230  1.00                 N  
ATOM   3073  CA  ALA   447     137.631 163.616 263.890  1.00                 C  
ATOM   3074  C   ALA   447     137.604 164.340 262.557  1.00                 C  
ATOM   3075  O   ALA   447     136.582 164.304 261.867  1.00                 O  
ATOM   3076  CB  ALA   447     137.103 164.537 264.979  1.00                 C  
ATOM   3077  N   ARG   448     138.700 164.996 262.177  1.00                 N  
ATOM   3078  CA  ARG   448     138.785 165.631 260.870  1.00                 C  
ATOM   3079  C   ARG   448     139.504 164.756 259.849  1.00                 C  
ATOM   3080  O   ARG   448     139.838 165.232 258.757  1.00                 O  
ATOM   3081  CB  ARG   448     139.497 166.981 260.976  1.00                 C  
ATOM   3082  CD  ARG   448     137.460 168.407 261.322  1.00                 C  
ATOM   3083  NE  ARG   448     137.597 169.042 260.014  1.00                 N  
ATOM   3084  CG  ARG   448     138.804 167.978 261.890  1.00                 C  
ATOM   3085  CZ  ARG   448     137.914 170.320 259.834  1.00                 C  
ATOM   3086  NH1 ARG   448     138.016 170.812 258.606  1.00                 N  
ATOM   3087  NH2 ARG   448     138.130 171.104 260.881  1.00                 N  
ATOM   3088  N   GLU   449     139.741 163.486 260.182  1.00                 N  
ATOM   3089  CA  GLU   449     140.521 162.617 259.308  1.00                 C  
ATOM   3090  C   GLU   449     139.998 162.654 257.879  1.00                 C  
ATOM   3091  O   GLU   449     140.776 162.733 256.921  1.00                 O  
ATOM   3092  CB  GLU   449     140.508 161.179 259.831  1.00                 C  
ATOM   3093  CD  GLU   449     141.358 158.813 259.593  1.00                 C  
ATOM   3094  CG  GLU   449     141.346 160.212 259.011  1.00                 C  
ATOM   3095  OE1 GLU   449     140.351 158.422 260.222  1.00                 O  
ATOM   3096  OE2 GLU   449     142.373 158.106 259.421  1.00                 O  
ATOM   3097  N   ARG   450     138.677 162.602 257.719  1.00                 N  
ATOM   3098  CA  ARG   450     138.104 162.568 256.380  1.00                 C  
ATOM   3099  C   ARG   450     138.308 163.897 255.671  1.00                 C  
ATOM   3100  O   ARG   450     138.471 163.940 254.448  1.00                 O  
ATOM   3101  CB  ARG   450     136.614 162.225 256.443  1.00                 C  
ATOM   3102  CD  ARG   450     134.829 160.533 256.943  1.00                 C  
ATOM   3103  NE  ARG   450     134.533 159.151 257.314  1.00                 N  
ATOM   3104  CG  ARG   450     136.325 160.790 256.851  1.00                 C  
ATOM   3105  CZ  ARG   450     133.313 158.694 257.577  1.00                 C  
ATOM   3106  NH1 ARG   450     133.139 157.421 257.906  1.00                 N  
ATOM   3107  NH2 ARG   450     132.270 159.510 257.512  1.00                 N  
ATOM   3108  N   LYS   451     138.326 164.992 256.429  1.00                 N  
ATOM   3109  CA  LYS   451     138.478 166.305 255.818  1.00                 C  
ATOM   3110  C   LYS   451     139.943 166.604 255.538  1.00                 C  
ATOM   3111  O   LYS   451     140.276 167.290 254.567  1.00                 O  
ATOM   3112  CB  LYS   451     137.879 167.387 256.718  1.00                 C  
ATOM   3113  CD  LYS   451     135.837 168.445 257.723  1.00                 C  
ATOM   3114  CE  LYS   451     134.320 168.408 257.813  1.00                 C  
ATOM   3115  CG  LYS   451     136.363 167.340 256.822  1.00                 C  
ATOM   3116  NZ  LYS   451     133.792 169.458 258.727  1.00                 N  
ATOM   3117  N   LEU   452     140.838 166.085 256.382  1.00                 N  
ATOM   3118  CA  LEU   452     142.262 166.316 256.170  1.00                 C  
ATOM   3119  C   LEU   452     142.757 165.508 254.981  1.00                 C  
ATOM   3120  O   LEU   452     143.579 165.983 254.191  1.00                 O  
ATOM   3121  CB  LEU   452     143.056 165.959 257.428  1.00                 C  
ATOM   3122  CG  LEU   452     142.844 166.865 258.643  1.00                 C  
ATOM   3123  CD1 LEU   452     143.552 166.299 259.865  1.00                 C  
ATOM   3124  CD2 LEU   452     143.334 168.275 258.354  1.00                 C  
ATOM   3125  N   SER   453     142.269 164.277 254.834  1.00                 N  
ATOM   3126  CA  SER   453     142.671 163.469 253.688  1.00                 C  
ATOM   3127  C   SER   453     142.163 164.073 252.388  1.00                 C  
ATOM   3128  O   SER   453     142.900 164.150 251.400  1.00                 O  
ATOM   3129  CB  SER   453     142.159 162.035 253.837  1.00                 C  
ATOM   3130  OG  SER   453     140.743 161.994 253.808  1.00                 O  
ATOM   3131  N   THR   454     140.907 164.516 252.368  1.00                 N  
ATOM   3132  CA  THR   454     140.303 165.023 251.145  1.00                 C  
ATOM   3133  C   THR   454     140.554 166.518 251.027  1.00                 C  
ATOM   3134  O   THR   454     139.611 167.313 250.955  1.00                 O  
ATOM   3135  CB  THR   454     138.791 164.736 251.101  1.00                 C  
ATOM   3136  OG1 THR   454     138.568 163.321 251.153  1.00                 O  
ATOM   3137  CG2 THR   454     138.183 165.277 249.816  1.00                 C  
ATOM   3138  N   GLN   455     141.574 166.854 250.239  1.00                 N  
ATOM   3139  CA  GLN   455     142.147 168.197 250.155  1.00                 C  
ATOM   3140  C   GLN   455     143.657 168.086 249.988  1.00                 C  
ATOM   3141  O   GLN   455     144.182 167.110 249.445  1.00                 O  
ATOM   3142  CB  GLN   455     141.788 169.012 251.399  1.00                 C  
ATOM   3143  CD  GLN   455     141.611 171.266 250.274  1.00                 C  
ATOM   3144  CG  GLN   455     142.279 170.450 251.363  1.00                 C  
ATOM   3145  OE1 GLN   455     140.384 171.333 250.199  1.00                 O  
ATOM   3146  NE2 GLN   455     142.418 171.891 249.425  1.00                 N  
ATOM   3147  N   LYS   456     144.380 169.103 250.462  1.00                 N  
ATOM   3148  CA  LYS   456     145.848 169.082 250.502  1.00                 C  
ATOM   3149  C   LYS   456     146.370 169.380 251.928  1.00                 C  
ATOM   3150  O   LYS   456     146.060 170.413 252.530  1.00                 O  
ATOM   3151  CB  LYS   456     146.426 170.092 249.509  1.00                 C  
ATOM   3152  CD  LYS   456     148.447 171.085 248.401  1.00                 C  
ATOM   3153  CE  LYS   456     149.966 171.116 248.357  1.00                 C  
ATOM   3154  CG  LYS   456     147.944 170.100 249.443  1.00                 C  
ATOM   3155  NZ  LYS   456     150.474 172.091 247.354  1.00                 N  
ATOM   3156  N   LEU   457     147.173 168.462 252.476  1.00                 N  
ATOM   3157  CA  LEU   457     147.880 168.645 253.750  1.00                 C  
ATOM   3158  C   LEU   457     149.332 168.184 253.596  1.00                 C  
ATOM   3159  O   LEU   457     149.609 167.039 253.231  1.00                 O  
ATOM   3160  CB  LEU   457     147.176 167.875 254.869  1.00                 C  
ATOM   3161  CG  LEU   457     147.840 167.922 256.246  1.00                 C  
ATOM   3162  CD1 LEU   457     147.847 169.342 256.792  1.00                 C  
ATOM   3163  CD2 LEU   457     147.134 166.987 257.216  1.00                 C  
ATOM   3164  N   GLY   458     150.279 169.073 253.874  1.00                 N  
ATOM   3165  CA  GLY   458     151.704 168.762 253.692  1.00                 C  
ATOM   3166  C   GLY   458     152.592 169.259 254.819  1.00                 C  
ATOM   3167  O   GLY   458     152.201 170.100 255.633  1.00                 O  
ATOM   3168  N   SER   459     153.815 168.737 254.878  1.00                 N  
ATOM   3169  CA  SER   459     154.836 169.233 255.809  1.00                 C  
ATOM   3170  C   SER   459     154.660 168.792 257.247  1.00                 C  
ATOM   3171  O   SER   459     154.259 167.664 257.550  1.00                 O  
ATOM   3172  CB  SER   459     154.883 170.762 255.788  1.00                 C  
ATOM   3173  OG  SER   459     156.021 171.247 256.480  1.00                 O  
ATOM   3174  N   PHE   460     154.883 169.652 258.137  1.00                 N  
ATOM   3175  CA  PHE   460     154.900 169.486 259.586  1.00                 C  
ATOM   3176  C   PHE   460     153.576 168.924 260.083  1.00                 C  
ATOM   3177  O   PHE   460     153.536 168.069 260.982  1.00                 O  
ATOM   3178  CB  PHE   460     155.200 170.819 260.275  1.00                 C  
ATOM   3179  CG  PHE   460     155.249 170.729 261.773  1.00                 C  
ATOM   3180  CZ  PHE   460     155.334 170.567 264.547  1.00                 C  
ATOM   3181  CD1 PHE   460     156.368 170.227 262.414  1.00                 C  
ATOM   3182  CE1 PHE   460     156.413 170.144 263.793  1.00                 C  
ATOM   3183  CD2 PHE   460     154.178 171.148 262.541  1.00                 C  
ATOM   3184  CE2 PHE   460     154.223 171.066 263.920  1.00                 C  
ATOM   3185  N   MET   461     152.477 169.424 259.521  1.00                 N  
ATOM   3186  CA  MET   461     151.174 168.883 259.867  1.00                 C  
ATOM   3187  C   MET   461     151.010 167.482 259.304  1.00                 C  
ATOM   3188  O   MET   461     150.487 166.591 259.981  1.00                 O  
ATOM   3189  CB  MET   461     150.060 169.797 259.352  1.00                 C  
ATOM   3190  SD  MET   461     148.730 172.227 259.354  1.00                 S  
ATOM   3191  CE  MET   461     147.227 171.410 259.885  1.00                 C  
ATOM   3192  CG  MET   461     149.979 171.138 260.064  1.00                 C  
ATOM   3193  N   GLU   462     151.482 167.258 258.077  1.00                 N  
ATOM   3194  CA  GLU   462     151.362 165.930 257.488  1.00                 C  
ATOM   3195  C   GLU   462     152.037 164.882 258.365  1.00                 C  
ATOM   3196  O   GLU   462     151.481 163.803 258.597  1.00                 O  
ATOM   3197  CB  GLU   462     151.966 165.911 256.083  1.00                 C  
ATOM   3198  CD  GLU   462     152.373 164.616 253.952  1.00                 C  
ATOM   3199  CG  GLU   462     151.833 164.576 255.368  1.00                 C  
ATOM   3200  OE1 GLU   462     152.869 165.684 253.536  1.00                 O  
ATOM   3201  OE2 GLU   462     152.301 163.580 253.259  1.00                 O  
ATOM   3202  N   MET   463     153.219 165.196 258.891  1.00                 N  
ATOM   3203  CA  MET   463     153.953 164.241 259.712  1.00                 C  
ATOM   3204  C   MET   463     153.149 163.860 260.943  1.00                 C  
ATOM   3205  O   MET   463     152.964 162.671 261.241  1.00                 O  
ATOM   3206  CB  MET   463     155.309 164.818 260.122  1.00                 C  
ATOM   3207  SD  MET   463     157.684 164.647 261.540  1.00                 S  
ATOM   3208  CE  MET   463     157.076 165.843 262.726  1.00                 C  
ATOM   3209  CG  MET   463     156.139 163.892 260.996  1.00                 C  
ATOM   3210  N   LEU   464     152.686 164.859 261.693  1.00                 N  
ATOM   3211  CA  LEU   464     151.978 164.552 262.929  1.00                 C  
ATOM   3212  C   LEU   464     150.642 163.897 262.617  1.00                 C  
ATOM   3213  O   LEU   464     150.168 163.038 263.370  1.00                 O  
ATOM   3214  CB  LEU   464     151.775 165.821 263.760  1.00                 C  
ATOM   3215  CG  LEU   464     153.037 166.455 264.348  1.00                 C  
ATOM   3216  CD1 LEU   464     152.711 167.782 265.016  1.00                 C  
ATOM   3217  CD2 LEU   464     153.700 165.512 265.340  1.00                 C  
ATOM   3218  N   PHE   465     150.025 164.264 261.495  1.00                 N  
ATOM   3219  CA  PHE   465     148.805 163.595 261.067  1.00                 C  
ATOM   3220  C   PHE   465     149.060 162.125 260.778  1.00                 C  
ATOM   3221  O   PHE   465     148.318 161.255 261.248  1.00                 O  
ATOM   3222  CB  PHE   465     148.224 164.281 259.829  1.00                 C  
ATOM   3223  CG  PHE   465     146.991 163.614 259.289  1.00                 C  
ATOM   3224  CZ  PHE   465     144.713 162.377 258.285  1.00                 C  
ATOM   3225  CD1 PHE   465     145.758 163.821 259.883  1.00                 C  
ATOM   3226  CE1 PHE   465     144.624 163.208 259.386  1.00                 C  
ATOM   3227  CD2 PHE   465     147.064 162.779 258.188  1.00                 C  
ATOM   3228  CE2 PHE   465     145.930 162.166 257.691  1.00                 C  
ATOM   3229  N   GLY   466     150.108 161.831 260.011  1.00                 N  
ATOM   3230  CA  GLY   466     150.469 160.450 259.734  1.00                 C  
ATOM   3231  C   GLY   466     150.671 159.659 261.014  1.00                 C  
ATOM   3232  O   GLY   466     150.271 158.492 261.079  1.00                 O  
ATOM   3233  N   GLY   467     151.281 160.271 262.027  1.00                 N  
ATOM   3234  CA  GLY   467     151.433 159.644 263.325  1.00                 C  
ATOM   3235  C   GLY   467     150.304 159.905 264.293  1.00                 C  
ATOM   3236  O   GLY   467     150.459 159.630 265.492  1.00                 O  
ATOM   3237  N   ARG   468     149.167 160.418 263.824  1.00                 N  
ATOM   3238  CA  ARG   468     148.077 160.797 264.715  1.00                 C  
ATOM   3239  C   ARG   468     147.610 159.651 265.608  1.00                 C  
ATOM   3240  O   ARG   468     147.205 159.880 266.752  1.00                 O  
ATOM   3241  CB  ARG   468     146.885 161.321 263.911  1.00                 C  
ATOM   3242  CD  ARG   468     145.179 160.898 262.120  1.00                 C  
ATOM   3243  NE  ARG   468     144.487 159.896 261.312  1.00                 N  
ATOM   3244  CG  ARG   468     146.218 160.272 263.035  1.00                 C  
ATOM   3245  CZ  ARG   468     144.969 159.382 260.185  1.00                 C  
ATOM   3246  NH1 ARG   468     144.269 158.475 259.518  1.00                 N  
ATOM   3247  NH2 ARG   468     146.150 159.776 259.729  1.00                 N  
ATOM   3248  N   TYR   469     147.656 158.414 265.114  1.00                 N  
ATOM   3249  CA  TYR   469     147.255 157.293 265.960  1.00                 C  
ATOM   3250  C   TYR   469     148.349 156.933 266.955  1.00                 C  
ATOM   3251  O   TYR   469     148.072 156.374 268.029  1.00                 O  
ATOM   3252  CB  TYR   469     146.905 156.074 265.104  1.00                 C  
ATOM   3253  CG  TYR   469     145.635 156.235 264.299  1.00                 C  
ATOM   3254  OH  TYR   469     142.151 156.675 262.073  1.00                 O  
ATOM   3255  CZ  TYR   469     143.303 156.530 262.811  1.00                 C  
ATOM   3256  CD1 TYR   469     145.643 156.081 262.919  1.00                 C  
ATOM   3257  CE1 TYR   469     144.487 156.226 262.175  1.00                 C  
ATOM   3258  CD2 TYR   469     144.432 156.541 264.923  1.00                 C  
ATOM   3259  CE2 TYR   469     143.266 156.690 264.195  1.00                 C  
ATOM   3260  N   VAL   470     149.599 157.232 266.599  1.00                 N  
ATOM   3261  CA  VAL   470     150.702 157.082 267.540  1.00                 C  
ATOM   3262  C   VAL   470     150.569 158.108 268.647  1.00                 C  
ATOM   3263  O   VAL   470     150.724 157.796 269.832  1.00                 O  
ATOM   3264  CB  VAL   470     152.066 157.217 266.837  1.00                 C  
ATOM   3265  CG1 VAL   470     153.192 157.242 267.860  1.00                 C  
ATOM   3266  CG2 VAL   470     152.268 156.082 265.845  1.00                 C  
ATOM   3267  N   ILE   471     150.286 159.353 268.273  1.00                 N  
ATOM   3268  CA  ILE   471     150.137 160.406 269.263  1.00                 C  
ATOM   3269  C   ILE   471     148.969 160.107 270.186  1.00                 C  
ATOM   3270  O   ILE   471     149.053 160.316 271.398  1.00                 O  
ATOM   3271  CB  ILE   471     149.950 161.783 268.599  1.00                 C  
ATOM   3272  CD1 ILE   471     151.063 163.409 266.981  1.00                 C  
ATOM   3273  CG1 ILE   471     151.237 162.213 267.892  1.00                 C  
ATOM   3274  CG2 ILE   471     149.496 162.811 269.623  1.00                 C  
ATOM   3275  N   LEU   472     147.869 159.593 269.640  1.00                 N  
ATOM   3276  CA  LEU   472     146.712 159.285 270.475  1.00                 C  
ATOM   3277  C   LEU   472     147.126 158.437 271.667  1.00                 C  
ATOM   3278  O   LEU   472     146.782 158.734 272.825  1.00                 O  
ATOM   3279  CB  LEU   472     145.637 158.567 269.657  1.00                 C  
ATOM   3280  CG  LEU   472     144.373 158.153 270.414  1.00                 C  
ATOM   3281  CD1 LEU   472     143.653 159.374 270.966  1.00                 C  
ATOM   3282  CD2 LEU   472     143.444 157.354 269.512  1.00                 C  
ATOM   3283  N   LEU   473     147.862 157.362 271.400  1.00                 N  
ATOM   3284  CA  LEU   473     148.305 156.506 272.492  1.00                 C  
ATOM   3285  C   LEU   473     149.273 157.259 273.397  1.00                 C  
ATOM   3286  O   LEU   473     149.205 157.154 274.631  1.00                 O  
ATOM   3287  CB  LEU   473     148.961 155.236 271.945  1.00                 C  
ATOM   3288  CG  LEU   473     148.036 154.251 271.228  1.00                 C  
ATOM   3289  CD1 LEU   473     148.839 153.129 270.588  1.00                 C  
ATOM   3290  CD2 LEU   473     147.006 153.681 272.192  1.00                 C  
ATOM   3291  N   MET   474     150.165 158.047 272.796  1.00                 N  
ATOM   3292  CA  MET   474     151.121 158.818 273.572  1.00                 C  
ATOM   3293  C   MET   474     150.406 159.623 274.633  1.00                 C  
ATOM   3294  O   MET   474     150.818 159.645 275.792  1.00                 O  
ATOM   3295  CB  MET   474     151.935 159.737 272.659  1.00                 C  
ATOM   3296  SD  MET   474     153.710 160.100 270.563  1.00                 S  
ATOM   3297  CE  MET   474     154.740 161.077 271.655  1.00                 C  
ATOM   3298  CG  MET   474     152.904 159.004 271.745  1.00                 C  
ATOM   3299  N   ALA   475     149.315 160.275 274.250  1.00                 N  
ATOM   3300  CA  ALA   475     148.553 161.043 275.214  1.00                 C  
ATOM   3301  C   ALA   475     147.914 160.150 276.252  1.00                 C  
ATOM   3302  O   ALA   475     147.972 160.428 277.451  1.00                 O  
ATOM   3303  CB  ALA   475     147.485 161.867 274.511  1.00                 C  
ATOM   3304  N   LEU   476     147.304 159.053 275.804  1.00                 N  
ATOM   3305  CA  LEU   476     146.544 158.229 276.737  1.00                 C  
ATOM   3306  C   LEU   476     147.458 157.664 277.819  1.00                 C  
ATOM   3307  O   LEU   476     147.114 157.642 279.014  1.00                 O  
ATOM   3308  CB  LEU   476     145.833 157.096 275.995  1.00                 C  
ATOM   3309  CG  LEU   476     144.682 157.506 275.074  1.00                 C  
ATOM   3310  CD1 LEU   476     144.188 156.315 274.267  1.00                 C  
ATOM   3311  CD2 LEU   476     143.540 158.110 275.877  1.00                 C  
ATOM   3312  N   PHE   477     148.650 157.224 277.422  1.00                 N  
ATOM   3313  CA  PHE   477     149.586 156.723 278.421  1.00                 C  
ATOM   3314  C   PHE   477     150.175 157.855 279.245  1.00                 C  
ATOM   3315  O   PHE   477     150.386 157.699 280.453  1.00                 O  
ATOM   3316  CB  PHE   477     150.708 155.926 277.752  1.00                 C  
ATOM   3317  CG  PHE   477     150.277 154.578 277.249  1.00                 C  
ATOM   3318  CZ  PHE   477     149.480 152.080 276.326  1.00                 C  
ATOM   3319  CD1 PHE   477     150.080 154.358 275.897  1.00                 C  
ATOM   3320  CE1 PHE   477     149.684 153.117 275.435  1.00                 C  
ATOM   3321  CD2 PHE   477     150.069 153.530 278.128  1.00                 C  
ATOM   3322  CE2 PHE   477     149.673 152.289 277.666  1.00                 C  
ATOM   3323  N   SER   478     150.426 159.006 278.621  1.00                 N  
ATOM   3324  CA  SER   478     150.917 160.156 279.363  1.00                 C  
ATOM   3325  C   SER   478     149.946 160.534 280.466  1.00                 C  
ATOM   3326  O   SER   478     150.358 160.982 281.538  1.00                 O  
ATOM   3327  CB  SER   478     151.144 161.342 278.424  1.00                 C  
ATOM   3328  OG  SER   478     149.918 161.811 277.888  1.00                 O  
ATOM   3329  N   ILE   479     148.647 160.366 280.220  1.00                 N  
ATOM   3330  CA  ILE   479     147.667 160.609 281.270  1.00                 C  
ATOM   3331  C   ILE   479     147.868 159.614 282.394  1.00                 C  
ATOM   3332  O   ILE   479     147.915 159.974 283.577  1.00                 O  
ATOM   3333  CB  ILE   479     146.228 160.532 280.727  1.00                 C  
ATOM   3334  CD1 ILE   479     144.682 161.543 278.970  1.00                 C  
ATOM   3335  CG1 ILE   479     145.954 161.698 279.774  1.00                 C  
ATOM   3336  CG2 ILE   479     145.228 160.491 281.873  1.00                 C  
ATOM   3337  N   TYR   480     147.987 158.338 282.034  1.00                 N  
ATOM   3338  CA  TYR   480     148.140 157.316 283.065  1.00                 C  
ATOM   3339  C   TYR   480     149.346 157.614 283.950  1.00                 C  
ATOM   3340  O   TYR   480     149.246 157.621 285.187  1.00                 O  
ATOM   3341  CB  TYR   480     148.279 155.931 282.430  1.00                 C  
ATOM   3342  CG  TYR   480     148.495 154.818 283.430  1.00                 C  
ATOM   3343  OH  TYR   480     149.073 151.756 286.183  1.00                 O  
ATOM   3344  CZ  TYR   480     148.884 152.769 285.272  1.00                 C  
ATOM   3345  CD1 TYR   480     147.430 154.290 284.149  1.00                 C  
ATOM   3346  CE1 TYR   480     147.618 153.273 285.065  1.00                 C  
ATOM   3347  CD2 TYR   480     149.764 154.297 283.652  1.00                 C  
ATOM   3348  CE2 TYR   480     149.971 153.280 284.564  1.00                 C  
ATOM   3349  N   CYS   481     150.500 157.862 283.332  1.00                 N  
ATOM   3350  CA  CYS   481     151.714 158.086 284.102  1.00                 C  
ATOM   3351  C   CYS   481     151.671 159.416 284.836  1.00                 C  
ATOM   3352  O   CYS   481     152.185 159.520 285.952  1.00                 O  
ATOM   3353  CB  CYS   481     152.943 158.034 283.192  1.00                 C  
ATOM   3354  SG  CYS   481     153.327 156.388 282.549  1.00                 S  
ATOM   3355  N   GLY   482     151.075 160.441 284.229  1.00                 N  
ATOM   3356  CA  GLY   482     150.970 161.717 284.903  1.00                 C  
ATOM   3357  C   GLY   482     150.162 161.611 286.175  1.00                 C  
ATOM   3358  O   GLY   482     150.450 162.281 287.164  1.00                 O  
ATOM   3359  N   LEU   483     149.143 160.756 286.172  1.00                 N  
ATOM   3360  CA  LEU   483     148.327 160.612 287.365  1.00                 C  
ATOM   3361  C   LEU   483     149.124 159.975 288.487  1.00                 C  
ATOM   3362  O   LEU   483     148.990 160.371 289.649  1.00                 O  
ATOM   3363  CB  LEU   483     147.078 159.781 287.063  1.00                 C  
ATOM   3364  CG  LEU   483     146.042 160.425 286.140  1.00                 C  
ATOM   3365  CD1 LEU   483     144.946 159.432 285.786  1.00                 C  
ATOM   3366  CD2 LEU   483     145.444 161.665 286.786  1.00                 C  
ATOM   3367  N   ILE   484     149.959 158.991 288.155  1.00                 N  
ATOM   3368  CA  ILE   484     150.793 158.364 289.177  1.00                 C  
ATOM   3369  C   ILE   484     151.886 159.321 289.631  1.00                 C  
ATOM   3370  O   ILE   484     152.180 159.434 290.827  1.00                 O  
ATOM   3371  CB  ILE   484     151.414 157.049 288.670  1.00                 C  
ATOM   3372  CD1 ILE   484     150.805 154.769 287.706  1.00                 C  
ATOM   3373  CG1 ILE   484     150.325 155.996 288.450  1.00                 C  
ATOM   3374  CG2 ILE   484     152.487 156.562 289.631  1.00                 C  
ATOM   3375  N   TYR   485     152.508 160.025 288.685  1.00                 N  
ATOM   3376  CA  TYR   485     153.407 161.112 289.047  1.00                 C  
ATOM   3377  C   TYR   485     152.683 162.211 289.808  1.00                 C  
ATOM   3378  O   TYR   485     153.324 162.978 290.532  1.00                 O  
ATOM   3379  CB  TYR   485     154.069 161.698 287.798  1.00                 C  
ATOM   3380  CG  TYR   485     155.107 160.793 287.174  1.00                 C  
ATOM   3381  OH  TYR   485     157.958 158.310 285.442  1.00                 O  
ATOM   3382  CZ  TYR   485     157.015 159.131 286.017  1.00                 C  
ATOM   3383  CD1 TYR   485     155.289 160.762 285.797  1.00                 C  
ATOM   3384  CE1 TYR   485     156.235 159.938 285.218  1.00                 C  
ATOM   3385  CD2 TYR   485     155.903 159.972 287.963  1.00                 C  
ATOM   3386  CE2 TYR   485     156.854 159.142 287.401  1.00                 C  
ATOM   3387  N   ASN   486     151.363 162.304 289.654  1.00                 N  
ATOM   3388  CA  ASN   486     150.545 163.236 290.424  1.00                 C  
ATOM   3389  C   ASN   486     151.033 164.666 290.221  1.00                 C  
ATOM   3390  O   ASN   486     151.244 165.416 291.175  1.00                 O  
ATOM   3391  CB  ASN   486     150.555 162.859 291.907  1.00                 C  
ATOM   3392  CG  ASN   486     149.438 163.525 292.685  1.00                 C  
ATOM   3393  OD1 ASN   486     148.380 163.831 292.133  1.00                 O  
ATOM   3394  ND2 ASN   486     149.669 163.754 293.972  1.00                 N  
ATOM   3395  N   GLU   487     151.224 165.041 288.962  1.00                 N  
ATOM   3396  CA  GLU   487     151.666 166.377 288.583  1.00                 C  
ATOM   3397  C   GLU   487     150.846 166.843 287.385  1.00                 C  
ATOM   3398  O   GLU   487     150.938 166.263 286.298  1.00                 O  
ATOM   3399  CB  GLU   487     153.163 166.377 288.267  1.00                 C  
ATOM   3400  CD  GLU   487     155.221 167.718 287.681  1.00                 C  
ATOM   3401  CG  GLU   487     153.724 167.745 287.917  1.00                 C  
ATOM   3402  OE1 GLU   487     155.814 166.622 287.754  1.00                 O  
ATOM   3403  OE2 GLU   487     155.801 168.794 287.423  1.00                 O  
ATOM   3404  N   PHE   488     150.046 167.887 287.587  1.00                 N  
ATOM   3405  CA  PHE   488     149.269 168.520 286.529  1.00                 C  
ATOM   3406  C   PHE   488     149.563 170.012 286.583  1.00                 C  
ATOM   3407  O   PHE   488     148.843 170.765 287.248  1.00                 O  
ATOM   3408  CB  PHE   488     147.779 168.220 286.705  1.00                 C  
ATOM   3409  CG  PHE   488     146.921 168.727 285.582  1.00                 C  
ATOM   3410  CZ  PHE   488     145.329 169.663 283.505  1.00                 C  
ATOM   3411  CD1 PHE   488     147.409 169.665 284.689  1.00                 C  
ATOM   3412  CE1 PHE   488     146.620 170.133 283.655  1.00                 C  
ATOM   3413  CD2 PHE   488     145.627 168.267 285.418  1.00                 C  
ATOM   3414  CE2 PHE   488     144.838 168.734 284.384  1.00                 C  
ATOM   3415  N   PHE   489     150.587 170.434 285.837  1.00                 N  
ATOM   3416  CA  PHE   489     151.087 171.830 285.916  1.00                 C  
ATOM   3417  C   PHE   489     151.595 172.078 287.340  1.00                 C  
ATOM   3418  O   PHE   489     151.227 173.103 287.945  1.00                 O  
ATOM   3419  CB  PHE   489     149.983 172.817 285.532  1.00                 C  
ATOM   3420  CG  PHE   489     149.445 172.615 284.144  1.00                 C  
ATOM   3421  CZ  PHE   489     148.451 172.248 281.574  1.00                 C  
ATOM   3422  CD1 PHE   489     149.080 171.355 283.704  1.00                 C  
ATOM   3423  CE1 PHE   489     148.585 171.169 282.427  1.00                 C  
ATOM   3424  CD2 PHE   489     149.305 173.685 283.278  1.00                 C  
ATOM   3425  CE2 PHE   489     148.810 173.499 282.001  1.00                 C  
ATOM   3426  N   SER   490     152.393 171.139 287.850  1.00                 N  
ATOM   3427  CA  SER   490     153.062 171.269 289.143  1.00                 C  
ATOM   3428  C   SER   490     152.066 171.185 290.288  1.00                 C  
ATOM   3429  O   SER   490     152.378 171.520 291.432  1.00                 O  
ATOM   3430  CB  SER   490     153.835 172.587 289.216  1.00                 C  
ATOM   3431  OG  SER   490     154.877 172.515 290.174  1.00                 O  
ATOM   3432  N   VAL   491     150.857 170.745 289.979  1.00                 N  
ATOM   3433  CA  VAL   491     149.826 170.580 290.984  1.00                 C  
ATOM   3434  C   VAL   491     149.520 169.103 291.155  1.00                 C  
ATOM   3435  O   VAL   491     149.386 168.359 290.181  1.00                 O  
ATOM   3436  CB  VAL   491     148.551 171.361 290.618  1.00                 C  
ATOM   3437  CG1 VAL   491     147.460 171.114 291.648  1.00                 C  
ATOM   3438  CG2 VAL   491     148.851 172.848 290.502  1.00                 C  
ATOM   3439  N   PRO   492     149.414 168.692 292.411  1.00                 N  
ATOM   3440  CA  PRO   492     149.005 167.340 292.732  1.00                 C  
ATOM   3441  C   PRO   492     147.483 167.250 292.793  1.00                 C  
ATOM   3442  O   PRO   492     146.772 168.255 292.847  1.00                 O  
ATOM   3443  CB  PRO   492     149.648 167.072 294.094  1.00                 C  
ATOM   3444  CD  PRO   492     149.907 169.422 293.716  1.00                 C  
ATOM   3445  CG  PRO   492     149.632 168.397 294.781  1.00                 C  
ATOM   3446  N   PHE   493     146.988 166.017 292.789  1.00                 N  
ATOM   3447  CA  PHE   493     145.556 165.748 292.790  1.00                 C  
ATOM   3448  C   PHE   493     145.201 165.075 294.106  1.00                 C  
ATOM   3449  O   PHE   493     145.376 163.860 294.249  1.00                 O  
ATOM   3450  CB  PHE   493     145.173 164.879 291.590  1.00                 C  
ATOM   3451  CG  PHE   493     143.697 164.629 291.470  1.00                 C  
ATOM   3452  CZ  PHE   493     140.967 164.159 291.245  1.00                 C  
ATOM   3453  CD1 PHE   493     142.791 165.667 291.599  1.00                 C  
ATOM   3454  CE1 PHE   493     141.433 165.437 291.488  1.00                 C  
ATOM   3455  CD2 PHE   493     143.214 163.355 291.227  1.00                 C  
ATOM   3456  CE2 PHE   493     141.856 163.125 291.116  1.00                 C  
ATOM   3457  N   HIS   494     144.707 165.856 295.057  1.00                 N  
ATOM   3458  CA  HIS   494     144.448 165.339 296.393  1.00                 C  
ATOM   3459  C   HIS   494     143.028 164.802 296.454  1.00                 C  
ATOM   3460  O   HIS   494     142.058 165.553 296.317  1.00                 O  
ATOM   3461  CB  HIS   494     144.670 166.430 297.442  1.00                 C  
ATOM   3462  CG  HIS   494     144.527 165.950 298.853  1.00                 C  
ATOM   3463  ND1 HIS   494     145.460 165.137 299.461  1.00                 N  
ATOM   3464  CE1 HIS   494     145.060 164.876 300.718  1.00                 C  
ATOM   3465  CD2 HIS   494     143.545 166.122 299.914  1.00                 C  
ATOM   3466  NE2 HIS   494     143.912 165.463 300.996  1.00                 N  
ATOM   3467  N   ILE   495     142.911 163.495 296.659  1.00                 N  
ATOM   3468  CA  ILE   495     141.634 162.804 296.676  1.00                 C  
ATOM   3469  C   ILE   495     141.143 162.596 298.107  1.00                 C  
ATOM   3470  O   ILE   495     140.252 161.782 298.353  1.00                 O  
ATOM   3471  CB  ILE   495     141.715 161.450 295.948  1.00                 C  
ATOM   3472  CD1 ILE   495     142.673 159.096 296.157  1.00                 C  
ATOM   3473  CG1 ILE   495     142.716 160.527 296.647  1.00                 C  
ATOM   3474  CG2 ILE   495     142.062 161.654 294.481  1.00                 C  
ATOM   3475  N   PHE   496     141.723 163.319 299.060  1.00                 N  
ATOM   3476  CA  PHE   496     141.476 163.180 300.487  1.00                 C  
ATOM   3477  C   PHE   496     141.903 161.802 300.967  1.00                 C  
ATOM   3478  O   PHE   496     141.495 161.382 302.060  1.00                 O  
ATOM   3479  CB  PHE   496     139.998 163.422 300.801  1.00                 C  
ATOM   3480  CG  PHE   496     139.500 164.772 300.371  1.00                 C  
ATOM   3481  CZ  PHE   496     138.581 167.274 299.581  1.00                 C  
ATOM   3482  CD1 PHE   496     138.766 164.917 299.207  1.00                 C  
ATOM   3483  CE1 PHE   496     138.308 166.159 298.811  1.00                 C  
ATOM   3484  CD2 PHE   496     139.766 165.897 301.131  1.00                 C  
ATOM   3485  CE2 PHE   496     139.307 167.140 300.735  1.00                 C  
ATOM   3486  N   GLY   497     142.705 161.083 300.186  1.00                 N  
ATOM   3487  CA  GLY   497     143.363 159.882 300.638  1.00                 C  
ATOM   3488  C   GLY   497     144.799 160.037 301.093  1.00                 C  
ATOM   3489  O   GLY   497     145.465 159.025 301.329  1.00                 O  
ATOM   3490  N   GLY   498     145.308 161.259 301.219  1.00                 N  
ATOM   3491  CA  GLY   498     146.693 161.479 301.634  1.00                 C  
ATOM   3492  C   GLY   498     146.797 161.335 303.143  1.00                 C  
ATOM   3493  O   GLY   498     146.380 162.216 303.895  1.00                 O  
ATOM   3494  N   SER   499     147.353 160.211 303.592  1.00                 N  
ATOM   3495  CA  SER   499     147.448 159.908 305.005  1.00                 C  
ATOM   3496  C   SER   499     148.923 159.691 305.348  1.00                 C  
ATOM   3497  O   SER   499     149.271 159.024 306.321  1.00                 O  
ATOM   3498  CB  SER   499     146.602 158.680 305.348  1.00                 C  
ATOM   3499  OG  SER   499     147.034 157.544 304.620  1.00                 O  
ATOM   3500  N   ALA   500     149.808 160.234 304.507  1.00                 N  
ATOM   3501  CA  ALA   500     151.237 160.021 304.716  1.00                 C  
ATOM   3502  C   ALA   500     151.608 160.311 306.163  1.00                 C  
ATOM   3503  O   ALA   500     152.324 159.534 306.805  1.00                 O  
ATOM   3504  CB  ALA   500     152.047 160.895 303.771  1.00                 C  
ATOM   3505  N   TYR   501     151.130 161.436 306.688  1.00                 N  
ATOM   3506  CA  TYR   501     151.419 161.850 308.051  1.00                 C  
ATOM   3507  C   TYR   501     150.151 162.441 308.636  1.00                 C  
ATOM   3508  O   TYR   501     149.273 162.921 307.915  1.00                 O  
ATOM   3509  CB  TYR   501     152.576 162.851 308.073  1.00                 C  
ATOM   3510  CG  TYR   501     152.259 164.168 307.401  1.00                 C  
ATOM   3511  OH  TYR   501     151.384 167.796 305.566  1.00                 O  
ATOM   3512  CZ  TYR   501     151.674 166.594 306.172  1.00                 C  
ATOM   3513  CD1 TYR   501     151.770 165.241 308.134  1.00                 C  
ATOM   3514  CE1 TYR   501     151.478 166.449 307.528  1.00                 C  
ATOM   3515  CD2 TYR   501     152.450 164.333 306.035  1.00                 C  
ATOM   3516  CE2 TYR   501     152.164 165.533 305.412  1.00                 C  
ATOM   3517  N   LYS   502     150.070 162.402 309.956  1.00                 N  
ATOM   3518  CA  LYS   502     148.967 162.995 310.697  1.00                 C  
ATOM   3519  C   LYS   502     149.543 164.151 311.502  1.00                 C  
ATOM   3520  O   LYS   502     150.044 163.967 312.616  1.00                 O  
ATOM   3521  CB  LYS   502     148.294 161.947 311.586  1.00                 C  
ATOM   3522  CD  LYS   502     146.971 159.822 311.761  1.00                 C  
ATOM   3523  CE  LYS   502     146.313 158.686 310.994  1.00                 C  
ATOM   3524  CG  LYS   502     147.624 160.820 310.819  1.00                 C  
ATOM   3525  NZ  LYS   502     145.649 157.713 311.904  1.00                 N  
ATOM   3526  N   CYS   503     149.459 165.351 310.936  1.00                 N  
ATOM   3527  CA  CYS   503     150.060 166.542 311.517  1.00                 C  
ATOM   3528  C   CYS   503     149.639 166.714 312.973  1.00                 C  
ATOM   3529  O   CYS   503     150.478 167.053 313.815  1.00                 O  
ATOM   3530  CB  CYS   503     149.678 167.784 310.709  1.00                 C  
ATOM   3531  SG  CYS   503     150.451 169.315 311.282  1.00                 S  
ATOM   3532  N   ARG   504     148.353 166.532 313.308  1.00                 N  
ATOM   3533  CA  ARG   504     147.963 166.534 314.723  1.00                 C  
ATOM   3534  C   ARG   504     148.851 165.663 315.593  1.00                 C  
ATOM   3535  O   ARG   504     149.117 165.998 316.750  1.00                 O  
ATOM   3536  CB  ARG   504     146.512 166.073 314.880  1.00                 C  
ATOM   3537  CD  ARG   504     144.579 165.577 316.401  1.00                 C  
ATOM   3538  NE  ARG   504     144.462 164.178 315.998  1.00                 N  
ATOM   3539  CG  ARG   504     146.012 166.077 316.315  1.00                 C  
ATOM   3540  CZ  ARG   504     143.313 163.577 315.708  1.00                 C  
ATOM   3541  NH1 ARG   504     143.303 162.300 315.352  1.00                 N  
ATOM   3542  NH2 ARG   504     142.175 164.255 315.776  1.00                 N  
ATOM   3543  N   ASP   505     149.311 164.531 315.059  1.00                 N  
ATOM   3544  CA  ASP   505     150.163 163.650 315.846  1.00                 C  
ATOM   3545  C   ASP   505     151.603 164.143 315.823  1.00                 C  
ATOM   3546  O   ASP   505     152.391 163.864 316.737  1.00                 O  
ATOM   3547  CB  ASP   505     150.081 162.215 315.321  1.00                 C  
ATOM   3548  CG  ASP   505     148.725 161.582 315.564  1.00                 C  
ATOM   3549  OD1 ASP   505     147.964 162.112 316.401  1.00                 O  
ATOM   3550  OD2 ASP   505     148.424 160.556 314.919  1.00                 O  
ATOM   3551  N   THR   506     151.960 164.902 314.790  1.00                 N  
ATOM   3552  CA  THR   506     153.263 165.550 314.769  1.00                 C  
ATOM   3553  C   THR   506     153.453 166.409 316.008  1.00                 C  
ATOM   3554  O   THR   506     154.499 166.354 316.665  1.00                 O  
ATOM   3555  CB  THR   506     153.443 166.414 313.507  1.00                 C  
ATOM   3556  OG1 THR   506     154.781 166.926 313.462  1.00                 O  
ATOM   3557  CG2 THR   506     152.474 167.586 313.521  1.00                 C  
ATOM   3558  N   THR   507     161.510 180.654 311.021  1.00                 N  
ATOM   3559  CA  THR   507     162.776 180.746 310.304  1.00                 C  
ATOM   3560  C   THR   507     163.238 179.385 309.780  1.00                 C  
ATOM   3561  O   THR   507     164.320 179.301 309.186  1.00                 O  
ATOM   3562  CB  THR   507     163.885 181.341 311.191  1.00                 C  
ATOM   3563  OG1 THR   507     164.071 180.515 312.347  1.00                 O  
ATOM   3564  CG2 THR   507     163.507 182.741 311.649  1.00                 C  
ATOM   3565  N   CYS   508     162.459 178.321 309.981  1.00                 N  
ATOM   3566  CA  CYS   508     162.878 176.958 309.681  1.00                 C  
ATOM   3567  C   CYS   508     161.745 176.233 308.959  1.00                 C  
ATOM   3568  O   CYS   508     160.618 176.721 308.875  1.00                 O  
ATOM   3569  CB  CYS   508     163.273 176.224 310.964  1.00                 C  
ATOM   3570  SG  CYS   508     161.921 176.002 312.144  1.00                 S  
ATOM   3571  N   SER   509     162.067 175.051 308.430  1.00                 N  
ATOM   3572  CA  SER   509     161.086 174.115 307.889  1.00                 C  
ATOM   3573  C   SER   509     160.805 172.943 308.823  1.00                 C  
ATOM   3574  O   SER   509     159.651 172.716 309.194  1.00                 O  
ATOM   3575  CB  SER   509     161.550 173.575 306.535  1.00                 C  
ATOM   3576  OG  SER   509     160.617 172.649 306.007  1.00                 O  
ATOM   3577  N   ASP   510     161.829 172.170 309.186  1.00                 N  
ATOM   3578  CA  ASP   510     161.674 170.979 310.025  1.00                 C  
ATOM   3579  C   ASP   510     161.094 169.805 309.223  1.00                 C  
ATOM   3580  O   ASP   510     159.948 169.819 308.773  1.00                 O  
ATOM   3581  CB  ASP   510     160.779 171.284 311.228  1.00                 C  
ATOM   3582  CG  ASP   510     160.900 170.242 312.323  1.00                 C  
ATOM   3583  OD1 ASP   510     161.903 169.498 312.327  1.00                 O  
ATOM   3584  OD2 ASP   510     159.992 170.170 313.177  1.00                 O  
ATOM   3585  N   ALA   511     161.930 168.782 309.060  1.00                 N  
ATOM   3586  CA  ALA   511     161.558 167.591 308.301  1.00                 C  
ATOM   3587  C   ALA   511     160.716 166.620 309.121  1.00                 C  
ATOM   3588  O   ALA   511     161.054 166.305 310.264  1.00                 O  
ATOM   3589  CB  ALA   511     162.801 166.878 307.791  1.00                 C  
ATOM   3590  N   TYR   512     159.613 166.142 308.534  1.00                 N  
ATOM   3591  CA  TYR   512     158.691 165.208 309.170  1.00                 C  
ATOM   3592  C   TYR   512     159.354 163.846 309.363  1.00                 C  
ATOM   3593  O   TYR   512     159.755 163.210 308.383  1.00                 O  
ATOM   3594  CB  TYR   512     157.414 165.066 308.339  1.00                 C  
ATOM   3595  CG  TYR   512     156.544 166.302 308.336  1.00                 C  
ATOM   3596  OH  TYR   512     154.155 169.705 308.311  1.00                 O  
ATOM   3597  CZ  TYR   512     154.945 168.579 308.321  1.00                 C  
ATOM   3598  CD1 TYR   512     156.377 167.051 307.178  1.00                 C  
ATOM   3599  CE1 TYR   512     155.584 168.183 307.166  1.00                 C  
ATOM   3600  CD2 TYR   512     155.893 166.716 309.490  1.00                 C  
ATOM   3601  CE2 TYR   512     155.095 167.845 309.497  1.00                 C  
ATOM   3602  N   THR   513     159.496 163.371 310.600  1.00                 N  
ATOM   3603  CA  THR   513     160.274 162.152 310.846  1.00                 C  
ATOM   3604  C   THR   513     159.594 160.892 310.336  1.00                 C  
ATOM   3605  O   THR   513     158.370 160.775 310.308  1.00                 O  
ATOM   3606  CB  THR   513     160.570 161.964 312.346  1.00                 C  
ATOM   3607  OG1 THR   513     161.332 163.078 312.828  1.00                 O  
ATOM   3608  CG2 THR   513     161.370 160.692 312.575  1.00                 C  
ATOM   3609  N   VAL   514     160.415 159.930 309.936  1.00                 N  
ATOM   3610  CA  VAL   514     159.919 158.601 309.630  1.00                 C  
ATOM   3611  C   VAL   514     159.759 157.785 310.904  1.00                 C  
ATOM   3612  O   VAL   514     160.361 158.090 311.938  1.00                 O  
ATOM   3613  CB  VAL   514     160.846 157.866 308.644  1.00                 C  
ATOM   3614  CG1 VAL   514     160.941 158.630 307.332  1.00                 C  
ATOM   3615  CG2 VAL   514     162.226 157.672 309.253  1.00                 C  
ATOM   3616  N   GLY   515     158.932 156.750 310.824  1.00                 N  
ATOM   3617  CA  GLY   515     158.695 155.827 311.932  1.00                 C  
ATOM   3618  C   GLY   515     158.571 156.585 313.248  1.00                 C  
ATOM   3619  O   GLY   515     159.236 156.228 314.229  1.00                 O  
ATOM   3620  N   LEU   516     157.752 157.627 313.320  1.00                 N  
ATOM   3621  CA  LEU   516     157.460 158.238 314.620  1.00                 C  
ATOM   3622  C   LEU   516     156.436 157.454 315.418  1.00                 C  
ATOM   3623  O   LEU   516     156.098 157.828 316.545  1.00                 O  
ATOM   3624  CB  LEU   516     156.965 159.674 314.438  1.00                 C  
ATOM   3625  CG  LEU   516     157.964 160.665 313.836  1.00                 C  
ATOM   3626  CD1 LEU   516     157.306 162.016 313.601  1.00                 C  
ATOM   3627  CD2 LEU   516     159.178 160.818 314.739  1.00                 C  
ATOM   3628  N   ILE   517     155.935 156.363 314.842  1.00                 N  
ATOM   3629  CA  ILE   517     154.873 155.598 315.462  1.00                 C  
ATOM   3630  C   ILE   517     153.484 156.052 315.069  1.00                 C  
ATOM   3631  O   ILE   517     152.494 155.402 315.410  1.00                 O  
ATOM   3632  CB  ILE   517     154.977 155.630 316.998  1.00                 C  
ATOM   3633  CD1 ILE   517     156.565 155.122 318.927  1.00                 C  
ATOM   3634  CG1 ILE   517     156.246 154.914 317.462  1.00                 C  
ATOM   3635  CG2 ILE   517     153.727 155.036 317.629  1.00                 C  
ATOM   3636  N   LYS   518     153.395 157.173 314.350  1.00                 N  
ATOM   3637  CA  LYS   518     152.114 157.773 314.001  1.00                 C  
ATOM   3638  C   LYS   518     151.999 158.087 312.521  1.00                 C  
ATOM   3639  O   LYS   518     150.921 158.458 312.060  1.00                 O  
ATOM   3640  CB  LYS   518     151.885 159.053 314.807  1.00                 C  
ATOM   3641  CD  LYS   518     150.701 157.968 316.736  1.00                 C  
ATOM   3642  CE  LYS   518     150.645 157.815 318.247  1.00                 C  
ATOM   3643  CG  LYS   518     151.868 158.844 316.313  1.00                 C  
ATOM   3644  NZ  LYS   518     149.513 156.946 318.676  1.00                 N  
ATOM   3645  N   TYR   519     153.077 157.947 311.760  1.00                 N  
ATOM   3646  CA  TYR   519     153.077 158.197 310.333  1.00                 C  
ATOM   3647  C   TYR   519     153.305 156.883 309.591  1.00                 C  
ATOM   3648  O   TYR   519     153.767 155.890 310.164  1.00                 O  
ATOM   3649  CB  TYR   519     154.149 159.227 309.969  1.00                 C  
ATOM   3650  CG  TYR   519     153.890 160.605 310.534  1.00                 C  
ATOM   3651  OH  TYR   519     153.164 164.392 312.092  1.00                 O  
ATOM   3652  CZ  TYR   519     153.406 163.139 311.576  1.00                 C  
ATOM   3653  CD1 TYR   519     152.688 160.902 311.164  1.00                 C  
ATOM   3654  CE1 TYR   519     152.443 162.159 311.683  1.00                 C  
ATOM   3655  CD2 TYR   519     154.849 161.606 310.436  1.00                 C  
ATOM   3656  CE2 TYR   519     154.621 162.868 310.949  1.00                 C  
ATOM   3657  N   ARG   520     152.969 156.863 308.309  1.00                 N  
ATOM   3658  CA  ARG   520     153.200 155.706 307.474  1.00                 C  
ATOM   3659  C   ARG   520     151.958 155.272 306.716  1.00                 C  
ATOM   3660  O   ARG   520     150.841 155.734 306.952  1.00                 O  
ATOM   3661  CB  ARG   520     153.713 154.534 308.313  1.00                 C  
ATOM   3662  CD  ARG   520     155.525 153.568 309.756  1.00                 C  
ATOM   3663  NE  ARG   520     155.744 152.375 308.940  1.00                 N  
ATOM   3664  CG  ARG   520     155.089 154.758 308.917  1.00                 C  
ATOM   3665  CZ  ARG   520     155.925 151.155 309.435  1.00                 C  
ATOM   3666  NH1 ARG   520     156.117 150.130 308.616  1.00                 N  
ATOM   3667  NH2 ARG   520     155.915 150.963 310.747  1.00                 N  
ATOM   3668  N   ASP   521     152.185 154.347 305.789  1.00                 N  
ATOM   3669  CA  ASP   521     151.146 153.831 304.935  1.00                 C  
ATOM   3670  C   ASP   521     151.306 154.371 303.527  1.00                 C  
ATOM   3671  O   ASP   521     151.482 155.576 303.325  1.00                 O  
ATOM   3672  CB  ASP   521     149.767 154.188 305.493  1.00                 C  
ATOM   3673  CG  ASP   521     149.454 153.459 306.785  1.00                 C  
ATOM   3674  OD1 ASP   521     150.169 152.486 307.106  1.00                 O  
ATOM   3675  OD2 ASP   521     148.494 153.859 307.475  1.00                 O  
ATOM   3676  N   PRO   522     151.251 153.497 302.519  1.00                 N  
ATOM   3677  CA  PRO   522     151.402 153.962 301.139  1.00                 C  
ATOM   3678  C   PRO   522     150.187 154.699 300.604  1.00                 C  
ATOM   3679  O   PRO   522     149.053 154.507 301.047  1.00                 O  
ATOM   3680  CB  PRO   522     151.640 152.679 300.340  1.00                 C  
ATOM   3681  CD  PRO   522     151.138 151.989 302.576  1.00                 C  
ATOM   3682  CG  PRO   522     150.959 151.614 301.132  1.00                 C  
ATOM   3683  N   TYR   523     150.442 155.553 299.620  1.00                 N  
ATOM   3684  CA  TYR   523     149.358 156.184 298.888  1.00                 C  
ATOM   3685  C   TYR   523     148.729 155.177 297.928  1.00                 C  
ATOM   3686  O   TYR   523     149.443 154.425 297.264  1.00                 O  
ATOM   3687  CB  TYR   523     149.867 157.413 298.131  1.00                 C  
ATOM   3688  CG  TYR   523     148.789 158.153 297.371  1.00                 C  
ATOM   3689  OH  TYR   523     145.818 160.190 295.293  1.00                 O  
ATOM   3690  CZ  TYR   523     146.803 159.515 295.979  1.00                 C  
ATOM   3691  CD1 TYR   523     147.648 158.609 298.017  1.00                 C  
ATOM   3692  CE1 TYR   523     146.658 159.287 297.330  1.00                 C  
ATOM   3693  CD2 TYR   523     148.917 158.392 296.008  1.00                 C  
ATOM   3694  CE2 TYR   523     147.938 159.068 295.305  1.00                 C  
ATOM   3695  N   PRO   524     147.399 155.144 297.824  1.00                 N  
ATOM   3696  CA  PRO   524     146.773 154.069 297.037  1.00                 C  
ATOM   3697  C   PRO   524     147.277 153.994 295.613  1.00                 C  
ATOM   3698  O   PRO   524     147.493 152.895 295.091  1.00                 O  
ATOM   3699  CB  PRO   524     145.282 154.413 297.060  1.00                 C  
ATOM   3700  CD  PRO   524     146.329 156.026 298.486  1.00                 C  
ATOM   3701  CG  PRO   524     145.096 155.182 298.326  1.00                 C  
ATOM   3702  N   PHE   525     147.478 155.138 294.968  1.00                 N  
ATOM   3703  CA  PHE   525     147.802 155.190 293.544  1.00                 C  
ATOM   3704  C   PHE   525     148.655 156.430 293.306  1.00                 C  
ATOM   3705  O   PHE   525     148.190 157.559 293.481  1.00                 O  
ATOM   3706  CB  PHE   525     146.523 155.208 292.704  1.00                 C  
ATOM   3707  CG  PHE   525     146.771 155.194 291.223  1.00                 C  
ATOM   3708  CZ  PHE   525     147.229 155.176 288.481  1.00                 C  
ATOM   3709  CD1 PHE   525     147.080 154.014 290.569  1.00                 C  
ATOM   3710  CE1 PHE   525     147.308 154.002 289.206  1.00                 C  
ATOM   3711  CD2 PHE   525     146.696 156.361 290.483  1.00                 C  
ATOM   3712  CE2 PHE   525     146.924 156.348 289.120  1.00                 C  
ATOM   3713  N   GLY   526     149.891 156.213 292.893  1.00                 N  
ATOM   3714  CA  GLY   526     150.812 157.302 292.636  1.00                 C  
ATOM   3715  C   GLY   526     151.503 157.769 293.900  1.00                 C  
ATOM   3716  O   GLY   526     151.456 157.139 294.961  1.00                 O  
ATOM   3717  N   VAL   527     152.171 158.913 293.764  1.00                 N  
ATOM   3718  CA  VAL   527     152.910 159.475 294.881  1.00                 C  
ATOM   3719  C   VAL   527     151.983 160.313 295.752  1.00                 C  
ATOM   3720  O   VAL   527     151.188 161.121 295.260  1.00                 O  
ATOM   3721  CB  VAL   527     154.103 160.322 294.400  1.00                 C  
ATOM   3722  CG1 VAL   527     154.811 160.964 295.582  1.00                 C  
ATOM   3723  CG2 VAL   527     155.071 159.469 293.594  1.00                 C  
ATOM   3724  N   ASP   528     152.094 160.119 297.057  1.00                 N  
ATOM   3725  CA  ASP   528     151.246 160.859 297.978  1.00                 C  
ATOM   3726  C   ASP   528     151.301 162.343 297.628  1.00                 C  
ATOM   3727  O   ASP   528     152.393 162.882 297.405  1.00                 O  
ATOM   3728  CB  ASP   528     151.686 160.617 299.423  1.00                 C  
ATOM   3729  CG  ASP   528     150.745 161.247 300.432  1.00                 C  
ATOM   3730  OD1 ASP   528     149.717 160.617 300.759  1.00                 O  
ATOM   3731  OD2 ASP   528     151.036 162.370 300.895  1.00                 O  
ATOM   3732  N   PRO   529     150.164 163.034 297.566  1.00                 N  
ATOM   3733  CA  PRO   529     150.198 164.443 297.144  1.00                 C  
ATOM   3734  C   PRO   529     151.095 165.324 297.986  1.00                 C  
ATOM   3735  O   PRO   529     151.543 166.376 297.514  1.00                 O  
ATOM   3736  CB  PRO   529     148.744 164.902 297.268  1.00                 C  
ATOM   3737  CD  PRO   529     148.757 162.575 297.830  1.00                 C  
ATOM   3738  CG  PRO   529     147.945 163.646 297.157  1.00                 C  
ATOM   3739  N   SER   530     151.380 164.919 299.224  1.00                 N  
ATOM   3740  CA  SER   530     152.133 165.761 300.145  1.00                 C  
ATOM   3741  C   SER   530     153.501 166.135 299.601  1.00                 C  
ATOM   3742  O   SER   530     154.039 167.190 299.952  1.00                 O  
ATOM   3743  CB  SER   530     152.298 165.063 301.496  1.00                 C  
ATOM   3744  OG  SER   530     153.115 163.911 301.380  1.00                 O  
ATOM   3745  N   TRP   531     154.092 165.296 298.756  1.00                 N  
ATOM   3746  CA  TRP   531     155.458 165.553 298.320  1.00                 C  
ATOM   3747  C   TRP   531     155.503 166.696 297.316  1.00                 C  
ATOM   3748  O   TRP   531     156.542 167.346 297.144  1.00                 O  
ATOM   3749  CB  TRP   531     156.072 164.291 297.711  1.00                 C  
ATOM   3750  CG  TRP   531     156.330 163.207 298.711  1.00                 C  
ATOM   3751  CD1 TRP   531     155.611 162.059 298.880  1.00                 C  
ATOM   3752  NE1 TRP   531     156.149 161.306 299.896  1.00                 N  
ATOM   3753  CD2 TRP   531     157.383 163.168 299.682  1.00                 C  
ATOM   3754  CE2 TRP   531     157.239 161.968 300.404  1.00                 C  
ATOM   3755  CH2 TRP   531     159.123 162.470 301.736  1.00                 C  
ATOM   3756  CZ2 TRP   531     158.106 161.609 301.435  1.00                 C  
ATOM   3757  CE3 TRP   531     158.433 164.030 300.012  1.00                 C  
ATOM   3758  CZ3 TRP   531     159.289 163.669 301.035  1.00                 C  
ATOM   3759  N   ARG   532     154.379 166.976 296.659  1.00                 N  
ATOM   3760  CA  ARG   532     154.340 168.079 295.708  1.00                 C  
ATOM   3761  C   ARG   532     154.513 169.437 296.376  1.00                 C  
ATOM   3762  O   ARG   532     154.767 170.424 295.679  1.00                 O  
ATOM   3763  CB  ARG   532     153.025 168.066 294.926  1.00                 C  
ATOM   3764  CD  ARG   532     153.853 166.832 292.903  1.00                 C  
ATOM   3765  NE  ARG   532     153.646 167.940 291.974  1.00                 N  
ATOM   3766  CG  ARG   532     152.842 166.845 294.039  1.00                 C  
ATOM   3767  CZ  ARG   532     154.525 168.313 291.049  1.00                 C  
ATOM   3768  NH1 ARG   532     154.251 169.333 290.247  1.00                 N  
ATOM   3769  NH2 ARG   532     155.675 167.665 290.928  1.00                 N  
ATOM   3770  N   GLY   533     154.378 169.516 297.701  1.00                 N  
ATOM   3771  CA  GLY   533     154.577 170.770 298.419  1.00                 C  
ATOM   3772  C   GLY   533     155.814 170.741 299.301  1.00                 C  
ATOM   3773  O   GLY   533     155.981 171.629 300.148  1.00                 O  
ATOM   3774  N   SER   534     156.691 169.762 299.127  1.00                 N  
ATOM   3775  CA  SER   534     157.873 169.620 299.959  1.00                 C  
ATOM   3776  C   SER   534     159.069 170.339 299.349  1.00                 C  
ATOM   3777  O   SER   534     159.158 170.538 298.135  1.00                 O  
ATOM   3778  CB  SER   534     158.205 168.141 300.171  1.00                 C  
ATOM   3779  OG  SER   534     158.563 167.519 298.950  1.00                 O  
ATOM   3780  N   ARG   535     159.996 170.725 300.224  1.00                 N  
ATOM   3781  CA  ARG   535     161.224 171.372 299.784  1.00                 C  
ATOM   3782  C   ARG   535     162.284 170.347 299.408  1.00                 C  
ATOM   3783  O   ARG   535     163.269 170.673 298.736  1.00                 O  
ATOM   3784  CB  ARG   535     161.760 172.303 300.874  1.00                 C  
ATOM   3785  CD  ARG   535     161.462 174.383 302.246  1.00                 C  
ATOM   3786  NE  ARG   535     160.613 175.535 302.540  1.00                 N  
ATOM   3787  CG  ARG   535     160.870 173.502 301.158  1.00                 C  
ATOM   3788  CZ  ARG   535     160.880 176.440 303.476  1.00                 C  
ATOM   3789  NH1 ARG   535     160.049 177.455 303.672  1.00                 N  
ATOM   3790  NH2 ARG   535     161.976 176.328 304.213  1.00                 N  
ATOM   3791  N   THR   536     162.100 169.106 299.841  1.00                 N  
ATOM   3792  CA  THR   536     163.026 168.028 299.530  1.00                 C  
ATOM   3793  C   THR   536     162.464 167.012 298.552  1.00                 C  
ATOM   3794  O   THR   536     162.884 165.852 298.593  1.00                 O  
ATOM   3795  CB  THR   536     163.464 167.276 300.801  1.00                 C  
ATOM   3796  OG1 THR   536     162.313 166.739 301.463  1.00                 O  
ATOM   3797  CG2 THR   536     164.179 168.218 301.757  1.00                 C  
ATOM   3798  N   GLU   537     161.502 167.441 297.750  1.00                 N  
ATOM   3799  CA  GLU   537     160.933 166.517 296.747  1.00                 C  
ATOM   3800  C   GLU   537     162.096 166.117 295.861  1.00                 C  
ATOM   3801  O   GLU   537     162.099 165.011 295.304  1.00                 O  
ATOM   3802  CB  GLU   537     159.798 167.195 295.977  1.00                 C  
ATOM   3803  CD  GLU   537     159.098 169.000 294.355  1.00                 C  
ATOM   3804  CG  GLU   537     160.252 168.333 295.077  1.00                 C  
ATOM   3805  OE1 GLU   537     157.940 168.590 294.579  1.00                 O  
ATOM   3806  OE2 GLU   537     159.352 169.934 293.566  1.00                 O  
ATOM   3807  N   LEU   538     163.055 167.015 295.788  1.00                 N  
ATOM   3808  CA  LEU   538     164.218 166.897 294.926  1.00                 C  
ATOM   3809  C   LEU   538     165.127 165.741 295.312  1.00                 C  
ATOM   3810  O   LEU   538     166.088 165.461 294.590  1.00                 O  
ATOM   3811  CB  LEU   538     165.027 168.195 294.938  1.00                 C  
ATOM   3812  CG  LEU   538     164.347 169.424 294.331  1.00                 C  
ATOM   3813  CD1 LEU   538     165.203 170.666 294.530  1.00                 C  
ATOM   3814  CD2 LEU   538     164.064 169.207 292.853  1.00                 C  
ATOM   3815  N   PRO   539     164.871 165.081 296.442  1.00                 N  
ATOM   3816  CA  PRO   539     165.505 163.805 296.750  1.00                 C  
ATOM   3817  C   PRO   539     164.515 162.654 296.749  1.00                 C  
ATOM   3818  O   PRO   539     164.837 161.568 296.265  1.00                 O  
ATOM   3819  CB  PRO   539     166.101 164.014 298.144  1.00                 C  
ATOM   3820  CD  PRO   539     165.176 166.130 297.512  1.00                 C  
ATOM   3821  CG  PRO   539     166.325 165.487 298.237  1.00                 C  
ATOM   3822  N   TYR   540     163.318 162.863 297.290  1.00                 N  
ATOM   3823  CA  TYR   540     162.332 161.793 297.344  1.00                 C  
ATOM   3824  C   TYR   540     161.949 161.360 295.940  1.00                 C  
ATOM   3825  O   TYR   540     161.976 160.167 295.605  1.00                 O  
ATOM   3826  CB  TYR   540     161.095 162.243 298.123  1.00                 C  
ATOM   3827  CG  TYR   540     159.997 161.206 298.182  1.00                 C  
ATOM   3828  OH  TYR   540     156.985 158.344 298.355  1.00                 O  
ATOM   3829  CZ  TYR   540     157.980 159.292 298.297  1.00                 C  
ATOM   3830  CD1 TYR   540     160.069 160.142 299.073  1.00                 C  
ATOM   3831  CE1 TYR   540     159.070 159.189 299.133  1.00                 C  
ATOM   3832  CD2 TYR   540     158.890 161.293 297.346  1.00                 C  
ATOM   3833  CE2 TYR   540     157.882 160.349 297.393  1.00                 C  
ATOM   3834  N   LEU   541     161.570 162.330 295.109  1.00                 N  
ATOM   3835  CA  LEU   541     160.982 162.006 293.819  1.00                 C  
ATOM   3836  C   LEU   541     162.059 161.682 292.794  1.00                 C  
ATOM   3837  O   LEU   541     161.867 160.828 291.922  1.00                 O  
ATOM   3838  CB  LEU   541     160.112 163.162 293.321  1.00                 C  
ATOM   3839  CG  LEU   541     158.848 163.457 294.131  1.00                 C  
ATOM   3840  CD1 LEU   541     158.158 164.710 293.614  1.00                 C  
ATOM   3841  CD2 LEU   541     157.894 162.272 294.089  1.00                 C  
ATOM   3842  N   ASN   542     163.208 162.348 292.894  1.00                 N  
ATOM   3843  CA  ASN   542     164.306 162.088 291.974  1.00                 C  
ATOM   3844  C   ASN   542     164.874 160.691 292.175  1.00                 C  
ATOM   3845  O   ASN   542     165.315 160.035 291.223  1.00                 O  
ATOM   3846  CB  ASN   542     165.403 163.143 292.137  1.00                 C  
ATOM   3847  CG  ASN   542     165.006 164.489 291.563  1.00                 C  
ATOM   3848  OD1 ASN   542     164.108 164.577 290.726  1.00                 O  
ATOM   3849  ND2 ASN   542     165.676 165.543 292.014  1.00                 N  
ATOM   3850  N   SER   543     164.908 160.241 293.428  1.00                 N  
ATOM   3851  CA  SER   543     165.348 158.885 293.726  1.00                 C  
ATOM   3852  C   SER   543     164.447 157.862 293.054  1.00                 C  
ATOM   3853  O   SER   543     164.932 156.878 292.484  1.00                 O  
ATOM   3854  CB  SER   543     165.377 158.651 295.238  1.00                 C  
ATOM   3855  OG  SER   543     166.361 159.458 295.860  1.00                 O  
ATOM   3856  N   LEU   544     163.133 158.058 293.139  1.00                 N  
ATOM   3857  CA  LEU   544     162.216 157.123 292.499  1.00                 C  
ATOM   3858  C   LEU   544     162.510 157.022 291.009  1.00                 C  
ATOM   3859  O   LEU   544     162.695 155.927 290.469  1.00                 O  
ATOM   3860  CB  LEU   544     160.766 157.553 292.728  1.00                 C  
ATOM   3861  CG  LEU   544     159.690 156.686 292.072  1.00                 C  
ATOM   3862  CD1 LEU   544     159.744 155.264 292.610  1.00                 C  
ATOM   3863  CD2 LEU   544     158.308 157.283 292.294  1.00                 C  
ATOM   3864  N   LYS   545     162.557 158.167 290.333  1.00                 N  
ATOM   3865  CA  LYS   545     162.671 158.170 288.879  1.00                 C  
ATOM   3866  C   LYS   545     163.971 157.538 288.411  1.00                 C  
ATOM   3867  O   LYS   545     163.993 156.854 287.384  1.00                 O  
ATOM   3868  CB  LYS   545     162.568 159.597 288.336  1.00                 C  
ATOM   3869  CD  LYS   545     161.153 161.624 287.906  1.00                 C  
ATOM   3870  CE  LYS   545     159.766 162.235 288.026  1.00                 C  
ATOM   3871  CG  LYS   545     161.178 160.203 288.444  1.00                 C  
ATOM   3872  NZ  LYS   545     159.736 163.643 287.543  1.00                 N  
ATOM   3873  N   MET   546     165.063 157.775 289.131  1.00                 N  
ATOM   3874  CA  MET   546     166.330 157.140 288.781  1.00                 C  
ATOM   3875  C   MET   546     166.213 155.625 288.867  1.00                 C  
ATOM   3876  O   MET   546     166.564 154.896 287.923  1.00                 O  
ATOM   3877  CB  MET   546     167.450 157.639 289.696  1.00                 C  
ATOM   3878  SD  MET   546     170.077 157.556 290.573  1.00                 S  
ATOM   3879  CE  MET   546     169.568 156.690 292.056  1.00                 C  
ATOM   3880  CG  MET   546     168.808 157.018 289.411  1.00                 C  
ATOM   3881  N   LYS   547     165.736 155.137 290.008  1.00                 N  
ATOM   3882  CA  LYS   547     165.659 153.704 290.234  1.00                 C  
ATOM   3883  C   LYS   547     164.640 153.066 289.300  1.00                 C  
ATOM   3884  O   LYS   547     164.884 151.997 288.725  1.00                 O  
ATOM   3885  CB  LYS   547     165.300 153.410 291.692  1.00                 C  
ATOM   3886  CD  LYS   547     165.979 153.433 294.108  1.00                 C  
ATOM   3887  CE  LYS   547     167.086 153.757 295.098  1.00                 C  
ATOM   3888  CG  LYS   547     166.406 153.737 292.682  1.00                 C  
ATOM   3889  NZ  LYS   547     166.666 153.505 296.504  1.00                 N  
ATOM   3890  N   MET   548     163.506 153.739 289.090  1.00                 N  
ATOM   3891  CA  MET   548     162.497 153.222 288.175  1.00                 C  
ATOM   3892  C   MET   548     163.034 153.124 286.756  1.00                 C  
ATOM   3893  O   MET   548     162.730 152.171 286.027  1.00                 O  
ATOM   3894  CB  MET   548     161.248 154.105 288.200  1.00                 C  
ATOM   3895  SD  MET   548     159.813 152.366 289.811  1.00                 S  
ATOM   3896  CE  MET   548     158.608 152.213 288.496  1.00                 C  
ATOM   3897  CG  MET   548     160.455 154.021 289.494  1.00                 C  
ATOM   3898  N   SER   549     163.786 154.134 286.327  1.00                 N  
ATOM   3899  CA  SER   549     164.307 154.130 284.970  1.00                 C  
ATOM   3900  C   SER   549     165.199 152.923 284.758  1.00                 C  
ATOM   3901  O   SER   549     165.146 152.269 283.706  1.00                 O  
ATOM   3902  CB  SER   549     165.074 155.423 284.687  1.00                 C  
ATOM   3903  OG  SER   549     164.206 156.544 284.698  1.00                 O  
ATOM   3904  N   ILE   550     166.021 152.605 285.754  1.00                 N  
ATOM   3905  CA  ILE   550     166.909 151.454 285.623  1.00                 C  
ATOM   3906  C   ILE   550     166.088 150.174 285.533  1.00                 C  
ATOM   3907  O   ILE   550     166.350 149.300 284.698  1.00                 O  
ATOM   3908  CB  ILE   550     167.906 151.375 286.794  1.00                 C  
ATOM   3909  CD1 ILE   550     169.719 152.711 287.988  1.00                 C  
ATOM   3910  CG1 ILE   550     168.898 152.538 286.729  1.00                 C  
ATOM   3911  CG2 ILE   550     168.613 150.028 286.801  1.00                 C  
ATOM   3912  N   LEU   551     165.081 150.047 286.401  1.00                 N  
ATOM   3913  CA  LEU   551     164.278 148.828 286.440  1.00                 C  
ATOM   3914  C   LEU   551     163.612 148.589 285.095  1.00                 C  
ATOM   3915  O   LEU   551     163.639 147.475 284.550  1.00                 O  
ATOM   3916  CB  LEU   551     163.228 148.913 287.549  1.00                 C  
ATOM   3917  CG  LEU   551     162.280 147.719 287.679  1.00                 C  
ATOM   3918  CD1 LEU   551     163.055 146.450 287.999  1.00                 C  
ATOM   3919  CD2 LEU   551     161.228 147.981 288.746  1.00                 C  
ATOM   3920  N   LEU   552     162.955 149.619 284.573  1.00                 N  
ATOM   3921  CA  LEU   552     162.228 149.474 283.320  1.00                 C  
ATOM   3922  C   LEU   552     163.177 149.216 282.162  1.00                 C  
ATOM   3923  O   LEU   552     162.916 148.360 281.309  1.00                 O  
ATOM   3924  CB  LEU   552     161.387 150.721 283.041  1.00                 C  
ATOM   3925  CG  LEU   552     160.202 150.964 283.979  1.00                 C  
ATOM   3926  CD1 LEU   552     159.564 152.316 283.700  1.00                 C  
ATOM   3927  CD2 LEU   552     159.172 149.854 283.841  1.00                 C  
ATOM   3928  N   GLY   553     164.290 149.945 282.114  1.00                 N  
ATOM   3929  CA  GLY   553     165.208 149.767 281.006  1.00                 C  
ATOM   3930  C   GLY   553     165.723 148.345 280.935  1.00                 C  
ATOM   3931  O   GLY   553     165.683 147.713 279.877  1.00                 O  
ATOM   3932  N   ILE   554     166.167 147.812 282.069  1.00                 N  
ATOM   3933  CA  ILE   554     166.754 146.480 282.075  1.00                 C  
ATOM   3934  C   ILE   554     165.726 145.450 281.634  1.00                 C  
ATOM   3935  O   ILE   554     166.039 144.526 280.876  1.00                 O  
ATOM   3936  CB  ILE   554     167.314 146.116 283.463  1.00                 C  
ATOM   3937  CD1 ILE   554     168.972 146.896 285.235  1.00                 C  
ATOM   3938  CG1 ILE   554     168.531 146.984 283.791  1.00                 C  
ATOM   3939  CG2 ILE   554     167.641 144.633 283.533  1.00                 C  
ATOM   3940  N   ALA   555     164.487 145.586 282.101  1.00                 N  
ATOM   3941  CA  ALA   555     163.471 144.600 281.745  1.00                 C  
ATOM   3942  C   ALA   555     163.242 144.589 280.242  1.00                 C  
ATOM   3943  O   ALA   555     163.125 143.523 279.617  1.00                 O  
ATOM   3944  CB  ALA   555     162.171 144.890 282.478  1.00                 C  
ATOM   3945  N   GLN   556     163.152 145.777 279.640  1.00                 N  
ATOM   3946  CA  GLN   556     162.986 145.867 278.200  1.00                 C  
ATOM   3947  C   GLN   556     164.175 145.250 277.482  1.00                 C  
ATOM   3948  O   GLN   556     164.016 144.550 276.477  1.00                 O  
ATOM   3949  CB  GLN   556     162.805 147.325 277.772  1.00                 C  
ATOM   3950  CD  GLN   556     161.381 149.409 277.851  1.00                 C  
ATOM   3951  CG  GLN   556     161.477 147.934 278.190  1.00                 C  
ATOM   3952  OE1 GLN   556     162.390 150.113 277.807  1.00                 O  
ATOM   3953  NE2 GLN   556     160.163 149.882 277.611  1.00                 N  
ATOM   3954  N   MET   557     165.381 145.481 278.004  1.00                 N  
ATOM   3955  CA  MET   557     166.564 144.864 277.425  1.00                 C  
ATOM   3956  C   MET   557     166.461 143.346 277.466  1.00                 C  
ATOM   3957  O   MET   557     166.751 142.662 276.477  1.00                 O  
ATOM   3958  CB  MET   557     167.824 145.327 278.159  1.00                 C  
ATOM   3959  SD  MET   557     170.560 145.211 278.582  1.00                 S  
ATOM   3960  CE  MET   557     170.299 144.287 280.094  1.00                 C  
ATOM   3961  CG  MET   557     169.111 144.719 277.628  1.00                 C  
ATOM   3962  N   ASN   558     166.041 142.803 278.606  1.00                 N  
ATOM   3963  CA  ASN   558     165.896 141.358 278.725  1.00                 C  
ATOM   3964  C   ASN   558     164.842 140.841 277.765  1.00                 C  
ATOM   3965  O   ASN   558     165.010 139.778 277.154  1.00                 O  
ATOM   3966  CB  ASN   558     165.555 140.971 280.165  1.00                 C  
ATOM   3967  CG  ASN   558     166.741 141.105 281.101  1.00                 C  
ATOM   3968  OD1 ASN   558     167.890 141.137 280.661  1.00                 O  
ATOM   3969  ND2 ASN   558     166.464 141.184 282.397  1.00                 N  
ATOM   3970  N   LEU   559     163.747 141.579 277.615  1.00                 N  
ATOM   3971  CA  LEU   559     162.738 141.184 276.643  1.00                 C  
ATOM   3972  C   LEU   559     163.328 141.135 275.237  1.00                 C  
ATOM   3973  O   LEU   559     163.149 140.150 274.500  1.00                 O  
ATOM   3974  CB  LEU   559     161.549 142.146 276.684  1.00                 C  
ATOM   3975  CG  LEU   559     160.426 141.879 275.680  1.00                 C  
ATOM   3976  CD1 LEU   559     159.805 140.511 275.919  1.00                 C  
ATOM   3977  CD2 LEU   559     159.363 142.964 275.761  1.00                 C  
ATOM   3978  N   GLY   560     164.039 142.195 274.849  1.00                 N  
ATOM   3979  CA  GLY   560     164.629 142.233 273.523  1.00                 C  
ATOM   3980  C   GLY   560     165.525 141.041 273.263  1.00                 C  
ATOM   3981  O   GLY   560     165.545 140.491 272.160  1.00                 O  
ATOM   3982  N   LEU   561     166.290 140.634 274.269  1.00                 N  
ATOM   3983  CA  LEU   561     167.118 139.448 274.108  1.00                 C  
ATOM   3984  C   LEU   561     166.246 138.208 273.980  1.00                 C  
ATOM   3985  O   LEU   561     166.489 137.350 273.124  1.00                 O  
ATOM   3986  CB  LEU   561     168.084 139.305 275.286  1.00                 C  
ATOM   3987  CG  LEU   561     169.047 138.117 275.233  1.00                 C  
ATOM   3988  CD1 LEU   561     169.922 138.190 273.990  1.00                 C  
ATOM   3989  CD2 LEU   561     169.909 138.067 276.485  1.00                 C  
ATOM   3990  N   ILE   562     165.221 138.090 274.823  1.00                 N  
ATOM   3991  CA  ILE   562     164.345 136.928 274.741  1.00                 C  
ATOM   3992  C   ILE   562     163.810 136.733 273.331  1.00                 C  
ATOM   3993  O   ILE   562     163.703 135.596 272.858  1.00                 O  
ATOM   3994  CB  ILE   562     163.170 137.036 275.730  1.00                 C  
ATOM   3995  CD1 ILE   562     162.641 137.316 278.208  1.00                 C  
ATOM   3996  CG1 ILE   562     163.675 136.936 277.171  1.00                 C  
ATOM   3997  CG2 ILE   562     162.117 135.982 275.424  1.00                 C  
ATOM   3998  N   LEU   563     163.465 137.821 272.648  1.00                 N  
ATOM   3999  CA  LEU   563     162.915 137.687 271.302  1.00                 C  
ATOM   4000  C   LEU   563     163.896 137.006 270.345  1.00                 C  
ATOM   4001  O   LEU   563     163.483 136.326 269.381  1.00                 O  
ATOM   4002  CB  LEU   563     162.523 139.057 270.745  1.00                 C  
ATOM   4003  CG  LEU   563     161.333 139.747 271.415  1.00                 C  
ATOM   4004  CD1 LEU   563     161.159 141.160 270.880  1.00                 C  
ATOM   4005  CD2 LEU   563     160.059 138.942 271.209  1.00                 C  
ATOM   4006  N   SER   564     165.191 137.196 270.580  1.00                 N  
ATOM   4007  CA  SER   564     166.186 136.626 269.690  1.00                 C  
ATOM   4008  C   SER   564     166.126 135.108 269.708  1.00                 C  
ATOM   4009  O   SER   564     166.501 134.453 268.734  1.00                 O  
ATOM   4010  CB  SER   564     167.587 137.103 270.077  1.00                 C  
ATOM   4011  OG  SER   564     167.967 136.595 271.344  1.00                 O  
ATOM   4012  N   PHE   565     165.645 134.530 270.809  1.00                 N  
ATOM   4013  CA  PHE   565     165.556 133.079 270.890  1.00                 C  
ATOM   4014  C   PHE   565     164.584 132.538 269.857  1.00                 C  
ATOM   4015  O   PHE   565     164.831 131.500 269.240  1.00                 O  
ATOM   4016  CB  PHE   565     165.130 132.646 272.294  1.00                 C  
ATOM   4017  CG  PHE   565     165.028 131.157 272.465  1.00                 C  
ATOM   4018  CZ  PHE   565     164.834 128.402 272.779  1.00                 C  
ATOM   4019  CD1 PHE   565     166.164 130.388 272.648  1.00                 C  
ATOM   4020  CE1 PHE   565     166.071 129.018 272.805  1.00                 C  
ATOM   4021  CD2 PHE   565     163.798 130.526 272.442  1.00                 C  
ATOM   4022  CE2 PHE   565     163.704 129.156 272.598  1.00                 C  
ATOM   4023  N   PHE   566     163.444 133.206 269.691  1.00                 N  
ATOM   4024  CA  PHE   566     162.475 132.742 268.707  1.00                 C  
ATOM   4025  C   PHE   566     163.055 132.832 267.305  1.00                 C  
ATOM   4026  O   PHE   566     162.785 131.978 266.450  1.00                 O  
ATOM   4027  CB  PHE   566     161.183 133.555 268.803  1.00                 C  
ATOM   4028  CG  PHE   566     160.336 133.210 269.995  1.00                 C  
ATOM   4029  CZ  PHE   566     158.768 132.564 272.197  1.00                 C  
ATOM   4030  CD1 PHE   566     160.150 134.123 271.018  1.00                 C  
ATOM   4031  CE1 PHE   566     159.371 133.805 272.114  1.00                 C  
ATOM   4032  CD2 PHE   566     159.726 131.972 270.093  1.00                 C  
ATOM   4033  CE2 PHE   566     158.947 131.654 271.189  1.00                 C  
ATOM   4034  N   ASN   567     163.868 133.856 267.054  1.00                 N  
ATOM   4035  CA  ASN   567     164.398 134.022 265.702  1.00                 C  
ATOM   4036  C   ASN   567     165.464 132.970 265.401  1.00                 C  
ATOM   4037  O   ASN   567     165.522 132.403 264.296  1.00                 O  
ATOM   4038  CB  ASN   567     164.961 135.432 265.517  1.00                 C  
ATOM   4039  CG  ASN   567     163.875 136.484 265.411  1.00                 C  
ATOM   4040  OD1 ASN   567     162.725 136.174 265.100  1.00                 O  
ATOM   4041  ND2 ASN   567     164.237 137.735 265.672  1.00                 N  
ATOM   4042  N   ALA   568     166.321 132.693 266.384  1.00                 N  
ATOM   4043  CA  ALA   568     167.371 131.702 266.189  1.00                 C  
ATOM   4044  C   ALA   568     166.778 130.311 266.050  1.00                 C  
ATOM   4045  O   ALA   568     167.295 129.476 265.307  1.00                 O  
ATOM   4046  CB  ALA   568     168.359 131.742 267.344  1.00                 C  
ATOM   4047  N   ARG   569     165.698 130.033 266.779  1.00                 N  
ATOM   4048  CA  ARG   569     165.008 128.764 266.581  1.00                 C  
ATOM   4049  C   ARG   569     164.352 128.719 265.218  1.00                 C  
ATOM   4050  O   ARG   569     164.461 127.717 264.503  1.00                 O  
ATOM   4051  CB  ARG   569     163.966 128.544 267.679  1.00                 C  
ATOM   4052  CD  ARG   569     162.174 127.090 268.666  1.00                 C  
ATOM   4053  NE  ARG   569     161.133 128.110 268.563  1.00                 N  
ATOM   4054  CG  ARG   569     163.216 127.227 267.568  1.00                 C  
ATOM   4055  CZ  ARG   569     160.119 128.058 267.705  1.00                 C  
ATOM   4056  NH1 ARG   569     159.219 129.032 267.683  1.00                 N  
ATOM   4057  NH2 ARG   569     160.007 127.033 266.872  1.00                 N  
ATOM   4058  N   PHE   570     163.651 129.780 264.834  1.00                 N  
ATOM   4059  CA  PHE   570     163.017 129.758 263.526  1.00                 C  
ATOM   4060  C   PHE   570     163.998 129.408 262.422  1.00                 C  
ATOM   4061  O   PHE   570     163.657 128.612 261.541  1.00                 O  
ATOM   4062  CB  PHE   570     162.366 131.109 263.223  1.00                 C  
ATOM   4063  CG  PHE   570     161.703 131.175 261.877  1.00                 C  
ATOM   4064  CZ  PHE   570     160.482 131.299 259.383  1.00                 C  
ATOM   4065  CD1 PHE   570     160.450 130.622 261.679  1.00                 C  
ATOM   4066  CE1 PHE   570     159.840 130.683 260.440  1.00                 C  
ATOM   4067  CD2 PHE   570     162.333 131.788 260.809  1.00                 C  
ATOM   4068  CE2 PHE   570     161.723 131.848 259.570  1.00                 C  
ATOM   4069  N   PHE   571     165.196 129.985 262.441  1.00                 N  
ATOM   4070  CA  PHE   571     166.173 129.717 261.389  1.00                 C  
ATOM   4071  C   PHE   571     167.049 128.502 261.669  1.00                 C  
ATOM   4072  O   PHE   571     168.023 128.280 260.945  1.00                 O  
ATOM   4073  CB  PHE   571     167.074 130.934 261.172  1.00                 C  
ATOM   4074  CG  PHE   571     166.357 132.125 260.603  1.00                 C  
ATOM   4075  CZ  PHE   571     165.030 134.326 259.544  1.00                 C  
ATOM   4076  CD1 PHE   571     166.020 133.199 261.409  1.00                 C  
ATOM   4077  CE1 PHE   571     165.360 134.294 260.886  1.00                 C  
ATOM   4078  CD2 PHE   571     166.019 132.173 259.262  1.00                 C  
ATOM   4079  CE2 PHE   571     165.359 133.268 258.739  1.00                 C  
ATOM   4080  N   GLY   572     166.726 127.717 262.690  1.00                 N  
ATOM   4081  CA  GLY   572     167.422 126.474 263.007  1.00                 C  
ATOM   4082  C   GLY   572     168.935 126.687 263.088  1.00                 C  
ATOM   4083  O   GLY   572     169.722 126.066 262.375  1.00                 O  
ATOM   4084  N   SER   573     169.329 127.599 263.978  1.00                 N  
ATOM   4085  CA  SER   573     170.730 127.892 264.262  1.00                 C  
ATOM   4086  C   SER   573     171.021 127.469 265.699  1.00                 C  
ATOM   4087  O   SER   573     171.089 128.312 266.612  1.00                 O  
ATOM   4088  CB  SER   573     171.023 129.377 264.039  1.00                 C  
ATOM   4089  OG  SER   573     170.235 130.186 264.896  1.00                 O  
ATOM   4090  N   SER   574     171.214 126.170 265.934  1.00                 N  
ATOM   4091  CA  SER   574     171.418 125.714 267.309  1.00                 C  
ATOM   4092  C   SER   574     172.555 126.433 267.968  1.00                 C  
ATOM   4093  O   SER   574     172.502 126.719 269.168  1.00                 O  
ATOM   4094  CB  SER   574     171.672 124.206 267.341  1.00                 C  
ATOM   4095  OG  SER   574     172.900 123.881 266.714  1.00                 O  
ATOM   4096  N   LEU   575     173.582 126.766 267.187  1.00                 N  
ATOM   4097  CA  LEU   575     174.774 127.374 267.758  1.00                 C  
ATOM   4098  C   LEU   575     174.455 128.738 268.340  1.00                 C  
ATOM   4099  O   LEU   575     175.107 129.183 269.290  1.00                 O  
ATOM   4100  CB  LEU   575     175.874 127.492 266.701  1.00                 C  
ATOM   4101  CG  LEU   575     176.491 126.179 266.215  1.00                 C  
ATOM   4102  CD1 LEU   575     177.443 126.430 265.056  1.00                 C  
ATOM   4103  CD2 LEU   575     177.215 125.473 267.351  1.00                 C  
ATOM   4104  N   ASP   576     173.464 129.427 267.778  1.00                 N  
ATOM   4105  CA  ASP   576     173.169 130.775 268.241  1.00                 C  
ATOM   4106  C   ASP   576     172.440 130.739 269.575  1.00                 C  
ATOM   4107  O   ASP   576     172.324 131.764 270.248  1.00                 O  
ATOM   4108  CB  ASP   576     172.336 131.528 267.202  1.00                 C  
ATOM   4109  CG  ASP   576     173.120 131.841 265.942  1.00                 C  
ATOM   4110  OD1 ASP   576     174.365 131.899 266.017  1.00                 O  
ATOM   4111  OD2 ASP   576     172.489 132.027 264.881  1.00                 O  
ATOM   4112  N   ILE   577     171.996 129.558 270.007  1.00                 N  
ATOM   4113  CA  ILE   577     171.359 129.483 271.320  1.00                 C  
ATOM   4114  C   ILE   577     172.221 128.714 272.312  1.00                 C  
ATOM   4115  O   ILE   577     172.282 129.069 273.496  1.00                 O  
ATOM   4116  CB  ILE   577     169.964 128.836 271.234  1.00                 C  
ATOM   4117  CD1 ILE   577     167.709 129.035 270.061  1.00                 C  
ATOM   4118  CG1 ILE   577     169.024 129.704 270.395  1.00                 C  
ATOM   4119  CG2 ILE   577     169.408 128.583 272.627  1.00                 C  
ATOM   4120  N   ARG   578     172.893 127.652 271.864  1.00                 N  
ATOM   4121  CA  ARG   578     173.790 126.903 272.731  1.00                 C  
ATOM   4122  C   ARG   578     175.056 127.665 273.096  1.00                 C  
ATOM   4123  O   ARG   578     175.534 127.541 274.229  1.00                 O  
ATOM   4124  CB  ARG   578     174.184 125.577 272.077  1.00                 C  
ATOM   4125  CD  ARG   578     173.581 123.195 271.566  1.00                 C  
ATOM   4126  NE  ARG   578     173.814 123.192 270.124  1.00                 N  
ATOM   4127  CG  ARG   578     173.072 124.540 272.058  1.00                 C  
ATOM   4128  CZ  ARG   578     175.018 123.221 269.562  1.00                 C  
ATOM   4129  NH1 ARG   578     175.133 123.217 268.241  1.00                 N  
ATOM   4130  NH2 ARG   578     176.104 123.255 270.322  1.00                 N  
ATOM   4131  N   TYR   579     175.616 128.450 272.173  1.00                 N  
ATOM   4132  CA  TYR   579     176.742 129.315 272.485  1.00                 C  
ATOM   4133  C   TYR   579     176.417 130.796 272.545  1.00                 C  
ATOM   4134  O   TYR   579     177.284 131.574 272.956  1.00                 O  
ATOM   4135  CB  TYR   579     177.866 129.121 271.465  1.00                 C  
ATOM   4136  CG  TYR   579     178.435 127.720 271.441  1.00                 C  
ATOM   4137  OH  TYR   579     180.004 123.870 271.357  1.00                 O  
ATOM   4138  CZ  TYR   579     179.485 125.144 271.386  1.00                 C  
ATOM   4139  CD1 TYR   579     178.878 127.153 270.252  1.00                 C  
ATOM   4140  CE1 TYR   579     179.400 125.874 270.221  1.00                 C  
ATOM   4141  CD2 TYR   579     178.529 126.970 272.606  1.00                 C  
ATOM   4142  CE2 TYR   579     179.048 125.689 272.593  1.00                 C  
ATOM   4143  N   GLN   580     175.227 131.214 272.135  1.00                 N  
ATOM   4144  CA  GLN   580     174.886 132.618 272.113  1.00                 C  
ATOM   4145  C   GLN   580     173.859 132.970 273.167  1.00                 C  
ATOM   4146  O   GLN   580     174.199 133.442 274.255  1.00                 O  
ATOM   4147  CB  GLN   580     174.363 133.021 270.733  1.00                 C  
ATOM   4148  CD  GLN   580     176.564 133.867 269.829  1.00                 C  
ATOM   4149  CG  GLN   580     175.397 132.921 269.624  1.00                 C  
ATOM   4150  OE1 GLN   580     176.377 135.071 270.000  1.00                 O  
ATOM   4151  NE2 GLN   580     177.775 133.321 269.814  1.00                 N  
ATOM   4152  N   PHE   581     172.588 132.739 272.845  1.00                 N  
ATOM   4153  CA  PHE   581     171.507 133.210 273.701  1.00                 C  
ATOM   4154  C   PHE   581     171.772 132.887 275.162  1.00                 C  
ATOM   4155  O   PHE   581     171.719 133.768 276.026  1.00                 O  
ATOM   4156  CB  PHE   581     170.174 132.597 273.267  1.00                 C  
ATOM   4157  CG  PHE   581     169.015 132.988 274.138  1.00                 C  
ATOM   4158  CZ  PHE   581     166.870 133.704 275.755  1.00                 C  
ATOM   4159  CD1 PHE   581     168.393 134.214 273.980  1.00                 C  
ATOM   4160  CE1 PHE   581     167.326 134.573 274.782  1.00                 C  
ATOM   4161  CD2 PHE   581     168.546 132.129 275.117  1.00                 C  
ATOM   4162  CE2 PHE   581     167.480 132.489 275.919  1.00                 C  
ATOM   4163  N   ILE   582     172.064 131.617 275.454  1.00                 N  
ATOM   4164  CA  ILE   582     172.153 131.180 276.844  1.00                 C  
ATOM   4165  C   ILE   582     173.187 131.979 277.622  1.00                 C  
ATOM   4166  O   ILE   582     172.831 132.583 278.642  1.00                 O  
ATOM   4167  CB  ILE   582     172.483 129.679 276.944  1.00                 C  
ATOM   4168  CD1 ILE   582     171.654 127.381 276.216  1.00                 C  
ATOM   4169  CG1 ILE   582     171.314 128.840 276.424  1.00                 C  
ATOM   4170  CG2 ILE   582     172.855 129.309 278.371  1.00                 C  
ATOM   4171  N   PRO   583     174.452 132.033 277.212  1.00                 N  
ATOM   4172  CA  PRO   583     175.413 132.847 277.962  1.00                 C  
ATOM   4173  C   PRO   583     175.119 134.329 277.884  1.00                 C  
ATOM   4174  O   PRO   583     175.508 135.082 278.779  1.00                 O  
ATOM   4175  CB  PRO   583     176.759 132.527 277.308  1.00                 C  
ATOM   4176  CD  PRO   583     175.096 131.364 276.039  1.00                 C  
ATOM   4177  CG  PRO   583     176.408 132.089 275.926  1.00                 C  
ATOM   4178  N   GLN   584     174.431 134.773 276.834  1.00                 N  
ATOM   4179  CA  GLN   584     174.121 136.192 276.705  1.00                 C  
ATOM   4180  C   GLN   584     173.058 136.610 277.711  1.00                 C  
ATOM   4181  O   GLN   584     173.183 137.649 278.382  1.00                 O  
ATOM   4182  CB  GLN   584     173.656 136.512 275.283  1.00                 C  
ATOM   4183  CD  GLN   584     174.234 136.633 272.827  1.00                 C  
ATOM   4184  CG  GLN   584     174.752 136.407 274.234  1.00                 C  
ATOM   4185  OE1 GLN   584     173.054 136.920 272.628  1.00                 O  
ATOM   4186  NE2 GLN   584     175.119 136.504 271.845  1.00                 N  
ATOM   4187  N   MET   585     172.002 135.809 277.827  1.00                 N  
ATOM   4188  CA  MET   585     170.927 136.131 278.753  1.00                 C  
ATOM   4189  C   MET   585     171.399 135.953 280.188  1.00                 C  
ATOM   4190  O   MET   585     170.994 136.702 281.083  1.00                 O  
ATOM   4191  CB  MET   585     169.702 135.256 278.477  1.00                 C  
ATOM   4192  SD  MET   585     167.921 137.341 278.877  1.00                 S  
ATOM   4193  CE  MET   585     167.204 137.107 277.253  1.00                 C  
ATOM   4194  CG  MET   585     168.462 135.663 279.256  1.00                 C  
ATOM   4195  N   ILE   586     172.270 134.976 280.430  1.00                 N  
ATOM   4196  CA  ILE   586     172.832 134.835 281.769  1.00                 C  
ATOM   4197  C   ILE   586     173.725 136.020 282.094  1.00                 C  
ATOM   4198  O   ILE   586     173.637 136.600 283.178  1.00                 O  
ATOM   4199  CB  ILE   586     173.618 133.519 281.916  1.00                 C  
ATOM   4200  CD1 ILE   586     173.378 130.990 281.703  1.00                 C  
ATOM   4201  CG1 ILE   586     172.670 132.320 281.834  1.00                 C  
ATOM   4202  CG2 ILE   586     174.422 133.519 283.207  1.00                 C  
ATOM   4203  N   PHE   587     174.569 136.422 281.150  1.00                 N  
ATOM   4204  CA  PHE   587     175.411 137.596 281.349  1.00                 C  
ATOM   4205  C   PHE   587     174.575 138.783 281.798  1.00                 C  
ATOM   4206  O   PHE   587     174.859 139.416 282.830  1.00                 O  
ATOM   4207  CB  PHE   587     176.170 137.935 280.065  1.00                 C  
ATOM   4208  CG  PHE   587     177.017 139.171 280.169  1.00                 C  
ATOM   4209  CZ  PHE   587     178.580 141.461 280.360  1.00                 C  
ATOM   4210  CD1 PHE   587     178.260 139.126 280.778  1.00                 C  
ATOM   4211  CE1 PHE   587     179.039 140.263 280.874  1.00                 C  
ATOM   4212  CD2 PHE   587     176.572 140.377 279.660  1.00                 C  
ATOM   4213  CE2 PHE   587     177.352 141.515 279.756  1.00                 C  
ATOM   4214  N   LEU   588     173.542 139.106 281.016  1.00                 N  
ATOM   4215  CA  LEU   588     172.741 140.281 281.321  1.00                 C  
ATOM   4216  C   LEU   588     171.967 140.084 282.612  1.00                 C  
ATOM   4217  O   LEU   588     171.907 140.986 283.452  1.00                 O  
ATOM   4218  CB  LEU   588     171.782 140.589 280.170  1.00                 C  
ATOM   4219  CG  LEU   588     172.421 141.067 278.864  1.00                 C  
ATOM   4220  CD1 LEU   588     171.379 141.168 277.761  1.00                 C  
ATOM   4221  CD2 LEU   588     173.112 142.407 279.063  1.00                 C  
ATOM   4222  N   ASN   589     171.393 138.900 282.814  1.00                 N  
ATOM   4223  CA  ASN   589     170.566 138.701 283.996  1.00                 C  
ATOM   4224  C   ASN   589     171.418 138.785 285.250  1.00                 C  
ATOM   4225  O   ASN   589     171.137 139.588 286.146  1.00                 O  
ATOM   4226  CB  ASN   589     169.831 137.362 283.916  1.00                 C  
ATOM   4227  CG  ASN   589     168.702 137.376 282.905  1.00                 C  
ATOM   4228  OD1 ASN   589     168.219 138.439 282.514  1.00                 O  
ATOM   4229  ND2 ASN   589     168.276 136.193 282.478  1.00                 N  
ATOM   4230  N   SER   590     172.536 138.053 285.256  1.00                 N  
ATOM   4231  CA  SER   590     173.380 137.914 286.434  1.00                 C  
ATOM   4232  C   SER   590     173.910 139.249 286.913  1.00                 C  
ATOM   4233  O   SER   590     174.086 139.457 288.117  1.00                 O  
ATOM   4234  CB  SER   590     174.550 136.971 286.147  1.00                 C  
ATOM   4235  OG  SER   590     175.432 137.529 285.189  1.00                 O  
ATOM   4236  N   LEU   591     174.174 140.172 285.993  1.00                 N  
ATOM   4237  CA  LEU   591     174.677 141.476 286.408  1.00                 C  
ATOM   4238  C   LEU   591     173.550 142.473 286.657  1.00                 C  
ATOM   4239  O   LEU   591     173.446 143.066 287.737  1.00                 O  
ATOM   4240  CB  LEU   591     175.636 142.039 285.357  1.00                 C  
ATOM   4241  CG  LEU   591     176.956 141.289 285.173  1.00                 C  
ATOM   4242  CD1 LEU   591     177.739 141.859 284.000  1.00                 C  
ATOM   4243  CD2 LEU   591     177.790 141.346 286.444  1.00                 C  
ATOM   4244  N   PHE   592     172.657 142.622 285.693  1.00                 N  
ATOM   4245  CA  PHE   592     171.709 143.714 285.734  1.00                 C  
ATOM   4246  C   PHE   592     170.402 143.325 286.407  1.00                 C  
ATOM   4247  O   PHE   592     169.839 144.131 287.152  1.00                 O  
ATOM   4248  CB  PHE   592     171.419 144.225 284.321  1.00                 C  
ATOM   4249  CG  PHE   592     172.576 144.940 283.686  1.00                 C  
ATOM   4250  CZ  PHE   592     174.717 146.270 282.513  1.00                 C  
ATOM   4251  CD1 PHE   592     173.389 144.295 282.770  1.00                 C  
ATOM   4252  CE1 PHE   592     174.454 144.954 282.185  1.00                 C  
ATOM   4253  CD2 PHE   592     172.853 146.258 284.004  1.00                 C  
ATOM   4254  CE2 PHE   592     173.918 146.917 283.419  1.00                 C  
ATOM   4255  N   GLY   593     169.906 142.107 286.194  1.00                 N  
ATOM   4256  CA  GLY   593     168.717 141.698 286.915  1.00                 C  
ATOM   4257  C   GLY   593     168.975 141.586 288.400  1.00                 C  
ATOM   4258  O   GLY   593     168.109 141.918 289.217  1.00                 O  
ATOM   4259  N   TYR   594     170.171 141.122 288.771  1.00                 N  
ATOM   4260  CA  TYR   594     170.526 141.109 290.180  1.00                 C  
ATOM   4261  C   TYR   594     170.349 142.494 290.774  1.00                 C  
ATOM   4262  O   TYR   594     169.752 142.646 291.844  1.00                 O  
ATOM   4263  CB  TYR   594     171.965 140.622 290.366  1.00                 C  
ATOM   4264  CG  TYR   594     172.435 140.635 291.803  1.00                 C  
ATOM   4265  OH  TYR   594     173.716 140.661 295.758  1.00                 O  
ATOM   4266  CZ  TYR   594     173.293 140.654 294.449  1.00                 C  
ATOM   4267  CD1 TYR   594     171.717 139.976 292.792  1.00                 C  
ATOM   4268  CE1 TYR   594     172.139 139.982 294.108  1.00                 C  
ATOM   4269  CD2 TYR   594     173.596 141.306 292.165  1.00                 C  
ATOM   4270  CE2 TYR   594     174.033 141.324 293.476  1.00                 C  
ATOM   4271  N   LEU   595     170.881 143.516 290.103  1.00                 N  
ATOM   4272  CA  LEU   595     170.739 144.872 290.615  1.00                 C  
ATOM   4273  C   LEU   595     169.276 145.200 290.882  1.00                 C  
ATOM   4274  O   LEU   595     168.921 145.702 291.953  1.00                 O  
ATOM   4275  CB  LEU   595     171.337 145.881 289.632  1.00                 C  
ATOM   4276  CG  LEU   595     171.231 147.356 290.027  1.00                 C  
ATOM   4277  CD1 LEU   595     171.983 147.621 291.322  1.00                 C  
ATOM   4278  CD2 LEU   595     171.759 148.249 288.915  1.00                 C  
ATOM   4279  N   SER   596     168.410 144.896 289.919  1.00                 N  
ATOM   4280  CA  SER   596     166.995 145.237 290.040  1.00                 C  
ATOM   4281  C   SER   596     166.386 144.572 291.267  1.00                 C  
ATOM   4282  O   SER   596     165.586 145.176 291.997  1.00                 O  
ATOM   4283  CB  SER   596     166.234 144.824 288.778  1.00                 C  
ATOM   4284  OG  SER   596     166.656 145.581 287.657  1.00                 O  
ATOM   4285  N   LEU   597     166.735 143.307 291.497  1.00                 N  
ATOM   4286  CA  LEU   597     166.197 142.610 292.657  1.00                 C  
ATOM   4287  C   LEU   597     166.586 143.340 293.931  1.00                 C  
ATOM   4288  O   LEU   597     165.758 143.535 294.826  1.00                 O  
ATOM   4289  CB  LEU   597     166.694 141.163 292.691  1.00                 C  
ATOM   4290  CG  LEU   597     166.152 140.234 291.604  1.00                 C  
ATOM   4291  CD1 LEU   597     166.860 138.889 291.643  1.00                 C  
ATOM   4292  CD2 LEU   597     164.650 140.046 291.757  1.00                 C  
ATOM   4293  N   LEU   598     167.841 143.773 294.025  1.00                 N  
ATOM   4294  CA  LEU   598     168.331 144.404 295.243  1.00                 C  
ATOM   4295  C   LEU   598     167.594 145.706 295.503  1.00                 C  
ATOM   4296  O   LEU   598     167.350 146.081 296.654  1.00                 O  
ATOM   4297  CB  LEU   598     169.837 144.654 295.148  1.00                 C  
ATOM   4298  CG  LEU   598     170.732 143.413 295.152  1.00                 C  
ATOM   4299  CD1 LEU   598     172.181 143.794 294.886  1.00                 C  
ATOM   4300  CD2 LEU   598     170.615 142.670 296.473  1.00                 C  
ATOM   4301  N   ILE   599     167.237 146.413 294.435  1.00                 N  
ATOM   4302  CA  ILE   599     166.507 147.666 294.580  1.00                 C  
ATOM   4303  C   ILE   599     165.172 147.419 295.265  1.00                 C  
ATOM   4304  O   ILE   599     164.784 148.131 296.202  1.00                 O  
ATOM   4305  CB  ILE   599     166.292 148.355 293.219  1.00                 C  
ATOM   4306  CD1 ILE   599     167.555 149.257 291.198  1.00                 C  
ATOM   4307  CG1 ILE   599     167.627 148.839 292.650  1.00                 C  
ATOM   4308  CG2 ILE   599     165.286 149.488 293.349  1.00                 C  
ATOM   4309  N   ILE   600     164.438 146.416 294.790  1.00                 N  
ATOM   4310  CA  ILE   600     163.182 146.070 295.445  1.00                 C  
ATOM   4311  C   ILE   600     163.441 145.518 296.839  1.00                 C  
ATOM   4312  O   ILE   600     162.696 145.805 297.785  1.00                 O  
ATOM   4313  CB  ILE   600     162.373 145.056 294.615  1.00                 C  
ATOM   4314  CD1 ILE   600     161.322 144.708 292.319  1.00                 C  
ATOM   4315  CG1 ILE   600     161.892 145.697 293.311  1.00                 C  
ATOM   4316  CG2 ILE   600     161.217 144.500 295.432  1.00                 C  
ATOM   4317  N   ILE   601     164.508 144.735 296.992  1.00                 N  
ATOM   4318  CA  ILE   601     164.805 144.152 298.293  1.00                 C  
ATOM   4319  C   ILE   601     164.923 145.236 299.353  1.00                 C  
ATOM   4320  O   ILE   601     164.292 145.157 300.412  1.00                 O  
ATOM   4321  CB  ILE   601     166.093 143.309 298.253  1.00                 C  
ATOM   4322  CD1 ILE   601     167.169 141.332 297.057  1.00                 C  
ATOM   4323  CG1 ILE   601     165.886 142.059 297.395  1.00                 C  
ATOM   4324  CG2 ILE   601     166.545 142.960 299.663  1.00                 C  
ATOM   4325  N   LYS   602     165.734 146.261 299.087  1.00                 N  
ATOM   4326  CA  LYS   602     165.939 147.302 300.088  1.00                 C  
ATOM   4327  C   LYS   602     164.618 147.948 300.454  1.00                 C  
ATOM   4328  O   LYS   602     164.336 148.190 301.633  1.00                 O  
ATOM   4329  CB  LYS   602     166.925 148.353 299.574  1.00                 C  
ATOM   4330  CD  LYS   602     168.280 150.416 300.030  1.00                 C  
ATOM   4331  CE  LYS   602     168.576 151.528 301.023  1.00                 C  
ATOM   4332  CG  LYS   602     167.238 149.453 300.575  1.00                 C  
ATOM   4333  NZ  LYS   602     169.594 152.481 300.501  1.00                 N  
ATOM   4334  N   TRP   603     163.791 148.235 299.450  1.00                 N  
ATOM   4335  CA  TRP   603     162.530 148.910 299.727  1.00                 C  
ATOM   4336  C   TRP   603     161.712 148.161 300.769  1.00                 C  
ATOM   4337  O   TRP   603     161.069 148.778 301.624  1.00                 O  
ATOM   4338  CB  TRP   603     161.714 149.069 298.443  1.00                 C  
ATOM   4339  CG  TRP   603     160.406 149.770 298.646  1.00                 C  
ATOM   4340  CD1 TRP   603     160.181 151.116 298.602  1.00                 C  
ATOM   4341  NE1 TRP   603     158.854 151.383 298.837  1.00                 N  
ATOM   4342  CD2 TRP   603     159.140 149.160 298.926  1.00                 C  
ATOM   4343  CE2 TRP   603     158.195 150.196 299.039  1.00                 C  
ATOM   4344  CH2 TRP   603     156.460 148.652 299.468  1.00                 C  
ATOM   4345  CZ2 TRP   603     156.849 149.953 299.310  1.00                 C  
ATOM   4346  CE3 TRP   603     158.714 147.839 299.092  1.00                 C  
ATOM   4347  CZ3 TRP   603     157.379 147.603 299.361  1.00                 C  
ATOM   4348  N   CYS   604     161.730 146.832 300.724  1.00                 N  
ATOM   4349  CA  CYS   604     160.978 146.030 301.684  1.00                 C  
ATOM   4350  C   CYS   604     161.820 145.500 302.834  1.00                 C  
ATOM   4351  O   CYS   604     161.252 145.069 303.844  1.00                 O  
ATOM   4352  CB  CYS   604     160.307 144.846 300.984  1.00                 C  
ATOM   4353  SG  CYS   604     159.272 143.829 302.063  1.00                 S  
ATOM   4354  N   THR   605     161.883 146.195 303.986  1.00                 N  
ATOM   4355  CA  THR   605     162.697 145.809 305.172  1.00                 C  
ATOM   4356  C   THR   605     164.234 145.901 304.957  1.00                 C  
ATOM   4357  O   THR   605     165.008 145.458 305.810  1.00                 O  
ATOM   4358  CB  THR   605     162.379 144.374 305.632  1.00                 C  
ATOM   4359  OG1 THR   605     163.017 143.436 304.755  1.00                 O  
ATOM   4360  CG2 THR   605     160.879 144.125 305.602  1.00                 C  
ATOM   4361  N   GLY   606     164.709 146.460 303.853  1.00                 N  
ATOM   4362  CA  GLY   606     166.120 146.677 303.603  1.00                 C  
ATOM   4363  C   GLY   606     166.738 147.559 304.633  1.00                 C  
ATOM   4364  O   GLY   606     166.059 148.368 305.272  1.00                 O  
ATOM   4365  N   SER   607     168.024 147.446 304.837  1.00                 N  
ATOM   4366  CA  SER   607     168.794 148.366 305.674  1.00                 C  
ATOM   4367  C   SER   607     169.059 149.671 304.937  1.00                 C  
ATOM   4368  O   SER   607     168.470 149.970 303.894  1.00                 O  
ATOM   4369  CB  SER   607     170.114 147.722 306.104  1.00                 C  
ATOM   4370  OG  SER   607     170.988 147.564 305.000  1.00                 O  
ATOM   4371  N   GLN   608     169.968 150.469 305.493  1.00                 N  
ATOM   4372  CA  GLN   608     170.395 151.681 304.804  1.00                 C  
ATOM   4373  C   GLN   608     171.400 151.348 303.701  1.00                 C  
ATOM   4374  O   GLN   608     171.399 151.982 302.642  1.00                 O  
ATOM   4375  CB  GLN   608     171.003 152.675 305.795  1.00                 C  
ATOM   4376  CD  GLN   608     170.650 154.200 307.778  1.00                 C  
ATOM   4377  CG  GLN   608     170.002 153.269 306.772  1.00                 C  
ATOM   4378  OE1 GLN   608     171.837 154.072 308.081  1.00                 O  
ATOM   4379  NE2 GLN   608     169.872 155.141 308.299  1.00                 N  
ATOM   4380  N   ALA   609     172.382 150.422 303.911  1.00                 N  
ATOM   4381  CA  ALA   609     173.176 150.004 302.754  1.00                 C  
ATOM   4382  C   ALA   609     172.940 150.892 301.545  1.00                 C  
ATOM   4383  O   ALA   609     171.826 151.335 301.263  1.00                 O  
ATOM   4384  CB  ALA   609     172.866 148.559 302.392  1.00                 C  
ATOM   4385  N   ASP   610     174.027 151.147 300.825  1.00                 N  
ATOM   4386  CA  ASP   610     173.992 151.914 299.591  1.00                 C  
ATOM   4387  C   ASP   610     174.018 150.980 298.392  1.00                 C  
ATOM   4388  O   ASP   610     175.001 150.254 298.176  1.00                 O  
ATOM   4389  CB  ASP   610     175.166 152.893 299.535  1.00                 C  
ATOM   4390  CG  ASP   610     175.127 153.780 298.306  1.00                 C  
ATOM   4391  OD1 ASP   610     174.311 153.507 297.402  1.00                 O  
ATOM   4392  OD2 ASP   610     175.914 154.749 298.248  1.00                 O  
ATOM   4393  N   LEU   611     172.947 151.026 297.606  1.00                 N  
ATOM   4394  CA  LEU   611     172.809 150.090 296.505  1.00                 C  
ATOM   4395  C   LEU   611     173.888 150.307 295.456  1.00                 C  
ATOM   4396  O   LEU   611     174.415 149.338 294.910  1.00                 O  
ATOM   4397  CB  LEU   611     171.425 150.216 295.865  1.00                 C  
ATOM   4398  CG  LEU   611     170.242 149.740 296.709  1.00                 C  
ATOM   4399  CD1 LEU   611     168.924 150.088 296.033  1.00                 C  
ATOM   4400  CD2 LEU   611     170.328 148.242 296.960  1.00                 C  
ATOM   4401  N   TYR   612     174.239 151.560 295.172  1.00                 N  
ATOM   4402  CA  TYR   612     175.243 151.824 294.145  1.00                 C  
ATOM   4403  C   TYR   612     176.607 151.313 294.576  1.00                 C  
ATOM   4404  O   TYR   612     177.368 150.769 293.767  1.00                 O  
ATOM   4405  CB  TYR   612     175.313 153.321 293.837  1.00                 C  
ATOM   4406  CG  TYR   612     176.302 153.677 292.749  1.00                 C  
ATOM   4407  OH  TYR   612     179.009 154.650 289.747  1.00                 O  
ATOM   4408  CZ  TYR   612     178.114 154.328 290.741  1.00                 C  
ATOM   4409  CD1 TYR   612     175.993 153.467 291.411  1.00                 C  
ATOM   4410  CE1 TYR   612     176.890 153.789 290.410  1.00                 C  
ATOM   4411  CD2 TYR   612     177.540 154.221 293.064  1.00                 C  
ATOM   4412  CE2 TYR   612     178.450 154.549 292.077  1.00                 C  
ATOM   4413  N   HIS   613     176.940 151.500 295.852  1.00                 N  
ATOM   4414  CA  HIS   613     178.260 151.112 296.335  1.00                 C  
ATOM   4415  C   HIS   613     178.400 149.599 296.324  1.00                 C  
ATOM   4416  O   HIS   613     179.453 149.064 295.958  1.00                 O  
ATOM   4417  CB  HIS   613     178.499 151.663 297.742  1.00                 C  
ATOM   4418  CG  HIS   613     178.664 153.151 297.788  1.00                 C  
ATOM   4419  ND1 HIS   613     178.795 153.849 298.969  1.00                 N  
ATOM   4420  CE1 HIS   613     178.925 155.158 298.691  1.00                 C  
ATOM   4421  CD2 HIS   613     178.734 154.219 296.801  1.00                 C  
ATOM   4422  NE2 HIS   613     178.889 155.387 297.393  1.00                 N  
ATOM   4423  N   VAL   614     177.350 148.886 296.727  1.00                 N  
ATOM   4424  CA  VAL   614     177.422 147.430 296.693  1.00                 C  
ATOM   4425  C   VAL   614     177.505 146.924 295.263  1.00                 C  
ATOM   4426  O   VAL   614     178.222 145.962 294.972  1.00                 O  
ATOM   4427  CB  VAL   614     176.217 146.789 297.406  1.00                 C  
ATOM   4428  CG1 VAL   614     176.220 145.281 297.206  1.00                 C  
ATOM   4429  CG2 VAL   614     176.230 147.133 298.888  1.00                 C  
ATOM   4430  N   MET   615     176.785 147.572 294.350  1.00                 N  
ATOM   4431  CA  MET   615     176.851 147.203 292.946  1.00                 C  
ATOM   4432  C   MET   615     178.253 147.394 292.393  1.00                 C  
ATOM   4433  O   MET   615     178.795 146.506 291.726  1.00                 O  
ATOM   4434  CB  MET   615     175.849 148.022 292.129  1.00                 C  
ATOM   4435  SD  MET   615     177.132 148.529 289.726  1.00                 S  
ATOM   4436  CE  MET   615     176.540 150.218 289.779  1.00                 C  
ATOM   4437  CG  MET   615     175.833 147.683 290.647  1.00                 C  
ATOM   4438  N   ILE   616     178.867 148.544 292.673  1.00                 N  
ATOM   4439  CA  ILE   616     180.231 148.745 292.198  1.00                 C  
ATOM   4440  C   ILE   616     181.176 147.763 292.876  1.00                 C  
ATOM   4441  O   ILE   616     182.004 147.122 292.210  1.00                 O  
ATOM   4442  CB  ILE   616     180.704 150.191 292.435  1.00                 C  
ATOM   4443  CD1 ILE   616     179.909 150.950 290.134  1.00                 C  
ATOM   4444  CG1 ILE   616     179.847 151.171 291.630  1.00                 C  
ATOM   4445  CG2 ILE   616     182.182 150.329 292.106  1.00                 C  
ATOM   4446  N   TYR   617     181.065 147.601 294.193  1.00                 N  
ATOM   4447  CA  TYR   617     181.965 146.695 294.893  1.00                 C  
ATOM   4448  C   TYR   617     181.736 145.262 294.448  1.00                 C  
ATOM   4449  O   TYR   617     182.667 144.450 294.431  1.00                 O  
ATOM   4450  CB  TYR   617     181.778 146.817 296.407  1.00                 C  
ATOM   4451  CG  TYR   617     182.307 148.110 296.987  1.00                 C  
ATOM   4452  OH  TYR   617     183.769 151.667 298.567  1.00                 O  
ATOM   4453  CZ  TYR   617     183.284 150.490 298.046  1.00                 C  
ATOM   4454  CD1 TYR   617     183.125 148.944 296.236  1.00                 C  
ATOM   4455  CE1 TYR   617     183.613 150.127 296.758  1.00                 C  
ATOM   4456  CD2 TYR   617     181.986 148.492 298.283  1.00                 C  
ATOM   4457  CE2 TYR   617     182.464 149.671 298.821  1.00                 C  
ATOM   4458  N   MET   618     180.503 144.937 294.065  1.00                 N  
ATOM   4459  CA  MET   618     180.218 143.622 293.510  1.00                 C  
ATOM   4460  C   MET   618     181.161 143.311 292.358  1.00                 C  
ATOM   4461  O   MET   618     181.906 142.324 292.396  1.00                 O  
ATOM   4462  CB  MET   618     178.763 143.541 293.043  1.00                 C  
ATOM   4463  SD  MET   618     178.830 141.985 290.752  1.00                 S  
ATOM   4464  CE  MET   618     177.677 143.102 289.960  1.00                 C  
ATOM   4465  CG  MET   618     178.366 142.186 292.483  1.00                 C  
ATOM   4466  N   PHE   619     181.144 144.152 291.326  1.00                 N  
ATOM   4467  CA  PHE   619     181.953 143.894 290.142  1.00                 C  
ATOM   4468  C   PHE   619     183.432 143.821 290.490  1.00                 C  
ATOM   4469  O   PHE   619     184.167 143.007 289.922  1.00                 O  
ATOM   4470  CB  PHE   619     181.717 144.975 289.086  1.00                 C  
ATOM   4471  CG  PHE   619     182.506 144.773 287.824  1.00                 C  
ATOM   4472  CZ  PHE   619     183.972 144.403 285.491  1.00                 C  
ATOM   4473  CD1 PHE   619     182.097 143.854 286.874  1.00                 C  
ATOM   4474  CE1 PHE   619     182.823 143.667 285.713  1.00                 C  
ATOM   4475  CD2 PHE   619     183.658 145.501 287.587  1.00                 C  
ATOM   4476  CE2 PHE   619     184.385 145.315 286.426  1.00                 C  
ATOM   4477  N   LEU   620     183.884 144.661 291.421  1.00                 N  
ATOM   4478  CA  LEU   620     185.304 144.755 291.730  1.00                 C  
ATOM   4479  C   LEU   620     185.777 143.736 292.756  1.00                 C  
ATOM   4480  O   LEU   620     186.957 143.756 293.117  1.00                 O  
ATOM   4481  CB  LEU   620     185.650 146.156 292.237  1.00                 C  
ATOM   4482  CG  LEU   620     185.432 147.307 291.253  1.00                 C  
ATOM   4483  CD1 LEU   620     185.718 148.645 291.917  1.00                 C  
ATOM   4484  CD2 LEU   620     186.303 147.132 290.019  1.00                 C  
ATOM   4485  N   SER   621     184.884 142.870 293.244  1.00                 N  
ATOM   4486  CA  SER   621     185.191 141.915 294.307  1.00                 C  
ATOM   4487  C   SER   621     185.723 142.641 295.535  1.00                 C  
ATOM   4488  O   SER   621     186.626 142.144 296.217  1.00                 O  
ATOM   4489  CB  SER   621     186.203 140.877 293.819  1.00                 C  
ATOM   4490  OG  SER   621     185.683 140.128 292.734  1.00                 O  
ATOM   4491  N   PRO   622     185.159 143.805 295.842  1.00                 N  
ATOM   4492  CA  PRO   622     185.593 144.607 296.981  1.00                 C  
ATOM   4493  C   PRO   622     184.674 144.318 298.155  1.00                 C  
ATOM   4494  O   PRO   622     183.479 144.615 298.111  1.00                 O  
ATOM   4495  CB  PRO   622     185.476 146.049 296.484  1.00                 C  
ATOM   4496  CD  PRO   622     184.844 144.655 294.644  1.00                 C  
ATOM   4497  CG  PRO   622     185.541 145.939 294.998  1.00                 C  
ATOM   4498  N   THR   623     185.227 143.752 299.218  1.00                 N  
ATOM   4499  CA  THR   623     184.407 143.326 300.340  1.00                 C  
ATOM   4500  C   THR   623     185.010 143.859 301.633  1.00                 C  
ATOM   4501  O   THR   623     185.596 143.094 302.407  1.00                 O  
ATOM   4502  CB  THR   623     184.283 141.792 300.398  1.00                 C  
ATOM   4503  OG1 THR   623     185.589 141.206 300.453  1.00                 O  
ATOM   4504  CG2 THR   623     183.566 141.269 299.162  1.00                 C  
ATOM   4505  N   GLU   624     184.889 145.155 301.898  1.00                 N  
ATOM   4506  CA  GLU   624     185.493 145.712 303.112  1.00                 C  
ATOM   4507  C   GLU   624     184.920 145.077 304.364  1.00                 C  
ATOM   4508  O   GLU   624     183.755 144.669 304.403  1.00                 O  
ATOM   4509  CB  GLU   624     185.294 147.228 303.162  1.00                 C  
ATOM   4510  CD  GLU   624     185.863 149.490 302.194  1.00                 C  
ATOM   4511  CG  GLU   624     186.056 147.990 302.091  1.00                 C  
ATOM   4512  OE1 GLU   624     185.070 149.930 303.053  1.00                 O  
ATOM   4513  OE2 GLU   624     186.506 150.227 301.417  1.00                 O  
ATOM   4514  N   GLU   625     185.756 144.999 305.396  1.00                 N  
ATOM   4515  CA  GLU   625     185.303 144.475 306.680  1.00                 C  
ATOM   4516  C   GLU   625     184.218 145.360 307.278  1.00                 C  
ATOM   4517  O   GLU   625     183.283 144.867 307.916  1.00                 O  
ATOM   4518  CB  GLU   625     186.478 144.351 307.653  1.00                 C  
ATOM   4519  CD  GLU   625     188.652 143.208 308.238  1.00                 C  
ATOM   4520  CG  GLU   625     187.464 143.250 307.298  1.00                 C  
ATOM   4521  OE1 GLU   625     188.805 144.148 309.045  1.00                 O  
ATOM   4522  OE2 GLU   625     189.431 142.234 308.167  1.00                 O  
ATOM   4523  N   LEU   626     184.326 146.670 307.083  1.00                 N  
ATOM   4524  CA  LEU   626     183.382 147.626 307.635  1.00                 C  
ATOM   4525  C   LEU   626     183.319 148.866 306.752  1.00                 C  
ATOM   4526  O   LEU   626     184.135 149.058 305.845  1.00                 O  
ATOM   4527  CB  LEU   626     183.774 148.001 309.066  1.00                 C  
ATOM   4528  CG  LEU   626     185.169 148.601 309.251  1.00                 C  
ATOM   4529  CD1 LEU   626     185.175 150.075 308.876  1.00                 C  
ATOM   4530  CD2 LEU   626     185.647 148.417 310.683  1.00                 C  
ATOM   4531  N   GLY   627     182.330 149.710 307.035  1.00                 N  
ATOM   4532  CA  GLY   627     182.158 150.954 306.316  1.00                 C  
ATOM   4533  C   GLY   627     180.897 150.933 305.478  1.00                 C  
ATOM   4534  O   GLY   627     180.361 151.982 305.111  1.00                 O  
ATOM   4535  N   GLU   628     180.416 149.728 305.174  1.00                 N  
ATOM   4536  CA  GLU   628     179.184 149.542 304.427  1.00                 C  
ATOM   4537  C   GLU   628     178.454 148.325 304.975  1.00                 C  
ATOM   4538  O   GLU   628     179.008 147.227 305.056  1.00                 O  
ATOM   4539  CB  GLU   628     179.481 149.385 302.934  1.00                 C  
ATOM   4540  CD  GLU   628     177.357 150.429 302.053  1.00                 C  
ATOM   4541  CG  GLU   628     178.243 149.200 302.071  1.00                 C  
ATOM   4542  OE1 GLU   628     177.867 151.534 302.331  1.00                 O  
ATOM   4543  OE2 GLU   628     176.151 150.287 301.760  1.00                 O  
ATOM   4544  N   ASN   629     177.198 148.534 305.352  1.00                 N  
ATOM   4545  CA  ASN   629     176.331 147.459 305.815  1.00                 C  
ATOM   4546  C   ASN   629     175.919 146.582 304.643  1.00                 C  
ATOM   4547  O   ASN   629     175.690 147.080 303.536  1.00                 O  
ATOM   4548  CB  ASN   629     175.109 148.030 306.537  1.00                 C  
ATOM   4549  CG  ASN   629     174.275 146.956 307.208  1.00                 C  
ATOM   4550  OD1 ASN   629     173.359 146.399 306.603  1.00                 O  
ATOM   4551  ND2 ASN   629     174.591 146.663 308.464  1.00                 N  
ATOM   4552  N   GLU   630     175.822 145.282 304.896  1.00                 N  
ATOM   4553  CA  GLU   630     175.427 144.347 303.859  1.00                 C  
ATOM   4554  C   GLU   630     173.917 144.168 303.840  1.00                 C  
ATOM   4555  O   GLU   630     173.234 144.269 304.863  1.00                 O  
ATOM   4556  CB  GLU   630     176.118 142.997 304.063  1.00                 C  
ATOM   4557  CD  GLU   630     178.277 141.687 304.104  1.00                 C  
ATOM   4558  CG  GLU   630     177.630 143.045 303.917  1.00                 C  
ATOM   4559  OE1 GLU   630     177.579 140.753 304.551  1.00                 O  
ATOM   4560  OE2 GLU   630     179.482 141.557 303.804  1.00                 O  
ATOM   4561  N   LEU   631     173.393 143.894 302.647  1.00                 N  
ATOM   4562  CA  LEU   631     171.952 143.778 302.467  1.00                 C  
ATOM   4563  C   LEU   631     171.415 142.516 303.128  1.00                 C  
ATOM   4564  O   LEU   631     170.309 142.515 303.678  1.00                 O  
ATOM   4565  CB  LEU   631     171.596 143.783 300.979  1.00                 C  
ATOM   4566  CG  LEU   631     171.826 145.098 300.231  1.00                 C  
ATOM   4567  CD1 LEU   631     171.599 144.914 298.739  1.00                 C  
ATOM   4568  CD2 LEU   631     170.918 146.191 300.774  1.00                 C  
ATOM   4569  N   PHE   632     172.185 141.437 303.073  1.00                 N  
ATOM   4570  CA  PHE   632     171.792 140.168 303.655  1.00                 C  
ATOM   4571  C   PHE   632     173.025 139.311 303.889  1.00                 C  
ATOM   4572  O   PHE   632     174.064 139.485 303.251  1.00                 O  
ATOM   4573  CB  PHE   632     170.792 139.449 302.747  1.00                 C  
ATOM   4574  CG  PHE   632     171.344 139.097 301.396  1.00                 C  
ATOM   4575  CZ  PHE   632     172.365 138.452 298.892  1.00                 C  
ATOM   4576  CD1 PHE   632     171.939 137.867 301.174  1.00                 C  
ATOM   4577  CE1 PHE   632     172.447 137.543 299.930  1.00                 C  
ATOM   4578  CD2 PHE   632     171.270 139.996 300.346  1.00                 C  
ATOM   4579  CE2 PHE   632     171.778 139.672 299.103  1.00                 C  
ATOM   4580  N   TRP   633     172.894 138.377 304.825  1.00                 N  
ATOM   4581  CA  TRP   633     173.984 137.457 305.113  1.00                 C  
ATOM   4582  C   TRP   633     174.256 136.563 303.911  1.00                 C  
ATOM   4583  O   TRP   633     173.336 136.102 303.232  1.00                 O  
ATOM   4584  CB  TRP   633     173.660 136.611 306.346  1.00                 C  
ATOM   4585  CG  TRP   633     173.645 137.394 307.623  1.00                 C  
ATOM   4586  CD1 TRP   633     172.546 137.817 308.313  1.00                 C  
ATOM   4587  NE1 TRP   633     172.928 138.506 309.438  1.00                 N  
ATOM   4588  CD2 TRP   633     174.784 137.848 308.365  1.00                 C  
ATOM   4589  CE2 TRP   633     174.299 138.538 309.491  1.00                 C  
ATOM   4590  CH2 TRP   633     176.493 138.993 310.235  1.00                 C  
ATOM   4591  CZ2 TRP   633     175.147 139.116 310.435  1.00                 C  
ATOM   4592  CE3 TRP   633     176.166 137.737 308.186  1.00                 C  
ATOM   4593  CZ3 TRP   633     177.003 138.312 309.124  1.00                 C  
ATOM   4594  N   GLY   634     175.537 136.325 303.646  1.00                 N  
ATOM   4595  CA  GLY   634     175.926 135.518 302.501  1.00                 C  
ATOM   4596  C   GLY   634     175.991 136.290 301.206  1.00                 C  
ATOM   4597  O   GLY   634     176.293 135.709 300.154  1.00                 O  
ATOM   4598  N   GLN   635     175.699 137.592 301.250  1.00                 N  
ATOM   4599  CA  GLN   635     175.727 138.381 300.028  1.00                 C  
ATOM   4600  C   GLN   635     177.093 138.314 299.377  1.00                 C  
ATOM   4601  O   GLN   635     177.195 138.253 298.150  1.00                 O  
ATOM   4602  CB  GLN   635     175.350 139.835 300.320  1.00                 C  
ATOM   4603  CD  GLN   635     174.850 142.135 299.405  1.00                 C  
ATOM   4604  CG  GLN   635     175.292 140.721 299.086  1.00                 C  
ATOM   4605  OE1 GLN   635     174.836 142.545 300.566  1.00                 O  
ATOM   4606  NE2 GLN   635     174.487 142.887 298.373  1.00                 N  
ATOM   4607  N   ARG   636     178.162 138.322 300.176  1.00                 N  
ATOM   4608  CA  ARG   636     179.495 138.312 299.590  1.00                 C  
ATOM   4609  C   ARG   636     179.674 137.128 298.658  1.00                 C  
ATOM   4610  O   ARG   636     180.204 137.283 297.555  1.00                 O  
ATOM   4611  CB  ARG   636     180.562 138.283 300.686  1.00                 C  
ATOM   4612  CD  ARG   636     182.992 138.370 301.307  1.00                 C  
ATOM   4613  NE  ARG   636     184.366 138.491 300.826  1.00                 N  
ATOM   4614  CG  ARG   636     181.988 138.356 300.166  1.00                 C  
ATOM   4615  CZ  ARG   636     185.116 137.464 300.440  1.00                 C  
ATOM   4616  NH1 ARG   636     186.356 137.670 300.017  1.00                 N  
ATOM   4617  NH2 ARG   636     184.625 136.233 300.479  1.00                 N  
ATOM   4618  N   PRO   637     179.221 135.948 299.068  1.00                 N  
ATOM   4619  CA  PRO   637     179.374 134.770 298.242  1.00                 C  
ATOM   4620  C   PRO   637     178.573 134.907 296.968  1.00                 C  
ATOM   4621  O   PRO   637     178.997 134.468 295.891  1.00                 O  
ATOM   4622  CB  PRO   637     178.852 133.632 299.121  1.00                 C  
ATOM   4623  CD  PRO   637     178.779 135.590 300.494  1.00                 C  
ATOM   4624  CG  PRO   637     179.057 134.113 300.518  1.00                 C  
ATOM   4625  N   LEU   638     177.401 135.532 297.087  1.00                 N  
ATOM   4626  CA  LEU   638     176.548 135.708 295.917  1.00                 C  
ATOM   4627  C   LEU   638     177.193 136.685 294.951  1.00                 C  
ATOM   4628  O   LEU   638     177.263 136.428 293.744  1.00                 O  
ATOM   4629  CB  LEU   638     175.159 136.196 296.335  1.00                 C  
ATOM   4630  CG  LEU   638     174.141 136.389 295.209  1.00                 C  
ATOM   4631  CD1 LEU   638     173.912 135.083 294.462  1.00                 C  
ATOM   4632  CD2 LEU   638     172.827 136.923 295.758  1.00                 C  
ATOM   4633  N   GLN   639     177.717 137.792 295.465  1.00                 N  
ATOM   4634  CA  GLN   639     178.331 138.810 294.629  1.00                 C  
ATOM   4635  C   GLN   639     179.471 138.226 293.811  1.00                 C  
ATOM   4636  O   GLN   639     179.592 138.476 292.605  1.00                 O  
ATOM   4637  CB  GLN   639     178.837 139.973 295.485  1.00                 C  
ATOM   4638  CD  GLN   639     178.269 141.888 297.030  1.00                 C  
ATOM   4639  CG  GLN   639     177.733 140.818 296.099  1.00                 C  
ATOM   4640  OE1 GLN   639     179.470 142.156 297.058  1.00                 O  
ATOM   4641  NE2 GLN   639     177.376 142.505 297.795  1.00                 N  
ATOM   4642  N   ILE   640     180.339 137.457 294.469  1.00                 N  
ATOM   4643  CA  ILE   640     181.451 136.838 293.766  1.00                 C  
ATOM   4644  C   ILE   640     180.944 135.824 292.758  1.00                 C  
ATOM   4645  O   ILE   640     181.380 135.818 291.600  1.00                 O  
ATOM   4646  CB  ILE   640     182.435 136.169 294.744  1.00                 C  
ATOM   4647  CD1 ILE   640     183.904 136.649 296.771  1.00                 C  
ATOM   4648  CG1 ILE   640     183.134 137.225 295.603  1.00                 C  
ATOM   4649  CG2 ILE   640     183.431 135.303 293.988  1.00                 C  
ATOM   4650  N   VAL   641     179.995 134.976 293.163  1.00                 N  
ATOM   4651  CA  VAL   641     179.516 133.947 292.250  1.00                 C  
ATOM   4652  C   VAL   641     179.006 134.564 290.957  1.00                 C  
ATOM   4653  O   VAL   641     179.393 134.146 289.864  1.00                 O  
ATOM   4654  CB  VAL   641     178.410 133.091 292.894  1.00                 C  
ATOM   4655  CG1 VAL   641     177.777 132.172 291.861  1.00                 C  
ATOM   4656  CG2 VAL   641     178.968 132.286 294.057  1.00                 C  
ATOM   4657  N   LEU   642     178.138 135.569 291.064  1.00                 N  
ATOM   4658  CA  LEU   642     177.478 136.102 289.879  1.00                 C  
ATOM   4659  C   LEU   642     178.488 136.703 288.913  1.00                 C  
ATOM   4660  O   LEU   642     178.383 136.516 287.693  1.00                 O  
ATOM   4661  CB  LEU   642     176.437 137.153 290.272  1.00                 C  
ATOM   4662  CG  LEU   642     175.196 136.637 291.003  1.00                 C  
ATOM   4663  CD1 LEU   642     174.340 137.795 291.492  1.00                 C  
ATOM   4664  CD2 LEU   642     174.383 135.722 290.101  1.00                 C  
ATOM   4665  N   LEU   643     179.470 137.435 289.437  1.00                 N  
ATOM   4666  CA  LEU   643     180.449 138.041 288.543  1.00                 C  
ATOM   4667  C   LEU   643     181.270 136.964 287.851  1.00                 C  
ATOM   4668  O   LEU   643     181.532 137.055 286.647  1.00                 O  
ATOM   4669  CB  LEU   643     181.361 138.997 289.315  1.00                 C  
ATOM   4670  CG  LEU   643     182.418 139.737 288.494  1.00                 C  
ATOM   4671  CD1 LEU   643     181.764 140.580 287.410  1.00                 C  
ATOM   4672  CD2 LEU   643     183.283 140.609 289.392  1.00                 C  
ATOM   4673  N   LEU   644     181.679 135.925 288.581  1.00                 N  
ATOM   4674  CA  LEU   644     182.481 134.878 287.967  1.00                 C  
ATOM   4675  C   LEU   644     181.697 134.218 286.846  1.00                 C  
ATOM   4676  O   LEU   644     182.231 133.962 285.759  1.00                 O  
ATOM   4677  CB  LEU   644     182.905 133.845 289.013  1.00                 C  
ATOM   4678  CG  LEU   644     183.919 134.316 290.058  1.00                 C  
ATOM   4679  CD1 LEU   644     184.112 133.258 291.134  1.00                 C  
ATOM   4680  CD2 LEU   644     185.249 134.653 289.403  1.00                 C  
ATOM   4681  N   LEU   645     180.424 133.923 287.095  1.00                 N  
ATOM   4682  CA  LEU   645     179.611 133.271 286.081  1.00                 C  
ATOM   4683  C   LEU   645     179.482 134.166 284.864  1.00                 C  
ATOM   4684  O   LEU   645     179.647 133.718 283.727  1.00                 O  
ATOM   4685  CB  LEU   645     178.231 132.922 286.643  1.00                 C  
ATOM   4686  CG  LEU   645     178.190 131.819 287.702  1.00                 C  
ATOM   4687  CD1 LEU   645     176.797 131.701 288.302  1.00                 C  
ATOM   4688  CD2 LEU   645     178.626 130.488 287.109  1.00                 C  
ATOM   4689  N   ALA   646     179.225 135.453 285.085  1.00                 N  
ATOM   4690  CA  ALA   646     179.086 136.379 283.964  1.00                 C  
ATOM   4691  C   ALA   646     180.349 136.395 283.115  1.00                 C  
ATOM   4692  O   ALA   646     180.292 136.497 281.878  1.00                 O  
ATOM   4693  CB  ALA   646     178.772 137.779 284.469  1.00                 C  
ATOM   4694  N   PHE   647     181.505 136.318 283.767  1.00                 N  
ATOM   4695  CA  PHE   647     182.755 136.278 283.026  1.00                 C  
ATOM   4696  C   PHE   647     182.910 134.932 282.335  1.00                 C  
ATOM   4697  O   PHE   647     183.387 134.856 281.202  1.00                 O  
ATOM   4698  CB  PHE   647     183.939 136.545 283.958  1.00                 C  
ATOM   4699  CG  PHE   647     185.267 136.575 283.257  1.00                 C  
ATOM   4700  CZ  PHE   647     187.726 136.624 281.962  1.00                 C  
ATOM   4701  CD1 PHE   647     185.627 137.656 282.471  1.00                 C  
ATOM   4702  CE1 PHE   647     186.849 137.683 281.826  1.00                 C  
ATOM   4703  CD2 PHE   647     186.156 135.523 283.383  1.00                 C  
ATOM   4704  CE2 PHE   647     187.378 135.550 282.738  1.00                 C  
ATOM   4705  N   ILE   648     182.468 133.856 282.993  1.00                 N  
ATOM   4706  CA  ILE   648     182.535 132.534 282.379  1.00                 C  
ATOM   4707  C   ILE   648     181.564 132.409 281.217  1.00                 C  
ATOM   4708  O   ILE   648     181.712 131.521 280.371  1.00                 O  
ATOM   4709  CB  ILE   648     182.258 131.420 283.406  1.00                 C  
ATOM   4710  CD1 ILE   648     183.074 130.477 285.629  1.00                 C  
ATOM   4711  CG1 ILE   648     183.389 131.350 284.434  1.00                 C  
ATOM   4712  CG2 ILE   648     182.048 130.088 282.703  1.00                 C  
ATOM   4713  N   ALA   649     180.567 133.287 281.163  1.00                 N  
ATOM   4714  CA  ALA   649     179.643 133.307 280.042  1.00                 C  
ATOM   4715  C   ALA   649     180.314 133.822 278.780  1.00                 C  
ATOM   4716  O   ALA   649     179.839 133.568 277.668  1.00                 O  
ATOM   4717  CB  ALA   649     178.429 134.162 280.371  1.00                 C  
ATOM   4718  N   VAL   650     181.414 134.548 278.932  1.00                 N  
ATOM   4719  CA  VAL   650     182.011 135.220 277.780  1.00                 C  
ATOM   4720  C   VAL   650     182.655 134.195 276.843  1.00                 C  
ATOM   4721  O   VAL   650     182.387 134.226 275.631  1.00                 O  
ATOM   4722  CB  VAL   650     183.050 136.270 278.215  1.00                 C  
ATOM   4723  CG1 VAL   650     183.788 136.823 277.005  1.00                 C  
ATOM   4724  CG2 VAL   650     182.379 137.392 278.993  1.00                 C  
ATOM   4725  N   PRO   651     183.495 133.278 277.331  1.00                 N  
ATOM   4726  CA  PRO   651     184.038 132.254 276.425  1.00                 C  
ATOM   4727  C   PRO   651     182.979 131.591 275.573  1.00                 C  
ATOM   4728  O   PRO   651     183.223 131.323 274.391  1.00                 O  
ATOM   4729  CB  PRO   651     184.689 131.236 277.364  1.00                 C  
ATOM   4730  CD  PRO   651     184.027 133.045 278.786  1.00                 C  
ATOM   4731  CG  PRO   651     185.118 132.040 278.546  1.00                 C  
ATOM   4732  N   TRP   652     181.804 131.312 276.129  1.00                 N  
ATOM   4733  CA  TRP   652     180.781 130.643 275.342  1.00                 C  
ATOM   4734  C   TRP   652     180.492 131.446 274.085  1.00                 C  
ATOM   4735  O   TRP   652     180.723 130.986 272.957  1.00                 O  
ATOM   4736  CB  TRP   652     179.508 130.452 276.169  1.00                 C  
ATOM   4737  CG  TRP   652     179.624 129.380 277.209  1.00                 C  
ATOM   4738  CD1 TRP   652     179.668 129.552 278.562  1.00                 C  
ATOM   4739  NE1 TRP   652     179.776 128.336 279.192  1.00                 N  
ATOM   4740  CD2 TRP   652     179.710 127.968 276.980  1.00                 C  
ATOM   4741  CE2 TRP   652     179.804 127.348 278.239  1.00                 C  
ATOM   4742  CH2 TRP   652     179.909 125.208 277.247  1.00                 C  
ATOM   4743  CZ2 TRP   652     179.904 125.965 278.385  1.00                 C  
ATOM   4744  CE3 TRP   652     179.717 127.169 275.833  1.00                 C  
ATOM   4745  CZ3 TRP   652     179.816 125.798 275.982  1.00                 C  
ATOM   4746  N   MET   653     180.078 132.696 274.281  1.00                 N  
ATOM   4747  CA  MET   653     179.734 133.572 273.176  1.00                 C  
ATOM   4748  C   MET   653     180.963 134.043 272.426  1.00                 C  
ATOM   4749  O   MET   653     180.851 134.463 271.271  1.00                 O  
ATOM   4750  CB  MET   653     178.942 134.781 273.677  1.00                 C  
ATOM   4751  SD  MET   653     178.762 137.115 275.160  1.00                 S  
ATOM   4752  CE  MET   653     178.531 138.044 273.646  1.00                 C  
ATOM   4753  CG  MET   653     179.742 135.725 274.561  1.00                 C  
ATOM   4754  N   LEU   654     182.138 133.981 273.052  1.00                 N  
ATOM   4755  CA  LEU   654     183.318 134.562 272.431  1.00                 C  
ATOM   4756  C   LEU   654     183.953 133.595 271.441  1.00                 C  
ATOM   4757  O   LEU   654     184.237 133.960 270.295  1.00                 O  
ATOM   4758  CB  LEU   654     184.339 134.967 273.496  1.00                 C  
ATOM   4759  CG  LEU   654     185.636 135.600 272.986  1.00                 C  
ATOM   4760  CD1 LEU   654     185.343 136.878 272.215  1.00                 C  
ATOM   4761  CD2 LEU   654     186.585 135.884 274.139  1.00                 C  
ATOM   4762  N   PHE   655     184.176 132.352 271.865  1.00                 N  
ATOM   4763  CA  PHE   655     184.983 131.433 271.072  1.00                 C  
ATOM   4764  C   PHE   655     184.326 130.109 270.709  1.00                 C  
ATOM   4765  O   PHE   655     184.853 129.420 269.829  1.00                 O  
ATOM   4766  CB  PHE   655     186.293 131.110 271.794  1.00                 C  
ATOM   4767  CG  PHE   655     187.157 132.312 272.049  1.00                 C  
ATOM   4768  CZ  PHE   655     188.756 134.537 272.513  1.00                 C  
ATOM   4769  CD1 PHE   655     187.575 132.623 273.331  1.00                 C  
ATOM   4770  CE1 PHE   655     188.370 133.728 273.565  1.00                 C  
ATOM   4771  CD2 PHE   655     187.552 133.131 271.007  1.00                 C  
ATOM   4772  CE2 PHE   655     188.347 134.237 271.241  1.00                 C  
ATOM   4773  N   PRO   656     183.207 129.707 271.325  1.00                 N  
ATOM   4774  CA  PRO   656     182.764 128.340 271.070  1.00                 C  
ATOM   4775  C   PRO   656     182.202 128.162 269.666  1.00                 C  
ATOM   4776  O   PRO   656     182.383 127.090 269.076  1.00                 O  
ATOM   4777  CB  PRO   656     181.683 128.098 272.126  1.00                 C  
ATOM   4778  CD  PRO   656     182.443 130.351 272.400  1.00                 C  
ATOM   4779  CG  PRO   656     181.236 129.465 272.522  1.00                 C  
ATOM   4780  N   LYS   657     181.512 129.167 269.128  1.00                 N  
ATOM   4781  CA  LYS   657     180.945 129.025 267.787  1.00                 C  
ATOM   4782  C   LYS   657     182.024 128.890 266.721  1.00                 C  
ATOM   4783  O   LYS   657     181.981 127.922 265.940  1.00                 O  
ATOM   4784  CB  LYS   657     180.045 130.217 267.457  1.00                 C  
ATOM   4785  CD  LYS   657     178.441 131.307 265.863  1.00                 C  
ATOM   4786  CE  LYS   657     177.786 131.231 264.494  1.00                 C  
ATOM   4787  CG  LYS   657     179.381 130.134 266.092  1.00                 C  
ATOM   4788  NZ  LYS   657     176.862 132.374 264.255  1.00                 N  
ATOM   4789  N   PRO   658     183.006 129.789 266.627  1.00                 N  
ATOM   4790  CA  PRO   658     184.032 129.636 265.585  1.00                 C  
ATOM   4791  C   PRO   658     184.838 128.367 265.743  1.00                 C  
ATOM   4792  O   PRO   658     185.311 127.809 264.748  1.00                 O  
ATOM   4793  CB  PRO   658     184.920 130.870 265.756  1.00                 C  
ATOM   4794  CD  PRO   658     183.129 131.127 267.323  1.00                 C  
ATOM   4795  CG  PRO   658     184.030 131.886 266.389  1.00                 C  
ATOM   4796  N   PHE   659     185.025 127.905 266.979  1.00                 N  
ATOM   4797  CA  PHE   659     185.840 126.722 267.212  1.00                 C  
ATOM   4798  C   PHE   659     185.123 125.470 266.733  1.00                 C  
ATOM   4799  O   PHE   659     185.714 124.611 266.069  1.00                 O  
ATOM   4800  CB  PHE   659     186.191 126.597 268.696  1.00                 C  
ATOM   4801  CG  PHE   659     187.078 125.427 269.012  1.00                 C  
ATOM   4802  CZ  PHE   659     188.716 123.260 269.601  1.00                 C  
ATOM   4803  CD1 PHE   659     188.423 125.452 268.685  1.00                 C  
ATOM   4804  CE1 PHE   659     189.240 124.376 268.976  1.00                 C  
ATOM   4805  CD2 PHE   659     186.569 124.303 269.637  1.00                 C  
ATOM   4806  CE2 PHE   659     187.386 123.227 269.928  1.00                 C  
ATOM   4807  N   ALA   660     183.834 125.357 267.049  1.00                 N  
ATOM   4808  CA  ALA   660     183.069 124.186 266.642  1.00                 C  
ATOM   4809  C   ALA   660     182.859 124.182 265.137  1.00                 C  
ATOM   4810  O   ALA   660     182.799 123.120 264.507  1.00                 O  
ATOM   4811  CB  ALA   660     181.731 124.149 267.365  1.00                 C  
ATOM   4812  N   LEU   661     182.712 125.362 264.537  1.00                 N  
ATOM   4813  CA  LEU   661     182.560 125.413 263.089  1.00                 C  
ATOM   4814  C   LEU   661     183.821 124.905 262.401  1.00                 C  
ATOM   4815  O   LEU   661     183.746 124.169 261.407  1.00                 O  
ATOM   4816  CB  LEU   661     182.242 126.839 262.634  1.00                 C  
ATOM   4817  CG  LEU   661     180.864 127.382 263.020  1.00                 C  
ATOM   4818  CD1 LEU   661     180.750 128.857 262.667  1.00                 C  
ATOM   4819  CD2 LEU   661     179.762 126.588 262.336  1.00                 C  
ATOM   4820  N   ARG   662     184.988 125.272 262.931  1.00                 N  
ATOM   4821  CA  ARG   662     186.244 124.739 262.417  1.00                 C  
ATOM   4822  C   ARG   662     186.290 123.225 262.541  1.00                 C  
ATOM   4823  O   ARG   662     186.742 122.534 261.624  1.00                 O  
ATOM   4824  CB  ARG   662     187.432 125.362 263.154  1.00                 C  
ATOM   4825  CD  ARG   662     189.028 127.291 263.330  1.00                 C  
ATOM   4826  NE  ARG   662     189.105 127.232 264.787  1.00                 N  
ATOM   4827  CG  ARG   662     187.678 126.822 262.812  1.00                 C  
ATOM   4828  CZ  ARG   662     188.726 128.216 265.596  1.00                 C  
ATOM   4829  NH1 ARG   662     188.833 128.073 266.910  1.00                 N  
ATOM   4830  NH2 ARG   662     188.241 129.341 265.089  1.00                 N  
ATOM   4831  N   LYS   663     185.847 122.692 263.682  1.00                 N  
ATOM   4832  CA  LYS   663     185.791 121.244 263.846  1.00                 C  
ATOM   4833  C   LYS   663     184.878 120.619 262.806  1.00                 C  
ATOM   4834  O   LYS   663     185.240 119.623 262.166  1.00                 O  
ATOM   4835  CB  LYS   663     185.315 120.882 265.255  1.00                 C  
ATOM   4836  CD  LYS   663     184.812 119.101 266.949  1.00                 C  
ATOM   4837  CE  LYS   663     184.706 117.607 267.205  1.00                 C  
ATOM   4838  CG  LYS   663     185.243 119.387 265.520  1.00                 C  
ATOM   4839  NZ  LYS   663     184.284 117.311 268.602  1.00                 N  
ATOM   4840  N   ILE   664     183.699 121.200 262.610  1.00                 N  
ATOM   4841  CA  ILE   664     182.752 120.642 261.656  1.00                 C  
ATOM   4842  C   ILE   664     183.333 120.642 260.251  1.00                 C  
ATOM   4843  O   ILE   664     183.048 119.744 259.449  1.00                 O  
ATOM   4844  CB  ILE   664     181.416 121.409 261.672  1.00                 C  
ATOM   4845  CD1 ILE   664     179.511 122.109 263.215  1.00                 C  
ATOM   4846  CG1 ILE   664     180.688 121.183 262.999  1.00                 C  
ATOM   4847  CG2 ILE   664     180.560 121.011 260.480  1.00                 C  
ATOM   4848  N   HIS   665     184.141 121.649 259.926  1.00                 N  
ATOM   4849  CA  HIS   665     184.808 121.677 258.633  1.00                 C  
ATOM   4850  C   HIS   665     185.681 120.446 258.442  1.00                 C  
ATOM   4851  O   HIS   665     185.573 119.743 257.430  1.00                 O  
ATOM   4852  CB  HIS   665     185.650 122.947 258.492  1.00                 C  
ATOM   4853  CG  HIS   665     184.840 124.191 258.304  1.00                 C  
ATOM   4854  ND1 HIS   665     185.273 125.431 258.722  1.00                 N  
ATOM   4855  CE1 HIS   665     184.336 126.347 258.418  1.00                 C  
ATOM   4856  CD2 HIS   665     183.543 124.508 257.724  1.00                 C  
ATOM   4857  NE2 HIS   665     183.295 125.800 257.819  1.00                 N  
ATOM   4858  N   MET   666     186.540 120.158 259.416  1.00                 N  
ATOM   4859  CA  MET   666     187.472 119.047 259.267  1.00                 C  
ATOM   4860  C   MET   666     186.757 117.713 259.401  1.00                 C  
ATOM   4861  O   MET   666     187.170 116.717 258.797  1.00                 O  
ATOM   4862  CB  MET   666     188.596 119.148 260.301  1.00                 C  
ATOM   4863  SD  MET   666     190.276 120.328 258.441  1.00                 S  
ATOM   4864  CE  MET   666     191.270 118.840 258.514  1.00                 C  
ATOM   4865  CG  MET   666     189.534 120.324 260.084  1.00                 C  
ATOM   4866  N   GLU   667     185.674 117.670 260.179  1.00                 N  
ATOM   4867  CA  GLU   667     184.937 116.421 260.303  1.00                 C  
ATOM   4868  C   GLU   667     184.162 116.133 259.031  1.00                 C  
ATOM   4869  O   GLU   667     184.159 114.995 258.548  1.00                 O  
ATOM   4870  CB  GLU   667     183.991 116.474 261.504  1.00                 C  
ATOM   4871  CD  GLU   667     185.498 115.220 263.097  1.00                 C  
ATOM   4872  CG  GLU   667     184.696 116.484 262.850  1.00                 C  
ATOM   4873  OE1 GLU   667     184.928 114.118 262.952  1.00                 O  
ATOM   4874  OE2 GLU   667     186.695 115.333 263.434  1.00                 O  
ATOM   4875  N   GLU   699     183.517 117.152 258.466  1.00                 N  
ATOM   4876  CA  GLU   699     182.668 116.911 257.310  1.00                 C  
ATOM   4877  C   GLU   699     183.507 116.555 256.097  1.00                 C  
ATOM   4878  O   GLU   699     183.120 115.690 255.301  1.00                 O  
ATOM   4879  CB  GLU   699     181.801 118.137 257.017  1.00                 C  
ATOM   4880  CD  GLU   699     179.783 116.912 256.120  1.00                 C  
ATOM   4881  CG  GLU   699     180.846 117.957 255.848  1.00                 C  
ATOM   4882  OE1 GLU   699     179.546 116.601 257.306  1.00                 O  
ATOM   4883  OE2 GLU   699     179.187 116.403 255.148  1.00                 O  
ATOM   4884  N   GLU   700     183.767 117.547 255.252  1.00                 N  
ATOM   4885  CA  GLU   700     184.533 117.336 254.029  1.00                 C  
ATOM   4886  C   GLU   700     185.656 118.363 253.843  1.00                 C  
ATOM   4887  O   GLU   700     186.441 118.304 252.893  1.00                 O  
ATOM   4888  CB  GLU   700     183.613 117.374 252.807  1.00                 C  
ATOM   4889  CD  GLU   700     181.696 116.321 251.544  1.00                 C  
ATOM   4890  CG  GLU   700     182.576 116.263 252.777  1.00                 C  
ATOM   4891  OE1 GLU   700     181.868 117.258 250.735  1.00                 O  
ATOM   4892  OE2 GLU   700     180.835 115.430 251.386  1.00                 O  
ATOM   4893  N   PHE   701     185.738 119.323 254.763  1.00                 N  
ATOM   4894  CA  PHE   701     186.862 120.241 254.818  1.00                 C  
ATOM   4895  C   PHE   701     186.606 121.682 254.402  1.00                 C  
ATOM   4896  O   PHE   701     187.224 122.200 253.468  1.00                 O  
ATOM   4897  CB  PHE   701     188.013 119.731 253.949  1.00                 C  
ATOM   4898  CG  PHE   701     189.237 120.601 253.993  1.00                 C  
ATOM   4899  CZ  PHE   701     191.501 122.212 254.069  1.00                 C  
ATOM   4900  CD1 PHE   701     190.110 120.538 255.066  1.00                 C  
ATOM   4901  CE1 PHE   701     191.236 121.338 255.106  1.00                 C  
ATOM   4902  CD2 PHE   701     189.516 121.481 252.962  1.00                 C  
ATOM   4903  CE2 PHE   701     190.642 122.281 253.003  1.00                 C  
ATOM   4904  N   ASN   702     185.691 122.357 255.084  1.00                 N  
ATOM   4905  CA  ASN   702     185.549 123.787 254.856  1.00                 C  
ATOM   4906  C   ASN   702     185.864 124.536 256.141  1.00                 C  
ATOM   4907  O   ASN   702     185.615 124.077 257.260  1.00                 O  
ATOM   4908  CB  ASN   702     184.144 124.111 254.346  1.00                 C  
ATOM   4909  CG  ASN   702     183.865 123.508 252.983  1.00                 C  
ATOM   4910  OD1 ASN   702     184.600 123.748 252.025  1.00                 O  
ATOM   4911  ND2 ASN   702     182.799 122.721 252.893  1.00                 N  
ATOM   4912  N   PHE   703     186.431 125.729 255.962  1.00                 N  
ATOM   4913  CA  PHE   703     186.798 126.620 257.052  1.00                 C  
ATOM   4914  C   PHE   703     187.180 127.998 256.507  1.00                 C  
ATOM   4915  O   PHE   703     187.750 128.139 255.421  1.00                 O  
ATOM   4916  CB  PHE   703     187.951 126.027 257.864  1.00                 C  
ATOM   4917  CG  PHE   703     189.210 125.823 257.070  1.00                 C  
ATOM   4918  CZ  PHE   703     191.537 125.440 255.599  1.00                 C  
ATOM   4919  CD1 PHE   703     190.180 126.809 257.018  1.00                 C  
ATOM   4920  CE1 PHE   703     191.338 126.622 256.288  1.00                 C  
ATOM   4921  CD2 PHE   703     189.424 124.646 256.375  1.00                 C  
ATOM   4922  CE2 PHE   703     190.582 124.459 255.645  1.00                 C  
ATOM   4923  N   SER   704     186.860 129.034 257.279  1.00                 N  
ATOM   4924  CA  SER   704     187.121 130.423 256.906  1.00                 C  
ATOM   4925  C   SER   704     187.036 131.336 258.127  1.00                 C  
ATOM   4926  O   SER   704     186.910 130.886 259.269  1.00                 O  
ATOM   4927  CB  SER   704     186.135 130.883 255.830  1.00                 C  
ATOM   4928  OG  SER   704     184.821 130.982 256.351  1.00                 O  
ATOM   4929  N   GLU   705     187.106 132.640 257.891  1.00                 N  
ATOM   4930  CA  GLU   705     186.991 133.634 258.956  1.00                 C  
ATOM   4931  C   GLU   705     185.745 133.365 259.798  1.00                 C  
ATOM   4932  O   GLU   705     185.046 132.363 259.622  1.00                 O  
ATOM   4933  CB  GLU   705     186.948 135.046 258.369  1.00                 C  
ATOM   4934  CD  GLU   705     185.670 136.474 260.014  1.00                 C  
ATOM   4935  CG  GLU   705     187.022 136.153 259.408  1.00                 C  
ATOM   4936  OE1 GLU   705     184.650 136.313 259.311  1.00                 O  
ATOM   4937  OE2 GLU   705     185.630 136.887 261.192  1.00                 O  
ATOM   4938  N   ILE   706     185.459 134.381 260.743  1.00                 N
[truncated: 73,715 more chars]
