# Supplementary material for: The Plant V-ATPase
Source: Front Plant Sci. 2022 Jun 30;13:931777. doi: 10.3389/fpls.2022.931777 (PMC9280200; doi:10.3389/fpls.2022.931777)
Supplement: Supplementary file 2 [file Data_Sheet_1.ZIP › pdb-files/a2_0f233ebfba8d2b8d.final.pdb]

ATOM      1  N   ASP    16     154.023 132.425 268.853  1.00                 N  
ATOM      2  CA  ASP    16     153.709 132.882 267.506  1.00                 C  
ATOM      3  C   ASP    16     153.936 134.373 267.381  1.00                 C  
ATOM      4  O   ASP    16     153.186 135.172 267.938  1.00                 O  
ATOM      5  CB  ASP    16     152.264 132.533 267.145  1.00                 C  
ATOM      6  CG  ASP    16     151.919 132.887 265.712  1.00                 C  
ATOM      7  OD1 ASP    16     152.732 133.574 265.058  1.00                 O  
ATOM      8  OD2 ASP    16     150.837 132.478 265.242  1.00                 O  
ATOM      9  N   LEU    17     154.968 134.747 266.635  1.00                 N  
ATOM     10  CA  LEU    17     155.294 136.148 266.468  1.00                 C  
ATOM     11  C   LEU    17     154.967 136.606 265.051  1.00                 C  
ATOM     12  O   LEU    17     154.964 135.826 264.096  1.00                 O  
ATOM     13  CB  LEU    17     156.771 136.396 266.782  1.00                 C  
ATOM     14  CG  LEU    17     157.240 136.007 268.186  1.00                 C  
ATOM     15  CD1 LEU    17     158.739 136.221 268.330  1.00                 C  
ATOM     16  CD2 LEU    17     156.488 136.802 269.243  1.00                 C  
ATOM     17  N   MET    18     154.692 137.902 264.923  1.00                 N  
ATOM     18  CA  MET    18     154.482 138.517 263.620  1.00                 C  
ATOM     19  C   MET    18     155.813 138.612 262.889  1.00                 C  
ATOM     20  O   MET    18     156.817 139.058 263.455  1.00                 O  
ATOM     21  CB  MET    18     153.841 139.897 263.776  1.00                 C  
ATOM     22  SD  MET    18     152.633 142.143 262.693  1.00                 S  
ATOM     23  CE  MET    18     151.056 141.626 263.366  1.00                 C  
ATOM     24  CG  MET    18     153.444 140.549 262.462  1.00                 C  
ATOM     25  N   ARG    19     155.819 138.181 261.635  1.00                 N  
ATOM     26  CA  ARG    19     156.986 138.194 260.778  1.00                 C  
ATOM     27  C   ARG    19     156.567 138.702 259.408  1.00                 C  
ATOM     28  O   ARG    19     155.382 138.918 259.138  1.00                 O  
ATOM     29  CB  ARG    19     157.605 136.797 260.695  1.00                 C  
ATOM     30  CD  ARG    19     158.727 134.883 261.868  1.00                 C  
ATOM     31  NE  ARG    19     159.210 134.353 263.141  1.00                 N  
ATOM     32  CG  ARG    19     158.177 136.293 262.010  1.00                 C  
ATOM     33  CZ  ARG    19     160.450 134.512 263.593  1.00                 C  
ATOM     34  NH1 ARG    19     160.800 133.995 264.763  1.00                 N  
ATOM     35  NH2 ARG    19     161.336 135.187 262.875  1.00                 N  
ATOM     36  N   SER    20     157.544 138.900 258.538  1.00                 N  
ATOM     37  CA  SER    20     157.246 139.332 257.188  1.00                 C  
ATOM     38  C   SER    20     156.486 138.236 256.454  1.00                 C  
ATOM     39  O   SER    20     156.544 137.056 256.811  1.00                 O  
ATOM     40  CB  SER    20     158.534 139.693 256.444  1.00                 C  
ATOM     41  OG  SER    20     159.325 138.542 256.207  1.00                 O  
ATOM     42  N   GLU    21     155.764 138.629 255.415  1.00                 N  
ATOM     43  CA  GLU    21     155.003 137.680 254.622  1.00                 C  
ATOM     44  C   GLU    21     155.883 137.041 253.563  1.00                 C  
ATOM     45  O   GLU    21     156.869 137.627 253.109  1.00                 O  
ATOM     46  CB  GLU    21     153.801 138.368 253.971  1.00                 C  
ATOM     47  CD  GLU    21     151.573 139.516 254.278  1.00                 C  
ATOM     48  CG  GLU    21     152.762 138.870 254.960  1.00                 C  
ATOM     49  OE1 GLU    21     151.638 139.734 253.050  1.00                 O  
ATOM     50  OE2 GLU    21     150.575 139.806 254.972  1.00                 O  
ATOM     51  N   PRO    22     155.506 135.831 253.170  1.00                 N  
ATOM     52  CA  PRO    22     156.113 135.180 252.023  1.00                 C  
ATOM     53  C   PRO    22     155.668 135.825 250.721  1.00                 C  
ATOM     54  O   PRO    22     154.503 136.201 250.564  1.00                 O  
ATOM     55  CB  PRO    22     155.631 133.731 252.122  1.00                 C  
ATOM     56  CD  PRO    22     154.523 134.949 253.859  1.00                 C  
ATOM     57  CG  PRO    22     154.354 133.814 252.889  1.00                 C  
ATOM     58  N   MET    23     156.647 135.981 249.825  1.00                 N  
ATOM     59  CA  MET    23     156.417 136.217 248.379  1.00                 C  
ATOM     60  C   MET    23     157.109 135.109 247.582  1.00                 C  
ATOM     61  O   MET    23     158.043 134.487 248.123  1.00                 O  
ATOM     62  CB  MET    23     156.933 137.599 247.973  1.00                 C  
ATOM     63  SD  MET    23     156.936 140.356 248.249  1.00                 S  
ATOM     64  CE  MET    23     158.398 140.338 249.284  1.00                 C  
ATOM     65  CG  MET    23     156.214 138.754 248.652  1.00                 C  
ATOM     66  N   GLN    24     156.633 134.846 246.364  1.00                 N  
ATOM     67  CA  GLN    24     157.224 133.782 245.513  1.00                 C  
ATOM     68  C   GLN    24     157.612 134.386 244.161  1.00                 C  
ATOM     69  O   GLN    24     156.761 135.073 243.564  1.00                 O  
ATOM     70  CB  GLN    24     156.239 132.624 245.341  1.00                 C  
ATOM     71  CD  GLN    24     157.005 131.099 247.203  1.00                 C  
ATOM     72  CG  GLN    24     155.867 131.927 246.640  1.00                 C  
ATOM     73  OE1 GLN    24     157.828 130.568 246.456  1.00                 O  
ATOM     74  NE2 GLN    24     157.055 130.986 248.525  1.00                 N  
ATOM     75  N   LEU    25     158.835 134.122 243.692  1.00                 N  
ATOM     76  CA  LEU    25     159.265 134.611 242.355  1.00                 C  
ATOM     77  C   LEU    25     158.796 133.615 241.289  1.00                 C  
ATOM     78  O   LEU    25     159.074 132.409 241.445  1.00                 O  
ATOM     79  CB  LEU    25     160.783 134.794 242.314  1.00                 C  
ATOM     80  CG  LEU    25     161.346 135.524 241.093  1.00                 C  
ATOM     81  CD1 LEU    25     162.768 135.996 241.356  1.00                 C  
ATOM     82  CD2 LEU    25     161.305 134.628 239.865  1.00                 C  
ATOM     83  N   VAL    26     158.128 134.105 240.240  1.00                 N  
ATOM     84  CA  VAL    26     157.622 133.221 239.163  1.00                 C  
ATOM     85  C   VAL    26     157.947 133.839 237.800  1.00                 C  
ATOM     86  O   VAL    26     158.285 135.033 237.767  1.00                 O  
ATOM     87  CB  VAL    26     156.108 132.974 239.300  1.00                 C  
ATOM     88  CG1 VAL    26     155.799 132.287 240.622  1.00                 C  
ATOM     89  CG2 VAL    26     155.342 134.282 239.183  1.00                 C  
ATOM     90  N   GLN    27     157.858 133.046 236.728  1.00                 N  
ATOM     91  CA  GLN    27     158.015 133.574 235.381  1.00                 C  
ATOM     92  C   GLN    27     156.655 133.476 234.701  1.00                 C  
ATOM     93  O   GLN    27     156.172 132.373 234.431  1.00                 O  
ATOM     94  CB  GLN    27     159.097 132.801 234.625  1.00                 C  
ATOM     95  CD  GLN    27     161.530 132.143 234.458  1.00                 C  
ATOM     96  CG  GLN    27     160.487 132.929 235.227  1.00                 C  
ATOM     97  OE1 GLN    27     161.271 131.028 234.004  1.00                 O  
ATOM     98  NE2 GLN    27     162.716 132.722 234.309  1.00                 N  
ATOM     99  N   VAL    28     156.052 134.632 234.419  1.00                 N  
ATOM    100  CA  VAL    28     154.723 134.731 233.810  1.00                 C  
ATOM    101  C   VAL    28     154.819 134.983 232.308  1.00                 C  
ATOM    102  O   VAL    28     155.448 135.963 231.886  1.00                 O  
ATOM    103  CB  VAL    28     153.881 135.840 234.469  1.00                 C  
ATOM    104  CG1 VAL    28     152.523 135.949 233.794  1.00                 C  
ATOM    105  CG2 VAL    28     153.721 135.573 235.958  1.00                 C  
ATOM    106  N   ILE    29     154.216 134.097 231.510  1.00                 N  
ATOM    107  CA  ILE    29     154.285 134.175 230.057  1.00                 C  
ATOM    108  C   ILE    29     152.913 134.626 229.584  1.00                 C  
ATOM    109  O   ILE    29     151.948 133.857 229.634  1.00                 O  
ATOM    110  CB  ILE    29     154.705 132.828 229.439  1.00                 C  
ATOM    111  CD1 ILE    29     156.472 130.996 229.577  1.00                 C  
ATOM    112  CG1 ILE    29     156.077 132.404 229.966  1.00                 C  
ATOM    113  CG2 ILE    29     154.682 132.909 227.920  1.00                 C  
ATOM    114  N   VAL    30     152.823 135.877 229.171  1.00                 N  
ATOM    115  CA  VAL    30     151.573 136.497 228.763  1.00                 C  
ATOM    116  C   VAL    30     151.604 136.894 227.292  1.00                 C  
ATOM    117  O   VAL    30     152.515 137.610 226.871  1.00                 O  
ATOM    118  CB  VAL    30     151.247 137.731 229.625  1.00                 C  
ATOM    119  CG1 VAL    30     149.951 138.377 229.162  1.00                 C  
ATOM    120  CG2 VAL    30     151.160 137.347 231.094  1.00                 C  
ATOM    121  N   PRO    31     150.644 136.398 226.507  1.00                 N  
ATOM    122  CA  PRO    31     150.532 136.820 225.111  1.00                 C  
ATOM    123  C   PRO    31     150.294 138.328 225.072  1.00                 C  
ATOM    124  O   PRO    31     149.658 138.890 225.965  1.00                 O  
ATOM    125  CB  PRO    31     149.339 136.024 224.578  1.00                 C  
ATOM    126  CD  PRO    31     149.543 135.510 226.907  1.00                 C  
ATOM    127  CG  PRO    31     148.547 135.680 225.795  1.00                 C  
ATOM    128  N   MET    32     150.783 138.983 224.014  1.00                 N  
ATOM    129  CA  MET    32     150.766 140.446 223.987  1.00                 C  
ATOM    130  C   MET    32     149.375 141.007 224.243  1.00                 C  
ATOM    131  O   MET    32     149.190 141.884 225.108  1.00                 O  
ATOM    132  CB  MET    32     151.288 140.963 222.645  1.00                 C  
ATOM    133  SD  MET    32     151.820 143.044 220.894  1.00                 S  
ATOM    134  CE  MET    32     150.403 142.585 219.900  1.00                 C  
ATOM    135  CG  MET    32     151.292 142.478 222.523  1.00                 C  
ATOM    136  N   GLU    33     148.368 140.460 223.562  1.00                 N  
ATOM    137  CA  GLU    33     147.064 141.077 223.718  1.00                 C  
ATOM    138  C   GLU    33     146.616 140.835 225.137  1.00                 C  
ATOM    139  O   GLU    33     146.137 141.740 225.827  1.00                 O  
ATOM    140  CB  GLU    33     146.076 140.506 222.699  1.00                 C  
ATOM    141  CD  GLU    33     145.406 140.271 220.275  1.00                 C  
ATOM    142  CG  GLU    33     146.368 140.903 221.261  1.00                 C  
ATOM    143  OE1 GLU    33     144.635 139.378 220.686  1.00                 O  
ATOM    144  OE2 GLU    33     145.422 140.668 219.091  1.00                 O  
ATOM    145  N   SER    34     146.851 139.617 225.599  1.00                 N  
ATOM    146  CA  SER    34     146.453 139.253 226.940  1.00                 C  
ATOM    147  C   SER    34     147.224 140.116 227.912  1.00                 C  
ATOM    148  O   SER    34     146.688 140.560 228.924  1.00                 O  
ATOM    149  CB  SER    34     146.702 137.764 227.187  1.00                 C  
ATOM    150  OG  SER    34     145.865 136.964 226.371  1.00                 O  
ATOM    151  N   ALA    35     148.483 140.405 227.557  1.00                 N  
ATOM    152  CA  ALA    35     149.383 141.172 228.405  1.00                 C  
ATOM    153  C   ALA    35     148.846 142.551 228.697  1.00                 C  
ATOM    154  O   ALA    35     148.966 143.038 229.824  1.00                 O  
ATOM    155  CB  ALA    35     150.755 141.284 227.758  1.00                 C  
ATOM    156  N   HIS    36     148.210 143.186 227.724  1.00                 N  
ATOM    157  CA  HIS    36     147.668 144.497 228.054  1.00                 C  
ATOM    158  C   HIS    36     146.607 144.366 229.140  1.00                 C  
ATOM    159  O   HIS    36     146.686 145.033 230.188  1.00                 O  
ATOM    160  CB  HIS    36     147.084 145.165 226.807  1.00                 C  
ATOM    161  CG  HIS    36     148.118 145.616 225.823  1.00                 C  
ATOM    162  ND1 HIS    36     149.054 146.583 226.118  1.00                 N  
ATOM    163  CE1 HIS    36     149.841 146.773 225.043  1.00                 C  
ATOM    164  CD2 HIS    36     148.464 145.274 224.451  1.00                 C  
ATOM    165  NE2 HIS    36     149.493 145.991 224.040  1.00                 N  
ATOM    166  N   LEU    37     145.769 143.342 229.017  1.00                 N  
ATOM    167  CA  LEU    37     144.696 143.148 229.978  1.00                 C  
ATOM    168  C   LEU    37     145.272 142.736 231.311  1.00                 C  
ATOM    169  O   LEU    37     144.828 143.211 232.366  1.00                 O  
ATOM    170  CB  LEU    37     143.703 142.101 229.469  1.00                 C  
ATOM    171  CG  LEU    37     142.534 142.626 228.632  1.00                 C  
ATOM    172  CD1 LEU    37     143.042 143.399 227.425  1.00                 C  
ATOM    173  CD2 LEU    37     141.635 141.483 228.188  1.00                 C  
ATOM    174  N   THR    38     146.282 141.884 231.285  1.00                 N  
ATOM    175  CA  THR    38     146.755 141.342 232.536  1.00                 C  
ATOM    176  C   THR    38     147.466 142.437 233.303  1.00                 C  
ATOM    177  O   THR    38     147.287 142.550 234.517  1.00                 O  
ATOM    178  CB  THR    38     147.691 140.139 232.312  1.00                 C  
ATOM    179  OG1 THR    38     148.820 140.548 231.530  1.00                 O  
ATOM    180  CG2 THR    38     146.962 139.028 231.572  1.00                 C  
ATOM    181  N   VAL    39     148.323 143.215 232.639  1.00                 N  
ATOM    182  CA  VAL    39     149.072 144.173 233.429  1.00                 C  
ATOM    183  C   VAL    39     148.072 145.118 234.056  1.00                 C  
ATOM    184  O   VAL    39     148.176 145.479 235.230  1.00                 O  
ATOM    185  CB  VAL    39     150.110 144.922 232.573  1.00                 C  
ATOM    186  CG1 VAL    39     150.732 146.061 233.365  1.00                 C  
ATOM    187  CG2 VAL    39     151.183 143.964 232.078  1.00                 C  
ATOM    188  N   SER    40     147.060 145.503 233.268  1.00                 N  
ATOM    189  CA  SER    40     146.031 146.426 233.735  1.00                 C  
ATOM    190  C   SER    40     145.349 145.917 234.999  1.00                 C  
ATOM    191  O   SER    40     145.330 146.587 236.047  1.00                 O  
ATOM    192  CB  SER    40     144.986 146.661 232.642  1.00                 C  
ATOM    193  OG  SER    40     143.968 147.538 233.091  1.00                 O  
ATOM    194  N   TYR    41     144.916 144.659 234.954  1.00                 N  
ATOM    195  CA  TYR    41     144.164 144.084 236.057  1.00                 C  
ATOM    196  C   TYR    41     145.058 143.856 237.250  1.00                 C  
ATOM    197  O   TYR    41     144.632 144.036 238.393  1.00                 O  
ATOM    198  CB  TYR    41     143.504 142.771 235.629  1.00                 C  
ATOM    199  CG  TYR    41     142.665 142.127 236.709  1.00                 C  
ATOM    200  OH  TYR    41     140.341 140.363 239.672  1.00                 O  
ATOM    201  CZ  TYR    41     141.112 140.946 238.692  1.00                 C  
ATOM    202  CD1 TYR    41     141.285 142.287 236.727  1.00                 C  
ATOM    203  CE1 TYR    41     140.509 141.702 237.710  1.00                 C  
ATOM    204  CD2 TYR    41     143.254 141.362 237.707  1.00                 C  
ATOM    205  CE2 TYR    41     142.495 140.770 238.698  1.00                 C  
ATOM    206  N   LEU    42     146.298 143.470 237.015  1.00                 N  
ATOM    207  CA  LEU    42     147.110 143.065 238.136  1.00                 C  
ATOM    208  C   LEU    42     147.577 144.319 238.821  1.00                 C  
ATOM    209  O   LEU    42     147.665 144.369 240.050  1.00                 O  
ATOM    210  CB  LEU    42     148.277 142.195 237.666  1.00                 C  
ATOM    211  CG  LEU    42     147.912 140.827 237.085  1.00                 C  
ATOM    212  CD1 LEU    42     149.146 140.132 236.530  1.00                 C  
ATOM    213  CD2 LEU    42     147.243 139.957 238.138  1.00                 C  
ATOM    214  N   GLY    43     147.779 145.365 238.030  1.00                 N  
ATOM    215  CA  GLY    43     148.221 146.632 238.566  1.00                 C  
ATOM    216  C   GLY    43     147.126 147.188 239.446  1.00                 C  
ATOM    217  O   GLY    43     147.394 147.738 240.522  1.00                 O  
ATOM    218  N   ASP    44     145.874 147.044 239.012  1.00                 N  
ATOM    219  CA  ASP    44     144.818 147.497 239.895  1.00                 C  
ATOM    220  C   ASP    44     144.714 146.582 241.106  1.00                 C  
ATOM    221  O   ASP    44     144.459 147.054 242.217  1.00                 O  
ATOM    222  CB  ASP    44     143.483 147.553 239.149  1.00                 C  
ATOM    223  CG  ASP    44     143.426 148.685 238.142  1.00                 C  
ATOM    224  OD1 ASP    44     144.292 149.583 238.207  1.00                 O  
ATOM    225  OD2 ASP    44     142.515 148.674 237.287  1.00                 O  
ATOM    226  N   LEU    45     144.893 145.273 240.913  1.00                 N  
ATOM    227  CA  LEU    45     144.871 144.373 242.059  1.00                 C  
ATOM    228  C   LEU    45     145.978 144.713 243.049  1.00                 C  
ATOM    229  O   LEU    45     145.751 144.728 244.263  1.00                 O  
ATOM    230  CB  LEU    45     145.006 142.919 241.601  1.00                 C  
ATOM    231  CG  LEU    45     144.982 141.857 242.702  1.00                 C  
ATOM    232  CD1 LEU    45     143.668 141.905 243.466  1.00                 C  
ATOM    233  CD2 LEU    45     145.203 140.471 242.117  1.00                 C  
ATOM    234  N   GLY    46     147.186 144.972 242.544  1.00                 N  
ATOM    235  CA  GLY    46     148.283 145.462 243.365  1.00                 C  
ATOM    236  C   GLY    46     149.060 144.510 244.258  1.00                 C  
ATOM    237  O   GLY    46     149.630 144.968 245.248  1.00                 O  
ATOM    238  N   LEU    47     149.131 143.214 243.964  1.00                 N  
ATOM    239  CA  LEU    47     149.864 142.340 244.875  1.00                 C  
ATOM    240  C   LEU    47     151.148 141.738 244.316  1.00                 C  
ATOM    241  O   LEU    47     151.723 140.853 244.951  1.00                 O  
ATOM    242  CB  LEU    47     148.975 141.186 245.342  1.00                 C  
ATOM    243  CG  LEU    47     147.723 141.571 246.133  1.00                 C  
ATOM    244  CD1 LEU    47     146.883 140.342 246.442  1.00                 C  
ATOM    245  CD2 LEU    47     148.100 142.291 247.418  1.00                 C  
ATOM    246  N   VAL    48     151.614 142.164 243.160  1.00                 N  
ATOM    247  CA  VAL    48     152.817 141.566 242.608  1.00                 C  
ATOM    248  C   VAL    48     153.786 142.668 242.218  1.00                 C  
ATOM    249  O   VAL    48     153.384 143.799 241.929  1.00                 O  
ATOM    250  CB  VAL    48     152.497 140.665 241.401  1.00                 C  
ATOM    251  CG1 VAL    48     151.878 141.481 240.276  1.00                 C  
ATOM    252  CG2 VAL    48     153.752 139.953 240.920  1.00                 C  
ATOM    253  N   GLN    49     155.076 142.351 242.268  1.00                 N  
ATOM    254  CA  GLN    49     156.112 143.301 241.865  1.00                 C  
ATOM    255  C   GLN    49     156.993 142.658 240.800  1.00                 C  
ATOM    256  O   GLN    49     157.539 141.571 241.017  1.00                 O  
ATOM    257  CB  GLN    49     156.939 143.737 243.076  1.00                 C  
ATOM    258  CD  GLN    49     158.745 145.245 243.995  1.00                 C  
ATOM    259  CG  GLN    49     158.002 144.777 242.760  1.00                 C  
ATOM    260  OE1 GLN    49     158.442 144.823 245.111  1.00                 O  
ATOM    261  NE2 GLN    49     159.724 146.121 243.799  1.00                 N  
ATOM    262  N   PHE    50     157.118 143.321 239.652  1.00                 N  
ATOM    263  CA  PHE    50     157.980 142.880 238.557  1.00                 C  
ATOM    264  C   PHE    50     159.384 143.472 238.656  1.00                 C  
ATOM    265  O   PHE    50     159.556 144.613 239.093  1.00                 O  
ATOM    266  CB  PHE    50     157.363 143.250 237.207  1.00                 C  
ATOM    267  CG  PHE    50     156.118 142.477 236.877  1.00                 C  
ATOM    268  CZ  PHE    50     153.815 141.049 236.260  1.00                 C  
ATOM    269  CD1 PHE    50     155.647 141.498 237.734  1.00                 C  
ATOM    270  CE1 PHE    50     154.502 140.786 237.430  1.00                 C  
ATOM    271  CD2 PHE    50     155.419 142.728 235.709  1.00                 C  
ATOM    272  CE2 PHE    50     154.274 142.016 235.406  1.00                 C  
ATOM    273  N   LYS    51     160.386 142.685 238.261  1.00                 N  
ATOM    274  CA  LYS    51     161.759 143.165 238.147  1.00                 C  
ATOM    275  C   LYS    51     162.072 143.503 236.690  1.00                 C  
ATOM    276  O   LYS    51     161.498 142.922 235.768  1.00                 O  
ATOM    277  CB  LYS    51     162.739 142.119 238.683  1.00                 C  
ATOM    278  CD  LYS    51     162.627 142.878 241.073  1.00                 C  
ATOM    279  CE  LYS    51     162.450 142.445 242.519  1.00                 C  
ATOM    280  CG  LYS    51     162.476 141.703 240.121  1.00                 C  
ATOM    281  NZ  LYS    51     162.507 143.600 243.456  1.00                 N  
ATOM    282  N   ASP    52     162.991 144.451 236.486  1.00                 N  
ATOM    283  CA  ASP    52     163.567 144.740 235.168  1.00                 C  
ATOM    284  C   ASP    52     164.624 143.713 234.779  1.00                 C  
ATOM    285  O   ASP    52     165.716 143.681 235.349  1.00                 O  
ATOM    286  CB  ASP    52     164.175 146.144 235.145  1.00                 C  
ATOM    287  CG  ASP    52     164.725 146.518 233.783  1.00                 C  
ATOM    288  OD1 ASP    52     164.841 145.621 232.922  1.00                 O  
ATOM    289  OD2 ASP    52     165.040 147.709 233.576  1.00                 O  
ATOM    290  N   LEU    53     164.310 142.913 233.774  1.00                 N  
ATOM    291  CA  LEU    53     165.099 141.778 233.315  1.00                 C  
ATOM    292  C   LEU    53     166.171 142.164 232.318  1.00                 C  
ATOM    293  O   LEU    53     167.029 141.340 231.995  1.00                 O  
ATOM    294  CB  LEU    53     164.195 140.715 232.687  1.00                 C  
ATOM    295  CG  LEU    53     163.160 140.073 233.613  1.00                 C  
ATOM    296  CD1 LEU    53     162.267 139.115 232.840  1.00                 C  
ATOM    297  CD2 LEU    53     163.843 139.349 234.763  1.00                 C  
ATOM    298  N   ASN    54     166.156 143.400 231.848  1.00                 N  
ATOM    299  CA  ASN    54     167.052 143.865 230.794  1.00                 C  
ATOM    300  C   ASN    54     167.520 145.263 231.125  1.00                 C  
ATOM    301  O   ASN    54     167.130 146.248 230.489  1.00                 O  
ATOM    302  CB  ASN    54     166.354 143.808 229.434  1.00                 C  
ATOM    303  CG  ASN    54     165.970 142.397 229.034  1.00                 C  
ATOM    304  OD1 ASN    54     166.793 141.642 228.518  1.00                 O  
ATOM    305  ND2 ASN    54     164.714 142.038 229.273  1.00                 N  
ATOM    306  N   SER    55     168.353 145.387 232.158  1.00                 N  
ATOM    307  CA  SER    55     168.790 146.709 232.626  1.00                 C  
ATOM    308  C   SER    55     169.541 147.504 231.576  1.00                 C  
ATOM    309  O   SER    55     169.574 148.737 231.655  1.00                 O  
ATOM    310  CB  SER    55     169.675 146.573 233.867  1.00                 C  
ATOM    311  OG  SER    55     170.905 145.946 233.550  1.00                 O  
ATOM    312  N   GLU    56     170.114 146.850 230.582  1.00                 N  
ATOM    313  CA  GLU    56     170.919 147.492 229.560  1.00                 C  
ATOM    314  C   GLU    56     170.035 148.022 228.450  1.00                 C  
ATOM    315  O   GLU    56     170.513 148.735 227.561  1.00                 O  
ATOM    316  CB  GLU    56     171.954 146.514 229.000  1.00                 C  
ATOM    317  CD  GLU    56     173.988 145.080 229.430  1.00                 C  
ATOM    318  CG  GLU    56     172.999 146.071 230.011  1.00                 C  
ATOM    319  OE1 GLU    56     173.799 144.665 228.267  1.00                 O  
ATOM    320  OE2 GLU    56     174.952 144.717 230.137  1.00                 O  
ATOM    321  N   LYS    57     168.755 147.702 228.519  1.00                 N  
ATOM    322  CA  LYS    57     167.759 148.010 227.509  1.00                 C  
ATOM    323  C   LYS    57     166.924 149.179 228.015  1.00                 C  
ATOM    324  O   LYS    57     166.433 149.171 229.150  1.00                 O  
ATOM    325  CB  LYS    57     166.896 146.781 227.215  1.00                 C  
ATOM    326  CD  LYS    57     168.342 145.852 225.386  1.00                 C  
ATOM    327  CE  LYS    57     169.020 144.608 224.837  1.00                 C  
ATOM    328  CG  LYS    57     167.680 145.575 226.726  1.00                 C  
ATOM    329  NZ  LYS    57     169.630 144.852 223.501  1.00                 N  
ATOM    330  N   SER    58     166.778 150.177 227.158  1.00                 N  
ATOM    331  CA  SER    58     166.150 151.475 227.341  1.00                 C  
ATOM    332  C   SER    58     164.683 151.365 226.954  1.00                 C  
ATOM    333  O   SER    58     164.208 150.303 226.543  1.00                 O  
ATOM    334  CB  SER    58     166.868 152.540 226.509  1.00                 C  
ATOM    335  OG  SER    58     166.660 152.331 225.123  1.00                 O  
ATOM    336  N   PRO    59     163.940 152.468 227.070  1.00                 N  
ATOM    337  CA  PRO    59     162.509 152.353 226.830  1.00                 C  
ATOM    338  C   PRO    59     162.338 152.170 225.350  1.00                 C  
ATOM    339  O   PRO    59     161.352 151.577 224.891  1.00                 O  
ATOM    340  CB  PRO    59     161.939 153.674 227.350  1.00                 C  
ATOM    341  CD  PRO    59     164.316 153.792 227.604  1.00                 C  
ATOM    342  CG  PRO    59     163.094 154.618 227.316  1.00                 C  
ATOM    343  N   PHE    60     163.278 152.702 224.585  1.00                 N  
ATOM    344  CA  PHE    60     163.224 152.538 223.149  1.00                 C  
ATOM    345  C   PHE    60     163.299 151.038 222.903  1.00                 C  
ATOM    346  O   PHE    60     162.491 150.454 222.171  1.00                 O  
ATOM    347  CB  PHE    60     164.362 153.310 222.478  1.00                 C  
ATOM    348  CG  PHE    60     164.410 153.144 220.986  1.00                 C  
ATOM    349  CZ  PHE    60     164.504 152.833 218.226  1.00                 C  
ATOM    350  CD1 PHE    60     163.552 153.858 220.168  1.00                 C  
ATOM    351  CE1 PHE    60     163.597 153.706 218.795  1.00                 C  
ATOM    352  CD2 PHE    60     165.313 152.274 220.401  1.00                 C  
ATOM    353  CE2 PHE    60     165.357 152.122 219.028  1.00                 C  
ATOM    354  N   GLN    61     164.244 150.399 223.606  1.00                 N  
ATOM    355  CA  GLN    61     164.570 148.980 223.506  1.00                 C  
ATOM    356  C   GLN    61     163.407 148.123 223.988  1.00                 C  
ATOM    357  O   GLN    61     163.124 147.068 223.411  1.00                 O  
ATOM    358  CB  GLN    61     165.832 148.662 224.311  1.00                 C  
ATOM    359  CD  GLN    61     167.434 148.806 222.364  1.00                 C  
ATOM    360  CG  GLN    61     167.097 149.297 223.758  1.00                 C  
ATOM    361  OE1 GLN    61     167.504 147.602 222.119  1.00                 O  
ATOM    362  NE2 GLN    61     167.644 149.740 221.444  1.00                 N  
ATOM    363  N   ARG    62     162.722 148.557 225.040  1.00                 N  
ATOM    364  CA  ARG    62     161.592 147.811 225.583  1.00                 C  
ATOM    365  C   ARG    62     160.371 147.971 224.705  1.00                 C  
ATOM    366  O   ARG    62     159.415 147.200 224.831  1.00                 O  
ATOM    367  CB  ARG    62     161.282 148.270 227.009  1.00                 C  
ATOM    368  CD  ARG    62     162.540 146.507 228.279  1.00                 C  
ATOM    369  NE  ARG    62     163.338 145.837 227.255  1.00                 N  
ATOM    370  CG  ARG    62     162.397 147.996 228.005  1.00                 C  
ATOM    371  CZ  ARG    62     163.431 144.518 227.126  1.00                 C  
ATOM    372  NH1 ARG    62     164.182 143.997 226.165  1.00                 N  
ATOM    373  NH2 ARG    62     162.773 143.722 227.957  1.00                 N  
ATOM    374  N   THR    63     160.378 149.001 223.868  1.00                 N  
ATOM    375  CA  THR    63     159.339 149.309 222.896  1.00                 C  
ATOM    376  C   THR    63     158.105 149.895 223.551  1.00                 C  
ATOM    377  O   THR    63     156.973 149.609 223.171  1.00                 O  
ATOM    378  CB  THR    63     158.931 148.061 222.091  1.00                 C  
ATOM    379  OG1 THR    63     160.106 147.360 221.664  1.00                 O  
ATOM    380  CG2 THR    63     158.128 148.459 220.862  1.00                 C  
ATOM    381  N   TYR    64     158.334 150.717 224.553  1.00                 N  
ATOM    382  CA  TYR    64     157.271 151.501 225.131  1.00                 C  
ATOM    383  C   TYR    64     157.538 152.955 224.828  1.00                 C  
ATOM    384  O   TYR    64     156.876 153.838 225.378  1.00                 O  
ATOM    385  CB  TYR    64     157.176 151.247 226.637  1.00                 C  
ATOM    386  CG  TYR    64     158.450 151.554 227.391  1.00                 C  
ATOM    387  OH  TYR    64     161.948 152.415 229.467  1.00                 O  
ATOM    388  CZ  TYR    64     160.791 152.128 228.780  1.00                 C  
ATOM    389  CD1 TYR    64     158.738 152.849 227.803  1.00                 C  
ATOM    390  CE1 TYR    64     159.900 153.139 228.493  1.00                 C  
ATOM    391  CD2 TYR    64     159.360 150.548 227.690  1.00                 C  
ATOM    392  CE2 TYR    64     160.526 150.820 228.379  1.00                 C  
ATOM    393  N   ALA    65     158.453 153.214 223.893  1.00                 N  
ATOM    394  CA  ALA    65     158.863 154.586 223.651  1.00                 C  
ATOM    395  C   ALA    65     157.715 155.338 223.031  1.00                 C  
ATOM    396  O   ALA    65     157.495 156.517 223.325  1.00                 O  
ATOM    397  CB  ALA    65     160.093 154.622 222.757  1.00                 C  
ATOM    398  N   ALA    66     156.940 154.659 222.192  1.00                 N  
ATOM    399  CA  ALA    66     155.820 155.326 221.560  1.00                 C  
ATOM    400  C   ALA    66     154.744 155.519 222.600  1.00                 C  
ATOM    401  O   ALA    66     154.114 156.576 222.673  1.00                 O  
ATOM    402  CB  ALA    66     155.320 154.515 220.375  1.00                 C  
ATOM    403  N   GLN    67     154.648 154.550 223.500  1.00                 N  
ATOM    404  CA  GLN    67     153.649 154.564 224.548  1.00                 C  
ATOM    405  C   GLN    67     153.964 155.675 225.535  1.00                 C  
ATOM    406  O   GLN    67     153.096 156.500 225.857  1.00                 O  
ATOM    407  CB  GLN    67     153.592 153.207 225.252  1.00                 C  
ATOM    408  CD  GLN    67     153.068 150.741 225.095  1.00                 C  
ATOM    409  CG  GLN    67     153.035 152.084 224.393  1.00                 C  
ATOM    410  OE1 GLN    67     153.889 150.515 225.984  1.00                 O  
ATOM    411  NE2 GLN    67     152.173 149.845 224.697  1.00                 N  
ATOM    412  N   ILE    68     155.235 155.803 225.908  1.00                 N  
ATOM    413  CA  ILE    68     155.597 156.829 226.872  1.00                 C  
ATOM    414  C   ILE    68     155.557 158.192 226.212  1.00                 C  
ATOM    415  O   ILE    68     155.092 159.162 226.818  1.00                 O  
ATOM    416  CB  ILE    68     156.986 156.565 227.483  1.00                 C  
ATOM    417  CD1 ILE    68     158.397 157.023 229.556  1.00                 C  
ATOM    418  CG1 ILE    68     157.188 157.419 228.736  1.00                 C  
ATOM    419  CG2 ILE    68     158.076 156.806 226.450  1.00                 C  
ATOM    420  N   LYS    69     156.079 158.315 224.995  1.00                 N  
ATOM    421  CA  LYS    69     156.065 159.633 224.394  1.00                 C  
ATOM    422  C   LYS    69     154.623 160.085 224.252  1.00                 C  
ATOM    423  O   LYS    69     154.303 161.256 224.478  1.00                 O  
ATOM    424  CB  LYS    69     156.780 159.613 223.042  1.00                 C  
ATOM    425  CD  LYS    69     158.929 159.407 221.761  1.00                 C  
ATOM    426  CE  LYS    69     160.434 159.217 221.858  1.00                 C  
ATOM    427  CG  LYS    69     158.287 159.438 223.139  1.00                 C  
ATOM    428  NZ  LYS    69     161.072 159.142 220.515  1.00                 N  
ATOM    429  N   ARG    70     153.739 159.161 223.859  1.00                 N  
ATOM    430  CA  ARG    70     152.341 159.503 223.656  1.00                 C  
ATOM    431  C   ARG    70     151.765 159.996 224.964  1.00                 C  
ATOM    432  O   ARG    70     151.063 161.013 225.023  1.00                 O  
ATOM    433  CB  ARG    70     151.565 158.295 223.127  1.00                 C  
ATOM    434  CD  ARG    70     149.384 157.329 222.346  1.00                 C  
ATOM    435  NE  ARG    70     149.349 156.284 223.366  1.00                 N  
ATOM    436  CG  ARG    70     150.101 158.578 222.835  1.00                 C  
ATOM    437  CZ  ARG    70     148.495 156.261 224.384  1.00                 C  
ATOM    438  NH1 ARG    70     148.537 155.270 225.264  1.00                 N  
ATOM    439  NH2 ARG    70     147.600 157.231 224.520  1.00                 N  
ATOM    440  N   CYS    71     152.078 159.273 226.034  1.00                 N  
ATOM    441  CA  CYS    71     151.580 159.646 227.341  1.00                 C  
ATOM    442  C   CYS    71     152.091 161.019 227.715  1.00                 C  
ATOM    443  O   CYS    71     151.352 161.834 228.262  1.00                 O  
ATOM    444  CB  CYS    71     151.995 158.610 228.388  1.00                 C  
ATOM    445  SG  CYS    71     151.159 157.015 228.233  1.00                 S  
ATOM    446  N   GLY    72     153.343 161.302 227.380  1.00                 N  
ATOM    447  CA  GLY    72     153.923 162.589 227.727  1.00                 C  
ATOM    448  C   GLY    72     153.242 163.710 226.967  1.00                 C  
ATOM    449  O   GLY    72     152.991 164.781 227.524  1.00                 O  
ATOM    450  N   GLU    73     152.924 163.472 225.700  1.00                 N  
ATOM    451  CA  GLU    73     152.275 164.517 224.927  1.00                 C  
ATOM    452  C   GLU    73     150.909 164.780 225.517  1.00                 C  
ATOM    453  O   GLU    73     150.512 165.935 225.724  1.00                 O  
ATOM    454  CB  GLU    73     152.177 164.112 223.455  1.00                 C  
ATOM    455  CD  GLU    73     152.400 166.432 222.482  1.00                 C  
ATOM    456  CG  GLU    73     151.559 165.173 222.559  1.00                 C  
ATOM    457  OE1 GLU    73     153.607 166.361 222.795  1.00                 O  
ATOM    458  OE2 GLU    73     151.852 167.491 222.107  1.00                 O  
ATOM    459  N   MET    74     150.218 163.702 225.868  1.00                 N  
ATOM    460  CA  MET    74     148.873 163.851 226.375  1.00                 C  
ATOM    461  C   MET    74     148.963 164.572 227.695  1.00                 C  
ATOM    462  O   MET    74     148.115 165.401 228.023  1.00                 O  
ATOM    463  CB  MET    74     148.198 162.485 226.513  1.00                 C  
ATOM    464  SD  MET    74     146.912 162.692 224.068  1.00                 S  
ATOM    465  CE  MET    74     148.133 163.525 223.056  1.00                 C  
ATOM    466  CG  MET    74     147.975 161.766 225.192  1.00                 C  
ATOM    467  N   ALA    75     150.007 164.258 228.449  1.00                 N  
ATOM    468  CA  ALA    75     150.214 164.855 229.753  1.00                 C  
ATOM    469  C   ALA    75     150.429 166.346 229.613  1.00                 C  
ATOM    470  O   ALA    75     149.854 167.142 230.356  1.00                 O  
ATOM    471  CB  ALA    75     151.398 164.204 230.452  1.00                 C  
ATOM    472  N   ARG    76     151.274 166.742 228.665  1.00                 N  
ATOM    473  CA  ARG    76     151.547 168.159 228.535  1.00                 C  
ATOM    474  C   ARG    76     150.275 168.869 228.122  1.00                 C  
ATOM    475  O   ARG    76     149.945 169.942 228.647  1.00                 O  
ATOM    476  CB  ARG    76     152.669 168.398 227.522  1.00                 C  
ATOM    477  CD  ARG    76     154.216 170.016 226.389  1.00                 C  
ATOM    478  NE  ARG    76     153.851 169.607 225.034  1.00                 N  
ATOM    479  CG  ARG    76     153.060 169.858 227.363  1.00                 C  
ATOM    480  CZ  ARG    76     154.726 169.391 224.058  1.00                 C  
ATOM    481  NH1 ARG    76     154.301 169.021 222.857  1.00                 N  
ATOM    482  NH2 ARG    76     156.023 169.544 224.284  1.00                 N  
ATOM    483  N   LYS    77     149.502 168.234 227.246  1.00                 N  
ATOM    484  CA  LYS    77     148.282 168.873 226.786  1.00                 C  
ATOM    485  C   LYS    77     147.307 168.999 227.942  1.00                 C  
ATOM    486  O   LYS    77     146.678 170.049 228.135  1.00                 O  
ATOM    487  CB  LYS    77     147.663 168.079 225.634  1.00                 C  
ATOM    488  CD  LYS    77     148.553 169.515 223.777  1.00                 C  
ATOM    489  CE  LYS    77     149.288 169.530 222.447  1.00                 C  
ATOM    490  CG  LYS    77     148.478 168.109 224.351  1.00                 C  
ATOM    491  NZ  LYS    77     149.407 170.907 221.893  1.00                 N  
ATOM    492  N   ILE    78     147.226 167.947 228.750  1.00                 N  
ATOM    493  CA  ILE    78     146.306 167.933 229.868  1.00                 C  
ATOM    494  C   ILE    78     146.697 169.007 230.854  1.00                 C  
ATOM    495  O   ILE    78     145.836 169.683 231.411  1.00                 O  
ATOM    496  CB  ILE    78     146.268 166.553 230.550  1.00                 C  
ATOM    497  CD1 ILE    78     145.806 164.088 230.091  1.00                 C  
ATOM    498  CG1 ILE    78     145.631 165.516 229.622  1.00                 C  
ATOM    499  CG2 ILE    78     145.544 166.639 231.885  1.00                 C  
ATOM    500  N   ARG    79     147.995 169.140 231.120  1.00                 N  
ATOM    501  CA  ARG    79     148.443 170.120 232.096  1.00                 C  
ATOM    502  C   ARG    79     148.091 171.514 231.611  1.00                 C  
ATOM    503  O   ARG    79     147.627 172.354 232.390  1.00                 O  
ATOM    504  CB  ARG    79     149.948 169.988 232.336  1.00                 C  
ATOM    505  CD  ARG    79     151.791 168.815 233.572  1.00                 C  
ATOM    506  NE  ARG    79     152.726 168.874 232.450  1.00                 N  
ATOM    507  CG  ARG    79     150.347 168.739 233.107  1.00                 C  
ATOM    508  CZ  ARG    79     153.232 167.806 231.843  1.00                 C  
ATOM    509  NH1 ARG    79     154.075 167.956 230.831  1.00                 N  
ATOM    510  NH2 ARG    79     152.895 166.590 232.250  1.00                 N  
ATOM    511  N   PHE    80     148.285 171.769 230.314  1.00                 N  
ATOM    512  CA  PHE    80     147.935 173.078 229.771  1.00                 C  
ATOM    513  C   PHE    80     146.460 173.336 230.011  1.00                 C  
ATOM    514  O   PHE    80     146.063 174.395 230.534  1.00                 O  
ATOM    515  CB  PHE    80     148.273 173.147 228.280  1.00                 C  
ATOM    516  CG  PHE    80     149.742 173.276 227.997  1.00                 C  
ATOM    517  CZ  PHE    80     152.460 173.512 227.466  1.00                 C  
ATOM    518  CD1 PHE    80     150.630 173.610 229.005  1.00                 C  
ATOM    519  CE1 PHE    80     151.982 173.728 228.745  1.00                 C  
ATOM    520  CD2 PHE    80     150.237 173.063 226.723  1.00                 C  
ATOM    521  CE2 PHE    80     151.589 173.182 226.462  1.00                 C  
ATOM    522  N   PHE    81     145.627 172.359 229.663  1.00                 N  
ATOM    523  CA  PHE    81     144.204 172.597 229.781  1.00                 C  
ATOM    524  C   PHE    81     143.864 172.766 231.241  1.00                 C  
ATOM    525  O   PHE    81     143.017 173.583 231.603  1.00                 O  
ATOM    526  CB  PHE    81     143.414 171.447 229.153  1.00                 C  
ATOM    527  CG  PHE    81     141.926 171.644 229.186  1.00                 C  
ATOM    528  CZ  PHE    81     139.171 172.005 229.252  1.00                 C  
ATOM    529  CD1 PHE    81     141.314 172.546 228.332  1.00                 C  
ATOM    530  CE1 PHE    81     139.944 172.728 228.363  1.00                 C  
ATOM    531  CD2 PHE    81     141.138 170.929 230.070  1.00                 C  
ATOM    532  CE2 PHE    81     139.768 171.111 230.100  1.00                 C  
ATOM    533  N   LYS    82     144.450 171.925 232.091  1.00                 N  
ATOM    534  CA  LYS    82     144.148 171.959 233.509  1.00                 C  
ATOM    535  C   LYS    82     144.406 173.356 234.027  1.00                 C  
ATOM    536  O   LYS    82     143.641 173.891 234.833  1.00                 O  
ATOM    537  CB  LYS    82     144.986 170.923 234.260  1.00                 C  
ATOM    538  CD  LYS    82     145.505 169.753 236.420  1.00                 C  
ATOM    539  CE  LYS    82     145.233 169.698 237.914  1.00                 C  
ATOM    540  CG  LYS    82     144.697 170.853 235.751  1.00                 C  
ATOM    541  NZ  LYS    82     146.020 168.626 238.583  1.00                 N  
ATOM    542  N   GLU    83     145.529 173.936 233.597  1.00                 N  
ATOM    543  CA  GLU    83     145.917 175.251 234.074  1.00                 C  
ATOM    544  C   GLU    83     144.855 176.241 233.675  1.00                 C  
ATOM    545  O   GLU    83     144.437 177.089 234.471  1.00                 O  
ATOM    546  CB  GLU    83     147.285 175.643 233.512  1.00                 C  
ATOM    547  CD  GLU    83     149.772 175.207 233.452  1.00                 C  
ATOM    548  CG  GLU    83     148.444 174.846 234.087  1.00                 C  
ATOM    549  OE1 GLU    83     149.766 175.936 232.437  1.00                 O  
ATOM    550  OE2 GLU    83     150.819 174.762 233.968  1.00                 O  
ATOM    551  N   GLN    84     144.386 176.122 232.435  1.00                 N  
ATOM    552  CA  GLN    84     143.382 177.060 231.969  1.00                 C  
ATOM    553  C   GLN    84     142.090 176.858 232.745  1.00                 C  
ATOM    554  O   GLN    84     141.409 177.822 233.104  1.00                 O  
ATOM    555  CB  GLN    84     143.146 176.890 230.467  1.00                 C  
ATOM    556  CD  GLN    84     144.704 178.740 229.741  1.00                 C  
ATOM    557  CG  GLN    84     144.336 177.276 229.604  1.00                 C  
ATOM    558  OE1 GLN    84     143.856 179.620 229.592  1.00                 O  
ATOM    559  NE2 GLN    84     145.974 179.006 230.026  1.00                 N  
ATOM    560  N   MET    85     141.790 175.604 233.068  1.00                 N  
ATOM    561  CA  MET    85     140.589 175.277 233.822  1.00                 C  
ATOM    562  C   MET    85     140.665 175.925 235.185  1.00                 C  
ATOM    563  O   MET    85     139.703 176.544 235.658  1.00                 O  
ATOM    564  CB  MET    85     140.428 173.760 233.942  1.00                 C  
ATOM    565  SD  MET    85     139.043 171.534 234.837  1.00                 S  
ATOM    566  CE  MET    85     140.369 171.155 235.981  1.00                 C  
ATOM    567  CG  MET    85     139.196 173.326 234.719  1.00                 C  
ATOM    568  N   SER    86     141.832 175.844 235.807  1.00                 N  
ATOM    569  CA  SER    86     141.981 176.429 237.120  1.00                 C  
ATOM    570  C   SER    86     141.816 177.922 236.990  1.00                 C  
ATOM    571  O   SER    86     141.175 178.560 237.829  1.00                 O  
ATOM    572  CB  SER    86     143.340 176.061 237.720  1.00                 C  
ATOM    573  OG  SER    86     143.425 174.669 237.972  1.00                 O  
ATOM    574  N   LYS    87     142.374 178.487 235.921  1.00                 N  
ATOM    575  CA  LYS    87     142.286 179.921 235.735  1.00                 C  
ATOM    576  C   LYS    87     140.825 180.324 235.702  1.00                 C  
ATOM    577  O   LYS    87     140.443 181.369 236.238  1.00                 O  
ATOM    578  CB  LYS    87     143.006 180.340 234.452  1.00                 C  
ATOM    579  CD  LYS    87     145.168 180.638 233.212  1.00                 C  
ATOM    580  CE  LYS    87     146.681 180.510 233.279  1.00                 C  
ATOM    581  CG  LYS    87     144.520 180.226 234.524  1.00                 C  
ATOM    582  NZ  LYS    87     147.327 180.870 231.987  1.00                 N  
ATOM    583  N   ALA    88     139.990 179.489 235.098  1.00                 N  
ATOM    584  CA  ALA    88     138.584 179.819 234.962  1.00                 C  
ATOM    585  C   ALA    88     137.788 179.560 236.229  1.00                 C  
ATOM    586  O   ALA    88     136.579 179.795 236.228  1.00                 O  
ATOM    587  CB  ALA    88     137.964 179.035 233.816  1.00                 C  
ATOM    588  N   GLY    89     138.418 179.053 237.290  1.00                 N  
ATOM    589  CA  GLY    89     137.706 178.749 238.530  1.00                 C  
ATOM    590  C   GLY    89     136.569 177.764 238.278  1.00                 C  
ATOM    591  O   GLY    89     135.462 177.925 238.794  1.00                 O  
ATOM    592  N   VAL    90     136.815 176.771 237.440  1.00                 N  
ATOM    593  CA  VAL    90     135.809 175.731 237.221  1.00                 C  
ATOM    594  C   VAL    90     135.868 174.719 238.363  1.00                 C  
ATOM    595  O   VAL    90     136.957 174.220 238.686  1.00                 O  
ATOM    596  CB  VAL    90     136.007 175.032 235.863  1.00                 C  
ATOM    597  CG1 VAL    90     135.013 173.892 235.702  1.00                 C  
ATOM    598  CG2 VAL    90     135.867 176.030 234.724  1.00                 C  
ATOM    599  N   THR    91     134.726 174.384 238.978  1.00                 N  
ATOM    600  CA  THR    91     134.591 173.435 240.111  1.00                 C  
ATOM    601  C   THR    91     134.698 171.984 239.659  1.00                 C  
ATOM    602  O   THR    91     133.756 171.195 239.755  1.00                 O  
ATOM    603  CB  THR    91     133.255 173.628 240.852  1.00                 C  
ATOM    604  OG1 THR    91     132.170 173.534 239.921  1.00                 O  
ATOM    605  CG2 THR    91     133.208 174.994 241.519  1.00                 C  
ATOM    606  N   PRO    92     135.867 171.591 239.177  1.00                 N  
ATOM    607  CA  PRO    92     136.043 170.211 238.749  1.00                 C  
ATOM    608  C   PRO    92     136.300 169.362 239.980  1.00                 C  
ATOM    609  O   PRO    92     137.096 169.730 240.849  1.00                 O  
ATOM    610  CB  PRO    92     137.247 170.266 237.807  1.00                 C  
ATOM    611  CD  PRO    92     137.047 172.427 238.817  1.00                 C  
ATOM    612  CG  PRO    92     138.043 171.434 238.286  1.00                 C  
ATOM    613  N   LYS    93     135.627 168.217 240.050  1.00                 N  
ATOM    614  CA  LYS    93     135.678 167.349 241.221  1.00                 C  
ATOM    615  C   LYS    93     136.692 166.219 241.108  1.00                 C  
ATOM    616  O   LYS    93     137.438 165.974 242.059  1.00                 O  
ATOM    617  CB  LYS    93     134.301 166.742 241.498  1.00                 C  
ATOM    618  CD  LYS    93     131.926 167.075 242.236  1.00                 C  
ATOM    619  CE  LYS    93     130.889 168.079 242.714  1.00                 C  
ATOM    620  CG  LYS    93     133.261 167.748 241.964  1.00                 C  
ATOM    621  NZ  LYS    93     129.565 167.440 242.951  1.00                 N  
ATOM    622  N   GLU    94     136.736 165.528 239.970  1.00                 N  
ATOM    623  CA  GLU    94     137.607 164.364 239.812  1.00                 C  
ATOM    624  C   GLU    94     137.352 163.330 240.905  1.00                 C  
ATOM    625  O   GLU    94     138.285 162.792 241.500  1.00                 O  
ATOM    626  CB  GLU    94     139.077 164.789 239.826  1.00                 C  
ATOM    627  CD  GLU    94     141.476 164.196 239.304  1.00                 C  
ATOM    628  CG  GLU    94     140.026 163.761 239.232  1.00                 C  
ATOM    629  OE1 GLU    94     141.731 165.346 239.720  1.00                 O  
ATOM    630  OE2 GLU    94     142.358 163.387 238.945  1.00                 O  
ATOM    631  N   THR    95     136.078 163.050 241.183  1.00                 N  
ATOM    632  CA  THR    95     135.749 162.084 242.221  1.00                 C  
ATOM    633  C   THR    95     135.087 160.847 241.648  1.00                 C  
ATOM    634  O   THR    95     134.697 159.950 242.402  1.00                 O  
ATOM    635  CB  THR    95     134.826 162.697 243.291  1.00                 C  
ATOM    636  OG1 THR    95     133.609 163.140 242.678  1.00                 O  
ATOM    637  CG2 THR    95     135.499 163.889 243.954  1.00                 C  
ATOM    638  N   LEU    96     134.954 160.788 240.328  1.00                 N  
ATOM    639  CA  LEU    96     134.268 159.728 239.634  1.00                 C  
ATOM    640  C   LEU    96     135.309 158.964 238.837  1.00                 C  
ATOM    641  O   LEU    96     136.508 159.216 238.931  1.00                 O  
ATOM    642  CB  LEU    96     133.164 160.298 238.742  1.00                 C  
ATOM    643  CG  LEU    96     132.080 161.119 239.445  1.00                 C  
ATOM    644  CD1 LEU    96     131.113 161.712 238.432  1.00                 C  
ATOM    645  CD2 LEU    96     131.330 160.264 240.456  1.00                 C  
ATOM    646  N   ASP    97     134.830 157.985 238.082  1.00                 N  
ATOM    647  CA  ASP    97     135.667 157.157 237.224  1.00                 C  
ATOM    648  C   ASP    97     136.665 156.263 237.940  1.00                 C  
ATOM    649  O   ASP    97     137.435 155.582 237.255  1.00                 O  
ATOM    650  CB  ASP    97     136.451 158.027 236.240  1.00                 C  
ATOM    651  CG  ASP    97     135.550 158.774 235.276  1.00                 C  
ATOM    652  OD1 ASP    97     134.806 158.110 234.523  1.00                 O  
ATOM    653  OD2 ASP    97     135.587 160.022 235.273  1.00                 O  
ATOM    654  N   ARG    98     136.705 156.239 239.268  1.00                 N  
ATOM    655  CA  ARG    98     137.834 155.595 239.936  1.00                 C  
ATOM    656  C   ARG    98     137.940 154.133 239.543  1.00                 C  
ATOM    657  O   ARG    98     139.058 153.666 239.256  1.00                 O  
ATOM    658  CB  ARG    98     137.702 155.722 241.455  1.00                 C  
ATOM    659  CD  ARG    98     138.605 155.170 243.730  1.00                 C  
ATOM    660  NE  ARG    98     137.439 154.382 244.126  1.00                 N  
ATOM    661  CG  ARG    98     138.853 155.105 242.232  1.00                 C  
ATOM    662  CZ  ARG    98     137.438 153.059 244.247  1.00                 C  
ATOM    663  NH1 ARG    98     136.331 152.427 244.612  1.00                 N  
ATOM    664  NH2 ARG    98     138.544 152.369 244.001  1.00                 N  
ATOM    665  N   GLU    99     136.857 153.363 239.510  1.00                 N  
ATOM    666  CA  GLU    99     136.941 151.920 239.271  1.00                 C  
ATOM    667  C   GLU    99     136.905 151.477 237.815  1.00                 C  
ATOM    668  O   GLU    99     136.919 150.263 237.578  1.00                 O  
ATOM    669  CB  GLU    99     135.809 151.190 239.996  1.00                 C  
ATOM    670  CD  GLU    99     134.734 150.564 242.195  1.00                 C  
ATOM    671  CG  GLU    99     135.876 151.290 241.512  1.00                 C  
ATOM    672  OE1 GLU    99     133.831 150.076 241.484  1.00                 O  
ATOM    673  OE2 GLU    99     134.743 150.483 243.441  1.00                 O  
ATOM    674  N   ASN   100     136.948 152.378 236.924  1.00                 N  
ATOM    675  CA  ASN   100     136.950 152.075 235.495  1.00                 C  
ATOM    676  C   ASN   100     138.333 152.440 234.961  1.00                 C  
ATOM    677  O   ASN   100     138.862 153.524 235.222  1.00                 O  
ATOM    678  CB  ASN   100     135.823 152.829 234.786  1.00                 C  
ATOM    679  CG  ASN   100     134.447 152.362 235.219  1.00                 C  
ATOM    680  OD1 ASN   100     134.190 151.162 235.315  1.00                 O  
ATOM    681  ND2 ASN   100     133.558 153.312 235.484  1.00                 N  
ATOM    682  N   ASP   101     138.936 151.536 234.205  1.00                 N  
ATOM    683  CA  ASP   101     140.223 151.817 233.567  1.00                 C  
ATOM    684  C   ASP   101     140.003 151.623 232.090  1.00                 C  
ATOM    685  O   ASP   101     139.441 150.615 231.653  1.00                 O  
ATOM    686  CB  ASP   101     141.312 150.901 234.130  1.00                 C  
ATOM    687  CG  ASP   101     142.690 151.239 233.598  1.00                 C  
ATOM    688  OD1 ASP   101     142.775 151.976 232.593  1.00                 O  
ATOM    689  OD2 ASP   101     143.686 150.766 234.185  1.00                 O  
ATOM    690  N   ILE   102     140.437 152.581 231.274  1.00                 N  
ATOM    691  CA  ILE   102     140.335 152.436 229.824  1.00                 C  
ATOM    692  C   ILE   102     141.694 152.716 229.187  1.00                 C  
ATOM    693  O   ILE   102     142.518 153.468 229.714  1.00                 O  
ATOM    694  CB  ILE   102     139.256 153.366 229.238  1.00                 C  
ATOM    695  CD1 ILE   102     136.809 154.035 229.482  1.00                 C  
ATOM    696  CG1 ILE   102     137.885 153.029 229.827  1.00                 C  
ATOM    697  CG2 ILE   102     139.255 153.290 227.719  1.00                 C  
ATOM    698  N   ASP   103     141.940 152.104 228.028  1.00                 N  
ATOM    699  CA  ASP   103     143.038 152.499 227.140  1.00                 C  
ATOM    700  C   ASP   103     142.400 153.226 225.933  1.00                 C  
ATOM    701  O   ASP   103     141.474 152.734 225.283  1.00                 O  
ATOM    702  CB  ASP   103     143.852 151.274 226.717  1.00                 C  
ATOM    703  CG  ASP   103     144.618 150.657 227.871  1.00                 C  
ATOM    704  OD1 ASP   103     144.837 151.358 228.881  1.00                 O  
ATOM    705  OD2 ASP   103     144.999 149.473 227.765  1.00                 O  
ATOM    706  N   LEU   104     142.912 154.413 225.644  1.00                 N  
ATOM    707  CA  LEU   104     142.366 155.252 224.599  1.00                 C  
ATOM    708  C   LEU   104     143.388 155.382 223.492  1.00                 C  
ATOM    709  O   LEU   104     144.600 155.397 223.719  1.00                 O  
ATOM    710  CB  LEU   104     141.977 156.622 225.160  1.00                 C  
ATOM    711  CG  LEU   104     140.952 156.623 226.295  1.00                 C  
ATOM    712  CD1 LEU   104     140.727 158.035 226.815  1.00                 C  
ATOM    713  CD2 LEU   104     139.637 156.015 225.832  1.00                 C  
ATOM    714  N   ASP   105     142.899 155.479 222.260  1.00                 N  
ATOM    715  CA  ASP   105     143.771 155.641 221.106  1.00                 C  
ATOM    716  C   ASP   105     143.158 156.662 220.165  1.00                 C  
ATOM    717  O   ASP   105     142.077 156.460 219.605  1.00                 O  
ATOM    718  CB  ASP   105     143.986 154.299 220.404  1.00                 C  
ATOM    719  CG  ASP   105     144.948 154.399 219.237  1.00                 C  
ATOM    720  OD1 ASP   105     145.239 155.533 218.803  1.00                 O  
ATOM    721  OD2 ASP   105     145.412 153.343 218.757  1.00                 O  
ATOM    722  N   ASP   106     143.839 157.775 220.020  1.00                 N  
ATOM    723  CA  ASP   106     143.318 158.776 219.113  1.00                 C  
ATOM    724  C   ASP   106     142.437 159.764 219.863  1.00                 C  
ATOM    725  O   ASP   106     142.528 160.972 219.622  1.00                 O  
ATOM    726  CB  ASP   106     142.534 158.114 217.978  1.00                 C  
ATOM    727  CG  ASP   106     143.412 157.265 217.081  1.00                 C  
ATOM    728  OD1 ASP   106     144.495 157.744 216.684  1.00                 O  
ATOM    729  OD2 ASP   106     143.018 156.120 216.776  1.00                 O  
ATOM    730  N   VAL   107     141.730 159.296 220.895  1.00                 N  
ATOM    731  CA  VAL   107     140.816 160.165 221.631  1.00                 C  
ATOM    732  C   VAL   107     141.590 161.217 222.407  1.00                 C  
ATOM    733  O   VAL   107     141.134 162.363 222.523  1.00                 O  
ATOM    734  CB  VAL   107     139.916 159.358 222.586  1.00                 C  
ATOM    735  CG1 VAL   107     139.105 160.293 223.470  1.00                 C  
ATOM    736  CG2 VAL   107     139.000 158.433 221.800  1.00                 C  
ATOM    737  N   GLU   108     142.785 160.867 222.869  1.00                 N  
ATOM    738  CA  GLU   108     143.628 161.838 223.550  1.00                 C  
ATOM    739  C   GLU   108     143.985 162.969 222.604  1.00                 C  
ATOM    740  O   GLU   108     143.936 164.146 222.982  1.00                 O  
ATOM    741  CB  GLU   108     144.892 161.165 224.089  1.00                 C  
ATOM    742  CD  GLU   108     144.117 160.925 226.481  1.00                 C  
ATOM    743  CG  GLU   108     144.643 160.215 225.249  1.00                 C  
ATOM    744  OE1 GLU   108     144.744 161.917 226.908  1.00                 O  
ATOM    745  OE2 GLU   108     143.078 160.489 227.020  1.00                 O  
ATOM    746  N   VAL   109     144.266 162.640 221.346  1.00                 N  
ATOM    747  CA  VAL   109     144.559 163.698 220.397  1.00                 C  
ATOM    748  C   VAL   109     143.352 164.604 220.268  1.00                 C  
ATOM    749  O   VAL   109     143.492 165.833 220.217  1.00                 O  
ATOM    750  CB  VAL   109     144.963 163.129 219.024  1.00                 C  
ATOM    751  CG1 VAL   109     145.059 164.243 217.993  1.00                 C  
ATOM    752  CG2 VAL   109     146.282 162.378 219.127  1.00                 C  
ATOM    753  N   LYS   110     142.152 164.023 220.321  1.00                 N  
ATOM    754  CA  LYS   110     140.949 164.826 220.179  1.00                 C  
ATOM    755  C   LYS   110     140.840 165.765 221.358  1.00                 C  
ATOM    756  O   LYS   110     140.498 166.943 221.198  1.00                 O  
ATOM    757  CB  LYS   110     139.715 163.928 220.072  1.00                 C  
ATOM    758  CD  LYS   110     138.379 162.280 218.731  1.00                 C  
ATOM    759  CE  LYS   110     138.280 161.514 217.421  1.00                 C  
ATOM    760  CG  LYS   110     139.628 163.145 218.772  1.00                 C  
ATOM    761  NZ  LYS   110     137.087 160.624 217.387  1.00                 N  
ATOM    762  N   LEU   111     141.304 165.298 222.505  1.00                 N  
ATOM    763  CA  LEU   111     141.337 166.133 223.687  1.00                 C  
ATOM    764  C   LEU   111     142.231 167.332 223.416  1.00                 C  
ATOM    765  O   LEU   111     141.829 168.483 223.619  1.00                 O  
ATOM    766  CB  LEU   111     141.831 165.333 224.894  1.00                 C  
ATOM    767  CG  LEU   111     141.960 166.103 226.210  1.00                 C  
ATOM    768  CD1 LEU   111     140.609 166.644 226.652  1.00                 C  
ATOM    769  CD2 LEU   111     142.555 165.218 227.295  1.00                 C  
ATOM    770  N   GLU   112     143.407 167.079 222.842  1.00                 N  
ATOM    771  CA  GLU   112     144.310 168.168 222.495  1.00                 C  
ATOM    772  C   GLU   112     143.629 169.149 221.564  1.00                 C  
ATOM    773  O   GLU   112     143.789 170.367 221.715  1.00                 O  
ATOM    774  CB  GLU   112     145.586 167.622 221.851  1.00                 C  
ATOM    775  CD  GLU   112     146.445 169.456 220.342  1.00                 C  
ATOM    776  CG  GLU   112     146.662 168.670 221.620  1.00                 C  
ATOM    777  OE1 GLU   112     145.793 168.923 219.420  1.00                 O  
ATOM    778  OE2 GLU   112     146.927 170.605 220.263  1.00                 O  
ATOM    779  N   GLU   113     142.851 168.649 220.605  1.00                 N  
ATOM    780  CA  GLU   113     142.235 169.573 219.669  1.00                 C  
ATOM    781  C   GLU   113     141.355 170.536 220.432  1.00                 C  
ATOM    782  O   GLU   113     141.400 171.751 220.198  1.00                 O  
ATOM    783  CB  GLU   113     141.433 168.810 218.612  1.00                 C  
ATOM    784  CD  GLU   113     141.460 167.228 216.644  1.00                 C  
ATOM    785  CG  GLU   113     142.289 168.032 217.627  1.00                 C  
ATOM    786  OE1 GLU   113     140.232 167.126 216.847  1.00                 O  
ATOM    787  OE2 GLU   113     142.038 166.700 215.671  1.00                 O  
ATOM    788  N   LEU   114     140.702 170.035 221.476  1.00                 N  
ATOM    789  CA  LEU   114     139.813 170.868 222.265  1.00                 C  
ATOM    790  C   LEU   114     140.639 171.976 222.878  1.00                 C  
ATOM    791  O   LEU   114     140.351 173.167 222.702  1.00                 O  
ATOM    792  CB  LEU   114     139.101 170.032 223.331  1.00                 C  
ATOM    793  CG  LEU   114     138.059 169.033 222.825  1.00                 C  
ATOM    794  CD1 LEU   114     137.582 168.135 223.956  1.00                 C  
ATOM    795  CD2 LEU   114     136.881 169.758 222.193  1.00                 C  
ATOM    796  N   GLU   115     141.786 171.603 223.431  1.00                 N  
ATOM    797  CA  GLU   115     142.634 172.580 224.085  1.00                 C  
ATOM    798  C   GLU   115     143.207 173.518 223.046  1.00                 C  
ATOM    799  O   GLU   115     143.295 174.731 223.273  1.00                 O  
ATOM    800  CB  GLU   115     143.747 171.883 224.871  1.00                 C  
ATOM    801  CD  GLU   115     145.658 173.531 224.976  1.00                 C  
ATOM    802  CG  GLU   115     144.566 172.817 225.747  1.00                 C  
ATOM    803  OE1 GLU   115     146.122 172.980 223.955  1.00                 O  
ATOM    804  OE2 GLU   115     146.051 174.641 225.392  1.00                 O  
ATOM    805  N   ALA   116     143.513 172.991 221.868  1.00                 N  
ATOM    806  CA  ALA   116     144.090 173.829 220.833  1.00                 C  
ATOM    807  C   ALA   116     143.101 174.935 220.484  1.00                 C  
ATOM    808  O   ALA   116     143.473 176.114 220.398  1.00                 O  
ATOM    809  CB  ALA   116     144.441 172.995 219.610  1.00                 C  
ATOM    810  N   GLU   117     141.813 174.593 220.518  1.00                 N  
ATOM    811  CA  GLU   117     140.744 175.550 220.252  1.00                 C  
ATOM    812  C   GLU   117     140.751 176.689 221.258  1.00                 C  
ATOM    813  O   GLU   117     140.651 177.863 220.873  1.00                 O  
ATOM    814  CB  GLU   117     139.383 174.851 220.268  1.00                 C  
ATOM    815  CD  GLU   117     137.824 173.189 219.179  1.00                 C  
ATOM    816  CG  GLU   117     139.148 173.922 219.089  1.00                 C  
ATOM    817  OE1 GLU   117     137.178 173.259 220.245  1.00                 O  
ATOM    818  OE2 GLU   117     137.433 172.545 218.183  1.00                 O  
ATOM    819  N   LEU   118     140.963 176.382 222.533  1.00                 N  
ATOM    820  CA  LEU   118     140.986 177.458 223.514  1.00                 C  
ATOM    821  C   LEU   118     142.106 178.428 223.182  1.00                 C  
ATOM    822  O   LEU   118     141.903 179.648 223.243  1.00                 O  
ATOM    823  CB  LEU   118     141.155 176.893 224.926  1.00                 C  
ATOM    824  CG  LEU   118     141.180 177.912 226.066  1.00                 C  
ATOM    825  CD1 LEU   118     139.878 178.697 226.114  1.00                 C  
ATOM    826  CD2 LEU   118     141.432 177.223 227.398  1.00                 C  
ATOM    827  N   VAL   119     143.286 177.922 222.819  1.00                 N  
ATOM    828  CA  VAL   119     144.368 178.856 222.538  1.00                 C  
ATOM    829  C   VAL   119     143.937 179.772 221.410  1.00                 C  
ATOM    830  O   VAL   119     144.037 181.000 221.516  1.00                 O  
ATOM    831  CB  VAL   119     145.673 178.118 222.186  1.00                 C  
ATOM    832  CG1 VAL   119     146.724 179.101 221.693  1.00                 C  
ATOM    833  CG2 VAL   119     146.187 177.342 223.388  1.00                 C  
ATOM    834  N   GLU   120     143.261 179.195 220.419  1.00                 N  
ATOM    835  CA  GLU   120     142.808 179.970 219.279  1.00                 C  
ATOM    836  C   GLU   120     141.795 180.993 219.743  1.00                 C  
ATOM    837  O   GLU   120     141.900 182.179 219.409  1.00                 O  
ATOM    838  CB  GLU   120     142.213 179.052 218.209  1.00                 C  
ATOM    839  CD  GLU   120     142.604 177.234 216.499  1.00                 C  
ATOM    840  CG  GLU   120     143.238 178.185 217.496  1.00                 C  
ATOM    841  OE1 GLU   120     141.360 177.116 216.499  1.00                 O  
ATOM    842  OE2 GLU   120     143.350 176.608 215.719  1.00                 O  
ATOM    843  N   ILE   121     140.932 180.589 220.672  1.00                 N  
ATOM    844  CA  ILE   121     139.913 181.494 221.177  1.00                 C  
ATOM    845  C   ILE   121     140.613 182.634 221.888  1.00                 C  
ATOM    846  O   ILE   121     140.398 183.811 221.569  1.00                 O  
ATOM    847  CB  ILE   121     138.924 180.768 222.107  1.00                 C  
ATOM    848  CD1 ILE   121     137.299 178.805 222.180  1.00                 C  
ATOM    849  CG1 ILE   121     138.082 179.767 221.314  1.00                 C  
ATOM    850  CG2 ILE   121     138.058 181.772 222.853  1.00                 C  
ATOM    851  N   ASN   122     141.598 182.295 222.716  1.00                 N  
ATOM    852  CA  ASN   122     142.280 183.327 223.475  1.00                 C  
ATOM    853  C   ASN   122     142.997 184.225 222.488  1.00                 C  
ATOM    854  O   ASN   122     142.908 185.456 222.573  1.00                 O  
ATOM    855  CB  ASN   122     143.233 182.701 224.495  1.00                 C  
ATOM    856  CG  ASN   122     142.502 182.076 225.667  1.00                 C  
ATOM    857  OD1 ASN   122     141.342 182.394 225.929  1.00                 O  
ATOM    858  ND2 ASN   122     143.180 181.182 226.378  1.00                 N  
ATOM    859  N   ALA   123     143.533 183.613 221.434  1.00                 N  
ATOM    860  CA  ALA   123     144.299 184.345 220.441  1.00                 C  
ATOM    861  C   ALA   123     143.387 185.377 219.811  1.00                 C  
ATOM    862  O   ALA   123     143.736 186.558 219.708  1.00                 O  
ATOM    863  CB  ALA   123     144.872 183.391 219.404  1.00                 C  
ATOM    864  N   ASN   124     142.184 184.956 219.437  1.00                 N  
ATOM    865  CA  ASN   124     141.269 185.871 218.776  1.00                 C  
ATOM    866  C   ASN   124     140.758 186.885 219.784  1.00                 C  
ATOM    867  O   ASN   124     140.737 188.091 219.500  1.00                 O  
ATOM    868  CB  ASN   124     140.121 185.100 218.120  1.00                 C  
ATOM    869  CG  ASN   124     140.557 184.355 216.874  1.00                 C  
ATOM    870  OD1 ASN   124     141.579 184.680 216.270  1.00                 O  
ATOM    871  ND2 ASN   124     139.781 183.350 216.486  1.00                 N  
ATOM    872  N   ASN   125     140.502 186.434 221.011  1.00                 N  
ATOM    873  CA  ASN   125     139.908 187.322 222.001  1.00                 C  
ATOM    874  C   ASN   125     140.854 188.471 222.305  1.00                 C  
ATOM    875  O   ASN   125     140.449 189.642 222.264  1.00                 O  
ATOM    876  CB  ASN   125     139.553 186.547 223.271  1.00                 C  
ATOM    877  CG  ASN   125     138.342 185.653 223.089  1.00                 C  
ATOM    878  OD1 ASN   125     137.547 185.848 222.170  1.00                 O  
ATOM    879  ND2 ASN   125     138.198 184.668 223.968  1.00                 N  
ATOM    880  N   ASP   126     142.147 188.177 222.432  1.00                 N  
ATOM    881  CA  ASP   126     143.072 189.250 222.751  1.00                 C  
ATOM    882  C   ASP   126     143.147 190.178 221.558  1.00                 C  
ATOM    883  O   ASP   126     143.081 191.403 221.714  1.00                 O  
ATOM    884  CB  ASP   126     144.446 188.683 223.113  1.00                 C  
ATOM    885  CG  ASP   126     144.452 187.983 224.457  1.00                 C  
ATOM    886  OD1 ASP   126     143.486 188.166 225.227  1.00                 O  
ATOM    887  OD2 ASP   126     145.423 187.250 224.741  1.00                 O  
ATOM    888  N   LYS   127     143.153 189.605 220.355  1.00                 N  
ATOM    889  CA  LYS   127     143.247 190.437 219.167  1.00                 C  
ATOM    890  C   LYS   127     142.017 191.322 219.142  1.00                 C  
ATOM    891  O   LYS   127     142.116 192.548 219.002  1.00                 O  
ATOM    892  CB  LYS   127     143.359 189.569 217.912  1.00                 C  
ATOM    893  CD  LYS   127     144.725 187.990 216.519  1.00                 C  
ATOM    894  CE  LYS   127     146.050 187.256 216.389  1.00                 C  
ATOM    895  CG  LYS   127     144.690 188.847 217.774  1.00                 C  
ATOM    896  NZ  LYS   127     146.083 186.379 215.186  1.00                 N  
ATOM    897  N   LEU   128     140.884 190.726 219.511  1.00                 N  
ATOM    898  CA  LEU   128     139.605 191.415 219.495  1.00                 C  
ATOM    899  C   LEU   128     139.648 192.519 220.527  1.00                 C  
ATOM    900  O   LEU   128     139.308 193.675 220.234  1.00                 O  
ATOM    901  CB  LEU   128     138.464 190.433 219.768  1.00                 C  
ATOM    902  CG  LEU   128     138.190 189.393 218.680  1.00                 C  
ATOM    903  CD1 LEU   128     137.157 188.381 219.152  1.00                 C  
ATOM    904  CD2 LEU   128     137.723 190.066 217.398  1.00                 C  
ATOM    905  N   GLN   129     140.234 192.206 221.675  1.00                 N  
ATOM    906  CA  GLN   129     140.309 193.171 222.751  1.00                 C  
ATOM    907  C   GLN   129     141.082 194.380 222.261  1.00                 C  
ATOM    908  O   GLN   129     140.656 195.523 222.478  1.00                 O  
ATOM    909  CB  GLN   129     140.966 192.548 223.984  1.00                 C  
ATOM    910  CD  GLN   129     139.601 193.771 225.722  1.00                 C  
ATOM    911  CG  GLN   129     140.990 193.459 225.201  1.00                 C  
ATOM    912  OE1 GLN   129     138.815 192.866 226.003  1.00                 O  
ATOM    913  NE2 GLN   129     139.294 195.056 225.852  1.00                 N  
ATOM    914  N   ARG   130     142.176 194.152 221.529  1.00                 N  
ATOM    915  CA  ARG   130     142.973 195.286 221.084  1.00                 C  
ATOM    916  C   ARG   130     142.134 196.169 220.174  1.00                 C  
ATOM    917  O   ARG   130     142.103 197.394 220.357  1.00                 O  
ATOM    918  CB  ARG   130     144.236 194.805 220.367  1.00                 C  
ATOM    919  CD  ARG   130     146.372 195.379 219.180  1.00                 C  
ATOM    920  NE  ARG   130     146.003 194.697 217.942  1.00                 N  
ATOM    921  CG  ARG   130     145.157 195.925 219.913  1.00                 C  
ATOM    922  CZ  ARG   130     145.714 195.320 216.804  1.00                 C  
ATOM    923  NH1 ARG   130     145.389 194.616 215.728  1.00                 N  
ATOM    924  NH2 ARG   130     145.751 196.644 216.745  1.00                 N  
ATOM    925  N   SER   131     141.363 195.575 219.254  1.00                 N  
ATOM    926  CA  SER   131     140.556 196.443 218.414  1.00                 C  
ATOM    927  C   SER   131     139.555 197.160 219.295  1.00                 C  
ATOM    928  O   SER   131     139.350 198.371 219.159  1.00                 O  
ATOM    929  CB  SER   131     139.862 195.633 217.317  1.00                 C  
ATOM    930  OG  SER   131     140.805 195.089 216.411  1.00                 O  
ATOM    931  N   TYR   132     138.998 196.442 220.277  1.00                 N  
ATOM    932  CA  TYR   132     138.015 197.062 221.145  1.00                 C  
ATOM    933  C   TYR   132     138.716 198.189 221.865  1.00                 C  
ATOM    934  O   TYR   132     138.270 199.342 221.847  1.00                 O  
ATOM    935  CB  TYR   132     137.427 196.031 222.111  1.00                 C  
ATOM    936  CG  TYR   132     136.387 196.597 223.051  1.00                 C  
ATOM    937  OH  TYR   132     133.514 198.151 225.625  1.00                 O  
ATOM    938  CZ  TYR   132     134.466 197.636 224.775  1.00                 C  
ATOM    939  CD1 TYR   132     135.088 196.829 222.618  1.00                 C  
ATOM    940  CE1 TYR   132     134.130 197.346 223.470  1.00                 C  
ATOM    941  CD2 TYR   132     136.707 196.896 224.369  1.00                 C  
ATOM    942  CE2 TYR   132     135.763 197.413 225.236  1.00                 C  
ATOM    943  N   ASN   133     139.925 197.877 222.340  1.00                 N  
ATOM    944  CA  ASN   133     140.731 198.787 223.137  1.00                 C  
ATOM    945  C   ASN   133     141.002 200.025 222.318  1.00                 C  
ATOM    946  O   ASN   133     141.039 201.145 222.839  1.00                 O  
ATOM    947  CB  ASN   133     142.022 198.103 223.590  1.00                 C  
ATOM    948  CG  ASN   133     141.787 197.082 224.686  1.00                 C  
ATOM    949  OD1 ASN   133     140.763 197.114 225.368  1.00                 O  
ATOM    950  ND2 ASN   133     142.738 196.171 224.858  1.00                 N  
ATOM    951  N   GLU   134     141.106 199.821 221.014  1.00                 N  
ATOM    952  CA  GLU   134     141.348 200.864 220.039  1.00                 C  
ATOM    953  C   GLU   134     140.043 201.542 219.672  1.00                 C  
ATOM    954  O   GLU   134     139.944 202.775 219.725  1.00                 O  
ATOM    955  CB  GLU   134     142.027 200.287 218.795  1.00                 C  
ATOM    956  CD  GLU   134     144.073 199.202 217.789  1.00                 C  
ATOM    957  CG  GLU   134     143.456 199.824 219.026  1.00                 C  
ATOM    958  OE1 GLU   134     143.334 198.965 216.811  1.00                 O  
ATOM    959  OE2 GLU   134     145.297 198.952 217.798  1.00                 O  
ATOM    960  N   LEU   135     139.011 200.761 219.360  1.00                 N  
ATOM    961  CA  LEU   135     137.822 201.385 218.807  1.00                 C  
ATOM    962  C   LEU   135     137.192 202.346 219.799  1.00                 C  
ATOM    963  O   LEU   135     136.608 203.349 219.380  1.00                 O  
ATOM    964  CB  LEU   135     136.804 200.322 218.390  1.00                 C  
ATOM    965  CG  LEU   135     137.187 199.449 217.193  1.00                 C  
ATOM    966  CD1 LEU   135     136.171 198.335 216.993  1.00                 C  
ATOM    967  CD2 LEU   135     137.307 200.289 215.931  1.00                 C  
ATOM    968  N   VAL   136     137.238 202.049 221.098  1.00                 N  
ATOM    969  CA  VAL   136     136.542 202.930 222.026  1.00                 C  
ATOM    970  C   VAL   136     137.027 204.359 221.830  1.00                 C  
ATOM    971  O   VAL   136     136.256 205.314 221.974  1.00                 O  
ATOM    972  CB  VAL   136     136.743 202.484 223.486  1.00                 C  
ATOM    973  CG1 VAL   136     136.185 203.526 224.443  1.00                 C  
ATOM    974  CG2 VAL   136     136.087 201.132 223.725  1.00                 C  
ATOM    975  N   GLU   137     138.285 204.503 221.401  1.00                 N  
ATOM    976  CA  GLU   137     138.920 205.807 221.257  1.00                 C  
ATOM    977  C   GLU   137     138.217 206.645 220.206  1.00                 C  
ATOM    978  O   GLU   137     138.002 207.848 220.405  1.00                 O  
ATOM    979  CB  GLU   137     140.398 205.646 220.897  1.00                 C  
ATOM    980  CD  GLU   137     142.702 204.900 221.616  1.00                 C  
ATOM    981  CG  GLU   137     141.254 205.088 222.023  1.00                 C  
ATOM    982  OE1 GLU   137     142.972 204.828 220.399  1.00                 O  
ATOM    983  OE2 GLU   137     143.567 204.824 222.514  1.00                 O  
ATOM    984  N   TYR   138     137.676 205.986 219.194  1.00                 N  
ATOM    985  CA  TYR   138     136.965 206.689 218.139  1.00                 C  
ATOM    986  C   TYR   138     135.694 207.294 218.697  1.00                 C  
ATOM    987  O   TYR   138     135.373 208.454 218.405  1.00                 O  
ATOM    988  CB  TYR   138     136.654 205.741 216.979  1.00                 C  
ATOM    989  CG  TYR   138     137.871 205.327 216.183  1.00                 C  
ATOM    990  OH  TYR   138     141.216 204.173 213.999  1.00                 O  
ATOM    991  CZ  TYR   138     140.109 204.556 214.721  1.00                 C  
ATOM    992  CD1 TYR   138     138.350 204.025 216.242  1.00                 C  
ATOM    993  CE1 TYR   138     139.461 203.637 215.518  1.00                 C  
ATOM    994  CD2 TYR   138     138.536 206.240 215.375  1.00                 C  
ATOM    995  CE2 TYR   138     139.649 205.870 214.644  1.00                 C  
ATOM    996  N   LYS   139     135.061 206.598 219.633  1.00                 N  
ATOM    997  CA  LYS   139     133.834 207.143 220.175  1.00                 C  
ATOM    998  C   LYS   139     134.192 208.362 220.990  1.00                 C  
ATOM    999  O   LYS   139     133.445 209.344 221.015  1.00                 O  
ATOM   1000  CB  LYS   139     133.105 206.091 221.013  1.00                 C  
ATOM   1001  CD  LYS   139     131.803 203.947 221.094  1.00                 C  
ATOM   1002  CE  LYS   139     131.194 202.817 220.279  1.00                 C  
ATOM   1003  CG  LYS   139     132.515 204.950 220.201  1.00                 C  
ATOM   1004  NZ  LYS   139     130.536 201.800 221.145  1.00                 N  
ATOM   1005  N   LEU   140     135.376 208.370 221.591  1.00                 N  
ATOM   1006  CA  LEU   140     135.785 209.513 222.399  1.00                 C  
ATOM   1007  C   LEU   140     137.219 209.908 222.093  1.00                 C  
ATOM   1008  O   LEU   140     137.982 210.329 222.967  1.00                 O  
ATOM   1009  CB  LEU   140     135.630 209.199 223.888  1.00                 C  
ATOM   1010  CG  LEU   140     134.208 208.916 224.377  1.00                 C  
ATOM   1011  CD1 LEU   140     134.219 208.465 225.830  1.00                 C  
ATOM   1012  CD2 LEU   140     133.328 210.145 224.211  1.00                 C  
ATOM   1013  N   VAL   141     137.604 209.772 220.831  1.00                 N  
ATOM   1014  CA  VAL   141     138.963 210.091 220.433  1.00                 C  
ATOM   1015  C   VAL   141     139.109 211.100 219.332  1.00                 C  
ATOM   1016  O   VAL   141     138.532 210.964 218.250  1.00                 O  
ATOM   1017  CB  VAL   141     139.732 208.832 219.992  1.00                 C  
ATOM   1018  CG1 VAL   141     139.019 208.149 218.836  1.00                 C  
ATOM   1019  CG2 VAL   141     141.160 209.188 219.607  1.00                 C  
ATOM   1020  N   LEU   142     139.883 212.137 219.577  1.00                 N  
ATOM   1021  CA  LEU   142     140.122 213.025 218.481  1.00                 C  
ATOM   1022  C   LEU   142     141.591 213.306 218.356  1.00                 C  
ATOM   1023  O   LEU   142     142.316 213.656 219.291  1.00                 O  
ATOM   1024  CB  LEU   142     139.338 214.326 218.665  1.00                 C  
ATOM   1025  CG  LEU   142     137.814 214.199 218.704  1.00                 C  
ATOM   1026  CD1 LEU   142     137.172 215.534 219.052  1.00                 C  
ATOM   1027  CD2 LEU   142     137.282 213.687 217.375  1.00                 C  
ATOM   1028  N   GLU   143     142.007 213.129 217.112  1.00                 N  
ATOM   1029  CA  GLU   143     143.350 213.318 216.616  1.00                 C  
ATOM   1030  C   GLU   143     143.798 214.721 216.934  1.00                 C  
ATOM   1031  O   GLU   143     144.766 214.937 217.667  1.00                 O  
ATOM   1032  CB  GLU   143     143.409 213.046 215.112  1.00                 C  
ATOM   1033  CD  GLU   143     145.320 214.437 214.222  1.00                 C  
ATOM   1034  CG  GLU   143     144.816 213.043 214.536  1.00                 C  
ATOM   1035  OE1 GLU   143     144.567 215.215 213.598  1.00                 O  
ATOM   1036  OE2 GLU   143     146.468 214.753 214.600  1.00                 O  
ATOM   1037  N   LYS   144     143.100 215.725 216.386  1.00                 N  
ATOM   1038  CA  LYS   144     143.507 217.094 216.657  1.00                 C  
ATOM   1039  C   LYS   144     144.018 217.048 218.091  1.00                 C  
ATOM   1040  O   LYS   144     144.837 217.861 218.527  1.00                 O  
ATOM   1041  CB  LYS   144     142.333 218.053 216.450  1.00                 C  
ATOM   1042  CD  LYS   144     141.505 220.420 216.345  1.00                 C  
ATOM   1043  CE  LYS   144     140.380 220.283 217.358  1.00                 C  
ATOM   1044  CG  LYS   144     142.675 219.514 216.693  1.00                 C  
ATOM   1045  NZ  LYS   144     139.283 221.258 217.106  1.00                 N  
ATOM   1046  N   ALA   145     143.572 216.015 218.868  1.00                 N  
ATOM   1047  CA  ALA   145     143.877 215.893 220.284  1.00                 C  
ATOM   1048  C   ALA   145     144.014 214.403 220.518  1.00                 C  
ATOM   1049  O   ALA   145     143.298 213.612 219.900  1.00                 O  
ATOM   1050  CB  ALA   145     142.784 216.541 221.120  1.00                 C  
ATOM   1051  N   GLY   146     144.916 214.002 221.401  1.00                 N  
ATOM   1052  CA  GLY   146     145.018 212.608 221.751  1.00                 C  
ATOM   1053  C   GLY   146     144.253 212.244 223.006  1.00                 C  
ATOM   1054  O   GLY   146     143.618 213.063 223.665  1.00                 O  
ATOM   1055  N   GLU   147     144.334 210.961 223.324  1.00                 N  
ATOM   1056  CA  GLU   147     143.758 210.425 224.542  1.00                 C  
ATOM   1057  C   GLU   147     144.938 209.915 225.331  1.00                 C  
ATOM   1058  O   GLU   147     145.769 209.164 224.809  1.00                 O  
ATOM   1059  CB  GLU   147     142.729 209.341 224.216  1.00                 C  
ATOM   1060  CD  GLU   147     140.980 207.731 225.070  1.00                 C  
ATOM   1061  CG  GLU   147     142.032 208.760 225.436  1.00                 C  
ATOM   1062  OE1 GLU   147     140.354 207.876 223.999  1.00                 O  
ATOM   1063  OE2 GLU   147     140.780 206.781 225.856  1.00                 O  
ATOM   1064  N   PHE   148     145.014 210.332 226.577  1.00                 N  
ATOM   1065  CA  PHE   148     146.069 209.924 227.473  1.00                 C  
ATOM   1066  C   PHE   148     145.451 209.391 228.747  1.00                 C  
ATOM   1067  O   PHE   148     144.262 209.558 229.020  1.00                 O  
ATOM   1068  CB  PHE   148     147.011 211.095 227.761  1.00                 C  
ATOM   1069  CG  PHE   148     148.168 210.738 228.649  1.00                 C  
ATOM   1070  CZ  PHE   148     150.307 210.081 230.298  1.00                 C  
ATOM   1071  CD1 PHE   148     149.278 210.090 228.137  1.00                 C  
ATOM   1072  CE1 PHE   148     150.343 209.762 228.954  1.00                 C  
ATOM   1073  CD2 PHE   148     148.147 211.051 229.997  1.00                 C  
ATOM   1074  CE2 PHE   148     149.212 210.723 230.814  1.00                 C  
ATOM   1075  N   PHE   149     146.286 208.737 229.520  1.00                 N  
ATOM   1076  CA  PHE   149     145.869 208.146 230.768  1.00                 C  
ATOM   1077  C   PHE   149     145.865 209.234 231.820  1.00                 C  
ATOM   1078  O   PHE   149     145.500 208.986 232.974  1.00                 O  
ATOM   1079  CB  PHE   149     146.796 206.990 231.150  1.00                 C  
ATOM   1080  CG  PHE   149     146.392 206.280 232.410  1.00                 C  
ATOM   1081  CZ  PHE   149     145.649 204.969 234.745  1.00                 C  
ATOM   1082  CD1 PHE   149     145.312 205.414 232.418  1.00                 C  
ATOM   1083  CE1 PHE   149     144.940 204.761 233.577  1.00                 C  
ATOM   1084  CD2 PHE   149     147.091 206.477 233.587  1.00                 C  
ATOM   1085  CE2 PHE   149     146.720 205.824 234.747  1.00                 C  
ATOM   1086  N   ALA   150     146.270 210.440 231.406  1.00                 N  
ATOM   1087  CA  ALA   150     146.253 211.662 232.191  1.00                 C  
ATOM   1088  C   ALA   150     147.251 211.588 233.329  1.00                 C  
ATOM   1089  O   ALA   150     147.263 212.473 234.192  1.00                 O  
ATOM   1090  CB  ALA   150     144.856 211.925 232.732  1.00                 C  
ATOM   1091  N   SER   151     148.134 210.590 233.318  1.00                 N  
ATOM   1092  CA  SER   151     149.093 210.492 234.403  1.00                 C  
ATOM   1093  C   SER   151     150.159 211.547 234.240  1.00                 C  
ATOM   1094  O   SER   151     150.727 212.005 235.232  1.00                 O  
ATOM   1095  CB  SER   151     149.714 209.094 234.444  1.00                 C  
ATOM   1096  OG  SER   151     150.498 208.850 233.290  1.00                 O  
ATOM   1097  N   ALA   152     150.467 211.931 233.017  1.00                 N  
ATOM   1098  CA  ALA   152     151.521 212.901 232.852  1.00                 C  
ATOM   1099  C   ALA   152     151.076 213.961 231.876  1.00                 C  
ATOM   1100  O   ALA   152     151.802 214.322 230.947  1.00                 O  
ATOM   1101  CB  ALA   152     152.797 212.222 232.378  1.00                 C  
ATOM   1102  N   HIS   153     149.860 214.474 232.044  1.00                 N  
ATOM   1103  CA  HIS   153     149.440 215.430 231.033  1.00                 C  
ATOM   1104  C   HIS   153     150.201 216.709 231.355  1.00                 C  
ATOM   1105  O   HIS   153     150.439 217.534 230.461  1.00                 O  
ATOM   1106  CB  HIS   153     147.921 215.608 231.062  1.00                 C  
ATOM   1107  CG  HIS   153     147.411 216.242 232.319  1.00                 C  
ATOM   1108  ND1 HIS   153     147.236 215.537 233.490  1.00                 N  
ATOM   1109  CE1 HIS   153     146.769 216.370 234.437  1.00                 C  
ATOM   1110  CD2 HIS   153     146.988 217.579 232.711  1.00                 C  
ATOM   1111  NE2 HIS   153     146.618 217.596 233.977  1.00                 N  
ATOM   1112  N   ARG   154     150.584 216.906 232.624  1.00                 N  
ATOM   1113  CA  ARG   154     151.367 218.103 232.985  1.00                 C  
ATOM   1114  C   ARG   154     152.577 218.287 232.106  1.00                 C  
ATOM   1115  O   ARG   154     152.761 219.311 231.426  1.00                 O  
ATOM   1116  CB  ARG   154     151.810 218.033 234.448  1.00                 C  
ATOM   1117  CD  ARG   154     152.995 219.114 236.378  1.00                 C  
ATOM   1118  NE  ARG   154     153.798 220.247 236.831  1.00                 N  
ATOM   1119  CG  ARG   154     152.603 219.242 234.915  1.00                 C  
ATOM   1120  CZ  ARG   154     154.280 220.376 238.063  1.00                 C  
ATOM   1121  NH1 ARG   154     155.001 221.441 238.384  1.00                 N  
ATOM   1122  NH2 ARG   154     154.039 219.440 238.970  1.00                 N  
ATOM   1123  N   SER   155     153.321 217.201 231.962  1.00                 N  
ATOM   1124  CA  SER   155     154.538 217.304 231.205  1.00                 C  
ATOM   1125  C   SER   155     154.246 217.063 229.758  1.00                 C  
ATOM   1126  O   SER   155     154.998 217.551 228.915  1.00                 O  
ATOM   1127  CB  SER   155     155.579 216.311 231.727  1.00                 C  
ATOM   1128  OG  SER   155     155.165 214.975 231.504  1.00                 O  
ATOM   1129  N   ALA   156     153.175 216.329 229.451  1.00                 N  
ATOM   1130  CA  ALA   156     152.843 216.167 228.049  1.00                 C  
ATOM   1131  C   ALA   156     152.691 217.558 227.461  1.00                 C  
ATOM   1132  O   ALA   156     153.333 217.906 226.463  1.00                 O  
ATOM   1133  CB  ALA   156     151.578 215.336 227.896  1.00                 C  
ATOM   1134  N   THR   157     151.868 218.387 228.116  1.00                 N  
ATOM   1135  CA  THR   157     151.565 219.699 227.571  1.00                 C  
ATOM   1136  C   THR   157     152.805 220.573 227.607  1.00                 C  
ATOM   1137  O   THR   157     153.068 221.313 226.659  1.00                 O  
ATOM   1138  CB  THR   157     150.418 220.379 228.341  1.00                 C  
ATOM   1139  OG1 THR   157     149.230 219.584 228.236  1.00                 O  
ATOM   1140  CG2 THR   157     150.133 221.757 227.765  1.00                 C  
ATOM   1141  N   ALA   158     153.543 220.564 228.729  1.00                 N  
ATOM   1142  CA  ALA   158     154.647 221.512 228.815  1.00                 C  
ATOM   1143  C   ALA   158     155.745 221.155 227.810  1.00                 C  
ATOM   1144  O   ALA   158     156.293 222.029 227.124  1.00                 O  
ATOM   1145  CB  ALA   158     155.211 221.542 230.227  1.00                 C  
ATOM   1146  N   GLN   159     156.007 219.853 227.658  1.00                 N  
ATOM   1147  CA  GLN   159     157.010 219.328 226.745  1.00                 C  
ATOM   1148  C   GLN   159     156.600 219.560 225.317  1.00                 C  
ATOM   1149  O   GLN   159     157.446 219.794 224.449  1.00                 O  
ATOM   1150  CB  GLN   159     157.236 217.836 226.998  1.00                 C  
ATOM   1151  CD  GLN   159     159.256 218.131 228.485  1.00                 C  
ATOM   1152  CG  GLN   159     157.874 217.524 228.341  1.00                 C  
ATOM   1153  OE1 GLN   159     160.093 218.012 227.589  1.00                 O  
ATOM   1154  NE2 GLN   159     159.500 218.784 229.615  1.00                 N  
ATOM   1155  N   GLN   160     155.297 219.601 225.076  1.00                 N  
ATOM   1156  CA  GLN   160     154.916 219.932 223.729  1.00                 C  
ATOM   1157  C   GLN   160     155.005 221.420 223.557  1.00                 C  
ATOM   1158  O   GLN   160     155.328 221.876 222.458  1.00                 O  
ATOM   1159  CB  GLN   160     153.506 219.419 223.429  1.00                 C  
ATOM   1160  CD  GLN   160     151.977 217.432 223.121  1.00                 C  
ATOM   1161  CG  GLN   160     153.394 217.904 223.383  1.00                 C  
ATOM   1162  OE1 GLN   160     151.213 218.093 222.417  1.00                 O  
ATOM   1163  NE2 GLN   160     151.622 216.284 223.687  1.00                 N  
ATOM   1164  N   SER   161     154.723 222.188 224.606  1.00                 N  
ATOM   1165  CA  SER   161     154.810 223.619 224.435  1.00                 C  
ATOM   1166  C   SER   161     156.208 223.864 223.926  1.00                 C  
ATOM   1167  O   SER   161     156.418 224.465 222.873  1.00                 O  
ATOM   1168  CB  SER   161     154.510 224.335 225.753  1.00                 C  
ATOM   1169  OG  SER   161     154.615 225.741 225.605  1.00                 O  
ATOM   1170  N   GLU   162     157.178 223.271 224.615  1.00                 N  
ATOM   1171  CA  GLU   162     158.529 223.707 224.342  1.00                 C  
ATOM   1172  C   GLU   162     159.019 223.230 222.981  1.00                 C  
ATOM   1173  O   GLU   162     160.109 223.638 222.567  1.00                 O  
ATOM   1174  CB  GLU   162     159.482 223.213 225.432  1.00                 C  
ATOM   1175  CD  GLU   162     160.200 223.321 227.852  1.00                 C  
ATOM   1176  CG  GLU   162     159.246 223.843 226.795  1.00                 C  
ATOM   1177  OE1 GLU   162     161.324 223.855 227.952  1.00                 O  
ATOM   1178  OE2 GLU   162     159.823 222.378 228.579  1.00                 O  
ATOM   1179  N   ILE   163     158.250 222.396 222.273  1.00                 N  
ATOM   1180  CA  ILE   163     158.707 221.924 220.968  1.00                 C  
ATOM   1181  C   ILE   163     158.844 223.112 220.044  1.00                 C  
ATOM   1182  O   ILE   163     159.748 223.197 219.205  1.00                 O  
ATOM   1183  CB  ILE   163     157.749 220.871 220.382  1.00                 C  
ATOM   1184  CD1 ILE   163     159.083 218.932 221.361  1.00                 C  
ATOM   1185  CG1 ILE   163     157.737 219.615 221.256  1.00                 C  
ATOM   1186  CG2 ILE   163     158.121 220.555 218.941  1.00                 C  
ATOM   1187  N   GLU   164     157.934 224.050 220.222  1.00                 N  
ATOM   1188  CA  GLU   164     157.796 225.324 219.564  1.00                 C  
ATOM   1189  C   GLU   164     156.664 225.928 220.364  1.00                 C  
ATOM   1190  O   GLU   164     155.502 225.549 220.194  1.00                 O  
ATOM   1191  CB  GLU   164     157.518 225.129 218.072  1.00                 C  
ATOM   1192  CD  GLU   164     158.662 227.228 217.258  1.00                 C  
ATOM   1193  CG  GLU   164     157.376 226.426 217.293  1.00                 C  
ATOM   1194  OE1 GLU   164     159.661 226.726 216.700  1.00                 O  
ATOM   1195  OE2 GLU   164     158.672 228.359 217.788  1.00                 O  
ATOM   1196  N   ARG   216     156.982 226.886 221.212  1.00                 N  
ATOM   1197  CA  ARG   216     156.139 227.172 222.359  1.00                 C  
ATOM   1198  C   ARG   216     155.035 228.074 221.890  1.00                 C  
ATOM   1199  O   ARG   216     155.299 229.086 221.236  1.00                 O  
ATOM   1200  CB  ARG   216     156.961 227.806 223.483  1.00                 C  
ATOM   1201  CD  ARG   216     158.787 227.575 225.189  1.00                 C  
ATOM   1202  NE  ARG   216     159.820 226.711 225.756  1.00                 N  
ATOM   1203  CG  ARG   216     158.019 226.887 224.072  1.00                 C  
ATOM   1204  CZ  ARG   216     161.055 226.610 225.276  1.00                 C  
ATOM   1205  NH1 ARG   216     161.928 225.797 225.857  1.00                 N  
ATOM   1206  NH2 ARG   216     161.416 227.321 224.217  1.00                 N  
ATOM   1207  N   GLY   217     153.792 227.690 222.178  1.00                 N  
ATOM   1208  CA  GLY   217     152.825 228.695 221.836  1.00                 C  
ATOM   1209  C   GLY   217     152.615 228.781 220.349  1.00                 C  
ATOM   1210  O   GLY   217     151.966 229.715 219.878  1.00                 O  
ATOM   1211  N   ASN   218     153.110 227.799 219.597  1.00                 N  
ATOM   1212  CA  ASN   218     153.092 227.903 218.150  1.00                 C  
ATOM   1213  C   ASN   218     151.724 227.541 217.612  1.00                 C  
ATOM   1214  O   ASN   218     151.295 228.112 216.605  1.00                 O  
ATOM   1215  CB  ASN   218     154.176 227.015 217.535  1.00                 C  
ATOM   1216  CG  ASN   218     154.345 227.247 216.047  1.00                 C  
ATOM   1217  OD1 ASN   218     154.645 228.359 215.612  1.00                 O  
ATOM   1218  ND2 ASN   218     154.151 226.196 215.259  1.00                 N  
ATOM   1219  N   ILE   219     151.016 226.629 218.261  1.00                 N  
ATOM   1220  CA  ILE   219     149.727 226.185 217.768  1.00                 C  
ATOM   1221  C   ILE   219     148.793 226.272 218.961  1.00                 C  
ATOM   1222  O   ILE   219     149.244 226.388 220.100  1.00                 O  
ATOM   1223  CB  ILE   219     149.809 224.769 217.169  1.00                 C  
ATOM   1224  CD1 ILE   219     149.061 223.168 219.006  1.00                 C  
ATOM   1225  CG1 ILE   219     150.225 223.759 218.241  1.00                 C  
ATOM   1226  CG2 ILE   219     150.753 224.749 215.976  1.00                 C  
ATOM   1227  N   PHE   220     147.487 226.231 218.727  1.00                 N  
ATOM   1228  CA  PHE   220     146.676 226.383 219.923  1.00                 C  
ATOM   1229  C   PHE   220     146.571 225.054 220.661  1.00                 C  
ATOM   1230  O   PHE   220     146.656 223.978 220.064  1.00                 O  
ATOM   1231  CB  PHE   220     145.285 226.909 219.564  1.00                 C  
ATOM   1232  CG  PHE   220     145.276 228.343 219.117  1.00                 C  
ATOM   1233  CZ  PHE   220     145.261 230.999 218.296  1.00                 C  
ATOM   1234  CD1 PHE   220     145.194 228.664 217.773  1.00                 C  
ATOM   1235  CE1 PHE   220     145.186 229.983 217.361  1.00                 C  
ATOM   1236  CD2 PHE   220     145.350 229.371 220.040  1.00                 C  
ATOM   1237  CE2 PHE   220     145.342 230.691 219.628  1.00                 C  
ATOM   1238  N   ILE   221     146.418 225.137 221.979  1.00                 N  
ATOM   1239  CA  ILE   221     146.219 223.937 222.777  1.00                 C  
ATOM   1240  C   ILE   221     144.805 223.395 222.643  1.00                 C  
ATOM   1241  O   ILE   221     143.837 224.136 222.841  1.00                 O  
ATOM   1242  CB  ILE   221     146.531 224.190 224.264  1.00                 C  
ATOM   1243  CD1 ILE   221     148.342 225.065 225.830  1.00                 C  
ATOM   1244  CG1 ILE   221     148.004 224.562 224.443  1.00                 C  
ATOM   1245  CG2 ILE   221     146.146 222.980 225.102  1.00                 C  
ATOM   1246  N   ARG   222     144.676 222.122 222.313  1.00                 N  
ATOM   1247  CA  ARG   222     143.378 221.501 222.118  1.00                 C  
ATOM   1248  C   ARG   222     143.116 220.807 223.447  1.00                 C  
ATOM   1249  O   ARG   222     143.934 219.982 223.864  1.00                 O  
ATOM   1250  CB  ARG   222     143.411 220.556 220.915  1.00                 C  
ATOM   1251  CD  ARG   222     142.654 222.095 219.083  1.00                 C  
ATOM   1252  NE  ARG   222     142.980 222.706 217.797  1.00                 N  
ATOM   1253  CG  ARG   222     143.789 221.230 219.606  1.00                 C  
ATOM   1254  CZ  ARG   222     142.148 223.479 217.105  1.00                 C  
ATOM   1255  NH1 ARG   222     142.531 223.991 215.944  1.00                 N  
ATOM   1256  NH2 ARG   222     140.936 223.737 217.576  1.00                 N  
ATOM   1257  N   GLN   223     142.002 221.071 224.108  1.00                 N  
ATOM   1258  CA  GLN   223     141.763 220.309 225.323  1.00                 C  
ATOM   1259  C   GLN   223     140.656 219.296 225.115  1.00                 C  
ATOM   1260  O   GLN   223     139.553 219.651 224.685  1.00                 O  
ATOM   1261  CB  GLN   223     141.413 221.244 226.482  1.00                 C  
ATOM   1262  CD  GLN   223     140.918 221.498 228.946  1.00                 C  
ATOM   1263  CG  GLN   223     141.198 220.535 227.809  1.00                 C  
ATOM   1264  OE1 GLN   223     140.376 222.583 228.734  1.00                 O  
ATOM   1265  NE2 GLN   223     141.287 221.103 230.159  1.00                 N  
ATOM   1266  N   SER   224     140.950 218.037 225.418  1.00                 N  
ATOM   1267  CA  SER   224     139.951 216.996 225.286  1.00                 C  
ATOM   1268  C   SER   224     139.888 216.176 226.566  1.00                 C  
ATOM   1269  O   SER   224     140.908 215.953 227.221  1.00                 O  
ATOM   1270  CB  SER   224     140.264 216.103 224.084  1.00                 C  
ATOM   1271  OG  SER   224     141.490 215.415 224.265  1.00                 O  
ATOM   1272  N   VAL   225     138.696 215.709 226.926  1.00                 N  
ATOM   1273  CA  VAL   225     138.571 214.926 228.145  1.00                 C  
ATOM   1274  C   VAL   225     137.649 213.746 227.886  1.00                 C  
ATOM   1275  O   VAL   225     136.716 213.838 227.084  1.00                 O  
ATOM   1276  CB  VAL   225     138.051 215.782 229.315  1.00                 C  
ATOM   1277  CG1 VAL   225     139.033 216.899 229.635  1.00                 C  
ATOM   1278  CG2 VAL   225     136.679 216.352 228.989  1.00                 C  
ATOM   1279  N   ILE   226     137.906 212.631 228.558  1.00                 N  
ATOM   1280  CA  ILE   226     137.029 211.474 228.449  1.00                 C  
ATOM   1281  C   ILE   226     136.574 211.118 229.856  1.00                 C  
ATOM   1282  O   ILE   226     137.410 210.842 230.724  1.00                 O  
ATOM   1283  CB  ILE   226     137.735 210.294 227.757  1.00                 C  
ATOM   1284  CD1 ILE   226     139.062 209.664 225.673  1.00                 C  
ATOM   1285  CG1 ILE   226     138.178 210.690 226.346  1.00                 C  
ATOM   1286  CG2 ILE   226     136.836 209.067 227.745  1.00                 C  
ATOM   1287  N   GLU   227     135.264 211.099 230.084  1.00                 N  
ATOM   1288  CA  GLU   227     134.750 210.661 231.372  1.00                 C  
ATOM   1289  C   GLU   227     134.245 209.231 231.291  1.00                 C  
ATOM   1290  O   GLU   227     133.788 208.790 230.235  1.00                 O  
ATOM   1291  CB  GLU   227     133.633 211.592 231.848  1.00                 C  
ATOM   1292  CD  GLU   227     132.960 213.903 232.614  1.00                 C  
ATOM   1293  CG  GLU   227     134.088 213.016 232.125  1.00                 C  
ATOM   1294  OE1 GLU   227     131.788 213.478 232.525  1.00                 O  
ATOM   1295  OE2 GLU   227     133.247 215.022 233.088  1.00                 O  
ATOM   1296  N   GLU   228     134.303 208.514 232.413  1.00                 N  
ATOM   1297  CA  GLU   228     133.886 207.117 232.450  1.00                 C  
ATOM   1298  C   GLU   228     134.588 206.361 231.324  1.00                 C  
ATOM   1299  O   GLU   228     133.925 205.753 230.481  1.00                 O  
ATOM   1300  CB  GLU   228     132.365 207.008 232.327  1.00                 C  
ATOM   1301  CD  GLU   228     130.102 207.499 233.336  1.00                 C  
ATOM   1302  CG  GLU   228     131.601 207.699 233.445  1.00                 C  
ATOM   1303  OE1 GLU   228     129.665 206.762 232.427  1.00                 O  
ATOM   1304  OE2 GLU   228     129.364 208.079 234.160  1.00                 O  
ATOM   1305  N   SER   229     135.911 206.385 231.262  1.00                 N  
ATOM   1306  CA  SER   229     136.560 205.719 230.136  1.00                 C  
ATOM   1307  C   SER   229     136.579 204.201 230.247  1.00                 C  
ATOM   1308  O   SER   229     136.253 203.599 231.267  1.00                 O  
ATOM   1309  CB  SER   229     137.999 206.215 229.977  1.00                 C  
ATOM   1310  OG  SER   229     138.807 205.790 231.061  1.00                 O  
ATOM   1311  N   VAL   230     137.029 203.563 229.164  1.00                 N  
ATOM   1312  CA  VAL   230     137.347 202.111 229.202  1.00                 C  
ATOM   1313  C   VAL   230     138.756 201.919 229.774  1.00                 C  
ATOM   1314  O   VAL   230     139.472 202.928 229.939  1.00                 O  
ATOM   1315  CB  VAL   230     137.231 201.471 227.806  1.00                 C  
ATOM   1316  CG1 VAL   230     135.812 201.607 227.275  1.00                 C  
ATOM   1317  CG2 VAL   230     138.226 202.103 226.846  1.00                 C  
ATOM   1318  N   VAL   231     139.129 200.673 230.076  1.00                 N  
ATOM   1319  CA  VAL   231     140.495 200.387 230.586  1.00                 C  
ATOM   1320  C   VAL   231     141.510 200.729 229.490  1.00                 C  
ATOM   1321  O   VAL   231     141.264 200.355 228.326  1.00                 O  
ATOM   1322  CB  VAL   231     140.635 198.920 231.033  1.00                 C  
ATOM   1323  CG1 VAL   231     139.682 198.619 232.179  1.00                 C  
ATOM   1324  CG2 VAL   231     140.381 197.980 229.864  1.00                 C  
ATOM   1325  N   ASP   232     142.622 201.374 229.857  1.00                 N  
ATOM   1326  CA  ASP   232     143.685 201.693 228.866  1.00                 C  
ATOM   1327  C   ASP   232     144.228 200.369 228.326  1.00                 C  
ATOM   1328  O   ASP   232     144.476 199.470 229.138  1.00                 O  
ATOM   1329  CB  ASP   232     144.783 202.540 229.512  1.00                 C  
ATOM   1330  CG  ASP   232     145.813 203.023 228.509  1.00                 C  
ATOM   1331  OD1 ASP   232     145.561 204.052 227.849  1.00                 O  
ATOM   1332  OD2 ASP   232     146.871 202.372 228.384  1.00                 O  
ATOM   1333  N   PRO   233     144.473 200.220 227.007  1.00                 N  
ATOM   1334  CA  PRO   233     144.889 198.907 226.499  1.00                 C  
ATOM   1335  C   PRO   233     146.219 198.440 227.107  1.00                 C  
ATOM   1336  O   PRO   233     146.314 197.282 227.471  1.00                 O  
ATOM   1337  CB  PRO   233     145.021 199.119 224.990  1.00                 C  
ATOM   1338  CD  PRO   233     144.370 201.215 225.944  1.00                 C  
ATOM   1339  CG  PRO   233     145.168 200.595 224.831  1.00                 C  
ATOM   1340  N   ASN   234     147.199 199.342 227.202  1.00                 N  
ATOM   1341  CA  ASN   234     148.541 198.966 227.736  1.00                 C  
ATOM   1342  C   ASN   234     148.434 198.567 229.212  1.00                 C  
ATOM   1343  O   ASN   234     149.011 197.524 229.574  1.00                 O  
ATOM   1344  CB  ASN   234     149.534 200.115 227.548  1.00                 C  
ATOM   1345  CG  ASN   234     149.960 200.286 226.103  1.00                 C  
ATOM   1346  OD1 ASN   234     149.840 199.363 225.297  1.00                 O  
ATOM   1347  ND2 ASN   234     150.460 201.471 225.771  1.00                 N  
ATOM   1348  N   SER   235     147.699 199.338 230.023  1.00                 N  
ATOM   1349  CA  SER   235     147.659 199.061 231.487  1.00                 C  
ATOM   1350  C   SER   235     146.349 198.392 231.915  1.00                 C  
ATOM   1351  O   SER   235     146.255 198.019 233.100  1.00                 O  
ATOM   1352  CB  SER   235     147.855 200.353 232.282  1.00                 C  
ATOM   1353  OG  SER   235     146.779 201.250 232.072  1.00                 O  
ATOM   1354  N   GLY   236     145.379 198.252 231.007  1.00                 N  
ATOM   1355  CA  GLY   236     144.065 197.702 231.396  1.00                 C  
ATOM   1356  C   GLY   236     143.466 198.498 232.543  1.00                 C  
ATOM   1357  O   GLY   236     142.914 197.868 233.466  1.00                 O  
ATOM   1358  N   GLU   237     143.603 199.829 232.515  1.00                 N  
ATOM   1359  CA  GLU   237     143.120 200.672 233.642  1.00                 C  
ATOM   1360  C   GLU   237     142.142 201.734 233.130  1.00                 C  
ATOM   1361  O   GLU   237     142.510 202.469 232.192  1.00                 O  
ATOM   1362  CB  GLU   237     144.299 201.331 234.362  1.00                 C  
ATOM   1363  CD  GLU   237     146.392 201.036 235.744  1.00                 C  
ATOM   1364  CG  GLU   237     145.238 200.348 235.042  1.00                 C  
ATOM   1365  OE1 GLU   237     146.447 202.284 235.714  1.00                 O  
ATOM   1366  OE2 GLU   237     147.242 200.328 236.324  1.00                 O  
ATOM   1367  N   LYS   238     140.965 201.840 233.755  1.00                 N  
ATOM   1368  CA  LYS   238     139.967 202.871 233.361  1.00                 C  
ATOM   1369  C   LYS   238     140.196 204.139 234.192  1.00                 C  
ATOM   1370  O   LYS   238     140.264 204.048 235.433  1.00                 O  
ATOM   1371  CB  LYS   238     138.545 202.339 233.548  1.00                 C  
ATOM   1372  CD  LYS   238     136.761 201.505 235.105  1.00                 C  
ATOM   1373  CE  LYS   238     136.370 201.274 236.555  1.00                 C  
ATOM   1374  CG  LYS   238     138.177 202.048 234.994  1.00                 C  
ATOM   1375  NZ  LYS   238     134.998 200.709 236.678  1.00                 N  
ATOM   1376  N   ALA   239     140.288 205.285 233.511  1.00                 N  
ATOM   1377  CA  ALA   239     140.725 206.546 234.090  1.00                 C  
ATOM   1378  C   ALA   239     140.390 207.660 233.120  1.00                 C  
ATOM   1379  O   ALA   239     140.698 207.568 231.925  1.00                 O  
ATOM   1380  CB  ALA   239     142.214 206.501 234.397  1.00                 C  
ATOM   1381  N   GLU   240     139.739 208.702 233.635  1.00                 N  
ATOM   1382  CA  GLU   240     139.321 209.808 232.794  1.00                 C  
ATOM   1383  C   GLU   240     140.525 210.477 232.150  1.00                 C  
ATOM   1384  O   GLU   240     141.608 210.569 232.740  1.00                 O  
ATOM   1385  CB  GLU   240     138.519 210.826 233.607  1.00                 C  
ATOM   1386  CD  GLU   240     136.392 211.359 234.861  1.00                 C  
ATOM   1387  CG  GLU   240     137.173 210.312 234.091  1.00                 C  
ATOM   1388  OE1 GLU   240     136.937 212.460 235.087  1.00                 O  
ATOM   1389  OE2 GLU   240     135.235 211.078 235.238  1.00                 O  
ATOM   1390  N   LYS   241     140.327 210.947 230.928  1.00                 N  
ATOM   1391  CA  LYS   241     141.395 211.554 230.153  1.00                 C  
ATOM   1392  C   LYS   241     141.257 213.066 230.192  1.00                 C  
ATOM   1393  O   LYS   241     140.159 213.584 229.988  1.00                 O  
ATOM   1394  CB  LYS   241     141.370 211.041 228.712  1.00                 C  
ATOM   1395  CD  LYS   241     141.256 208.549 228.991  1.00                 C  
ATOM   1396  CE  LYS   241     142.089 207.283 229.105  1.00                 C  
ATOM   1397  CG  LYS   241     142.096 209.721 228.510  1.00                 C  
ATOM   1398  NZ  LYS   241     142.555 206.802 227.775  1.00                 N  
ATOM   1399  N   ASN   242     142.346 213.774 230.478  1.00                 N  
ATOM   1400  CA  ASN   242     142.306 215.234 230.393  1.00                 C  
ATOM   1401  C   ASN   242     143.601 215.614 229.687  1.00                 C  
ATOM   1402  O   ASN   242     144.673 215.594 230.302  1.00                 O  
ATOM   1403  CB  ASN   242     142.152 215.848 231.786  1.00                 C  
ATOM   1404  CG  ASN   242     142.003 217.356 231.745  1.00                 C  
ATOM   1405  OD1 ASN   242     142.104 217.971 230.683  1.00                 O  
ATOM   1406  ND2 ASN   242     141.761 217.957 232.904  1.00                 N  
ATOM   1407  N   VAL   243     143.501 215.958 228.404  1.00                 N  
ATOM   1408  CA  VAL   243     144.679 216.057 227.556  1.00                 C  
ATOM   1409  C   VAL   243     144.760 217.431 226.908  1.00                 C  
ATOM   1410  O   VAL   243     143.761 217.930 226.370  1.00                 O  
ATOM   1411  CB  VAL   243     144.689 214.962 226.473  1.00                 C  
ATOM   1412  CG1 VAL   243     145.901 215.118 225.569  1.00                 C  
ATOM   1413  CG2 VAL   243     144.669 213.582 227.111  1.00                 C  
ATOM   1414  N   PHE   244     145.952 218.040 226.968  1.00                 N  
ATOM   1415  CA  PHE   244     146.242 219.335 226.357  1.00                 C  
ATOM   1416  C   PHE   244     147.127 219.030 225.146  1.00                 C  
ATOM   1417  O   PHE   244     148.271 218.594 225.320  1.00                 O  
ATOM   1418  CB  PHE   244     146.913 220.266 227.368  1.00                 C  
ATOM   1419  CG  PHE   244     146.034 220.636 228.528  1.00                 C  
ATOM   1420  CZ  PHE   244     144.405 221.327 230.672  1.00                 C  
ATOM   1421  CD1 PHE   244     145.915 219.795 229.621  1.00                 C  
ATOM   1422  CE1 PHE   244     145.106 220.136 230.689  1.00                 C  
ATOM   1423  CD2 PHE   244     145.326 221.825 228.527  1.00                 C  
ATOM   1424  CE2 PHE   244     144.517 222.165 229.595  1.00                 C  
ATOM   1425  N   VAL   245     146.650 219.279 223.927  1.00                 N  
ATOM   1426  CA  VAL   245     147.371 218.803 222.753  1.00                 C  
ATOM   1427  C   VAL   245     147.865 219.992 221.945  1.00                 C  
ATOM   1428  O   VAL   245     147.190 221.020 221.847  1.00                 O  
ATOM   1429  CB  VAL   245     146.492 217.884 221.885  1.00                 C  
ATOM   1430  CG1 VAL   245     147.240 217.460 220.631  1.00                 C  
ATOM   1431  CG2 VAL   245     146.047 216.666 222.681  1.00                 C  
ATOM   1432  N   VAL   246     149.055 219.863 221.379  1.00                 N  
ATOM   1433  CA  VAL   246     149.567 220.793 220.383  1.00                 C  
ATOM   1434  C   VAL   246     149.455 220.198 218.985  1.00                 C  
ATOM   1435  O   VAL   246     149.956 219.093 218.748  1.00                 O  
ATOM   1436  CB  VAL   246     151.028 221.184 220.674  1.00                 C  
ATOM   1437  CG1 VAL   246     151.561 222.103 219.585  1.00                 C  
ATOM   1438  CG2 VAL   246     151.140 221.848 222.038  1.00                 C  
ATOM   1439  N   PHE   247     148.842 220.915 218.049  1.00                 N  
ATOM   1440  CA  PHE   247     148.761 220.356 216.705  1.00                 C  
ATOM   1441  C   PHE   247     149.278 221.460 215.803  1.00                 C  
ATOM   1442  O   PHE   247     148.776 222.581 215.858  1.00                 O  
ATOM   1443  CB  PHE   247     147.326 219.929 216.388  1.00                 C  
ATOM   1444  CG  PHE   247     147.161 219.330 215.021  1.00                 C  
ATOM   1445  CZ  PHE   247     146.851 218.227 212.488  1.00                 C  
ATOM   1446  CD1 PHE   247     147.514 218.013 214.778  1.00                 C  
ATOM   1447  CE1 PHE   247     147.361 217.462 213.520  1.00                 C  
ATOM   1448  CD2 PHE   247     146.652 220.082 213.977  1.00                 C  
ATOM   1449  CE2 PHE   247     146.499 219.530 212.719  1.00                 C  
ATOM   1450  N   TYR   248     150.129 221.095 214.851  1.00                 N  
ATOM   1451  CA  TYR   248     150.730 222.045 213.925  1.00                 C  
ATOM   1452  C   TYR   248     150.413 221.801 212.463  1.00                 C  
ATOM   1453  O   TYR   248     150.242 220.661 212.024  1.00                 O  
ATOM   1454  CB  TYR   248     152.252 222.057 214.082  1.00                 C  
ATOM   1455  CG  TYR   248     152.724 222.537 215.436  1.00                 C  
ATOM   1456  OH  TYR   248     154.015 223.843 219.167  1.00                 O  
ATOM   1457  CZ  TYR   248     153.589 223.412 217.932  1.00                 C  
ATOM   1458  CD1 TYR   248     152.455 221.803 216.584  1.00                 C  
ATOM   1459  CE1 TYR   248     152.882 222.234 217.826  1.00                 C  
ATOM   1460  CD2 TYR   248     153.437 223.722 215.562  1.00                 C  
ATOM   1461  CE2 TYR   248     153.873 224.168 216.795  1.00                 C  
ATOM   1462  N   SER   249     150.373 222.897 211.712  1.00                 N  
ATOM   1463  CA  SER   249     150.094 222.787 210.296  1.00                 C  
ATOM   1464  C   SER   249     151.390 222.474 209.567  1.00                 C  
ATOM   1465  O   SER   249     151.378 221.751 208.567  1.00                 O  
ATOM   1466  CB  SER   249     149.458 224.077 209.773  1.00                 C  
ATOM   1467  OG  SER   249     150.369 225.159 209.842  1.00                 O  
ATOM   1468  N   GLY   250     152.507 223.011 210.049  1.00                 N  
ATOM   1469  CA  GLY   250     153.760 222.848 209.345  1.00                 C  
ATOM   1470  C   GLY   250     154.226 221.407 209.421  1.00                 C  
ATOM   1471  O   GLY   250     154.036 220.719 210.422  1.00                 O  
ATOM   1472  N   GLU   251     154.899 220.955 208.366  1.00                 N  
ATOM   1473  CA  GLU   251     155.231 219.539 208.287  1.00                 C  
ATOM   1474  C   GLU   251     156.411 219.209 209.187  1.00                 C  
ATOM   1475  O   GLU   251     156.415 218.169 209.852  1.00                 O  
ATOM   1476  CB  GLU   251     155.540 219.141 206.842  1.00                 C  
ATOM   1477  CD  GLU   251     154.688 218.825 204.486  1.00                 C  
ATOM   1478  CG  GLU   251     154.335 219.178 205.917  1.00                 C  
ATOM   1479  OE1 GLU   251     155.895 218.731 204.177  1.00                 O  
ATOM   1480  OE2 GLU   251     153.758 218.642 203.672  1.00                 O  
ATOM   1481  N   ARG   252     157.413 220.090 209.233  1.00                 N  
ATOM   1482  CA  ARG   252     158.599 219.829 210.040  1.00                 C  
ATOM   1483  C   ARG   252     158.213 219.830 211.503  1.00                 C  
ATOM   1484  O   ARG   252     158.598 218.938 212.271  1.00                 O  
ATOM   1485  CB  ARG   252     159.682 220.871 209.754  1.00                 C  
ATOM   1486  CD  ARG   252     161.335 221.848 208.138  1.00                 C  
ATOM   1487  NE  ARG   252     161.965 221.734 206.825  1.00                 N  
ATOM   1488  CG  ARG   252     160.311 220.751 208.376  1.00                 C  
ATOM   1489  CZ  ARG   252     162.799 222.635 206.316  1.00                 C  
ATOM   1490  NH1 ARG   252     163.324 222.447 205.113  1.00                 N  
ATOM   1491  NH2 ARG   252     163.106 223.722 207.010  1.00                 N  
ATOM   1492  N   ALA   253     157.323 220.734 211.868  1.00                 N  
ATOM   1493  CA  ALA   253     156.961 220.798 213.260  1.00                 C  
ATOM   1494  C   ALA   253     155.920 219.751 213.555  1.00                 C  
ATOM   1495  O   ALA   253     155.874 219.247 214.677  1.00                 O  
ATOM   1496  CB  ALA   253     156.453 222.188 213.612  1.00                 C  
ATOM   1497  N   LYS   254     155.060 219.418 212.591  1.00                 N  
ATOM   1498  CA  LYS   254     154.114 218.370 212.922  1.00                 C  
ATOM   1499  C   LYS   254     154.886 217.081 213.141  1.00                 C  
ATOM   1500  O   LYS   254     154.553 216.295 214.030  1.00                 O  
ATOM   1501  CB  LYS   254     153.071 218.219 211.812  1.00                 C  
ATOM   1502  CD  LYS   254     150.936 217.165 211.018  1.00                 C  
ATOM   1503  CE  LYS   254     149.863 216.130 211.311  1.00                 C  
ATOM   1504  CG  LYS   254     151.998 217.184 212.106  1.00                 C  
ATOM   1505  NZ  LYS   254     148.816 216.101 210.254  1.00                 N  
ATOM   1506  N   SER   255     155.928 216.857 212.334  1.00                 N  
ATOM   1507  CA  SER   255     156.735 215.647 212.458  1.00                 C  
ATOM   1508  C   SER   255     157.435 215.649 213.806  1.00                 C  
ATOM   1509  O   SER   255     157.514 214.626 214.499  1.00                 O  
ATOM   1510  CB  SER   255     157.746 215.557 211.313  1.00                 C  
ATOM   1511  OG  SER   255     157.091 215.385 210.068  1.00                 O  
ATOM   1512  N   LYS   256     157.826 216.847 214.236  1.00                 N  
ATOM   1513  CA  LYS   256     158.529 217.030 215.491  1.00                 C  
ATOM   1514  C   LYS   256     157.608 216.666 216.634  1.00                 C  
ATOM   1515  O   LYS   256     157.967 215.877 217.517  1.00                 O  
ATOM   1516  CB  LYS   256     159.026 218.471 215.621  1.00                 C  
ATOM   1517  CD  LYS   256     160.342 220.168 216.921  1.00                 C  
ATOM   1518  CE  LYS   256     161.116 220.445 218.199  1.00                 C  
ATOM   1519  CG  LYS   256     159.811 218.744 216.894  1.00                 C  
ATOM   1520  NZ  LYS   256     161.643 221.837 218.239  1.00                 N  
ATOM   1521  N   ILE   257     156.401 217.223 216.619  1.00                 N  
ATOM   1522  CA  ILE   257     155.501 216.991 217.729  1.00                 C  
ATOM   1523  C   ILE   257     155.071 215.552 217.666  1.00                 C  
ATOM   1524  O   ILE   257     154.754 214.952 218.694  1.00                 O  
ATOM   1525  CB  ILE   257     154.298 217.952 217.690  1.00                 C  
ATOM   1526  CD1 ILE   257     154.382 218.438 220.191  1.00                 C  
ATOM   1527  CG1 ILE   257     153.557 217.932 219.029  1.00                 C  
ATOM   1528  CG2 ILE   257     153.379 217.608 216.528  1.00                 C  
ATOM   1529  N   LEU   258     154.985 214.986 216.463  1.00                 N  
ATOM   1530  CA  LEU   258     154.617 213.590 216.374  1.00                 C  
ATOM   1531  C   LEU   258     155.634 212.805 217.170  1.00                 C  
ATOM   1532  O   LEU   258     155.284 211.975 218.014  1.00                 O  
ATOM   1533  CB  LEU   258     154.561 213.143 214.912  1.00                 C  
ATOM   1534  CG  LEU   258     154.226 211.670 214.666  1.00                 C  
ATOM   1535  CD1 LEU   258     152.846 211.334 215.209  1.00                 C  
ATOM   1536  CD2 LEU   258     154.306 211.342 213.183  1.00                 C  
ATOM   1537  N   LYS   259     156.915 213.103 216.941  1.00                 N  
ATOM   1538  CA  LYS   259     157.966 212.366 217.622  1.00                 C  
ATOM   1539  C   LYS   259     157.880 212.590 219.123  1.00                 C  
ATOM   1540  O   LYS   259     158.049 211.655 219.915  1.00                 O  
ATOM   1541  CB  LYS   259     159.341 212.783 217.096  1.00                 C  
ATOM   1542  CD  LYS   259     161.002 212.778 215.214  1.00                 C  
ATOM   1543  CE  LYS   259     161.288 212.320 213.793  1.00                 C  
ATOM   1544  CG  LYS   259     159.632 212.313 215.680  1.00                 C  
ATOM   1545  NZ  LYS   259     162.609 212.805 213.309  1.00                 N  
ATOM   1546  N   ILE   260     157.571 213.821 219.528  1.00                 N  
ATOM   1547  CA  ILE   260     157.572 214.159 220.946  1.00                 C  
ATOM   1548  C   ILE   260     156.414 213.463 221.645  1.00                 C  
ATOM   1549  O   ILE   260     156.571 212.850 222.708  1.00                 O  
ATOM   1550  CB  ILE   260     157.497 215.682 221.163  1.00                 C  
ATOM   1551  CD1 ILE   260     160.035 215.915 221.220  1.00                 C  
ATOM   1552  CG1 ILE   260     158.737 216.365 220.584  1.00                 C  
ATOM   1553  CG2 ILE   260     157.311 216.001 222.639  1.00                 C  
ATOM   1554  N   CYS   261     155.231 213.554 221.044  1.00                 N  
ATOM   1555  CA  CYS   261     154.007 213.041 221.627  1.00                 C  
ATOM   1556  C   CYS   261     154.002 211.526 221.611  1.00                 C  
ATOM   1557  O   CYS   261     153.421 210.894 222.501  1.00                 O  
ATOM   1558  CB  CYS   261     152.788 213.585 220.879  1.00                 C  
ATOM   1559  SG  CYS   261     152.502 215.355 221.105  1.00                 S  
ATOM   1560  N   GLU   262     154.679 210.929 220.632  1.00                 N  
ATOM   1561  CA  GLU   262     154.769 209.482 220.583  1.00                 C  
ATOM   1562  C   GLU   262     155.802 208.989 221.571  1.00                 C  
ATOM   1563  O   GLU   262     155.642 207.892 222.116  1.00                 O  
ATOM   1564  CB  GLU   262     155.113 209.014 219.167  1.00                 C  
ATOM   1565  CD  GLU   262     152.742 208.519 218.450  1.00                 C  
ATOM   1566  CG  GLU   262     154.020 209.276 218.144  1.00                 C  
ATOM   1567  OE1 GLU   262     152.824 207.305 218.730  1.00                 O  
ATOM   1568  OE2 GLU   262     151.659 209.140 218.409  1.00                 O  
ATOM   1569  N   ALA   263     156.867 209.756 221.813  1.00                 N  
ATOM   1570  CA  ALA   263     157.801 209.312 222.825  1.00                 C  
ATOM   1571  C   ALA   263     157.069 209.261 224.147  1.00                 C  
ATOM   1572  O   ALA   263     157.292 208.368 224.965  1.00                 O  
ATOM   1573  CB  ALA   263     159.003 210.242 222.881  1.00                 C  
ATOM   1574  N   PHE   264     156.158 210.206 224.352  1.00                 N  
ATOM   1575  CA  PHE   264     155.348 210.220 225.552  1.00                 C  
ATOM   1576  C   PHE   264     154.318 209.108 225.423  1.00                 C  
ATOM   1577  O   PHE   264     153.903 208.756 224.316  1.00                 O  
ATOM   1578  CB  PHE   264     154.692 211.589 225.740  1.00                 C  
ATOM   1579  CG  PHE   264     155.651 212.670 226.148  1.00                 C  
ATOM   1580  CZ  PHE   264     157.427 214.668 226.911  1.00                 C  
ATOM   1581  CD1 PHE   264     156.110 213.594 225.225  1.00                 C  
ATOM   1582  CE1 PHE   264     156.993 214.589 225.601  1.00                 C  
ATOM   1583  CD2 PHE   264     156.096 212.763 227.455  1.00                 C  
ATOM   1584  CE2 PHE   264     156.978 213.758 227.831  1.00                 C  
ATOM   1585  N   GLY   265     153.915 208.529 226.550  1.00                 N  
ATOM   1586  CA  GLY   265     152.843 207.546 226.441  1.00                 C  
ATOM   1587  C   GLY   265     151.532 208.236 226.086  1.00                 C  
ATOM   1588  O   GLY   265     150.749 208.580 226.977  1.00                 O  
ATOM   1589  N   ALA   266     151.279 208.441 224.794  1.00                 N  
ATOM   1590  CA  ALA   266     150.061 209.084 224.319  1.00                 C  
ATOM   1591  C   ALA   266     149.554 208.340 223.095  1.00                 C  
ATOM   1592  O   ALA   266     150.349 207.832 222.297  1.00                 O  
ATOM   1593  CB  ALA   266     150.323 210.549 224.005  1.00                 C  
ATOM   1594  N   ASN   267     148.236 208.275 222.930  1.00                 N  
ATOM   1595  CA  ASN   267     147.677 207.686 221.722  1.00                 C  
ATOM   1596  C   ASN   267     147.175 208.760 220.763  1.00                 C  
ATOM   1597  O   ASN   267     146.299 209.555 221.122  1.00                 O  
ATOM   1598  CB  ASN   267     146.551 206.711 222.073  1.00                 C  
ATOM   1599  CG  ASN   267     147.045 205.504 222.845  1.00                 C  
ATOM   1600  OD1 ASN   267     148.229 205.169 222.801  1.00                 O  
ATOM   1601  ND2 ASN   267     146.137 204.845 223.555  1.00                 N  
ATOM   1602  N   ARG   268     147.734 208.783 219.551  1.00                 N  
ATOM   1603  CA  ARG   268     147.331 209.694 218.474  1.00                 C  
ATOM   1604  C   ARG   268     146.894 208.785 217.330  1.00                 C  
ATOM   1605  O   ARG   268     147.626 208.592 216.358  1.00                 O  
ATOM   1606  CB  ARG   268     148.486 210.625 218.099  1.00                 C  
ATOM   1607  CD  ARG   268     147.728 212.637 219.394  1.00                 C  
ATOM   1608  NE  ARG   268     147.424 213.385 218.177  1.00                 N  
ATOM   1609  CG  ARG   268     148.847 211.631 219.180  1.00                 C  
ATOM   1610  CZ  ARG   268     148.065 214.486 217.797  1.00                 C  
ATOM   1611  NH1 ARG   268     147.719 215.100 216.674  1.00                 N  
ATOM   1612  NH2 ARG   268     149.051 214.969 218.540  1.00                 N  
ATOM   1613  N   TYR   269     145.708 208.247 217.438  1.00                 N  
ATOM   1614  CA  TYR   269     145.171 207.286 216.481  1.00                 C  
ATOM   1615  C   TYR   269     144.362 207.933 215.365  1.00                 C  
ATOM   1616  O   TYR   269     144.572 207.661 214.178  1.00                 O  
ATOM   1617  CB  TYR   269     144.294 206.254 217.193  1.00                 C  
ATOM   1618  CG  TYR   269     145.062 205.321 218.102  1.00                 C  
ATOM   1619  OH  TYR   269     147.172 202.766 220.614  1.00                 O  
ATOM   1620  CZ  TYR   269     146.474 203.610 219.781  1.00                 C  
ATOM   1621  CD1 TYR   269     145.406 205.707 219.391  1.00                 C  
ATOM   1622  CE1 TYR   269     146.107 204.861 220.229  1.00                 C  
ATOM   1623  CD2 TYR   269     145.440 204.057 217.668  1.00                 C  
ATOM   1624  CE2 TYR   269     146.142 203.197 218.492  1.00                 C  
ATOM   1625  N   PRO   270     143.438 208.805 215.738  1.00                 N  
ATOM   1626  CA  PRO   270     142.593 209.502 214.766  1.00                 C  
ATOM   1627  C   PRO   270     143.282 210.652 214.050  1.00                 C  
ATOM   1628  O   PRO   270     144.319 211.164 214.472  1.00                 O  
ATOM   1629  CB  PRO   270     141.424 210.027 215.601  1.00                 C  
ATOM   1630  CD  PRO   270     143.022 209.186 217.172  1.00                 C  
ATOM   1631  CG  PRO   270     142.010 210.275 216.951  1.00                 C  
ATOM   1632  N   PHE   271     142.678 211.026 212.922  1.00                 N  
ATOM   1633  CA  PHE   271     143.070 212.207 212.164  1.00                 C  
ATOM   1634  C   PHE   271     141.762 212.920 211.853  1.00                 C  
ATOM   1635  O   PHE   271     141.128 212.717 210.809  1.00                 O  
ATOM   1636  CB  PHE   271     143.856 211.805 210.914  1.00                 C  
ATOM   1637  CG  PHE   271     145.120 211.050 211.210  1.00                 C  
ATOM   1638  CZ  PHE   271     147.463 209.659 211.757  1.00                 C  
ATOM   1639  CD1 PHE   271     145.120 209.667 211.268  1.00                 C  
ATOM   1640  CE1 PHE   271     146.283 208.973 211.540  1.00                 C  
ATOM   1641  CD2 PHE   271     146.309 211.722 211.429  1.00                 C  
ATOM   1642  CE2 PHE   271     147.473 211.028 211.701  1.00                 C  
ATOM   1643  N   SER   272     141.341 213.774 212.784  1.00                 N  
ATOM   1644  CA  SER   272     140.100 214.552 212.672  1.00                 C  
ATOM   1645  C   SER   272     139.982 215.443 211.449  1.00                 C  
ATOM   1646  O   SER   272     140.960 216.025 210.984  1.00                 O  
ATOM   1647  CB  SER   272     139.911 215.439 213.904  1.00                 C  
ATOM   1648  OG  SER   272     138.758 216.253 213.775  1.00                 O  
ATOM   1649  N   GLU   273     138.762 215.531 210.921  1.00                 N  
ATOM   1650  CA  GLU   273     138.513 216.369 209.760  1.00                 C  
ATOM   1651  C   GLU   273     137.189 217.093 209.964  1.00                 C  
ATOM   1652  O   GLU   273     136.272 216.582 210.616  1.00                 O  
ATOM   1653  CB  GLU   273     138.501 215.526 208.483  1.00                 C  
ATOM   1654  CD  GLU   273     139.785 214.050 206.886  1.00                 C  
ATOM   1655  CG  GLU   273     139.826 214.848 208.174  1.00                 C  
ATOM   1656  OE1 GLU   273     138.681 213.877 206.329  1.00                 O  
ATOM   1657  OE2 GLU   273     140.858 213.598 206.433  1.00                 O  
ATOM   1658  N   ASP   274     137.093 218.277 209.357  1.00                 N  
ATOM   1659  CA  ASP   274     135.990 219.226 209.465  1.00                 C  
ATOM   1660  C   ASP   274     134.794 218.619 208.770  1.00                 C  
ATOM   1661  O   ASP   274     133.661 218.664 209.262  1.00                 O  
ATOM   1662  CB  ASP   274     136.381 220.574 208.856  1.00                 C  
ATOM   1663  CG  ASP   274     137.396 221.321 209.699  1.00                 C  
ATOM   1664  OD1 ASP   274     137.592 220.938 210.871  1.00                 O  
ATOM   1665  OD2 ASP   274     137.995 222.290 209.187  1.00                 O  
ATOM   1666  N   LEU   275     135.047 218.056 207.601  1.00                 N  
ATOM   1667  CA  LEU   275     133.990 217.428 206.818  1.00                 C  
ATOM   1668  C   LEU   275     133.236 216.382 207.613  1.00                 C  
ATOM   1669  O   LEU   275     133.820 215.607 208.375  1.00                 O  
ATOM   1670  CB  LEU   275     134.567 216.791 205.552  1.00                 C  
ATOM   1671  CG  LEU   275     135.150 217.752 204.514  1.00                 C  
ATOM   1672  CD1 LEU   275     135.821 216.984 203.387  1.00                 C  
ATOM   1673  CD2 LEU   275     134.067 218.666 203.961  1.00                 C  
ATOM   1674  N   GLY   276     131.920 216.372 207.431  1.00                 N  
ATOM   1675  CA  GLY   276     131.076 215.502 208.224  1.00                 C  
ATOM   1676  C   GLY   276     131.357 214.068 207.845  1.00                 C  
ATOM   1677  O   GLY   276     130.890 213.158 208.528  1.00                 O  
ATOM   1678  N   LYS   277     132.084 213.876 206.743  1.00                 N  
ATOM   1679  CA  LYS   277     132.387 212.551 206.234  1.00                 C  
ATOM   1680  C   LYS   277     133.127 211.786 207.308  1.00                 C  
ATOM   1681  O   LYS   277     132.913 210.587 207.500  1.00                 O  
ATOM   1682  CB  LYS   277     133.207 212.646 204.946  1.00                 C  
ATOM   1683  CD  LYS   277     133.303 213.250 202.511  1.00                 C  
ATOM   1684  CE  LYS   277     132.524 213.779 201.318  1.00                 C  
ATOM   1685  CG  LYS   277     132.425 213.162 203.749  1.00                 C  
ATOM   1686  NZ  LYS   277     133.383 213.911 200.109  1.00                 N  
ATOM   1687  N   GLN   278     133.999 212.481 208.031  1.00                 N  
ATOM   1688  CA  GLN   278     134.762 211.825 209.072  1.00                 C  
ATOM   1689  C   GLN   278     133.823 211.458 210.206  1.00                 C  
ATOM   1690  O   GLN   278     133.997 210.414 210.841  1.00                 O  
ATOM   1691  CB  GLN   278     135.895 212.731 209.558  1.00                 C  
ATOM   1692  CD  GLN   278     137.580 210.896 209.972  1.00                 C  
ATOM   1693  CG  GLN   278     136.829 212.074 210.561  1.00                 C  
ATOM   1694  OE1 GLN   278     138.190 211.005 208.909  1.00                 O  
ATOM   1695  NE2 GLN   278     137.538 209.763 210.665  1.00                 N  
ATOM   1696  N   ALA   279     132.803 212.286 210.447  1.00                 N  
ATOM   1697  CA  ALA   279     131.839 211.963 211.495  1.00                 C  
ATOM   1698  C   ALA   279     131.043 210.740 211.076  1.00                 C  
ATOM   1699  O   ALA   279     130.730 209.867 211.892  1.00                 O  
ATOM   1700  CB  ALA   279     130.926 213.150 211.760  1.00                 C  
ATOM   1701  N   GLN   280     130.722 210.670 209.792  1.00                 N  
ATOM   1702  CA  GLN   280     129.984 209.546 209.250  1.00                 C  
ATOM   1703  C   GLN   280     130.823 208.294 209.408  1.00                 C  
ATOM   1704  O   GLN   280     130.317 207.221 209.763  1.00                 O  
ATOM   1705  CB  GLN   280     129.626 209.797 207.784  1.00                 C  
ATOM   1706  CD  GLN   280     128.332 211.178 206.112  1.00                 C  
ATOM   1707  CG  GLN   280     128.576 210.876 207.577  1.00                 C  
ATOM   1708  OE1 GLN   280     129.226 211.028 205.279  1.00                 O  
ATOM   1709  NE2 GLN   280     127.116 211.607 205.792  1.00                 N  
ATOM   1710  N   MET   281     132.127 208.445 209.192  1.00                 N  
ATOM   1711  CA  MET   281     133.057 207.341 209.346  1.00                 C  
ATOM   1712  C   MET   281     133.036 206.867 210.781  1.00                 C  
ATOM   1713  O   MET   281     133.023 205.662 211.047  1.00                 O  
ATOM   1714  CB  MET   281     134.466 207.765 208.928  1.00                 C  
ATOM   1715  SD  MET   281     136.234 208.698 207.009  1.00                 S  
ATOM   1716  CE  MET   281     137.307 207.312 207.377  1.00                 C  
ATOM   1717  CG  MET   281     134.625 208.006 207.435  1.00                 C  
ATOM   1718  N   MET   282     133.104 207.799 211.726  1.00                 N  
ATOM   1719  CA  MET   282     133.101 207.378 213.118  1.00                 C  
ATOM   1720  C   MET   282     131.793 206.679 213.461  1.00                 C  
ATOM   1721  O   MET   282     131.783 205.726 214.242  1.00                 O  
ATOM   1722  CB  MET   282     133.323 208.578 214.041  1.00                 C  
ATOM   1723  SD  MET   282     135.027 210.380 215.275  1.00                 S  
ATOM   1724  CE  MET   282     134.073 211.756 214.639  1.00                 C  
ATOM   1725  CG  MET   282     134.733 209.142 213.998  1.00                 C  
ATOM   1726  N   THR   283     130.673 207.149 212.905  1.00                 N  
ATOM   1727  CA  THR   283     129.395 206.507 213.195  1.00                 C  
ATOM   1728  C   THR   283     129.434 205.069 212.701  1.00                 C  
ATOM   1729  O   THR   283     129.048 204.124 213.411  1.00                 O  
ATOM   1730  CB  THR   283     128.222 207.266 212.547  1.00                 C  
ATOM   1731  OG1 THR   283     128.154 208.593 213.083  1.00                 O  
ATOM   1732  CG2 THR   283     126.907 206.558 212.833  1.00                 C  
ATOM   1733  N   GLU   284     129.964 204.898 211.490  1.00                 N  
ATOM   1734  CA  GLU   284     130.137 203.576 210.924  1.00                 C  
ATOM   1735  C   GLU   284     131.018 202.711 211.797  1.00                 C  
ATOM   1736  O   GLU   284     130.727 201.532 212.026  1.00                 O  
ATOM   1737  CB  GLU   284     130.730 203.669 209.517  1.00                 C  
ATOM   1738  CD  GLU   284     130.421 204.383 207.114  1.00                 C  
ATOM   1739  CG  GLU   284     129.775 204.233 208.477  1.00                 C  
ATOM   1740  OE1 GLU   284     131.657 204.228 207.021  1.00                 O  
ATOM   1741  OE2 GLU   284     129.691 204.655 206.137  1.00                 O  
ATOM   1742  N   VAL   285     132.113 203.281 212.295  1.00                 N  
ATOM   1743  CA  VAL   285     132.973 202.474 213.140  1.00                 C  
ATOM   1744  C   VAL   285     132.198 202.097 214.383  1.00                 C  
ATOM   1745  O   VAL   285     132.401 201.018 214.936  1.00                 O  
ATOM   1746  CB  VAL   285     134.274 203.218 213.495  1.00                 C  
ATOM   1747  CG1 VAL   285     135.059 202.446 214.545  1.00                 C  
ATOM   1748  CG2 VAL   285     135.118 203.439 212.249  1.00                 C  
ATOM   1749  N   SER   286     131.428 203.040 214.940  1.00                 N  
ATOM   1750  CA  SER   286     130.723 202.745 216.179  1.00                 C  
ATOM   1751  C   SER   286     129.875 201.501 215.970  1.00                 C  
ATOM   1752  O   SER   286     129.772 200.626 216.843  1.00                 O  
ATOM   1753  CB  SER   286     129.867 203.939 216.606  1.00                 C  
ATOM   1754  OG  SER   286     130.677 205.050 216.950  1.00                 O  
ATOM   1755  N   GLY   287     129.274 201.412 214.775  1.00                 N  
ATOM   1756  CA  GLY   287     128.479 200.243 214.416  1.00                 C  
ATOM   1757  C   GLY   287     129.352 199.002 214.360  1.00                 C  
ATOM   1758  O   GLY   287     128.976 197.934 214.864  1.00                 O  
ATOM   1759  N   ARG   288     130.542 199.138 213.773  1.00                 N  
ATOM   1760  CA  ARG   288     131.394 197.967 213.627  1.00                 C  
ATOM   1761  C   ARG   288     131.853 197.511 214.998  1.00                 C  
ATOM   1762  O   ARG   288     132.019 196.315 215.241  1.00                 O  
ATOM   1763  CB  ARG   288     132.587 198.282 212.723  1.00                 C  
ATOM   1764  CD  ARG   288     131.667 197.310 210.600  1.00                 C  
ATOM   1765  NE  ARG   288     131.393 197.531 209.182  1.00                 N  
ATOM   1766  CG  ARG   288     132.214 198.557 211.275  1.00                 C  
ATOM   1767  CZ  ARG   288     130.750 196.668 208.402  1.00                 C  
ATOM   1768  NH1 ARG   288     130.546 196.954 207.123  1.00                 N  
ATOM   1769  NH2 ARG   288     130.313 195.520 208.902  1.00                 N  
ATOM   1770  N   LEU   289     132.062 198.478 215.889  1.00                 N  
ATOM   1771  CA  LEU   289     132.474 198.249 217.270  1.00                 C  
ATOM   1772  C   LEU   289     131.403 197.485 218.030  1.00                 C  
ATOM   1773  O   LEU   289     131.699 196.548 218.781  1.00                 O  
ATOM   1774  CB  LEU   289     132.774 199.578 217.967  1.00                 C  
ATOM   1775  CG  LEU   289     133.236 199.490 219.423  1.00                 C  
ATOM   1776  CD1 LEU   289     134.527 198.693 219.531  1.00                 C  
ATOM   1777  CD2 LEU   289     133.422 200.880 220.012  1.00                 C  
ATOM   1778  N   SER   290     130.139 197.869 217.848  1.00                 N  
ATOM   1779  CA  SER   290     129.088 197.121 218.521  1.00                 C  
ATOM   1780  C   SER   290     129.038 195.710 217.964  1.00                 C  
ATOM   1781  O   SER   290     128.835 194.739 218.713  1.00                 O  
ATOM   1782  CB  SER   290     127.739 197.824 218.355  1.00                 C  
ATOM   1783  OG  SER   290     127.336 197.840 216.997  1.00                 O  
ATOM   1784  N   GLU   291     129.249 195.571 216.652  1.00                 N  
ATOM   1785  CA  GLU   291     129.243 194.229 216.097  1.00                 C  
ATOM   1786  C   GLU   291     130.379 193.448 216.734  1.00                 C  
ATOM   1787  O   GLU   291     130.236 192.263 217.060  1.00                 O  
ATOM   1788  CB  GLU   291     129.377 194.279 214.574  1.00                 C  
ATOM   1789  CD  GLU   291     128.346 194.927 212.361  1.00                 C  
ATOM   1790  CG  GLU   291     128.149 194.820 213.860  1.00                 C  
ATOM   1791  OE1 GLU   291     129.494 194.761 211.899  1.00                 O  
ATOM   1792  OE2 GLU   291     127.352 195.177 211.647  1.00                 O  
ATOM   1793  N   LEU   292     131.524 194.114 216.908  1.00                 N  
ATOM   1794  CA  LEU   292     132.694 193.459 217.460  1.00                 C  
ATOM   1795  C   LEU   292     132.352 192.949 218.841  1.00                 C  
ATOM   1796  O   LEU   292     132.773 191.860 219.235  1.00                 O  
ATOM   1797  CB  LEU   292     133.881 194.424 217.498  1.00                 C  
ATOM   1798  CG  LEU   292     135.195 193.862 218.044  1.00                 C  
ATOM   1799  CD1 LEU   292     135.671 192.691 217.198  1.00                 C  
ATOM   1800  CD2 LEU   292     136.262 194.944 218.097  1.00                 C  
ATOM   1801  N   LYS   293     131.656 193.779 219.621  1.00                 N  
ATOM   1802  CA  LYS   293     131.339 193.388 220.986  1.00                 C  
ATOM   1803  C   LYS   293     130.455 192.160 220.962  1.00                 C  
ATOM   1804  O   LYS   293     130.607 191.246 221.781  1.00                 O  
ATOM   1805  CB  LYS   293     130.660 194.540 221.729  1.00                 C  
ATOM   1806  CD  LYS   293     129.737 195.446 223.880  1.00                 C  
ATOM   1807  CE  LYS   293     129.394 195.135 225.328  1.00                 C  
ATOM   1808  CG  LYS   293     130.337 194.236 223.183  1.00                 C  
ATOM   1809  NZ  LYS   293     128.803 196.312 226.024  1.00                 N  
ATOM   1810  N   THR   294     129.531 192.118 220.002  1.00                 N  
ATOM   1811  CA  THR   294     128.641 190.970 219.909  1.00                 C  
ATOM   1812  C   THR   294     129.432 189.716 219.553  1.00                 C  
ATOM   1813  O   THR   294     129.195 188.626 220.097  1.00                 O  
ATOM   1814  CB  THR   294     127.530 191.200 218.868  1.00                 C  
ATOM   1815  OG1 THR   294     126.737 192.330 219.253  1.00                 O  
ATOM   1816  CG2 THR   294     126.626 189.981 218.775  1.00                 C  
ATOM   1817  N   THR   295     130.460 189.890 218.725  1.00                 N  
ATOM   1818  CA  THR   295     131.307 188.764 218.359  1.00                 C  
ATOM   1819  C   THR   295     132.108 188.315 219.562  1.00                 C  
ATOM   1820  O   THR   295     132.330 187.116 219.762  1.00                 O  
ATOM   1821  CB  THR   295     132.252 189.123 217.197  1.00                 C  
ATOM   1822  OG1 THR   295     131.480 189.475 216.042  1.00                 O  
ATOM   1823  CG2 THR   295     133.139 187.938 216.846  1.00                 C  
ATOM   1824  N   ILE   296     132.631 189.266 220.329  1.00                 N  
ATOM   1825  CA  ILE   296     133.378 188.891 221.515  1.00                 C  
ATOM   1826  C   ILE   296     132.486 188.088 222.440  1.00                 C  
ATOM   1827  O   ILE   296     132.926 187.107 223.048  1.00                 O  
ATOM   1828  CB  ILE   296     133.945 190.126 222.239  1.00                 C  
ATOM   1829  CD1 ILE   296     135.446 192.156 221.889  1.00                 C  
ATOM   1830  CG1 ILE   296     135.034 190.788 221.393  1.00                 C  
ATOM   1831  CG2 ILE   296     134.453 189.747 223.621  1.00                 C  
ATOM   1832  N   GLY   297     131.220 188.494 222.549  1.00                 N  
ATOM   1833  CA  GLY   297     130.302 187.789 223.430  1.00                 C  
ATOM   1834  C   GLY   297     130.111 186.367 222.936  1.00                 C  
ATOM   1835  O   GLY   297     130.065 185.422 223.733  1.00                 O  
ATOM   1836  N   ALA   298     130.129 186.188 221.616  1.00                 N  
ATOM   1837  CA  ALA   298     129.951 184.846 221.078  1.00                 C  
ATOM   1838  C   ALA   298     131.199 184.016 221.327  1.00                 C  
ATOM   1839  O   ALA   298     131.118 182.840 221.711  1.00                 O  
ATOM   1840  CB  ALA   298     129.634 184.908 219.592  1.00                 C  
ATOM   1841  N   GLY   299     132.364 184.629 221.141  1.00                 N  
ATOM   1842  CA  GLY   299     133.611 183.899 221.282  1.00                 C  
ATOM   1843  C   GLY   299     133.777 183.475 222.731  1.00                 C  
ATOM   1844  O   GLY   299     134.205 182.354 223.023  1.00                 O  
ATOM   1845  N   LEU   300     133.364 184.351 223.646  1.00                 N  
ATOM   1846  CA  LEU   300     133.421 184.075 225.075  1.00                 C  
ATOM   1847  C   LEU   300     132.457 182.959 225.453  1.00                 C  
ATOM   1848  O   LEU   300     132.791 182.099 226.275  1.00                 O  
ATOM   1849  CB  LEU   300     133.106 185.339 225.878  1.00                 C  
ATOM   1850  CG  LEU   300     134.142 186.462 225.809  1.00                 C  
ATOM   1851  CD1 LEU   300     133.626 187.713 226.503  1.00                 C  
ATOM   1852  CD2 LEU   300     135.458 186.018 226.429  1.00                 C  
ATOM   1853  N   ASP   301     131.260 182.954 224.859  1.00                 N  
ATOM   1854  CA  ASP   301     130.307 181.894 225.169  1.00                 C  
ATOM   1855  C   ASP   301     130.873 180.554 224.741  1.00                 C  
ATOM   1856  O   ASP   301     130.793 179.569 225.490  1.00                 O  
ATOM   1857  CB  ASP   301     128.966 182.162 224.483  1.00                 C  
ATOM   1858  CG  ASP   301     128.208 183.313 225.114  1.00                 C  
ATOM   1859  OD1 ASP   301     128.577 183.724 226.234  1.00                 O  
ATOM   1860  OD2 ASP   301     127.246 183.805 224.488  1.00                 O  
ATOM   1861  N   GLN   302     131.487 180.502 223.560  1.00                 N  
ATOM   1862  CA  GLN   302     132.024 179.216 223.146  1.00                 C  
ATOM   1863  C   GLN   302     133.143 178.851 224.102  1.00                 C  
ATOM   1864  O   GLN   302     133.292 177.684 224.477  1.00                 O  
ATOM   1865  CB  GLN   302     132.512 179.280 221.697  1.00                 C  
ATOM   1866  CD  GLN   302     131.869 176.919 221.070  1.00                 C  
ATOM   1867  CG  GLN   302     132.982 177.946 221.141  1.00                 C  
ATOM   1868  OE1 GLN   302     130.820 177.168 220.476  1.00                 O  
ATOM   1869  NE2 GLN   302     132.096 175.760 221.676  1.00                 N  
ATOM   1870  N   ARG   303     133.990 179.836 224.427  1.00                 N  
ATOM   1871  CA  ARG   303     135.152 179.592 225.269  1.00                 C  
ATOM   1872  C   ARG   303     134.694 178.945 226.566  1.00                 C  
ATOM   1873  O   ARG   303     135.260 177.950 227.031  1.00                 O  
ATOM   1874  CB  ARG   303     135.904 180.897 225.536  1.00                 C  
ATOM   1875  CD  ARG   303     137.863 182.060 226.590  1.00                 C  
ATOM   1876  NE  ARG   303     139.083 181.914 227.379  1.00                 N  
ATOM   1877  CG  ARG   303     137.158 180.730 226.379  1.00                 C  
ATOM   1878  CZ  ARG   303     139.121 181.930 228.707  1.00                 C  
ATOM   1879  NH1 ARG   303     140.278 181.789 229.340  1.00                 N  
ATOM   1880  NH2 ARG   303     138.001 182.087 229.400  1.00                 N  
ATOM   1881  N   ASN   304     133.622 179.500 227.141  1.00                 N  
ATOM   1882  CA  ASN   304     133.109 179.045 228.426  1.00                 C  
ATOM   1883  C   ASN   304     132.544 177.639 228.298  1.00                 C  
ATOM   1884  O   ASN   304     132.765 176.783 229.170  1.00                 O  
ATOM   1885  CB  ASN   304     132.053 180.017 228.956  1.00                 C  
ATOM   1886  CG  ASN   304     132.656 181.316 229.456  1.00                 C  
ATOM   1887  OD1 ASN   304     133.845 181.380 229.768  1.00                 O  
ATOM   1888  ND2 ASN   304     131.834 182.356 229.533  1.00                 N  
ATOM   1889  N   ILE   305     131.867 177.369 227.181  1.00                 N  
ATOM   1890  CA  ILE   305     131.203 176.082 227.015  1.00                 C  
ATOM   1891  C   ILE   305     132.258 174.996 226.893  1.00                 C  
ATOM   1892  O   ILE   305     132.194 173.958 227.570  1.00                 O  
ATOM   1893  CB  ILE   305     130.266 176.084 225.792  1.00                 C  
ATOM   1894  CD1 ILE   305     128.263 177.296 224.785  1.00                 C  
ATOM   1895  CG1 ILE   305     129.086 177.029 226.026  1.00                 C  
ATOM   1896  CG2 ILE   305     129.806 174.670 225.473  1.00                 C  
ATOM   1897  N   LEU   306     133.314 175.313 226.151  1.00                 N  
ATOM   1898  CA  LEU   306     134.391 174.378 225.891  1.00                 C  
ATOM   1899  C   LEU   306     135.163 174.140 227.174  1.00                 C  
ATOM   1900  O   LEU   306     135.571 173.013 227.466  1.00                 O  
ATOM   1901  CB  LEU   306     135.307 174.909 224.786  1.00                 C  
ATOM   1902  CG  LEU   306     134.705 174.978 223.382  1.00                 C  
ATOM   1903  CD1 LEU   306     135.654 175.681 222.424  1.00                 C  
ATOM   1904  CD2 LEU   306     134.373 173.585 222.870  1.00                 C  
ATOM   1905  N   LEU   307     135.410 175.196 227.947  1.00                 N  
ATOM   1906  CA  LEU   307     136.172 174.993 229.166  1.00                 C  
ATOM   1907  C   LEU   307     135.386 174.152 230.167  1.00                 C  
ATOM   1908  O   LEU   307     135.971 173.295 230.841  1.00                 O  
ATOM   1909  CB  LEU   307     136.552 176.337 229.790  1.00                 C  
ATOM   1910  CG  LEU   307     137.563 177.183 229.014  1.00                 C  
ATOM   1911  CD1 LEU   307     137.718 178.556 229.651  1.00                 C  
ATOM   1912  CD2 LEU   307     138.910 176.480 228.941  1.00                 C  
ATOM   1913  N   GLU   308     134.067 174.358 230.290  1.00                 N  
ATOM   1914  CA  GLU   308     133.363 173.532 231.271  1.00                 C  
ATOM   1915  C   GLU   308     133.386 172.084 230.810  1.00                 C  
ATOM   1916  O   GLU   308     133.563 171.145 231.612  1.00                 O  
ATOM   1917  CB  GLU   308     131.928 174.029 231.459  1.00                 C  
ATOM   1918  CD  GLU   308     130.394 175.866 232.265  1.00                 C  
ATOM   1919  CG  GLU   308     131.824 175.379 232.150  1.00                 C  
ATOM   1920  OE1 GLU   308     129.504 175.250 231.640  1.00                 O  
ATOM   1921  OE2 GLU   308     130.161 176.864 232.979  1.00                 O  
ATOM   1922  N   THR   309     133.279 171.904 229.496  1.00                 N  
ATOM   1923  CA  THR   309     133.341 170.575 228.914  1.00                 C  
ATOM   1924  C   THR   309     134.680 169.918 229.208  1.00                 C  
ATOM   1925  O   THR   309     134.748 168.744 229.608  1.00                 O  
ATOM   1926  CB  THR   309     133.110 170.614 227.392  1.00                 C  
ATOM   1927  OG1 THR   309     131.801 171.129 227.118  1.00                 O  
ATOM   1928  CG2 THR   309     133.216 169.217 226.801  1.00                 C  
ATOM   1929  N   ILE   310     135.752 170.694 229.094  1.00                 N  
ATOM   1930  CA  ILE   310     137.063 170.177 229.431  1.00                 C  
ATOM   1931  C   ILE   310     137.190 169.827 230.901  1.00                 C  
ATOM   1932  O   ILE   310     137.859 168.854 231.238  1.00                 O  
ATOM   1933  CB  ILE   310     138.176 171.172 229.054  1.00                 C  
ATOM   1934  CD1 ILE   310     138.528 170.102 226.767  1.00                 C  
ATOM   1935  CG1 ILE   310     138.225 171.368 227.537  1.00                 C  
ATOM   1936  CG2 ILE   310     139.515 170.709 229.608  1.00                 C  
ATOM   1937  N   GLY   311     136.609 170.613 231.800  1.00                 N  
ATOM   1938  CA  GLY   311     136.757 170.200 233.191  1.00                 C  
ATOM   1939  C   GLY   311     136.095 168.854 233.434  1.00                 C  
ATOM   1940  O   GLY   311     136.702 167.952 234.056  1.00                 O  
ATOM   1941  N   ASP   312     134.975 168.618 232.736  1.00                 N  
ATOM   1942  CA  ASP   312     134.309 167.335 232.916  1.00                 C  
ATOM   1943  C   ASP   312     135.137 166.211 232.324  1.00                 C  
ATOM   1944  O   ASP   312     135.141 165.100 232.858  1.00                 O  
ATOM   1945  CB  ASP   312     132.918 167.360 232.280  1.00                 C  
ATOM   1946  CG  ASP   312     131.940 168.224 233.052  1.00                 C  
ATOM   1947  OD1 ASP   312     132.245 168.578 234.209  1.00                 O  
ATOM   1948  OD2 ASP   312     130.867 168.546 232.498  1.00                 O  
ATOM   1949  N   LYS   313     135.849 166.474 231.235  1.00                 N  
ATOM   1950  CA  LYS   313     136.535 165.363 230.583  1.00                 C  
ATOM   1951  C   LYS   313     137.852 165.117 231.294  1.00                 C  
ATOM   1952  O   LYS   313     138.304 163.973 231.440  1.00                 O  
ATOM   1953  CB  LYS   313     136.752 165.664 229.099  1.00                 C  
ATOM   1954  CD  LYS   313     135.764 165.975 226.813  1.00                 C  
ATOM   1955  CE  LYS   313     134.488 165.971 225.986  1.00                 C  
ATOM   1956  CG  LYS   313     135.476 165.667 228.273  1.00                 C  
ATOM   1957  NZ  LYS   313     134.749 166.313 224.560  1.00                 N  
ATOM   1958  N   PHE   314     138.479 166.216 231.707  1.00                 N  
ATOM   1959  CA  PHE   314     139.821 166.235 232.247  1.00                 C  
ATOM   1960  C   PHE   314     139.874 165.506 233.562  1.00                 C  
ATOM   1961  O   PHE   314     140.870 164.833 233.854  1.00                 O  
ATOM   1962  CB  PHE   314     140.310 167.675 232.417  1.00                 C  
ATOM   1963  CG  PHE   314     141.725 167.780 232.908  1.00                 C  
ATOM   1964  CZ  PHE   314     144.343 167.977 233.822  1.00                 C  
ATOM   1965  CD1 PHE   314     142.788 167.517 232.061  1.00                 C  
ATOM   1966  CE1 PHE   314     144.091 167.615 232.512  1.00                 C  
ATOM   1967  CD2 PHE   314     141.995 168.142 234.216  1.00                 C  
ATOM   1968  CE2 PHE   314     143.297 168.240 234.667  1.00                 C  
ATOM   1969  N   GLU   315     138.798 165.552 234.357  1.00                 N  
ATOM   1970  CA  GLU   315     138.941 164.806 235.601  1.00                 C  
ATOM   1971  C   GLU   315     139.071 163.314 235.316  1.00                 C  
ATOM   1972  O   GLU   315     139.792 162.608 236.025  1.00                 O  
ATOM   1973  CB  GLU   315     137.751 165.071 236.525  1.00                 C  
ATOM   1974  CD  GLU   315     135.273 164.813 236.943  1.00                 C  
ATOM   1975  CG  GLU   315     136.437 164.489 236.028  1.00                 C  
ATOM   1976  OE1 GLU   315     135.515 165.090 238.137  1.00                 O  
ATOM   1977  OE2 GLU   315     134.119 164.789 236.467  1.00                 O  
ATOM   1978  N   GLN   316     138.409 162.837 234.266  1.00                 N  
ATOM   1979  CA  GLN   316     138.397 161.422 233.916  1.00                 C  
ATOM   1980  C   GLN   316     139.719 161.045 233.264  1.00                 C  
ATOM   1981  O   GLN   316     140.344 160.021 233.582  1.00                 O  
ATOM   1982  CB  GLN   316     137.222 161.110 232.987  1.00                 C  
ATOM   1983  CD  GLN   316     135.869 159.357 231.772  1.00                 C  
ATOM   1984  CG  GLN   316     137.082 159.637 232.636  1.00                 C  
ATOM   1985  OE1 GLN   316     135.094 160.262 231.461  1.00                 O  
ATOM   1986  NE2 GLN   316     135.700 158.099 231.382  1.00                 N  
ATOM   1987  N   TRP   317     140.174 161.923 232.376  1.00                 N  
ATOM   1988  CA  TRP   317     141.382 161.690 231.606  1.00                 C  
ATOM   1989  C   TRP   317     142.613 161.708 232.484  1.00                 C  
ATOM   1990  O   TRP   317     143.569 160.990 232.194  1.00                 O  
ATOM   1991  CB  TRP   317     141.520 162.735 230.497  1.00                 C  
ATOM   1992  CG  TRP   317     140.535 162.559 229.382  1.00                 C  
ATOM   1993  CD1 TRP   317     140.139 163.506 228.482  1.00                 C  
ATOM   1994  NE1 TRP   317     139.222 162.975 227.607  1.00                 N  
ATOM   1995  CD2 TRP   317     139.821 161.363 229.048  1.00                 C  
ATOM   1996  CE2 TRP   317     139.011 161.659 227.936  1.00                 C  
ATOM   1997  CH2 TRP   317     138.163 159.456 227.888  1.00                 C  
ATOM   1998  CZ2 TRP   317     138.177 160.711 227.346  1.00                 C  
ATOM   1999  CE3 TRP   317     139.787 160.071 229.581  1.00                 C  
ATOM   2000  CZ3 TRP   317     138.958 159.134 228.993  1.00                 C  
ATOM   2001  N   ASN   318     142.622 162.503 233.552  1.00                 N  
ATOM   2002  CA  ASN   318     143.802 162.511 234.402  1.00                 C  
ATOM   2003  C   ASN   318     144.096 161.081 234.792  1.00                 C  
ATOM   2004  O   ASN   318     145.203 160.567 234.587  1.00                 O  
ATOM   2005  CB  ASN   318     143.581 163.415 235.616  1.00                 C  
ATOM   2006  CG  ASN   318     144.817 163.533 236.487  1.00                 C  
ATOM   2007  OD1 ASN   318     145.851 164.038 236.049  1.00                 O  
ATOM   2008  ND2 ASN   318     144.713 163.066 237.726  1.00                 N  
ATOM   2009  N   LEU   319     143.057 160.386 235.227  1.00                 N  
ATOM   2010  CA  LEU   319     143.228 159.039 235.721  1.00                 C  
ATOM   2011  C   LEU   319     143.521 158.134 234.552  1.00                 C  
ATOM   2012  O   LEU   319     144.445 157.317 234.594  1.00                 O  
ATOM   2013  CB  LEU   319     141.981 158.585 236.482  1.00                 C  
ATOM   2014  CG  LEU   319     141.707 159.285 237.815  1.00                 C  
ATOM   2015  CD1 LEU   319     140.351 158.876 238.369  1.00                 C  
ATOM   2016  CD2 LEU   319     142.805 158.974 238.820  1.00                 C  
ATOM   2017  N   LYS   320     142.750 158.279 233.482  1.00                 N  
ATOM   2018  CA  LYS   320     142.881 157.354 232.370  1.00                 C  
ATOM   2019  C   LYS   320     144.311 157.371 231.875  1.00                 C  
ATOM   2020  O   LYS   320     144.949 156.324 231.715  1.00                 O  
ATOM   2021  CB  LYS   320     141.906 157.721 231.250  1.00                 C  
ATOM   2022  CD  LYS   320     140.144 156.001 231.735  1.00                 C  
ATOM   2023  CE  LYS   320     138.661 155.757 231.963  1.00                 C  
ATOM   2024  CG  LYS   320     140.445 157.484 231.597  1.00                 C  
ATOM   2025  NZ  LYS   320     138.359 154.312 232.162  1.00                 N  
ATOM   2026  N   ILE   321     144.858 158.564 231.705  1.00                 N  
ATOM   2027  CA  ILE   321     146.161 158.724 231.092  1.00                 C  
ATOM   2028  C   ILE   321     147.227 158.309 232.081  1.00                 C  
ATOM   2029  O   ILE   321     148.182 157.604 231.735  1.00                 O  
ATOM   2030  CB  ILE   321     146.386 160.171 230.614  1.00                 C  
ATOM   2031  CD1 ILE   321     147.481 159.459 228.424  1.00                 C  
ATOM   2032  CG1 ILE   321     147.617 160.248 229.709  1.00                 C  
ATOM   2033  CG2 ILE   321     146.497 161.113 231.802  1.00                 C  
ATOM   2034  N   ARG   322     147.060 158.709 233.339  1.00                 N  
ATOM   2035  CA  ARG   322     148.051 158.407 234.355  1.00                 C  
ATOM   2036  C   ARG   322     148.188 156.901 234.480  1.00                 C  
ATOM   2037  O   ARG   322     149.302 156.360 234.463  1.00                 O  
ATOM   2038  CB  ARG   322     147.658 159.040 235.691  1.00                 C  
ATOM   2039  CD  ARG   322     147.403 161.113 237.083  1.00                 C  
ATOM   2040  NE  ARG   322     147.444 162.573 237.107  1.00                 N  
ATOM   2041  CG  ARG   322     147.777 160.555 235.720  1.00                 C  
ATOM   2042  CZ  ARG   322     148.546 163.286 237.317  1.00                 C  
ATOM   2043  NH1 ARG   322     148.488 164.611 237.321  1.00                 N  
ATOM   2044  NH2 ARG   322     149.703 162.672 237.522  1.00                 N  
ATOM   2045  N   LYS   323     147.057 156.206 234.423  1.00                 N  
ATOM   2046  CA  LYS   323     147.036 154.768 234.603  1.00                 C  
ATOM   2047  C   LYS   323     147.599 154.101 233.369  1.00                 C  
ATOM   2048  O   LYS   323     148.371 153.142 233.480  1.00                 O  
ATOM   2049  CB  LYS   323     145.613 154.284 234.888  1.00                 C  
ATOM   2050  CD  LYS   323     143.628 154.290 236.424  1.00                 C  
ATOM   2051  CE  LYS   323     143.436 152.782 236.431  1.00                 C  
ATOM   2052  CG  LYS   323     145.094 154.659 236.267  1.00                 C  
ATOM   2053  NZ  LYS   323     142.019 152.404 236.689  1.00                 N  
ATOM   2054  N   GLU   324     147.234 154.580 232.188  1.00                 N  
ATOM   2055  CA  GLU   324     147.712 153.883 231.013  1.00                 C  
ATOM   2056  C   GLU   324     149.219 154.029 230.986  1.00                 C  
ATOM   2057  O   GLU   324     149.937 153.088 230.638  1.00                 O  
ATOM   2058  CB  GLU   324     147.056 154.447 229.751  1.00                 C  
ATOM   2059  CD  GLU   324     144.944 154.756 228.400  1.00                 C  
ATOM   2060  CG  GLU   324     145.578 154.117 229.620  1.00                 C  
ATOM   2061  OE1 GLU   324     145.529 154.648 227.302  1.00                 O  
ATOM   2062  OE2 GLU   324     143.863 155.365 228.542  1.00                 O  
ATOM   2063  N   LYS   325     149.710 155.195 231.399  1.00                 N  
ATOM   2064  CA  LYS   325     151.138 155.422 231.338  1.00                 C  
ATOM   2065  C   LYS   325     151.798 154.466 232.300  1.00                 C  
ATOM   2066  O   LYS   325     152.844 153.892 231.998  1.00                 O  
ATOM   2067  CB  LYS   325     151.464 156.880 231.670  1.00                 C  
ATOM   2068  CD  LYS   325     153.178 158.708 231.799  1.00                 C  
ATOM   2069  CE  LYS   325     154.655 159.053 231.695  1.00                 C  
ATOM   2070  CG  LYS   325     152.940 157.225 231.567  1.00                 C  
ATOM   2071  NZ  LYS   325     154.903 160.504 231.921  1.00                 N  
ATOM   2072  N   ALA   326     151.214 154.332 233.487  1.00                 N  
ATOM   2073  CA  ALA   326     151.790 153.457 234.495  1.00                 C  
ATOM   2074  C   ALA   326     151.849 152.042 233.960  1.00                 C  
ATOM   2075  O   ALA   326     152.846 151.322 234.121  1.00                 O  
ATOM   2076  CB  ALA   326     150.978 153.521 235.779  1.00                 C  
ATOM   2077  N   ILE   327     150.814 151.674 233.224  1.00                 N  
ATOM   2078  CA  ILE   327     150.737 150.348 232.658  1.00                 C  
ATOM   2079  C   ILE   327     151.870 150.209 231.684  1.00                 C  
ATOM   2080  O   ILE   327     152.566 149.192 231.647  1.00                 O  
ATOM   2081  CB  ILE   327     149.372 150.098 231.990  1.00                 C  
ATOM   2082  CD1 ILE   327     146.868 150.082 232.465  1.00                 C  
ATOM   2083  CG1 ILE   327     148.265 150.041 233.044  1.00                 C  
ATOM   2084  CG2 ILE   327     149.416 148.834 231.146  1.00                 C  
ATOM   2085  N   TYR   328     152.075 151.242 230.881  1.00                 N  
ATOM   2086  CA  TYR   328     153.132 151.206 229.890  1.00                 C  
ATOM   2087  C   TYR   328     154.476 151.095 230.579  1.00                 C  
ATOM   2088  O   TYR   328     155.378 150.399 230.098  1.00                 O  
ATOM   2089  CB  TYR   328     153.077 152.451 229.003  1.00                 C  
ATOM   2090  CG  TYR   328     151.929 152.452 228.018  1.00                 C  
ATOM   2091  OH  TYR   328     148.772 152.471 225.312  1.00                 O  
ATOM   2092  CZ  TYR   328     149.817 152.463 226.208  1.00                 C  
ATOM   2093  CD1 TYR   328     151.334 153.642 227.622  1.00                 C  
ATOM   2094  CE1 TYR   328     150.284 153.653 226.722  1.00                 C  
ATOM   2095  CD2 TYR   328     151.446 151.262 227.489  1.00                 C  
ATOM   2096  CE2 TYR   328     150.397 151.253 226.589  1.00                 C  
ATOM   2097  N   HIS   329     154.626 151.765 231.713  1.00                 N  
ATOM   2098  CA  HIS   329     155.895 151.731 232.412  1.00                 C  
ATOM   2099  C   HIS   329     156.182 150.288 232.743  1.00                 C  
ATOM   2100  O   HIS   329     157.258 149.754 232.441  1.00                 O  
ATOM   2101  CB  HIS   329     155.842 152.611 233.662  1.00                 C  
ATOM   2102  CG  HIS   329     157.120 152.631 234.442  1.00                 C  
ATOM   2103  ND1 HIS   329     158.243 153.303 234.011  1.00                 N  
ATOM   2104  CE1 HIS   329     159.225 153.139 234.916  1.00                 C  
ATOM   2105  CD2 HIS   329     157.577 152.063 235.702  1.00                 C  
ATOM   2106  NE2 HIS   329     158.832 152.397 235.933  1.00                 N  
ATOM   2107  N   THR   330     155.185 149.624 233.321  1.00                 N  
ATOM   2108  CA  THR   330     155.362 148.246 233.743  1.00                 C  
ATOM   2109  C   THR   330     155.646 147.396 232.527  1.00                 C  
ATOM   2110  O   THR   330     156.440 146.453 232.580  1.00                 O  
ATOM   2111  CB  THR   330     154.124 147.722 234.494  1.00                 C  
ATOM   2112  OG1 THR   330     153.917 148.499 235.680  1.00                 O  
ATOM   2113  CG2 THR   330     154.318 146.267 234.892  1.00                 C  
ATOM   2114  N   LEU   331     154.961 147.682 231.428  1.00                 N  
ATOM   2115  CA  LEU   331     155.168 146.868 230.254  1.00                 C  
ATOM   2116  C   LEU   331     156.604 147.010 229.817  1.00                 C  
ATOM   2117  O   LEU   331     157.218 146.046 229.355  1.00                 O  
ATOM   2118  CB  LEU   331     154.202 147.278 229.141  1.00                 C  
ATOM   2119  CG  LEU   331     152.722 146.971 229.380  1.00                 C  
ATOM   2120  CD1 LEU   331     151.863 147.576 228.280  1.00                 C  
ATOM   2121  CD2 LEU   331     152.492 145.470 229.465  1.00                 C  
ATOM   2122  N   ASN   332     157.187 148.179 230.051  1.00                 N  
ATOM   2123  CA  ASN   332     158.592 148.320 229.743  1.00                 C  
ATOM   2124  C   ASN   332     159.372 147.542 230.771  1.00                 C  
ATOM   2125  O   ASN   332     160.461 147.033 230.499  1.00                 O  
ATOM   2126  CB  ASN   332     158.987 149.798 229.708  1.00                 C  
ATOM   2127  CG  ASN   332     158.772 150.490 231.040  1.00                 C  
ATOM   2128  OD1 ASN   332     158.205 149.911 231.967  1.00                 O  
ATOM   2129  ND2 ASN   332     159.225 151.734 231.139  1.00                 N  
ATOM   2130  N   MET   333     158.782 147.403 231.945  1.00                 N  
ATOM   2131  CA  MET   333     159.400 146.703 233.051  1.00                 C  
ATOM   2132  C   MET   333     159.195 145.210 232.808  1.00                 C  
ATOM   2133  O   MET   333     158.466 144.525 233.520  1.00                 O  
ATOM   2134  CB  MET   333     158.796 147.161 234.380  1.00                 C  
ATOM   2135  SD  MET   333     158.937 147.458 237.131  1.00                 S  
ATOM   2136  CE  MET   333     159.036 149.230 236.892  1.00                 C  
ATOM   2137  CG  MET   333     159.664 146.864 235.592  1.00                 C  
ATOM   2138  N   LEU   334     159.799 144.722 231.734  1.00                 N  
ATOM   2139  CA  LEU   334     159.535 143.355 231.325  1.00                 C  
ATOM   2140  C   LEU   334     160.718 142.797 230.551  1.00                 C  
ATOM   2141  O   LEU   334     161.646 143.517 230.182  1.00                 O  
ATOM   2142  CB  LEU   334     158.261 143.285 230.480  1.00                 C  
ATOM   2143  CG  LEU   334     156.968 143.730 231.166  1.00                 C  
ATOM   2144  CD1 LEU   334     155.820 143.776 230.169  1.00                 C  
ATOM   2145  CD2 LEU   334     156.627 142.805 232.324  1.00                 C  
ATOM   2146  N   SER   335     160.668 141.486 230.314  1.00                 N  
ATOM   2147  CA  SER   335     161.550 140.788 229.388  1.00                 C  
ATOM   2148  C   SER   335     160.797 140.332 228.149  1.00                 C  
ATOM   2149  O   SER   335     159.810 139.596 228.248  1.00                 O  
ATOM   2150  CB  SER   335     162.205 139.588 230.074  1.00                 C  
ATOM   2151  OG  SER   335     162.991 138.844 229.159  1.00                 O  
ATOM   2152  N   LEU   336     161.268 140.776 226.994  1.00                 N  
ATOM   2153  CA  LEU   336     160.610 140.494 225.729  1.00                 C  
ATOM   2154  C   LEU   336     161.197 139.198 225.190  1.00                 C  
ATOM   2155  O   LEU   336     162.413 139.090 224.996  1.00                 O  
ATOM   2156  CB  LEU   336     160.799 141.659 224.755  1.00                 C  
ATOM   2157  CG  LEU   336     160.172 141.493 223.369  1.00                 C  
ATOM   2158  CD1 LEU   336     158.657 141.412 223.471  1.00                 C  
ATOM   2159  CD2 LEU   336     160.581 142.636 222.454  1.00                 C  
ATOM   2160  N   ASP   337     160.339 138.219 224.947  1.00                 N  
ATOM   2161  CA  ASP   337     160.816 136.943 224.455  1.00                 C  
ATOM   2162  C   ASP   337     161.048 137.028 222.955  1.00                 C  
ATOM   2163  O   ASP   337     160.538 137.918 222.270  1.00                 O  
ATOM   2164  CB  ASP   337     159.818 135.833 224.790  1.00                 C  
ATOM   2165  CG  ASP   337     160.412 134.447 224.629  1.00                 C  
ATOM   2166  OD1 ASP   337     161.100 133.984 225.563  1.00                 O  
ATOM   2167  OD2 ASP   337     160.190 133.825 223.569  1.00                 O  
ATOM   2168  N   VAL   338     161.837 136.094 222.441  1.00                 N  
ATOM   2169  CA  VAL   338     162.077 136.036 221.014  1.00                 C  
ATOM   2170  C   VAL   338     161.223 134.980 220.327  1.00                 C  
ATOM   2171  O   VAL   338     160.732 135.212 219.223  1.00                 O  
ATOM   2172  CB  VAL   338     163.561 135.766 220.702  1.00                 C  
ATOM   2173  CG1 VAL   338     163.767 135.592 219.205  1.00                 C  
ATOM   2174  CG2 VAL   338     164.431 136.893 221.236  1.00                 C  
ATOM   2175  N   THR   339     160.983 133.835 220.964  1.00                 N  
ATOM   2176  CA  THR   339     160.260 132.808 220.225  1.00                 C  
ATOM   2177  C   THR   339     158.774 133.097 220.090  1.00                 C  
ATOM   2178  O   THR   339     158.138 132.599 219.153  1.00                 O  
ATOM   2179  CB  THR   339     160.422 131.423 220.879  1.00                 C  
ATOM   2180  OG1 THR   339     159.879 131.451 222.205  1.00                 O  
ATOM   2181  CG2 THR   339     161.892 131.042 220.963  1.00                 C  
ATOM   2182  N   LYS   340     158.217 133.895 220.980  1.00                 N  
ATOM   2183  CA  LYS   340     156.786 134.101 221.006  1.00                 C  
ATOM   2184  C   LYS   340     156.474 135.568 221.166  1.00                 C  
ATOM   2185  O   LYS   340     157.243 136.319 221.765  1.00                 O  
ATOM   2186  CB  LYS   340     156.148 133.289 222.135  1.00                 C  
ATOM   2187  CD  LYS   340     155.584 131.040 223.096  1.00                 C  
ATOM   2188  CE  LYS   340     155.751 129.536 222.952  1.00                 C  
ATOM   2189  CG  LYS   340     156.297 131.785 221.979  1.00                 C  
ATOM   2190  NZ  LYS   340     155.030 128.792 224.020  1.00                 N  
ATOM   2191  N   LYS   341     155.342 135.984 220.621  1.00                 N  
ATOM   2192  CA  LYS   341     154.976 137.367 220.839  1.00                 C  
ATOM   2193  C   LYS   341     154.250 137.364 222.182  1.00                 C  
ATOM   2194  O   LYS   341     153.037 137.543 222.298  1.00                 O  
ATOM   2195  CB  LYS   341     154.118 137.883 219.682  1.00                 C  
ATOM   2196  CD  LYS   341     153.945 138.489 217.252  1.00                 C  
ATOM   2197  CE  LYS   341     154.688 138.596 215.931  1.00                 C  
ATOM   2198  CG  LYS   341     154.843 137.936 218.347  1.00                 C  
ATOM   2199  NZ  LYS   341     153.820 139.137 214.848  1.00                 N  
ATOM   2200  N   CYS   342     155.051 137.119 223.214  1.00                 N  
ATOM   2201  CA  CYS   342     154.596 136.964 224.586  1.00                 C  
ATOM   2202  C   CYS   342     155.692 137.513 225.473  1.00                 C  
ATOM   2203  O   CYS   342     156.874 137.342 225.167  1.00                 O  
ATOM   2204  CB  CYS   342     154.285 135.496 224.885  1.00                 C  
ATOM   2205  SG  CYS   342     152.965 134.791 223.870  1.00                 S  
ATOM   2206  N   LEU   343     155.320 138.166 226.557  1.00                 N  
ATOM   2207  CA  LEU   343     156.322 138.620 227.494  1.00                 C  
ATOM   2208  C   LEU   343     156.290 137.765 228.746  1.00                 C  
ATOM   2209  O   LEU   343     155.221 137.425 229.259  1.00                 O  
ATOM   2210  CB  LEU   343     156.102 140.094 227.842  1.00                 C  
ATOM   2211  CG  LEU   343     156.557 141.112 226.795  1.00                 C  
ATOM   2212  CD1 LEU   343     155.698 141.018 225.544  1.00                 C  
ATOM   2213  CD2 LEU   343     156.512 142.523 227.363  1.00                 C  
ATOM   2214  N   VAL   344     157.475 137.401 229.208  1.00                 N  
ATOM   2215  CA  VAL   344     157.647 136.558 230.380  1.00                 C  
ATOM   2216  C   VAL   344     158.391 137.414 231.386  1.00                 C  
ATOM   2217  O   VAL   344     159.379 138.068 231.030  1.00                 O  
ATOM   2218  CB  VAL   344     158.393 135.256 230.034  1.00                 C  
ATOM   2219  CG1 VAL   344     159.757 135.566 229.435  1.00                 C  
ATOM   2220  CG2 VAL   344     158.537 134.380 231.269  1.00                 C  
ATOM   2221  N   GLY   345     157.922 137.429 232.628  1.00                 N  
ATOM   2222  CA  GLY   345     158.624 138.216 233.629  1.00                 C  
ATOM   2223  C   GLY   345     158.785 137.484 234.949  1.00                 C  
ATOM   2224  O   GLY   345     157.982 136.613 235.299  1.00                 O  
ATOM   2225  N   GLU   346     159.852 137.827 235.667  1.00                 N  
ATOM   2226  CA  GLU   346     159.981 137.369 237.038  1.00                 C  
ATOM   2227  C   GLU   346     159.142 138.294 237.900  1.00                 C  
ATOM   2228  O   GLU   346     159.382 139.507 237.938  1.00                 O  
ATOM   2229  CB  GLU   346     161.451 137.358 237.463  1.00                 C  
ATOM   2230  CD  GLU   346     163.747 136.344 237.185  1.00                 C  
ATOM   2231  CG  GLU   346     162.306 136.348 236.716  1.00                 C  
ATOM   2232  OE1 GLU   346     164.114 137.231 237.985  1.00                 O  
ATOM   2233  OE2 GLU   346     164.510 135.454 236.754  1.00                 O  
ATOM   2234  N   GLY   347     158.153 137.725 238.590  1.00                 N  
ATOM   2235  CA  GLY   347     157.238 138.552 239.430  1.00                 C  
ATOM   2236  C   GLY   347     157.156 137.930 240.826  1.00                 C  
ATOM   2237  O   GLY   347     156.899 136.713 240.913  1.00                 O  
ATOM   2238  N   TRP   348     157.343 138.741 241.869  1.00                 N  
ATOM   2239  CA  TRP   348     157.211 138.229 243.258  1.00                 C  
ATOM   2240  C   TRP   348     155.863 138.685 243.819  1.00                 C  
ATOM   2241  O   TRP   348     155.610 139.906 243.831  1.00                 O  
ATOM   2242  CB  TRP   348     158.373 138.722 244.123  1.00                 C  
ATOM   2243  CG  TRP   348     159.697 138.139 243.737  1.00                 C  
ATOM   2244  CD1 TRP   348     160.310 138.231 242.521  1.00                 C  
ATOM   2245  NE1 TRP   348     161.515 137.571 242.545  1.00                 N  
ATOM   2246  CD2 TRP   348     160.575 137.373 244.572  1.00                 C  
ATOM   2247  CE2 TRP   348     161.698 137.035 243.796  1.00                 C  
ATOM   2248  CH2 TRP   348     162.677 135.875 245.604  1.00                 C  
ATOM   2249  CZ2 TRP   348     162.758 136.285 244.303  1.00                 C  
ATOM   2250  CE3 TRP   348     160.519 136.940 245.900  1.00                 C  
ATOM   2251  CZ3 TRP   348     161.571 136.196 246.399  1.00                 C  
ATOM   2252  N   SER   349     155.036 137.734 244.259  1.00                 N  
ATOM   2253  CA  SER   349     153.690 138.069 244.795  1.00                 C  
ATOM   2254  C   SER   349     153.462 137.280 246.087  1.00                 C  
ATOM   2255  O   SER   349     153.961 136.139 246.179  1.00                 O  
ATOM   2256  CB  SER   349     152.608 137.761 243.758  1.00                 C  
ATOM   2257  OG  SER   349     152.556 136.374 243.471  1.00                 O  
ATOM   2258  N   PRO   350     152.694 137.812 247.064  1.00                 N  
ATOM   2259  CA  PRO   350     152.537 137.111 248.341  1.00                 C  
ATOM   2260  C   PRO   350     151.853 135.750 248.167  1.00                 C  
ATOM   2261  O   PRO   350     150.880 135.674 247.437  1.00                 O  
ATOM   2262  CB  PRO   350     151.677 138.058 249.180  1.00                 C  
ATOM   2263  CD  PRO   350     152.073 139.194 247.111  1.00                 C  
ATOM   2264  CG  PRO   350     151.923 139.407 248.591  1.00                 C  
ATOM   2265  N   VAL   351     152.367 134.724 248.850  1.00                 N  
ATOM   2266  CA  VAL   351     151.737 133.372 248.790  1.00                 C  
ATOM   2267  C   VAL   351     150.276 133.526 249.220  1.00                 C  
ATOM   2268  O   VAL   351     149.397 132.938 248.563  1.00                 O  
ATOM   2269  CB  VAL   351     152.488 132.359 249.674  1.00                 C  
ATOM   2270  CG1 VAL   351     151.714 131.054 249.765  1.00                 C  
ATOM   2271  CG2 VAL   351     153.889 132.115 249.132  1.00                 C  
ATOM   2272  N   PHE   352     150.040 134.322 250.266  1.00                 N  
ATOM   2273  CA  PHE   352     148.694 134.595 250.743  1.00                 C  
ATOM   2274  C   PHE   352     147.776 134.986 249.604  1.00                 C  
ATOM   2275  O   PHE   352     146.619 134.562 249.557  1.00                 O  
ATOM   2276  CB  PHE   352     148.714 135.700 251.801  1.00                 C  
ATOM   2277  CG  PHE   352     147.355 136.055 252.333  1.00                 C  
ATOM   2278  CZ  PHE   352     144.840 136.718 253.312  1.00                 C  
ATOM   2279  CD1 PHE   352     146.743 135.266 253.291  1.00                 C  
ATOM   2280  CE1 PHE   352     145.492 135.593 253.780  1.00                 C  
ATOM   2281  CD2 PHE   352     146.689 137.178 251.875  1.00                 C  
ATOM   2282  CE2 PHE   352     145.439 137.505 252.364  1.00                 C  
ATOM   2283  N   ALA   353     148.265 135.785 248.670  1.00                 N  
ATOM   2284  CA  ALA   353     147.413 136.287 247.608  1.00                 C  
ATOM   2285  C   ALA   353     147.490 135.437 246.351  1.00                 C  
ATOM   2286  O   ALA   353     146.925 135.816 245.320  1.00                 O  
ATOM   2287  CB  ALA   353     147.779 137.724 247.269  1.00                 C  
ATOM   2288  N   ALA   354     148.147 134.276 246.422  1.00                 N  
ATOM   2289  CA  ALA   354     148.354 133.483 245.216  1.00                 C  
ATOM   2290  C   ALA   354     147.044 133.059 244.574  1.00                 C  
ATOM   2291  O   ALA   354     146.928 133.092 243.339  1.00                 O  
ATOM   2292  CB  ALA   354     149.189 132.251 245.529  1.00                 C  
ATOM   2293  N   THR   355     146.011 132.772 245.364  1.00                 N  
ATOM   2294  CA  THR   355     144.789 132.349 244.703  1.00                 C  
ATOM   2295  C   THR   355     144.173 133.579 244.086  1.00                 C  
ATOM   2296  O   THR   355     143.575 133.526 243.003  1.00                 O  
ATOM   2297  CB  THR   355     143.823 131.664 245.687  1.00                 C  
ATOM   2298  OG1 THR   355     144.444 130.494 246.235  1.00                 O  
ATOM   2299  CG2 THR   355     142.544 131.248 244.976  1.00                 C  
ATOM   2300  N   GLU   356     144.323 134.694 244.793  1.00                 N  
ATOM   2301  CA  GLU   356     143.644 135.913 244.408  1.00                 C  
ATOM   2302  C   GLU   356     144.201 136.333 243.065  1.00                 C  
ATOM   2303  O   GLU   356     143.468 136.739 242.157  1.00                 O  
ATOM   2304  CB  GLU   356     143.836 136.993 245.475  1.00                 C  
ATOM   2305  CD  GLU   356     143.367 137.773 247.831  1.00                 C  
ATOM   2306  CG  GLU   356     143.091 136.723 246.772  1.00                 C  
ATOM   2307  OE1 GLU   356     144.278 138.602 247.623  1.00                 O  
ATOM   2308  OE2 GLU   356     142.671 137.768 248.868  1.00                 O  
ATOM   2309  N   ILE   357     145.500 136.106 242.895  1.00                 N  
ATOM   2310  CA  ILE   357     146.168 136.524 241.684  1.00                 C  
ATOM   2311  C   ILE   357     145.828 135.561 240.584  1.00                 C  
ATOM   2312  O   ILE   357     145.735 135.962 239.422  1.00                 O  
ATOM   2313  CB  ILE   357     147.692 136.620 241.884  1.00                 C  
ATOM   2314  CD1 ILE   357     149.793 135.208 242.184  1.00                 C  
ATOM   2315  CG1 ILE   357     148.280 135.237 242.171  1.00                 C  
ATOM   2316  CG2 ILE   357     148.023 137.616 242.985  1.00                 C  
ATOM   2317  N   GLN   358     145.660 134.275 240.893  1.00                 N  
ATOM   2318  CA  GLN   358     145.357 133.384 239.786  1.00                 C  
ATOM   2319  C   GLN   358     143.965 133.688 239.256  1.00                 C  
ATOM   2320  O   GLN   358     143.734 133.691 238.039  1.00                 O  
ATOM   2321  CB  GLN   358     145.467 131.923 240.228  1.00                 C  
ATOM   2322  CD  GLN   358     146.948 130.045 241.040  1.00                 C  
ATOM   2323  CG  GLN   358     146.886 131.471 240.530  1.00                 C  
ATOM   2324  OE1 GLN   358     145.983 129.539 241.614  1.00                 O  
ATOM   2325  NE2 GLN   358     148.085 129.392 240.833  1.00                 N  
ATOM   2326  N   ASP   359     143.051 134.040 240.157  1.00                 N  
ATOM   2327  CA  ASP   359     141.714 134.403 239.711  1.00                 C  
ATOM   2328  C   ASP   359     141.771 135.705 238.934  1.00                 C  
ATOM   2329  O   ASP   359     141.043 135.894 237.950  1.00                 O  
ATOM   2330  CB  ASP   359     140.765 134.522 240.905  1.00                 C  
ATOM   2331  CG  ASP   359     140.432 133.178 241.521  1.00                 C  
ATOM   2332  OD1 ASP   359     140.705 132.144 240.875  1.00                 O  
ATOM   2333  OD2 ASP   359     139.898 133.157 242.650  1.00                 O  
ATOM   2334  N   ALA   360     142.654 136.607 239.359  1.00                 N  
ATOM   2335  CA  ALA   360     142.813 137.854 238.634  1.00                 C  
ATOM   2336  C   ALA   360     143.363 137.604 237.243  1.00                 C  
ATOM   2337  O   ALA   360     142.923 138.236 236.275  1.00                 O  
ATOM   2338  CB  ALA   360     143.726 138.800 239.399  1.00                 C  
ATOM   2339  N   LEU   361     144.296 136.660 237.115  1.00                 N  
ATOM   2340  CA  LEU   361     144.839 136.360 235.799  1.00                 C  
ATOM   2341  C   LEU   361     143.737 135.820 234.919  1.00                 C  
ATOM   2342  O   LEU   361     143.655 136.144 233.724  1.00                 O  
ATOM   2343  CB  LEU   361     145.994 135.363 235.911  1.00                 C  
ATOM   2344  CG  LEU   361     147.276 135.881 236.566  1.00                 C  
ATOM   2345  CD1 LEU   361     148.268 134.747 236.776  1.00                 C  
ATOM   2346  CD2 LEU   361     147.902 136.983 235.725  1.00                 C  
ATOM   2347  N   HIS   362     142.882 134.981 235.502  1.00                 N  
ATOM   2348  CA  HIS   362     141.792 134.425 234.722  1.00                 C  
ATOM   2349  C   HIS   362     140.887 135.540 234.225  1.00                 C  
ATOM   2350  O   HIS   362     140.529 135.577 233.046  1.00                 O  
ATOM   2351  CB  HIS   362     140.999 133.415 235.554  1.00                 C  
ATOM   2352  CG  HIS   362     139.854 132.793 234.817  1.00                 C  
ATOM   2353  ND1 HIS   362     140.030 131.848 233.830  1.00                 N  
ATOM   2354  CE1 HIS   362     138.826 131.478 233.357  1.00                 C  
ATOM   2355  CD2 HIS   362     138.404 132.920 234.852  1.00                 C  
ATOM   2356  NE2 HIS   362     137.846 132.118 233.966  1.00                 N  
ATOM   2357  N   ARG   363     140.517 136.473 235.113  1.00                 N  
ATOM   2358  CA  ARG   363     139.605 137.544 234.709  1.00                 C  
ATOM   2359  C   ARG   363     140.222 138.411 233.619  1.00                 C  
ATOM   2360  O   ARG   363     139.579 138.706 232.592  1.00                 O  
ATOM   2361  CB  ARG   363     139.226 138.408 235.914  1.00                 C  
ATOM   2362  CD  ARG   363     138.029 138.603 238.111  1.00                 C  
ATOM   2363  NE  ARG   363     137.141 137.956 239.074  1.00                 N  
ATOM   2364  CG  ARG   363     138.309 137.716 236.909  1.00                 C  
ATOM   2365  CZ  ARG   363     136.874 138.437 240.284  1.00                 C  
ATOM   2366  NH1 ARG   363     136.054 137.779 241.092  1.00                 N  
ATOM   2367  NH2 ARG   363     137.427 139.574 240.683  1.00                 N  
ATOM   2368  N   ALA   364     141.511 138.729 233.774  1.00                 N  
ATOM   2369  CA  ALA   364     142.164 139.586 232.805  1.00                 C  
ATOM   2370  C   ALA   364     142.181 138.921 231.454  1.00                 C  
ATOM   2371  O   ALA   364     141.777 139.507 230.447  1.00                 O  
ATOM   2372  CB  ALA   364     143.578 139.918 233.258  1.00                 C  
ATOM   2373  N   ALA   365     142.665 137.685 231.415  1.00                 N  
ATOM   2374  CA  ALA   365     142.844 137.057 230.126  1.00                 C  
ATOM   2375  C   ALA   365     141.488 136.700 229.539  1.00                 C  
ATOM   2376  O   ALA   365     141.330 136.684 228.314  1.00                 O  
ATOM   2377  CB  ALA   365     143.722 135.822 230.255  1.00                 C  
ATOM   2378  N   VAL   366     140.487 136.468 230.398  1.00                 N  
ATOM   2379  CA  VAL   366     139.160 136.116 229.913  1.00                 C  
ATOM   2380  C   VAL   366     138.546 137.273 229.158  1.00                 C  
ATOM   2381  O   VAL   366     137.794 137.063 228.200  1.00                 O  
ATOM   2382  CB  VAL   366     138.234 135.686 231.066  1.00                 C  
ATOM   2383  CG1 VAL   366     136.811 135.495 230.562  1.00                 C  
ATOM   2384  CG2 VAL   366     138.748 134.411 231.716  1.00                 C  
ATOM   2385  N   ASP   367     138.810 138.503 229.596  1.00                 N  
ATOM   2386  CA  ASP   367     138.260 139.604 228.823  1.00                 C  
ATOM   2387  C   ASP   367     138.852 139.580 227.419  1.00                 C  
ATOM   2388  O   ASP   367     138.139 139.706 226.421  1.00                 O  
ATOM   2389  CB  ASP   367     138.543 140.939 229.515  1.00                 C  
ATOM   2390  CG  ASP   367     137.717 141.129 230.773  1.00                 C  
ATOM   2391  OD1 ASP   367     136.744 140.370 230.965  1.00                 O  
ATOM   2392  OD2 ASP   367     138.043 142.038 231.565  1.00                 O  
ATOM   2393  N   SER   368     140.172 139.405 227.337  1.00                 N  
ATOM   2394  CA  SER   368     140.883 139.285 226.069  1.00                 C  
ATOM   2395  C   SER   368     140.467 138.076 225.240  1.00                 C  
ATOM   2396  O   SER   368     140.232 136.984 225.763  1.00                 O  
ATOM   2397  CB  SER   368     142.393 139.217 226.306  1.00                 C  
ATOM   2398  OG  SER   368     143.092 139.022 225.089  1.00                 O  
ATOM   2399  N   ASN   369     140.364 138.294 223.926  1.00                 N  
ATOM   2400  CA  ASN   369     139.919 137.302 222.955  1.00                 C  
ATOM   2401  C   ASN   369     140.851 136.116 222.725  1.00                 C  
ATOM   2402  O   ASN   369     140.398 135.082 222.225  1.00                 O  
ATOM   2403  CB  ASN   369     139.658 137.960 221.598  1.00                 C  
ATOM   2404  CG  ASN   369     138.407 138.817 221.598  1.00                 C  
ATOM   2405  OD1 ASN   369     137.521 138.640 222.434  1.00                 O  
ATOM   2406  ND2 ASN   369     138.332 139.751 220.657  1.00                 N  
ATOM   2407  N   SER   370     142.123 136.218 223.114  1.00                 N  
ATOM   2408  CA  SER   370     143.085 135.145 222.859  1.00                 C  
ATOM   2409  C   SER   370     143.058 134.002 223.856  1.00                 C  
ATOM   2410  O   SER   370     143.606 132.938 223.557  1.00                 O  
ATOM   2411  CB  SER   370     144.510 135.701 222.822  1.00                 C  
ATOM   2412  OG  SER   370     144.911 136.162 224.101  1.00                 O  
ATOM   2413  N   GLN   371     142.413 134.182 224.989  1.00                 N  
ATOM   2414  CA  GLN   371     142.297 133.185 226.048  1.00                 C  
ATOM   2415  C   GLN   371     143.560 132.339 226.196  1.00                 C  
ATOM   2416  O   GLN   371     143.548 131.112 226.092  1.00                 O  
ATOM   2417  CB  GLN   371     141.100 132.267 225.791  1.00                 C  
ATOM   2418  CD  GLN   371     139.374 133.386 227.256  1.00                 C  
ATOM   2419  CG  GLN   371     139.754 132.971 225.849  1.00                 C  
ATOM   2420  OE1 GLN   371     139.626 132.660 228.218  1.00                 O  
ATOM   2421  NE2 GLN   371     138.765 134.560 227.382  1.00                 N  
ATOM   2422  N   VAL   372     144.671 133.036 226.400  1.00                 N  
ATOM   2423  CA  VAL   372     145.943 132.419 226.765  1.00                 C  
ATOM   2424  C   VAL   372     145.844 132.023 228.238  1.00                 C  
ATOM   2425  O   VAL   372     145.281 132.792 229.030  1.00                 O  
ATOM   2426  CB  VAL   372     147.127 133.368 226.502  1.00                 C  
ATOM   2427  CG1 VAL   372     148.425 132.750 226.996  1.00                 C  
ATOM   2428  CG2 VAL   372     147.222 133.704 225.022  1.00                 C  
ATOM   2429  N   GLY   373     146.321 130.846 228.647  1.00                 N  
ATOM   2430  CA  GLY   373     146.165 130.418 230.061  1.00                 C  
ATOM   2431  C   GLY   373     146.592 131.417 231.147  1.00                 C  
ATOM   2432  O   GLY   373     145.994 131.426 232.233  1.00                 O  
ATOM   2433  N   SER   374     147.592 132.259 230.882  1.00                 N  
ATOM   2434  CA  SER   374     148.084 133.299 231.796  1.00                 C  
ATOM   2435  C   SER   374     148.395 132.741 233.185  1.00                 C  
ATOM   2436  O   SER   374     147.875 133.190 234.208  1.00                 O  
ATOM   2437  CB  SER   374     147.064 134.433 231.915  1.00                 C  
ATOM   2438  OG  SER   374     146.847 135.058 230.662  1.00                 O  
ATOM   2439  N   ILE   375     149.256 131.736 233.189  1.00                 N  
ATOM   2440  CA  ILE   375     149.602 130.953 234.372  1.00                 C  
ATOM   2441  C   ILE   375     150.814 131.575 235.061  1.00                 C  
ATOM   2442  O   ILE   375     151.731 132.059 234.386  1.00                 O  
ATOM   2443  CB  ILE   375     149.876 129.480 234.014  1.00                 C  
ATOM   2444  CD1 ILE   375     148.861 127.469 232.821  1.00                 C  
ATOM   2445  CG1 ILE   375     148.616 128.828 233.441  1.00                 C  
ATOM   2446  CG2 ILE   375     150.404 128.727 235.225  1.00                 C  
ATOM   2447  N   PHE   376     150.823 131.603 236.399  1.00                 N  
ATOM   2448  CA  PHE   376     152.027 132.010 237.119  1.00                 C  
ATOM   2449  C   PHE   376     152.907 130.777 237.296  1.00                 C  
ATOM   2450  O   PHE   376     152.509 129.827 237.976  1.00                 O  
ATOM   2451  CB  PHE   376     151.660 132.643 238.463  1.00                 C  
ATOM   2452  CG  PHE   376     150.972 133.973 238.338  1.00                 C  
ATOM   2453  CZ  PHE   376     149.704 136.435 238.103  1.00                 C  
ATOM   2454  CD1 PHE   376     150.022 134.366 239.265  1.00                 C  
ATOM   2455  CE1 PHE   376     149.390 135.590 239.150  1.00                 C  
ATOM   2456  CD2 PHE   376     151.275 134.830 237.295  1.00                 C  
ATOM   2457  CE2 PHE   376     150.643 136.053 237.181  1.00                 C  
ATOM   2458  N   GLN   377     154.123 130.821 236.749  1.00                 N  
ATOM   2459  CA  GLN   377     155.035 129.679 236.815  1.00                 C  
ATOM   2460  C   GLN   377     155.906 129.772 238.054  1.00                 C  
ATOM   2461  O   GLN   377     156.959 130.408 238.029  1.00                 O  
ATOM   2462  CB  GLN   377     155.900 129.611 235.555  1.00                 C  
ATOM   2463  CD  GLN   377     156.174 127.101 235.487  1.00                 C  
ATOM   2464  CG  GLN   377     156.875 128.444 235.534  1.00                 C  
ATOM   2465  OE1 GLN   377     155.370 126.840 234.592  1.00                 O  
ATOM   2466  NE2 GLN   377     156.478 126.243 236.454  1.00                 N  
ATOM   2467  N   VAL   378     155.549 129.004 239.082  1.00                 N  
ATOM   2468  CA  VAL   378     156.214 129.095 240.378  1.00                 C  
ATOM   2469  C   VAL   378     157.625 128.516 240.319  1.00                 C  
ATOM   2470  O   VAL   378     157.829 127.415 239.798  1.00                 O  
ATOM   2471  CB  VAL   378     155.407 128.381 241.478  1.00                 C  
ATOM   2472  CG1 VAL   378     156.176 128.383 242.790  1.00                 C  
ATOM   2473  CG2 VAL   378     154.047 129.040 241.653  1.00                 C  
ATOM   2474  N   LEU   379     158.604 129.251 240.852  1.00                 N  
ATOM   2475  CA  LEU   379     159.992 128.803 240.815  1.00                 C  
ATOM   2476  C   LEU   379     160.684 129.102 242.138  1.00                 C  
ATOM   2477  O   LEU   379     160.259 129.962 242.913  1.00                 O  
ATOM   2478  CB  LEU   379     160.740 129.470 239.659  1.00                 C  
ATOM   2479  CG  LEU   379     160.223 129.164 238.251  1.00                 C  
ATOM   2480  CD1 LEU   379     160.918 130.042 237.221  1.00                 C  
ATOM   2481  CD2 LEU   379     160.421 127.695 237.913  1.00                 C  
ATOM   2482  N   ARG   380     161.741 128.334 242.417  1.00                 N  
ATOM   2483  CA  ARG   380     162.522 128.504 243.671  1.00                 C  
ATOM   2484  C   ARG   380     163.701 129.437 243.387  1.00                 C  
ATOM   2485  O   ARG   380     164.612 129.021 242.644  1.00                 O  
ATOM   2486  CB  ARG   380     162.996 127.147 244.195  1.00                 C  
ATOM   2487  CD  ARG   380     162.389 124.814 244.893  1.00                 C  
ATOM   2488  NE  ARG   380     162.926 124.174 243.694  1.00                 N  
ATOM   2489  CG  ARG   380     161.869 126.213 244.608  1.00                 C  
ATOM   2490  CZ  ARG   380     163.560 123.006 243.691  1.00                 C  
ATOM   2491  NH1 ARG   380     164.014 122.502 242.552  1.00                 N  
ATOM   2492  NH2 ARG   380     163.738 122.345 244.827  1.00                 N  
ATOM   2493  N   THR   381     163.673 130.651 243.941  1.00                 N  
ATOM   2494  CA  THR   381     164.744 131.639 243.645  1.00                 C  
ATOM   2495  C   THR   381     165.513 131.977 244.923  1.00                 C  
ATOM   2496  O   THR   381     164.863 132.366 245.912  1.00                 O  
ATOM   2497  CB  THR   381     164.169 132.925 243.022  1.00                 C  
ATOM   2498  OG1 THR   381     163.505 132.607 241.792  1.00                 O  
ATOM   2499  CG2 THR   381     165.283 133.919 242.731  1.00                 C  
ATOM   2500  N   LYS   382     166.843 131.856 244.890  1.00                 N  
ATOM   2501  CA  LYS   382     167.674 132.254 246.057  1.00                 C  
ATOM   2502  C   LYS   382     167.478 133.756 246.268  1.00                 C  
ATOM   2503  O   LYS   382     167.392 134.169 247.441  1.00                 O  
ATOM   2504  CB  LYS   382     169.142 131.895 245.817  1.00                 C  
ATOM   2505  CD  LYS   382     170.898 130.117 245.585  1.00                 C  
ATOM   2506  CE  LYS   382     171.182 128.623 245.602  1.00                 C  
ATOM   2507  CG  LYS   382     169.428 130.402 245.849  1.00                 C  
ATOM   2508  NZ  LYS   382     172.610 128.326 245.301  1.00                 N  
ATOM   2509  N   GLU   383     167.397 134.522 245.174  1.00                 N  
ATOM   2510  CA  GLU   383     167.206 135.999 245.239  1.00                 C  
ATOM   2511  C   GLU   383     166.469 136.400 246.520  1.00                 C  
ATOM   2512  O   GLU   383     165.252 136.140 246.619  1.00                 O  
ATOM   2513  CB  GLU   383     166.438 136.495 244.012  1.00                 C  
ATOM   2514  CD  GLU   383     167.539 138.758 243.795  1.00                 C  
ATOM   2515  CG  GLU   383     166.237 138.001 243.972  1.00                 C  
ATOM   2516  OE1 GLU   383     168.358 138.341 242.949  1.00                 O  
ATOM   2517  OE2 GLU   383     167.739 139.768 244.502  1.00                 O  
ATOM   2518  N   MET   384     167.209 137.002 247.455  1.00                 N  
ATOM   2519  CA  MET   384     166.676 137.667 248.635  1.00                 C  
ATOM   2520  C   MET   384     165.307 138.270 248.339  1.00                 C  
ATOM   2521  O   MET   384     165.204 139.185 247.512  1.00                 O  
ATOM   2522  CB  MET   384     167.641 138.750 249.121  1.00                 C  
ATOM   2523  SD  MET   384     167.167 138.355 251.822  1.00                 S  
ATOM   2524  CE  MET   384     168.921 138.115 252.098  1.00                 C  
ATOM   2525  CG  MET   384     167.195 139.454 250.393  1.00                 C  
ATOM   2526  N   PRO   385     164.244 137.807 248.989  1.00                 N  
ATOM   2527  CA  PRO   385     162.928 138.377 248.743  1.00                 C  
ATOM   2528  C   PRO   385     162.782 139.712 249.446  1.00                 C  
ATOM   2529  O   PRO   385     163.535 140.012 250.382  1.00                 O  
ATOM   2530  CB  PRO   385     161.961 137.333 249.306  1.00                 C  
ATOM   2531  CD  PRO   385     164.178 136.513 249.683  1.00                 C  
ATOM   2532  CG  PRO   385     162.769 136.081 249.387  1.00                 C  
ATOM   2533  N   PRO   386     161.824 140.541 249.039  1.00                 N  
ATOM   2534  CA  PRO   386     161.558 141.762 249.792  1.00                 C  
ATOM   2535  C   PRO   386     160.903 141.450 251.124  1.00                 C  
ATOM   2536  O   PRO   386     160.290 140.399 251.318  1.00                 O  
ATOM   2537  CB  PRO   386     160.625 142.563 248.881  1.00                 C  
ATOM   2538  CD  PRO   386     161.123 140.513 247.751  1.00                 C  
ATOM   2539  CG  PRO   386     160.824 141.968 247.527  1.00                 C  
ATOM   2540  N   THR   387     161.038 142.388 252.049  1.00                 N  
ATOM   2541  CA  THR   387     160.400 142.286 253.348  1.00                 C  
ATOM   2542  C   THR   387     159.032 142.948 253.341  1.00                 C  
ATOM   2543  O   THR   387     158.910 144.172 253.245  1.00                 O  
ATOM   2544  CB  THR   387     161.267 142.917 254.454  1.00                 C  
ATOM   2545  OG1 THR   387     162.524 142.234 254.528  1.00                 O  
ATOM   2546  CG2 THR   387     160.573 142.807 255.803  1.00                 C  
ATOM   2547  N   PHE   388     158.000 142.121 253.482  1.00                 N  
ATOM   2548  CA  PHE   388     156.616 142.578 253.411  1.00                 C  
ATOM   2549  C   PHE   388     156.023 142.449 254.801  1.00                 C  
ATOM   2550  O   PHE   388     155.988 141.349 255.360  1.00                 O  
ATOM   2551  CB  PHE   388     155.836 141.765 252.376  1.00                 C  
ATOM   2552  CG  PHE   388     154.401 142.186 252.230  1.00                 C  
ATOM   2553  CZ  PHE   388     151.745 142.960 251.961  1.00                 C  
ATOM   2554  CD1 PHE   388     154.058 143.527 252.199  1.00                 C  
ATOM   2555  CE1 PHE   388     152.739 143.915 252.065  1.00                 C  
ATOM   2556  CD2 PHE   388     153.395 141.243 252.125  1.00                 C  
ATOM   2557  CE2 PHE   388     152.075 141.630 251.991  1.00                 C  
ATOM   2558  N   PHE   389     155.563 143.562 255.356  1.00                 N  
ATOM   2559  CA  PHE   389     154.822 143.565 256.610  1.00                 C  
ATOM   2560  C   PHE   389     153.452 144.161 256.335  1.00                 C  
ATOM   2561  O   PHE   389     153.347 145.313 255.902  1.00                 O  
ATOM   2562  CB  PHE   389     155.582 144.351 257.680  1.00                 C  
ATOM   2563  CG  PHE   389     156.909 143.749 258.047  1.00                 C  
ATOM   2564  CZ  PHE   389     159.360 142.630 258.729  1.00                 C  
ATOM   2565  CD1 PHE   389     158.091 144.368 257.681  1.00                 C  
ATOM   2566  CE1 PHE   389     159.311 143.814 258.019  1.00                 C  
ATOM   2567  CD2 PHE   389     156.974 142.564 258.757  1.00                 C  
ATOM   2568  CE2 PHE   389     158.194 142.010 259.095  1.00                 C  
ATOM   2569  N   ARG   390     152.405 143.381 256.580  1.00                 N  
ATOM   2570  CA  ARG   390     151.056 143.878 256.369  1.00                 C  
ATOM   2571  C   ARG   390     150.685 144.813 257.502  1.00                 C  
ATOM   2572  O   ARG   390     150.849 144.481 258.678  1.00                 O  
ATOM   2573  CB  ARG   390     150.066 142.716 256.268  1.00                 C  
ATOM   2574  CD  ARG   390     147.723 141.934 255.821  1.00                 C  
ATOM   2575  NE  ARG   390     148.082 141.080 254.692  1.00                 N  
ATOM   2576  CG  ARG   390     148.644 143.138 255.940  1.00                 C  
ATOM   2577  CZ  ARG   390     147.726 141.317 253.433  1.00                 C  
ATOM   2578  NH1 ARG   390     148.098 140.484 252.471  1.00                 N  
ATOM   2579  NH2 ARG   390     146.998 142.386 253.140  1.00                 N  
ATOM   2580  N   THR   391     150.204 145.995 257.138  1.00                 N  
ATOM   2581  CA  THR   391     149.829 147.011 258.108  1.00                 C  
ATOM   2582  C   THR   391     148.409 147.458 257.815  1.00                 C  
ATOM   2583  O   THR   391     147.838 147.100 256.781  1.00                 O  
ATOM   2584  CB  THR   391     150.797 148.209 258.074  1.00                 C  
ATOM   2585  OG1 THR   391     150.695 148.872 256.808  1.00                 O  
ATOM   2586  CG2 THR   391     152.231 147.740 258.263  1.00                 C  
ATOM   2587  N   ASN   392     147.835 148.212 258.740  1.00                 N  
ATOM   2588  CA  ASN   392     146.531 148.803 258.521  1.00                 C  
ATOM   2589  C   ASN   392     146.551 150.271 258.940  1.00                 C  
ATOM   2590  O   ASN   392     147.595 150.846 259.277  1.00                 O  
ATOM   2591  CB  ASN   392     145.455 148.023 259.279  1.00                 C  
ATOM   2592  CG  ASN   392     145.658 148.059 260.781  1.00                 C  
ATOM   2593  OD1 ASN   392     145.940 149.111 261.353  1.00                 O  
ATOM   2594  ND2 ASN   392     145.514 146.905 261.424  1.00                 N  
ATOM   2595  N   LYS   393     145.361 150.874 258.931  1.00                 N  
ATOM   2596  CA  LYS   393     145.226 152.308 259.178  1.00                 C  
ATOM   2597  C   LYS   393     145.838 152.718 260.510  1.00                 C  
ATOM   2598  O   LYS   393     146.229 153.878 260.683  1.00                 O  
ATOM   2599  CB  LYS   393     143.753 152.722 259.141  1.00                 C  
ATOM   2600  CD  LYS   393     141.663 153.070 257.797  1.00                 C  
ATOM   2601  CE  LYS   393     141.040 153.026 256.411  1.00                 C  
ATOM   2602  CG  LYS   393     143.124 152.654 257.759  1.00                 C  
ATOM   2603  NZ  LYS   393     139.597 153.394 256.439  1.00                 N  
ATOM   2604  N   PHE   394     145.940 151.784 261.449  1.00                 N  
ATOM   2605  CA  PHE   394     146.456 152.093 262.776  1.00                 C  
ATOM   2606  C   PHE   394     147.930 151.740 262.897  1.00                 C  
ATOM   2607  O   PHE   394     148.742 152.556 263.342  1.00                 O  
ATOM   2608  CB  PHE   394     145.654 151.353 263.848  1.00                 C  
ATOM   2609  CG  PHE   394     146.112 151.636 265.251  1.00                 C  
ATOM   2610  CZ  PHE   394     146.962 152.154 267.846  1.00                 C  
ATOM   2611  CD1 PHE   394     145.813 152.841 265.862  1.00                 C  
ATOM   2612  CE1 PHE   394     146.234 153.102 267.152  1.00                 C  
ATOM   2613  CD2 PHE   394     146.841 150.697 265.959  1.00                 C  
ATOM   2614  CE2 PHE   394     147.262 150.958 267.249  1.00                 C  
ATOM   2615  N   THR   395     148.292 150.529 262.501  1.00                 N  
ATOM   2616  CA  THR   395     149.637 150.018 262.706  1.00                 C  
ATOM   2617  C   THR   395     150.638 150.528 261.672  1.00                 C  
ATOM   2618  O   THR   395     151.851 150.436 261.904  1.00                 O  
ATOM   2619  CB  THR   395     149.665 148.478 262.685  1.00                 C  
ATOM   2620  OG1 THR   395     149.224 148.007 261.406  1.00                 O  
ATOM   2621  CG2 THR   395     148.744 147.914 263.755  1.00                 C  
ATOM   2622  N   THR   396     150.163 151.075 260.552  1.00                 N  
ATOM   2623  CA  THR   396     151.089 151.531 259.520  1.00                 C  
ATOM   2624  C   THR   396     152.068 152.553 260.071  1.00                 C  
ATOM   2625  O   THR   396     153.270 152.466 259.811  1.00                 O  
ATOM   2626  CB  THR   396     150.341 152.139 258.319  1.00                 C  
ATOM   2627  OG1 THR   396     149.510 151.140 257.714  1.00                 O  
ATOM   2628  CG2 THR   396     151.327 152.646 257.278  1.00                 C  
ATOM   2629  N   ALA   397     151.577 153.533 260.824  1.00                 N  
ATOM   2630  CA  ALA   397     152.467 154.551 261.349  1.00                 C  
ATOM   2631  C   ALA   397     153.558 153.968 262.222  1.00                 C  
ATOM   2632  O   ALA   397     154.703 154.426 262.202  1.00                 O  
ATOM   2633  CB  ALA   397     151.682 155.584 262.142  1.00                 C  
ATOM   2634  N   PHE   398     153.217 152.942 263.001  1.00                 N  
ATOM   2635  CA  PHE   398     154.194 152.323 263.886  1.00                 C  
ATOM   2636  C   PHE   398     155.234 151.552 263.089  1.00                 C  
ATOM   2637  O   PHE   398     156.424 151.525 263.442  1.00                 O  
ATOM   2638  CB  PHE   398     153.500 151.396 264.886  1.00                 C  
ATOM   2639  CG  PHE   398     152.748 152.122 265.964  1.00                 C  
ATOM   2640  CZ  PHE   398     151.362 153.467 267.964  1.00                 C  
ATOM   2641  CD1 PHE   398     151.366 152.197 265.934  1.00                 C  
ATOM   2642  CE1 PHE   398     150.674 152.865 266.927  1.00                 C  
ATOM   2643  CD2 PHE   398     153.422 152.729 267.009  1.00                 C  
ATOM   2644  CE2 PHE   398     152.730 153.397 268.001  1.00                 C  
ATOM   2645  N   GLN   399     154.799 150.899 262.016  1.00                 N  
ATOM   2646  CA  GLN   399     155.760 150.242 261.146  1.00                 C  
ATOM   2647  C   GLN   399     156.728 151.247 260.550  1.00                 C  
ATOM   2648  O   GLN   399     157.918 150.957 260.415  1.00                 O  
ATOM   2649  CB  GLN   399     155.040 149.478 260.033  1.00                 C  
ATOM   2650  CD  GLN   399     156.658 147.545 259.878  1.00                 C  
ATOM   2651  CG  GLN   399     155.965 148.671 259.136  1.00                 C  
ATOM   2652  OE1 GLN   399     156.008 146.715 260.514  1.00                 O  
ATOM   2653  NE2 GLN   399     157.983 147.513 259.799  1.00                 N  
ATOM   2654  N   GLU   400     156.250 152.448 260.225  1.00                 N  
ATOM   2655  CA  GLU   400     157.105 153.414 259.553  1.00                 C  
ATOM   2656  C   GLU   400     158.201 153.910 260.481  1.00                 C  
ATOM   2657  O   GLU   400     159.345 154.100 260.053  1.00                 O  
ATOM   2658  CB  GLU   400     156.278 154.593 259.037  1.00                 C  
ATOM   2659  CD  GLU   400     154.502 155.420 257.443  1.00                 C  
ATOM   2660  CG  GLU   400     155.348 154.243 257.887  1.00                 C  
ATOM   2661  OE1 GLU   400     154.500 156.451 258.149  1.00                 O  
ATOM   2662  OE2 GLU   400     153.841 155.313 256.388  1.00                 O  
ATOM   2663  N   ILE   401     157.882 154.122 261.758  1.00                 N  
ATOM   2664  CA  ILE   401     158.926 154.613 262.649  1.00                 C  
ATOM   2665  C   ILE   401     159.953 153.519 262.874  1.00                 C  
ATOM   2666  O   ILE   401     161.102 153.799 263.235  1.00                 O  
ATOM   2667  CB  ILE   401     158.342 155.098 263.989  1.00                 C  
ATOM   2668  CD1 ILE   401     157.305 154.274 266.167  1.00                 C  
ATOM   2669  CG1 ILE   401     157.715 153.930 264.752  1.00                 C  
ATOM   2670  CG2 ILE   401     157.347 156.225 263.759  1.00                 C  
ATOM   2671  N   VAL   402     159.570 152.259 262.665  1.00                 N  
ATOM   2672  CA  VAL   402     160.571 151.197 262.676  1.00                 C  
ATOM   2673  C   VAL   402     161.391 151.228 261.392  1.00                 C  
ATOM   2674  O   VAL   402     162.628 151.203 261.421  1.00                 O  
ATOM   2675  CB  VAL   402     159.923 149.812 262.859  1.00                 C  
ATOM   2676  CG1 VAL   402     160.958 148.712 262.683  1.00                 C  
ATOM   2677  CG2 VAL   402     159.259 149.711 264.224  1.00                 C  
ATOM   2678  N   ASP   403     160.706 151.276 260.248  1.00                 N  
ATOM   2679  CA  ASP   403     161.383 151.297 258.956  1.00                 C  
ATOM   2680  C   ASP   403     162.310 152.495 258.844  1.00                 C  
ATOM   2681  O   ASP   403     163.335 152.437 258.156  1.00                 O  
ATOM   2682  CB  ASP   403     160.362 151.314 257.816  1.00                 C  
ATOM   2683  CG  ASP   403     159.651 149.985 257.652  1.00                 C  
ATOM   2684  OD1 ASP   403     160.126 148.982 258.224  1.00                 O  
ATOM   2685  OD2 ASP   403     158.619 149.947 256.950  1.00                 O  
ATOM   2686  N   ALA   404     161.974 153.587 259.527  1.00                 N  
ATOM   2687  CA  ALA   404     162.841 154.757 259.500  1.00                 C  
ATOM   2688  C   ALA   404     164.271 154.400 259.872  1.00                 C  
ATOM   2689  O   ALA   404     165.215 155.009 259.359  1.00                 O  
ATOM   2690  CB  ALA   404     162.313 155.830 260.440  1.00                 C  
ATOM   2691  N   TYR   405     164.450 153.413 260.748  1.00                 N  
ATOM   2692  CA  TYR   405     165.793 152.986 261.118  1.00                 C  
ATOM   2693  C   TYR   405     166.349 151.991 260.113  1.00                 C  
ATOM   2694  O   TYR   405     167.536 152.032 259.778  1.00                 O  
ATOM   2695  CB  TYR   405     165.793 152.372 262.519  1.00                 C  
ATOM   2696  CG  TYR   405     167.157 151.922 262.991  1.00                 C  
ATOM   2697  OH  TYR   405     170.914 150.703 264.293  1.00                 O  
ATOM   2698  CZ  TYR   405     169.670 151.105 263.862  1.00                 C  
ATOM   2699  CD1 TYR   405     168.085 152.842 263.464  1.00                 C  
ATOM   2700  CE1 TYR   405     169.334 152.441 263.897  1.00                 C  
ATOM   2701  CD2 TYR   405     167.513 150.580 262.963  1.00                 C  
ATOM   2702  CE2 TYR   405     168.758 150.160 263.392  1.00                 C  
ATOM   2703  N   GLY   406     165.510 151.080 259.631  1.00                 N  
ATOM   2704  CA  GLY   406     165.946 150.144 258.614  1.00                 C  
ATOM   2705  C   GLY   406     164.917 149.082 258.297  1.00                 C  
ATOM   2706  O   GLY   406     163.969 148.872 259.058  1.00                 O  
ATOM   2707  N   VAL   407     165.097 148.397 257.169  1.00                 N  
ATOM   2708  CA  VAL   407     164.180 147.338 256.793  1.00                 C  
ATOM   2709  C   VAL   407     164.683 146.022 257.362  1.00                 C  
ATOM   2710  O   VAL   407     165.853 145.656 257.196  1.00                 O  
ATOM   2711  CB  VAL   407     164.017 147.249 255.264  1.00                 C  
ATOM   2712  CG1 VAL   407     163.116 146.082 254.892  1.00                 C  
ATOM   2713  CG2 VAL   407     163.461 148.553 254.711  1.00                 C  
ATOM   2714  N   ALA   408     163.793 145.304 258.039  1.00                 N  
ATOM   2715  CA  ALA   408     164.207 144.111 258.750  1.00                 C  
ATOM   2716  C   ALA   408     164.559 142.972 257.812  1.00                 C  
ATOM   2717  O   ALA   408     164.150 142.934 256.651  1.00                 O  
ATOM   2718  CB  ALA   408     163.115 143.659 259.708  1.00                 C  
ATOM   2719  N   LYS   409     165.343 142.037 258.339  1.00                 N  
ATOM   2720  CA  LYS   409     165.699 140.844 257.597  1.00                 C  
ATOM   2721  C   LYS   409     164.446 140.046 257.256  1.00                 C  
ATOM   2722  O   LYS   409     163.485 140.003 258.027  1.00                 O  
ATOM   2723  CB  LYS   409     166.682 139.988 258.398  1.00                 C  
ATOM   2724  CD  LYS   409     168.218 138.004 258.475  1.00                 C  
ATOM   2725  CE  LYS   409     168.716 136.773 257.735  1.00                 C  
ATOM   2726  CG  LYS   409     167.185 138.761 257.655  1.00                 C  
ATOM   2727  NZ  LYS   409     169.703 136.003 258.540  1.00                 N  
ATOM   2728  N   TYR   410     164.466 139.406 256.093  1.00                 N  
ATOM   2729  CA  TYR   410     163.364 138.538 255.710  1.00                 C  
ATOM   2730  C   TYR   410     163.063 137.530 256.805  1.00                 C  
ATOM   2731  O   TYR   410     163.958 136.852 257.312  1.00                 O  
ATOM   2732  CB  TYR   410     163.682 137.815 254.399  1.00                 C  
ATOM   2733  CG  TYR   410     162.576 136.902 253.920  1.00                 C  
ATOM   2734  OH  TYR   410     159.528 134.403 252.596  1.00                 O  
ATOM   2735  CZ  TYR   410     160.537 135.229 253.035  1.00                 C  
ATOM   2736  CD1 TYR   410     161.440 137.419 253.312  1.00                 C  
ATOM   2737  CE1 TYR   410     160.424 136.592 252.870  1.00                 C  
ATOM   2738  CD2 TYR   410     162.673 135.525 254.077  1.00                 C  
ATOM   2739  CE2 TYR   410     161.667 134.683 253.642  1.00                 C  
ATOM   2740  N   GLN   411     161.789 137.452 257.180  1.00                 N  
ATOM   2741  CA  GLN   411     161.322 136.604 258.273  1.00                 C  
ATOM   2742  C   GLN   411     161.916 137.020 259.608  1.00                 C  
ATOM   2743  O   GLN   411     161.946 136.228 260.554  1.00                 O  
ATOM   2744  CB  GLN   411     161.659 135.138 257.995  1.00                 C  
ATOM   2745  CD  GLN   411     159.506 134.502 256.837  1.00                 C  
ATOM   2746  CG  GLN   411     161.016 134.581 256.735  1.00                 C  
ATOM   2747  OE1 GLN   411     158.968 133.809 257.700  1.00                 O  
ATOM   2748  NE2 GLN   411     158.816 135.215 255.954  1.00                 N  
ATOM   2749  N   GLU   412     162.382 138.257 259.710  1.00                 N  
ATOM   2750  CA  GLU   412     162.813 138.774 260.994  1.00                 C  
ATOM   2751  C   GLU   412     161.611 139.012 261.890  1.00                 C  
ATOM   2752  O   GLU   412     160.485 139.198 261.423  1.00                 O  
ATOM   2753  CB  GLU   412     163.613 140.065 260.811  1.00                 C  
ATOM   2754  CD  GLU   412     165.238 139.750 262.718  1.00                 C  
ATOM   2755  CG  GLU   412     164.174 140.637 262.103  1.00                 C  
ATOM   2756  OE1 GLU   412     166.110 139.261 261.969  1.00                 O  
ATOM   2757  OE2 GLU   412     165.201 139.544 263.949  1.00                 O  
ATOM   2758  N   ALA   413     161.863 139.002 263.192  1.00                 N  
ATOM   2759  CA  ALA   413     160.812 139.285 264.159  1.00                 C  
ATOM   2760  C   ALA   413     160.454 140.759 264.041  1.00                 C  
ATOM   2761  O   ALA   413     161.315 141.630 264.191  1.00                 O  
ATOM   2762  CB  ALA   413     161.272 138.925 265.563  1.00                 C  
ATOM   2763  N   ASN   414     159.197 141.043 263.780  1.00                 N  
ATOM   2764  CA  ASN   414     158.789 142.425 263.610  1.00                 C  
ATOM   2765  C   ASN   414     158.621 143.072 264.975  1.00                 C  
ATOM   2766  O   ASN   414     157.817 142.601 265.785  1.00                 O  
ATOM   2767  CB  ASN   414     157.502 142.506 262.786  1.00                 C  
ATOM   2768  CG  ASN   414     157.094 143.934 262.483  1.00                 C  
ATOM   2769  OD1 ASN   414     157.718 144.883 262.959  1.00                 O  
ATOM   2770  ND2 ASN   414     156.043 144.092 261.687  1.00                 N  
ATOM   2771  N   PRO   415     159.358 144.144 265.273  1.00                 N  
ATOM   2772  CA  PRO   415     159.213 144.781 266.582  1.00                 C  
ATOM   2773  C   PRO   415     157.945 145.595 266.720  1.00                 C  
ATOM   2774  O   PRO   415     157.531 145.878 267.851  1.00                 O  
ATOM   2775  CB  PRO   415     160.443 145.684 266.693  1.00                 C  
ATOM   2776  CD  PRO   415     160.507 144.718 264.504  1.00                 C  
ATOM   2777  CG  PRO   415     160.829 145.965 265.279  1.00                 C  
ATOM   2778  N   SER   416     157.305 145.957 265.611  1.00                 N  
ATOM   2779  CA  SER   416     156.179 146.888 265.637  1.00                 C  
ATOM   2780  C   SER   416     155.012 146.441 266.509  1.00                 C  
ATOM   2781  O   SER   416     154.446 147.285 267.224  1.00                 O  
ATOM   2782  CB  SER   416     155.653 147.133 264.221  1.00                 C  
ATOM   2783  OG  SER   416     156.615 147.808 263.430  1.00                 O  
ATOM   2784  N   VAL   417     154.566 145.187 266.467  1.00                 N  
ATOM   2785  CA  VAL   417     153.450 144.788 267.336  1.00                 C  
ATOM   2786  C   VAL   417     153.686 145.097 268.795  1.00                 C  
ATOM   2787  O   VAL   417     152.715 145.293 269.533  1.00                 O  
ATOM   2788  CB  VAL   417     153.137 143.286 267.199  1.00                 C  
ATOM   2789  CG1 VAL   417     154.265 142.452 267.787  1.00                 C  
ATOM   2790  CG2 VAL   417     151.816 142.954 267.875  1.00                 C  
ATOM   2791  N   PHE   418     154.935 145.134 269.241  1.00                 N  
ATOM   2792  CA  PHE   418     155.219 145.471 270.626  1.00                 C  
ATOM   2793  C   PHE   418     155.513 146.951 270.793  1.00                 C  
ATOM   2794  O   PHE   418     155.311 147.503 271.885  1.00                 O  
ATOM   2795  CB  PHE   418     156.398 144.646 271.147  1.00                 C  
ATOM   2796  CG  PHE   418     156.100 143.180 271.280  1.00                 C  
ATOM   2797  CZ  PHE   418     155.546 140.468 271.530  1.00                 C  
ATOM   2798  CD1 PHE   418     156.593 142.273 270.357  1.00                 C  
ATOM   2799  CE1 PHE   418     156.319 140.924 270.479  1.00                 C  
ATOM   2800  CD2 PHE   418     155.328 142.708 272.326  1.00                 C  
ATOM   2801  CE2 PHE   418     155.054 141.358 272.448  1.00                 C  
ATOM   2802  N   THR   419     155.974 147.597 269.722  1.00                 N  
ATOM   2803  CA  THR   419     156.231 149.027 269.768  1.00                 C  
ATOM   2804  C   THR   419     154.951 149.789 270.034  1.00                 C  
ATOM   2805  O   THR   419     154.951 150.777 270.771  1.00                 O  
ATOM   2806  CB  THR   419     156.870 149.528 268.460  1.00                 C  
ATOM   2807  OG1 THR   419     158.135 148.883 268.265  1.00                 O  
ATOM   2808  CG2 THR   419     157.095 151.031 268.518  1.00                 C  
ATOM   2809  N   ILE   420     153.846 149.304 269.476  1.00                 N  
ATOM   2810  CA  ILE   420     152.571 149.999 269.602  1.00                 C  
ATOM   2811  C   ILE   420     152.310 150.407 271.041  1.00                 C  
ATOM   2812  O   ILE   420     151.812 151.509 271.300  1.00                 O  
ATOM   2813  CB  ILE   420     151.405 149.137 269.083  1.00                 C  
ATOM   2814  CD1 ILE   420     150.577 147.901 267.013  1.00                 C  
ATOM   2815  CG1 ILE   420     151.506 148.960 267.567  1.00                 C  
ATOM   2816  CG2 ILE   420     150.071 149.742 269.495  1.00                 C  
ATOM   2817  N   VAL   421     152.632 149.544 271.997  1.00                 N  
ATOM   2818  CA  VAL   421     152.504 149.856 273.409  1.00                 C  
ATOM   2819  C   VAL   421     153.832 150.282 274.012  1.00                 C  
ATOM   2820  O   VAL   421     153.882 151.227 274.800  1.00                 O  
ATOM   2821  CB  VAL   421     151.940 148.662 274.202  1.00                 C  
ATOM   2822  CG1 VAL   421     151.926 148.971 275.691  1.00                 C  
ATOM   2823  CG2 VAL   421     150.543 148.311 273.714  1.00                 C  
ATOM   2824  N   THR   422     154.917 149.591 273.667  1.00                 N  
ATOM   2825  CA  THR   422     156.172 149.843 274.357  1.00                 C  
ATOM   2826  C   THR   422     156.599 151.292 274.210  1.00                 C  
ATOM   2827  O   THR   422     156.996 151.929 275.193  1.00                 O  
ATOM   2828  CB  THR   422     157.295 148.926 273.838  1.00                 C  
ATOM   2829  OG1 THR   422     156.951 147.557 274.085  1.00                 O  
ATOM   2830  CG2 THR   422     158.605 149.234 274.548  1.00                 C  
ATOM   2831  N   PHE   423     156.506 151.837 272.999  1.00                 N  
ATOM   2832  CA  PHE   423     156.978 153.198 272.765  1.00                 C  
ATOM   2833  C   PHE   423     156.122 154.229 273.483  1.00                 C  
ATOM   2834  O   PHE   423     156.676 155.035 274.253  1.00                 O  
ATOM   2835  CB  PHE   423     157.004 153.506 271.267  1.00                 C  
ATOM   2836  CG  PHE   423     157.459 154.900 270.942  1.00                 C  
ATOM   2837  CZ  PHE   423     158.296 157.481 270.341  1.00                 C  
ATOM   2838  CD1 PHE   423     158.804 155.225 270.959  1.00                 C  
ATOM   2839  CE1 PHE   423     159.224 156.508 270.660  1.00                 C  
ATOM   2840  CD2 PHE   423     156.543 155.886 270.620  1.00                 C  
ATOM   2841  CE2 PHE   423     156.963 157.168 270.322  1.00                 C  
ATOM   2842  N   PRO   424     154.804 154.289 273.279  1.00                 N  
ATOM   2843  CA  PRO   424     153.994 155.204 274.085  1.00                 C  
ATOM   2844  C   PRO   424     154.257 155.090 275.564  1.00                 C  
ATOM   2845  O   PRO   424     154.257 156.108 276.259  1.00                 O  
ATOM   2846  CB  PRO   424     152.553 154.803 273.764  1.00                 C  
ATOM   2847  CD  PRO   424     153.896 153.506 272.267  1.00                 C  
ATOM   2848  CG  PRO   424     152.613 154.281 272.367  1.00                 C  
ATOM   2849  N   PHE   425     154.499 153.886 276.075  1.00                 N  
ATOM   2850  CA  PHE   425     154.773 153.745 277.498  1.00                 C  
ATOM   2851  C   PHE   425     156.039 154.491 277.884  1.00                 C  
ATOM   2852  O   PHE   425     156.037 155.298 278.821  1.00                 O  
ATOM   2853  CB  PHE   425     154.895 152.268 277.876  1.00                 C  
ATOM   2854  CG  PHE   425     155.235 152.038 279.321  1.00                 C  
ATOM   2855  CZ  PHE   425     155.870 151.612 281.993  1.00                 C  
ATOM   2856  CD1 PHE   425     154.259 152.124 280.299  1.00                 C  
ATOM   2857  CE1 PHE   425     154.572 151.912 281.628  1.00                 C  
ATOM   2858  CD2 PHE   425     156.530 151.736 279.703  1.00                 C  
ATOM   2859  CE2 PHE   425     156.843 151.525 281.033  1.00                 C  
ATOM   2860  N   LEU   426     157.136 154.220 277.185  1.00                 N  
ATOM   2861  CA  LEU   426     158.390 154.878 277.522  1.00                 C  
ATOM   2862  C   LEU   426     158.282 156.383 277.331  1.00                 C  
ATOM   2863  O   LEU   426     158.851 157.159 278.108  1.00                 O  
ATOM   2864  CB  LEU   426     159.534 154.319 276.673  1.00                 C  
ATOM   2865  CG  LEU   426     159.954 152.878 276.968  1.00                 C  
ATOM   2866  CD1 LEU   426     160.965 152.392 275.940  1.00                 C  
ATOM   2867  CD2 LEU   426     160.529 152.761 278.371  1.00                 C  
ATOM   2868  N   PHE   427     157.555 156.818 276.302  1.00                 N  
ATOM   2869  CA  PHE   427     157.291 158.244 276.196  1.00                 C  
ATOM   2870  C   PHE   427     156.541 158.756 277.410  1.00                 C  
ATOM   2871  O   PHE   427     156.933 159.762 278.004  1.00                 O  
ATOM   2872  CB  PHE   427     156.498 158.549 274.924  1.00                 C  
ATOM   2873  CG  PHE   427     156.134 159.998 274.769  1.00                 C  
ATOM   2874  CZ  PHE   427     155.455 162.678 274.484  1.00                 C  
ATOM   2875  CD1 PHE   427     157.064 160.915 274.311  1.00                 C  
ATOM   2876  CE1 PHE   427     156.730 162.248 274.168  1.00                 C  
ATOM   2877  CD2 PHE   427     154.862 160.445 275.081  1.00                 C  
ATOM   2878  CE2 PHE   427     154.528 161.778 274.938  1.00                 C  
ATOM   2879  N   ALA   428     155.467 158.079 277.795  1.00                 N  
ATOM   2880  CA  ALA   428     154.662 158.545 278.912  1.00                 C  
ATOM   2881  C   ALA   428     155.515 158.667 280.164  1.00                 C  
ATOM   2882  O   ALA   428     155.285 159.539 281.009  1.00                 O  
ATOM   2883  CB  ALA   428     153.493 157.602 279.153  1.00                 C  
ATOM   2884  N   VAL   429     156.522 157.811 280.288  1.00                 N  
ATOM   2885  CA  VAL   429     157.445 157.935 281.406  1.00                 C  
ATOM   2886  C   VAL   429     158.207 159.245 281.318  1.00                 C  
ATOM   2887  O   VAL   429     158.378 159.944 282.322  1.00                 O  
ATOM   2888  CB  VAL   429     158.428 156.751 281.460  1.00                 C  
ATOM   2889  CG1 VAL   429     159.510 157.004 282.499  1.00                 C  
ATOM   2890  CG2 VAL   429     157.687 155.457 281.762  1.00                 C  
ATOM   2891  N   MET   430     158.670 159.601 280.121  1.00                 N  
ATOM   2892  CA  MET   430     159.375 160.865 279.943  1.00                 C  
ATOM   2893  C   MET   430     158.450 162.068 280.057  1.00                 C  
ATOM   2894  O   MET   430     158.882 163.132 280.509  1.00                 O  
ATOM   2895  CB  MET   430     160.083 160.897 278.587  1.00                 C  
ATOM   2896  SD  MET   430     162.045 159.985 276.856  1.00                 S  
ATOM   2897  CE  MET   430     163.295 158.717 277.049  1.00                 C  
ATOM   2898  CG  MET   430     161.245 159.924 278.471  1.00                 C  
ATOM   2899  N   PHE   431     157.194 161.922 279.653  1.00                 N  
ATOM   2900  CA  PHE   431     156.245 163.022 279.551  1.00                 C  
ATOM   2901  C   PHE   431     155.038 162.771 280.439  1.00                 C  
ATOM   2902  O   PHE   431     153.910 163.136 280.109  1.00                 O  
ATOM   2903  CB  PHE   431     155.806 163.218 278.099  1.00                 C  
ATOM   2904  CG  PHE   431     154.940 164.426 277.885  1.00                 C  
ATOM   2905  CZ  PHE   431     153.333 166.659 277.488  1.00                 C  
ATOM   2906  CD1 PHE   431     155.489 165.697 277.878  1.00                 C  
ATOM   2907  CE1 PHE   431     154.693 166.809 277.682  1.00                 C  
ATOM   2908  CD2 PHE   431     153.577 164.293 277.690  1.00                 C  
ATOM   2909  CE2 PHE   431     152.780 165.405 277.493  1.00                 C  
ATOM   2910  N   GLY   432     155.269 162.138 281.578  1.00                 N  
ATOM   2911  CA  GLY   432     154.184 161.809 282.471  1.00                 C  
ATOM   2912  C   GLY   432     153.542 163.003 283.139  1.00                 C  
ATOM   2913  O   GLY   432     153.765 163.274 284.321  1.00                 O  
ATOM   2914  N   ASP   433     152.736 163.725 282.366  1.00                 N  
ATOM   2915  CA  ASP   433     152.162 164.993 282.805  1.00                 C  
ATOM   2916  C   ASP   433     150.672 164.943 282.508  1.00                 C  
ATOM   2917  O   ASP   433     150.277 164.873 281.342  1.00                 O  
ATOM   2918  CB  ASP   433     152.850 166.165 282.101  1.00                 C  
ATOM   2919  CG  ASP   433     152.336 167.511 282.573  1.00                 C  
ATOM   2920  OD1 ASP   433     151.240 167.551 283.172  1.00                 O  
ATOM   2921  OD2 ASP   433     153.028 168.524 282.345  1.00                 O  
ATOM   2922  N   TRP   434     149.861 164.951 283.566  1.00                 N  
ATOM   2923  CA  TRP   434     148.424 164.752 283.418  1.00                 C  
ATOM   2924  C   TRP   434     147.798 165.825 282.538  1.00                 C  
ATOM   2925  O   TRP   434     147.072 165.521 281.588  1.00                 O  
ATOM   2926  CB  TRP   434     147.741 164.740 284.787  1.00                 C  
ATOM   2927  CG  TRP   434     146.258 164.537 284.716  1.00                 C  
ATOM   2928  CD1 TRP   434     145.572 163.838 283.765  1.00                 C  
ATOM   2929  NE1 TRP   434     144.224 163.872 284.033  1.00                 N  
ATOM   2930  CD2 TRP   434     145.278 165.038 285.633  1.00                 C  
ATOM   2931  CE2 TRP   434     144.021 164.605 285.176  1.00                 C  
ATOM   2932  CH2 TRP   434     142.928 165.675 286.974  1.00                 C  
ATOM   2933  CZ2 TRP   434     142.836 164.918 285.840  1.00                 C  
ATOM   2934  CE3 TRP   434     145.342 165.812 286.796  1.00                 C  
ATOM   2935  CZ3 TRP   434     144.165 166.120 287.451  1.00                 C  
ATOM   2936  N   GLY   435     148.074 167.088 282.838  1.00                 N  
ATOM   2937  CA  GLY   435     147.448 168.184 282.123  1.00                 C  
ATOM   2938  C   GLY   435     147.832 168.242 280.663  1.00                 C  
ATOM   2939  O   GLY   435     146.987 168.472 279.790  1.00                 O  
ATOM   2940  N   HIS   436     149.118 168.048 280.385  1.00                 N  
ATOM   2941  CA  HIS   436     149.581 168.135 279.007  1.00                 C  
ATOM   2942  C   HIS   436     149.164 166.906 278.225  1.00                 C  
ATOM   2943  O   HIS   436     148.904 166.984 277.020  1.00                 O  
ATOM   2944  CB  HIS   436     151.101 168.303 278.962  1.00                 C  
ATOM   2945  CG  HIS   436     151.575 169.638 279.446  1.00                 C  
ATOM   2946  ND1 HIS   436     151.373 170.802 278.736  1.00                 N  
ATOM   2947  CE1 HIS   436     151.908 171.830 279.420  1.00                 C  
ATOM   2948  CD2 HIS   436     152.290 170.124 280.617  1.00                 C  
ATOM   2949  NE2 HIS   436     152.459 171.430 280.549  1.00                 N  
ATOM   2950  N   GLY   437     149.068 165.766 278.906  1.00                 N  
ATOM   2951  CA  GLY   437     148.556 164.571 278.256  1.00                 C  
ATOM   2952  C   GLY   437     147.159 164.781 277.717  1.00                 C  
ATOM   2953  O   GLY   437     146.793 164.239 276.675  1.00                 O  
ATOM   2954  N   ILE   438     146.356 165.581 278.423  1.00                 N  
ATOM   2955  CA  ILE   438     145.011 165.879 277.946  1.00                 C  
ATOM   2956  C   ILE   438     145.084 166.680 276.661  1.00                 C  
ATOM   2957  O   ILE   438     144.380 166.399 275.686  1.00                 O  
ATOM   2958  CB  ILE   438     144.191 166.636 279.007  1.00                 C  
ATOM   2959  CD1 ILE   438     143.367 166.472 281.414  1.00                 C  
ATOM   2960  CG1 ILE   438     143.921 165.735 280.214  1.00                 C  
ATOM   2961  CG2 ILE   438     142.903 167.173 278.402  1.00                 C  
ATOM   2962  N   CYS   439     145.923 167.717 276.698  1.00                 N  
ATOM   2963  CA  CYS   439     146.058 168.640 275.543  1.00                 C  
ATOM   2964  C   CYS   439     146.538 167.811 274.356  1.00                 C  
ATOM   2965  O   CYS   439     145.999 167.986 273.247  1.00                 O  
ATOM   2966  CB  CYS   439     147.022 169.780 275.878  1.00                 C  
ATOM   2967  SG  CYS   439     146.387 170.964 277.088  1.00                 S  
ATOM   2968  N   LEU   440     147.505 166.931 274.607  1.00                 N  
ATOM   2969  CA  LEU   440     148.068 166.105 273.549  1.00                 C  
ATOM   2970  C   LEU   440     147.020 165.142 273.007  1.00                 C  
ATOM   2971  O   LEU   440     146.891 164.962 271.788  1.00                 O  
ATOM   2972  CB  LEU   440     149.286 165.334 274.062  1.00                 C  
ATOM   2973  CG  LEU   440     150.006 164.448 273.043  1.00                 C  
ATOM   2974  CD1 LEU   440     150.509 165.278 271.871  1.00                 C  
ATOM   2975  CD2 LEU   440     151.160 163.704 273.698  1.00                 C  
ATOM   2976  N   LEU   441     146.238 164.537 273.900  1.00                 N  
ATOM   2977  CA  LEU   441     145.170 163.642 273.475  1.00                 C  
ATOM   2978  C   LEU   441     144.137 164.379 272.638  1.00                 C  
ATOM   2979  O   LEU   441     143.694 163.876 271.603  1.00                 O  
ATOM   2980  CB  LEU   441     144.498 162.996 274.688  1.00                 C  
ATOM   2981  CG  LEU   441     143.323 162.061 274.394  1.00                 C  
ATOM   2982  CD1 LEU   441     143.773 160.881 273.548  1.00                 C  
ATOM   2983  CD2 LEU   441     142.688 161.573 275.687  1.00                 C  
ATOM   2984  N   LEU   442     143.722 165.563 273.085  1.00                 N  
ATOM   2985  CA  LEU   442     142.694 166.296 272.357  1.00                 C  
ATOM   2986  C   LEU   442     143.163 166.642 270.957  1.00                 C  
ATOM   2987  O   LEU   442     142.375 166.611 270.004  1.00                 O  
ATOM   2988  CB  LEU   442     142.306 167.569 273.113  1.00                 C  
ATOM   2989  CG  LEU   442     141.549 167.372 274.427  1.00                 C  
ATOM   2990  CD1 LEU   442     141.388 168.696 275.159  1.00                 C  
ATOM   2991  CD2 LEU   442     140.189 166.739 274.175  1.00                 C  
ATOM   2992  N   ALA   443     144.440 166.984 270.810  1.00                 N  
ATOM   2993  CA  ALA   443     144.979 167.265 269.487  1.00                 C  
ATOM   2994  C   ALA   443     144.806 166.060 268.574  1.00                 C  
ATOM   2995  O   ALA   443     144.297 166.171 267.449  1.00                 O  
ATOM   2996  CB  ALA   443     146.447 167.652 269.584  1.00                 C  
ATOM   2997  N   THR   444     145.200 164.883 269.065  1.00                 N  
ATOM   2998  CA  THR   444     145.039 163.668 268.277  1.00                 C  
ATOM   2999  C   THR   444     143.574 163.410 267.953  1.00                 C  
ATOM   3000  O   THR   444     143.243 162.960 266.850  1.00                 O  
ATOM   3001  CB  THR   444     145.623 162.442 269.004  1.00                 C  
ATOM   3002  OG1 THR   444     147.030 162.627 269.204  1.00                 O  
ATOM   3003  CG2 THR   444     145.410 161.182 268.179  1.00                 C  
ATOM   3004  N   MET   445     142.686 163.675 268.910  1.00                 N  
ATOM   3005  CA  MET   445     141.261 163.482 268.677  1.00                 C  
ATOM   3006  C   MET   445     140.777 164.394 267.563  1.00                 C  
ATOM   3007  O   MET   445     139.992 163.986 266.701  1.00                 O  
ATOM   3008  CB  MET   445     140.469 163.739 269.960  1.00                 C  
ATOM   3009  SD  MET   445     139.860 163.114 272.590  1.00                 S  
ATOM   3010  CE  MET   445     138.141 162.924 272.124  1.00                 C  
ATOM   3011  CG  MET   445     140.681 162.692 271.041  1.00                 C  
ATOM   3012  N   TYR   446     141.215 165.647 267.584  1.00                 N  
ATOM   3013  CA  TYR   446     140.856 166.574 266.522  1.00                 C  
ATOM   3014  C   TYR   446     141.234 165.992 265.167  1.00                 C  
ATOM   3015  O   TYR   446     140.395 165.879 264.261  1.00                 O  
ATOM   3016  CB  TYR   446     141.540 167.926 266.737  1.00                 C  
ATOM   3017  CG  TYR   446     141.266 168.931 265.641  1.00                 C  
ATOM   3018  OH  TYR   446     140.499 171.701 262.636  1.00                 O  
ATOM   3019  CZ  TYR   446     140.755 170.784 263.630  1.00                 C  
ATOM   3020  CD1 TYR   446     140.072 169.640 265.609  1.00                 C  
ATOM   3021  CE1 TYR   446     139.814 170.561 264.611  1.00                 C  
ATOM   3022  CD2 TYR   446     142.203 169.169 264.644  1.00                 C  
ATOM   3023  CE2 TYR   446     141.962 170.086 263.639  1.00                 C  
ATOM   3024  N   LEU   447     142.487 165.559 265.033  1.00                 N  
ATOM   3025  CA  LEU   447     142.954 165.081 263.737  1.00                 C  
ATOM   3026  C   LEU   447     142.137 163.887 263.270  1.00                 C  
ATOM   3027  O   LEU   447     141.833 163.750 262.081  1.00                 O  
ATOM   3028  CB  LEU   447     144.437 164.710 263.805  1.00                 C  
ATOM   3029  CG  LEU   447     145.418 165.871 263.979  1.00                 C  
ATOM   3030  CD1 LEU   447     146.829 165.352 264.213  1.00                 C  
ATOM   3031  CD2 LEU   447     145.387 166.789 262.766  1.00                 C  
ATOM   3032  N   ILE   448     141.770 163.009 264.200  1.00                 N  
ATOM   3033  CA  ILE   448     140.979 161.836 263.841  1.00                 C  
ATOM   3034  C   ILE   448     139.570 162.247 263.452  1.00                 C  
ATOM   3035  O   ILE   448     139.021 161.769 262.454  1.00                 O  
ATOM   3036  CB  ILE   448     140.937 160.810 264.989  1.00                 C  
ATOM   3037  CD1 ILE   448     142.436 159.395 266.488  1.00                 C  
ATOM   3038  CG1 ILE   448     142.325 160.208 265.217  1.00                 C  
ATOM   3039  CG2 ILE   448     139.893 159.740 264.710  1.00                 C  
ATOM   3040  N   LEU   449     138.961 163.140 264.230  1.00                 N  
ATOM   3041  CA  LEU   449     137.631 163.616 263.890  1.00                 C  
ATOM   3042  C   LEU   449     137.604 164.340 262.557  1.00                 C  
ATOM   3043  O   LEU   449     136.582 164.304 261.867  1.00                 O  
ATOM   3044  CB  LEU   449     137.097 164.542 264.985  1.00                 C  
ATOM   3045  CG  LEU   449     136.774 163.887 266.329  1.00                 C  
ATOM   3046  CD1 LEU   449     136.416 164.939 267.367  1.00                 C  
ATOM   3047  CD2 LEU   449     135.641 162.884 266.180  1.00                 C  
ATOM   3048  N   ARG   450     138.700 164.996 262.177  1.00                 N  
ATOM   3049  CA  ARG   450     138.785 165.631 260.870  1.00                 C  
ATOM   3050  C   ARG   450     139.504 164.756 259.849  1.00                 C  
ATOM   3051  O   ARG   450     139.838 165.232 258.757  1.00                 O  
ATOM   3052  CB  ARG   450     139.497 166.981 260.976  1.00                 C  
ATOM   3053  CD  ARG   450     137.460 168.407 261.322  1.00                 C  
ATOM   3054  NE  ARG   450     137.597 169.042 260.014  1.00                 N  
ATOM   3055  CG  ARG   450     138.804 167.978 261.890  1.00                 C  
ATOM   3056  CZ  ARG   450     137.914 170.320 259.834  1.00                 C  
ATOM   3057  NH1 ARG   450     138.016 170.812 258.606  1.00                 N  
ATOM   3058  NH2 ARG   450     138.130 171.104 260.881  1.00                 N  
ATOM   3059  N   GLU   451     139.741 163.486 260.182  1.00                 N  
ATOM   3060  CA  GLU   451     140.521 162.617 259.308  1.00                 C  
ATOM   3061  C   GLU   451     139.998 162.654 257.879  1.00                 C  
ATOM   3062  O   GLU   451     140.776 162.733 256.921  1.00                 O  
ATOM   3063  CB  GLU   451     140.508 161.179 259.831  1.00                 C  
ATOM   3064  CD  GLU   451     141.358 158.813 259.593  1.00                 C  
ATOM   3065  CG  GLU   451     141.346 160.212 259.011  1.00                 C  
ATOM   3066  OE1 GLU   451     140.270 158.211 259.716  1.00                 O  
ATOM   3067  OE2 GLU   451     142.455 158.317 259.927  1.00                 O  
ATOM   3068  N   LYS   452     138.677 162.602 257.719  1.00                 N  
ATOM   3069  CA  LYS   452     138.104 162.568 256.380  1.00                 C  
ATOM   3070  C   LYS   452     138.308 163.897 255.671  1.00                 C  
ATOM   3071  O   LYS   452     138.471 163.940 254.448  1.00                 O  
ATOM   3072  CB  LYS   452     136.614 162.225 256.443  1.00                 C  
ATOM   3073  CD  LYS   452     134.829 160.519 256.895  1.00                 C  
ATOM   3074  CE  LYS   452     134.540 159.080 257.288  1.00                 C  
ATOM   3075  CG  LYS   452     136.324 160.792 256.858  1.00                 C  
ATOM   3076  NZ  LYS   452     133.078 158.812 257.378  1.00                 N  
ATOM   3077  N   LYS   453     138.326 164.992 256.429  1.00                 N  
ATOM   3078  CA  LYS   453     138.478 166.305 255.818  1.00                 C  
ATOM   3079  C   LYS   453     139.943 166.604 255.538  1.00                 C  
ATOM   3080  O   LYS   453     140.276 167.290 254.567  1.00                 O  
ATOM   3081  CB  LYS   453     137.879 167.387 256.718  1.00                 C  
ATOM   3082  CD  LYS   453     135.837 168.445 257.723  1.00                 C  
ATOM   3083  CE  LYS   453     134.320 168.408 257.813  1.00                 C  
ATOM   3084  CG  LYS   453     136.363 167.340 256.822  1.00                 C  
ATOM   3085  NZ  LYS   453     133.792 169.458 258.727  1.00                 N  
ATOM   3086  N   LEU   454     140.838 166.085 256.382  1.00                 N  
ATOM   3087  CA  LEU   454     142.262 166.316 256.170  1.00                 C  
ATOM   3088  C   LEU   454     142.757 165.508 254.981  1.00                 C  
ATOM   3089  O   LEU   454     143.579 165.983 254.191  1.00                 O  
ATOM   3090  CB  LEU   454     143.056 165.959 257.428  1.00                 C  
ATOM   3091  CG  LEU   454     142.844 166.865 258.643  1.00                 C  
ATOM   3092  CD1 LEU   454     143.552 166.299 259.865  1.00                 C  
ATOM   3093  CD2 LEU   454     143.334 168.275 258.354  1.00                 C  
ATOM   3094  N   SER   455     142.269 164.277 254.834  1.00                 N  
ATOM   3095  CA  SER   455     142.671 163.469 253.688  1.00                 C  
ATOM   3096  C   SER   455     142.163 164.073 252.388  1.00                 C  
ATOM   3097  O   SER   455     142.900 164.150 251.400  1.00                 O  
ATOM   3098  CB  SER   455     142.159 162.035 253.837  1.00                 C  
ATOM   3099  OG  SER   455     140.743 161.994 253.808  1.00                 O  
ATOM   3100  N   SER   456     140.907 164.516 252.368  1.00                 N  
ATOM   3101  CA  SER   456     140.303 165.023 251.145  1.00                 C  
ATOM   3102  C   SER   456     140.554 166.518 251.027  1.00                 C  
ATOM   3103  O   SER   456     139.611 167.313 250.955  1.00                 O  
ATOM   3104  CB  SER   456     138.803 164.721 251.123  1.00                 C  
ATOM   3105  OG  SER   456     138.194 165.248 249.957  1.00                 O  
ATOM   3106  N   GLN   457     141.574 166.854 250.239  1.00                 N  
ATOM   3107  CA  GLN   457     142.147 168.197 250.155  1.00                 C  
ATOM   3108  C   GLN   457     143.657 168.086 249.992  1.00                 C  
ATOM   3109  O   GLN   457     144.182 167.121 249.429  1.00                 O  
ATOM   3110  CB  GLN   457     141.785 169.013 251.398  1.00                 C  
ATOM   3111  CD  GLN   457     141.610 171.266 250.269  1.00                 C  
ATOM   3112  CG  GLN   457     142.275 170.451 251.361  1.00                 C  
ATOM   3113  OE1 GLN   457     140.383 171.332 250.191  1.00                 O  
ATOM   3114  NE2 GLN   457     142.419 171.890 249.422  1.00                 N  
ATOM   3115  N   LYS   458     144.381 169.090 250.492  1.00                 N  
ATOM   3116  CA  LYS   458     145.848 169.064 250.538  1.00                 C  
ATOM   3117  C   LYS   458     146.365 169.332 251.972  1.00                 C  
ATOM   3118  O   LYS   458     146.082 170.368 252.580  1.00                 O  
ATOM   3119  CB  LYS   458     146.433 170.092 249.568  1.00                 C  
ATOM   3120  CD  LYS   458     148.462 171.101 248.489  1.00                 C  
ATOM   3121  CE  LYS   458     149.981 171.128 248.453  1.00                 C  
ATOM   3122  CG  LYS   458     147.952 170.096 249.509  1.00                 C  
ATOM   3123  NZ  LYS   458     150.496 172.122 247.471  1.00                 N  
ATOM   3124  N   LEU   459     147.135 168.385 252.518  1.00                 N  
ATOM   3125  CA  LEU   459     147.835 168.533 253.800  1.00                 C  
ATOM   3126  C   LEU   459     149.291 168.092 253.638  1.00                 C  
ATOM   3127  O   LEU   459     149.582 166.956 253.253  1.00                 O  
ATOM   3128  CB  LEU   459     147.134 167.720 254.890  1.00                 C  
ATOM   3129  CG  LEU   459     147.792 167.729 256.271  1.00                 C  
ATOM   3130  CD1 LEU   459     147.783 169.130 256.863  1.00                 C  
ATOM   3131  CD2 LEU   459     147.092 166.755 257.207  1.00                 C  
ATOM   3132  N   GLY   460     150.228 168.986 253.931  1.00                 N  
ATOM   3133  CA  GLY   460     151.656 168.694 253.743  1.00                 C  
ATOM   3134  C   GLY   460     152.539 169.182 254.878  1.00                 C  
ATOM   3135  O   GLY   460     152.111 169.930 255.761  1.00                 O  
ATOM   3136  N   ASP   461     153.801 168.757 254.866  1.00                 N  
ATOM   3137  CA  ASP   461     154.810 169.268 255.803  1.00                 C  
ATOM   3138  C   ASP   461     154.643 168.810 257.237  1.00                 C  
ATOM   3139  O   ASP   461     154.237 167.681 257.529  1.00                 O  
ATOM   3140  CB  ASP   461     154.822 170.798 255.796  1.00                 C  
ATOM   3141  CG  ASP   461     155.198 171.371 254.443  1.00                 C  
ATOM   3142  OD1 ASP   461     156.030 170.753 253.747  1.00                 O  
ATOM   3143  OD2 ASP   461     154.659 172.438 254.080  1.00                 O  
ATOM   3144  N   ILE   462     154.883 169.652 258.137  1.00                 N  
ATOM   3145  CA  ILE   462     154.900 169.486 259.586  1.00                 C  
ATOM   3146  C   ILE   462     153.576 168.924 260.083  1.00                 C  
ATOM   3147  O   ILE   462     153.536 168.069 260.982  1.00                 O  
ATOM   3148  CB  ILE   462     155.210 170.813 260.303  1.00                 C  
ATOM   3149  CD1 ILE   462     156.960 172.661 260.456  1.00                 C  
ATOM   3150  CG1 ILE   462     156.654 171.242 260.030  1.00                 C  
ATOM   3151  CG2 ILE   462     154.926 170.694 261.792  1.00                 C  
ATOM   3152  N   MET   463     152.477 169.424 259.521  1.00                 N  
ATOM   3153  CA  MET   463     151.174 168.883 259.867  1.00                 C  
ATOM   3154  C   MET   463     151.010 167.482 259.304  1.00                 C  
ATOM   3155  O   MET   463     150.487 166.591 259.981  1.00                 O  
ATOM   3156  CB  MET   463     150.060 169.797 259.352  1.00                 C  
ATOM   3157  SD  MET   463     148.498 172.070 259.614  1.00                 S  
ATOM   3158  CE  MET   463     148.957 172.618 257.972  1.00                 C  
ATOM   3159  CG  MET   463     149.962 171.127 260.081  1.00                 C  
ATOM   3160  N   GLU   464     151.482 167.258 258.077  1.00                 N  
ATOM   3161  CA  GLU   464     151.362 165.930 257.488  1.00                 C  
ATOM   3162  C   GLU   464     152.037 164.882 258.365  1.00                 C  
ATOM   3163  O   GLU   464     151.481 163.803 258.597  1.00                 O  
ATOM   3164  CB  GLU   464     151.966 165.911 256.083  1.00                 C  
ATOM   3165  CD  GLU   464     152.373 164.616 253.952  1.00                 C  
ATOM   3166  CG  GLU   464     151.833 164.576 255.368  1.00                 C  
ATOM   3167  OE1 GLU   464     152.869 165.684 253.536  1.00                 O  
ATOM   3168  OE2 GLU   464     152.301 163.580 253.259  1.00                 O  
ATOM   3169  N   MET   465     153.219 165.196 258.891  1.00                 N  
ATOM   3170  CA  MET   465     153.953 164.241 259.712  1.00                 C  
ATOM   3171  C   MET   465     153.149 163.860 260.943  1.00                 C  
ATOM   3172  O   MET   465     152.964 162.671 261.241  1.00                 O  
ATOM   3173  CB  MET   465     155.309 164.818 260.122  1.00                 C  
ATOM   3174  SD  MET   465     157.684 164.647 261.540  1.00                 S  
ATOM   3175  CE  MET   465     157.076 165.843 262.726  1.00                 C  
ATOM   3176  CG  MET   465     156.139 163.892 260.996  1.00                 C  
ATOM   3177  N   ALA   466     152.686 164.859 261.693  1.00                 N  
ATOM   3178  CA  ALA   466     151.978 164.552 262.929  1.00                 C  
ATOM   3179  C   ALA   466     150.642 163.897 262.617  1.00                 C  
ATOM   3180  O   ALA   466     150.168 163.038 263.370  1.00                 O  
ATOM   3181  CB  ALA   466     151.778 165.815 263.753  1.00                 C  
ATOM   3182  N   PHE   467     150.025 164.264 261.495  1.00                 N  
ATOM   3183  CA  PHE   467     148.805 163.595 261.067  1.00                 C  
ATOM   3184  C   PHE   467     149.060 162.125 260.778  1.00                 C  
ATOM   3185  O   PHE   467     148.318 161.255 261.248  1.00                 O  
ATOM   3186  CB  PHE   467     148.224 164.281 259.829  1.00                 C  
ATOM   3187  CG  PHE   467     146.991 163.614 259.289  1.00                 C  
ATOM   3188  CZ  PHE   467     144.713 162.377 258.285  1.00                 C  
ATOM   3189  CD1 PHE   467     145.758 163.821 259.883  1.00                 C  
ATOM   3190  CE1 PHE   467     144.624 163.208 259.386  1.00                 C  
ATOM   3191  CD2 PHE   467     147.064 162.779 258.188  1.00                 C  
ATOM   3192  CE2 PHE   467     145.930 162.166 257.691  1.00                 C  
ATOM   3193  N   GLY   468     150.108 161.831 260.011  1.00                 N  
ATOM   3194  CA  GLY   468     150.469 160.450 259.734  1.00                 C  
ATOM   3195  C   GLY   468     150.671 159.659 261.014  1.00                 C  
ATOM   3196  O   GLY   468     150.271 158.492 261.079  1.00                 O  
ATOM   3197  N   GLY   469     151.281 160.271 262.027  1.00                 N  
ATOM   3198  CA  GLY   469     151.433 159.644 263.325  1.00                 C  
ATOM   3199  C   GLY   469     150.304 159.905 264.293  1.00                 C  
ATOM   3200  O   GLY   469     150.459 159.630 265.492  1.00                 O  
ATOM   3201  N   ARG   470     149.167 160.418 263.824  1.00                 N  
ATOM   3202  CA  ARG   470     148.077 160.797 264.715  1.00                 C  
ATOM   3203  C   ARG   470     147.610 159.651 265.608  1.00                 C  
ATOM   3204  O   ARG   470     147.205 159.880 266.752  1.00                 O  
ATOM   3205  CB  ARG   470     146.885 161.321 263.911  1.00                 C  
ATOM   3206  CD  ARG   470     145.179 160.898 262.120  1.00                 C  
ATOM   3207  NE  ARG   470     144.487 159.896 261.312  1.00                 N  
ATOM   3208  CG  ARG   470     146.218 160.272 263.035  1.00                 C  
ATOM   3209  CZ  ARG   470     144.969 159.382 260.185  1.00                 C  
ATOM   3210  NH1 ARG   470     144.269 158.475 259.518  1.00                 N  
ATOM   3211  NH2 ARG   470     146.150 159.776 259.729  1.00                 N  
ATOM   3212  N   TYR   471     147.656 158.414 265.114  1.00                 N  
ATOM   3213  CA  TYR   471     147.255 157.293 265.960  1.00                 C  
ATOM   3214  C   TYR   471     148.349 156.933 266.955  1.00                 C  
ATOM   3215  O   TYR   471     148.072 156.374 268.029  1.00                 O  
ATOM   3216  CB  TYR   471     146.905 156.074 265.104  1.00                 C  
ATOM   3217  CG  TYR   471     145.635 156.235 264.299  1.00                 C  
ATOM   3218  OH  TYR   471     142.151 156.682 262.073  1.00                 O  
ATOM   3219  CZ  TYR   471     143.303 156.534 262.811  1.00                 C  
ATOM   3220  CD1 TYR   471     145.683 156.596 262.959  1.00                 C  
ATOM   3221  CE1 TYR   471     144.528 156.746 262.216  1.00                 C  
ATOM   3222  CD2 TYR   471     144.392 156.026 264.883  1.00                 C  
ATOM   3223  CE2 TYR   471     143.226 156.171 264.155  1.00                 C  
ATOM   3224  N   VAL   472     149.599 157.232 266.599  1.00                 N  
ATOM   3225  CA  VAL   472     150.702 157.082 267.540  1.00                 C  
ATOM   3226  C   VAL   472     150.569 158.108 268.647  1.00                 C  
ATOM   3227  O   VAL   472     150.724 157.796 269.832  1.00                 O  
ATOM   3228  CB  VAL   472     152.066 157.217 266.837  1.00                 C  
ATOM   3229  CG1 VAL   472     153.192 157.242 267.860  1.00                 C  
ATOM   3230  CG2 VAL   472     152.268 156.082 265.845  1.00                 C  
ATOM   3231  N   ILE   473     150.286 159.353 268.273  1.00                 N  
ATOM   3232  CA  ILE   473     150.137 160.406 269.263  1.00                 C  
ATOM   3233  C   ILE   473     148.969 160.107 270.186  1.00                 C  
ATOM   3234  O   ILE   473     149.053 160.316 271.398  1.00                 O  
ATOM   3235  CB  ILE   473     149.950 161.783 268.599  1.00                 C  
ATOM   3236  CD1 ILE   473     151.063 163.409 266.981  1.00                 C  
ATOM   3237  CG1 ILE   473     151.237 162.213 267.892  1.00                 C  
ATOM   3238  CG2 ILE   473     149.496 162.811 269.623  1.00                 C  
ATOM   3239  N   PHE   474     147.869 159.593 269.640  1.00                 N  
ATOM   3240  CA  PHE   474     146.712 159.285 270.475  1.00                 C  
ATOM   3241  C   PHE   474     147.126 158.437 271.667  1.00                 C  
ATOM   3242  O   PHE   474     146.782 158.734 272.825  1.00                 O  
ATOM   3243  CB  PHE   474     145.637 158.567 269.657  1.00                 C  
ATOM   3244  CG  PHE   474     144.434 158.161 270.460  1.00                 C  
ATOM   3245  CZ  PHE   474     142.211 157.404 271.947  1.00                 C  
ATOM   3246  CD1 PHE   474     143.448 159.081 270.769  1.00                 C  
ATOM   3247  CE1 PHE   474     142.341 158.708 271.508  1.00                 C  
ATOM   3248  CD2 PHE   474     144.289 156.860 270.907  1.00                 C  
ATOM   3249  CE2 PHE   474     143.183 156.486 271.646  1.00                 C  
ATOM   3250  N   MET   475     147.862 157.362 271.400  1.00                 N  
ATOM   3251  CA  MET   475     148.305 156.506 272.492  1.00                 C  
ATOM   3252  C   MET   475     149.273 157.259 273.397  1.00                 C  
ATOM   3253  O   MET   475     149.205 157.154 274.631  1.00                 O  
ATOM   3254  CB  MET   475     148.961 155.236 271.945  1.00                 C  
ATOM   3255  SD  MET   475     146.675 153.719 272.332  1.00                 S  
ATOM   3256  CE  MET   475     147.599 152.716 273.493  1.00                 C  
ATOM   3257  CG  MET   475     147.997 154.291 271.247  1.00                 C  
ATOM   3258  N   MET   476     150.165 158.047 272.796  1.00                 N  
ATOM   3259  CA  MET   476     151.121 158.818 273.572  1.00                 C  
ATOM   3260  C   MET   476     150.406 159.623 274.633  1.00                 C  
ATOM   3261  O   MET   476     150.818 159.645 275.792  1.00                 O  
ATOM   3262  CB  MET   476     151.935 159.737 272.659  1.00                 C  
ATOM   3263  SD  MET   476     153.710 160.100 270.563  1.00                 S  
ATOM   3264  CE  MET   476     154.740 161.077 271.655  1.00                 C  
ATOM   3265  CG  MET   476     152.904 159.004 271.745  1.00                 C  
ATOM   3266  N   SER   477     149.315 160.275 274.250  1.00                 N  
ATOM   3267  CA  SER   477     148.553 161.043 275.214  1.00                 C  
ATOM   3268  C   SER   477     147.914 160.150 276.252  1.00                 C  
ATOM   3269  O   SER   477     147.972 160.428 277.451  1.00                 O  
ATOM   3270  CB  SER   477     147.478 161.873 274.509  1.00                 C  
ATOM   3271  OG  SER   477     146.518 161.039 273.884  1.00                 O  
ATOM   3272  N   LEU   478     147.304 159.053 275.804  1.00                 N  
ATOM   3273  CA  LEU   478     146.544 158.229 276.737  1.00                 C  
ATOM   3274  C   LEU   478     147.458 157.664 277.819  1.00                 C  
ATOM   3275  O   LEU   478     147.114 157.642 279.014  1.00                 O  
ATOM   3276  CB  LEU   478     145.833 157.096 275.995  1.00                 C  
ATOM   3277  CG  LEU   478     144.980 156.156 276.849  1.00                 C  
ATOM   3278  CD1 LEU   478     143.867 156.924 277.546  1.00                 C  
ATOM   3279  CD2 LEU   478     144.398 155.036 276.000  1.00                 C  
ATOM   3280  N   PHE   479     148.650 157.224 277.422  1.00                 N  
ATOM   3281  CA  PHE   479     149.586 156.723 278.421  1.00                 C  
ATOM   3282  C   PHE   479     150.175 157.855 279.245  1.00                 C  
ATOM   3283  O   PHE   479     150.386 157.699 280.453  1.00                 O  
ATOM   3284  CB  PHE   479     150.708 155.926 277.752  1.00                 C  
ATOM   3285  CG  PHE   479     150.277 154.578 277.249  1.00                 C  
ATOM   3286  CZ  PHE   479     149.480 152.080 276.326  1.00                 C  
ATOM   3287  CD1 PHE   479     150.080 154.358 275.897  1.00                 C  
ATOM   3288  CE1 PHE   479     149.684 153.117 275.435  1.00                 C  
ATOM   3289  CD2 PHE   479     150.069 153.530 278.128  1.00                 C  
ATOM   3290  CE2 PHE   479     149.673 152.289 277.666  1.00                 C  
ATOM   3291  N   SER   480     150.426 159.006 278.621  1.00                 N  
ATOM   3292  CA  SER   480     150.917 160.156 279.363  1.00                 C  
ATOM   3293  C   SER   480     149.946 160.534 280.466  1.00                 C  
ATOM   3294  O   SER   480     150.358 160.982 281.538  1.00                 O  
ATOM   3295  CB  SER   480     151.144 161.342 278.424  1.00                 C  
ATOM   3296  OG  SER   480     149.918 161.811 277.888  1.00                 O  
ATOM   3297  N   ILE   481     148.647 160.366 280.220  1.00                 N  
ATOM   3298  CA  ILE   481     147.667 160.609 281.270  1.00                 C  
ATOM   3299  C   ILE   481     147.868 159.614 282.394  1.00                 C  
ATOM   3300  O   ILE   481     147.915 159.974 283.577  1.00                 O  
ATOM   3301  CB  ILE   481     146.228 160.532 280.727  1.00                 C  
ATOM   3302  CD1 ILE   481     144.682 161.543 278.970  1.00                 C  
ATOM   3303  CG1 ILE   481     145.954 161.698 279.774  1.00                 C  
ATOM   3304  CG2 ILE   481     145.228 160.491 281.873  1.00                 C  
ATOM   3305  N   TYR   482     147.987 158.338 282.034  1.00                 N  
ATOM   3306  CA  TYR   482     148.140 157.316 283.065  1.00                 C  
ATOM   3307  C   TYR   482     149.346 157.614 283.950  1.00                 C  
ATOM   3308  O   TYR   482     149.246 157.621 285.187  1.00                 O  
ATOM   3309  CB  TYR   482     148.279 155.931 282.430  1.00                 C  
ATOM   3310  CG  TYR   482     148.495 154.818 283.430  1.00                 C  
ATOM   3311  OH  TYR   482     149.073 151.756 286.183  1.00                 O  
ATOM   3312  CZ  TYR   482     148.884 152.769 285.272  1.00                 C  
ATOM   3313  CD1 TYR   482     147.430 154.290 284.149  1.00                 C  
ATOM   3314  CE1 TYR   482     147.618 153.273 285.065  1.00                 C  
ATOM   3315  CD2 TYR   482     149.764 154.297 283.652  1.00                 C  
ATOM   3316  CE2 TYR   482     149.971 153.280 284.564  1.00                 C  
ATOM   3317  N   THR   483     150.500 157.862 283.332  1.00                 N  
ATOM   3318  CA  THR   483     151.714 158.086 284.102  1.00                 C  
ATOM   3319  C   THR   483     151.671 159.416 284.836  1.00                 C  
ATOM   3320  O   THR   483     152.185 159.520 285.952  1.00                 O  
ATOM   3321  CB  THR   483     152.966 158.043 283.207  1.00                 C  
ATOM   3322  OG1 THR   483     152.869 159.054 282.195  1.00                 O  
ATOM   3323  CG2 THR   483     153.091 156.687 282.529  1.00                 C  
ATOM   3324  N   GLY   484     151.075 160.441 284.229  1.00                 N  
ATOM   3325  CA  GLY   484     150.970 161.717 284.903  1.00                 C  
ATOM   3326  C   GLY   484     150.162 161.611 286.175  1.00                 C  
ATOM   3327  O   GLY   484     150.450 162.281 287.164  1.00                 O  
ATOM   3328  N   LEU   485     149.143 160.756 286.172  1.00                 N  
ATOM   3329  CA  LEU   485     148.327 160.612 287.365  1.00                 C  
ATOM   3330  C   LEU   485     149.124 159.975 288.487  1.00                 C  
ATOM   3331  O   LEU   485     148.990 160.371 289.649  1.00                 O  
ATOM   3332  CB  LEU   485     147.078 159.781 287.063  1.00                 C  
ATOM   3333  CG  LEU   485     146.042 160.425 286.140  1.00                 C  
ATOM   3334  CD1 LEU   485     144.946 159.432 285.786  1.00                 C  
ATOM   3335  CD2 LEU   485     145.444 161.665 286.786  1.00                 C  
ATOM   3336  N   ILE   486     149.959 158.991 288.155  1.00                 N  
ATOM   3337  CA  ILE   486     150.793 158.364 289.177  1.00                 C  
ATOM   3338  C   ILE   486     151.886 159.321 289.631  1.00                 C  
ATOM   3339  O   ILE   486     152.180 159.434 290.827  1.00                 O  
ATOM   3340  CB  ILE   486     151.414 157.049 288.670  1.00                 C  
ATOM   3341  CD1 ILE   486     150.805 154.769 287.706  1.00                 C  
ATOM   3342  CG1 ILE   486     150.325 155.996 288.450  1.00                 C  
ATOM   3343  CG2 ILE   486     152.487 156.562 289.631  1.00                 C  
ATOM   3344  N   TYR   487     152.508 160.025 288.685  1.00                 N  
ATOM   3345  CA  TYR   487     153.407 161.112 289.047  1.00                 C  
ATOM   3346  C   TYR   487     152.683 162.211 289.808  1.00                 C  
ATOM   3347  O   TYR   487     153.324 162.978 290.532  1.00                 O  
ATOM   3348  CB  TYR   487     154.069 161.698 287.798  1.00                 C  
ATOM   3349  CG  TYR   487     155.107 160.793 287.174  1.00                 C  
ATOM   3350  OH  TYR   487     157.958 158.310 285.442  1.00                 O  
ATOM   3351  CZ  TYR   487     157.015 159.131 286.017  1.00                 C  
ATOM   3352  CD1 TYR   487     155.289 160.762 285.797  1.00                 C  
ATOM   3353  CE1 TYR   487     156.235 159.938 285.218  1.00                 C  
ATOM   3354  CD2 TYR   487     155.903 159.972 287.963  1.00                 C  
ATOM   3355  CE2 TYR   487     156.854 159.142 287.401  1.00                 C  
ATOM   3356  N   ASN   488     151.363 162.304 289.654  1.00                 N  
ATOM   3357  CA  ASN   488     150.545 163.236 290.424  1.00                 C  
ATOM   3358  C   ASN   488     151.033 164.666 290.221  1.00                 C  
ATOM   3359  O   ASN   488     151.244 165.416 291.175  1.00                 O  
ATOM   3360  CB  ASN   488     150.555 162.859 291.907  1.00                 C  
ATOM   3361  CG  ASN   488     149.438 163.525 292.685  1.00                 C  
ATOM   3362  OD1 ASN   488     148.380 163.831 292.133  1.00                 O  
ATOM   3363  ND2 ASN   488     149.669 163.754 293.972  1.00                 N  
ATOM   3364  N   GLU   489     151.224 165.041 288.962  1.00                 N  
ATOM   3365  CA  GLU   489     151.666 166.377 288.583  1.00                 C  
ATOM   3366  C   GLU   489     150.846 166.843 287.385  1.00                 C  
ATOM   3367  O   GLU   489     150.938 166.263 286.298  1.00                 O  
ATOM   3368  CB  GLU   489     153.163 166.377 288.267  1.00                 C  
ATOM   3369  CD  GLU   489     155.221 167.718 287.681  1.00                 C  
ATOM   3370  CG  GLU   489     153.724 167.745 287.917  1.00                 C  
ATOM   3371  OE1 GLU   489     155.814 166.622 287.754  1.00                 O  
ATOM   3372  OE2 GLU   489     155.801 168.794 287.423  1.00                 O  
ATOM   3373  N   PHE   490     150.046 167.887 287.587  1.00                 N  
ATOM   3374  CA  PHE   490     149.269 168.520 286.529  1.00                 C  
ATOM   3375  C   PHE   490     149.563 170.012 286.583  1.00                 C  
ATOM   3376  O   PHE   490     148.843 170.765 287.248  1.00                 O  
ATOM   3377  CB  PHE   490     147.779 168.220 286.705  1.00                 C  
ATOM   3378  CG  PHE   490     146.921 168.727 285.582  1.00                 C  
ATOM   3379  CZ  PHE   490     145.329 169.663 283.505  1.00                 C  
ATOM   3380  CD1 PHE   490     147.409 169.665 284.689  1.00                 C  
ATOM   3381  CE1 PHE   490     146.620 170.133 283.655  1.00                 C  
ATOM   3382  CD2 PHE   490     145.627 168.267 285.418  1.00                 C  
ATOM   3383  CE2 PHE   490     144.838 168.734 284.384  1.00                 C  
ATOM   3384  N   PHE   491     150.587 170.434 285.837  1.00                 N  
ATOM   3385  CA  PHE   491     151.087 171.830 285.916  1.00                 C  
ATOM   3386  C   PHE   491     151.595 172.078 287.340  1.00                 C  
ATOM   3387  O   PHE   491     151.227 173.103 287.945  1.00                 O  
ATOM   3388  CB  PHE   491     149.983 172.817 285.532  1.00                 C  
ATOM   3389  CG  PHE   491     149.445 172.615 284.144  1.00                 C  
ATOM   3390  CZ  PHE   491     148.451 172.248 281.574  1.00                 C  
ATOM   3391  CD1 PHE   491     149.080 171.355 283.704  1.00                 C  
ATOM   3392  CE1 PHE   491     148.585 171.169 282.427  1.00                 C  
ATOM   3393  CD2 PHE   491     149.305 173.685 283.278  1.00                 C  
ATOM   3394  CE2 PHE   491     148.810 173.499 282.001  1.00                 C  
ATOM   3395  N   SER   492     152.393 171.139 287.850  1.00                 N  
ATOM   3396  CA  SER   492     153.062 171.269 289.143  1.00                 C  
ATOM   3397  C   SER   492     152.066 171.185 290.288  1.00                 C  
ATOM   3398  O   SER   492     152.378 171.520 291.432  1.00                 O  
ATOM   3399  CB  SER   492     153.835 172.587 289.216  1.00                 C  
ATOM   3400  OG  SER   492     154.877 172.515 290.174  1.00                 O  
ATOM   3401  N   ILE   493     150.857 170.745 289.979  1.00                 N  
ATOM   3402  CA  ILE   493     149.826 170.580 290.984  1.00                 C  
ATOM   3403  C   ILE   493     149.520 169.103 291.155  1.00                 C  
ATOM   3404  O   ILE   493     149.386 168.359 290.181  1.00                 O  
ATOM   3405  CB  ILE   493     148.551 171.363 290.619  1.00                 C  
ATOM   3406  CD1 ILE   493     147.723 173.681 289.955  1.00                 C  
ATOM   3407  CG1 ILE   493     148.849 172.863 290.549  1.00                 C  
ATOM   3408  CG2 ILE   493     147.435 171.053 291.604  1.00                 C  
ATOM   3409  N   PRO   494     149.414 168.692 292.411  1.00                 N  
ATOM   3410  CA  PRO   494     149.005 167.340 292.732  1.00                 C  
ATOM   3411  C   PRO   494     147.483 167.250 292.793  1.00                 C  
ATOM   3412  O   PRO   494     146.772 168.255 292.847  1.00                 O  
ATOM   3413  CB  PRO   494     149.648 167.072 294.094  1.00                 C  
ATOM   3414  CD  PRO   494     149.907 169.422 293.716  1.00                 C  
ATOM   3415  CG  PRO   494     149.632 168.397 294.781  1.00                 C  
ATOM   3416  N   TYR   495     146.988 166.017 292.789  1.00                 N  
ATOM   3417  CA  TYR   495     145.556 165.748 292.790  1.00                 C  
ATOM   3418  C   TYR   495     145.201 165.075 294.106  1.00                 C  
ATOM   3419  O   TYR   495     145.376 163.860 294.249  1.00                 O  
ATOM   3420  CB  TYR   495     145.173 164.879 291.590  1.00                 C  
ATOM   3421  CG  TYR   495     143.688 164.628 291.465  1.00                 C  
ATOM   3422  OH  TYR   495     139.599 163.949 291.132  1.00                 O  
ATOM   3423  CZ  TYR   495     140.952 164.172 291.241  1.00                 C  
ATOM   3424  CD1 TYR   495     142.772 165.416 292.151  1.00                 C  
ATOM   3425  CE1 TYR   495     141.413 165.194 292.043  1.00                 C  
ATOM   3426  CD2 TYR   495     143.205 163.602 290.662  1.00                 C  
ATOM   3427  CE2 TYR   495     141.849 163.365 290.542  1.00                 C  
ATOM   3428  N   PRO   496     144.707 165.856 295.057  1.00                 N  
ATOM   3429  CA  PRO   496     144.448 165.339 296.393  1.00                 C  
ATOM   3430  C   PRO   496     143.028 164.802 296.454  1.00                 C  
ATOM   3431  O   PRO   496     142.058 165.553 296.317  1.00                 O  
ATOM   3432  CB  PRO   496     144.651 166.551 297.305  1.00                 C  
ATOM   3433  CD  PRO   496     144.724 167.345 295.048  1.00                 C  
ATOM   3434  CG  PRO   496     144.321 167.725 296.445  1.00                 C  
ATOM   3435  N   LEU   497     142.911 163.495 296.659  1.00                 N  
ATOM   3436  CA  LEU   497     141.634 162.804 296.676  1.00                 C  
ATOM   3437  C   LEU   497     141.143 162.596 298.107  1.00                 C  
ATOM   3438  O   LEU   497     140.252 161.782 298.353  1.00                 O  
ATOM   3439  CB  LEU   497     141.743 161.459 295.956  1.00                 C  
ATOM   3440  CG  LEU   497     142.106 161.512 294.470  1.00                 C  
ATOM   3441  CD1 LEU   497     142.269 160.109 293.906  1.00                 C  
ATOM   3442  CD2 LEU   497     141.051 162.278 293.687  1.00                 C  
ATOM   3443  N   PHE   498     141.723 163.319 299.060  1.00                 N  
ATOM   3444  CA  PHE   498     141.476 163.180 300.487  1.00                 C  
ATOM   3445  C   PHE   498     141.903 161.802 300.967  1.00                 C  
ATOM   3446  O   PHE   498     141.495 161.382 302.060  1.00                 O  
ATOM   3447  CB  PHE   498     139.998 163.422 300.801  1.00                 C  
ATOM   3448  CG  PHE   498     139.500 164.772 300.371  1.00                 C  
ATOM   3449  CZ  PHE   498     138.581 167.274 299.581  1.00                 C  
ATOM   3450  CD1 PHE   498     138.766 164.917 299.207  1.00                 C  
ATOM   3451  CE1 PHE   498     138.308 166.159 298.811  1.00                 C  
ATOM   3452  CD2 PHE   498     139.766 165.897 301.131  1.00                 C  
ATOM   3453  CE2 PHE   498     139.307 167.140 300.735  1.00                 C  
ATOM   3454  N   ALA   499     142.705 161.083 300.186  1.00                 N  
ATOM   3455  CA  ALA   499     143.363 159.882 300.638  1.00                 C  
ATOM   3456  C   ALA   499     144.799 160.037 301.093  1.00                 C  
ATOM   3457  O   ALA   499     145.465 159.025 301.329  1.00                 O  
ATOM   3458  CB  ALA   499     143.346 158.825 299.545  1.00                 C  
ATOM   3459  N   SER   500     145.308 161.259 301.219  1.00                 N  
ATOM   3460  CA  SER   500     146.693 161.479 301.634  1.00                 C  
ATOM   3461  C   SER   500     146.797 161.335 303.143  1.00                 C  
ATOM   3462  O   SER   500     146.380 162.216 303.895  1.00                 O  
ATOM   3463  CB  SER   500     147.176 162.858 301.180  1.00                 C  
ATOM   3464  OG  SER   500     148.498 163.107 301.623  1.00                 O  
ATOM   3465  N   SER   501     147.353 160.211 303.592  1.00                 N  
ATOM   3466  CA  SER   501     147.448 159.908 305.005  1.00                 C  
ATOM   3467  C   SER   501     148.923 159.691 305.348  1.00                 C  
ATOM   3468  O   SER   501     149.271 159.024 306.321  1.00                 O  
ATOM   3469  CB  SER   501     146.602 158.680 305.348  1.00                 C  
ATOM   3470  OG  SER   501     147.034 157.544 304.620  1.00                 O  
ATOM   3471  N   ALA   502     149.808 160.234 304.507  1.00                 N  
ATOM   3472  CA  ALA   502     151.237 160.021 304.716  1.00                 C  
ATOM   3473  C   ALA   502     151.608 160.311 306.163  1.00                 C  
ATOM   3474  O   ALA   502     152.324 159.534 306.805  1.00                 O  
ATOM   3475  CB  ALA   502     152.047 160.895 303.771  1.00                 C  
ATOM   3476  N   TYR   503     151.130 161.436 306.688  1.00                 N  
ATOM   3477  CA  TYR   503     151.419 161.850 308.051  1.00                 C  
ATOM   3478  C   TYR   503     150.151 162.441 308.636  1.00                 C  
ATOM   3479  O   TYR   503     149.273 162.921 307.915  1.00                 O  
ATOM   3480  CB  TYR   503     152.576 162.851 308.073  1.00                 C  
ATOM   3481  CG  TYR   503     152.259 164.168 307.401  1.00                 C  
ATOM   3482  OH  TYR   503     151.384 167.796 305.566  1.00                 O  
ATOM   3483  CZ  TYR   503     151.674 166.594 306.172  1.00                 C  
ATOM   3484  CD1 TYR   503     151.770 165.241 308.134  1.00                 C  
ATOM   3485  CE1 TYR   503     151.478 166.449 307.528  1.00                 C  
ATOM   3486  CD2 TYR   503     152.450 164.333 306.035  1.00                 C  
ATOM   3487  CE2 TYR   503     152.164 165.533 305.412  1.00                 C  
ATOM   3488  N   ASP   504     150.070 162.402 309.956  1.00                 N  
ATOM   3489  CA  ASP   504     148.967 162.995 310.697  1.00                 C  
ATOM   3490  C   ASP   504     149.543 164.151 311.502  1.00                 C  
ATOM   3491  O   ASP   504     150.044 163.967 312.616  1.00                 O  
ATOM   3492  CB  ASP   504     148.294 161.947 311.586  1.00                 C  
ATOM   3493  CG  ASP   504     147.094 162.499 312.330  1.00                 C  
ATOM   3494  OD1 ASP   504     146.872 163.726 312.272  1.00                 O  
ATOM   3495  OD2 ASP   504     146.376 161.703 312.971  1.00                 O  
ATOM   3496  N   CYS   505     149.459 165.351 310.936  1.00                 N  
ATOM   3497  CA  CYS   505     150.060 166.542 311.517  1.00                 C  
ATOM   3498  C   CYS   505     149.639 166.714 312.973  1.00                 C  
ATOM   3499  O   CYS   505     150.478 167.053 313.815  1.00                 O  
ATOM   3500  CB  CYS   505     149.678 167.784 310.709  1.00                 C  
ATOM   3501  SG  CYS   505     150.451 169.315 311.282  1.00                 S  
ATOM   3502  N   ARG   506     148.353 166.532 313.308  1.00                 N  
ATOM   3503  CA  ARG   506     147.963 166.534 314.723  1.00                 C  
ATOM   3504  C   ARG   506     148.851 165.663 315.593  1.00                 C  
ATOM   3505  O   ARG   506     149.117 165.998 316.750  1.00                 O  
ATOM   3506  CB  ARG   506     146.512 166.073 314.880  1.00                 C  
ATOM   3507  CD  ARG   506     144.579 165.577 316.401  1.00                 C  
ATOM   3508  NE  ARG   506     144.462 164.178 315.998  1.00                 N  
ATOM   3509  CG  ARG   506     146.012 166.077 316.315  1.00                 C  
ATOM   3510  CZ  ARG   506     143.313 163.577 315.708  1.00                 C  
ATOM   3511  NH1 ARG   506     143.303 162.300 315.352  1.00                 N  
ATOM   3512  NH2 ARG   506     142.175 164.255 315.776  1.00                 N  
ATOM   3513  N   ASP   507     149.311 164.531 315.059  1.00                 N  
ATOM   3514  CA  ASP   507     150.163 163.650 315.846  1.00                 C  
ATOM   3515  C   ASP   507     151.603 164.143 315.823  1.00                 C  
ATOM   3516  O   ASP   507     152.391 163.864 316.737  1.00                 O  
ATOM   3517  CB  ASP   507     150.081 162.215 315.321  1.00                 C  
ATOM   3518  CG  ASP   507     148.725 161.582 315.564  1.00                 C  
ATOM   3519  OD1 ASP   507     147.964 162.112 316.401  1.00                 O  
ATOM   3520  OD2 ASP   507     148.424 160.556 314.919  1.00                 O  
ATOM   3521  N   VAL   508     151.960 164.902 314.790  1.00                 N  
ATOM   3522  CA  VAL   508     153.263 165.550 314.769  1.00                 C  
ATOM   3523  C   VAL   508     153.453 166.409 316.008  1.00                 C  
ATOM   3524  O   VAL   508     154.499 166.354 316.665  1.00                 O  
ATOM   3525  CB  VAL   508     153.448 166.404 313.501  1.00                 C  
ATOM   3526  CG1 VAL   508     154.781 167.136 313.542  1.00                 C  
ATOM   3527  CG2 VAL   508     153.351 165.536 312.255  1.00                 C  
ATOM   3528  N   SER   509     161.510 180.654 311.021  1.00                 N  
ATOM   3529  CA  SER   509     162.776 180.746 310.304  1.00                 C  
ATOM   3530  C   SER   509     163.238 179.385 309.780  1.00                 C  
ATOM   3531  O   SER   509     164.320 179.301 309.186  1.00                 O  
ATOM   3532  CB  SER   509     163.859 181.344 311.204  1.00                 C  
ATOM   3533  OG  SER   509     164.170 180.472 312.277  1.00                 O  
ATOM   3534  N   CYS   510     162.459 178.321 309.981  1.00                 N  
ATOM   3535  CA  CYS   510     162.878 176.958 309.681  1.00                 C  
ATOM   3536  C   CYS   510     161.745 176.233 308.959  1.00                 C  
ATOM   3537  O   CYS   510     160.618 176.721 308.875  1.00                 O  
ATOM   3538  CB  CYS   510     163.273 176.224 310.964  1.00                 C  
ATOM   3539  SG  CYS   510     161.921 176.002 312.144  1.00                 S  
ATOM   3540  N   SER   511     162.067 175.051 308.430  1.00                 N  
ATOM   3541  CA  SER   511     161.086 174.115 307.889  1.00                 C  
ATOM   3542  C   SER   511     160.805 172.943 308.823  1.00                 C  
ATOM   3543  O   SER   511     159.651 172.716 309.194  1.00                 O  
ATOM   3544  CB  SER   511     161.550 173.575 306.535  1.00                 C  
ATOM   3545  OG  SER   511     160.617 172.649 306.007  1.00                 O  
ATOM   3546  N   GLU   512     161.829 172.170 309.186  1.00                 N  
ATOM   3547  CA  GLU   512     161.674 170.979 310.025  1.00                 C  
ATOM   3548  C   GLU   512     161.094 169.805 309.223  1.00                 C  
ATOM   3549  O   GLU   512     159.948 169.819 308.773  1.00                 O  
ATOM   3550  CB  GLU   512     160.779 171.284 311.228  1.00                 C  
ATOM   3551  CD  GLU   512     159.737 169.090 311.922  1.00                 C  
ATOM   3552  CG  GLU   512     160.738 170.175 312.267  1.00                 C  
ATOM   3553  OE1 GLU   512     158.718 169.407 311.272  1.00                 O  
ATOM   3554  OE2 GLU   512     159.970 167.924 312.302  1.00                 O  
ATOM   3555  N   ALA   513     161.930 168.782 309.060  1.00                 N  
ATOM   3556  CA  ALA   513     161.558 167.591 308.301  1.00                 C  
ATOM   3557  C   ALA   513     160.716 166.620 309.121  1.00                 C  
ATOM   3558  O   ALA   513     161.054 166.305 310.264  1.00                 O  
ATOM   3559  CB  ALA   513     162.801 166.878 307.791  1.00                 C  
ATOM   3560  N   THR   514     159.613 166.142 308.534  1.00                 N  
ATOM   3561  CA  THR   514     158.691 165.208 309.170  1.00                 C  
ATOM   3562  C   THR   514     159.354 163.846 309.363  1.00                 C  
ATOM   3563  O   THR   514     159.755 163.210 308.383  1.00                 O  
ATOM   3564  CB  THR   514     157.399 165.043 308.349  1.00                 C  
ATOM   3565  OG1 THR   514     156.745 166.312 308.221  1.00                 O  
ATOM   3566  CG2 THR   514     156.449 164.075 309.038  1.00                 C  
ATOM   3567  N   THR   515     159.496 163.371 310.600  1.00                 N  
ATOM   3568  CA  THR   515     160.274 162.152 310.846  1.00                 C  
ATOM   3569  C   THR   515     159.594 160.892 310.336  1.00                 C  
ATOM   3570  O   THR   515     158.370 160.775 310.308  1.00                 O  
ATOM   3571  CB  THR   515     160.570 161.964 312.346  1.00                 C  
ATOM   3572  OG1 THR   515     161.332 163.078 312.828  1.00                 O  
ATOM   3573  CG2 THR   515     161.370 160.692 312.575  1.00                 C  
ATOM   3574  N   ILE   516     160.415 159.930 309.936  1.00                 N  
ATOM   3575  CA  ILE   516     159.919 158.601 309.630  1.00                 C  
ATOM   3576  C   ILE   516     159.759 157.785 310.904  1.00                 C  
ATOM   3577  O   ILE   516     160.361 158.090 311.938  1.00                 O  
ATOM   3578  CB  ILE   516     160.844 157.867 308.642  1.00                 C  
ATOM   3579  CD1 ILE   516     163.125 156.744 308.455  1.00                 C  
ATOM   3580  CG1 ILE   516     162.226 157.654 309.263  1.00                 C  
ATOM   3581  CG2 ILE   516     160.925 158.624 307.325  1.00                 C  
ATOM   3582  N   GLY   517     158.932 156.750 310.824  1.00                 N  
ATOM   3583  CA  GLY   517     158.695 155.827 311.932  1.00                 C  
ATOM   3584  C   GLY   517     158.571 156.585 313.248  1.00                 C  
ATOM   3585  O   GLY   517     159.236 156.228 314.229  1.00                 O  
ATOM   3586  N   LEU   518     157.752 157.627 313.320  1.00                 N  
ATOM   3587  CA  LEU   518     157.460 158.238 314.620  1.00                 C  
ATOM   3588  C   LEU   518     156.436 157.454 315.418  1.00                 C  
ATOM   3589  O   LEU   518     156.098 157.828 316.545  1.00                 O  
ATOM   3590  CB  LEU   518     156.965 159.674 314.438  1.00                 C  
ATOM   3591  CG  LEU   518     157.964 160.665 313.836  1.00                 C  
ATOM   3592  CD1 LEU   518     157.306 162.016 313.601  1.00                 C  
ATOM   3593  CD2 LEU   518     159.178 160.818 314.739  1.00                 C  
ATOM   3594  N   ILE   519     155.935 156.363 314.842  1.00                 N  
ATOM   3595  CA  ILE   519     154.873 155.598 315.462  1.00                 C  
ATOM   3596  C   ILE   519     153.484 156.052 315.069  1.00                 C  
ATOM   3597  O   ILE   519     152.494 155.402 315.410  1.00                 O  
ATOM   3598  CB  ILE   519     154.977 155.630 316.998  1.00                 C  
ATOM   3599  CD1 ILE   519     156.565 155.122 318.927  1.00                 C  
ATOM   3600  CG1 ILE   519     156.246 154.914 317.462  1.00                 C  
ATOM   3601  CG2 ILE   519     153.727 155.036 317.629  1.00                 C  
ATOM   3602  N   LYS   520     153.395 157.173 314.350  1.00                 N  
ATOM   3603  CA  LYS   520     152.114 157.773 314.001  1.00                 C  
ATOM   3604  C   LYS   520     151.999 158.087 312.521  1.00                 C  
ATOM   3605  O   LYS   520     150.921 158.458 312.060  1.00                 O  
ATOM   3606  CB  LYS   520     151.885 159.053 314.807  1.00                 C  
ATOM   3607  CD  LYS   520     150.701 157.968 316.736  1.00                 C  
ATOM   3608  CE  LYS   520     150.645 157.815 318.247  1.00                 C  
ATOM   3609  CG  LYS   520     151.868 158.844 316.313  1.00                 C  
ATOM   3610  NZ  LYS   520     149.513 156.946 318.676  1.00                 N  
ATOM   3611  N   THR   521     153.077 157.947 311.760  1.00                 N  
ATOM   3612  CA  THR   521     153.077 158.197 310.333  1.00                 C  
ATOM   3613  C   THR   521     153.305 156.883 309.591  1.00                 C  
ATOM   3614  O   THR   521     153.767 155.890 310.164  1.00                 O  
ATOM   3615  CB  THR   521     154.152 159.228 309.941  1.00                 C  
ATOM   3616  OG1 THR   521     155.451 158.709 310.250  1.00                 O  
ATOM   3617  CG2 THR   521     153.951 160.525 310.709  1.00                 C  
ATOM   3618  N   ARG   522     152.969 156.863 308.309  1.00                 N  
ATOM   3619  CA  ARG   522     153.200 155.706 307.474  1.00                 C  
ATOM   3620  C   ARG   522     151.958 155.272 306.716  1.00                 C  
ATOM   3621  O   ARG   522     150.841 155.734 306.952  1.00                 O  
ATOM   3622  CB  ARG   522     153.713 154.534 308.313  1.00                 C  
ATOM   3623  CD  ARG   522     155.525 153.568 309.756  1.00                 C  
ATOM   3624  NE  ARG   522     155.744 152.375 308.940  1.00                 N  
ATOM   3625  CG  ARG   522     155.089 154.758 308.917  1.00                 C  
ATOM   3626  CZ  ARG   522     155.925 151.155 309.435  1.00                 C  
ATOM   3627  NH1 ARG   522     156.117 150.130 308.616  1.00                 N  
ATOM   3628  NH2 ARG   522     155.915 150.963 310.747  1.00                 N  
ATOM   3629  N   ASP   523     152.185 154.347 305.789  1.00                 N  
ATOM   3630  CA  ASP   523     151.146 153.831 304.935  1.00                 C  
ATOM   3631  C   ASP   523     151.306 154.371 303.527  1.00                 C  
ATOM   3632  O   ASP   523     151.482 155.576 303.325  1.00                 O  
ATOM   3633  CB  ASP   523     149.767 154.188 305.493  1.00                 C  
ATOM   3634  CG  ASP   523     149.454 153.459 306.785  1.00                 C  
ATOM   3635  OD1 ASP   523     150.169 152.486 307.106  1.00                 O  
ATOM   3636  OD2 ASP   523     148.494 153.859 307.475  1.00                 O  
ATOM   3637  N   THR   524     151.251 153.497 302.519  1.00                 N  
ATOM   3638  CA  THR   524     151.402 153.962 301.139  1.00                 C  
ATOM   3639  C   THR   524     150.187 154.699 300.604  1.00                 C  
ATOM   3640  O   THR   524     149.053 154.507 301.047  1.00                 O  
ATOM   3641  CB  THR   524     151.707 152.796 300.181  1.00                 C  
ATOM   3642  OG1 THR   524     150.622 151.860 300.202  1.00                 O  
ATOM   3643  CG2 THR   524     152.978 152.076 300.605  1.00                 C  
ATOM   3644  N   TYR   525     150.442 155.553 299.620  1.00                 N  
ATOM   3645  CA  TYR   525     149.358 156.184 298.888  1.00                 C  
ATOM   3646  C   TYR   525     148.729 155.177 297.928  1.00                 C  
ATOM   3647  O   TYR   525     149.443 154.425 297.264  1.00                 O  
ATOM   3648  CB  TYR   525     149.867 157.413 298.131  1.00                 C  
ATOM   3649  CG  TYR   525     148.789 158.153 297.371  1.00                 C  
ATOM   3650  OH  TYR   525     145.818 160.190 295.293  1.00                 O  
ATOM   3651  CZ  TYR   525     146.803 159.515 295.979  1.00                 C  
ATOM   3652  CD1 TYR   525     147.648 158.609 298.017  1.00                 C  
ATOM   3653  CE1 TYR   525     146.658 159.287 297.330  1.00                 C  
ATOM   3654  CD2 TYR   525     148.917 158.392 296.008  1.00                 C  
ATOM   3655  CE2 TYR   525     147.938 159.068 295.305  1.00                 C  
ATOM   3656  N   PRO   526     147.399 155.144 297.824  1.00                 N  
ATOM   3657  CA  PRO   526     146.773 154.069 297.037  1.00                 C  
ATOM   3658  C   PRO   526     147.277 153.994 295.613  1.00                 C  
ATOM   3659  O   PRO   526     147.493 152.895 295.091  1.00                 O  
ATOM   3660  CB  PRO   526     145.282 154.413 297.060  1.00                 C  
ATOM   3661  CD  PRO   526     146.329 156.026 298.486  1.00                 C  
ATOM   3662  CG  PRO   526     145.096 155.182 298.326  1.00                 C  
ATOM   3663  N   PHE   527     147.478 155.138 294.968  1.00                 N  
ATOM   3664  CA  PHE   527     147.802 155.190 293.544  1.00                 C  
ATOM   3665  C   PHE   527     148.655 156.430 293.306  1.00                 C  
ATOM   3666  O   PHE   527     148.190 157.559 293.481  1.00                 O  
ATOM   3667  CB  PHE   527     146.523 155.208 292.704  1.00                 C  
ATOM   3668  CG  PHE   527     146.771 155.194 291.223  1.00                 C  
ATOM   3669  CZ  PHE   527     147.229 155.176 288.481  1.00                 C  
ATOM   3670  CD1 PHE   527     147.080 154.014 290.569  1.00                 C  
ATOM   3671  CE1 PHE   527     147.308 154.002 289.206  1.00                 C  
ATOM   3672  CD2 PHE   527     146.696 156.361 290.483  1.00                 C  
ATOM   3673  CE2 PHE   527     146.924 156.348 289.120  1.00                 C  
ATOM   3674  N   GLY   528     149.891 156.213 292.893  1.00                 N  
ATOM   3675  CA  GLY   528     150.812 157.302 292.636  1.00                 C  
ATOM   3676  C   GLY   528     151.503 157.769 293.900  1.00                 C  
ATOM   3677  O   GLY   528     151.456 157.139 294.961  1.00                 O  
ATOM   3678  N   VAL   529     152.171 158.913 293.764  1.00                 N  
ATOM   3679  CA  VAL   529     152.910 159.475 294.881  1.00                 C  
ATOM   3680  C   VAL   529     151.983 160.313 295.752  1.00                 C  
ATOM   3681  O   VAL   529     151.188 161.121 295.260  1.00                 O  
ATOM   3682  CB  VAL   529     154.103 160.322 294.400  1.00                 C  
ATOM   3683  CG1 VAL   529     154.811 160.964 295.582  1.00                 C  
ATOM   3684  CG2 VAL   529     155.071 159.469 293.594  1.00                 C  
ATOM   3685  N   ASP   530     152.094 160.119 297.057  1.00                 N  
ATOM   3686  CA  ASP   530     151.246 160.859 297.978  1.00                 C  
ATOM   3687  C   ASP   530     151.301 162.343 297.628  1.00                 C  
ATOM   3688  O   ASP   530     152.393 162.882 297.405  1.00                 O  
ATOM   3689  CB  ASP   530     151.686 160.617 299.423  1.00                 C  
ATOM   3690  CG  ASP   530     150.745 161.247 300.432  1.00                 C  
ATOM   3691  OD1 ASP   530     150.664 162.493 300.471  1.00                 O  
ATOM   3692  OD2 ASP   530     150.088 160.495 301.182  1.00                 O  
ATOM   3693  N   PRO   531     150.164 163.034 297.566  1.00                 N  
ATOM   3694  CA  PRO   531     150.198 164.443 297.144  1.00                 C  
ATOM   3695  C   PRO   531     151.095 165.324 297.986  1.00                 C  
ATOM   3696  O   PRO   531     151.543 166.376 297.514  1.00                 O  
ATOM   3697  CB  PRO   531     148.744 164.902 297.268  1.00                 C  
ATOM   3698  CD  PRO   531     148.757 162.575 297.830  1.00                 C  
ATOM   3699  CG  PRO   531     147.945 163.646 297.157  1.00                 C  
ATOM   3700  N   VAL   532     151.380 164.919 299.224  1.00                 N  
ATOM   3701  CA  VAL   532     152.133 165.761 300.145  1.00                 C  
ATOM   3702  C   VAL   532     153.501 166.135 299.601  1.00                 C  
ATOM   3703  O   VAL   532     154.039 167.190 299.952  1.00                 O  
ATOM   3704  CB  VAL   532     152.306 165.083 301.517  1.00                 C  
ATOM   3705  CG1 VAL   532     153.258 165.885 302.391  1.00                 C  
ATOM   3706  CG2 VAL   532     150.959 164.917 302.203  1.00                 C  
ATOM   3707  N   TRP   533     154.092 165.296 298.756  1.00                 N  
ATOM   3708  CA  TRP   533     155.458 165.553 298.320  1.00                 C  
ATOM   3709  C   TRP   533     155.503 166.696 297.316  1.00                 C  
ATOM   3710  O   TRP   533     156.542 167.346 297.144  1.00                 O  
ATOM   3711  CB  TRP   533     156.072 164.291 297.711  1.00                 C  
ATOM   3712  CG  TRP   533     156.330 163.207 298.711  1.00                 C  
ATOM   3713  CD1 TRP   533     155.611 162.059 298.880  1.00                 C  
ATOM   3714  NE1 TRP   533     156.149 161.306 299.896  1.00                 N  
ATOM   3715  CD2 TRP   533     157.383 163.168 299.682  1.00                 C  
ATOM   3716  CE2 TRP   533     157.239 161.968 300.404  1.00                 C  
ATOM   3717  CH2 TRP   533     159.123 162.470 301.736  1.00                 C  
ATOM   3718  CZ2 TRP   533     158.106 161.609 301.435  1.00                 C  
ATOM   3719  CE3 TRP   533     158.433 164.030 300.012  1.00                 C  
ATOM   3720  CZ3 TRP   533     159.289 163.669 301.035  1.00                 C  
ATOM   3721  N   HIS   534     154.379 166.976 296.659  1.00                 N  
ATOM   3722  CA  HIS   534     154.340 168.079 295.708  1.00                 C  
ATOM   3723  C   HIS   534     154.513 169.437 296.376  1.00                 C  
ATOM   3724  O   HIS   534     154.767 170.424 295.679  1.00                 O  
ATOM   3725  CB  HIS   534     153.025 168.066 294.926  1.00                 C  
ATOM   3726  CG  HIS   534     152.894 166.910 293.984  1.00                 C  
ATOM   3727  ND1 HIS   534     153.333 166.960 292.679  1.00                 N  
ATOM   3728  CE1 HIS   534     153.080 165.780 292.086  1.00                 C  
ATOM   3729  CD2 HIS   534     152.359 165.559 294.067  1.00                 C  
ATOM   3730  NE2 HIS   534     152.496 164.934 292.913  1.00                 N  
ATOM   3731  N   GLY   535     154.378 169.516 297.701  1.00                 N  
ATOM   3732  CA  GLY   535     154.577 170.770 298.419  1.00                 C  
ATOM   3733  C   GLY   535     155.814 170.741 299.301  1.00                 C  
ATOM   3734  O   GLY   535     155.981 171.629 300.148  1.00                 O  
ATOM   3735  N   THR   536     156.691 169.762 299.127  1.00                 N  
ATOM   3736  CA  THR   536     157.873 169.620 299.959  1.00                 C  
ATOM   3737  C   THR   536     159.069 170.339 299.349  1.00                 C  
ATOM   3738  O   THR   536     159.158 170.538 298.135  1.00                 O  
ATOM   3739  CB  THR   536     158.231 168.139 300.183  1.00                 C  
ATOM   3740  OG1 THR   536     158.518 167.518 298.924  1.00                 O  
ATOM   3741  CG2 THR   536     157.070 167.403 300.835  1.00                 C  
ATOM   3742  N   ARG   537     159.996 170.725 300.224  1.00                 N  
ATOM   3743  CA  ARG   537     161.224 171.372 299.784  1.00                 C  
ATOM   3744  C   ARG   537     162.284 170.347 299.408  1.00                 C  
ATOM   3745  O   ARG   537     163.269 170.673 298.736  1.00                 O  
ATOM   3746  CB  ARG   537     161.760 172.303 300.874  1.00                 C  
ATOM   3747  CD  ARG   537     161.462 174.383 302.246  1.00                 C  
ATOM   3748  NE  ARG   537     160.613 175.535 302.540  1.00                 N  
ATOM   3749  CG  ARG   537     160.870 173.502 301.158  1.00                 C  
ATOM   3750  CZ  ARG   537     160.880 176.440 303.476  1.00                 C  
ATOM   3751  NH1 ARG   537     160.049 177.455 303.672  1.00                 N  
ATOM   3752  NH2 ARG   537     161.976 176.328 304.213  1.00                 N  
ATOM   3753  N   SER   538     162.100 169.106 299.841  1.00                 N  
ATOM   3754  CA  SER   538     163.026 168.028 299.530  1.00                 C  
ATOM   3755  C   SER   538     162.464 167.012 298.552  1.00                 C  
ATOM   3756  O   SER   538     162.884 165.852 298.593  1.00                 O  
ATOM   3757  CB  SER   538     163.450 167.301 300.807  1.00                 C  
ATOM   3758  OG  SER   538     162.332 166.726 301.462  1.00                 O  
ATOM   3759  N   GLU   539     161.502 167.441 297.750  1.00                 N  
ATOM   3760  CA  GLU   539     160.933 166.517 296.747  1.00                 C  
ATOM   3761  C   GLU   539     162.096 166.117 295.861  1.00                 C  
ATOM   3762  O   GLU   539     162.099 165.011 295.304  1.00                 O  
ATOM   3763  CB  GLU   539     159.798 167.195 295.977  1.00                 C  
ATOM   3764  CD  GLU   539     159.098 169.000 294.355  1.00                 C  
ATOM   3765  CG  GLU   539     160.252 168.333 295.077  1.00                 C  
ATOM   3766  OE1 GLU   539     157.940 168.590 294.579  1.00                 O  
ATOM   3767  OE2 GLU   539     159.352 169.934 293.566  1.00                 O  
ATOM   3768  N   LEU   540     163.055 167.015 295.788  1.00                 N  
ATOM   3769  CA  LEU   540     164.218 166.897 294.926  1.00                 C  
ATOM   3770  C   LEU   540     165.127 165.741 295.312  1.00                 C  
ATOM   3771  O   LEU   540     166.088 165.461 294.590  1.00                 O  
ATOM   3772  CB  LEU   540     165.027 168.195 294.938  1.00                 C  
ATOM   3773  CG  LEU   540     164.347 169.424 294.331  1.00                 C  
ATOM   3774  CD1 LEU   540     165.203 170.666 294.530  1.00                 C  
ATOM   3775  CD2 LEU   540     164.064 169.207 292.853  1.00                 C  
ATOM   3776  N   PRO   541     164.871 165.081 296.442  1.00                 N  
ATOM   3777  CA  PRO   541     165.505 163.805 296.750  1.00                 C  
ATOM   3778  C   PRO   541     164.515 162.654 296.749  1.00                 C  
ATOM   3779  O   PRO   541     164.837 161.568 296.265  1.00                 O  
ATOM   3780  CB  PRO   541     166.101 164.014 298.144  1.00                 C  
ATOM   3781  CD  PRO   541     165.176 166.130 297.512  1.00                 C  
ATOM   3782  CG  PRO   541     166.325 165.487 298.237  1.00                 C  
ATOM   3783  N   PHE   542     163.318 162.863 297.290  1.00                 N  
ATOM   3784  CA  PHE   542     162.332 161.793 297.344  1.00                 C  
ATOM   3785  C   PHE   542     161.949 161.360 295.940  1.00                 C  
ATOM   3786  O   PHE   542     161.976 160.167 295.605  1.00                 O  
ATOM   3787  CB  PHE   542     161.095 162.243 298.123  1.00                 C  
ATOM   3788  CG  PHE   542     160.003 161.213 298.176  1.00                 C  
ATOM   3789  CZ  PHE   542     157.980 159.309 298.269  1.00                 C  
ATOM   3790  CD1 PHE   542     160.075 160.152 299.062  1.00                 C  
ATOM   3791  CE1 PHE   542     159.071 159.204 299.111  1.00                 C  
ATOM   3792  CD2 PHE   542     158.905 161.304 297.340  1.00                 C  
ATOM   3793  CE2 PHE   542     157.901 160.355 297.388  1.00                 C  
ATOM   3794  N   LEU   543     161.570 162.330 295.109  1.00                 N  
ATOM   3795  CA  LEU   543     160.982 162.006 293.819  1.00                 C  
ATOM   3796  C   LEU   543     162.059 161.682 292.794  1.00                 C  
ATOM   3797  O   LEU   543     161.867 160.828 291.922  1.00                 O  
ATOM   3798  CB  LEU   543     160.112 163.162 293.321  1.00                 C  
ATOM   3799  CG  LEU   543     158.848 163.457 294.131  1.00                 C  
ATOM   3800  CD1 LEU   543     158.158 164.710 293.614  1.00                 C  
ATOM   3801  CD2 LEU   543     157.894 162.272 294.089  1.00                 C  
ATOM   3802  N   ASN   544     163.208 162.348 292.894  1.00                 N  
ATOM   3803  CA  ASN   544     164.306 162.088 291.974  1.00                 C  
ATOM   3804  C   ASN   544     164.874 160.691 292.175  1.00                 C  
ATOM   3805  O   ASN   544     165.315 160.035 291.223  1.00                 O  
ATOM   3806  CB  ASN   544     165.403 163.143 292.137  1.00                 C  
ATOM   3807  CG  ASN   544     165.006 164.489 291.563  1.00                 C  
ATOM   3808  OD1 ASN   544     164.108 164.577 290.726  1.00                 O  
ATOM   3809  ND2 ASN   544     165.676 165.543 292.014  1.00                 N  
ATOM   3810  N   SER   545     164.908 160.241 293.428  1.00                 N  
ATOM   3811  CA  SER   545     165.348 158.885 293.726  1.00                 C  
ATOM   3812  C   SER   545     164.447 157.862 293.054  1.00                 C  
ATOM   3813  O   SER   545     164.932 156.878 292.484  1.00                 O  
ATOM   3814  CB  SER   545     165.377 158.651 295.238  1.00                 C  
ATOM   3815  OG  SER   545     166.361 159.458 295.860  1.00                 O  
ATOM   3816  N   LEU   546     163.133 158.058 293.139  1.00                 N  
ATOM   3817  CA  LEU   546     162.216 157.123 292.499  1.00                 C  
ATOM   3818  C   LEU   546     162.510 157.022 291.009  1.00                 C  
ATOM   3819  O   LEU   546     162.695 155.927 290.469  1.00                 O  
ATOM   3820  CB  LEU   546     160.766 157.553 292.728  1.00                 C  
ATOM   3821  CG  LEU   546     159.690 156.686 292.072  1.00                 C  
ATOM   3822  CD1 LEU   546     159.744 155.264 292.610  1.00                 C  
ATOM   3823  CD2 LEU   546     158.308 157.283 292.294  1.00                 C  
ATOM   3824  N   LYS   547     162.557 158.167 290.333  1.00                 N  
ATOM   3825  CA  LYS   547     162.671 158.170 288.879  1.00                 C  
ATOM   3826  C   LYS   547     163.971 157.538 288.411  1.00                 C  
ATOM   3827  O   LYS   547     163.993 156.854 287.384  1.00                 O  
ATOM   3828  CB  LYS   547     162.568 159.597 288.336  1.00                 C  
ATOM   3829  CD  LYS   547     161.153 161.624 287.906  1.00                 C  
ATOM   3830  CE  LYS   547     159.766 162.235 288.026  1.00                 C  
ATOM   3831  CG  LYS   547     161.178 160.203 288.444  1.00                 C  
ATOM   3832  NZ  LYS   547     159.736 163.643 287.543  1.00                 N  
ATOM   3833  N   MET   548     165.063 157.775 289.131  1.00                 N  
ATOM   3834  CA  MET   548     166.330 157.140 288.781  1.00                 C  
ATOM   3835  C   MET   548     166.213 155.625 288.867  1.00                 C  
ATOM   3836  O   MET   548     166.564 154.896 287.923  1.00                 O  
ATOM   3837  CB  MET   548     167.450 157.639 289.696  1.00                 C  
ATOM   3838  SD  MET   548     169.012 159.700 290.692  1.00                 S  
ATOM   3839  CE  MET   548     170.470 158.752 290.266  1.00                 C  
ATOM   3840  CG  MET   548     167.838 159.091 289.466  1.00                 C  
ATOM   3841  N   LYS   549     165.736 155.137 290.008  1.00                 N  
ATOM   3842  CA  LYS   549     165.659 153.704 290.234  1.00                 C  
ATOM   3843  C   LYS   549     164.640 153.066 289.300  1.00                 C  
ATOM   3844  O   LYS   549     164.884 151.997 288.725  1.00                 O  
ATOM   3845  CB  LYS   549     165.300 153.410 291.692  1.00                 C  
ATOM   3846  CD  LYS   549     165.979 153.433 294.108  1.00                 C  
ATOM   3847  CE  LYS   549     167.086 153.757 295.098  1.00                 C  
ATOM   3848  CG  LYS   549     166.406 153.737 292.682  1.00                 C  
ATOM   3849  NZ  LYS   549     166.666 153.505 296.504  1.00                 N  
ATOM   3850  N   MET   550     163.506 153.739 289.090  1.00                 N  
ATOM   3851  CA  MET   550     162.497 153.222 288.175  1.00                 C  
ATOM   3852  C   MET   550     163.034 153.124 286.756  1.00                 C  
ATOM   3853  O   MET   550     162.730 152.171 286.027  1.00                 O  
ATOM   3854  CB  MET   550     161.248 154.105 288.200  1.00                 C  
ATOM   3855  SD  MET   550     159.813 152.366 289.811  1.00                 S  
ATOM   3856  CE  MET   550     158.608 152.213 288.496  1.00                 C  
ATOM   3857  CG  MET   550     160.455 154.021 289.494  1.00                 C  
ATOM   3858  N   SER   551     163.786 154.134 286.327  1.00                 N  
ATOM   3859  CA  SER   551     164.307 154.130 284.970  1.00                 C  
ATOM   3860  C   SER   551     165.199 152.923 284.758  1.00                 C  
ATOM   3861  O   SER   551     165.146 152.269 283.706  1.00                 O  
ATOM   3862  CB  SER   551     165.074 155.423 284.687  1.00                 C  
ATOM   3863  OG  SER   551     164.206 156.544 284.698  1.00                 O  
ATOM   3864  N   ILE   552     166.021 152.605 285.754  1.00                 N  
ATOM   3865  CA  ILE   552     166.909 151.454 285.623  1.00                 C  
ATOM   3866  C   ILE   552     166.088 150.174 285.533  1.00                 C  
ATOM   3867  O   ILE   552     166.350 149.300 284.698  1.00                 O  
ATOM   3868  CB  ILE   552     167.906 151.375 286.794  1.00                 C  
ATOM   3869  CD1 ILE   552     169.719 152.711 287.988  1.00                 C  
ATOM   3870  CG1 ILE   552     168.898 152.538 286.729  1.00                 C  
ATOM   3871  CG2 ILE   552     168.613 150.028 286.801  1.00                 C  
ATOM   3872  N   LEU   553     165.081 150.047 286.401  1.00                 N  
ATOM   3873  CA  LEU   553     164.278 148.828 286.440  1.00                 C  
ATOM   3874  C   LEU   553     163.612 148.589 285.095  1.00                 C  
ATOM   3875  O   LEU   553     163.639 147.475 284.550  1.00                 O  
ATOM   3876  CB  LEU   553     163.228 148.913 287.549  1.00                 C  
ATOM   3877  CG  LEU   553     162.280 147.719 287.679  1.00                 C  
ATOM   3878  CD1 LEU   553     163.055 146.450 287.999  1.00                 C  
ATOM   3879  CD2 LEU   553     161.228 147.981 288.746  1.00                 C  
ATOM   3880  N   ILE   554     162.955 149.619 284.573  1.00                 N  
ATOM   3881  CA  ILE   554     162.228 149.474 283.320  1.00                 C  
ATOM   3882  C   ILE   554     163.177 149.216 282.162  1.00                 C  
ATOM   3883  O   ILE   554     162.916 148.360 281.309  1.00                 O  
ATOM   3884  CB  ILE   554     161.365 150.714 283.021  1.00                 C  
ATOM   3885  CD1 ILE   554     159.498 152.155 283.988  1.00                 C  
ATOM   3886  CG1 ILE   554     160.231 150.833 284.042  1.00                 C  
ATOM   3887  CG2 ILE   554     160.841 150.667 281.594  1.00                 C  
ATOM   3888  N   GLY   555     164.290 149.945 282.114  1.00                 N  
ATOM   3889  CA  GLY   555     165.208 149.767 281.006  1.00                 C  
ATOM   3890  C   GLY   555     165.723 148.345 280.935  1.00                 C  
ATOM   3891  O   GLY   555     165.683 147.713 279.877  1.00                 O  
ATOM   3892  N   VAL   556     166.167 147.812 282.069  1.00                 N  
ATOM   3893  CA  VAL   556     166.754 146.480 282.075  1.00                 C  
ATOM   3894  C   VAL   556     165.726 145.450 281.634  1.00                 C  
ATOM   3895  O   VAL   556     166.039 144.526 280.876  1.00                 O  
ATOM   3896  CB  VAL   556     167.312 146.115 283.463  1.00                 C  
ATOM   3897  CG1 VAL   556     167.726 144.652 283.504  1.00                 C  
ATOM   3898  CG2 VAL   556     168.486 147.015 283.818  1.00                 C  
ATOM   3899  N   ALA   557     164.487 145.586 282.101  1.00                 N  
ATOM   3900  CA  ALA   557     163.471 144.600 281.745  1.00                 C  
ATOM   3901  C   ALA   557     163.242 144.589 280.242  1.00                 C  
ATOM   3902  O   ALA   557     163.125 143.523 279.617  1.00                 O  
ATOM   3903  CB  ALA   557     162.171 144.890 282.478  1.00                 C  
ATOM   3904  N   GLN   558     163.152 145.777 279.640  1.00                 N  
ATOM   3905  CA  GLN   558     162.986 145.867 278.200  1.00                 C  
ATOM   3906  C   GLN   558     164.175 145.250 277.482  1.00                 C  
ATOM   3907  O   GLN   558     164.016 144.550 276.477  1.00                 O  
ATOM   3908  CB  GLN   558     162.805 147.325 277.772  1.00                 C  
ATOM   3909  CD  GLN   558     161.381 149.409 277.851  1.00                 C  
ATOM   3910  CG  GLN   558     161.477 147.934 278.190  1.00                 C  
ATOM   3911  OE1 GLN   558     162.390 150.113 277.807  1.00                 O  
ATOM   3912  NE2 GLN   558     160.163 149.882 277.611  1.00                 N  
ATOM   3913  N   MET   559     165.381 145.481 278.004  1.00                 N  
ATOM   3914  CA  MET   559     166.564 144.864 277.425  1.00                 C  
ATOM   3915  C   MET   559     166.461 143.346 277.466  1.00                 C  
ATOM   3916  O   MET   559     166.751 142.662 276.477  1.00                 O  
ATOM   3917  CB  MET   559     167.824 145.327 278.159  1.00                 C  
ATOM   3918  SD  MET   559     170.560 145.211 278.582  1.00                 S  
ATOM   3919  CE  MET   559     170.299 144.287 280.094  1.00                 C  
ATOM   3920  CG  MET   559     169.111 144.719 277.628  1.00                 C  
ATOM   3921  N   ASN   560     166.041 142.803 278.606  1.00                 N  
ATOM   3922  CA  ASN   560     165.896 141.358 278.725  1.00                 C  
ATOM   3923  C   ASN   560     164.842 140.841 277.765  1.00                 C  
ATOM   3924  O   ASN   560     165.010 139.778 277.154  1.00                 O  
ATOM   3925  CB  ASN   560     165.555 140.971 280.165  1.00                 C  
ATOM   3926  CG  ASN   560     166.741 141.105 281.101  1.00                 C  
ATOM   3927  OD1 ASN   560     167.890 141.137 280.661  1.00                 O  
ATOM   3928  ND2 ASN   560     166.464 141.184 282.397  1.00                 N  
ATOM   3929  N   LEU   561     163.747 141.579 277.615  1.00                 N  
ATOM   3930  CA  LEU   561     162.738 141.184 276.643  1.00                 C  
ATOM   3931  C   LEU   561     163.328 141.135 275.237  1.00                 C  
ATOM   3932  O   LEU   561     163.149 140.150 274.500  1.00                 O  
ATOM   3933  CB  LEU   561     161.549 142.146 276.684  1.00                 C  
ATOM   3934  CG  LEU   561     160.426 141.879 275.680  1.00                 C  
ATOM   3935  CD1 LEU   561     159.805 140.511 275.919  1.00                 C  
ATOM   3936  CD2 LEU   561     159.363 142.964 275.761  1.00                 C  
ATOM   3937  N   GLY   562     164.039 142.195 274.849  1.00                 N  
ATOM   3938  CA  GLY   562     164.629 142.233 273.523  1.00                 C  
ATOM   3939  C   GLY   562     165.525 141.041 273.263  1.00                 C  
ATOM   3940  O   GLY   562     165.545 140.491 272.160  1.00                 O  
ATOM   3941  N   ILE   563     166.290 140.634 274.269  1.00                 N  
ATOM   3942  CA  ILE   563     167.118 139.448 274.108  1.00                 C  
ATOM   3943  C   ILE   563     166.246 138.208 273.980  1.00                 C  
ATOM   3944  O   ILE   563     166.489 137.350 273.124  1.00                 O  
ATOM   3945  CB  ILE   563     168.107 139.287 275.278  1.00                 C  
ATOM   3946  CD1 ILE   563     169.904 140.624 274.061  1.00                 C  
ATOM   3947  CG1 ILE   563     169.080 140.467 275.320  1.00                 C  
ATOM   3948  CG2 ILE   563     168.834 137.955 275.180  1.00                 C  
ATOM   3949  N   ILE   564     165.221 138.090 274.823  1.00                 N  
ATOM   3950  CA  ILE   564     164.345 136.928 274.741  1.00                 C  
ATOM   3951  C   ILE   564     163.810 136.733 273.331  1.00                 C  
ATOM   3952  O   ILE   564     163.703 135.596 272.858  1.00                 O  
ATOM   3953  CB  ILE   564     163.170 137.036 275.730  1.00                 C  
ATOM   3954  CD1 ILE   564     162.641 137.316 278.208  1.00                 C  
ATOM   3955  CG1 ILE   564     163.675 136.936 277.171  1.00                 C  
ATOM   3956  CG2 ILE   564     162.117 135.982 275.424  1.00                 C  
ATOM   3957  N   MET   565     163.465 137.821 272.648  1.00                 N  
ATOM   3958  CA  MET   565     162.915 137.687 271.302  1.00                 C  
ATOM   3959  C   MET   565     163.896 137.006 270.345  1.00                 C  
ATOM   3960  O   MET   565     163.483 136.326 269.381  1.00                 O  
ATOM   3961  CB  MET   565     162.523 139.057 270.745  1.00                 C  
ATOM   3962  SD  MET   565     159.843 138.668 271.331  1.00                 S  
ATOM   3963  CE  MET   565     159.520 138.721 269.570  1.00                 C  
ATOM   3964  CG  MET   565     161.326 139.689 271.436  1.00                 C  
ATOM   3965  N   SER   566     165.191 137.196 270.580  1.00                 N  
ATOM   3966  CA  SER   566     166.186 136.626 269.690  1.00                 C  
ATOM   3967  C   SER   566     166.126 135.108 269.708  1.00                 C  
ATOM   3968  O   SER   566     166.501 134.453 268.734  1.00                 O  
ATOM   3969  CB  SER   566     167.587 137.103 270.077  1.00                 C  
ATOM   3970  OG  SER   566     167.967 136.595 271.344  1.00                 O  
ATOM   3971  N   PHE   567     165.645 134.530 270.809  1.00                 N  
ATOM   3972  CA  PHE   567     165.556 133.079 270.890  1.00                 C  
ATOM   3973  C   PHE   567     164.584 132.538 269.857  1.00                 C  
ATOM   3974  O   PHE   567     164.831 131.500 269.240  1.00                 O  
ATOM   3975  CB  PHE   567     165.130 132.646 272.294  1.00                 C  
ATOM   3976  CG  PHE   567     165.028 131.157 272.465  1.00                 C  
ATOM   3977  CZ  PHE   567     164.834 128.402 272.779  1.00                 C  
ATOM   3978  CD1 PHE   567     166.164 130.388 272.648  1.00                 C  
ATOM   3979  CE1 PHE   567     166.071 129.018 272.805  1.00                 C  
ATOM   3980  CD2 PHE   567     163.798 130.526 272.442  1.00                 C  
ATOM   3981  CE2 PHE   567     163.704 129.156 272.598  1.00                 C  
ATOM   3982  N   PHE   568     163.444 133.206 269.691  1.00                 N  
ATOM   3983  CA  PHE   568     162.475 132.742 268.707  1.00                 C  
ATOM   3984  C   PHE   568     163.055 132.832 267.305  1.00                 C  
ATOM   3985  O   PHE   568     162.785 131.978 266.450  1.00                 O  
ATOM   3986  CB  PHE   568     161.183 133.555 268.803  1.00                 C  
ATOM   3987  CG  PHE   568     160.336 133.210 269.995  1.00                 C  
ATOM   3988  CZ  PHE   568     158.768 132.564 272.197  1.00                 C  
ATOM   3989  CD1 PHE   568     160.150 134.123 271.018  1.00                 C  
ATOM   3990  CE1 PHE   568     159.371 133.805 272.114  1.00                 C  
ATOM   3991  CD2 PHE   568     159.726 131.972 270.093  1.00                 C  
ATOM   3992  CE2 PHE   568     158.947 131.654 271.189  1.00                 C  
ATOM   3993  N   ASN   569     163.868 133.856 267.054  1.00                 N  
ATOM   3994  CA  ASN   569     164.398 134.022 265.702  1.00                 C  
ATOM   3995  C   ASN   569     165.464 132.970 265.401  1.00                 C  
ATOM   3996  O   ASN   569     165.522 132.403 264.296  1.00                 O  
ATOM   3997  CB  ASN   569     164.961 135.432 265.517  1.00                 C  
ATOM   3998  CG  ASN   569     163.875 136.484 265.411  1.00                 C  
ATOM   3999  OD1 ASN   569     162.725 136.174 265.100  1.00                 O  
ATOM   4000  ND2 ASN   569     164.237 137.735 265.672  1.00                 N  
ATOM   4001  N   ALA   570     166.321 132.693 266.384  1.00                 N  
ATOM   4002  CA  ALA   570     167.371 131.702 266.189  1.00                 C  
ATOM   4003  C   ALA   570     166.778 130.311 266.050  1.00                 C  
ATOM   4004  O   ALA   570     167.295 129.476 265.307  1.00                 O  
ATOM   4005  CB  ALA   570     168.359 131.742 267.344  1.00                 C  
ATOM   4006  N   LYS   571     165.698 130.033 266.779  1.00                 N  
ATOM   4007  CA  LYS   571     165.008 128.764 266.581  1.00                 C  
ATOM   4008  C   LYS   571     164.352 128.719 265.218  1.00                 C  
ATOM   4009  O   LYS   571     164.461 127.717 264.503  1.00                 O  
ATOM   4010  CB  LYS   571     163.966 128.544 267.679  1.00                 C  
ATOM   4011  CD  LYS   571     162.263 127.033 268.737  1.00                 C  
ATOM   4012  CE  LYS   571     161.511 125.718 268.625  1.00                 C  
ATOM   4013  CG  LYS   571     163.222 127.222 267.573  1.00                 C  
ATOM   4014  NZ  LYS   571     160.567 125.519 269.759  1.00                 N  
ATOM   4015  N   PHE   572     163.651 129.780 264.834  1.00                 N  
ATOM   4016  CA  PHE   572     163.017 129.758 263.526  1.00                 C  
ATOM   4017  C   PHE   572     163.998 129.408 262.422  1.00                 C  
ATOM   4018  O   PHE   572     163.657 128.612 261.541  1.00                 O  
ATOM   4019  CB  PHE   572     162.366 131.109 263.223  1.00                 C  
ATOM   4020  CG  PHE   572     161.703 131.175 261.877  1.00                 C  
ATOM   4021  CZ  PHE   572     160.482 131.299 259.383  1.00                 C  
ATOM   4022  CD1 PHE   572     160.450 130.622 261.679  1.00                 C  
ATOM   4023  CE1 PHE   572     159.840 130.683 260.440  1.00                 C  
ATOM   4024  CD2 PHE   572     162.333 131.788 260.809  1.00                 C  
ATOM   4025  CE2 PHE   572     161.723 131.848 259.570  1.00                 C  
ATOM   4026  N   PHE   573     165.196 129.985 262.441  1.00                 N  
ATOM   4027  CA  PHE   573     166.173 129.717 261.389  1.00                 C  
ATOM   4028  C   PHE   573     167.049 128.502 261.669  1.00                 C  
ATOM   4029  O   PHE   573     168.023 128.280 260.945  1.00                 O  
ATOM   4030  CB  PHE   573     167.074 130.934 261.172  1.00                 C  
ATOM   4031  CG  PHE   573     166.357 132.125 260.603  1.00                 C  
ATOM   4032  CZ  PHE   573     165.030 134.326 259.544  1.00                 C  
ATOM   4033  CD1 PHE   573     166.020 133.199 261.409  1.00                 C  
ATOM   4034  CE1 PHE   573     165.360 134.294 260.886  1.00                 C  
ATOM   4035  CD2 PHE   573     166.019 132.173 259.262  1.00                 C  
ATOM   4036  CE2 PHE   573     165.359 133.268 258.739  1.00                 C  
ATOM   4037  N   LYS   574     166.726 127.717 262.690  1.00                 N  
ATOM   4038  CA  LYS   574     167.422 126.474 263.007  1.00                 C  
ATOM   4039  C   LYS   574     168.935 126.687 263.088  1.00                 C  
ATOM   4040  O   LYS   574     169.722 126.066 262.375  1.00                 O  
ATOM   4041  CB  LYS   574     167.101 125.400 261.966  1.00                 C  
ATOM   4042  CD  LYS   574     165.394 123.908 260.890  1.00                 C  
ATOM   4043  CE  LYS   574     163.925 123.521 260.831  1.00                 C  
ATOM   4044  CG  LYS   574     165.630 125.024 261.895  1.00                 C  
ATOM   4045  NZ  LYS   574     163.676 122.438 259.839  1.00                 N  
ATOM   4046  N   SER   575     169.329 127.599 263.978  1.00                 N  
ATOM   4047  CA  SER   575     170.730 127.892 264.262  1.00                 C  
ATOM   4048  C   SER   575     171.021 127.469 265.699  1.00                 C  
ATOM   4049  O   SER   575     171.089 128.312 266.612  1.00                 O  
ATOM   4050  CB  SER   575     171.023 129.377 264.039  1.00                 C  
ATOM   4051  OG  SER   575     170.235 130.186 264.896  1.00                 O  
ATOM   4052  N   ALA   576     171.214 126.170 265.934  1.00                 N  
ATOM   4053  CA  ALA   576     171.418 125.714 267.309  1.00                 C  
ATOM   4054  C   ALA   576     172.555 126.433 267.968  1.00                 C  
ATOM   4055  O   ALA   576     172.502 126.719 269.168  1.00                 O  
ATOM   4056  CB  ALA   576     171.670 124.214 267.338  1.00                 C  
ATOM   4057  N   VAL   577     173.582 126.766 267.187  1.00                 N  
ATOM   4058  CA  VAL   577     174.774 127.374 267.758  1.00                 C  
ATOM   4059  C   VAL   577     174.455 128.738 268.340  1.00                 C  
ATOM   4060  O   VAL   577     175.107 129.183 269.290  1.00                 O  
ATOM   4061  CB  VAL   577     175.900 127.498 266.714  1.00                 C  
ATOM   4062  CG1 VAL   577     176.316 126.123 266.215  1.00                 C  
ATOM   4063  CG2 VAL   577     175.457 128.378 265.555  1.00                 C  
ATOM   4064  N   ASN   578     173.464 129.427 267.778  1.00                 N  
ATOM   4065  CA  ASN   578     173.169 130.775 268.241  1.00                 C  
ATOM   4066  C   ASN   578     172.440 130.739 269.575  1.00                 C  
ATOM   4067  O   ASN   578     172.324 131.764 270.248  1.00                 O  
ATOM   4068  CB  ASN   578     172.351 131.534 267.194  1.00                 C  
ATOM   4069  CG  ASN   578     173.162 131.883 265.962  1.00                 C  
ATOM   4070  OD1 ASN   578     174.387 131.981 266.021  1.00                 O  
ATOM   4071  ND2 ASN   578     172.478 132.071 264.839  1.00                 N  
ATOM   4072  N   ILE   579     171.996 129.558 270.007  1.00                 N  
ATOM   4073  CA  ILE   579     171.359 129.483 271.320  1.00                 C  
ATOM   4074  C   ILE   579     172.221 128.714 272.312  1.00                 C  
ATOM   4075  O   ILE   579     172.282 129.069 273.496  1.00                 O  
ATOM   4076  CB  ILE   579     169.964 128.836 271.234  1.00                 C  
ATOM   4077  CD1 ILE   579     167.709 129.035 270.061  1.00                 C  
ATOM   4078  CG1 ILE   579     169.024 129.704 270.395  1.00                 C  
ATOM   4079  CG2 ILE   579     169.408 128.583 272.627  1.00                 C  
ATOM   4080  N   TRP   580     172.893 127.652 271.864  1.00                 N  
ATOM   4081  CA  TRP   580     173.790 126.903 272.731  1.00                 C  
ATOM   4082  C   TRP   580     175.056 127.665 273.096  1.00                 C  
ATOM   4083  O   TRP   580     175.534 127.541 274.229  1.00                 O  
ATOM   4084  CB  TRP   580     174.184 125.577 272.077  1.00                 C  
ATOM   4085  CG  TRP   580     173.078 124.566 272.058  1.00                 C  
ATOM   4086  CD1 TRP   580     172.410 124.103 270.962  1.00                 C  
ATOM   4087  NE1 TRP   580     171.462 123.182 271.338  1.00                 N  
ATOM   4088  CD2 TRP   580     172.512 123.892 273.189  1.00                 C  
ATOM   4089  CE2 TRP   580     171.506 123.037 272.703  1.00                 C  
ATOM   4090  CH2 TRP   580     171.007 122.282 274.883  1.00                 C  
ATOM   4091  CZ2 TRP   580     170.746 122.225 273.543  1.00                 C  
ATOM   4092  CE3 TRP   580     172.757 123.930 274.565  1.00                 C  
ATOM   4093  CZ3 TRP   580     172.001 123.123 275.394  1.00                 C  
ATOM   4094  N   PHE   581     175.616 128.450 272.173  1.00                 N  
ATOM   4095  CA  PHE   581     176.742 129.315 272.485  1.00                 C  
ATOM   4096  C   PHE   581     176.417 130.796 272.545  1.00                 C  
ATOM   4097  O   PHE   581     177.284 131.574 272.956  1.00                 O  
ATOM   4098  CB  PHE   581     177.866 129.121 271.465  1.00                 C  
ATOM   4099  CG  PHE   581     178.452 127.738 271.466  1.00                 C  
ATOM   4100  CZ  PHE   581     179.539 125.180 271.474  1.00                 C  
ATOM   4101  CD1 PHE   581     178.524 127.000 270.297  1.00                 C  
ATOM   4102  CE1 PHE   581     179.063 125.728 270.298  1.00                 C  
ATOM   4103  CD2 PHE   581     178.933 127.175 272.635  1.00                 C  
ATOM   4104  CE2 PHE   581     179.473 125.903 272.635  1.00                 C  
ATOM   4105  N   GLN   582     175.227 131.214 272.135  1.00                 N  
ATOM   4106  CA  GLN   582     174.886 132.618 272.113  1.00                 C  
ATOM   4107  C   GLN   582     173.859 132.970 273.167  1.00                 C  
ATOM   4108  O   GLN   582     174.199 133.442 274.255  1.00                 O  
ATOM   4109  CB  GLN   582     174.363 133.021 270.733  1.00                 C  
ATOM   4110  CD  GLN   582     176.564 133.867 269.829  1.00                 C  
ATOM   4111  CG  GLN   582     175.397 132.921 269.624  1.00                 C  
ATOM   4112  OE1 GLN   582     176.377 135.071 270.000  1.00                 O  
ATOM   4113  NE2 GLN   582     177.775 133.321 269.814  1.00                 N  
ATOM   4114  N   PHE   583     172.588 132.739 272.845  1.00                 N  
ATOM   4115  CA  PHE   583     171.507 133.210 273.701  1.00                 C  
ATOM   4116  C   PHE   583     171.772 132.887 275.162  1.00                 C  
ATOM   4117  O   PHE   583     171.719 133.768 276.026  1.00                 O  
ATOM   4118  CB  PHE   583     170.174 132.597 273.267  1.00                 C  
ATOM   4119  CG  PHE   583     169.015 132.988 274.138  1.00                 C  
ATOM   4120  CZ  PHE   583     166.870 133.704 275.755  1.00                 C  
ATOM   4121  CD1 PHE   583     168.393 134.214 273.980  1.00                 C  
ATOM   4122  CE1 PHE   583     167.326 134.573 274.782  1.00                 C  
ATOM   4123  CD2 PHE   583     168.546 132.129 275.117  1.00                 C  
ATOM   4124  CE2 PHE   583     167.480 132.489 275.919  1.00                 C  
ATOM   4125  N   VAL   584     172.064 131.617 275.454  1.00                 N  
ATOM   4126  CA  VAL   584     172.153 131.180 276.844  1.00                 C  
ATOM   4127  C   VAL   584     173.187 131.979 277.622  1.00                 C  
ATOM   4128  O   VAL   584     172.831 132.583 278.642  1.00                 O  
ATOM   4129  CB  VAL   584     172.486 129.680 276.944  1.00                 C  
ATOM   4130  CG1 VAL   584     172.774 129.293 278.386  1.00                 C  
ATOM   4131  CG2 VAL   584     171.347 128.843 276.381  1.00                 C  
ATOM   4132  N   PRO   585     174.452 132.033 277.212  1.00                 N  
ATOM   4133  CA  PRO   585     175.413 132.847 277.962  1.00                 C  
ATOM   4134  C   PRO   585     175.119 134.329 277.884  1.00                 C  
ATOM   4135  O   PRO   585     175.508 135.082 278.779  1.00                 O  
ATOM   4136  CB  PRO   585     176.759 132.527 277.308  1.00                 C  
ATOM   4137  CD  PRO   585     175.096 131.364 276.039  1.00                 C  
ATOM   4138  CG  PRO   585     176.408 132.089 275.926  1.00                 C  
ATOM   4139  N   GLN   586     174.431 134.773 276.834  1.00                 N  
ATOM   4140  CA  GLN   586     174.121 136.192 276.705  1.00                 C  
ATOM   4141  C   GLN   586     173.058 136.610 277.711  1.00                 C  
ATOM   4142  O   GLN   586     173.183 137.649 278.382  1.00                 O  
ATOM   4143  CB  GLN   586     173.656 136.512 275.283  1.00                 C  
ATOM   4144  CD  GLN   586     174.234 136.633 272.827  1.00                 C  
ATOM   4145  CG  GLN   586     174.752 136.407 274.234  1.00                 C  
ATOM   4146  OE1 GLN   586     173.054 136.920 272.628  1.00                 O  
ATOM   4147  NE2 GLN   586     175.119 136.504 271.845  1.00                 N  
ATOM   4148  N   MET   587     172.002 135.809 277.827  1.00                 N  
ATOM   4149  CA  MET   587     170.927 136.131 278.753  1.00                 C  
ATOM   4150  C   MET   587     171.399 135.953 280.188  1.00                 C  
ATOM   4151  O   MET   587     170.994 136.702 281.083  1.00                 O  
ATOM   4152  CB  MET   587     169.702 135.256 278.477  1.00                 C  
ATOM   4153  SD  MET   587     167.823 137.266 278.801  1.00                 S  
ATOM   4154  CE  MET   587     166.635 137.551 280.111  1.00                 C  
ATOM   4155  CG  MET   587     168.467 135.649 279.272  1.00                 C  
ATOM   4156  N   ILE   588     172.270 134.976 280.430  1.00                 N  
ATOM   4157  CA  ILE   588     172.832 134.835 281.769  1.00                 C  
ATOM   4158  C   ILE   588     173.725 136.020 282.094  1.00                 C  
ATOM   4159  O   ILE   588     173.637 136.600 283.178  1.00                 O  
ATOM   4160  CB  ILE   588     173.618 133.519 281.916  1.00                 C  
ATOM   4161  CD1 ILE   588     173.378 130.990 281.703  1.00                 C  
ATOM   4162  CG1 ILE   588     172.670 132.320 281.834  1.00                 C  
ATOM   4163  CG2 ILE   588     174.422 133.519 283.207  1.00                 C  
ATOM   4164  N   PHE   589     174.569 136.422 281.150  1.00                 N  
ATOM   4165  CA  PHE   589     175.411 137.596 281.349  1.00                 C  
ATOM   4166  C   PHE   589     174.575 138.783 281.798  1.00                 C  
ATOM   4167  O   PHE   589     174.859 139.416 282.830  1.00                 O  
ATOM   4168  CB  PHE   589     176.170 137.935 280.065  1.00                 C  
ATOM   4169  CG  PHE   589     177.017 139.171 280.169  1.00                 C  
ATOM   4170  CZ  PHE   589     178.580 141.461 280.360  1.00                 C  
ATOM   4171  CD1 PHE   589     178.260 139.126 280.778  1.00                 C  
ATOM   4172  CE1 PHE   589     179.039 140.263 280.874  1.00                 C  
ATOM   4173  CD2 PHE   589     176.572 140.377 279.660  1.00                 C  
ATOM   4174  CE2 PHE   589     177.352 141.515 279.756  1.00                 C  
ATOM   4175  N   LEU   590     173.542 139.106 281.016  1.00                 N  
ATOM   4176  CA  LEU   590     172.741 140.281 281.321  1.00                 C  
ATOM   4177  C   LEU   590     171.967 140.084 282.612  1.00                 C  
ATOM   4178  O   LEU   590     171.907 140.986 283.452  1.00                 O  
ATOM   4179  CB  LEU   590     171.782 140.589 280.170  1.00                 C  
ATOM   4180  CG  LEU   590     172.421 141.067 278.864  1.00                 C  
ATOM   4181  CD1 LEU   590     171.379 141.168 277.761  1.00                 C  
ATOM   4182  CD2 LEU   590     173.112 142.407 279.063  1.00                 C  
ATOM   4183  N   ASN   591     171.393 138.900 282.814  1.00                 N  
ATOM   4184  CA  ASN   591     170.566 138.701 283.996  1.00                 C  
ATOM   4185  C   ASN   591     171.418 138.785 285.250  1.00                 C  
ATOM   4186  O   ASN   591     171.137 139.588 286.146  1.00                 O  
ATOM   4187  CB  ASN   591     169.831 137.362 283.916  1.00                 C  
ATOM   4188  CG  ASN   591     168.702 137.376 282.905  1.00                 C  
ATOM   4189  OD1 ASN   591     168.219 138.439 282.514  1.00                 O  
ATOM   4190  ND2 ASN   591     168.276 136.193 282.478  1.00                 N  
ATOM   4191  N   CYS   592     172.536 138.053 285.256  1.00                 N  
ATOM   4192  CA  CYS   592     173.380 137.914 286.434  1.00                 C  
ATOM   4193  C   CYS   592     173.910 139.249 286.913  1.00                 C  
ATOM   4194  O   CYS   592     174.086 139.457 288.117  1.00                 O  
ATOM   4195  CB  CYS   592     174.550 136.971 286.147  1.00                 C  
ATOM   4196  SG  CYS   592     174.075 135.242 285.914  1.00                 S  
ATOM   4197  N   LEU   593     174.174 140.172 285.993  1.00                 N  
ATOM   4198  CA  LEU   593     174.677 141.476 286.408  1.00                 C  
ATOM   4199  C   LEU   593     173.550 142.473 286.657  1.00                 C  
ATOM   4200  O   LEU   593     173.446 143.066 287.737  1.00                 O  
ATOM   4201  CB  LEU   593     175.636 142.039 285.357  1.00                 C  
ATOM   4202  CG  LEU   593     176.956 141.289 285.173  1.00                 C  
ATOM   4203  CD1 LEU   593     177.739 141.859 284.000  1.00                 C  
ATOM   4204  CD2 LEU   593     177.790 141.346 286.444  1.00                 C  
ATOM   4205  N   PHE   594     172.657 142.622 285.693  1.00                 N  
ATOM   4206  CA  PHE   594     171.709 143.714 285.734  1.00                 C  
ATOM   4207  C   PHE   594     170.402 143.325 286.407  1.00                 C  
ATOM   4208  O   PHE   594     169.839 144.131 287.152  1.00                 O  
ATOM   4209  CB  PHE   594     171.419 144.225 284.321  1.00                 C  
ATOM   4210  CG  PHE   594     172.576 144.940 283.686  1.00                 C  
ATOM   4211  CZ  PHE   594     174.717 146.270 282.513  1.00                 C  
ATOM   4212  CD1 PHE   594     173.389 144.295 282.770  1.00                 C  
ATOM   4213  CE1 PHE   594     174.454 144.954 282.185  1.00                 C  
ATOM   4214  CD2 PHE   594     172.853 146.258 284.004  1.00                 C  
ATOM   4215  CE2 PHE   594     173.918 146.917 283.419  1.00                 C  
ATOM   4216  N   GLY   595     169.906 142.107 286.194  1.00                 N  
ATOM   4217  CA  GLY   595     168.717 141.698 286.915  1.00                 C  
ATOM   4218  C   GLY   595     168.975 141.586 288.400  1.00                 C  
ATOM   4219  O   GLY   595     168.109 141.918 289.217  1.00                 O  
ATOM   4220  N   TYR   596     170.171 141.122 288.771  1.00                 N  
ATOM   4221  CA  TYR   596     170.526 141.109 290.180  1.00                 C  
ATOM   4222  C   TYR   596     170.349 142.494 290.774  1.00                 C  
ATOM   4223  O   TYR   596     169.752 142.646 291.844  1.00                 O  
ATOM   4224  CB  TYR   596     171.965 140.622 290.366  1.00                 C  
ATOM   4225  CG  TYR   596     172.435 140.635 291.803  1.00                 C  
ATOM   4226  OH  TYR   596     173.716 140.661 295.758  1.00                 O  
ATOM   4227  CZ  TYR   596     173.293 140.654 294.449  1.00                 C  
ATOM   4228  CD1 TYR   596     171.717 139.976 292.792  1.00                 C  
ATOM   4229  CE1 TYR   596     172.139 139.982 294.108  1.00                 C  
ATOM   4230  CD2 TYR   596     173.596 141.306 292.165  1.00                 C  
ATOM   4231  CE2 TYR   596     174.033 141.324 293.476  1.00                 C  
ATOM   4232  N   LEU   597     170.881 143.516 290.103  1.00                 N  
ATOM   4233  CA  LEU   597     170.739 144.872 290.615  1.00                 C  
ATOM   4234  C   LEU   597     169.276 145.200 290.882  1.00                 C  
ATOM   4235  O   LEU   597     168.921 145.702 291.953  1.00                 O  
ATOM   4236  CB  LEU   597     171.337 145.881 289.632  1.00                 C  
ATOM   4237  CG  LEU   597     171.231 147.356 290.027  1.00                 C  
ATOM   4238  CD1 LEU   597     171.983 147.621 291.322  1.00                 C  
ATOM   4239  CD2 LEU   597     171.759 148.249 288.915  1.00                 C  
ATOM   4240  N   SER   598     168.410 144.896 289.919  1.00                 N  
ATOM   4241  CA  SER   598     166.995 145.237 290.040  1.00                 C  
ATOM   4242  C   SER   598     166.386 144.572 291.267  1.00                 C  
ATOM   4243  O   SER   598     165.586 145.176 291.997  1.00                 O  
ATOM   4244  CB  SER   598     166.234 144.824 288.778  1.00                 C  
ATOM   4245  OG  SER   598     166.656 145.581 287.657  1.00                 O  
ATOM   4246  N   VAL   599     166.735 143.307 291.497  1.00                 N  
ATOM   4247  CA  VAL   599     166.197 142.610 292.657  1.00                 C  
ATOM   4248  C   VAL   599     166.586 143.340 293.931  1.00                 C  
ATOM   4249  O   VAL   599     165.758 143.535 294.826  1.00                 O  
ATOM   4250  CB  VAL   599     166.678 141.148 292.710  1.00                 C  
ATOM   4251  CG1 VAL   599     166.281 140.504 294.030  1.00                 C  
ATOM   4252  CG2 VAL   599     166.114 140.359 291.538  1.00                 C  
ATOM   4253  N   LEU   600     167.841 143.773 294.025  1.00                 N  
ATOM   4254  CA  LEU   600     168.331 144.404 295.243  1.00                 C  
ATOM   4255  C   LEU   600     167.594 145.706 295.503  1.00                 C  
ATOM   4256  O   LEU   600     167.350 146.081 296.654  1.00                 O  
ATOM   4257  CB  LEU   600     169.837 144.654 295.148  1.00                 C  
ATOM   4258  CG  LEU   600     170.732 143.413 295.152  1.00                 C  
ATOM   4259  CD1 LEU   600     172.181 143.794 294.886  1.00                 C  
ATOM   4260  CD2 LEU   600     170.615 142.670 296.473  1.00                 C  
ATOM   4261  N   ILE   601     167.237 146.413 294.435  1.00                 N  
ATOM   4262  CA  ILE   601     166.507 147.666 294.580  1.00                 C  
ATOM   4263  C   ILE   601     165.172 147.419 295.265  1.00                 C  
ATOM   4264  O   ILE   601     164.784 148.131 296.202  1.00                 O  
ATOM   4265  CB  ILE   601     166.292 148.355 293.219  1.00                 C  
ATOM   4266  CD1 ILE   601     167.555 149.257 291.198  1.00                 C  
ATOM   4267  CG1 ILE   601     167.627 148.839 292.650  1.00                 C  
ATOM   4268  CG2 ILE   601     165.286 149.488 293.349  1.00                 C  
ATOM   4269  N   ILE   602     164.438 146.416 294.790  1.00                 N  
ATOM   4270  CA  ILE   602     163.182 146.070 295.445  1.00                 C  
ATOM   4271  C   ILE   602     163.441 145.518 296.839  1.00                 C  
ATOM   4272  O   ILE   602     162.696 145.805 297.785  1.00                 O  
ATOM   4273  CB  ILE   602     162.373 145.056 294.615  1.00                 C  
ATOM   4274  CD1 ILE   602     161.322 144.708 292.319  1.00                 C  
ATOM   4275  CG1 ILE   602     161.892 145.697 293.311  1.00                 C  
ATOM   4276  CG2 ILE   602     161.217 144.500 295.432  1.00                 C  
ATOM   4277  N   ILE   603     164.508 144.735 296.992  1.00                 N  
ATOM   4278  CA  ILE   603     164.805 144.152 298.293  1.00                 C  
ATOM   4279  C   ILE   603     164.923 145.236 299.353  1.00                 C  
ATOM   4280  O   ILE   603     164.292 145.157 300.412  1.00                 O  
ATOM   4281  CB  ILE   603     166.093 143.309 298.253  1.00                 C  
ATOM   4282  CD1 ILE   603     167.169 141.332 297.057  1.00                 C  
ATOM   4283  CG1 ILE   603     165.886 142.059 297.395  1.00                 C  
ATOM   4284  CG2 ILE   603     166.545 142.960 299.663  1.00                 C  
ATOM   4285  N   LYS   604     165.734 146.261 299.087  1.00                 N  
ATOM   4286  CA  LYS   604     165.939 147.302 300.088  1.00                 C  
ATOM   4287  C   LYS   604     164.618 147.948 300.454  1.00                 C  
ATOM   4288  O   LYS   604     164.336 148.190 301.633  1.00                 O  
ATOM   4289  CB  LYS   604     166.925 148.353 299.574  1.00                 C  
ATOM   4290  CD  LYS   604     168.280 150.416 300.030  1.00                 C  
ATOM   4291  CE  LYS   604     168.576 151.528 301.023  1.00                 C  
ATOM   4292  CG  LYS   604     167.238 149.453 300.575  1.00                 C  
ATOM   4293  NZ  LYS   604     169.594 152.481 300.501  1.00                 N  
ATOM   4294  N   TRP   605     163.791 148.235 299.450  1.00                 N  
ATOM   4295  CA  TRP   605     162.530 148.910 299.727  1.00                 C  
ATOM   4296  C   TRP   605     161.712 148.161 300.769  1.00                 C  
ATOM   4297  O   TRP   605     161.069 148.778 301.624  1.00                 O  
ATOM   4298  CB  TRP   605     161.714 149.069 298.443  1.00                 C  
ATOM   4299  CG  TRP   605     160.406 149.770 298.646  1.00                 C  
ATOM   4300  CD1 TRP   605     159.158 149.245 298.468  1.00                 C  
ATOM   4301  NE1 TRP   605     158.201 150.189 298.751  1.00                 N  
ATOM   4302  CD2 TRP   605     160.215 151.126 299.067  1.00                 C  
ATOM   4303  CE2 TRP   605     158.828 151.353 299.122  1.00                 C  
ATOM   4304  CH2 TRP   605     159.157 153.584 299.822  1.00                 C  
ATOM   4305  CZ2 TRP   605     158.286 152.581 299.499  1.00                 C  
ATOM   4306  CE3 TRP   605     161.082 152.170 299.403  1.00                 C  
ATOM   4307  CZ3 TRP   605     160.541 153.386 299.777  1.00                 C  
ATOM   4308  N   CYS   606     161.730 146.832 300.724  1.00                 N  
ATOM   4309  CA  CYS   606     160.978 146.030 301.684  1.00                 C  
ATOM   4310  C   CYS   606     161.820 145.500 302.834  1.00                 C  
ATOM   4311  O   CYS   606     161.252 145.069 303.844  1.00                 O  
ATOM   4312  CB  CYS   606     160.307 144.846 300.984  1.00                 C  
ATOM   4313  SG  CYS   606     159.104 145.312 299.717  1.00                 S  
ATOM   4314  N   THR   607     162.038 146.296 303.873  1.00                 N  
ATOM   4315  CA  THR   607     162.831 145.852 305.004  1.00                 C  
ATOM   4316  C   THR   607     164.329 145.836 304.751  1.00                 C  
ATOM   4317  O   THR   607     165.108 145.242 305.501  1.00                 O  
ATOM   4318  CB  THR   607     162.422 144.439 305.461  1.00                 C  
ATOM   4319  OG1 THR   607     162.978 143.466 304.568  1.00                 O  
ATOM   4320  CG2 THR   607     160.907 144.296 305.454  1.00                 C  
ATOM   4321  N   GLY   608     164.757 146.495 303.677  1.00                 N  
ATOM   4322  CA  GLY   608     166.173 146.550 303.362  1.00                 C  
ATOM   4323  C   GLY   608     166.933 147.469 304.305  1.00                 C  
ATOM   4324  O   GLY   608     166.370 148.356 304.953  1.00                 O  
ATOM   4325  N   SER   609     168.243 147.258 304.388  1.00                 N  
ATOM   4326  CA  SER   609     169.109 148.059 305.245  1.00                 C  
ATOM   4327  C   SER   609     169.434 149.396 304.602  1.00                 C  
ATOM   4328  O   SER   609     169.150 149.645 303.428  1.00                 O  
ATOM   4329  CB  SER   609     170.400 147.301 305.560  1.00                 C  
ATOM   4330  OG  SER   609     171.203 147.158 304.401  1.00                 O  
ATOM   4331  N   GLN   610     170.045 150.282 305.383  1.00                 N  
ATOM   4332  CA  GLN   610     170.434 151.583 304.879  1.00                 C  
ATOM   4333  C   GLN   610     171.400 151.358 303.709  1.00                 C  
ATOM   4334  O   GLN   610     171.357 152.053 302.690  1.00                 O  
ATOM   4335  CB  GLN   610     171.068 152.421 305.991  1.00                 C  
ATOM   4336  CD  GLN   610     170.771 153.604 308.203  1.00                 C  
ATOM   4337  CG  GLN   610     170.089 152.875 307.061  1.00                 C  
ATOM   4338  OE1 GLN   610     171.987 153.516 308.370  1.00                 O  
ATOM   4339  NE2 GLN   610     169.986 154.327 308.993  1.00                 N  
ATOM   4340  N   ALA   611     172.382 150.422 303.911  1.00                 N  
ATOM   4341  CA  ALA   611     173.176 150.004 302.754  1.00                 C  
ATOM   4342  C   ALA   611     172.940 150.892 301.545  1.00                 C  
ATOM   4343  O   ALA   611     171.826 151.335 301.263  1.00                 O  
ATOM   4344  CB  ALA   611     172.866 148.559 302.392  1.00                 C  
ATOM   4345  N   ASP   612     174.027 151.147 300.825  1.00                 N  
ATOM   4346  CA  ASP   612     173.992 151.914 299.591  1.00                 C  
ATOM   4347  C   ASP   612     174.018 150.980 298.392  1.00                 C  
ATOM   4348  O   ASP   612     175.001 150.254 298.176  1.00                 O  
ATOM   4349  CB  ASP   612     175.166 152.893 299.535  1.00                 C  
ATOM   4350  CG  ASP   612     175.127 153.780 298.306  1.00                 C  
ATOM   4351  OD1 ASP   612     174.311 153.507 297.402  1.00                 O  
ATOM   4352  OD2 ASP   612     175.914 154.749 298.248  1.00                 O  
ATOM   4353  N   LEU   613     172.947 151.026 297.606  1.00                 N  
ATOM   4354  CA  LEU   613     172.809 150.090 296.505  1.00                 C  
ATOM   4355  C   LEU   613     173.888 150.307 295.456  1.00                 C  
ATOM   4356  O   LEU   613     174.415 149.338 294.910  1.00                 O  
ATOM   4357  CB  LEU   613     171.425 150.216 295.865  1.00                 C  
ATOM   4358  CG  LEU   613     170.242 149.740 296.709  1.00                 C  
ATOM   4359  CD1 LEU   613     168.924 150.088 296.033  1.00                 C  
ATOM   4360  CD2 LEU   613     170.328 148.242 296.960  1.00                 C  
ATOM   4361  N   TYR   614     174.239 151.560 295.172  1.00                 N  
ATOM   4362  CA  TYR   614     175.243 151.824 294.145  1.00                 C  
ATOM   4363  C   TYR   614     176.607 151.313 294.576  1.00                 C  
ATOM   4364  O   TYR   614     177.368 150.769 293.767  1.00                 O  
ATOM   4365  CB  TYR   614     175.313 153.321 293.837  1.00                 C  
ATOM   4366  CG  TYR   614     174.104 153.852 293.101  1.00                 C  
ATOM   4367  OH  TYR   614     170.774 155.322 291.090  1.00                 O  
ATOM   4368  CZ  TYR   614     171.876 154.834 291.754  1.00                 C  
ATOM   4369  CD1 TYR   614     173.205 154.704 293.730  1.00                 C  
ATOM   4370  CE1 TYR   614     172.097 155.194 293.066  1.00                 C  
ATOM   4371  CD2 TYR   614     173.865 153.501 291.778  1.00                 C  
ATOM   4372  CE2 TYR   614     172.763 153.981 291.098  1.00                 C  
ATOM   4373  N   HIS   615     176.940 151.500 295.852  1.00                 N  
ATOM   4374  CA  HIS   615     178.260 151.112 296.335  1.00                 C  
ATOM   4375  C   HIS   615     178.400 149.599 296.324  1.00                 C  
ATOM   4376  O   HIS   615     179.453 149.064 295.958  1.00                 O  
ATOM   4377  CB  HIS   615     178.499 151.663 297.742  1.00                 C  
ATOM   4378  CG  HIS   615     178.664 153.151 297.788  1.00                 C  
ATOM   4379  ND1 HIS   615     178.795 153.849 298.969  1.00                 N  
ATOM   4380  CE1 HIS   615     178.925 155.158 298.691  1.00                 C  
ATOM   4381  CD2 HIS   615     178.734 154.219 296.801  1.00                 C  
ATOM   4382  NE2 HIS   615     178.889 155.387 297.393  1.00                 N  
ATOM   4383  N   VAL   616     177.350 148.886 296.727  1.00                 N  
ATOM   4384  CA  VAL   616     177.422 147.430 296.693  1.00                 C  
ATOM   4385  C   VAL   616     177.505 146.924 295.263  1.00                 C  
ATOM   4386  O   VAL   616     178.222 145.962 294.972  1.00                 O  
ATOM   4387  CB  VAL   616     176.217 146.789 297.406  1.00                 C  
ATOM   4388  CG1 VAL   616     176.220 145.281 297.206  1.00                 C  
ATOM   4389  CG2 VAL   616     176.230 147.133 298.888  1.00                 C  
ATOM   4390  N   MET   617     176.785 147.572 294.350  1.00                 N  
ATOM   4391  CA  MET   617     176.851 147.203 292.946  1.00                 C  
ATOM   4392  C   MET   617     178.253 147.394 292.393  1.00                 C  
ATOM   4393  O   MET   617     178.795 146.506 291.726  1.00                 O  
ATOM   4394  CB  MET   617     175.849 148.022 292.129  1.00                 C  
ATOM   4395  SD  MET   617     177.132 148.529 289.726  1.00                 S  
ATOM   4396  CE  MET   617     176.540 150.218 289.779  1.00                 C  
ATOM   4397  CG  MET   617     175.833 147.683 290.647  1.00                 C  
ATOM   4398  N   ILE   618     178.867 148.544 292.673  1.00                 N  
ATOM   4399  CA  ILE   618     180.231 148.745 292.198  1.00                 C  
ATOM   4400  C   ILE   618     181.176 147.763 292.876  1.00                 C  
ATOM   4401  O   ILE   618     182.004 147.122 292.210  1.00                 O  
ATOM   4402  CB  ILE   618     180.704 150.191 292.435  1.00                 C  
ATOM   4403  CD1 ILE   618     180.105 152.617 291.929  1.00                 C  
ATOM   4404  CG1 ILE   618     179.904 151.163 291.564  1.00                 C  
ATOM   4405  CG2 ILE   618     182.200 150.310 292.189  1.00                 C  
ATOM   4406  N   TYR   619     181.065 147.601 294.193  1.00                 N  
ATOM   4407  CA  TYR   619     181.965 146.695 294.893  1.00                 C  
ATOM   4408  C   TYR   619     181.736 145.262 294.448  1.00                 C  
ATOM   4409  O   TYR   619     182.667 144.450 294.431  1.00                 O  
ATOM   4410  CB  TYR   619     181.778 146.817 296.407  1.00                 C  
ATOM   4411  CG  TYR   619     182.307 148.110 296.987  1.00                 C  
ATOM   4412  OH  TYR   619     183.769 151.667 298.567  1.00                 O  
ATOM   4413  CZ  TYR   619     183.284 150.490 298.046  1.00                 C  
ATOM   4414  CD1 TYR   619     183.125 148.944 296.236  1.00                 C  
ATOM   4415  CE1 TYR   619     183.613 150.127 296.758  1.00                 C  
ATOM   4416  CD2 TYR   619     181.986 148.492 298.283  1.00                 C  
ATOM   4417  CE2 TYR   619     182.464 149.671 298.821  1.00                 C  
ATOM   4418  N   MET   620     180.503 144.937 294.065  1.00                 N  
ATOM   4419  CA  MET   620     180.218 143.622 293.510  1.00                 C  
ATOM   4420  C   MET   620     181.161 143.311 292.358  1.00                 C  
ATOM   4421  O   MET   620     181.906 142.324 292.396  1.00                 O  
ATOM   4422  CB  MET   620     178.763 143.541 293.043  1.00                 C  
ATOM   4423  SD  MET   620     178.830 141.985 290.752  1.00                 S  
ATOM   4424  CE  MET   620     177.677 143.102 289.960  1.00                 C  
ATOM   4425  CG  MET   620     178.366 142.186 292.483  1.00                 C  
ATOM   4426  N   PHE   621     181.144 144.152 291.326  1.00                 N  
ATOM   4427  CA  PHE   621     181.953 143.894 290.142  1.00                 C  
ATOM   4428  C   PHE   621     183.432 143.821 290.490  1.00                 C  
ATOM   4429  O   PHE   621     184.167 143.007 289.922  1.00                 O  
ATOM   4430  CB  PHE   621     181.717 144.975 289.086  1.00                 C  
ATOM   4431  CG  PHE   621     182.506 144.773 287.824  1.00                 C  
ATOM   4432  CZ  PHE   621     183.972 144.403 285.491  1.00                 C  
ATOM   4433  CD1 PHE   621     182.097 143.854 286.874  1.00                 C  
ATOM   4434  CE1 PHE   621     182.823 143.667 285.713  1.00                 C  
ATOM   4435  CD2 PHE   621     183.658 145.501 287.587  1.00                 C  
ATOM   4436  CE2 PHE   621     184.385 145.315 286.426  1.00                 C  
ATOM   4437  N   LEU   622     183.884 144.661 291.421  1.00                 N  
ATOM   4438  CA  LEU   622     185.304 144.755 291.730  1.00                 C  
ATOM   4439  C   LEU   622     185.777 143.736 292.756  1.00                 C  
ATOM   4440  O   LEU   622     186.957 143.756 293.117  1.00                 O  
ATOM   4441  CB  LEU   622     185.650 146.156 292.237  1.00                 C  
ATOM   4442  CG  LEU   622     185.432 147.307 291.253  1.00                 C  
ATOM   4443  CD1 LEU   622     185.718 148.645 291.917  1.00                 C  
ATOM   4444  CD2 LEU   622     186.303 147.132 290.019  1.00                 C  
ATOM   4445  N   SER   623     184.884 142.870 293.244  1.00                 N  
ATOM   4446  CA  SER   623     185.191 141.915 294.307  1.00                 C  
ATOM   4447  C   SER   623     185.723 142.641 295.535  1.00                 C  
ATOM   4448  O   SER   623     186.626 142.144 296.217  1.00                 O  
ATOM   4449  CB  SER   623     186.203 140.877 293.819  1.00                 C  
ATOM   4450  OG  SER   623     185.683 140.128 292.734  1.00                 O  
ATOM   4451  N   PRO   624     185.159 143.805 295.842  1.00                 N  
ATOM   4452  CA  PRO   624     185.593 144.607 296.981  1.00                 C  
ATOM   4453  C   PRO   624     184.674 144.318 298.155  1.00                 C  
ATOM   4454  O   PRO   624     183.479 144.615 298.111  1.00                 O  
ATOM   4455  CB  PRO   624     185.476 146.049 296.484  1.00                 C  
ATOM   4456  CD  PRO   624     184.844 144.655 294.644  1.00                 C  
ATOM   4457  CG  PRO   624     185.541 145.939 294.998  1.00                 C  
ATOM   4458  N   MET   625     185.227 143.752 299.218  1.00                 N  
ATOM   4459  CA  MET   625     184.407 143.326 300.340  1.00                 C  
ATOM   4460  C   MET   625     185.010 143.859 301.633  1.00                 C  
ATOM   4461  O   MET   625     185.596 143.094 302.407  1.00                 O  
ATOM   4462  CB  MET   625     184.295 141.800 300.373  1.00                 C  
ATOM   4463  SD  MET   625     183.650 139.394 299.160  1.00                 S  
ATOM   4464  CE  MET   625     182.977 139.031 297.541  1.00                 C  
ATOM   4465  CG  MET   625     183.677 141.197 299.122  1.00                 C  
ATOM   4466  N   ASP   626     184.889 145.155 301.898  1.00                 N  
ATOM   4467  CA  ASP   626     185.493 145.712 303.112  1.00                 C  
ATOM   4468  C   ASP   626     184.920 145.077 304.364  1.00                 C  
ATOM   4469  O   ASP   626     183.755 144.669 304.403  1.00                 O  
ATOM   4470  CB  ASP   626     185.294 147.228 303.162  1.00                 C  
ATOM   4471  CG  ASP   626     186.137 147.961 302.138  1.00                 C  
ATOM   4472  OD1 ASP   626     187.035 147.327 301.545  1.00                 O  
ATOM   4473  OD2 ASP   626     185.900 149.169 301.928  1.00                 O  
ATOM   4474  N   ASP   627     185.756 144.999 305.396  1.00                 N  
ATOM   4475  CA  ASP   627     185.303 144.475 306.680  1.00                 C  
ATOM   4476  C   ASP   627     184.218 145.360 307.278  1.00                 C  
ATOM   4477  O   ASP   627     183.283 144.867 307.916  1.00                 O  
ATOM   4478  CB  ASP   627     186.478 144.351 307.653  1.00                 C  
ATOM   4479  CG  ASP   627     187.419 143.221 307.288  1.00                 C  
ATOM   4480  OD1 ASP   627     187.032 142.368 306.461  1.00                 O  
ATOM   4481  OD2 ASP   627     188.545 143.187 307.828  1.00                 O  
ATOM   4482  N   LEU   628     184.326 146.670 307.083  1.00                 N  
ATOM   4483  CA  LEU   628     183.382 147.626 307.635  1.00                 C  
ATOM   4484  C   LEU   628     183.319 148.866 306.752  1.00                 C  
ATOM   4485  O   LEU   628     184.135 149.058 305.845  1.00                 O  
ATOM   4486  CB  LEU   628     183.774 148.001 309.066  1.00                 C  
ATOM   4487  CG  LEU   628     185.169 148.601 309.251  1.00                 C  
ATOM   4488  CD1 LEU   628     185.175 150.075 308.876  1.00                 C  
ATOM   4489  CD2 LEU   628     185.647 148.417 310.683  1.00                 C  
ATOM   4490  N   GLY   629     182.330 149.710 307.035  1.00                 N  
ATOM   4491  CA  GLY   629     182.158 150.954 306.316  1.00                 C  
ATOM   4492  C   GLY   629     180.897 150.933 305.478  1.00                 C  
ATOM   4493  O   GLY   629     180.361 151.982 305.111  1.00                 O  
ATOM   4494  N   GLU   630     180.416 149.728 305.174  1.00                 N  
ATOM   4495  CA  GLU   630     179.184 149.542 304.427  1.00                 C  
ATOM   4496  C   GLU   630     178.454 148.325 304.975  1.00                 C  
ATOM   4497  O   GLU   630     179.008 147.227 305.056  1.00                 O  
ATOM   4498  CB  GLU   630     179.481 149.385 302.934  1.00                 C  
ATOM   4499  CD  GLU   630     177.357 150.429 302.053  1.00                 C  
ATOM   4500  CG  GLU   630     178.243 149.200 302.071  1.00                 C  
ATOM   4501  OE1 GLU   630     177.867 151.534 302.331  1.00                 O  
ATOM   4502  OE2 GLU   630     176.151 150.287 301.760  1.00                 O  
ATOM   4503  N   ASN   631     177.198 148.534 305.352  1.00                 N  
ATOM   4504  CA  ASN   631     176.331 147.459 305.815  1.00                 C  
ATOM   4505  C   ASN   631     175.919 146.582 304.643  1.00                 C  
ATOM   4506  O   ASN   631     175.690 147.080 303.536  1.00                 O  
ATOM   4507  CB  ASN   631     175.109 148.030 306.537  1.00                 C  
ATOM   4508  CG  ASN   631     174.275 146.956 307.208  1.00                 C  
ATOM   4509  OD1 ASN   631     173.359 146.399 306.603  1.00                 O  
ATOM   4510  ND2 ASN   631     174.591 146.663 308.464  1.00                 N  
ATOM   4511  N   GLN   632     175.822 145.282 304.896  1.00                 N  
ATOM   4512  CA  GLN   632     175.427 144.347 303.859  1.00                 C  
ATOM   4513  C   GLN   632     173.917 144.168 303.840  1.00                 C  
ATOM   4514  O   GLN   632     173.234 144.269 304.863  1.00                 O  
ATOM   4515  CB  GLN   632     176.118 142.997 304.063  1.00                 C  
ATOM   4516  CD  GLN   632     178.169 143.542 302.694  1.00                 C  
ATOM   4517  CG  GLN   632     177.636 143.066 304.031  1.00                 C  
ATOM   4518  OE1 GLN   632     177.870 142.960 301.652  1.00                 O  
ATOM   4519  NE2 GLN   632     178.964 144.606 302.721  1.00                 N  
ATOM   4520  N   LEU   633     173.393 143.894 302.647  1.00                 N  
ATOM   4521  CA  LEU   633     171.952 143.778 302.467  1.00                 C  
ATOM   4522  C   LEU   633     171.415 142.516 303.128  1.00                 C  
ATOM   4523  O   LEU   633     170.309 142.515 303.678  1.00                 O  
ATOM   4524  CB  LEU   633     171.596 143.783 300.979  1.00                 C  
ATOM   4525  CG  LEU   633     171.826 145.098 300.231  1.00                 C  
ATOM   4526  CD1 LEU   633     171.599 144.914 298.739  1.00                 C  
ATOM   4527  CD2 LEU   633     170.918 146.191 300.774  1.00                 C  
ATOM   4528  N   PHE   634     172.185 141.437 303.073  1.00                 N  
ATOM   4529  CA  PHE   634     171.792 140.168 303.655  1.00                 C  
ATOM   4530  C   PHE   634     173.025 139.311 303.889  1.00                 C  
ATOM   4531  O   PHE   634     174.064 139.485 303.251  1.00                 O  
ATOM   4532  CB  PHE   634     170.792 139.449 302.747  1.00                 C  
ATOM   4533  CG  PHE   634     171.344 139.097 301.396  1.00                 C  
ATOM   4534  CZ  PHE   634     172.365 138.452 298.892  1.00                 C  
ATOM   4535  CD1 PHE   634     171.939 137.867 301.174  1.00                 C  
ATOM   4536  CE1 PHE   634     172.447 137.543 299.930  1.00                 C  
ATOM   4537  CD2 PHE   634     171.270 139.996 300.346  1.00                 C  
ATOM   4538  CE2 PHE   634     171.778 139.672 299.103  1.00                 C  
ATOM   4539  N   PRO   635     172.894 138.377 304.825  1.00                 N  
ATOM   4540  CA  PRO   635     173.984 137.457 305.113  1.00                 C  
ATOM   4541  C   PRO   635     174.256 136.563 303.911  1.00                 C  
ATOM   4542  O   PRO   635     173.336 136.102 303.232  1.00                 O  
ATOM   4543  CB  PRO   635     173.484 136.655 306.316  1.00                 C  
ATOM   4544  CD  PRO   635     171.679 138.069 305.628  1.00                 C  
ATOM   4545  CG  PRO   635     171.996 136.724 306.219  1.00                 C  
ATOM   4546  N   ASN   636     175.537 136.325 303.646  1.00                 N  
ATOM   4547  CA  ASN   636     175.926 135.518 302.501  1.00                 C  
ATOM   4548  C   ASN   636     175.991 136.290 301.206  1.00                 C  
ATOM   4549  O   ASN   636     176.293 135.709 300.154  1.00                 O  
ATOM   4550  CB  ASN   636     174.973 134.333 302.332  1.00                 C  
ATOM   4551  CG  ASN   636     175.001 133.389 303.517  1.00                 C  
ATOM   4552  OD1 ASN   636     176.070 132.988 303.978  1.00                 O  
ATOM   4553  ND2 ASN   636     173.824 133.029 304.014  1.00                 N  
ATOM   4554  N   GLN   637     175.699 137.592 301.250  1.00                 N  
ATOM   4555  CA  GLN   637     175.727 138.381 300.028  1.00                 C  
ATOM   4556  C   GLN   637     177.093 138.314 299.377  1.00                 C  
ATOM   4557  O   GLN   637     177.195 138.253 298.150  1.00                 O  
ATOM   4558  CB  GLN   637     175.350 139.835 300.320  1.00                 C  
ATOM   4559  CD  GLN   637     174.850 142.135 299.405  1.00                 C  
ATOM   4560  CG  GLN   637     175.292 140.721 299.086  1.00                 C  
ATOM   4561  OE1 GLN   637     174.836 142.545 300.566  1.00                 O  
ATOM   4562  NE2 GLN   637     174.487 142.887 298.373  1.00                 N  
ATOM   4563  N   LYS   638     178.162 138.322 300.176  1.00                 N  
ATOM   4564  CA  LYS   638     179.495 138.312 299.590  1.00                 C  
ATOM   4565  C   LYS   638     179.674 137.128 298.658  1.00                 C  
ATOM   4566  O   LYS   638     180.204 137.283 297.555  1.00                 O  
ATOM   4567  CB  LYS   638     180.562 138.283 300.686  1.00                 C  
ATOM   4568  CD  LYS   638     181.744 139.475 302.552  1.00                 C  
ATOM   4569  CE  LYS   638     181.854 140.767 303.345  1.00                 C  
ATOM   4570  CG  LYS   638     180.682 139.580 301.470  1.00                 C  
ATOM   4571  NZ  LYS   638     182.861 140.665 304.437  1.00                 N  
ATOM   4572  N   ILE   639     179.221 135.948 299.068  1.00                 N  
ATOM   4573  CA  ILE   639     179.374 134.770 298.242  1.00                 C  
ATOM   4574  C   ILE   639     178.573 134.907 296.968  1.00                 C  
ATOM   4575  O   ILE   639     178.997 134.468 295.891  1.00                 O  
ATOM   4576  CB  ILE   639     178.957 133.494 298.996  1.00                 C  
ATOM   4577  CD1 ILE   639     179.450 132.138 301.098  1.00                 C  
ATOM   4578  CG1 ILE   639     179.927 133.212 300.145  1.00                 C  
ATOM   4579  CG2 ILE   639     178.856 132.317 298.037  1.00                 C  
ATOM   4580  N   VAL   640     177.401 135.532 297.087  1.00                 N  
ATOM   4581  CA  VAL   640     176.548 135.708 295.917  1.00                 C  
ATOM   4582  C   VAL   640     177.193 136.685 294.951  1.00                 C  
ATOM   4583  O   VAL   640     177.263 136.428 293.744  1.00                 O  
ATOM   4584  CB  VAL   640     175.140 136.192 296.312  1.00                 C  
ATOM   4585  CG1 VAL   640     174.328 136.537 295.073  1.00                 C  
ATOM   4586  CG2 VAL   640     174.428 135.136 297.143  1.00                 C  
ATOM   4587  N   GLN   641     177.717 137.792 295.465  1.00                 N  
ATOM   4588  CA  GLN   641     178.331 138.810 294.629  1.00                 C  
ATOM   4589  C   GLN   641     179.471 138.226 293.811  1.00                 C  
ATOM   4590  O   GLN   641     179.592 138.476 292.605  1.00                 O  
ATOM   4591  CB  GLN   641     178.837 139.973 295.485  1.00                 C  
ATOM   4592  CD  GLN   641     178.269 141.888 297.030  1.00                 C  
ATOM   4593  CG  GLN   641     177.733 140.818 296.099  1.00                 C  
ATOM   4594  OE1 GLN   641     179.470 142.156 297.058  1.00                 O  
ATOM   4595  NE2 GLN   641     177.376 142.505 297.795  1.00                 N  
ATOM   4596  N   LEU   642     180.339 137.457 294.469  1.00                 N  
ATOM   4597  CA  LEU   642     181.451 136.838 293.766  1.00                 C  
ATOM   4598  C   LEU   642     180.944 135.824 292.758  1.00                 C  
ATOM   4599  O   LEU   642     181.380 135.818 291.600  1.00                 O  
ATOM   4600  CB  LEU   642     182.408 136.172 294.757  1.00                 C  
ATOM   4601  CG  LEU   642     183.623 135.465 294.155  1.00                 C  
ATOM   4602  CD1 LEU   642     184.486 136.447 293.377  1.00                 C  
ATOM   4603  CD2 LEU   642     184.443 134.786 295.242  1.00                 C  
ATOM   4604  N   THR   643     179.995 134.976 293.163  1.00                 N  
ATOM   4605  CA  THR   643     179.516 133.947 292.250  1.00                 C  
ATOM   4606  C   THR   643     179.006 134.564 290.957  1.00                 C  
ATOM   4607  O   THR   643     179.393 134.146 289.864  1.00                 O  
ATOM   4608  CB  THR   643     178.401 133.099 292.890  1.00                 C  
ATOM   4609  OG1 THR   643     178.915 132.420 294.042  1.00                 O  
ATOM   4610  CG2 THR   643     177.887 132.062 291.903  1.00                 C  
ATOM   4611  N   PHE   644     178.138 135.569 291.064  1.00                 N  
ATOM   4612  CA  PHE   644     177.478 136.102 289.879  1.00                 C  
ATOM   4613  C   PHE   644     178.488 136.703 288.913  1.00                 C  
ATOM   4614  O   PHE   644     178.383 136.516 287.693  1.00                 O  
ATOM   4615  CB  PHE   644     176.437 137.153 290.272  1.00                 C  
ATOM   4616  CG  PHE   644     175.187 136.573 290.870  1.00                 C  
ATOM   4617  CZ  PHE   644     172.871 135.508 291.978  1.00                 C  
ATOM   4618  CD1 PHE   644     174.966 135.207 290.860  1.00                 C  
ATOM   4619  CE1 PHE   644     173.816 134.674 291.410  1.00                 C  
ATOM   4620  CD2 PHE   644     174.232 137.394 291.443  1.00                 C  
ATOM   4621  CE2 PHE   644     173.082 136.861 291.993  1.00                 C  
ATOM   4622  N   LEU   645     179.470 137.435 289.437  1.00                 N  
ATOM   4623  CA  LEU   645     180.449 138.041 288.543  1.00                 C  
ATOM   4624  C   LEU   645     181.270 136.964 287.851  1.00                 C  
ATOM   4625  O   LEU   645     181.532 137.055 286.647  1.00                 O  
ATOM   4626  CB  LEU   645     181.361 138.997 289.315  1.00                 C  
ATOM   4627  CG  LEU   645     182.418 139.737 288.494  1.00                 C  
ATOM   4628  CD1 LEU   645     181.764 140.580 287.410  1.00                 C  
ATOM   4629  CD2 LEU   645     183.283 140.609 289.392  1.00                 C  
ATOM   4630  N   PHE   646     181.679 135.925 288.581  1.00                 N  
ATOM   4631  CA  PHE   646     182.481 134.878 287.967  1.00                 C  
ATOM   4632  C   PHE   646     181.697 134.218 286.846  1.00                 C  
ATOM   4633  O   PHE   646     182.231 133.962 285.759  1.00                 O  
ATOM   4634  CB  PHE   646     182.905 133.845 289.013  1.00                 C  
ATOM   4635  CG  PHE   646     183.752 132.735 288.460  1.00                 C  
ATOM   4636  CZ  PHE   646     185.312 130.675 287.435  1.00                 C  
ATOM   4637  CD1 PHE   646     185.099 132.930 288.209  1.00                 C  
ATOM   4638  CE1 PHE   646     185.877 131.908 287.700  1.00                 C  
ATOM   4639  CD2 PHE   646     183.201 131.494 288.190  1.00                 C  
ATOM   4640  CE2 PHE   646     183.980 130.472 287.681  1.00                 C  
ATOM   4641  N   LEU   647     180.424 133.923 287.095  1.00                 N  
ATOM   4642  CA  LEU   647     179.611 133.271 286.081  1.00                 C  
ATOM   4643  C   LEU   647     179.482 134.166 284.864  1.00                 C  
ATOM   4644  O   LEU   647     179.647 133.718 283.727  1.00                 O  
ATOM   4645  CB  LEU   647     178.231 132.922 286.643  1.00                 C  
ATOM   4646  CG  LEU   647     178.190 131.819 287.702  1.00                 C  
ATOM   4647  CD1 LEU   647     176.797 131.701 288.302  1.00                 C  
ATOM   4648  CD2 LEU   647     178.626 130.488 287.109  1.00                 C  
ATOM   4649  N   ALA   648     179.225 135.453 285.085  1.00                 N  
ATOM   4650  CA  ALA   648     179.086 136.379 283.964  1.00                 C  
ATOM   4651  C   ALA   648     180.349 136.395 283.115  1.00                 C  
ATOM   4652  O   ALA   648     180.292 136.497 281.878  1.00                 O  
ATOM   4653  CB  ALA   648     178.772 137.779 284.469  1.00                 C  
ATOM   4654  N   LEU   649     181.505 136.318 283.767  1.00                 N  
ATOM   4655  CA  LEU   649     182.755 136.278 283.026  1.00                 C  
ATOM   4656  C   LEU   649     182.910 134.932 282.335  1.00                 C  
ATOM   4657  O   LEU   649     183.387 134.856 281.202  1.00                 O  
ATOM   4658  CB  LEU   649     183.939 136.545 283.958  1.00                 C  
ATOM   4659  CG  LEU   649     184.045 137.960 284.530  1.00                 C  
ATOM   4660  CD1 LEU   649     185.155 138.038 285.567  1.00                 C  
ATOM   4661  CD2 LEU   649     184.285 138.973 283.421  1.00                 C  
ATOM   4662  N   VAL   650     182.468 133.856 282.993  1.00                 N  
ATOM   4663  CA  VAL   650     182.535 132.534 282.379  1.00                 C  
ATOM   4664  C   VAL   650     181.564 132.409 281.217  1.00                 C  
ATOM   4665  O   VAL   650     181.712 131.521 280.371  1.00                 O  
ATOM   4666  CB  VAL   650     182.256 131.420 283.405  1.00                 C  
ATOM   4667  CG1 VAL   650     182.148 130.071 282.711  1.00                 C  
ATOM   4668  CG2 VAL   650     183.343 131.391 284.469  1.00                 C  
ATOM   4669  N   SER   651     180.567 133.287 281.163  1.00                 N  
ATOM   4670  CA  SER   651     179.643 133.307 280.042  1.00                 C  
ATOM   4671  C   SER   651     180.314 133.822 278.780  1.00                 C  
ATOM   4672  O   SER   651     179.839 133.568 277.668  1.00                 O  
ATOM   4673  CB  SER   651     178.421 134.166 280.371  1.00                 C  
ATOM   4674  OG  SER   651     177.663 133.595 281.423  1.00                 O  
ATOM   4675  N   VAL   652     181.414 134.548 278.932  1.00                 N  
ATOM   4676  CA  VAL   652     182.011 135.220 277.780  1.00                 C  
ATOM   4677  C   VAL   652     182.655 134.195 276.843  1.00                 C  
ATOM   4678  O   VAL   652     182.387 134.226 275.631  1.00                 O  
ATOM   4679  CB  VAL   652     183.050 136.270 278.215  1.00                 C  
ATOM   4680  CG1 VAL   652     183.788 136.823 277.005  1.00                 C  
ATOM   4681  CG2 VAL   652     182.379 137.392 278.993  1.00                 C  
ATOM   4682  N   PRO   653     183.495 133.278 277.331  1.00                 N  
ATOM   4683  CA  PRO   653     184.038 132.254 276.425  1.00                 C  
ATOM   4684  C   PRO   653     182.979 131.591 275.573  1.00                 C  
ATOM   4685  O   PRO   653     183.223 131.323 274.391  1.00                 O  
ATOM   4686  CB  PRO   653     184.689 131.236 277.364  1.00                 C  
ATOM   4687  CD  PRO   653     184.027 133.045 278.786  1.00                 C  
ATOM   4688  CG  PRO   653     185.118 132.040 278.546  1.00                 C  
ATOM   4689  N   TRP   654     181.804 131.312 276.129  1.00                 N  
ATOM   4690  CA  TRP   654     180.781 130.643 275.342  1.00                 C  
ATOM   4691  C   TRP   654     180.492 131.446 274.085  1.00                 C  
ATOM   4692  O   TRP   654     180.723 130.986 272.957  1.00                 O  
ATOM   4693  CB  TRP   654     179.508 130.452 276.169  1.00                 C  
ATOM   4694  CG  TRP   654     179.624 129.380 277.209  1.00                 C  
ATOM   4695  CD1 TRP   654     179.668 129.552 278.562  1.00                 C  
ATOM   4696  NE1 TRP   654     179.776 128.336 279.192  1.00                 N  
ATOM   4697  CD2 TRP   654     179.710 127.968 276.980  1.00                 C  
ATOM   4698  CE2 TRP   654     179.804 127.348 278.239  1.00                 C  
ATOM   4699  CH2 TRP   654     179.909 125.208 277.247  1.00                 C  
ATOM   4700  CZ2 TRP   654     179.904 125.965 278.385  1.00                 C  
ATOM   4701  CE3 TRP   654     179.717 127.169 275.833  1.00                 C  
ATOM   4702  CZ3 TRP   654     179.816 125.798 275.982  1.00                 C  
ATOM   4703  N   MET   655     180.078 132.696 274.281  1.00                 N  
ATOM   4704  CA  MET   655     179.734 133.572 273.176  1.00                 C  
ATOM   4705  C   MET   655     180.963 134.043 272.426  1.00                 C  
ATOM   4706  O   MET   655     180.851 134.463 271.271  1.00                 O  
ATOM   4707  CB  MET   655     178.942 134.781 273.677  1.00                 C  
ATOM   4708  SD  MET   655     178.762 137.115 275.160  1.00                 S  
ATOM   4709  CE  MET   655     178.531 138.044 273.646  1.00                 C  
ATOM   4710  CG  MET   655     179.742 135.725 274.561  1.00                 C  
ATOM   4711  N   LEU   656     182.138 133.981 273.052  1.00                 N  
ATOM   4712  CA  LEU   656     183.318 134.562 272.431  1.00                 C  
ATOM   4713  C   LEU   656     183.953 133.595 271.441  1.00                 C  
ATOM   4714  O   LEU   656     184.237 133.960 270.295  1.00                 O  
ATOM   4715  CB  LEU   656     184.339 134.967 273.496  1.00                 C  
ATOM   4716  CG  LEU   656     185.636 135.600 272.986  1.00                 C  
ATOM   4717  CD1 LEU   656     185.343 136.878 272.215  1.00                 C  
ATOM   4718  CD2 LEU   656     186.585 135.884 274.139  1.00                 C  
ATOM   4719  N   LEU   657     184.176 132.352 271.865  1.00                 N  
ATOM   4720  CA  LEU   657     184.983 131.433 271.072  1.00                 C  
ATOM   4721  C   LEU   657     184.326 130.109 270.709  1.00                 C  
ATOM   4722  O   LEU   657     184.853 129.420 269.829  1.00                 O  
ATOM   4723  CB  LEU   657     186.293 131.110 271.794  1.00                 C  
ATOM   4724  CG  LEU   657     187.227 132.291 272.064  1.00                 C  
ATOM   4725  CD1 LEU   657     188.435 131.846 272.874  1.00                 C  
ATOM   4726  CD2 LEU   657     187.673 132.933 270.759  1.00                 C  
ATOM   4727  N   PRO   658     183.207 129.707 271.325  1.00                 N  
ATOM   4728  CA  PRO   658     182.764 128.340 271.070  1.00                 C  
ATOM   4729  C   PRO   658     182.202 128.162 269.666  1.00                 C  
ATOM   4730  O   PRO   658     182.383 127.090 269.076  1.00                 O  
ATOM   4731  CB  PRO   658     181.683 128.098 272.126  1.00                 C  
ATOM   4732  CD  PRO   658     182.443 130.351 272.400  1.00                 C  
ATOM   4733  CG  PRO   658     181.236 129.465 272.522  1.00                 C  
ATOM   4734  N   LYS   659     181.512 129.167 269.128  1.00                 N  
ATOM   4735  CA  LYS   659     180.945 129.025 267.787  1.00                 C  
ATOM   4736  C   LYS   659     182.024 128.890 266.721  1.00                 C  
ATOM   4737  O   LYS   659     181.981 127.922 265.940  1.00                 O  
ATOM   4738  CB  LYS   659     180.045 130.217 267.457  1.00                 C  
ATOM   4739  CD  LYS   659     178.441 131.307 265.863  1.00                 C  
ATOM   4740  CE  LYS   659     177.786 131.231 264.494  1.00                 C  
ATOM   4741  CG  LYS   659     179.381 130.134 266.092  1.00                 C  
ATOM   4742  NZ  LYS   659     176.862 132.374 264.255  1.00                 N  
ATOM   4743  N   PRO   660     183.006 129.789 266.627  1.00                 N  
ATOM   4744  CA  PRO   660     184.032 129.636 265.585  1.00                 C  
ATOM   4745  C   PRO   660     184.838 128.367 265.743  1.00                 C  
ATOM   4746  O   PRO   660     185.311 127.809 264.748  1.00                 O  
ATOM   4747  CB  PRO   660     184.920 130.870 265.756  1.00                 C  
ATOM   4748  CD  PRO   660     183.129 131.127 267.323  1.00                 C  
ATOM   4749  CG  PRO   660     184.030 131.886 266.389  1.00                 C  
ATOM   4750  N   PHE   661     185.025 127.905 266.979  1.00                 N  
ATOM   4751  CA  PHE   661     185.840 126.722 267.212  1.00                 C  
ATOM   4752  C   PHE   661     185.123 125.470 266.733  1.00                 C  
ATOM   4753  O   PHE   661     185.714 124.611 266.069  1.00                 O  
ATOM   4754  CB  PHE   661     186.191 126.597 268.696  1.00                 C  
ATOM   4755  CG  PHE   661     187.217 127.589 269.162  1.00                 C  
ATOM   4756  CZ  PHE   661     189.114 129.425 270.032  1.00                 C  
ATOM   4757  CD1 PHE   661     188.017 128.259 268.253  1.00                 C  
ATOM   4758  CE1 PHE   661     188.961 129.172 268.682  1.00                 C  
ATOM   4759  CD2 PHE   661     187.382 127.854 270.510  1.00                 C  
ATOM   4760  CE2 PHE   661     188.327 128.767 270.939  1.00                 C  
ATOM   4761  N   ILE   662     183.834 125.357 267.049  1.00                 N  
ATOM   4762  CA  ILE   662     183.069 124.186 266.642  1.00                 C  
ATOM   4763  C   ILE   662     182.859 124.182 265.137  1.00                 C  
ATOM   4764  O   ILE   662     182.799 123.120 264.507  1.00                 O  
ATOM   4765  CB  ILE   662     181.712 124.118 267.367  1.00                 C  
ATOM   4766  CD1 ILE   662     181.887 121.618 267.834  1.00                 C  
ATOM   4767  CG1 ILE   662     181.085 122.733 267.198  1.00                 C  
ATOM   4768  CG2 ILE   662     180.789 125.222 266.874  1.00                 C  
ATOM   4769  N   LEU   663     182.712 125.362 264.537  1.00                 N  
ATOM   4770  CA  LEU   663     182.560 125.413 263.089  1.00                 C  
ATOM   4771  C   LEU   663     183.821 124.905 262.401  1.00                 C  
ATOM   4772  O   LEU   663     183.746 124.169 261.407  1.00                 O  
ATOM   4773  CB  LEU   663     182.242 126.839 262.634  1.00                 C  
ATOM   4774  CG  LEU   663     180.864 127.382 263.020  1.00                 C  
ATOM   4775  CD1 LEU   663     180.750 128.857 262.667  1.00                 C  
ATOM   4776  CD2 LEU   663     179.762 126.588 262.336  1.00                 C  
ATOM   4777  N   LYS   664     184.988 125.272 262.931  1.00                 N  
ATOM   4778  CA  LYS   664     186.244 124.739 262.417  1.00                 C  
ATOM   4779  C   LYS   664     186.290 123.225 262.541  1.00                 C  
ATOM   4780  O   LYS   664     186.742 122.534 261.624  1.00                 O  
ATOM   4781  CB  LYS   664     187.432 125.362 263.154  1.00                 C  
ATOM   4782  CD  LYS   664     189.920 125.614 263.367  1.00                 C  
ATOM   4783  CE  LYS   664     191.276 125.136 262.876  1.00                 C  
ATOM   4784  CG  LYS   664     188.788 124.899 262.647  1.00                 C  
ATOM   4785  NZ  LYS   664     192.395 125.826 263.575  1.00                 N  
ATOM   4786  N   LYS   665     185.847 122.692 263.682  1.00                 N  
ATOM   4787  CA  LYS   665     185.791 121.244 263.846  1.00                 C  
ATOM   4788  C   LYS   665     184.878 120.619 262.806  1.00                 C  
ATOM   4789  O   LYS   665     185.240 119.623 262.166  1.00                 O  
ATOM   4790  CB  LYS   665     185.315 120.882 265.255  1.00                 C  
ATOM   4791  CD  LYS   665     185.785 120.815 267.719  1.00                 C  
ATOM   4792  CE  LYS   665     186.797 121.115 268.812  1.00                 C  
ATOM   4793  CG  LYS   665     186.323 121.194 266.349  1.00                 C  
ATOM   4794  NZ  LYS   665     186.268 120.787 270.165  1.00                 N  
ATOM   4795  N   GLN   666     183.849 121.347 262.394  1.00                 N  
ATOM   4796  CA  GLN   666     182.763 120.712 261.658  1.00                 C  
ATOM   4797  C   GLN   666     182.414 121.377 260.349  1.00                 C  
ATOM   4798  O   GLN   666     181.641 120.847 259.547  1.00                 O  
ATOM   4799  CB  GLN   666     181.497 120.655 262.515  1.00                 C  
ATOM   4800  CD  GLN   666     181.909 118.372 263.514  1.00                 C  
ATOM   4801  CG  GLN   666     181.645 119.840 263.789  1.00                 C  
ATOM   4802  OE1 GLN   666     181.211 117.744 262.718  1.00                 O  
ATOM   4803  NE2 GLN   666     182.922 117.821 264.173  1.00                 N  
ATOM   4804  N   HIS   667     182.972 122.554 260.095  1.00                 N  
ATOM   4805  CA  HIS   667     182.654 123.245 258.859  1.00                 C  
ATOM   4806  C   HIS   667     183.911 123.176 257.996  1.00                 C  
ATOM   4807  O   HIS   667     184.894 123.888 258.222  1.00                 O  
ATOM   4808  CB  HIS   667     182.214 124.682 259.146  1.00                 C  
ATOM   4809  CG  HIS   667     181.804 125.444 257.925  1.00                 C  
ATOM   4810  ND1 HIS   667     181.792 126.821 257.875  1.00                 N  
ATOM   4811  CE1 HIS   667     181.381 127.212 256.656  1.00                 C  
ATOM   4812  CD2 HIS   667     181.351 125.094 256.586  1.00                 C  
ATOM   4813  NE2 HIS   667     181.115 126.181 255.877  1.00                 N  
ATOM   4814  N   GLU   668     183.893 122.314 256.994  1.00                 N  
ATOM   4815  CA  GLU   668     185.038 122.154 256.088  1.00                 C  
ATOM   4816  C   GLU   668     185.360 123.395 255.238  1.00                 C  
ATOM   4817  O   GLU   668     184.468 124.080 254.730  1.00                 O  
ATOM   4818  CB  GLU   668     184.812 120.973 255.142  1.00                 C  
ATOM   4819  CD  GLU   668     185.749 119.469 253.342  1.00                 C  
ATOM   4820  CG  GLU   668     185.990 120.675 254.229  1.00                 C  
ATOM   4821  OE1 GLU   668     184.640 118.897 253.406  1.00                 O  
ATOM   4822  OE2 GLU   668     186.669 119.096 252.584  1.00                 O  
ATOM   4823  N   ALA   669     186.654 123.697 255.074  1.00                 N  
ATOM   4824  CA  ALA   669     187.131 124.534 253.967  1.00                 C  
ATOM   4825  C   ALA   669     186.585 124.062 252.631  1.00                 C  
ATOM   4826  O   ALA   669     186.446 122.856 252.406  1.00                 O  
ATOM   4827  CB  ALA   669     188.651 124.545 253.928  1.00                 C  
ATOM   4828  N   ARG   670     186.257 124.963 251.699  1.00                 N  
ATOM   4829  CA  ARG   670     186.510 126.412 251.826  1.00                 C  
ATOM   4830  C   ARG   670     185.366 127.246 252.450  1.00                 C  
ATOM   4831  O   ARG   670     185.552 128.409 252.819  1.00                 O  
ATOM   4832  CB  ARG   670     186.829 127.022 250.460  1.00                 C  
ATOM   4833  CD  ARG   670     188.391 127.183 248.502  1.00                 C  
ATOM   4834  NE  ARG   670     189.634 126.711 247.895  1.00                 N  
ATOM   4835  CG  ARG   670     188.131 126.529 249.849  1.00                 C  
ATOM   4836  CZ  ARG   670     190.098 127.129 246.722  1.00                 C  
ATOM   4837  NH1 ARG   670     191.238 126.643 246.249  1.00                 N  
ATOM   4838  NH2 ARG   670     189.422 128.031 246.025  1.00                 N  
ATOM   4839  N   HIS   671     184.169 126.664 252.575  1.00                 N  
ATOM   4840  CA  HIS   671     183.015 127.397 253.094  1.00                 C  
ATOM   4841  C   HIS   671     183.291 128.167 254.381  1.00                 C  
ATOM   4842  O   HIS   671     182.766 129.258 254.619  1.00                 O  
ATOM   4843  CB  HIS   671     181.843 126.445 253.343  1.00                 C  
ATOM   4844  CG  HIS   671     181.217 125.918 252.090  1.00                 C  
ATOM   4845  ND1 HIS   671     180.577 126.730 251.179  1.00                 N  
ATOM   4846  CE1 HIS   671     180.120 125.975 250.164  1.00                 C  
ATOM   4847  CD2 HIS   671     181.071 124.607 251.473  1.00                 C  
ATOM   4848  NE2 HIS   671     180.413 124.700 250.334  1.00                 N  
ATOM   4849  N   GLN   672     184.083 127.698 255.198  1.00                 N  
ATOM   4850  CA  GLN   672     184.431 128.068 256.564  1.00                 C  
ATOM   4851  C   GLN   672     185.675 128.946 256.586  1.00                 C  
ATOM   4852  O   GLN   672     186.797 128.447 256.518  1.00                 O  
ATOM   4853  CB  GLN   672     184.650 126.818 257.419  1.00                 C  
ATOM   4854  CD  GLN   672     183.903 127.797 259.624  1.00                 C  
ATOM   4855  CG  GLN   672     185.021 127.111 258.863  1.00                 C  
ATOM   4856  OE1 GLN   672     182.724 127.570 259.352  1.00                 O  
ATOM   4857  NE2 GLN   672     184.272 128.641 260.581  1.00                 N  
ATOM   4858  N   GLU   701     185.472 130.256 256.684  1.00                 N  
ATOM   4859  CA  GLU   701     186.575 131.190 256.891  1.00                 C  
ATOM   4860  C   GLU   701     186.792 131.355 258.387  1.00                 C  
ATOM   4861  O   GLU   701     186.177 132.208 259.034  1.00                 O  
ATOM   4862  CB  GLU   701     186.276 132.530 256.217  1.00                 C  
ATOM   4863  CD  GLU   701     185.875 133.799 254.070  1.00                 C  
ATOM   4864  CG  GLU   701     186.172 132.454 254.702  1.00                 C  
ATOM   4865  OE1 GLU   701     185.102 134.578 254.666  1.00                 O  
ATOM   4866  OE2 GLU   701     186.415 134.074 252.978  1.00                 O  
ATOM   4867  N   PHE   702     187.684 130.531 258.946  1.00                 N  
ATOM   4868  CA  PHE   702     187.845 130.486 260.393  1.00                 C  
ATOM   4869  C   PHE   702     188.285 131.829 260.947  1.00                 C  
ATOM   4870  O   PHE   702     187.728 132.301 261.941  1.00                 O  
ATOM   4871  CB  PHE   702     188.855 129.406 260.786  1.00                 C  
ATOM   4872  CG  PHE   702     189.120 129.334 262.263  1.00                 C  
ATOM   4873  CZ  PHE   702     189.618 129.203 264.995  1.00                 C  
ATOM   4874  CD1 PHE   702     188.231 128.696 263.111  1.00                 C  
ATOM   4875  CE1 PHE   702     188.476 128.630 264.469  1.00                 C  
ATOM   4876  CD2 PHE   702     190.259 129.903 262.804  1.00                 C  
ATOM   4877  CE2 PHE   702     190.504 129.836 264.163  1.00                 C  
ATOM   4878  N   SER   703     189.274 132.463 260.319  1.00                 N  
ATOM   4879  CA  SER   703     189.747 133.740 260.824  1.00                 C  
ATOM   4880  C   SER   703     188.658 134.795 260.830  1.00                 C  
ATOM   4881  O   SER   703     188.434 135.470 261.841  1.00                 O  
ATOM   4882  CB  SER   703     190.933 134.237 259.996  1.00                 C  
ATOM   4883  OG  SER   703     191.391 135.494 260.464  1.00                 O  
ATOM   4884  N   GLU   704     187.969 134.956 259.700  1.00                 N  
ATOM   4885  CA  GLU   704     186.924 135.969 259.611  1.00                 C  
ATOM   4886  C   GLU   704     185.784 135.661 260.568  1.00                 C  
ATOM   4887  O   GLU   704     185.191 136.574 261.156  1.00                 O  
ATOM   4888  CB  GLU   704     186.397 136.070 258.178  1.00                 C  
ATOM   4889  CD  GLU   704     184.898 137.269 256.535  1.00                 C  
ATOM   4890  CG  GLU   704     185.341 137.146 257.980  1.00                 C  
ATOM   4891  OE1 GLU   704     185.697 136.926 255.638  1.00                 O  
ATOM   4892  OE2 GLU   704     183.753 137.707 256.300  1.00                 O  
ATOM   4893  N   ILE   705     185.459 134.381 260.743  1.00                 N  
ATOM   4894  CA  ILE   705     184.386 134.028 261.664  1.00                 C  
ATOM   4895  C   ILE   705     184.718 134.464 263.084  1.00                 C  
ATOM   4896  O   ILE   705     183.852 134.984 263.796  1.00                 O  
ATOM   4897  CB  ILE   705     184.092 132.516 261.636  1.00                 C  
ATOM   4898  CD1 ILE   705     182.267 132.778 259.876  1.00                 C  
ATOM   4899  CG1 ILE   705     183.564 132.101 260.261  1.00                 C  
ATOM   4900  CG2 ILE   705     183.129 132.140 262.751  1.00                 C  
ATOM   4901  N   PHE   706     185.962 134.249 263.513  1.00                 N  
ATOM   4902  CA  PHE   706     186.377 134.709 264.833  1.00                 C  
ATOM   4903  C   PHE   706     186.200 136.214 264.956  1.00                 C  
ATOM   4904  O   PHE   706     185.788 136.716 266.007  1.00                 O  
ATOM   4905  CB  PHE   706     187.832 134.321 265.103  1.00                 C  
ATOM   4906  CG  PHE   706     188.333 134.748 266.453  1.00                 C  
ATOM   4907  CZ  PHE   706     189.263 135.543 268.948  1.00                 C  
ATOM   4908  CD1 PHE   706     188.004 134.028 267.588  1.00                 C  
ATOM   4909  CE1 PHE   706     188.465 134.421 268.831  1.00                 C  
ATOM   4910  CD2 PHE   706     189.133 135.869 266.587  1.00                 C  
ATOM   4911  CE2 PHE   706     189.594 136.261 267.830  1.00                 C  
ATOM   4912  N   VAL   707     186.507 136.949 263.888  1.00                 N  
ATOM   4913  CA  VAL   707     186.373 138.402 263.930  1.00                 C  
ATOM   4914  C   VAL   707     184.914 138.788 264.127  1.00                 C  
ATOM   4915  O   VAL   707     184.587 139.659 264.942  1.00                 O  
ATOM   4916  CB  VAL   707     186.932 139.057 262.653  1.00                 C  
ATOM   4917  CG1 VAL   707     186.589 140.539 262.621  1.00                 C  
ATOM   4918  CG2 VAL   707     188.436 138.853 262.564  1.00                 C  
ATOM   4919  N   HIS   708     184.020 138.160 263.369  1.00                 N  
ATOM   4920  CA  HIS   708     182.604 138.482 263.478  1.00                 C  
ATOM   4921  C   HIS   708     182.083 138.166 264.872  1.00                 C  
ATOM   4922  O   HIS   708     181.372 138.975 265.478  1.00                 O  
ATOM   4923  CB  HIS   708     181.798 137.717 262.426  1.00                 C  
ATOM   4924  CG  HIS   708     182.010 138.209 261.028  1.00                 C  
ATOM   4925  ND1 HIS   708     181.662 139.480 260.625  1.00                 N  
ATOM   4926  CE1 HIS   708     181.971 139.627 259.324  1.00                 C  
ATOM   4927  CD2 HIS   708     182.556 137.646 259.801  1.00                 C  
ATOM   4928  NE2 HIS   708     182.508 138.531 258.824  1.00                 N  
ATOM   4929  N   GLN   709     182.442 137.001 265.409  1.00                 N  
ATOM   4930  CA  GLN   709     181.936 136.618 266.720  1.00                 C  
ATOM   4931  C   GLN   709     182.548 137.483 267.809  1.00                 C  
ATOM   4932  O   GLN   709     181.872 137.849 268.779  1.00                 O  
ATOM   4933  CB  GLN   709     182.223 135.140 266.994  1.00                 C  
ATOM   4934  CD  GLN   709     180.110 134.672 268.297  1.00                 C  
ATOM   4935  CG  GLN   709     181.625 134.623 268.293  1.00                 C  
ATOM   4936  OE1 GLN   709     179.460 134.133 267.401  1.00                 O  
ATOM   4937  NE2 GLN   709     179.543 135.319 269.308  1.00                 N  
ATOM   4938  N   LEU   710     183.831 137.811 267.669  1.00                 N
[truncated: 70,637 more chars]
