# Supplementary material for: The Plant V-ATPase
Source: Front Plant Sci. 2022 Jun 30;13:931777. doi: 10.3389/fpls.2022.931777 (PMC9280200; doi:10.3389/fpls.2022.931777)
Supplement: Supplementary file 2 [file Data_Sheet_1.ZIP › pdb-files/a3_b8a5fe2989791f2b.final.pdb]

ATOM      1  N   ASP    15     154.023 132.425 268.853  1.00                 N  
ATOM      2  CA  ASP    15     153.709 132.882 267.506  1.00                 C  
ATOM      3  C   ASP    15     153.936 134.373 267.381  1.00                 C  
ATOM      4  O   ASP    15     153.186 135.172 267.938  1.00                 O  
ATOM      5  CB  ASP    15     152.264 132.533 267.145  1.00                 C  
ATOM      6  CG  ASP    15     151.919 132.887 265.712  1.00                 C  
ATOM      7  OD1 ASP    15     152.732 133.574 265.058  1.00                 O  
ATOM      8  OD2 ASP    15     150.837 132.478 265.242  1.00                 O  
ATOM      9  N   LEU    16     154.968 134.747 266.635  1.00                 N  
ATOM     10  CA  LEU    16     155.294 136.148 266.468  1.00                 C  
ATOM     11  C   LEU    16     154.967 136.606 265.051  1.00                 C  
ATOM     12  O   LEU    16     154.964 135.826 264.096  1.00                 O  
ATOM     13  CB  LEU    16     156.771 136.396 266.782  1.00                 C  
ATOM     14  CG  LEU    16     157.240 136.007 268.186  1.00                 C  
ATOM     15  CD1 LEU    16     158.739 136.221 268.330  1.00                 C  
ATOM     16  CD2 LEU    16     156.488 136.802 269.243  1.00                 C  
ATOM     17  N   MET    17     154.692 137.902 264.923  1.00                 N  
ATOM     18  CA  MET    17     154.482 138.517 263.620  1.00                 C  
ATOM     19  C   MET    17     155.813 138.612 262.889  1.00                 C  
ATOM     20  O   MET    17     156.817 139.058 263.455  1.00                 O  
ATOM     21  CB  MET    17     153.841 139.897 263.776  1.00                 C  
ATOM     22  SD  MET    17     151.268 138.912 263.482  1.00                 S  
ATOM     23  CE  MET    17     151.125 139.908 262.000  1.00                 C  
ATOM     24  CG  MET    17     152.466 139.873 264.425  1.00                 C  
ATOM     25  N   ARG    18     155.819 138.181 261.635  1.00                 N  
ATOM     26  CA  ARG    18     156.986 138.194 260.778  1.00                 C  
ATOM     27  C   ARG    18     156.567 138.702 259.408  1.00                 C  
ATOM     28  O   ARG    18     155.382 138.918 259.138  1.00                 O  
ATOM     29  CB  ARG    18     157.605 136.797 260.695  1.00                 C  
ATOM     30  CD  ARG    18     158.727 134.883 261.868  1.00                 C  
ATOM     31  NE  ARG    18     159.210 134.353 263.141  1.00                 N  
ATOM     32  CG  ARG    18     158.177 136.293 262.010  1.00                 C  
ATOM     33  CZ  ARG    18     160.450 134.512 263.593  1.00                 C  
ATOM     34  NH1 ARG    18     160.800 133.995 264.763  1.00                 N  
ATOM     35  NH2 ARG    18     161.336 135.187 262.875  1.00                 N  
ATOM     36  N   SER    19     157.544 138.900 258.538  1.00                 N  
ATOM     37  CA  SER    19     157.246 139.332 257.188  1.00                 C  
ATOM     38  C   SER    19     156.486 138.236 256.454  1.00                 C  
ATOM     39  O   SER    19     156.544 137.056 256.811  1.00                 O  
ATOM     40  CB  SER    19     158.534 139.693 256.444  1.00                 C  
ATOM     41  OG  SER    19     159.325 138.542 256.207  1.00                 O  
ATOM     42  N   GLU    20     155.764 138.629 255.415  1.00                 N  
ATOM     43  CA  GLU    20     155.003 137.680 254.622  1.00                 C  
ATOM     44  C   GLU    20     155.883 137.041 253.563  1.00                 C  
ATOM     45  O   GLU    20     156.869 137.627 253.109  1.00                 O  
ATOM     46  CB  GLU    20     153.801 138.368 253.971  1.00                 C  
ATOM     47  CD  GLU    20     151.573 139.516 254.278  1.00                 C  
ATOM     48  CG  GLU    20     152.762 138.870 254.960  1.00                 C  
ATOM     49  OE1 GLU    20     151.638 139.734 253.050  1.00                 O  
ATOM     50  OE2 GLU    20     150.575 139.806 254.972  1.00                 O  
ATOM     51  N   THR    21     155.506 135.831 253.170  1.00                 N  
ATOM     52  CA  THR    21     156.113 135.180 252.023  1.00                 C  
ATOM     53  C   THR    21     155.668 135.825 250.721  1.00                 C  
ATOM     54  O   THR    21     154.503 136.201 250.564  1.00                 O  
ATOM     55  CB  THR    21     155.779 133.677 251.985  1.00                 C  
ATOM     56  OG1 THR    21     156.277 133.044 253.170  1.00                 O  
ATOM     57  CG2 THR    21     156.424 133.019 250.775  1.00                 C  
ATOM     58  N   MET    22     156.647 135.981 249.825  1.00                 N  
ATOM     59  CA  MET    22     156.417 136.217 248.379  1.00                 C  
ATOM     60  C   MET    22     157.109 135.109 247.582  1.00                 C  
ATOM     61  O   MET    22     158.043 134.487 248.123  1.00                 O  
ATOM     62  CB  MET    22     156.933 137.599 247.973  1.00                 C  
ATOM     63  SD  MET    22     156.936 140.356 248.249  1.00                 S  
ATOM     64  CE  MET    22     158.398 140.338 249.284  1.00                 C  
ATOM     65  CG  MET    22     156.214 138.754 248.652  1.00                 C  
ATOM     66  N   GLN    23     156.633 134.846 246.364  1.00                 N  
ATOM     67  CA  GLN    23     157.224 133.782 245.513  1.00                 C  
ATOM     68  C   GLN    23     157.612 134.386 244.161  1.00                 C  
ATOM     69  O   GLN    23     156.761 135.073 243.564  1.00                 O  
ATOM     70  CB  GLN    23     156.239 132.624 245.341  1.00                 C  
ATOM     71  CD  GLN    23     157.005 131.099 247.203  1.00                 C  
ATOM     72  CG  GLN    23     155.867 131.927 246.640  1.00                 C  
ATOM     73  OE1 GLN    23     157.828 130.568 246.456  1.00                 O  
ATOM     74  NE2 GLN    23     157.055 130.986 248.525  1.00                 N  
ATOM     75  N   LEU    24     158.835 134.122 243.692  1.00                 N  
ATOM     76  CA  LEU    24     159.265 134.611 242.355  1.00                 C  
ATOM     77  C   LEU    24     158.796 133.615 241.289  1.00                 C  
ATOM     78  O   LEU    24     159.074 132.409 241.445  1.00                 O  
ATOM     79  CB  LEU    24     160.783 134.794 242.314  1.00                 C  
ATOM     80  CG  LEU    24     161.346 135.524 241.093  1.00                 C  
ATOM     81  CD1 LEU    24     162.768 135.996 241.356  1.00                 C  
ATOM     82  CD2 LEU    24     161.305 134.628 239.865  1.00                 C  
ATOM     83  N   VAL    25     158.128 134.105 240.240  1.00                 N  
ATOM     84  CA  VAL    25     157.622 133.221 239.163  1.00                 C  
ATOM     85  C   VAL    25     157.947 133.839 237.800  1.00                 C  
ATOM     86  O   VAL    25     158.285 135.033 237.767  1.00                 O  
ATOM     87  CB  VAL    25     156.108 132.974 239.300  1.00                 C  
ATOM     88  CG1 VAL    25     155.799 132.287 240.622  1.00                 C  
ATOM     89  CG2 VAL    25     155.342 134.282 239.183  1.00                 C  
ATOM     90  N   GLN    26     157.858 133.046 236.728  1.00                 N  
ATOM     91  CA  GLN    26     158.015 133.574 235.381  1.00                 C  
ATOM     92  C   GLN    26     156.655 133.476 234.701  1.00                 C  
ATOM     93  O   GLN    26     156.172 132.373 234.431  1.00                 O  
ATOM     94  CB  GLN    26     159.097 132.801 234.625  1.00                 C  
ATOM     95  CD  GLN    26     161.530 132.143 234.458  1.00                 C  
ATOM     96  CG  GLN    26     160.487 132.929 235.227  1.00                 C  
ATOM     97  OE1 GLN    26     161.271 131.028 234.004  1.00                 O  
ATOM     98  NE2 GLN    26     162.716 132.722 234.309  1.00                 N  
ATOM     99  N   LEU    27     156.052 134.632 234.419  1.00                 N  
ATOM    100  CA  LEU    27     154.723 134.731 233.810  1.00                 C  
ATOM    101  C   LEU    27     154.819 134.983 232.308  1.00                 C  
ATOM    102  O   LEU    27     155.448 135.963 231.886  1.00                 O  
ATOM    103  CB  LEU    27     153.910 135.843 234.476  1.00                 C  
ATOM    104  CG  LEU    27     152.512 136.094 233.908  1.00                 C  
ATOM    105  CD1 LEU    27     151.619 134.880 234.121  1.00                 C  
ATOM    106  CD2 LEU    27     151.887 137.327 234.541  1.00                 C  
ATOM    107  N   ILE    28     154.216 134.097 231.510  1.00                 N  
ATOM    108  CA  ILE    28     154.285 134.175 230.057  1.00                 C  
ATOM    109  C   ILE    28     152.913 134.626 229.584  1.00                 C  
ATOM    110  O   ILE    28     151.948 133.857 229.634  1.00                 O  
ATOM    111  CB  ILE    28     154.705 132.828 229.439  1.00                 C  
ATOM    112  CD1 ILE    28     156.472 130.996 229.577  1.00                 C  
ATOM    113  CG1 ILE    28     156.077 132.404 229.966  1.00                 C  
ATOM    114  CG2 ILE    28     154.682 132.909 227.920  1.00                 C  
ATOM    115  N   VAL    29     152.823 135.877 229.171  1.00                 N  
ATOM    116  CA  VAL    29     151.573 136.497 228.763  1.00                 C  
ATOM    117  C   VAL    29     151.604 136.894 227.292  1.00                 C  
ATOM    118  O   VAL    29     152.515 137.610 226.871  1.00                 O  
ATOM    119  CB  VAL    29     151.247 137.731 229.625  1.00                 C  
ATOM    120  CG1 VAL    29     149.951 138.377 229.162  1.00                 C  
ATOM    121  CG2 VAL    29     151.160 137.347 231.094  1.00                 C  
ATOM    122  N   PRO    30     150.644 136.398 226.507  1.00                 N  
ATOM    123  CA  PRO    30     150.532 136.820 225.111  1.00                 C  
ATOM    124  C   PRO    30     150.294 138.328 225.072  1.00                 C  
ATOM    125  O   PRO    30     149.658 138.890 225.965  1.00                 O  
ATOM    126  CB  PRO    30     149.339 136.024 224.578  1.00                 C  
ATOM    127  CD  PRO    30     149.543 135.510 226.907  1.00                 C  
ATOM    128  CG  PRO    30     148.547 135.680 225.795  1.00                 C  
ATOM    129  N   MET    31     150.783 138.983 224.014  1.00                 N  
ATOM    130  CA  MET    31     150.766 140.446 223.987  1.00                 C  
ATOM    131  C   MET    31     149.375 141.007 224.243  1.00                 C  
ATOM    132  O   MET    31     149.190 141.884 225.108  1.00                 O  
ATOM    133  CB  MET    31     151.288 140.963 222.645  1.00                 C  
ATOM    134  SD  MET    31     151.820 143.044 220.894  1.00                 S  
ATOM    135  CE  MET    31     150.403 142.585 219.900  1.00                 C  
ATOM    136  CG  MET    31     151.292 142.478 222.523  1.00                 C  
ATOM    137  N   GLU    32     148.368 140.460 223.562  1.00                 N  
ATOM    138  CA  GLU    32     147.064 141.077 223.718  1.00                 C  
ATOM    139  C   GLU    32     146.616 140.835 225.137  1.00                 C  
ATOM    140  O   GLU    32     146.137 141.740 225.827  1.00                 O  
ATOM    141  CB  GLU    32     146.076 140.506 222.699  1.00                 C  
ATOM    142  CD  GLU    32     145.406 140.271 220.275  1.00                 C  
ATOM    143  CG  GLU    32     146.368 140.903 221.261  1.00                 C  
ATOM    144  OE1 GLU    32     144.635 139.378 220.686  1.00                 O  
ATOM    145  OE2 GLU    32     145.422 140.668 219.091  1.00                 O  
ATOM    146  N   SER    33     146.851 139.617 225.599  1.00                 N  
ATOM    147  CA  SER    33     146.453 139.253 226.940  1.00                 C  
ATOM    148  C   SER    33     147.224 140.116 227.912  1.00                 C  
ATOM    149  O   SER    33     146.688 140.560 228.924  1.00                 O  
ATOM    150  CB  SER    33     146.702 137.764 227.187  1.00                 C  
ATOM    151  OG  SER    33     145.865 136.964 226.371  1.00                 O  
ATOM    152  N   ALA    34     148.483 140.405 227.557  1.00                 N  
ATOM    153  CA  ALA    34     149.383 141.172 228.405  1.00                 C  
ATOM    154  C   ALA    34     148.846 142.551 228.697  1.00                 C  
ATOM    155  O   ALA    34     148.966 143.038 229.824  1.00                 O  
ATOM    156  CB  ALA    34     150.755 141.284 227.758  1.00                 C  
ATOM    157  N   HIS    35     148.210 143.186 227.724  1.00                 N  
ATOM    158  CA  HIS    35     147.668 144.497 228.054  1.00                 C  
ATOM    159  C   HIS    35     146.607 144.366 229.140  1.00                 C  
ATOM    160  O   HIS    35     146.686 145.033 230.188  1.00                 O  
ATOM    161  CB  HIS    35     147.084 145.165 226.807  1.00                 C  
ATOM    162  CG  HIS    35     148.118 145.616 225.823  1.00                 C  
ATOM    163  ND1 HIS    35     149.054 146.583 226.118  1.00                 N  
ATOM    164  CE1 HIS    35     149.841 146.773 225.043  1.00                 C  
ATOM    165  CD2 HIS    35     148.464 145.274 224.451  1.00                 C  
ATOM    166  NE2 HIS    35     149.493 145.991 224.040  1.00                 N  
ATOM    167  N   LEU    36     145.769 143.342 229.017  1.00                 N  
ATOM    168  CA  LEU    36     144.696 143.148 229.978  1.00                 C  
ATOM    169  C   LEU    36     145.272 142.736 231.311  1.00                 C  
ATOM    170  O   LEU    36     144.828 143.211 232.366  1.00                 O  
ATOM    171  CB  LEU    36     143.703 142.101 229.469  1.00                 C  
ATOM    172  CG  LEU    36     142.534 142.626 228.632  1.00                 C  
ATOM    173  CD1 LEU    36     143.042 143.399 227.425  1.00                 C  
ATOM    174  CD2 LEU    36     141.635 141.483 228.188  1.00                 C  
ATOM    175  N   THR    37     146.282 141.884 231.285  1.00                 N  
ATOM    176  CA  THR    37     146.755 141.342 232.536  1.00                 C  
ATOM    177  C   THR    37     147.466 142.437 233.303  1.00                 C  
ATOM    178  O   THR    37     147.287 142.550 234.517  1.00                 O  
ATOM    179  CB  THR    37     147.691 140.139 232.312  1.00                 C  
ATOM    180  OG1 THR    37     148.820 140.548 231.530  1.00                 O  
ATOM    181  CG2 THR    37     146.962 139.028 231.572  1.00                 C  
ATOM    182  N   VAL    38     148.323 143.215 232.639  1.00                 N  
ATOM    183  CA  VAL    38     149.072 144.173 233.429  1.00                 C  
ATOM    184  C   VAL    38     148.072 145.118 234.056  1.00                 C  
ATOM    185  O   VAL    38     148.176 145.479 235.230  1.00                 O  
ATOM    186  CB  VAL    38     150.110 144.922 232.573  1.00                 C  
ATOM    187  CG1 VAL    38     150.732 146.061 233.365  1.00                 C  
ATOM    188  CG2 VAL    38     151.183 143.964 232.078  1.00                 C  
ATOM    189  N   SER    39     147.060 145.503 233.268  1.00                 N  
ATOM    190  CA  SER    39     146.031 146.426 233.735  1.00                 C  
ATOM    191  C   SER    39     145.349 145.917 234.999  1.00                 C  
ATOM    192  O   SER    39     145.330 146.587 236.047  1.00                 O  
ATOM    193  CB  SER    39     144.986 146.661 232.642  1.00                 C  
ATOM    194  OG  SER    39     143.968 147.538 233.091  1.00                 O  
ATOM    195  N   TYR    40     144.916 144.659 234.954  1.00                 N  
ATOM    196  CA  TYR    40     144.164 144.084 236.057  1.00                 C  
ATOM    197  C   TYR    40     145.058 143.856 237.250  1.00                 C  
ATOM    198  O   TYR    40     144.632 144.036 238.393  1.00                 O  
ATOM    199  CB  TYR    40     143.504 142.771 235.629  1.00                 C  
ATOM    200  CG  TYR    40     142.665 142.127 236.709  1.00                 C  
ATOM    201  OH  TYR    40     140.341 140.363 239.672  1.00                 O  
ATOM    202  CZ  TYR    40     141.112 140.946 238.692  1.00                 C  
ATOM    203  CD1 TYR    40     141.285 142.287 236.727  1.00                 C  
ATOM    204  CE1 TYR    40     140.509 141.702 237.710  1.00                 C  
ATOM    205  CD2 TYR    40     143.254 141.362 237.707  1.00                 C  
ATOM    206  CE2 TYR    40     142.495 140.770 238.698  1.00                 C  
ATOM    207  N   LEU    41     146.298 143.470 237.015  1.00                 N  
ATOM    208  CA  LEU    41     147.110 143.065 238.136  1.00                 C  
ATOM    209  C   LEU    41     147.577 144.319 238.821  1.00                 C  
ATOM    210  O   LEU    41     147.665 144.369 240.050  1.00                 O  
ATOM    211  CB  LEU    41     148.277 142.195 237.666  1.00                 C  
ATOM    212  CG  LEU    41     147.912 140.827 237.085  1.00                 C  
ATOM    213  CD1 LEU    41     149.146 140.132 236.530  1.00                 C  
ATOM    214  CD2 LEU    41     147.243 139.957 238.138  1.00                 C  
ATOM    215  N   GLY    42     147.779 145.365 238.030  1.00                 N  
ATOM    216  CA  GLY    42     148.221 146.632 238.566  1.00                 C  
ATOM    217  C   GLY    42     147.126 147.188 239.446  1.00                 C  
ATOM    218  O   GLY    42     147.394 147.738 240.522  1.00                 O  
ATOM    219  N   ASP    43     145.874 147.044 239.012  1.00                 N  
ATOM    220  CA  ASP    43     144.818 147.497 239.895  1.00                 C  
ATOM    221  C   ASP    43     144.714 146.582 241.106  1.00                 C  
ATOM    222  O   ASP    43     144.459 147.054 242.217  1.00                 O  
ATOM    223  CB  ASP    43     143.483 147.553 239.149  1.00                 C  
ATOM    224  CG  ASP    43     143.426 148.685 238.142  1.00                 C  
ATOM    225  OD1 ASP    43     144.292 149.583 238.207  1.00                 O  
ATOM    226  OD2 ASP    43     142.515 148.674 237.287  1.00                 O  
ATOM    227  N   LEU    44     144.893 145.273 240.913  1.00                 N  
ATOM    228  CA  LEU    44     144.871 144.373 242.059  1.00                 C  
ATOM    229  C   LEU    44     145.978 144.713 243.049  1.00                 C  
ATOM    230  O   LEU    44     145.751 144.728 244.263  1.00                 O  
ATOM    231  CB  LEU    44     145.006 142.919 241.601  1.00                 C  
ATOM    232  CG  LEU    44     144.982 141.857 242.702  1.00                 C  
ATOM    233  CD1 LEU    44     143.668 141.905 243.466  1.00                 C  
ATOM    234  CD2 LEU    44     145.203 140.471 242.117  1.00                 C  
ATOM    235  N   GLY    45     147.186 144.972 242.544  1.00                 N  
ATOM    236  CA  GLY    45     148.283 145.462 243.365  1.00                 C  
ATOM    237  C   GLY    45     149.060 144.510 244.258  1.00                 C  
ATOM    238  O   GLY    45     149.630 144.968 245.248  1.00                 O  
ATOM    239  N   LEU    46     149.131 143.214 243.964  1.00                 N  
ATOM    240  CA  LEU    46     149.864 142.340 244.875  1.00                 C  
ATOM    241  C   LEU    46     151.148 141.738 244.316  1.00                 C  
ATOM    242  O   LEU    46     151.723 140.853 244.951  1.00                 O  
ATOM    243  CB  LEU    46     148.975 141.186 245.342  1.00                 C  
ATOM    244  CG  LEU    46     147.723 141.571 246.133  1.00                 C  
ATOM    245  CD1 LEU    46     146.883 140.342 246.442  1.00                 C  
ATOM    246  CD2 LEU    46     148.100 142.291 247.418  1.00                 C  
ATOM    247  N   VAL    47     151.614 142.164 243.160  1.00                 N  
ATOM    248  CA  VAL    47     152.817 141.566 242.608  1.00                 C  
ATOM    249  C   VAL    47     153.786 142.668 242.218  1.00                 C  
ATOM    250  O   VAL    47     153.384 143.799 241.929  1.00                 O  
ATOM    251  CB  VAL    47     152.497 140.665 241.401  1.00                 C  
ATOM    252  CG1 VAL    47     151.878 141.481 240.276  1.00                 C  
ATOM    253  CG2 VAL    47     153.752 139.953 240.920  1.00                 C  
ATOM    254  N   GLN    48     155.076 142.351 242.268  1.00                 N  
ATOM    255  CA  GLN    48     156.112 143.301 241.865  1.00                 C  
ATOM    256  C   GLN    48     156.993 142.658 240.800  1.00                 C  
ATOM    257  O   GLN    48     157.539 141.571 241.017  1.00                 O  
ATOM    258  CB  GLN    48     156.939 143.737 243.076  1.00                 C  
ATOM    259  CD  GLN    48     158.745 145.245 243.995  1.00                 C  
ATOM    260  CG  GLN    48     158.002 144.777 242.760  1.00                 C  
ATOM    261  OE1 GLN    48     158.442 144.823 245.111  1.00                 O  
ATOM    262  NE2 GLN    48     159.724 146.121 243.799  1.00                 N  
ATOM    263  N   PHE    49     157.118 143.321 239.652  1.00                 N  
ATOM    264  CA  PHE    49     157.980 142.880 238.557  1.00                 C  
ATOM    265  C   PHE    49     159.384 143.472 238.656  1.00                 C  
ATOM    266  O   PHE    49     159.556 144.613 239.093  1.00                 O  
ATOM    267  CB  PHE    49     157.363 143.250 237.207  1.00                 C  
ATOM    268  CG  PHE    49     156.118 142.477 236.877  1.00                 C  
ATOM    269  CZ  PHE    49     153.815 141.049 236.260  1.00                 C  
ATOM    270  CD1 PHE    49     155.647 141.498 237.734  1.00                 C  
ATOM    271  CE1 PHE    49     154.502 140.786 237.430  1.00                 C  
ATOM    272  CD2 PHE    49     155.419 142.728 235.709  1.00                 C  
ATOM    273  CE2 PHE    49     154.274 142.016 235.406  1.00                 C  
ATOM    274  N   LYS    50     160.386 142.685 238.261  1.00                 N  
ATOM    275  CA  LYS    50     161.759 143.165 238.147  1.00                 C  
ATOM    276  C   LYS    50     162.072 143.503 236.690  1.00                 C  
ATOM    277  O   LYS    50     161.498 142.922 235.768  1.00                 O  
ATOM    278  CB  LYS    50     162.739 142.119 238.683  1.00                 C  
ATOM    279  CD  LYS    50     162.627 142.878 241.073  1.00                 C  
ATOM    280  CE  LYS    50     162.450 142.445 242.519  1.00                 C  
ATOM    281  CG  LYS    50     162.476 141.703 240.121  1.00                 C  
ATOM    282  NZ  LYS    50     162.507 143.600 243.456  1.00                 N  
ATOM    283  N   ASP    51     162.991 144.451 236.486  1.00                 N  
ATOM    284  CA  ASP    51     163.567 144.740 235.168  1.00                 C  
ATOM    285  C   ASP    51     164.624 143.713 234.779  1.00                 C  
ATOM    286  O   ASP    51     165.716 143.681 235.349  1.00                 O  
ATOM    287  CB  ASP    51     164.175 146.144 235.145  1.00                 C  
ATOM    288  CG  ASP    51     164.725 146.518 233.783  1.00                 C  
ATOM    289  OD1 ASP    51     164.841 145.621 232.922  1.00                 O  
ATOM    290  OD2 ASP    51     165.040 147.709 233.576  1.00                 O  
ATOM    291  N   LEU    52     164.310 142.913 233.774  1.00                 N  
ATOM    292  CA  LEU    52     165.099 141.778 233.315  1.00                 C  
ATOM    293  C   LEU    52     166.171 142.164 232.318  1.00                 C  
ATOM    294  O   LEU    52     167.029 141.340 231.995  1.00                 O  
ATOM    295  CB  LEU    52     164.195 140.715 232.687  1.00                 C  
ATOM    296  CG  LEU    52     163.160 140.073 233.613  1.00                 C  
ATOM    297  CD1 LEU    52     162.267 139.115 232.840  1.00                 C  
ATOM    298  CD2 LEU    52     163.843 139.349 234.763  1.00                 C  
ATOM    299  N   ASN    53     166.156 143.400 231.848  1.00                 N  
ATOM    300  CA  ASN    53     167.052 143.865 230.794  1.00                 C  
ATOM    301  C   ASN    53     167.520 145.263 231.125  1.00                 C  
ATOM    302  O   ASN    53     167.130 146.248 230.489  1.00                 O  
ATOM    303  CB  ASN    53     166.354 143.808 229.434  1.00                 C  
ATOM    304  CG  ASN    53     165.970 142.397 229.034  1.00                 C  
ATOM    305  OD1 ASN    53     166.793 141.642 228.518  1.00                 O  
ATOM    306  ND2 ASN    53     164.714 142.038 229.273  1.00                 N  
ATOM    307  N   SER    54     168.353 145.387 232.158  1.00                 N  
ATOM    308  CA  SER    54     168.790 146.709 232.626  1.00                 C  
ATOM    309  C   SER    54     169.541 147.504 231.576  1.00                 C  
ATOM    310  O   SER    54     169.574 148.737 231.655  1.00                 O  
ATOM    311  CB  SER    54     169.675 146.573 233.867  1.00                 C  
ATOM    312  OG  SER    54     170.905 145.946 233.550  1.00                 O  
ATOM    313  N   GLU    55     170.114 146.850 230.582  1.00                 N  
ATOM    314  CA  GLU    55     170.919 147.492 229.560  1.00                 C  
ATOM    315  C   GLU    55     170.035 148.022 228.450  1.00                 C  
ATOM    316  O   GLU    55     170.513 148.735 227.561  1.00                 O  
ATOM    317  CB  GLU    55     171.954 146.514 229.000  1.00                 C  
ATOM    318  CD  GLU    55     173.988 145.080 229.430  1.00                 C  
ATOM    319  CG  GLU    55     172.999 146.071 230.011  1.00                 C  
ATOM    320  OE1 GLU    55     173.799 144.665 228.267  1.00                 O  
ATOM    321  OE2 GLU    55     174.952 144.717 230.137  1.00                 O  
ATOM    322  N   LYS    56     168.755 147.702 228.519  1.00                 N  
ATOM    323  CA  LYS    56     167.759 148.010 227.509  1.00                 C  
ATOM    324  C   LYS    56     166.924 149.179 228.015  1.00                 C  
ATOM    325  O   LYS    56     166.433 149.171 229.150  1.00                 O  
ATOM    326  CB  LYS    56     166.896 146.781 227.215  1.00                 C  
ATOM    327  CD  LYS    56     168.342 145.852 225.386  1.00                 C  
ATOM    328  CE  LYS    56     169.020 144.608 224.837  1.00                 C  
ATOM    329  CG  LYS    56     167.680 145.575 226.726  1.00                 C  
ATOM    330  NZ  LYS    56     169.630 144.852 223.501  1.00                 N  
ATOM    331  N   SER    57     166.778 150.177 227.158  1.00                 N  
ATOM    332  CA  SER    57     166.150 151.475 227.341  1.00                 C  
ATOM    333  C   SER    57     164.683 151.365 226.954  1.00                 C  
ATOM    334  O   SER    57     164.208 150.303 226.543  1.00                 O  
ATOM    335  CB  SER    57     166.868 152.540 226.509  1.00                 C  
ATOM    336  OG  SER    57     166.660 152.331 225.123  1.00                 O  
ATOM    337  N   PRO    58     163.940 152.468 227.070  1.00                 N  
ATOM    338  CA  PRO    58     162.509 152.353 226.830  1.00                 C  
ATOM    339  C   PRO    58     162.338 152.170 225.350  1.00                 C  
ATOM    340  O   PRO    58     161.352 151.577 224.891  1.00                 O  
ATOM    341  CB  PRO    58     161.939 153.674 227.350  1.00                 C  
ATOM    342  CD  PRO    58     164.316 153.792 227.604  1.00                 C  
ATOM    343  CG  PRO    58     163.094 154.618 227.316  1.00                 C  
ATOM    344  N   PHE    59     163.278 152.702 224.585  1.00                 N  
ATOM    345  CA  PHE    59     163.224 152.538 223.149  1.00                 C  
ATOM    346  C   PHE    59     163.299 151.038 222.903  1.00                 C  
ATOM    347  O   PHE    59     162.491 150.454 222.171  1.00                 O  
ATOM    348  CB  PHE    59     164.362 153.310 222.478  1.00                 C  
ATOM    349  CG  PHE    59     164.410 153.144 220.986  1.00                 C  
ATOM    350  CZ  PHE    59     164.504 152.833 218.226  1.00                 C  
ATOM    351  CD1 PHE    59     163.552 153.858 220.168  1.00                 C  
ATOM    352  CE1 PHE    59     163.597 153.706 218.795  1.00                 C  
ATOM    353  CD2 PHE    59     165.313 152.274 220.401  1.00                 C  
ATOM    354  CE2 PHE    59     165.357 152.122 219.028  1.00                 C  
ATOM    355  N   GLN    60     164.244 150.399 223.606  1.00                 N  
ATOM    356  CA  GLN    60     164.570 148.980 223.506  1.00                 C  
ATOM    357  C   GLN    60     163.407 148.123 223.988  1.00                 C  
ATOM    358  O   GLN    60     163.124 147.068 223.411  1.00                 O  
ATOM    359  CB  GLN    60     165.832 148.662 224.311  1.00                 C  
ATOM    360  CD  GLN    60     167.434 148.806 222.364  1.00                 C  
ATOM    361  CG  GLN    60     167.097 149.297 223.758  1.00                 C  
ATOM    362  OE1 GLN    60     167.504 147.602 222.119  1.00                 O  
ATOM    363  NE2 GLN    60     167.644 149.740 221.444  1.00                 N  
ATOM    364  N   ARG    61     162.722 148.557 225.040  1.00                 N  
ATOM    365  CA  ARG    61     161.592 147.811 225.583  1.00                 C  
ATOM    366  C   ARG    61     160.371 147.971 224.705  1.00                 C  
ATOM    367  O   ARG    61     159.415 147.200 224.831  1.00                 O  
ATOM    368  CB  ARG    61     161.282 148.270 227.009  1.00                 C  
ATOM    369  CD  ARG    61     162.540 146.507 228.279  1.00                 C  
ATOM    370  NE  ARG    61     163.338 145.837 227.255  1.00                 N  
ATOM    371  CG  ARG    61     162.397 147.996 228.005  1.00                 C  
ATOM    372  CZ  ARG    61     163.431 144.518 227.126  1.00                 C  
ATOM    373  NH1 ARG    61     164.182 143.997 226.165  1.00                 N  
ATOM    374  NH2 ARG    61     162.773 143.722 227.957  1.00                 N  
ATOM    375  N   THR    62     160.378 149.001 223.868  1.00                 N  
ATOM    376  CA  THR    62     159.339 149.309 222.896  1.00                 C  
ATOM    377  C   THR    62     158.105 149.895 223.551  1.00                 C  
ATOM    378  O   THR    62     156.973 149.609 223.171  1.00                 O  
ATOM    379  CB  THR    62     158.931 148.061 222.091  1.00                 C  
ATOM    380  OG1 THR    62     160.106 147.360 221.664  1.00                 O  
ATOM    381  CG2 THR    62     158.128 148.459 220.862  1.00                 C  
ATOM    382  N   TYR    63     158.334 150.717 224.553  1.00                 N  
ATOM    383  CA  TYR    63     157.271 151.501 225.131  1.00                 C  
ATOM    384  C   TYR    63     157.538 152.955 224.828  1.00                 C  
ATOM    385  O   TYR    63     156.876 153.838 225.378  1.00                 O  
ATOM    386  CB  TYR    63     157.176 151.247 226.637  1.00                 C  
ATOM    387  CG  TYR    63     158.450 151.554 227.391  1.00                 C  
ATOM    388  OH  TYR    63     161.948 152.415 229.467  1.00                 O  
ATOM    389  CZ  TYR    63     160.791 152.128 228.780  1.00                 C  
ATOM    390  CD1 TYR    63     158.738 152.849 227.803  1.00                 C  
ATOM    391  CE1 TYR    63     159.900 153.139 228.493  1.00                 C  
ATOM    392  CD2 TYR    63     159.360 150.548 227.690  1.00                 C  
ATOM    393  CE2 TYR    63     160.526 150.820 228.379  1.00                 C  
ATOM    394  N   ALA    64     158.453 153.214 223.893  1.00                 N  
ATOM    395  CA  ALA    64     158.863 154.586 223.651  1.00                 C  
ATOM    396  C   ALA    64     157.715 155.338 223.031  1.00                 C  
ATOM    397  O   ALA    64     157.495 156.517 223.325  1.00                 O  
ATOM    398  CB  ALA    64     160.093 154.622 222.757  1.00                 C  
ATOM    399  N   ALA    65     156.940 154.659 222.192  1.00                 N  
ATOM    400  CA  ALA    65     155.820 155.326 221.560  1.00                 C  
ATOM    401  C   ALA    65     154.744 155.519 222.600  1.00                 C  
ATOM    402  O   ALA    65     154.114 156.576 222.673  1.00                 O  
ATOM    403  CB  ALA    65     155.320 154.515 220.375  1.00                 C  
ATOM    404  N   GLN    66     154.648 154.550 223.500  1.00                 N  
ATOM    405  CA  GLN    66     153.649 154.564 224.548  1.00                 C  
ATOM    406  C   GLN    66     153.964 155.675 225.535  1.00                 C  
ATOM    407  O   GLN    66     153.096 156.500 225.857  1.00                 O  
ATOM    408  CB  GLN    66     153.592 153.207 225.252  1.00                 C  
ATOM    409  CD  GLN    66     153.068 150.741 225.095  1.00                 C  
ATOM    410  CG  GLN    66     153.035 152.084 224.393  1.00                 C  
ATOM    411  OE1 GLN    66     153.889 150.515 225.984  1.00                 O  
ATOM    412  NE2 GLN    66     152.173 149.845 224.697  1.00                 N  
ATOM    413  N   ILE    67     155.235 155.803 225.908  1.00                 N  
ATOM    414  CA  ILE    67     155.597 156.829 226.872  1.00                 C  
ATOM    415  C   ILE    67     155.557 158.192 226.212  1.00                 C  
ATOM    416  O   ILE    67     155.092 159.162 226.818  1.00                 O  
ATOM    417  CB  ILE    67     156.986 156.565 227.483  1.00                 C  
ATOM    418  CD1 ILE    67     158.397 157.023 229.556  1.00                 C  
ATOM    419  CG1 ILE    67     157.188 157.419 228.736  1.00                 C  
ATOM    420  CG2 ILE    67     158.076 156.806 226.450  1.00                 C  
ATOM    421  N   LYS    68     156.079 158.315 224.995  1.00                 N  
ATOM    422  CA  LYS    68     156.065 159.633 224.394  1.00                 C  
ATOM    423  C   LYS    68     154.623 160.085 224.252  1.00                 C  
ATOM    424  O   LYS    68     154.303 161.256 224.478  1.00                 O  
ATOM    425  CB  LYS    68     156.780 159.613 223.042  1.00                 C  
ATOM    426  CD  LYS    68     158.929 159.407 221.761  1.00                 C  
ATOM    427  CE  LYS    68     160.434 159.217 221.858  1.00                 C  
ATOM    428  CG  LYS    68     158.287 159.438 223.139  1.00                 C  
ATOM    429  NZ  LYS    68     161.072 159.142 220.515  1.00                 N  
ATOM    430  N   ARG    69     153.739 159.161 223.859  1.00                 N  
ATOM    431  CA  ARG    69     152.341 159.503 223.656  1.00                 C  
ATOM    432  C   ARG    69     151.765 159.996 224.964  1.00                 C  
ATOM    433  O   ARG    69     151.063 161.013 225.023  1.00                 O  
ATOM    434  CB  ARG    69     151.565 158.295 223.127  1.00                 C  
ATOM    435  CD  ARG    69     149.384 157.329 222.346  1.00                 C  
ATOM    436  NE  ARG    69     149.349 156.284 223.366  1.00                 N  
ATOM    437  CG  ARG    69     150.101 158.578 222.835  1.00                 C  
ATOM    438  CZ  ARG    69     148.495 156.261 224.384  1.00                 C  
ATOM    439  NH1 ARG    69     148.537 155.270 225.264  1.00                 N  
ATOM    440  NH2 ARG    69     147.600 157.231 224.520  1.00                 N  
ATOM    441  N   CYS    70     152.078 159.273 226.034  1.00                 N  
ATOM    442  CA  CYS    70     151.580 159.646 227.341  1.00                 C  
ATOM    443  C   CYS    70     152.091 161.019 227.715  1.00                 C  
ATOM    444  O   CYS    70     151.352 161.834 228.262  1.00                 O  
ATOM    445  CB  CYS    70     151.995 158.610 228.388  1.00                 C  
ATOM    446  SG  CYS    70     151.159 157.015 228.233  1.00                 S  
ATOM    447  N   GLY    71     153.343 161.302 227.380  1.00                 N  
ATOM    448  CA  GLY    71     153.923 162.589 227.727  1.00                 C  
ATOM    449  C   GLY    71     153.242 163.710 226.967  1.00                 C  
ATOM    450  O   GLY    71     152.991 164.781 227.524  1.00                 O  
ATOM    451  N   GLU    72     152.924 163.472 225.700  1.00                 N  
ATOM    452  CA  GLU    72     152.275 164.517 224.927  1.00                 C  
ATOM    453  C   GLU    72     150.909 164.780 225.517  1.00                 C  
ATOM    454  O   GLU    72     150.512 165.935 225.724  1.00                 O  
ATOM    455  CB  GLU    72     152.177 164.112 223.455  1.00                 C  
ATOM    456  CD  GLU    72     152.400 166.432 222.482  1.00                 C  
ATOM    457  CG  GLU    72     151.559 165.173 222.559  1.00                 C  
ATOM    458  OE1 GLU    72     153.607 166.361 222.795  1.00                 O  
ATOM    459  OE2 GLU    72     151.852 167.491 222.107  1.00                 O  
ATOM    460  N   MET    73     150.218 163.702 225.868  1.00                 N  
ATOM    461  CA  MET    73     148.873 163.851 226.375  1.00                 C  
ATOM    462  C   MET    73     148.963 164.572 227.695  1.00                 C  
ATOM    463  O   MET    73     148.115 165.401 228.023  1.00                 O  
ATOM    464  CB  MET    73     148.198 162.485 226.513  1.00                 C  
ATOM    465  SD  MET    73     146.912 162.692 224.068  1.00                 S  
ATOM    466  CE  MET    73     148.133 163.525 223.056  1.00                 C  
ATOM    467  CG  MET    73     147.975 161.766 225.192  1.00                 C  
ATOM    468  N   ALA    74     150.007 164.258 228.449  1.00                 N  
ATOM    469  CA  ALA    74     150.214 164.855 229.753  1.00                 C  
ATOM    470  C   ALA    74     150.429 166.346 229.613  1.00                 C  
ATOM    471  O   ALA    74     149.854 167.142 230.356  1.00                 O  
ATOM    472  CB  ALA    74     151.398 164.204 230.452  1.00                 C  
ATOM    473  N   ARG    75     151.274 166.742 228.665  1.00                 N  
ATOM    474  CA  ARG    75     151.547 168.159 228.535  1.00                 C  
ATOM    475  C   ARG    75     150.275 168.869 228.122  1.00                 C  
ATOM    476  O   ARG    75     149.945 169.942 228.647  1.00                 O  
ATOM    477  CB  ARG    75     152.669 168.398 227.522  1.00                 C  
ATOM    478  CD  ARG    75     154.216 170.016 226.389  1.00                 C  
ATOM    479  NE  ARG    75     153.851 169.607 225.034  1.00                 N  
ATOM    480  CG  ARG    75     153.060 169.858 227.363  1.00                 C  
ATOM    481  CZ  ARG    75     154.726 169.391 224.058  1.00                 C  
ATOM    482  NH1 ARG    75     154.301 169.021 222.857  1.00                 N  
ATOM    483  NH2 ARG    75     156.023 169.544 224.284  1.00                 N  
ATOM    484  N   LYS    76     149.502 168.234 227.246  1.00                 N  
ATOM    485  CA  LYS    76     148.282 168.873 226.786  1.00                 C  
ATOM    486  C   LYS    76     147.307 168.999 227.942  1.00                 C  
ATOM    487  O   LYS    76     146.678 170.049 228.135  1.00                 O  
ATOM    488  CB  LYS    76     147.663 168.079 225.634  1.00                 C  
ATOM    489  CD  LYS    76     147.792 167.326 223.243  1.00                 C  
ATOM    490  CE  LYS    76     148.584 167.394 221.947  1.00                 C  
ATOM    491  CG  LYS    76     148.456 168.145 224.339  1.00                 C  
ATOM    492  NZ  LYS    76     147.969 166.562 220.876  1.00                 N  
ATOM    493  N   ILE    77     147.226 167.947 228.750  1.00                 N  
ATOM    494  CA  ILE    77     146.306 167.933 229.868  1.00                 C  
ATOM    495  C   ILE    77     146.697 169.007 230.854  1.00                 C  
ATOM    496  O   ILE    77     145.836 169.683 231.411  1.00                 O  
ATOM    497  CB  ILE    77     146.268 166.553 230.550  1.00                 C  
ATOM    498  CD1 ILE    77     145.806 164.088 230.091  1.00                 C  
ATOM    499  CG1 ILE    77     145.631 165.516 229.622  1.00                 C  
ATOM    500  CG2 ILE    77     145.544 166.639 231.885  1.00                 C  
ATOM    501  N   ARG    78     147.995 169.140 231.120  1.00                 N  
ATOM    502  CA  ARG    78     148.443 170.120 232.096  1.00                 C  
ATOM    503  C   ARG    78     148.091 171.514 231.611  1.00                 C  
ATOM    504  O   ARG    78     147.627 172.354 232.390  1.00                 O  
ATOM    505  CB  ARG    78     149.948 169.988 232.336  1.00                 C  
ATOM    506  CD  ARG    78     151.791 168.815 233.572  1.00                 C  
ATOM    507  NE  ARG    78     152.726 168.874 232.450  1.00                 N  
ATOM    508  CG  ARG    78     150.347 168.739 233.107  1.00                 C  
ATOM    509  CZ  ARG    78     153.232 167.806 231.843  1.00                 C  
ATOM    510  NH1 ARG    78     154.075 167.956 230.831  1.00                 N  
ATOM    511  NH2 ARG    78     152.895 166.590 232.250  1.00                 N  
ATOM    512  N   PHE    79     148.285 171.769 230.314  1.00                 N  
ATOM    513  CA  PHE    79     147.935 173.078 229.771  1.00                 C  
ATOM    514  C   PHE    79     146.460 173.336 230.011  1.00                 C  
ATOM    515  O   PHE    79     146.063 174.395 230.534  1.00                 O  
ATOM    516  CB  PHE    79     148.273 173.147 228.280  1.00                 C  
ATOM    517  CG  PHE    79     149.742 173.276 227.997  1.00                 C  
ATOM    518  CZ  PHE    79     152.460 173.512 227.466  1.00                 C  
ATOM    519  CD1 PHE    79     150.630 173.610 229.005  1.00                 C  
ATOM    520  CE1 PHE    79     151.982 173.728 228.745  1.00                 C  
ATOM    521  CD2 PHE    79     150.237 173.063 226.723  1.00                 C  
ATOM    522  CE2 PHE    79     151.589 173.182 226.462  1.00                 C  
ATOM    523  N   PHE    80     145.627 172.359 229.663  1.00                 N  
ATOM    524  CA  PHE    80     144.204 172.597 229.781  1.00                 C  
ATOM    525  C   PHE    80     143.864 172.766 231.241  1.00                 C  
ATOM    526  O   PHE    80     143.017 173.583 231.603  1.00                 O  
ATOM    527  CB  PHE    80     143.414 171.447 229.153  1.00                 C  
ATOM    528  CG  PHE    80     141.926 171.644 229.186  1.00                 C  
ATOM    529  CZ  PHE    80     139.171 172.005 229.252  1.00                 C  
ATOM    530  CD1 PHE    80     141.314 172.546 228.332  1.00                 C  
ATOM    531  CE1 PHE    80     139.944 172.728 228.363  1.00                 C  
ATOM    532  CD2 PHE    80     141.138 170.929 230.070  1.00                 C  
ATOM    533  CE2 PHE    80     139.768 171.111 230.100  1.00                 C  
ATOM    534  N   ARG    81     144.450 171.925 232.091  1.00                 N  
ATOM    535  CA  ARG    81     144.148 171.959 233.509  1.00                 C  
ATOM    536  C   ARG    81     144.406 173.356 234.027  1.00                 C  
ATOM    537  O   ARG    81     143.641 173.891 234.833  1.00                 O  
ATOM    538  CB  ARG    81     144.986 170.923 234.260  1.00                 C  
ATOM    539  CD  ARG    81     145.537 169.781 236.426  1.00                 C  
ATOM    540  NE  ARG    81     145.282 169.712 237.863  1.00                 N  
ATOM    541  CG  ARG    81     144.670 170.826 235.744  1.00                 C  
ATOM    542  CZ  ARG    81     144.326 168.973 238.418  1.00                 C  
ATOM    543  NH1 ARG    81     144.168 168.973 239.735  1.00                 N  
ATOM    544  NH2 ARG    81     143.531 168.237 237.655  1.00                 N  
ATOM    545  N   ASP    82     145.529 173.936 233.597  1.00                 N  
ATOM    546  CA  ASP    82     145.917 175.251 234.074  1.00                 C  
ATOM    547  C   ASP    82     144.855 176.241 233.675  1.00                 C  
ATOM    548  O   ASP    82     144.437 177.089 234.471  1.00                 O  
ATOM    549  CB  ASP    82     147.285 175.643 233.512  1.00                 C  
ATOM    550  CG  ASP    82     148.419 174.853 234.135  1.00                 C  
ATOM    551  OD1 ASP    82     148.190 174.209 235.180  1.00                 O  
ATOM    552  OD2 ASP    82     149.537 174.878 233.577  1.00                 O  
ATOM    553  N   GLN    83     144.386 176.122 232.435  1.00                 N  
ATOM    554  CA  GLN    83     143.382 177.060 231.969  1.00                 C  
ATOM    555  C   GLN    83     142.090 176.858 232.745  1.00                 C  
ATOM    556  O   GLN    83     141.409 177.822 233.104  1.00                 O  
ATOM    557  CB  GLN    83     143.146 176.890 230.467  1.00                 C  
ATOM    558  CD  GLN    83     144.704 178.740 229.741  1.00                 C  
ATOM    559  CG  GLN    83     144.336 177.276 229.604  1.00                 C  
ATOM    560  OE1 GLN    83     143.856 179.620 229.592  1.00                 O  
ATOM    561  NE2 GLN    83     145.974 179.006 230.026  1.00                 N  
ATOM    562  N   MET    84     141.790 175.604 233.068  1.00                 N  
ATOM    563  CA  MET    84     140.589 175.277 233.822  1.00                 C  
ATOM    564  C   MET    84     140.665 175.925 235.185  1.00                 C  
ATOM    565  O   MET    84     139.703 176.544 235.658  1.00                 O  
ATOM    566  CB  MET    84     140.428 173.760 233.942  1.00                 C  
ATOM    567  SD  MET    84     139.449 173.302 236.493  1.00                 S  
ATOM    568  CE  MET    84     140.533 171.886 236.659  1.00                 C  
ATOM    569  CG  MET    84     139.190 173.326 234.709  1.00                 C  
ATOM    570  N   SER    85     141.832 175.844 235.807  1.00                 N  
ATOM    571  CA  SER    85     141.981 176.429 237.120  1.00                 C  
ATOM    572  C   SER    85     141.816 177.922 236.990  1.00                 C  
ATOM    573  O   SER    85     141.175 178.560 237.829  1.00                 O  
ATOM    574  CB  SER    85     143.340 176.061 237.720  1.00                 C  
ATOM    575  OG  SER    85     143.425 174.669 237.972  1.00                 O  
ATOM    576  N   LYS    86     142.374 178.487 235.921  1.00                 N  
ATOM    577  CA  LYS    86     142.286 179.921 235.735  1.00                 C  
ATOM    578  C   LYS    86     140.825 180.324 235.702  1.00                 C  
ATOM    579  O   LYS    86     140.443 181.369 236.238  1.00                 O  
ATOM    580  CB  LYS    86     143.006 180.340 234.452  1.00                 C  
ATOM    581  CD  LYS    86     145.168 180.638 233.212  1.00                 C  
ATOM    582  CE  LYS    86     146.681 180.510 233.279  1.00                 C  
ATOM    583  CG  LYS    86     144.520 180.226 234.524  1.00                 C  
ATOM    584  NZ  LYS    86     147.327 180.870 231.987  1.00                 N  
ATOM    585  N   ALA    87     139.990 179.489 235.098  1.00                 N  
ATOM    586  CA  ALA    87     138.584 179.819 234.962  1.00                 C  
ATOM    587  C   ALA    87     137.788 179.560 236.229  1.00                 C  
ATOM    588  O   ALA    87     136.579 179.795 236.228  1.00                 O  
ATOM    589  CB  ALA    87     137.964 179.035 233.816  1.00                 C  
ATOM    590  N   GLY    88     138.418 179.053 237.290  1.00                 N  
ATOM    591  CA  GLY    88     137.706 178.749 238.530  1.00                 C  
ATOM    592  C   GLY    88     136.569 177.764 238.278  1.00                 C  
ATOM    593  O   GLY    88     135.462 177.925 238.794  1.00                 O  
ATOM    594  N   VAL    89     136.815 176.771 237.440  1.00                 N  
ATOM    595  CA  VAL    89     135.809 175.731 237.221  1.00                 C  
ATOM    596  C   VAL    89     135.868 174.719 238.363  1.00                 C  
ATOM    597  O   VAL    89     136.957 174.220 238.686  1.00                 O  
ATOM    598  CB  VAL    89     136.007 175.032 235.863  1.00                 C  
ATOM    599  CG1 VAL    89     135.013 173.892 235.702  1.00                 C  
ATOM    600  CG2 VAL    89     135.867 176.030 234.724  1.00                 C  
ATOM    601  N   PRO    90     134.726 174.384 238.978  1.00                 N  
ATOM    602  CA  PRO    90     134.591 173.435 240.111  1.00                 C  
ATOM    603  C   PRO    90     134.698 171.984 239.659  1.00                 C  
ATOM    604  O   PRO    90     133.756 171.195 239.755  1.00                 O  
ATOM    605  CB  PRO    90     133.203 173.733 240.680  1.00                 C  
ATOM    606  CD  PRO    90     133.340 174.935 238.615  1.00                 C  
ATOM    607  CG  PRO    90     132.399 174.165 239.499  1.00                 C  
ATOM    608  N   ALA    91     135.867 171.591 239.177  1.00                 N  
ATOM    609  CA  ALA    91     136.043 170.211 238.749  1.00                 C  
ATOM    610  C   ALA    91     136.300 169.362 239.980  1.00                 C  
ATOM    611  O   ALA    91     137.096 169.730 240.849  1.00                 O  
ATOM    612  CB  ALA    91     137.183 170.108 237.747  1.00                 C  
ATOM    613  N   LYS    92     135.627 168.217 240.050  1.00                 N  
ATOM    614  CA  LYS    92     135.678 167.349 241.221  1.00                 C  
ATOM    615  C   LYS    92     136.692 166.219 241.108  1.00                 C  
ATOM    616  O   LYS    92     137.438 165.974 242.059  1.00                 O  
ATOM    617  CB  LYS    92     134.301 166.742 241.498  1.00                 C  
ATOM    618  CD  LYS    92     131.926 167.075 242.236  1.00                 C  
ATOM    619  CE  LYS    92     130.889 168.079 242.714  1.00                 C  
ATOM    620  CG  LYS    92     133.261 167.748 241.964  1.00                 C  
ATOM    621  NZ  LYS    92     129.565 167.440 242.951  1.00                 N  
ATOM    622  N   GLU    93     136.736 165.528 239.970  1.00                 N  
ATOM    623  CA  GLU    93     137.607 164.364 239.812  1.00                 C  
ATOM    624  C   GLU    93     137.352 163.330 240.905  1.00                 C  
ATOM    625  O   GLU    93     138.285 162.792 241.500  1.00                 O  
ATOM    626  CB  GLU    93     139.077 164.789 239.826  1.00                 C  
ATOM    627  CD  GLU    93     140.937 166.076 238.702  1.00                 C  
ATOM    628  CG  GLU    93     139.459 165.738 238.702  1.00                 C  
ATOM    629  OE1 GLU    93     141.402 166.708 239.674  1.00                 O  
ATOM    630  OE2 GLU    93     141.630 165.709 237.730  1.00                 O  
ATOM    631  N   MET    94     136.078 163.050 241.183  1.00                 N  
ATOM    632  CA  MET    94     135.749 162.084 242.221  1.00                 C  
ATOM    633  C   MET    94     135.087 160.847 241.648  1.00                 C  
ATOM    634  O   MET    94     134.697 159.950 242.402  1.00                 O  
ATOM    635  CB  MET    94     134.837 162.718 243.273  1.00                 C  
ATOM    636  SD  MET    94     136.933 163.389 244.956  1.00                 S  
ATOM    637  CE  MET    94     136.199 162.361 246.226  1.00                 C  
ATOM    638  CG  MET    94     135.468 163.878 244.025  1.00                 C  
ATOM    639  N   GLN    95     134.954 160.788 240.328  1.00                 N  
ATOM    640  CA  GLN    95     134.268 159.728 239.634  1.00                 C  
ATOM    641  C   GLN    95     135.309 158.964 238.837  1.00                 C  
ATOM    642  O   GLN    95     136.508 159.216 238.931  1.00                 O  
ATOM    643  CB  GLN    95     133.164 160.298 238.742  1.00                 C  
ATOM    644  CD  GLN    95     131.311 160.257 240.459  1.00                 C  
ATOM    645  CG  GLN    95     132.115 161.104 239.491  1.00                 C  
ATOM    646  OE1 GLN    95     130.695 159.266 240.067  1.00                 O  
ATOM    647  NE2 GLN    95     131.317 160.646 241.728  1.00                 N  
ATOM    648  N   GLY    96     134.830 157.985 238.082  1.00                 N  
ATOM    649  CA  GLY    96     135.667 157.157 237.224  1.00                 C  
ATOM    650  C   GLY    96     136.665 156.263 237.940  1.00                 C  
ATOM    651  O   GLY    96     137.435 155.582 237.255  1.00                 O  
ATOM    652  N   LYS    97     136.705 156.239 239.268  1.00                 N  
ATOM    653  CA  LYS    97     137.834 155.595 239.936  1.00                 C  
ATOM    654  C   LYS    97     137.940 154.133 239.543  1.00                 C  
ATOM    655  O   LYS    97     139.058 153.666 239.256  1.00                 O  
ATOM    656  CB  LYS    97     137.702 155.722 241.455  1.00                 C  
ATOM    657  CD  LYS    97     138.675 155.298 243.729  1.00                 C  
ATOM    658  CE  LYS    97     139.801 154.639 244.509  1.00                 C  
ATOM    659  CG  LYS    97     138.846 155.093 242.233  1.00                 C  
ATOM    660  NZ  LYS    97     139.647 154.833 245.977  1.00                 N  
ATOM    661  N   GLU    98     136.857 153.363 239.510  1.00                 N  
ATOM    662  CA  GLU    98     136.941 151.920 239.271  1.00                 C  
ATOM    663  C   GLU    98     136.905 151.477 237.815  1.00                 C  
ATOM    664  O   GLU    98     136.919 150.263 237.578  1.00                 O  
ATOM    665  CB  GLU    98     135.809 151.190 239.996  1.00                 C  
ATOM    666  CD  GLU    98     134.732 150.569 242.195  1.00                 C  
ATOM    667  CG  GLU    98     135.885 151.276 241.512  1.00                 C  
ATOM    668  OE1 GLU    98     133.821 150.095 241.484  1.00                 O  
ATOM    669  OE2 GLU    98     134.738 150.489 243.441  1.00                 O  
ATOM    670  N   ASN    99     136.555 152.285 236.868  1.00                 N  
ATOM    671  CA  ASN    99     136.615 151.869 235.470  1.00                 C  
ATOM    672  C   ASN    99     137.780 152.517 234.729  1.00                 C  
ATOM    673  O   ASN    99     137.618 153.423 233.907  1.00                 O  
ATOM    674  CB  ASN    99     135.298 152.187 234.759  1.00                 C  
ATOM    675  CG  ASN    99     135.246 151.628 233.351  1.00                 C  
ATOM    676  OD1 ASN    99     135.923 150.649 233.036  1.00                 O  
ATOM    677  ND2 ASN    99     134.440 152.250 232.498  1.00                 N  
ATOM    678  N   ASP   100     138.982 152.038 235.032  1.00                 N  
ATOM    679  CA  ASP   100     140.203 152.529 234.408  1.00                 C  
ATOM    680  C   ASP   100     140.165 152.147 232.932  1.00                 C  
ATOM    681  O   ASP   100     139.665 151.085 232.553  1.00                 O  
ATOM    682  CB  ASP   100     141.433 151.952 235.111  1.00                 C  
ATOM    683  CG  ASP   100     141.635 152.528 236.499  1.00                 C  
ATOM    684  OD1 ASP   100     140.976 153.538 236.825  1.00                 O  
ATOM    685  OD2 ASP   100     142.452 151.970 237.261  1.00                 O  
ATOM    686  N   ILE   101     140.694 153.011 232.072  1.00                 N  
ATOM    687  CA  ILE   101     140.694 152.723 230.644  1.00                 C  
ATOM    688  C   ILE   101     141.812 153.433 229.897  1.00                 C  
ATOM    689  O   ILE   101     142.200 154.560 230.216  1.00                 O  
ATOM    690  CB  ILE   101     139.348 153.093 229.994  1.00                 C  
ATOM    691  CD1 ILE   101     137.903 152.599 227.953  1.00                 C  
ATOM    692  CG1 ILE   101     139.291 152.575 228.555  1.00                 C  
ATOM    693  CG2 ILE   101     139.117 154.595 230.065  1.00                 C  
ATOM    694  N   ASP   102     142.346 152.764 228.876  1.00                 N  
ATOM    695  CA  ASP   102     143.398 153.337 228.038  1.00                 C  
ATOM    696  C   ASP   102     142.711 153.682 226.719  1.00                 C  
ATOM    697  O   ASP   102     141.996 152.875 226.118  1.00                 O  
ATOM    698  CB  ASP   102     144.553 152.347 227.877  1.00                 C  
ATOM    699  CG  ASP   102     145.307 152.115 229.172  1.00                 C  
ATOM    700  OD1 ASP   102     145.205 152.967 230.079  1.00                 O  
ATOM    701  OD2 ASP   102     145.998 151.080 229.279  1.00                 O  
ATOM    702  N   LEU   103     142.934 154.908 226.261  1.00                 N  
ATOM    703  CA  LEU   103     142.290 155.422 225.065  1.00                 C  
ATOM    704  C   LEU   103     143.260 155.859 223.966  1.00                 C  
ATOM    705  O   LEU   103     144.288 156.490 224.224  1.00                 O  
ATOM    706  CB  LEU   103     141.388 156.608 225.410  1.00                 C  
ATOM    707  CG  LEU   103     140.091 156.280 226.153  1.00                 C  
ATOM    708  CD1 LEU   103     140.373 155.975 227.617  1.00                 C  
ATOM    709  CD2 LEU   103     139.098 157.426 226.033  1.00                 C  
ATOM    710  N   ASP   104     142.941 155.526 222.718  1.00                 N  
ATOM    711  CA  ASP   104     143.792 155.953 221.612  1.00                 C  
ATOM    712  C   ASP   104     143.079 157.020 220.783  1.00                 C  
ATOM    713  O   ASP   104     141.862 157.210 220.869  1.00                 O  
ATOM    714  CB  ASP   104     144.174 154.757 220.738  1.00                 C  
ATOM    715  CG  ASP   104     145.064 153.766 221.462  1.00                 C  
ATOM    716  OD1 ASP   104     145.699 154.159 222.463  1.00                 O  
ATOM    717  OD2 ASP   104     145.125 152.596 221.030  1.00                 O  
ATOM    718  N   ASP   105     143.839 157.775 220.020  1.00                 N  
ATOM    719  CA  ASP   105     143.318 158.776 219.113  1.00                 C  
ATOM    720  C   ASP   105     142.437 159.764 219.863  1.00                 C  
ATOM    721  O   ASP   105     142.528 160.972 219.622  1.00                 O  
ATOM    722  CB  ASP   105     142.534 158.114 217.978  1.00                 C  
ATOM    723  CG  ASP   105     143.422 157.316 217.045  1.00                 C  
ATOM    724  OD1 ASP   105     144.655 157.510 217.086  1.00                 O  
ATOM    725  OD2 ASP   105     142.885 156.495 216.271  1.00                 O  
ATOM    726  N   VAL   106     141.730 159.296 220.895  1.00                 N  
ATOM    727  CA  VAL   106     140.816 160.165 221.631  1.00                 C  
ATOM    728  C   VAL   106     141.590 161.217 222.407  1.00                 C  
ATOM    729  O   VAL   106     141.134 162.363 222.523  1.00                 O  
ATOM    730  CB  VAL   106     139.916 159.358 222.586  1.00                 C  
ATOM    731  CG1 VAL   106     139.105 160.293 223.470  1.00                 C  
ATOM    732  CG2 VAL   106     139.000 158.433 221.800  1.00                 C  
ATOM    733  N   GLU   107     142.785 160.867 222.869  1.00                 N  
ATOM    734  CA  GLU   107     143.628 161.838 223.550  1.00                 C  
ATOM    735  C   GLU   107     143.985 162.969 222.604  1.00                 C  
ATOM    736  O   GLU   107     143.936 164.146 222.982  1.00                 O  
ATOM    737  CB  GLU   107     144.892 161.165 224.089  1.00                 C  
ATOM    738  CD  GLU   107     145.906 159.520 225.716  1.00                 C  
ATOM    739  CG  GLU   107     144.645 160.226 225.259  1.00                 C  
ATOM    740  OE1 GLU   107     146.930 159.615 225.007  1.00                 O  
ATOM    741  OE2 GLU   107     145.870 158.871 226.782  1.00                 O  
ATOM    742  N   VAL   108     144.266 162.640 221.346  1.00                 N  
ATOM    743  CA  VAL   108     144.559 163.698 220.397  1.00                 C  
ATOM    744  C   VAL   108     143.352 164.604 220.268  1.00                 C  
ATOM    745  O   VAL   108     143.492 165.833 220.217  1.00                 O  
ATOM    746  CB  VAL   108     144.963 163.129 219.024  1.00                 C  
ATOM    747  CG1 VAL   108     145.059 164.243 217.993  1.00                 C  
ATOM    748  CG2 VAL   108     146.282 162.378 219.127  1.00                 C  
ATOM    749  N   LYS   109     142.152 164.023 220.321  1.00                 N  
ATOM    750  CA  LYS   109     140.949 164.826 220.179  1.00                 C  
ATOM    751  C   LYS   109     140.840 165.765 221.358  1.00                 C  
ATOM    752  O   LYS   109     140.498 166.943 221.198  1.00                 O  
ATOM    753  CB  LYS   109     139.715 163.928 220.072  1.00                 C  
ATOM    754  CD  LYS   109     138.379 162.280 218.731  1.00                 C  
ATOM    755  CE  LYS   109     138.280 161.514 217.421  1.00                 C  
ATOM    756  CG  LYS   109     139.628 163.145 218.772  1.00                 C  
ATOM    757  NZ  LYS   109     137.087 160.624 217.387  1.00                 N  
ATOM    758  N   LEU   110     141.304 165.298 222.505  1.00                 N  
ATOM    759  CA  LEU   110     141.337 166.133 223.687  1.00                 C  
ATOM    760  C   LEU   110     142.231 167.332 223.416  1.00                 C  
ATOM    761  O   LEU   110     141.829 168.483 223.619  1.00                 O  
ATOM    762  CB  LEU   110     141.831 165.333 224.894  1.00                 C  
ATOM    763  CG  LEU   110     141.960 166.103 226.210  1.00                 C  
ATOM    764  CD1 LEU   110     140.609 166.644 226.652  1.00                 C  
ATOM    765  CD2 LEU   110     142.555 165.218 227.295  1.00                 C  
ATOM    766  N   GLY   111     143.407 167.079 222.842  1.00                 N  
ATOM    767  CA  GLY   111     144.310 168.168 222.495  1.00                 C  
ATOM    768  C   GLY   111     143.629 169.149 221.564  1.00                 C  
ATOM    769  O   GLY   111     143.789 170.367 221.715  1.00                 O  
ATOM    770  N   GLU   112     142.851 168.649 220.605  1.00                 N  
ATOM    771  CA  GLU   112     142.235 169.573 219.669  1.00                 C  
ATOM    772  C   GLU   112     141.355 170.536 220.432  1.00                 C  
ATOM    773  O   GLU   112     141.400 171.751 220.198  1.00                 O  
ATOM    774  CB  GLU   112     141.433 168.810 218.612  1.00                 C  
ATOM    775  CD  GLU   112     141.460 167.228 216.644  1.00                 C  
ATOM    776  CG  GLU   112     142.289 168.032 217.627  1.00                 C  
ATOM    777  OE1 GLU   112     140.232 167.126 216.847  1.00                 O  
ATOM    778  OE2 GLU   112     142.038 166.700 215.671  1.00                 O  
ATOM    779  N   LEU   113     140.702 170.035 221.476  1.00                 N  
ATOM    780  CA  LEU   113     139.813 170.868 222.265  1.00                 C  
ATOM    781  C   LEU   113     140.639 171.976 222.878  1.00                 C  
ATOM    782  O   LEU   113     140.351 173.167 222.702  1.00                 O  
ATOM    783  CB  LEU   113     139.101 170.032 223.331  1.00                 C  
ATOM    784  CG  LEU   113     138.059 169.033 222.825  1.00                 C  
ATOM    785  CD1 LEU   113     137.582 168.135 223.956  1.00                 C  
ATOM    786  CD2 LEU   113     136.881 169.758 222.193  1.00                 C  
ATOM    787  N   GLU   114     141.786 171.603 223.431  1.00                 N  
ATOM    788  CA  GLU   114     142.634 172.580 224.085  1.00                 C  
ATOM    789  C   GLU   114     143.207 173.518 223.046  1.00                 C  
ATOM    790  O   GLU   114     143.295 174.731 223.273  1.00                 O  
ATOM    791  CB  GLU   114     143.747 171.883 224.871  1.00                 C  
ATOM    792  CD  GLU   114     145.658 173.531 224.976  1.00                 C  
ATOM    793  CG  GLU   114     144.566 172.817 225.747  1.00                 C  
ATOM    794  OE1 GLU   114     146.122 172.980 223.955  1.00                 O  
ATOM    795  OE2 GLU   114     146.051 174.641 225.392  1.00                 O  
ATOM    796  N   ALA   115     143.513 172.991 221.868  1.00                 N  
ATOM    797  CA  ALA   115     144.090 173.829 220.833  1.00                 C  
ATOM    798  C   ALA   115     143.101 174.935 220.484  1.00                 C  
ATOM    799  O   ALA   115     143.473 176.114 220.398  1.00                 O  
ATOM    800  CB  ALA   115     144.441 172.995 219.610  1.00                 C  
ATOM    801  N   GLU   116     141.813 174.593 220.518  1.00                 N  
ATOM    802  CA  GLU   116     140.744 175.550 220.252  1.00                 C  
ATOM    803  C   GLU   116     140.751 176.689 221.258  1.00                 C  
ATOM    804  O   GLU   116     140.651 177.863 220.873  1.00                 O  
ATOM    805  CB  GLU   116     139.383 174.851 220.268  1.00                 C  
ATOM    806  CD  GLU   116     137.824 173.189 219.179  1.00                 C  
ATOM    807  CG  GLU   116     139.148 173.922 219.089  1.00                 C  
ATOM    808  OE1 GLU   116     137.178 173.259 220.245  1.00                 O  
ATOM    809  OE2 GLU   116     137.433 172.545 218.183  1.00                 O  
ATOM    810  N   LEU   117     140.963 176.382 222.533  1.00                 N  
ATOM    811  CA  LEU   117     140.986 177.458 223.514  1.00                 C  
ATOM    812  C   LEU   117     142.106 178.428 223.182  1.00                 C  
ATOM    813  O   LEU   117     141.903 179.648 223.243  1.00                 O  
ATOM    814  CB  LEU   117     141.155 176.893 224.926  1.00                 C  
ATOM    815  CG  LEU   117     141.180 177.912 226.066  1.00                 C  
ATOM    816  CD1 LEU   117     139.878 178.697 226.114  1.00                 C  
ATOM    817  CD2 LEU   117     141.432 177.223 227.398  1.00                 C  
ATOM    818  N   VAL   118     143.286 177.922 222.819  1.00                 N  
ATOM    819  CA  VAL   118     144.368 178.856 222.538  1.00                 C  
ATOM    820  C   VAL   118     143.937 179.772 221.410  1.00                 C  
ATOM    821  O   VAL   118     144.037 181.000 221.516  1.00                 O  
ATOM    822  CB  VAL   118     145.673 178.118 222.186  1.00                 C  
ATOM    823  CG1 VAL   118     146.724 179.101 221.693  1.00                 C  
ATOM    824  CG2 VAL   118     146.187 177.342 223.388  1.00                 C  
ATOM    825  N   GLU   119     143.261 179.195 220.419  1.00                 N  
ATOM    826  CA  GLU   119     142.808 179.970 219.279  1.00                 C  
ATOM    827  C   GLU   119     141.795 180.993 219.743  1.00                 C  
ATOM    828  O   GLU   119     141.900 182.179 219.409  1.00                 O  
ATOM    829  CB  GLU   119     142.213 179.052 218.209  1.00                 C  
ATOM    830  CD  GLU   119     142.604 177.234 216.499  1.00                 C  
ATOM    831  CG  GLU   119     143.238 178.185 217.496  1.00                 C  
ATOM    832  OE1 GLU   119     141.360 177.116 216.499  1.00                 O  
ATOM    833  OE2 GLU   119     143.350 176.608 215.719  1.00                 O  
ATOM    834  N   ILE   120     140.932 180.589 220.672  1.00                 N  
ATOM    835  CA  ILE   120     139.913 181.494 221.177  1.00                 C  
ATOM    836  C   ILE   120     140.613 182.634 221.888  1.00                 C  
ATOM    837  O   ILE   120     140.398 183.811 221.569  1.00                 O  
ATOM    838  CB  ILE   120     138.924 180.768 222.107  1.00                 C  
ATOM    839  CD1 ILE   120     137.299 178.805 222.180  1.00                 C  
ATOM    840  CG1 ILE   120     138.082 179.767 221.314  1.00                 C  
ATOM    841  CG2 ILE   120     138.058 181.772 222.853  1.00                 C  
ATOM    842  N   ASN   121     141.598 182.295 222.716  1.00                 N  
ATOM    843  CA  ASN   121     142.280 183.327 223.475  1.00                 C  
ATOM    844  C   ASN   121     142.997 184.225 222.488  1.00                 C  
ATOM    845  O   ASN   121     142.908 185.456 222.573  1.00                 O  
ATOM    846  CB  ASN   121     143.233 182.701 224.495  1.00                 C  
ATOM    847  CG  ASN   121     142.502 182.076 225.667  1.00                 C  
ATOM    848  OD1 ASN   121     141.342 182.394 225.929  1.00                 O  
ATOM    849  ND2 ASN   121     143.180 181.182 226.378  1.00                 N  
ATOM    850  N   ALA   122     143.533 183.613 221.434  1.00                 N  
ATOM    851  CA  ALA   122     144.299 184.345 220.441  1.00                 C  
ATOM    852  C   ALA   122     143.387 185.377 219.811  1.00                 C  
ATOM    853  O   ALA   122     143.736 186.558 219.708  1.00                 O  
ATOM    854  CB  ALA   122     144.872 183.391 219.404  1.00                 C  
ATOM    855  N   ASN   123     142.184 184.956 219.437  1.00                 N  
ATOM    856  CA  ASN   123     141.269 185.871 218.776  1.00                 C  
ATOM    857  C   ASN   123     140.758 186.885 219.784  1.00                 C  
ATOM    858  O   ASN   123     140.737 188.091 219.500  1.00                 O  
ATOM    859  CB  ASN   123     140.121 185.100 218.120  1.00                 C  
ATOM    860  CG  ASN   123     140.557 184.355 216.874  1.00                 C  
ATOM    861  OD1 ASN   123     141.579 184.680 216.270  1.00                 O  
ATOM    862  ND2 ASN   123     139.781 183.350 216.486  1.00                 N  
ATOM    863  N   ASN   124     140.502 186.434 221.011  1.00                 N  
ATOM    864  CA  ASN   124     139.908 187.322 222.001  1.00                 C  
ATOM    865  C   ASN   124     140.854 188.471 222.305  1.00                 C  
ATOM    866  O   ASN   124     140.449 189.642 222.264  1.00                 O  
ATOM    867  CB  ASN   124     139.553 186.547 223.271  1.00                 C  
ATOM    868  CG  ASN   124     138.342 185.653 223.089  1.00                 C  
ATOM    869  OD1 ASN   124     137.547 185.848 222.170  1.00                 O  
ATOM    870  ND2 ASN   124     138.198 184.668 223.968  1.00                 N  
ATOM    871  N   ASP   125     142.147 188.177 222.432  1.00                 N  
ATOM    872  CA  ASP   125     143.072 189.250 222.751  1.00                 C  
ATOM    873  C   ASP   125     143.147 190.178 221.558  1.00                 C  
ATOM    874  O   ASP   125     143.081 191.403 221.714  1.00                 O  
ATOM    875  CB  ASP   125     144.446 188.683 223.113  1.00                 C  
ATOM    876  CG  ASP   125     144.452 187.983 224.457  1.00                 C  
ATOM    877  OD1 ASP   125     143.486 188.166 225.227  1.00                 O  
ATOM    878  OD2 ASP   125     145.423 187.250 224.741  1.00                 O  
ATOM    879  N   LYS   126     143.153 189.605 220.355  1.00                 N  
ATOM    880  CA  LYS   126     143.247 190.437 219.167  1.00                 C  
ATOM    881  C   LYS   126     142.017 191.322 219.142  1.00                 C  
ATOM    882  O   LYS   126     142.116 192.548 219.002  1.00                 O  
ATOM    883  CB  LYS   126     143.359 189.569 217.912  1.00                 C  
ATOM    884  CD  LYS   126     144.725 187.990 216.519  1.00                 C  
ATOM    885  CE  LYS   126     146.050 187.256 216.389  1.00                 C  
ATOM    886  CG  LYS   126     144.690 188.847 217.774  1.00                 C  
ATOM    887  NZ  LYS   126     146.083 186.379 215.186  1.00                 N  
ATOM    888  N   LEU   127     140.884 190.726 219.511  1.00                 N  
ATOM    889  CA  LEU   127     139.605 191.415 219.495  1.00                 C  
ATOM    890  C   LEU   127     139.648 192.519 220.527  1.00                 C  
ATOM    891  O   LEU   127     139.308 193.675 220.234  1.00                 O  
ATOM    892  CB  LEU   127     138.464 190.433 219.768  1.00                 C  
ATOM    893  CG  LEU   127     138.190 189.393 218.680  1.00                 C  
ATOM    894  CD1 LEU   127     137.157 188.381 219.152  1.00                 C  
ATOM    895  CD2 LEU   127     137.723 190.066 217.398  1.00                 C  
ATOM    896  N   GLN   128     140.234 192.206 221.675  1.00                 N  
ATOM    897  CA  GLN   128     140.309 193.171 222.751  1.00                 C  
ATOM    898  C   GLN   128     141.082 194.380 222.261  1.00                 C  
ATOM    899  O   GLN   128     140.656 195.523 222.478  1.00                 O  
ATOM    900  CB  GLN   128     140.966 192.548 223.984  1.00                 C  
ATOM    901  CD  GLN   128     139.601 193.771 225.722  1.00                 C  
ATOM    902  CG  GLN   128     140.990 193.459 225.201  1.00                 C  
ATOM    903  OE1 GLN   128     138.815 192.866 226.003  1.00                 O  
ATOM    904  NE2 GLN   128     139.294 195.056 225.852  1.00                 N  
ATOM    905  N   ARG   129     142.176 194.152 221.529  1.00                 N  
ATOM    906  CA  ARG   129     142.973 195.286 221.084  1.00                 C  
ATOM    907  C   ARG   129     142.134 196.169 220.174  1.00                 C  
ATOM    908  O   ARG   129     142.103 197.394 220.357  1.00                 O  
ATOM    909  CB  ARG   129     144.236 194.805 220.367  1.00                 C  
ATOM    910  CD  ARG   129     146.372 195.379 219.180  1.00                 C  
ATOM    911  NE  ARG   129     146.003 194.697 217.942  1.00                 N  
ATOM    912  CG  ARG   129     145.157 195.925 219.913  1.00                 C  
ATOM    913  CZ  ARG   129     145.714 195.320 216.804  1.00                 C  
ATOM    914  NH1 ARG   129     145.389 194.616 215.728  1.00                 N  
ATOM    915  NH2 ARG   129     145.751 196.644 216.745  1.00                 N  
ATOM    916  N   SER   130     141.363 195.575 219.254  1.00                 N  
ATOM    917  CA  SER   130     140.556 196.443 218.414  1.00                 C  
ATOM    918  C   SER   130     139.555 197.160 219.295  1.00                 C  
ATOM    919  O   SER   130     139.350 198.371 219.159  1.00                 O  
ATOM    920  CB  SER   130     139.862 195.633 217.317  1.00                 C  
ATOM    921  OG  SER   130     140.805 195.089 216.411  1.00                 O  
ATOM    922  N   TYR   131     138.998 196.442 220.277  1.00                 N  
ATOM    923  CA  TYR   131     138.015 197.062 221.145  1.00                 C  
ATOM    924  C   TYR   131     138.716 198.189 221.865  1.00                 C  
ATOM    925  O   TYR   131     138.270 199.342 221.847  1.00                 O  
ATOM    926  CB  TYR   131     137.427 196.031 222.111  1.00                 C  
ATOM    927  CG  TYR   131     136.387 196.597 223.051  1.00                 C  
ATOM    928  OH  TYR   131     133.514 198.151 225.625  1.00                 O  
ATOM    929  CZ  TYR   131     134.466 197.636 224.775  1.00                 C  
ATOM    930  CD1 TYR   131     135.088 196.829 222.618  1.00                 C  
ATOM    931  CE1 TYR   131     134.130 197.346 223.470  1.00                 C  
ATOM    932  CD2 TYR   131     136.707 196.896 224.369  1.00                 C  
ATOM    933  CE2 TYR   131     135.763 197.413 225.236  1.00                 C  
ATOM    934  N   ASN   132     139.925 197.877 222.340  1.00                 N  
ATOM    935  CA  ASN   132     140.731 198.787 223.137  1.00                 C  
ATOM    936  C   ASN   132     141.002 200.025 222.318  1.00                 C  
ATOM    937  O   ASN   132     141.039 201.145 222.839  1.00                 O  
ATOM    938  CB  ASN   132     142.022 198.103 223.590  1.00                 C  
ATOM    939  CG  ASN   132     141.787 197.082 224.686  1.00                 C  
ATOM    940  OD1 ASN   132     140.763 197.114 225.368  1.00                 O  
ATOM    941  ND2 ASN   132     142.738 196.171 224.858  1.00                 N  
ATOM    942  N   GLU   133     141.106 199.821 221.014  1.00                 N  
ATOM    943  CA  GLU   133     141.348 200.864 220.039  1.00                 C  
ATOM    944  C   GLU   133     140.043 201.542 219.672  1.00                 C  
ATOM    945  O   GLU   133     139.944 202.775 219.725  1.00                 O  
ATOM    946  CB  GLU   133     142.027 200.287 218.795  1.00                 C  
ATOM    947  CD  GLU   133     144.073 199.202 217.789  1.00                 C  
ATOM    948  CG  GLU   133     143.456 199.824 219.026  1.00                 C  
ATOM    949  OE1 GLU   133     143.334 198.965 216.811  1.00                 O  
ATOM    950  OE2 GLU   133     145.297 198.952 217.798  1.00                 O  
ATOM    951  N   LEU   134     139.011 200.761 219.360  1.00                 N  
ATOM    952  CA  LEU   134     137.822 201.385 218.807  1.00                 C  
ATOM    953  C   LEU   134     137.192 202.346 219.799  1.00                 C  
ATOM    954  O   LEU   134     136.608 203.349 219.380  1.00                 O  
ATOM    955  CB  LEU   134     136.804 200.322 218.390  1.00                 C  
ATOM    956  CG  LEU   134     137.187 199.449 217.193  1.00                 C  
ATOM    957  CD1 LEU   134     136.171 198.335 216.993  1.00                 C  
ATOM    958  CD2 LEU   134     137.307 200.289 215.931  1.00                 C  
ATOM    959  N   MET   135     137.238 202.049 221.098  1.00                 N  
ATOM    960  CA  MET   135     136.542 202.930 222.026  1.00                 C  
ATOM    961  C   MET   135     137.027 204.359 221.830  1.00                 C  
ATOM    962  O   MET   135     136.256 205.314 221.974  1.00                 O  
ATOM    963  CB  MET   135     136.762 202.470 223.469  1.00                 C  
ATOM    964  SD  MET   135     134.281 201.248 223.620  1.00                 S  
ATOM    965  CE  MET   135     133.853 202.406 224.918  1.00                 C  
ATOM    966  CG  MET   135     136.071 201.162 223.816  1.00                 C  
ATOM    967  N   GLU   136     138.285 204.503 221.401  1.00                 N  
ATOM    968  CA  GLU   136     138.920 205.807 221.257  1.00                 C  
ATOM    969  C   GLU   136     138.217 206.645 220.206  1.00                 C  
ATOM    970  O   GLU   136     138.002 207.848 220.405  1.00                 O  
ATOM    971  CB  GLU   136     140.398 205.646 220.897  1.00                 C  
ATOM    972  CD  GLU   136     142.702 204.900 221.616  1.00                 C  
ATOM    973  CG  GLU   136     141.254 205.088 222.023  1.00                 C  
ATOM    974  OE1 GLU   136     142.972 204.828 220.399  1.00                 O  
ATOM    975  OE2 GLU   136     143.567 204.824 222.514  1.00                 O  
ATOM    976  N   TYR   137     137.676 205.986 219.194  1.00                 N  
ATOM    977  CA  TYR   137     136.965 206.689 218.139  1.00                 C  
ATOM    978  C   TYR   137     135.694 207.294 218.697  1.00                 C  
ATOM    979  O   TYR   137     135.373 208.454 218.405  1.00                 O  
ATOM    980  CB  TYR   137     136.654 205.741 216.979  1.00                 C  
ATOM    981  CG  TYR   137     137.871 205.327 216.183  1.00                 C  
ATOM    982  OH  TYR   137     141.216 204.173 213.999  1.00                 O  
ATOM    983  CZ  TYR   137     140.109 204.556 214.721  1.00                 C  
ATOM    984  CD1 TYR   137     138.350 204.025 216.242  1.00                 C  
ATOM    985  CE1 TYR   137     139.461 203.637 215.518  1.00                 C  
ATOM    986  CD2 TYR   137     138.536 206.240 215.375  1.00                 C  
ATOM    987  CE2 TYR   137     139.649 205.870 214.644  1.00                 C  
ATOM    988  N   LYS   138     135.061 206.598 219.633  1.00                 N  
ATOM    989  CA  LYS   138     133.834 207.143 220.175  1.00                 C  
ATOM    990  C   LYS   138     134.192 208.362 220.990  1.00                 C  
ATOM    991  O   LYS   138     133.445 209.344 221.015  1.00                 O  
ATOM    992  CB  LYS   138     133.105 206.091 221.013  1.00                 C  
ATOM    993  CD  LYS   138     131.803 203.947 221.094  1.00                 C  
ATOM    994  CE  LYS   138     131.194 202.817 220.279  1.00                 C  
ATOM    995  CG  LYS   138     132.515 204.950 220.201  1.00                 C  
ATOM    996  NZ  LYS   138     130.536 201.800 221.145  1.00                 N  
ATOM    997  N   LEU   139     135.346 208.328 221.640  1.00                 N  
ATOM    998  CA  LEU   139     135.718 209.473 222.439  1.00                 C  
ATOM    999  C   LEU   139     136.177 210.584 221.503  1.00                 C  
ATOM   1000  O   LEU   139     135.952 211.766 221.777  1.00                 O  
ATOM   1001  CB  LEU   139     136.811 209.095 223.440  1.00                 C  
ATOM   1002  CG  LEU   139     136.411 208.112 224.542  1.00                 C  
ATOM   1003  CD1 LEU   139     137.620 207.716 225.375  1.00                 C  
ATOM   1004  CD2 LEU   139     135.330 208.710 225.430  1.00                 C  
ATOM   1005  N   VAL   140     136.744 210.203 220.352  1.00                 N  
ATOM   1006  CA  VAL   140     137.108 211.180 219.333  1.00                 C  
ATOM   1007  C   VAL   140     135.859 211.803 218.753  1.00                 C  
ATOM   1008  O   VAL   140     135.774 213.023 218.564  1.00                 O  
ATOM   1009  CB  VAL   140     137.960 210.543 218.220  1.00                 C  
ATOM   1010  CG1 VAL   140     138.178 211.532 217.084  1.00                 C  
ATOM   1011  CG2 VAL   140     139.292 210.065 218.776  1.00                 C  
ATOM   1012  N   LEU   141     134.874 210.983 218.464  1.00                 N  
ATOM   1013  CA  LEU   141     133.640 211.508 217.964  1.00                 C  
ATOM   1014  C   LEU   141     132.721 211.670 219.156  1.00                 C  
ATOM   1015  O   LEU   141     133.185 211.988 220.251  1.00                 O  
ATOM   1016  CB  LEU   141     133.055 210.579 216.898  1.00                 C  
ATOM   1017  CG  LEU   141     131.734 211.021 216.265  1.00                 C  
ATOM   1018  CD1 LEU   141     131.912 212.327 215.507  1.00                 C  
ATOM   1019  CD2 LEU   141     131.194 209.941 215.340  1.00                 C  
ATOM   1020  N   PHE   193     142.747 220.355 214.467  1.00                 N  
ATOM   1021  CA  PHE   193     143.848 219.868 215.285  1.00                 C  
ATOM   1022  C   PHE   193     143.469 218.534 215.892  1.00                 C  
ATOM   1023  O   PHE   193     142.303 218.294 216.187  1.00                 O  
ATOM   1024  CB  PHE   193     144.199 220.886 216.372  1.00                 C  
ATOM   1025  CG  PHE   193     144.890 222.114 215.851  1.00                 C  
ATOM   1026  CZ  PHE   193     146.170 224.388 214.894  1.00                 C  
ATOM   1027  CD1 PHE   193     144.720 222.518 214.538  1.00                 C  
ATOM   1028  CE1 PHE   193     145.355 223.648 214.059  1.00                 C  
ATOM   1029  CD2 PHE   193     145.709 222.866 216.674  1.00                 C  
ATOM   1030  CE2 PHE   193     146.344 223.997 216.195  1.00                 C  
ATOM   1031  N   LEU   194     144.444 217.654 216.081  1.00                 N  
ATOM   1032  CA  LEU   194     144.160 216.297 216.522  1.00                 C  
ATOM   1033  C   LEU   194     144.552 216.170 217.986  1.00                 C  
ATOM   1034  O   LEU   194     145.744 216.196 218.317  1.00                 O  
ATOM   1035  CB  LEU   194     144.908 215.284 215.653  1.00                 C  
ATOM   1036  CG  LEU   194     144.315 215.007 214.271  1.00                 C  
ATOM   1037  CD1 LEU   194     144.409 216.242 213.388  1.00                 C  
ATOM   1038  CD2 LEU   194     145.016 213.830 213.611  1.00                 C  
ATOM   1039  N   THR   195     143.572 216.015 218.868  1.00                 N  
ATOM   1040  CA  THR   195     143.877 215.893 220.284  1.00                 C  
ATOM   1041  C   THR   195     144.014 214.403 220.518  1.00                 C  
ATOM   1042  O   THR   195     143.298 213.612 219.900  1.00                 O  
ATOM   1043  CB  THR   195     142.782 216.538 221.155  1.00                 C  
ATOM   1044  OG1 THR   195     141.526 215.898 220.899  1.00                 O  
ATOM   1045  CG2 THR   195     142.649 218.018 220.833  1.00                 C  
ATOM   1046  N   GLY   196     144.916 214.002 221.401  1.00                 N  
ATOM   1047  CA  GLY   196     145.018 212.608 221.751  1.00                 C  
ATOM   1048  C   GLY   196     144.253 212.244 223.006  1.00                 C  
ATOM   1049  O   GLY   196     143.618 213.063 223.665  1.00                 O  
ATOM   1050  N   LEU   197     144.334 210.961 223.324  1.00                 N  
ATOM   1051  CA  LEU   197     143.758 210.425 224.542  1.00                 C  
ATOM   1052  C   LEU   197     144.938 209.915 225.331  1.00                 C  
ATOM   1053  O   LEU   197     145.769 209.164 224.809  1.00                 O  
ATOM   1054  CB  LEU   197     142.729 209.341 224.216  1.00                 C  
ATOM   1055  CG  LEU   197     141.528 209.777 223.374  1.00                 C  
ATOM   1056  CD1 LEU   197     140.656 208.582 223.022  1.00                 C  
ATOM   1057  CD2 LEU   197     140.711 210.829 224.108  1.00                 C  
ATOM   1058  N   VAL   198     145.014 210.332 226.577  1.00                 N  
ATOM   1059  CA  VAL   198     146.069 209.924 227.473  1.00                 C  
ATOM   1060  C   VAL   198     145.451 209.391 228.747  1.00                 C  
ATOM   1061  O   VAL   198     144.262 209.558 229.020  1.00                 O  
ATOM   1062  CB  VAL   198     147.036 211.085 227.773  1.00                 C  
ATOM   1063  CG1 VAL   198     147.693 211.575 226.491  1.00                 C  
ATOM   1064  CG2 VAL   198     146.303 212.222 228.468  1.00                 C  
ATOM   1065  N   PRO   199     146.286 208.737 229.520  1.00                 N  
ATOM   1066  CA  PRO   199     145.869 208.146 230.768  1.00                 C  
ATOM   1067  C   PRO   199     145.865 209.234 231.820  1.00                 C  
ATOM   1068  O   PRO   199     145.500 208.986 232.974  1.00                 O  
ATOM   1069  CB  PRO   199     146.918 207.065 231.035  1.00                 C  
ATOM   1070  CD  PRO   199     147.759 208.343 229.194  1.00                 C  
ATOM   1071  CG  PRO   199     148.173 207.607 230.437  1.00                 C  
ATOM   1072  N   ARG   200     146.270 210.440 231.406  1.00                 N  
ATOM   1073  CA  ARG   200     146.253 211.662 232.191  1.00                 C  
ATOM   1074  C   ARG   200     147.251 211.588 233.329  1.00                 C  
ATOM   1075  O   ARG   200     147.263 212.473 234.192  1.00                 O  
ATOM   1076  CB  ARG   200     144.849 211.929 232.737  1.00                 C  
ATOM   1077  CD  ARG   200     143.384 213.589 233.919  1.00                 C  
ATOM   1078  NE  ARG   200     143.749 213.180 235.273  1.00                 N  
ATOM   1079  CG  ARG   200     144.531 213.401 232.939  1.00                 C  
ATOM   1080  CZ  ARG   200     142.977 213.357 236.340  1.00                 C  
ATOM   1081  NH1 ARG   200     143.392 212.953 237.533  1.00                 N  
ATOM   1082  NH2 ARG   200     141.792 213.938 236.213  1.00                 N  
ATOM   1083  N   GLU   201     148.134 210.590 233.318  1.00                 N  
ATOM   1084  CA  GLU   201     149.093 210.492 234.403  1.00                 C  
ATOM   1085  C   GLU   201     150.159 211.547 234.240  1.00                 C  
ATOM   1086  O   GLU   201     150.727 212.005 235.232  1.00                 O  
ATOM   1087  CB  GLU   201     149.714 209.094 234.444  1.00                 C  
ATOM   1088  CD  GLU   201     149.391 206.625 234.863  1.00                 C  
ATOM   1089  CG  GLU   201     148.746 207.997 234.855  1.00                 C  
ATOM   1090  OE1 GLU   201     150.540 206.505 234.389  1.00                 O  
ATOM   1091  OE2 GLU   201     148.747 205.669 235.344  1.00                 O  
ATOM   1092  N   LYS   202     150.467 211.931 233.017  1.00                 N  
ATOM   1093  CA  LYS   202     151.521 212.901 232.852  1.00                 C  
ATOM   1094  C   LYS   202     151.076 213.961 231.876  1.00                 C  
ATOM   1095  O   LYS   202     151.802 214.322 230.947  1.00                 O  
ATOM   1096  CB  LYS   202     152.806 212.220 232.375  1.00                 C  
ATOM   1097  CD  LYS   202     154.688 210.631 232.858  1.00                 C  
ATOM   1098  CE  LYS   202     155.266 209.635 233.850  1.00                 C  
ATOM   1099  CG  LYS   202     153.376 211.212 233.359  1.00                 C  
ATOM   1100  NZ  LYS   202     156.529 209.025 233.351  1.00                 N  
ATOM   1101  N   SER   203     149.860 214.474 232.044  1.00                 N  
ATOM   1102  CA  SER   203     149.440 215.430 231.033  1.00                 C  
ATOM   1103  C   SER   203     150.201 216.709 231.355  1.00                 C  
ATOM   1104  O   SER   203     150.439 217.534 230.461  1.00                 O  
ATOM   1105  CB  SER   203     147.921 215.608 231.062  1.00                 C  
ATOM   1106  OG  SER   203     147.501 216.211 232.274  1.00                 O  
ATOM   1107  N   MET   204     150.584 216.906 232.624  1.00                 N  
ATOM   1108  CA  MET   204     151.367 218.103 232.985  1.00                 C  
ATOM   1109  C   MET   204     152.577 218.287 232.106  1.00                 C  
ATOM   1110  O   MET   204     152.761 219.311 231.426  1.00                 O  
ATOM   1111  CB  MET   204     151.810 218.033 234.448  1.00                 C  
ATOM   1112  SD  MET   204     153.221 219.056 236.602  1.00                 S  
ATOM   1113  CE  MET   204     154.462 217.779 236.409  1.00                 C  
ATOM   1114  CG  MET   204     152.638 219.223 234.904  1.00                 C  
ATOM   1115  N   VAL   205     153.321 217.201 231.962  1.00                 N  
ATOM   1116  CA  VAL   205     154.538 217.304 231.205  1.00                 C  
ATOM   1117  C   VAL   205     154.246 217.063 229.758  1.00                 C  
ATOM   1118  O   VAL   205     154.998 217.551 228.915  1.00                 O  
ATOM   1119  CB  VAL   205     155.606 216.319 231.716  1.00                 C  
ATOM   1120  CG1 VAL   205     155.933 216.598 233.175  1.00                 C  
ATOM   1121  CG2 VAL   205     155.135 214.884 231.537  1.00                 C  
ATOM   1122  N   PHE   206     153.175 216.329 229.451  1.00                 N  
ATOM   1123  CA  PHE   206     152.843 216.167 228.049  1.00                 C  
ATOM   1124  C   PHE   206     152.691 217.558 227.461  1.00                 C  
ATOM   1125  O   PHE   206     153.333 217.906 226.463  1.00                 O  
ATOM   1126  CB  PHE   206     151.571 215.332 227.893  1.00                 C  
ATOM   1127  CG  PHE   206     151.126 215.165 226.468  1.00                 C  
ATOM   1128  CZ  PHE   206     150.297 214.860 223.832  1.00                 C  
ATOM   1129  CD1 PHE   206     151.988 214.653 225.514  1.00                 C  
ATOM   1130  CE1 PHE   206     151.579 214.499 224.203  1.00                 C  
ATOM   1131  CD2 PHE   206     149.846 215.521 226.081  1.00                 C  
ATOM   1132  CE2 PHE   206     149.437 215.368 224.770  1.00                 C  
ATOM   1133  N   GLU   207     151.868 218.387 228.116  1.00                 N  
ATOM   1134  CA  GLU   207     151.565 219.699 227.571  1.00                 C  
ATOM   1135  C   GLU   207     152.805 220.573 227.607  1.00                 C  
ATOM   1136  O   GLU   207     153.068 221.313 226.659  1.00                 O  
ATOM   1137  CB  GLU   207     150.420 220.351 228.349  1.00                 C  
ATOM   1138  CD  GLU   207     150.745 222.844 228.102  1.00                 C  
ATOM   1139  CG  GLU   207     149.904 221.639 227.730  1.00                 C  
ATOM   1140  OE1 GLU   207     151.377 222.816 229.179  1.00                 O  
ATOM   1141  OE2 GLU   207     150.773 223.815 227.318  1.00                 O  
ATOM   1142  N   ARG   208     153.543 220.564 228.729  1.00                 N  
ATOM   1143  CA  ARG   208     154.647 221.512 228.815  1.00                 C  
ATOM   1144  C   ARG   208     155.745 221.155 227.810  1.00                 C  
ATOM   1145  O   ARG   208     156.293 222.029 227.124  1.00                 O  
ATOM   1146  CB  ARG   208     155.216 221.544 230.235  1.00                 C  
ATOM   1147  CD  ARG   208     154.188 223.640 231.156  1.00                 C  
ATOM   1148  NE  ARG   208     153.248 224.061 230.119  1.00                 N  
ATOM   1149  CG  ARG   208     154.268 222.127 231.270  1.00                 C  
ATOM   1150  CZ  ARG   208     153.170 225.298 229.639  1.00                 C  
ATOM   1151  NH1 ARG   208     152.284 225.589 228.696  1.00                 N  
ATOM   1152  NH2 ARG   208     153.978 226.242 230.103  1.00                 N  
ATOM   1153  N   ILE   209     156.007 219.853 227.658  1.00                 N  
ATOM   1154  CA  ILE   209     157.010 219.328 226.745  1.00                 C  
ATOM   1155  C   ILE   209     156.600 219.560 225.317  1.00                 C  
ATOM   1156  O   ILE   209     157.446 219.794 224.449  1.00                 O  
ATOM   1157  CB  ILE   209     157.263 217.828 226.986  1.00                 C  
ATOM   1158  CD1 ILE   209     157.968 216.164 228.784  1.00                 C  
ATOM   1159  CG1 ILE   209     157.928 217.612 228.347  1.00                 C  
ATOM   1160  CG2 ILE   209     158.087 217.238 225.852  1.00                 C  
ATOM   1161  N   LEU   210     155.297 219.601 225.076  1.00                 N  
ATOM   1162  CA  LEU   210     154.916 219.932 223.729  1.00                 C  
ATOM   1163  C   LEU   210     155.005 221.420 223.557  1.00                 C  
ATOM   1164  O   LEU   210     155.328 221.876 222.458  1.00                 O  
ATOM   1165  CB  LEU   210     153.506 219.419 223.429  1.00                 C  
ATOM   1166  CG  LEU   210     153.330 217.899 223.397  1.00                 C  
ATOM   1167  CD1 LEU   210     151.864 217.531 223.232  1.00                 C  
ATOM   1168  CD2 LEU   210     154.159 217.286 222.279  1.00                 C  
ATOM   1169  N   PHE   211     154.723 222.188 224.606  1.00                 N  
ATOM   1170  CA  PHE   211     154.810 223.619 224.435  1.00                 C  
ATOM   1171  C   PHE   211     156.208 223.864 223.926  1.00                 C  
ATOM   1172  O   PHE   211     156.418 224.465 222.873  1.00                 O  
ATOM   1173  CB  PHE   211     154.510 224.335 225.753  1.00                 C  
ATOM   1174  CG  PHE   211     154.636 225.830 225.673  1.00                 C  
ATOM   1175  CZ  PHE   211     154.876 228.595 225.528  1.00                 C  
ATOM   1176  CD1 PHE   211     153.624 226.596 225.121  1.00                 C  
ATOM   1177  CE1 PHE   211     153.740 227.971 225.047  1.00                 C  
ATOM   1178  CD2 PHE   211     155.766 226.470 226.150  1.00                 C  
ATOM   1179  CE2 PHE   211     155.882 227.845 226.076  1.00                 C  
ATOM   1180  N   ARG   212     157.178 223.271 224.615  1.00                 N  
ATOM   1181  CA  ARG   212     158.529 223.707 224.342  1.00                 C  
ATOM   1182  C   ARG   212     159.019 223.230 222.981  1.00                 C  
ATOM   1183  O   ARG   212     160.109 223.638 222.567  1.00                 O  
ATOM   1184  CB  ARG   212     159.482 223.213 225.432  1.00                 C  
ATOM   1185  CD  ARG   212     160.236 223.321 227.824  1.00                 C  
ATOM   1186  NE  ARG   212     160.055 223.954 229.128  1.00                 N  
ATOM   1187  CG  ARG   212     159.269 223.869 226.787  1.00                 C  
ATOM   1188  CZ  ARG   212     160.716 223.602 230.227  1.00                 C  
ATOM   1189  NH1 ARG   212     160.486 224.234 231.370  1.00                 N  
ATOM   1190  NH2 ARG   212     161.605 222.619 230.180  1.00                 N  
ATOM   1191  N   ALA   213     158.250 222.396 222.273  1.00                 N  
ATOM   1192  CA  ALA   213     158.707 221.924 220.968  1.00                 C  
ATOM   1193  C   ALA   213     158.844 223.112 220.044  1.00                 C  
ATOM   1194  O   ALA   213     159.748 223.197 219.205  1.00                 O  
ATOM   1195  CB  ALA   213     157.739 220.893 220.408  1.00                 C  
ATOM   1196  N   THR   214     157.934 224.050 220.222  1.00                 N  
ATOM   1197  CA  THR   214     157.796 225.324 219.564  1.00                 C  
ATOM   1198  C   THR   214     156.664 225.928 220.364  1.00                 C  
ATOM   1199  O   THR   214     155.502 225.549 220.194  1.00                 O  
ATOM   1200  CB  THR   214     157.510 225.155 218.060  1.00                 C  
ATOM   1201  OG1 THR   214     158.585 224.434 217.445  1.00                 O  
ATOM   1202  CG2 THR   214     157.386 226.512 217.385  1.00                 C  
ATOM   1203  N   ARG   215     156.982 226.886 221.212  1.00                 N  
ATOM   1204  CA  ARG   215     156.139 227.172 222.359  1.00                 C  
ATOM   1205  C   ARG   215     155.035 228.074 221.890  1.00                 C  
ATOM   1206  O   ARG   215     155.299 229.086 221.236  1.00                 O  
ATOM   1207  CB  ARG   215     156.961 227.806 223.483  1.00                 C  
ATOM   1208  CD  ARG   215     158.872 227.616 225.099  1.00                 C  
ATOM   1209  NE  ARG   215     159.660 228.692 224.503  1.00                 N  
ATOM   1210  CG  ARG   215     158.025 226.891 224.066  1.00                 C  
ATOM   1211  CZ  ARG   215     160.399 229.551 225.198  1.00                 C  
ATOM   1212  NH1 ARG   215     161.082 230.497 224.570  1.00                 N  
ATOM   1213  NH2 ARG   215     160.451 229.461 226.520  1.00                 N  
ATOM   1214  N   GLY   216     153.792 227.690 222.178  1.00                 N  
ATOM   1215  CA  GLY   216     152.825 228.695 221.836  1.00                 C  
ATOM   1216  C   GLY   216     152.615 228.781 220.349  1.00                 C  
ATOM   1217  O   GLY   216     151.966 229.715 219.878  1.00                 O  
ATOM   1218  N   ASN   217     153.110 227.799 219.597  1.00                 N  
ATOM   1219  CA  ASN   217     153.092 227.903 218.150  1.00                 C  
ATOM   1220  C   ASN   217     151.724 227.541 217.612  1.00                 C  
ATOM   1221  O   ASN   217     151.295 228.112 216.605  1.00                 O  
ATOM   1222  CB  ASN   217     154.176 227.015 217.535  1.00                 C  
ATOM   1223  CG  ASN   217     154.345 227.247 216.047  1.00                 C  
ATOM   1224  OD1 ASN   217     154.645 228.359 215.612  1.00                 O  
ATOM   1225  ND2 ASN   217     154.151 226.196 215.259  1.00                 N  
ATOM   1226  N   ILE   218     151.016 226.629 218.261  1.00                 N  
ATOM   1227  CA  ILE   218     149.727 226.185 217.768  1.00                 C  
ATOM   1228  C   ILE   218     148.793 226.272 218.961  1.00                 C  
ATOM   1229  O   ILE   218     149.244 226.388 220.100  1.00                 O  
ATOM   1230  CB  ILE   218     149.809 224.769 217.169  1.00                 C  
ATOM   1231  CD1 ILE   218     149.061 223.168 219.006  1.00                 C  
ATOM   1232  CG1 ILE   218     150.225 223.759 218.241  1.00                 C  
ATOM   1233  CG2 ILE   218     150.753 224.749 215.976  1.00                 C  
ATOM   1234  N   PHE   219     147.487 226.231 218.727  1.00                 N  
ATOM   1235  CA  PHE   219     146.676 226.383 219.923  1.00                 C  
ATOM   1236  C   PHE   219     146.571 225.054 220.661  1.00                 C  
ATOM   1237  O   PHE   219     146.656 223.978 220.064  1.00                 O  
ATOM   1238  CB  PHE   219     145.285 226.909 219.564  1.00                 C  
ATOM   1239  CG  PHE   219     145.276 228.343 219.117  1.00                 C  
ATOM   1240  CZ  PHE   219     145.261 230.999 218.296  1.00                 C  
ATOM   1241  CD1 PHE   219     145.194 228.664 217.773  1.00                 C  
ATOM   1242  CE1 PHE   219     145.186 229.983 217.361  1.00                 C  
ATOM   1243  CD2 PHE   219     145.350 229.371 220.040  1.00                 C  
ATOM   1244  CE2 PHE   219     145.342 230.691 219.628  1.00                 C  
ATOM   1245  N   ILE   220     146.418 225.137 221.979  1.00                 N  
ATOM   1246  CA  ILE   220     146.219 223.937 222.777  1.00                 C  
ATOM   1247  C   ILE   220     144.805 223.395 222.643  1.00                 C  
ATOM   1248  O   ILE   220     143.837 224.136 222.841  1.00                 O  
ATOM   1249  CB  ILE   220     146.531 224.190 224.264  1.00                 C  
ATOM   1250  CD1 ILE   220     148.342 225.065 225.830  1.00                 C  
ATOM   1251  CG1 ILE   220     148.004 224.562 224.443  1.00                 C  
ATOM   1252  CG2 ILE   220     146.146 222.980 225.102  1.00                 C  
ATOM   1253  N   ARG   221     144.676 222.122 222.313  1.00                 N  
ATOM   1254  CA  ARG   221     143.378 221.501 222.118  1.00                 C  
ATOM   1255  C   ARG   221     143.116 220.807 223.447  1.00                 C  
ATOM   1256  O   ARG   221     143.934 219.982 223.864  1.00                 O  
ATOM   1257  CB  ARG   221     143.411 220.556 220.915  1.00                 C  
ATOM   1258  CD  ARG   221     142.654 222.216 219.192  1.00                 C  
ATOM   1259  NE  ARG   221     141.396 221.538 218.888  1.00                 N  
ATOM   1260  CG  ARG   221     143.744 221.238 219.599  1.00                 C  
ATOM   1261  CZ  ARG   221     140.251 222.165 218.638  1.00                 C  
ATOM   1262  NH1 ARG   221     139.157 221.465 218.371  1.00                 N  
ATOM   1263  NH2 ARG   221     140.203 223.490 218.655  1.00                 N  
ATOM   1264  N   GLN   222     142.002 221.071 224.108  1.00                 N  
ATOM   1265  CA  GLN   222     141.763 220.309 225.323  1.00                 C  
ATOM   1266  C   GLN   222     140.656 219.296 225.115  1.00                 C  
ATOM   1267  O   GLN   222     139.553 219.651 224.685  1.00                 O  
ATOM   1268  CB  GLN   222     141.413 221.244 226.482  1.00                 C  
ATOM   1269  CD  GLN   222     140.918 221.498 228.946  1.00                 C  
ATOM   1270  CG  GLN   222     141.198 220.535 227.809  1.00                 C  
ATOM   1271  OE1 GLN   222     140.376 222.583 228.734  1.00                 O  
ATOM   1272  NE2 GLN   222     141.287 221.103 230.159  1.00                 N  
ATOM   1273  N   THR   223     140.950 218.037 225.418  1.00                 N  
ATOM   1274  CA  THR   223     139.951 216.996 225.286  1.00                 C  
ATOM   1275  C   THR   223     139.888 216.176 226.566  1.00                 C  
ATOM   1276  O   THR   223     140.908 215.953 227.221  1.00                 O  
ATOM   1277  CB  THR   223     140.247 216.079 224.085  1.00                 C  
ATOM   1278  OG1 THR   223     140.261 216.855 222.880  1.00                 O  
ATOM   1279  CG2 THR   223     139.177 215.005 223.958  1.00                 C  
ATOM   1280  N   VAL   224     138.696 215.709 226.926  1.00                 N  
ATOM   1281  CA  VAL   224     138.571 214.926 228.145  1.00                 C  
ATOM   1282  C   VAL   224     137.649 213.746 227.886  1.00                 C  
ATOM   1283  O   VAL   224     136.716 213.838 227.084  1.00                 O  
ATOM   1284  CB  VAL   224     138.051 215.782 229.315  1.00                 C  
ATOM   1285  CG1 VAL   224     139.033 216.899 229.635  1.00                 C  
ATOM   1286  CG2 VAL   224     136.679 216.352 228.989  1.00                 C  
ATOM   1287  N   ILE   225     137.906 212.631 228.558  1.00                 N  
ATOM   1288  CA  ILE   225     137.029 211.474 228.449  1.00                 C  
ATOM   1289  C   ILE   225     136.574 211.118 229.856  1.00                 C  
ATOM   1290  O   ILE   225     137.410 210.842 230.724  1.00                 O  
ATOM   1291  CB  ILE   225     137.735 210.294 227.757  1.00                 C  
ATOM   1292  CD1 ILE   225     137.174 211.129 225.415  1.00                 C  
ATOM   1293  CG1 ILE   225     138.261 210.718 226.384  1.00                 C  
ATOM   1294  CG2 ILE   225     136.802 209.096 227.661  1.00                 C  
ATOM   1295  N   GLU   226     135.264 211.099 230.084  1.00                 N  
ATOM   1296  CA  GLU   226     134.750 210.661 231.372  1.00                 C  
ATOM   1297  C   GLU   226     134.245 209.231 231.291  1.00                 C  
ATOM   1298  O   GLU   226     133.788 208.790 230.235  1.00                 O  
ATOM   1299  CB  GLU   226     133.633 211.592 231.848  1.00                 C  
ATOM   1300  CD  GLU   226     132.960 213.903 232.614  1.00                 C  
ATOM   1301  CG  GLU   226     134.088 213.016 232.125  1.00                 C  
ATOM   1302  OE1 GLU   226     131.788 213.478 232.525  1.00                 O  
ATOM   1303  OE2 GLU   226     133.247 215.022 233.088  1.00                 O  
ATOM   1304  N   GLU   227     134.303 208.514 232.413  1.00                 N  
ATOM   1305  CA  GLU   227     133.886 207.117 232.450  1.00                 C  
ATOM   1306  C   GLU   227     134.588 206.361 231.324  1.00                 C  
ATOM   1307  O   GLU   227     133.925 205.753 230.481  1.00                 O  
ATOM   1308  CB  GLU   227     132.365 207.008 232.327  1.00                 C  
ATOM   1309  CD  GLU   227     130.102 207.499 233.336  1.00                 C  
ATOM   1310  CG  GLU   227     131.601 207.699 233.445  1.00                 C  
ATOM   1311  OE1 GLU   227     129.665 206.762 232.427  1.00                 O  
ATOM   1312  OE2 GLU   227     129.364 208.079 234.160  1.00                 O  
ATOM   1313  N   PRO   228     135.911 206.385 231.262  1.00                 N  
ATOM   1314  CA  PRO   228     136.560 205.719 230.136  1.00                 C  
ATOM   1315  C   PRO   228     136.579 204.201 230.247  1.00                 C  
ATOM   1316  O   PRO   228     136.253 203.599 231.267  1.00                 O  
ATOM   1317  CB  PRO   228     137.987 206.271 230.152  1.00                 C  
ATOM   1318  CD  PRO   228     136.824 207.274 231.988  1.00                 C  
ATOM   1319  CG  PRO   228     137.895 207.520 230.963  1.00                 C  
ATOM   1320  N   VAL   229     137.029 203.563 229.164  1.00                 N  
ATOM   1321  CA  VAL   229     137.347 202.111 229.202  1.00                 C  
ATOM   1322  C   VAL   229     138.756 201.919 229.774  1.00                 C  
ATOM   1323  O   VAL   229     139.472 202.928 229.939  1.00                 O  
ATOM   1324  CB  VAL   229     137.231 201.471 227.806  1.00                 C  
ATOM   1325  CG1 VAL   229     135.812 201.607 227.275  1.00                 C  
ATOM   1326  CG2 VAL   229     138.226 202.103 226.846  1.00                 C  
ATOM   1327  N   ILE   230     139.129 200.673 230.076  1.00                 N  
ATOM   1328  CA  ILE   230     140.495 200.387 230.586  1.00                 C  
ATOM   1329  C   ILE   230     141.510 200.729 229.490  1.00                 C  
ATOM   1330  O   ILE   230     141.264 200.355 228.326  1.00                 O  
ATOM   1331  CB  ILE   230     140.634 198.921 231.035  1.00                 C  
ATOM   1332  CD1 ILE   230     140.781 196.540 230.135  1.00                 C  
ATOM   1333  CG1 ILE   230     140.395 197.976 229.855  1.00                 C  
ATOM   1334  CG2 ILE   230     139.695 198.627 232.195  1.00                 C  
ATOM   1335  N   ASP   231     142.622 201.374 229.857  1.00                 N  
ATOM   1336  CA  ASP   231     143.685 201.693 228.866  1.00                 C  
ATOM   1337  C   ASP   231     144.228 200.369 228.326  1.00                 C  
ATOM   1338  O   ASP   231     144.476 199.470 229.138  1.00                 O  
ATOM   1339  CB  ASP   231     144.783 202.540 229.512  1.00                 C  
ATOM   1340  CG  ASP   231     145.813 203.023 228.509  1.00                 C  
ATOM   1341  OD1 ASP   231     145.561 204.052 227.849  1.00                 O  
ATOM   1342  OD2 ASP   231     146.871 202.372 228.384  1.00                 O  
ATOM   1343  N   PRO   232     144.473 200.220 227.007  1.00                 N  
ATOM   1344  CA  PRO   232     144.889 198.907 226.499  1.00                 C  
ATOM   1345  C   PRO   232     146.219 198.440 227.107  1.00                 C  
ATOM   1346  O   PRO   232     146.314 197.282 227.471  1.00                 O  
ATOM   1347  CB  PRO   232     145.021 199.119 224.990  1.00                 C  
ATOM   1348  CD  PRO   232     144.370 201.215 225.944  1.00                 C  
ATOM   1349  CG  PRO   232     145.168 200.595 224.831  1.00                 C  
ATOM   1350  N   ASN   233     147.199 199.342 227.202  1.00                 N  
ATOM   1351  CA  ASN   233     148.541 198.966 227.736  1.00                 C  
ATOM   1352  C   ASN   233     148.434 198.567 229.212  1.00                 C  
ATOM   1353  O   ASN   233     149.011 197.524 229.574  1.00                 O  
ATOM   1354  CB  ASN   233     149.534 200.115 227.548  1.00                 C  
ATOM   1355  CG  ASN   233     149.960 200.286 226.103  1.00                 C  
ATOM   1356  OD1 ASN   233     149.840 199.363 225.297  1.00                 O  
ATOM   1357  ND2 ASN   233     150.460 201.471 225.771  1.00                 N  
ATOM   1358  N   SER   234     147.699 199.338 230.023  1.00                 N  
ATOM   1359  CA  SER   234     147.659 199.061 231.487  1.00                 C  
ATOM   1360  C   SER   234     146.349 198.392 231.915  1.00                 C  
ATOM   1361  O   SER   234     146.255 198.019 233.100  1.00                 O  
ATOM   1362  CB  SER   234     147.855 200.353 232.282  1.00                 C  
ATOM   1363  OG  SER   234     146.779 201.250 232.072  1.00                 O  
ATOM   1364  N   GLY   235     145.379 198.252 231.007  1.00                 N  
ATOM   1365  CA  GLY   235     144.065 197.702 231.396  1.00                 C  
ATOM   1366  C   GLY   235     143.466 198.498 232.543  1.00                 C  
ATOM   1367  O   GLY   235     142.914 197.868 233.466  1.00                 O  
ATOM   1368  N   GLU   236     143.603 199.829 232.515  1.00                 N  
ATOM   1369  CA  GLU   236     143.120 200.672 233.642  1.00                 C  
ATOM   1370  C   GLU   236     142.142 201.734 233.130  1.00                 C  
ATOM   1371  O   GLU   236     142.510 202.469 232.192  1.00                 O  
ATOM   1372  CB  GLU   236     144.299 201.331 234.362  1.00                 C  
ATOM   1373  CD  GLU   236     145.097 202.758 236.286  1.00                 C  
ATOM   1374  CG  GLU   236     143.900 202.170 235.565  1.00                 C  
ATOM   1375  OE1 GLU   236     146.240 202.446 235.893  1.00                 O  
ATOM   1376  OE2 GLU   236     144.891 203.532 237.245  1.00                 O  
ATOM   1377  N   LYS   237     140.965 201.840 233.755  1.00                 N  
ATOM   1378  CA  LYS   237     139.967 202.871 233.361  1.00                 C  
ATOM   1379  C   LYS   237     140.196 204.139 234.192  1.00                 C  
ATOM   1380  O   LYS   237     140.264 204.048 235.433  1.00                 O  
ATOM   1381  CB  LYS   237     138.545 202.339 233.548  1.00                 C  
ATOM   1382  CD  LYS   237     136.761 201.505 235.105  1.00                 C  
ATOM   1383  CE  LYS   237     136.370 201.274 236.555  1.00                 C  
ATOM   1384  CG  LYS   237     138.177 202.048 234.994  1.00                 C  
ATOM   1385  NZ  LYS   237     134.998 200.709 236.678  1.00                 N  
ATOM   1386  N   ALA   238     140.288 205.285 233.511  1.00                 N  
ATOM   1387  CA  ALA   238     140.725 206.546 234.090  1.00                 C  
ATOM   1388  C   ALA   238     140.390 207.660 233.120  1.00                 C  
ATOM   1389  O   ALA   238     140.698 207.568 231.925  1.00                 O  
ATOM   1390  CB  ALA   238     142.214 206.501 234.397  1.00                 C  
ATOM   1391  N   GLU   239     139.739 208.702 233.635  1.00                 N  
ATOM   1392  CA  GLU   239     139.321 209.808 232.794  1.00                 C  
ATOM   1393  C   GLU   239     140.525 210.477 232.150  1.00                 C  
ATOM   1394  O   GLU   239     141.608 210.569 232.740  1.00                 O  
ATOM   1395  CB  GLU   239     138.519 210.826 233.607  1.00                 C  
ATOM   1396  CD  GLU   239     136.392 211.359 234.861  1.00                 C  
ATOM   1397  CG  GLU   239     137.173 210.312 234.091  1.00                 C  
ATOM   1398  OE1 GLU   239     136.937 212.460 235.087  1.00                 O  
ATOM   1399  OE2 GLU   239     135.235 211.078 235.238  1.00                 O  
ATOM   1400  N   LYS   240     140.327 210.947 230.928  1.00                 N  
ATOM   1401  CA  LYS   240     141.395 211.554 230.153  1.00                 C  
ATOM   1402  C   LYS   240     141.257 213.066 230.192  1.00                 C  
ATOM   1403  O   LYS   240     140.159 213.584 229.988  1.00                 O  
ATOM   1404  CB  LYS   240     141.370 211.041 228.712  1.00                 C  
ATOM   1405  CD  LYS   240     141.609 209.112 227.124  1.00                 C  
ATOM   1406  CE  LYS   240     141.855 207.618 226.993  1.00                 C  
ATOM   1407  CG  LYS   240     141.657 209.554 228.577  1.00                 C  
ATOM   1408  NZ  LYS   240     141.763 207.162 225.578  1.00                 N  
ATOM   1409  N   ASN   241     142.346 213.774 230.478  1.00                 N  
ATOM   1410  CA  ASN   241     142.306 215.234 230.393  1.00                 C  
ATOM   1411  C   ASN   241     143.601 215.614 229.687  1.00                 C  
ATOM   1412  O   ASN   241     144.673 215.594 230.302  1.00                 O  
ATOM   1413  CB  ASN   241     142.152 215.848 231.786  1.00                 C  
ATOM   1414  CG  ASN   241     142.003 217.356 231.745  1.00                 C  
ATOM   1415  OD1 ASN   241     142.104 217.971 230.683  1.00                 O  
ATOM   1416  ND2 ASN   241     141.761 217.957 232.904  1.00                 N  
ATOM   1417  N   VAL   242     143.501 215.958 228.404  1.00                 N  
ATOM   1418  CA  VAL   242     144.679 216.057 227.556  1.00                 C  
ATOM   1419  C   VAL   242     144.760 217.431 226.908  1.00                 C  
ATOM   1420  O   VAL   242     143.761 217.930 226.370  1.00                 O  
ATOM   1421  CB  VAL   242     144.689 214.962 226.473  1.00                 C  
ATOM   1422  CG1 VAL   242     143.440 215.056 225.610  1.00                 C  
ATOM   1423  CG2 VAL   242     145.942 215.070 225.618  1.00                 C  
ATOM   1424  N   PHE   243     145.952 218.040 226.968  1.00                 N  
ATOM   1425  CA  PHE   243     146.242 219.335 226.357  1.00                 C  
ATOM   1426  C   PHE   243     147.127 219.030 225.146  1.00                 C  
ATOM   1427  O   PHE   243     148.271 218.594 225.320  1.00                 O  
ATOM   1428  CB  PHE   243     146.913 220.266 227.368  1.00                 C  
ATOM   1429  CG  PHE   243     146.034 220.636 228.528  1.00                 C  
ATOM   1430  CZ  PHE   243     144.405 221.327 230.672  1.00                 C  
ATOM   1431  CD1 PHE   243     145.915 219.795 229.621  1.00                 C  
ATOM   1432  CE1 PHE   243     145.106 220.136 230.689  1.00                 C  
ATOM   1433  CD2 PHE   243     145.326 221.825 228.527  1.00                 C  
ATOM   1434  CE2 PHE   243     144.517 222.165 229.595  1.00                 C  
ATOM   1435  N   VAL   244     146.650 219.279 223.927  1.00                 N  
ATOM   1436  CA  VAL   244     147.371 218.803 222.753  1.00                 C  
ATOM   1437  C   VAL   244     147.865 219.992 221.945  1.00                 C  
ATOM   1438  O   VAL   244     147.190 221.020 221.847  1.00                 O  
ATOM   1439  CB  VAL   244     146.492 217.884 221.885  1.00                 C  
ATOM   1440  CG1 VAL   244     147.240 217.460 220.631  1.00                 C  
ATOM   1441  CG2 VAL   244     146.047 216.666 222.681  1.00                 C  
ATOM   1442  N   VAL   245     149.055 219.863 221.379  1.00                 N  
ATOM   1443  CA  VAL   245     149.567 220.793 220.383  1.00                 C  
ATOM   1444  C   VAL   245     149.455 220.198 218.985  1.00                 C  
ATOM   1445  O   VAL   245     149.956 219.093 218.748  1.00                 O  
ATOM   1446  CB  VAL   245     151.028 221.184 220.674  1.00                 C  
ATOM   1447  CG1 VAL   245     151.561 222.103 219.585  1.00                 C  
ATOM   1448  CG2 VAL   245     151.140 221.848 222.038  1.00                 C  
ATOM   1449  N   PHE   246     148.842 220.915 218.049  1.00                 N  
ATOM   1450  CA  PHE   246     148.761 220.356 216.705  1.00                 C  
ATOM   1451  C   PHE   246     149.278 221.460 215.803  1.00                 C  
ATOM   1452  O   PHE   246     148.776 222.581 215.858  1.00                 O  
ATOM   1453  CB  PHE   246     147.326 219.929 216.388  1.00                 C  
ATOM   1454  CG  PHE   246     147.161 219.330 215.021  1.00                 C  
ATOM   1455  CZ  PHE   246     146.851 218.227 212.488  1.00                 C  
ATOM   1456  CD1 PHE   246     147.514 218.013 214.778  1.00                 C  
ATOM   1457  CE1 PHE   246     147.361 217.462 213.520  1.00                 C  
ATOM   1458  CD2 PHE   246     146.652 220.082 213.977  1.00                 C  
ATOM   1459  CE2 PHE   246     146.499 219.530 212.719  1.00                 C  
ATOM   1460  N   TYR   247     150.129 221.095 214.851  1.00                 N  
ATOM   1461  CA  TYR   247     150.730 222.045 213.925  1.00                 C  
ATOM   1462  C   TYR   247     150.413 221.801 212.463  1.00                 C  
ATOM   1463  O   TYR   247     150.242 220.661 212.024  1.00                 O  
ATOM   1464  CB  TYR   247     152.252 222.057 214.082  1.00                 C  
ATOM   1465  CG  TYR   247     152.724 222.537 215.436  1.00                 C  
ATOM   1466  OH  TYR   247     154.015 223.843 219.167  1.00                 O  
ATOM   1467  CZ  TYR   247     153.589 223.412 217.932  1.00                 C  
ATOM   1468  CD1 TYR   247     152.455 221.803 216.584  1.00                 C  
ATOM   1469  CE1 TYR   247     152.882 222.234 217.826  1.00                 C  
ATOM   1470  CD2 TYR   247     153.437 223.722 215.562  1.00                 C  
ATOM   1471  CE2 TYR   247     153.873 224.168 216.795  1.00                 C  
ATOM   1472  N   SER   248     150.373 222.897 211.712  1.00                 N  
ATOM   1473  CA  SER   248     150.094 222.787 210.296  1.00                 C  
ATOM   1474  C   SER   248     151.390 222.474 209.567  1.00                 C  
ATOM   1475  O   SER   248     151.378 221.751 208.567  1.00                 O  
ATOM   1476  CB  SER   248     149.458 224.077 209.773  1.00                 C  
ATOM   1477  OG  SER   248     150.369 225.159 209.842  1.00                 O  
ATOM   1478  N   GLY   249     152.507 223.011 210.049  1.00                 N  
ATOM   1479  CA  GLY   249     153.760 222.848 209.345  1.00                 C  
ATOM   1480  C   GLY   249     154.226 221.407 209.421  1.00                 C  
ATOM   1481  O   GLY   249     154.036 220.719 210.422  1.00                 O  
ATOM   1482  N   GLU   250     154.899 220.955 208.366  1.00                 N  
ATOM   1483  CA  GLU   250     155.231 219.539 208.287  1.00                 C  
ATOM   1484  C   GLU   250     156.411 219.209 209.187  1.00                 C  
ATOM   1485  O   GLU   250     156.415 218.169 209.852  1.00                 O  
ATOM   1486  CB  GLU   250     155.540 219.141 206.842  1.00                 C  
ATOM   1487  CD  GLU   250     154.688 218.825 204.486  1.00                 C  
ATOM   1488  CG  GLU   250     154.335 219.178 205.917  1.00                 C  
ATOM   1489  OE1 GLU   250     155.895 218.731 204.177  1.00                 O  
ATOM   1490  OE2 GLU   250     153.758 218.642 203.672  1.00                 O  
ATOM   1491  N   ARG   251     157.413 220.090 209.233  1.00                 N  
ATOM   1492  CA  ARG   251     158.599 219.829 210.040  1.00                 C  
ATOM   1493  C   ARG   251     158.213 219.830 211.503  1.00                 C  
ATOM   1494  O   ARG   251     158.598 218.938 212.271  1.00                 O  
ATOM   1495  CB  ARG   251     159.682 220.871 209.754  1.00                 C  
ATOM   1496  CD  ARG   251     161.335 221.848 208.138  1.00                 C  
ATOM   1497  NE  ARG   251     161.965 221.734 206.825  1.00                 N  
ATOM   1498  CG  ARG   251     160.311 220.751 208.376  1.00                 C  
ATOM   1499  CZ  ARG   251     162.799 222.635 206.316  1.00                 C  
ATOM   1500  NH1 ARG   251     163.324 222.447 205.113  1.00                 N  
ATOM   1501  NH2 ARG   251     163.106 223.722 207.010  1.00                 N  
ATOM   1502  N   ALA   252     157.323 220.734 211.868  1.00                 N  
ATOM   1503  CA  ALA   252     156.961 220.798 213.260  1.00                 C  
ATOM   1504  C   ALA   252     155.920 219.751 213.555  1.00                 C  
ATOM   1505  O   ALA   252     155.874 219.247 214.677  1.00                 O  
ATOM   1506  CB  ALA   252     156.453 222.188 213.612  1.00                 C  
ATOM   1507  N   LYS   253     155.060 219.418 212.591  1.00                 N  
ATOM   1508  CA  LYS   253     154.114 218.370 212.922  1.00                 C  
ATOM   1509  C   LYS   253     154.886 217.081 213.141  1.00                 C  
ATOM   1510  O   LYS   253     154.553 216.295 214.030  1.00                 O  
ATOM   1511  CB  LYS   253     153.071 218.219 211.812  1.00                 C  
ATOM   1512  CD  LYS   253     150.936 217.165 211.018  1.00                 C  
ATOM   1513  CE  LYS   253     149.863 216.130 211.311  1.00                 C  
ATOM   1514  CG  LYS   253     151.998 217.184 212.106  1.00                 C  
ATOM   1515  NZ  LYS   253     148.816 216.101 210.254  1.00                 N  
ATOM   1516  N   SER   254     155.928 216.857 212.334  1.00                 N  
ATOM   1517  CA  SER   254     156.735 215.647 212.458  1.00                 C  
ATOM   1518  C   SER   254     157.435 215.649 213.806  1.00                 C  
ATOM   1519  O   SER   254     157.514 214.626 214.499  1.00                 O  
ATOM   1520  CB  SER   254     157.746 215.557 211.313  1.00                 C  
ATOM   1521  OG  SER   254     157.091 215.385 210.068  1.00                 O  
ATOM   1522  N   LYS   255     157.826 216.847 214.236  1.00                 N  
ATOM   1523  CA  LYS   255     158.529 217.030 215.491  1.00                 C  
ATOM   1524  C   LYS   255     157.608 216.666 216.634  1.00                 C  
ATOM   1525  O   LYS   255     157.967 215.877 217.517  1.00                 O  
ATOM   1526  CB  LYS   255     159.026 218.471 215.621  1.00                 C  
ATOM   1527  CD  LYS   255     160.342 220.168 216.921  1.00                 C  
ATOM   1528  CE  LYS   255     161.116 220.445 218.199  1.00                 C  
ATOM   1529  CG  LYS   255     159.811 218.744 216.894  1.00                 C  
ATOM   1530  NZ  LYS   255     161.643 221.837 218.239  1.00                 N  
ATOM   1531  N   ILE   256     156.401 217.223 216.619  1.00                 N  
ATOM   1532  CA  ILE   256     155.501 216.991 217.729  1.00                 C  
ATOM   1533  C   ILE   256     155.071 215.552 217.666  1.00                 C  
ATOM   1534  O   ILE   256     154.754 214.952 218.694  1.00                 O  
ATOM   1535  CB  ILE   256     154.298 217.952 217.690  1.00                 C  
ATOM   1536  CD1 ILE   256     152.141 218.457 216.429  1.00                 C  
ATOM   1537  CG1 ILE   256     153.443 217.686 216.450  1.00                 C  
ATOM   1538  CG2 ILE   256     154.768 219.397 217.756  1.00                 C  
ATOM   1539  N   LEU   257     154.985 214.986 216.463  1.00                 N  
ATOM   1540  CA  LEU   257     154.617 213.590 216.374  1.00                 C  
ATOM   1541  C   LEU   257     155.634 212.805 217.170  1.00                 C  
ATOM   1542  O   LEU   257     155.284 211.975 218.014  1.00                 O  
ATOM   1543  CB  LEU   257     154.561 213.143 214.912  1.00                 C  
ATOM   1544  CG  LEU   257     154.226 211.670 214.666  1.00                 C  
ATOM   1545  CD1 LEU   257     152.846 211.334 215.209  1.00                 C  
ATOM   1546  CD2 LEU   257     154.306 211.342 213.183  1.00                 C  
ATOM   1547  N   LYS   258     156.915 213.103 216.941  1.00                 N  
ATOM   1548  CA  LYS   258     157.966 212.366 217.622  1.00                 C  
ATOM   1549  C   LYS   258     157.880 212.590 219.123  1.00                 C  
ATOM   1550  O   LYS   258     158.049 211.655 219.915  1.00                 O  
ATOM   1551  CB  LYS   258     159.341 212.783 217.096  1.00                 C  
ATOM   1552  CD  LYS   258     161.002 212.778 215.214  1.00                 C  
ATOM   1553  CE  LYS   258     161.288 212.320 213.793  1.00                 C  
ATOM   1554  CG  LYS   258     159.632 212.313 215.680  1.00                 C  
ATOM   1555  NZ  LYS   258     162.609 212.805 213.309  1.00                 N  
ATOM   1556  N   ILE   259     157.571 213.821 219.528  1.00                 N  
ATOM   1557  CA  ILE   259     157.572 214.159 220.946  1.00                 C  
ATOM   1558  C   ILE   259     156.414 213.463 221.645  1.00                 C  
ATOM   1559  O   ILE   259     156.571 212.850 222.708  1.00                 O  
ATOM   1560  CB  ILE   259     157.497 215.682 221.163  1.00                 C  
ATOM   1561  CD1 ILE   259     158.680 217.863 220.580  1.00                 C  
ATOM   1562  CG1 ILE   259     158.776 216.356 220.662  1.00                 C  
ATOM   1563  CG2 ILE   259     157.225 215.998 222.626  1.00                 C  
ATOM   1564  N   CYS   260     155.231 213.554 221.044  1.00                 N  
ATOM   1565  CA  CYS   260     154.007 213.041 221.627  1.00                 C  
ATOM   1566  C   CYS   260     154.002 211.526 221.611  1.00                 C  
ATOM   1567  O   CYS   260     153.421 210.894 222.501  1.00                 O  
ATOM   1568  CB  CYS   260     152.788 213.585 220.879  1.00                 C  
ATOM   1569  SG  CYS   260     152.630 212.992 219.178  1.00                 S  
ATOM   1570  N   GLU   261     154.679 210.929 220.632  1.00                 N  
ATOM   1571  CA  GLU   261     154.769 209.482 220.583  1.00                 C  
ATOM   1572  C   GLU   261     155.802 208.989 221.571  1.00                 C  
ATOM   1573  O   GLU   261     155.642 207.892 222.116  1.00                 O  
ATOM   1574  CB  GLU   261     155.113 209.014 219.167  1.00                 C  
ATOM   1575  CD  GLU   261     152.742 208.519 218.450  1.00                 C  
ATOM   1576  CG  GLU   261     154.020 209.276 218.144  1.00                 C  
ATOM   1577  OE1 GLU   261     152.824 207.305 218.730  1.00                 O  
ATOM   1578  OE2 GLU   261     151.659 209.140 218.409  1.00                 O  
ATOM   1579  N   ALA   262     156.867 209.756 221.813  1.00                 N  
ATOM   1580  CA  ALA   262     157.801 209.312 222.825  1.00                 C  
ATOM   1581  C   ALA   262     157.069 209.261 224.147  1.00                 C  
ATOM   1582  O   ALA   262     157.292 208.368 224.965  1.00                 O  
ATOM   1583  CB  ALA   262     159.003 210.242 222.881  1.00                 C  
ATOM   1584  N   PHE   263     156.158 210.206 224.352  1.00                 N  
ATOM   1585  CA  PHE   263     155.348 210.220 225.552  1.00                 C  
ATOM   1586  C   PHE   263     154.318 209.108 225.423  1.00                 C  
ATOM   1587  O   PHE   263     153.903 208.756 224.316  1.00                 O  
ATOM   1588  CB  PHE   263     154.692 211.589 225.740  1.00                 C  
ATOM   1589  CG  PHE   263     153.883 211.707 227.000  1.00                 C  
ATOM   1590  CZ  PHE   263     152.381 211.922 229.329  1.00                 C  
ATOM   1591  CD1 PHE   263     154.502 211.920 228.219  1.00                 C  
ATOM   1592  CE1 PHE   263     153.758 212.028 229.379  1.00                 C  
ATOM   1593  CD2 PHE   263     152.504 211.603 226.967  1.00                 C  
ATOM   1594  CE2 PHE   263     151.760 211.711 228.126  1.00                 C  
ATOM   1595  N   GLY   264     153.915 208.529 226.550  1.00                 N  
ATOM   1596  CA  GLY   264     152.843 207.546 226.441  1.00                 C  
ATOM   1597  C   GLY   264     151.532 208.236 226.086  1.00                 C  
ATOM   1598  O   GLY   264     150.749 208.580 226.977  1.00                 O  
ATOM   1599  N   ALA   265     151.279 208.441 224.794  1.00                 N  
ATOM   1600  CA  ALA   265     150.061 209.084 224.319  1.00                 C  
ATOM   1601  C   ALA   265     149.554 208.340 223.095  1.00                 C  
ATOM   1602  O   ALA   265     150.349 207.832 222.297  1.00                 O  
ATOM   1603  CB  ALA   265     150.323 210.549 224.005  1.00                 C  
ATOM   1604  N   ASN   266     148.236 208.275 222.930  1.00                 N  
ATOM   1605  CA  ASN   266     147.677 207.686 221.722  1.00                 C  
ATOM   1606  C   ASN   266     147.175 208.760 220.763  1.00                 C  
ATOM   1607  O   ASN   266     146.299 209.555 221.122  1.00                 O  
ATOM   1608  CB  ASN   266     146.551 206.711 222.073  1.00                 C  
ATOM   1609  CG  ASN   266     147.045 205.504 222.845  1.00                 C  
ATOM   1610  OD1 ASN   266     148.229 205.169 222.801  1.00                 O  
ATOM   1611  ND2 ASN   266     146.137 204.845 223.555  1.00                 N  
ATOM   1612  N   ARG   267     147.734 208.783 219.551  1.00                 N  
ATOM   1613  CA  ARG   267     147.331 209.694 218.474  1.00                 C  
ATOM   1614  C   ARG   267     146.894 208.785 217.330  1.00                 C  
ATOM   1615  O   ARG   267     147.626 208.592 216.358  1.00                 O  
ATOM   1616  CB  ARG   267     148.486 210.625 218.099  1.00                 C  
ATOM   1617  CD  ARG   267     147.728 212.637 219.394  1.00                 C  
ATOM   1618  NE  ARG   267     147.424 213.385 218.177  1.00                 N  
ATOM   1619  CG  ARG   267     148.847 211.631 219.180  1.00                 C  
ATOM   1620  CZ  ARG   267     148.065 214.486 217.797  1.00                 C  
ATOM   1621  NH1 ARG   267     147.719 215.100 216.674  1.00                 N  
ATOM   1622  NH2 ARG   267     149.051 214.969 218.540  1.00                 N  
ATOM   1623  N   TYR   268     145.708 208.247 217.438  1.00                 N  
ATOM   1624  CA  TYR   268     145.171 207.286 216.481  1.00                 C  
ATOM   1625  C   TYR   268     144.362 207.933 215.365  1.00                 C  
ATOM   1626  O   TYR   268     144.572 207.661 214.178  1.00                 O  
ATOM   1627  CB  TYR   268     144.294 206.254 217.193  1.00                 C  
ATOM   1628  CG  TYR   268     145.062 205.321 218.102  1.00                 C  
ATOM   1629  OH  TYR   268     147.172 202.766 220.614  1.00                 O  
ATOM   1630  CZ  TYR   268     146.474 203.610 219.781  1.00                 C  
ATOM   1631  CD1 TYR   268     145.406 205.707 219.391  1.00                 C  
ATOM   1632  CE1 TYR   268     146.107 204.861 220.229  1.00                 C  
ATOM   1633  CD2 TYR   268     145.440 204.057 217.668  1.00                 C  
ATOM   1634  CE2 TYR   268     146.142 203.197 218.492  1.00                 C  
ATOM   1635  N   PRO   269     143.438 208.805 215.738  1.00                 N  
ATOM   1636  CA  PRO   269     142.593 209.502 214.766  1.00                 C  
ATOM   1637  C   PRO   269     143.282 210.652 214.050  1.00                 C  
ATOM   1638  O   PRO   269     144.319 211.164 214.472  1.00                 O  
ATOM   1639  CB  PRO   269     141.424 210.027 215.601  1.00                 C  
ATOM   1640  CD  PRO   269     143.022 209.186 217.172  1.00                 C  
ATOM   1641  CG  PRO   269     142.010 210.275 216.951  1.00                 C  
ATOM   1642  N   PHE   270     142.678 211.026 212.922  1.00                 N  
ATOM   1643  CA  PHE   270     143.070 212.207 212.164  1.00                 C  
ATOM   1644  C   PHE   270     141.762 212.920 211.853  1.00                 C  
ATOM   1645  O   PHE   270     141.128 212.717 210.809  1.00                 O  
ATOM   1646  CB  PHE   270     143.856 211.805 210.914  1.00                 C  
ATOM   1647  CG  PHE   270     145.120 211.050 211.210  1.00                 C  
ATOM   1648  CZ  PHE   270     147.463 209.659 211.757  1.00                 C  
ATOM   1649  CD1 PHE   270     145.120 209.667 211.268  1.00                 C  
ATOM   1650  CE1 PHE   270     146.283 208.973 211.540  1.00                 C  
ATOM   1651  CD2 PHE   270     146.309 211.722 211.429  1.00                 C  
ATOM   1652  CE2 PHE   270     147.473 211.028 211.701  1.00                 C  
ATOM   1653  N   SER   271     141.341 213.774 212.784  1.00                 N  
ATOM   1654  CA  SER   271     140.100 214.552 212.672  1.00                 C  
ATOM   1655  C   SER   271     139.982 215.443 211.449  1.00                 C  
ATOM   1656  O   SER   271     140.960 216.025 210.984  1.00                 O  
ATOM   1657  CB  SER   271     139.911 215.439 213.904  1.00                 C  
ATOM   1658  OG  SER   271     138.758 216.253 213.775  1.00                 O  
ATOM   1659  N   GLU   272     138.762 215.531 210.921  1.00                 N  
ATOM   1660  CA  GLU   272     138.513 216.369 209.760  1.00                 C  
ATOM   1661  C   GLU   272     137.189 217.093 209.964  1.00                 C  
ATOM   1662  O   GLU   272     136.272 216.582 210.616  1.00                 O  
ATOM   1663  CB  GLU   272     138.501 215.526 208.483  1.00                 C  
ATOM   1664  CD  GLU   272     139.785 214.050 206.886  1.00                 C  
ATOM   1665  CG  GLU   272     139.826 214.848 208.174  1.00                 C  
ATOM   1666  OE1 GLU   272     138.681 213.877 206.329  1.00                 O  
ATOM   1667  OE2 GLU   272     140.858 213.598 206.433  1.00                 O  
ATOM   1668  N   ASP   273     137.093 218.277 209.357  1.00                 N  
ATOM   1669  CA  ASP   273     135.990 219.226 209.465  1.00                 C  
ATOM   1670  C   ASP   273     134.794 218.619 208.770  1.00                 C  
ATOM   1671  O   ASP   273     133.661 218.664 209.262  1.00                 O  
ATOM   1672  CB  ASP   273     136.381 220.574 208.856  1.00                 C  
ATOM   1673  CG  ASP   273     137.396 221.321 209.699  1.00                 C  
ATOM   1674  OD1 ASP   273     137.592 220.938 210.871  1.00                 O  
ATOM   1675  OD2 ASP   273     137.995 222.290 209.187  1.00                 O  
ATOM   1676  N   LEU   274     135.047 218.056 207.601  1.00                 N  
ATOM   1677  CA  LEU   274     133.990 217.428 206.818  1.00                 C  
ATOM   1678  C   LEU   274     133.236 216.382 207.613  1.00                 C  
ATOM   1679  O   LEU   274     133.820 215.607 208.375  1.00                 O  
ATOM   1680  CB  LEU   274     134.567 216.791 205.552  1.00                 C  
ATOM   1681  CG  LEU   274     135.150 217.752 204.514  1.00                 C  
ATOM   1682  CD1 LEU   274     135.821 216.984 203.387  1.00                 C  
ATOM   1683  CD2 LEU   274     134.067 218.666 203.961  1.00                 C  
ATOM   1684  N   GLY   275     131.920 216.372 207.431  1.00                 N  
ATOM   1685  CA  GLY   275     131.076 215.502 208.224  1.00                 C  
ATOM   1686  C   GLY   275     131.357 214.068 207.845  1.00                 C  
ATOM   1687  O   GLY   275     130.890 213.158 208.528  1.00                 O  
ATOM   1688  N   ARG   276     132.084 213.876 206.743  1.00                 N  
ATOM   1689  CA  ARG   276     132.387 212.551 206.234  1.00                 C  
ATOM   1690  C   ARG   276     133.127 211.786 207.308  1.00                 C  
ATOM   1691  O   ARG   276     132.913 210.587 207.500  1.00                 O  
ATOM   1692  CB  ARG   276     133.207 212.646 204.946  1.00                 C  
ATOM   1693  CD  ARG   276     134.369 211.469 203.058  1.00                 C  
ATOM   1694  NE  ARG   276     135.679 212.044 203.353  1.00                 N  
ATOM   1695  CG  ARG   276     133.526 211.302 204.312  1.00                 C  
ATOM   1696  CZ  ARG   276     136.706 211.354 203.838  1.00                 C  
ATOM   1697  NH1 ARG   276     137.861 211.961 204.075  1.00                 N  
ATOM   1698  NH2 ARG   276     136.576 210.057 204.084  1.00                 N  
ATOM   1699  N   GLN   277     133.999 212.481 208.031  1.00                 N  
ATOM   1700  CA  GLN   277     134.762 211.825 209.072  1.00                 C  
ATOM   1701  C   GLN   277     133.823 211.458 210.206  1.00                 C  
ATOM   1702  O   GLN   277     133.997 210.414 210.841  1.00                 O  
ATOM   1703  CB  GLN   277     135.895 212.731 209.558  1.00                 C  
ATOM   1704  CD  GLN   277     137.580 210.896 209.972  1.00                 C  
ATOM   1705  CG  GLN   277     136.829 212.074 210.561  1.00                 C  
ATOM   1706  OE1 GLN   277     138.190 211.005 208.909  1.00                 O  
ATOM   1707  NE2 GLN   277     137.538 209.763 210.665  1.00                 N  
ATOM   1708  N   ALA   278     132.803 212.286 210.447  1.00                 N  
ATOM   1709  CA  ALA   278     131.839 211.963 211.495  1.00                 C  
ATOM   1710  C   ALA   278     131.043 210.740 211.076  1.00                 C  
ATOM   1711  O   ALA   278     130.730 209.867 211.892  1.00                 O  
ATOM   1712  CB  ALA   278     130.926 213.150 211.760  1.00                 C  
ATOM   1713  N   GLN   279     130.722 210.670 209.792  1.00                 N  
ATOM   1714  CA  GLN   279     129.984 209.546 209.250  1.00                 C  
ATOM   1715  C   GLN   279     130.823 208.294 209.408  1.00                 C  
ATOM   1716  O   GLN   279     130.317 207.221 209.763  1.00                 O  
ATOM   1717  CB  GLN   279     129.626 209.797 207.784  1.00                 C  
ATOM   1718  CD  GLN   279     128.332 211.178 206.112  1.00                 C  
ATOM   1719  CG  GLN   279     128.576 210.876 207.577  1.00                 C  
ATOM   1720  OE1 GLN   279     129.226 211.028 205.279  1.00                 O  
ATOM   1721  NE2 GLN   279     127.116 211.607 205.792  1.00                 N  
ATOM   1722  N   MET   280     132.127 208.445 209.192  1.00                 N  
ATOM   1723  CA  MET   280     133.057 207.341 209.346  1.00                 C  
ATOM   1724  C   MET   280     133.036 206.867 210.781  1.00                 C  
ATOM   1725  O   MET   280     133.023 205.662 211.047  1.00                 O  
ATOM   1726  CB  MET   280     134.466 207.765 208.928  1.00                 C  
ATOM   1727  SD  MET   280     136.234 208.698 207.009  1.00                 S  
ATOM   1728  CE  MET   280     137.307 207.312 207.377  1.00                 C  
ATOM   1729  CG  MET   280     134.625 208.006 207.435  1.00                 C  
ATOM   1730  N   ILE   281     133.104 207.799 211.726  1.00                 N  
ATOM   1731  CA  ILE   281     133.101 207.378 213.118  1.00                 C  
ATOM   1732  C   ILE   281     131.793 206.679 213.461  1.00                 C  
ATOM   1733  O   ILE   281     131.783 205.726 214.242  1.00                 O  
ATOM   1734  CB  ILE   281     133.332 208.568 214.068  1.00                 C  
ATOM   1735  CD1 ILE   281     135.852 208.185 214.133  1.00                 C  
ATOM   1736  CG1 ILE   281     134.728 209.158 213.854  1.00                 C  
ATOM   1737  CG2 ILE   281     133.111 208.147 215.513  1.00                 C  
ATOM   1738  N   THR   282     130.673 207.149 212.905  1.00                 N  
ATOM   1739  CA  THR   282     129.395 206.507 213.195  1.00                 C  
ATOM   1740  C   THR   282     129.434 205.069 212.701  1.00                 C  
ATOM   1741  O   THR   282     129.048 204.124 213.411  1.00                 O  
ATOM   1742  CB  THR   282     128.222 207.266 212.547  1.00                 C  
ATOM   1743  OG1 THR   282     128.154 208.593 213.083  1.00                 O  
ATOM   1744  CG2 THR   282     126.907 206.558 212.833  1.00                 C  
ATOM   1745  N   GLU   283     129.964 204.898 211.490  1.00                 N  
ATOM   1746  CA  GLU   283     130.137 203.576 210.924  1.00                 C  
ATOM   1747  C   GLU   283     131.018 202.711 211.797  1.00                 C  
ATOM   1748  O   GLU   283     130.727 201.532 212.026  1.00                 O  
ATOM   1749  CB  GLU   283     130.730 203.669 209.517  1.00                 C  
ATOM   1750  CD  GLU   283     130.421 204.383 207.114  1.00                 C  
ATOM   1751  CG  GLU   283     129.775 204.233 208.477  1.00                 C  
ATOM   1752  OE1 GLU   283     131.657 204.228 207.021  1.00                 O  
ATOM   1753  OE2 GLU   283     129.691 204.655 206.137  1.00                 O  
ATOM   1754  N   VAL   284     132.113 203.281 212.295  1.00                 N  
ATOM   1755  CA  VAL   284     132.973 202.474 213.140  1.00                 C  
ATOM   1756  C   VAL   284     132.198 202.097 214.383  1.00                 C  
ATOM   1757  O   VAL   284     132.401 201.018 214.936  1.00                 O  
ATOM   1758  CB  VAL   284     134.274 203.218 213.495  1.00                 C  
ATOM   1759  CG1 VAL   284     135.059 202.446 214.545  1.00                 C  
ATOM   1760  CG2 VAL   284     135.118 203.439 212.249  1.00                 C  
ATOM   1761  N   SER   285     131.428 203.040 214.940  1.00                 N  
ATOM   1762  CA  SER   285     130.723 202.745 216.179  1.00                 C  
ATOM   1763  C   SER   285     129.875 201.501 215.970  1.00                 C  
ATOM   1764  O   SER   285     129.772 200.626 216.843  1.00                 O  
ATOM   1765  CB  SER   285     129.867 203.939 216.606  1.00                 C  
ATOM   1766  OG  SER   285     130.677 205.050 216.950  1.00                 O  
ATOM   1767  N   GLY   286     129.274 201.412 214.775  1.00                 N  
ATOM   1768  CA  GLY   286     128.479 200.243 214.416  1.00                 C  
ATOM   1769  C   GLY   286     129.352 199.002 214.360  1.00                 C  
ATOM   1770  O   GLY   286     128.976 197.934 214.864  1.00                 O  
ATOM   1771  N   ARG   287     130.542 199.138 213.773  1.00                 N  
ATOM   1772  CA  ARG   287     131.394 197.967 213.627  1.00                 C  
ATOM   1773  C   ARG   287     131.853 197.511 214.998  1.00                 C  
ATOM   1774  O   ARG   287     132.019 196.315 215.241  1.00                 O  
ATOM   1775  CB  ARG   287     132.587 198.282 212.723  1.00                 C  
ATOM   1776  CD  ARG   287     131.667 197.310 210.600  1.00                 C  
ATOM   1777  NE  ARG   287     131.393 197.531 209.182  1.00                 N  
ATOM   1778  CG  ARG   287     132.214 198.557 211.275  1.00                 C  
ATOM   1779  CZ  ARG   287     130.750 196.668 208.402  1.00                 C  
ATOM   1780  NH1 ARG   287     130.546 196.954 207.123  1.00                 N  
ATOM   1781  NH2 ARG   287     130.313 195.520 208.902  1.00                 N  
ATOM   1782  N   LEU   288     132.062 198.478 215.889  1.00                 N  
ATOM   1783  CA  LEU   288     132.474 198.249 217.270  1.00                 C  
ATOM   1784  C   LEU   288     131.403 197.485 218.030  1.00                 C  
ATOM   1785  O   LEU   288     131.699 196.548 218.781  1.00                 O  
ATOM   1786  CB  LEU   288     132.774 199.578 217.967  1.00                 C  
ATOM   1787  CG  LEU   288     133.236 199.490 219.423  1.00                 C  
ATOM   1788  CD1 LEU   288     134.527 198.693 219.531  1.00                 C  
ATOM   1789  CD2 LEU   288     133.422 200.880 220.012  1.00                 C  
ATOM   1790  N   SER   289     130.139 197.869 217.848  1.00                 N  
ATOM   1791  CA  SER   289     129.088 197.121 218.521  1.00                 C  
ATOM   1792  C   SER   289     129.038 195.710 217.964  1.00                 C  
ATOM   1793  O   SER   289     128.835 194.739 218.713  1.00                 O  
ATOM   1794  CB  SER   289     127.739 197.824 218.355  1.00                 C  
ATOM   1795  OG  SER   289     127.336 197.840 216.997  1.00                 O  
ATOM   1796  N   GLU   290     129.249 195.571 216.652  1.00                 N  
ATOM   1797  CA  GLU   290     129.243 194.229 216.097  1.00                 C  
ATOM   1798  C   GLU   290     130.379 193.448 216.734  1.00                 C  
ATOM   1799  O   GLU   290     130.236 192.263 217.060  1.00                 O  
ATOM   1800  CB  GLU   290     129.377 194.279 214.574  1.00                 C  
ATOM   1801  CD  GLU   290     128.346 194.927 212.361  1.00                 C  
ATOM   1802  CG  GLU   290     128.149 194.820 213.860  1.00                 C  
ATOM   1803  OE1 GLU   290     129.494 194.761 211.899  1.00                 O  
ATOM   1804  OE2 GLU   290     127.352 195.177 211.647  1.00                 O  
ATOM   1805  N   LEU   291     131.524 194.114 216.908  1.00                 N  
ATOM   1806  CA  LEU   291     132.694 193.459 217.460  1.00                 C  
ATOM   1807  C   LEU   291     132.352 192.949 218.841  1.00                 C  
ATOM   1808  O   LEU   291     132.773 191.860 219.235  1.00                 O  
ATOM   1809  CB  LEU   291     133.881 194.424 217.498  1.00                 C  
ATOM   1810  CG  LEU   291     135.195 193.862 218.044  1.00                 C  
ATOM   1811  CD1 LEU   291     135.671 192.691 217.198  1.00                 C  
ATOM   1812  CD2 LEU   291     136.262 194.944 218.097  1.00                 C  
ATOM   1813  N   LYS   292     131.656 193.779 219.621  1.00                 N  
ATOM   1814  CA  LYS   292     131.339 193.388 220.986  1.00                 C  
ATOM   1815  C   LYS   292     130.455 192.160 220.962  1.00                 C  
ATOM   1816  O   LYS   292     130.607 191.246 221.781  1.00                 O  
ATOM   1817  CB  LYS   292     130.660 194.540 221.729  1.00                 C  
ATOM   1818  CD  LYS   292     129.737 195.446 223.880  1.00                 C  
ATOM   1819  CE  LYS   292     129.394 195.135 225.328  1.00                 C  
ATOM   1820  CG  LYS   292     130.337 194.236 223.183  1.00                 C  
ATOM   1821  NZ  LYS   292     128.803 196.312 226.024  1.00                 N  
ATOM   1822  N   THR   293     129.531 192.118 220.002  1.00                 N  
ATOM   1823  CA  THR   293     128.641 190.970 219.909  1.00                 C  
ATOM   1824  C   THR   293     129.432 189.716 219.553  1.00                 C  
ATOM   1825  O   THR   293     129.195 188.626 220.097  1.00                 O  
ATOM   1826  CB  THR   293     127.530 191.200 218.868  1.00                 C  
ATOM   1827  OG1 THR   293     126.737 192.330 219.253  1.00                 O  
ATOM   1828  CG2 THR   293     126.626 189.981 218.775  1.00                 C  
ATOM   1829  N   THR   294     130.460 189.890 218.725  1.00                 N  
ATOM   1830  CA  THR   294     131.307 188.764 218.359  1.00                 C  
ATOM   1831  C   THR   294     132.108 188.315 219.562  1.00                 C  
ATOM   1832  O   THR   294     132.330 187.116 219.762  1.00                 O  
ATOM   1833  CB  THR   294     132.252 189.123 217.197  1.00                 C  
ATOM   1834  OG1 THR   294     131.480 189.475 216.042  1.00                 O  
ATOM   1835  CG2 THR   294     133.139 187.938 216.846  1.00                 C  
ATOM   1836  N   ILE   295     132.631 189.266 220.329  1.00                 N  
ATOM   1837  CA  ILE   295     133.378 188.891 221.515  1.00                 C  
ATOM   1838  C   ILE   295     132.486 188.088 222.440  1.00                 C  
ATOM   1839  O   ILE   295     132.926 187.107 223.048  1.00                 O  
ATOM   1840  CB  ILE   295     133.945 190.126 222.239  1.00                 C  
ATOM   1841  CD1 ILE   295     135.446 192.156 221.889  1.00                 C  
ATOM   1842  CG1 ILE   295     135.034 190.788 221.393  1.00                 C  
ATOM   1843  CG2 ILE   295     134.453 189.747 223.621  1.00                 C  
ATOM   1844  N   ASP   296     131.220 188.494 222.549  1.00                 N  
ATOM   1845  CA  ASP   296     130.302 187.789 223.430  1.00                 C  
ATOM   1846  C   ASP   296     130.111 186.367 222.936  1.00                 C  
ATOM   1847  O   ASP   296     130.065 185.422 223.733  1.00                 O  
ATOM   1848  CB  ASP   296     128.962 188.524 223.507  1.00                 C  
ATOM   1849  CG  ASP   296     129.050 189.815 224.296  1.00                 C  
ATOM   1850  OD1 ASP   296     130.059 190.010 225.006  1.00                 O  
ATOM   1851  OD2 ASP   296     128.110 190.632 224.205  1.00                 O  
ATOM   1852  N   ALA   297     130.129 186.188 221.616  1.00                 N  
ATOM   1853  CA  ALA   297     129.951 184.846 221.078  1.00                 C  
ATOM   1854  C   ALA   297     131.199 184.016 221.327  1.00                 C  
ATOM   1855  O   ALA   297     131.118 182.840 221.711  1.00                 O  
ATOM   1856  CB  ALA   297     129.634 184.908 219.592  1.00                 C  
ATOM   1857  N   GLY   298     132.364 184.629 221.141  1.00                 N  
ATOM   1858  CA  GLY   298     133.611 183.899 221.282  1.00                 C  
ATOM   1859  C   GLY   298     133.777 183.475 222.731  1.00                 C  
ATOM   1860  O   GLY   298     134.205 182.354 223.023  1.00                 O  
ATOM   1861  N   LEU   299     133.364 184.351 223.646  1.00                 N  
ATOM   1862  CA  LEU   299     133.421 184.075 225.075  1.00                 C  
ATOM   1863  C   LEU   299     132.457 182.959 225.453  1.00                 C  
ATOM   1864  O   LEU   299     132.791 182.099 226.275  1.00                 O  
ATOM   1865  CB  LEU   299     133.106 185.339 225.878  1.00                 C  
ATOM   1866  CG  LEU   299     134.142 186.462 225.809  1.00                 C  
ATOM   1867  CD1 LEU   299     133.626 187.713 226.503  1.00                 C  
ATOM   1868  CD2 LEU   299     135.458 186.018 226.429  1.00                 C  
ATOM   1869  N   GLY   300     131.260 182.954 224.859  1.00                 N  
ATOM   1870  CA  GLY   300     130.307 181.894 225.169  1.00                 C  
ATOM   1871  C   GLY   300     130.873 180.554 224.741  1.00                 C  
ATOM   1872  O   GLY   300     130.793 179.569 225.490  1.00                 O  
ATOM   1873  N   GLN   301     131.487 180.502 223.560  1.00                 N  
ATOM   1874  CA  GLN   301     132.024 179.216 223.146  1.00                 C  
ATOM   1875  C   GLN   301     133.143 178.851 224.102  1.00                 C  
ATOM   1876  O   GLN   301     133.292 177.684 224.477  1.00                 O  
ATOM   1877  CB  GLN   301     132.512 179.280 221.697  1.00                 C  
ATOM   1878  CD  GLN   301     131.869 176.919 221.070  1.00                 C  
ATOM   1879  CG  GLN   301     132.982 177.946 221.141  1.00                 C  
ATOM   1880  OE1 GLN   301     130.820 177.168 220.476  1.00                 O  
ATOM   1881  NE2 GLN   301     132.096 175.760 221.676  1.00                 N  
ATOM   1882  N   ARG   302     133.990 179.836 224.427  1.00                 N  
ATOM   1883  CA  ARG   302     135.152 179.592 225.269  1.00                 C  
ATOM   1884  C   ARG   302     134.694 178.945 226.566  1.00                 C  
ATOM   1885  O   ARG   302     135.260 177.950 227.031  1.00                 O  
ATOM   1886  CB  ARG   302     135.904 180.897 225.536  1.00                 C  
ATOM   1887  CD  ARG   302     137.863 182.060 226.590  1.00                 C  
ATOM   1888  NE  ARG   302     139.083 181.914 227.379  1.00                 N  
ATOM   1889  CG  ARG   302     137.158 180.730 226.379  1.00                 C  
ATOM   1890  CZ  ARG   302     139.121 181.930 228.707  1.00                 C  
ATOM   1891  NH1 ARG   302     140.278 181.789 229.340  1.00                 N  
ATOM   1892  NH2 ARG   302     138.001 182.087 229.400  1.00                 N  
ATOM   1893  N   ASN   303     133.622 179.500 227.141  1.00                 N  
ATOM   1894  CA  ASN   303     133.109 179.045 228.426  1.00                 C  
ATOM   1895  C   ASN   303     132.544 177.639 228.298  1.00                 C  
ATOM   1896  O   ASN   303     132.765 176.783 229.170  1.00                 O  
ATOM   1897  CB  ASN   303     132.053 180.017 228.956  1.00                 C  
ATOM   1898  CG  ASN   303     132.656 181.316 229.456  1.00                 C  
ATOM   1899  OD1 ASN   303     133.845 181.380 229.768  1.00                 O  
ATOM   1900  ND2 ASN   303     131.834 182.356 229.533  1.00                 N  
ATOM   1901  N   ILE   304     131.867 177.369 227.181  1.00                 N  
ATOM   1902  CA  ILE   304     131.203 176.082 227.015  1.00                 C  
ATOM   1903  C   ILE   304     132.258 174.996 226.893  1.00                 C  
ATOM   1904  O   ILE   304     132.194 173.958 227.570  1.00                 O  
ATOM   1905  CB  ILE   304     130.266 176.084 225.792  1.00                 C  
ATOM   1906  CD1 ILE   304     128.263 177.296 224.785  1.00                 C  
ATOM   1907  CG1 ILE   304     129.086 177.029 226.026  1.00                 C  
ATOM   1908  CG2 ILE   304     129.806 174.670 225.473  1.00                 C  
ATOM   1909  N   LEU   305     133.314 175.313 226.151  1.00                 N  
ATOM   1910  CA  LEU   305     134.391 174.378 225.891  1.00                 C  
ATOM   1911  C   LEU   305     135.163 174.140 227.174  1.00                 C  
ATOM   1912  O   LEU   305     135.571 173.013 227.466  1.00                 O  
ATOM   1913  CB  LEU   305     135.307 174.909 224.786  1.00                 C  
ATOM   1914  CG  LEU   305     134.705 174.978 223.382  1.00                 C  
ATOM   1915  CD1 LEU   305     135.654 175.681 222.424  1.00                 C  
ATOM   1916  CD2 LEU   305     134.373 173.585 222.870  1.00                 C  
ATOM   1917  N   LEU   306     135.410 175.196 227.947  1.00                 N  
ATOM   1918  CA  LEU   306     136.172 174.993 229.166  1.00                 C  
ATOM   1919  C   LEU   306     135.386 174.152 230.167  1.00                 C  
ATOM   1920  O   LEU   306     135.971 173.295 230.841  1.00                 O  
ATOM   1921  CB  LEU   306     136.552 176.337 229.790  1.00                 C  
ATOM   1922  CG  LEU   306     137.563 177.183 229.014  1.00                 C  
ATOM   1923  CD1 LEU   306     137.718 178.556 229.651  1.00                 C  
ATOM   1924  CD2 LEU   306     138.910 176.480 228.941  1.00                 C  
ATOM   1925  N   GLN   307     134.067 174.358 230.290  1.00                 N  
ATOM   1926  CA  GLN   307     133.363 173.532 231.271  1.00                 C  
ATOM   1927  C   GLN   307     133.386 172.084 230.810  1.00                 C  
ATOM   1928  O   GLN   307     133.563 171.145 231.612  1.00                 O  
ATOM   1929  CB  GLN   307     131.928 174.029 231.459  1.00                 C  
ATOM   1930  CD  GLN   307     131.760 173.505 233.924  1.00                 C  
ATOM   1931  CG  GLN   307     131.157 173.302 232.548  1.00                 C  
ATOM   1932  OE1 GLN   307     131.957 174.638 234.365  1.00                 O  
ATOM   1933  NE2 GLN   307     132.056 172.406 234.608  1.00                 N  
ATOM   1934  N   THR   308     133.279 171.904 229.496  1.00                 N  
ATOM   1935  CA  THR   308     133.341 170.575 228.914  1.00                 C  
ATOM   1936  C   THR   308     134.680 169.918 229.208  1.00                 C  
ATOM   1937  O   THR   308     134.748 168.744 229.608  1.00                 O  
ATOM   1938  CB  THR   308     133.110 170.614 227.392  1.00                 C  
ATOM   1939  OG1 THR   308     131.801 171.129 227.118  1.00                 O  
ATOM   1940  CG2 THR   308     133.216 169.217 226.801  1.00                 C  
ATOM   1941  N   ILE   309     135.752 170.694 229.094  1.00                 N  
ATOM   1942  CA  ILE   309     137.063 170.177 229.431  1.00                 C  
ATOM   1943  C   ILE   309     137.190 169.827 230.901  1.00                 C  
ATOM   1944  O   ILE   309     137.859 168.854 231.238  1.00                 O  
ATOM   1945  CB  ILE   309     138.176 171.172 229.054  1.00                 C  
ATOM   1946  CD1 ILE   309     138.528 170.102 226.767  1.00                 C  
ATOM   1947  CG1 ILE   309     138.225 171.368 227.537  1.00                 C  
ATOM   1948  CG2 ILE   309     139.515 170.709 229.608  1.00                 C  
ATOM   1949  N   GLY   310     136.609 170.613 231.800  1.00                 N  
ATOM   1950  CA  GLY   310     136.757 170.200 233.191  1.00                 C  
ATOM   1951  C   GLY   310     136.095 168.854 233.434  1.00                 C  
ATOM   1952  O   GLY   310     136.702 167.952 234.056  1.00                 O  
ATOM   1953  N   ASP   311     134.975 168.618 232.736  1.00                 N  
ATOM   1954  CA  ASP   311     134.309 167.335 232.916  1.00                 C  
ATOM   1955  C   ASP   311     135.137 166.211 232.324  1.00                 C  
ATOM   1956  O   ASP   311     135.141 165.100 232.858  1.00                 O  
ATOM   1957  CB  ASP   311     132.918 167.360 232.280  1.00                 C  
ATOM   1958  CG  ASP   311     131.940 168.224 233.052  1.00                 C  
ATOM   1959  OD1 ASP   311     132.245 168.578 234.209  1.00                 O  
ATOM   1960  OD2 ASP   311     130.867 168.546 232.498  1.00                 O  
ATOM   1961  N   LYS   312     135.849 166.474 231.235  1.00                 N  
ATOM   1962  CA  LYS   312     136.535 165.363 230.583  1.00                 C  
ATOM   1963  C   LYS   312     137.852 165.117 231.294  1.00                 C  
ATOM   1964  O   LYS   312     138.304 163.973 231.440  1.00                 O  
ATOM   1965  CB  LYS   312     136.752 165.664 229.099  1.00                 C  
ATOM   1966  CD  LYS   312     135.764 165.975 226.813  1.00                 C  
ATOM   1967  CE  LYS   312     134.488 165.971 225.986  1.00                 C  
ATOM   1968  CG  LYS   312     135.476 165.667 228.273  1.00                 C  
ATOM   1969  NZ  LYS   312     134.749 166.313 224.560  1.00                 N  
ATOM   1970  N   PHE   313     138.479 166.216 231.707  1.00                 N  
ATOM   1971  CA  PHE   313     139.821 166.235 232.247  1.00                 C  
ATOM   1972  C   PHE   313     139.874 165.506 233.562  1.00                 C  
ATOM   1973  O   PHE   313     140.870 164.833 233.854  1.00                 O  
ATOM   1974  CB  PHE   313     140.310 167.675 232.417  1.00                 C  
ATOM   1975  CG  PHE   313     141.725 167.780 232.908  1.00                 C  
ATOM   1976  CZ  PHE   313     144.343 167.975 233.822  1.00                 C  
ATOM   1977  CD1 PHE   313     142.772 167.940 232.016  1.00                 C  
ATOM   1978  CE1 PHE   313     144.075 168.037 232.468  1.00                 C  
ATOM   1979  CD2 PHE   313     142.011 167.720 234.260  1.00                 C  
ATOM   1980  CE2 PHE   313     143.313 167.817 234.712  1.00                 C  
ATOM   1981  N   GLU   314     138.798 165.552 234.357  1.00                 N  
ATOM   1982  CA  GLU   314     138.941 164.806 235.601  1.00                 C  
ATOM   1983  C   GLU   314     139.071 163.314 235.316  1.00                 C  
ATOM   1984  O   GLU   314     139.792 162.608 236.025  1.00                 O  
ATOM   1985  CB  GLU   314     137.751 165.071 236.525  1.00                 C  
ATOM   1986  CD  GLU   314     135.273 164.813 236.943  1.00                 C  
ATOM   1987  CG  GLU   314     136.437 164.489 236.028  1.00                 C  
ATOM   1988  OE1 GLU   314     135.515 165.090 238.137  1.00                 O  
ATOM   1989  OE2 GLU   314     134.119 164.789 236.467  1.00                 O  
ATOM   1990  N   LEU   315     138.409 162.837 234.266  1.00                 N  
ATOM   1991  CA  LEU   315     138.397 161.422 233.916  1.00                 C  
ATOM   1992  C   LEU   315     139.719 161.045 233.264  1.00                 C  
ATOM   1993  O   LEU   315     140.344 160.021 233.582  1.00                 O  
ATOM   1994  CB  LEU   315     137.222 161.110 232.987  1.00                 C  
ATOM   1995  CG  LEU   315     135.824 161.235 233.595  1.00                 C  
ATOM   1996  CD1 LEU   315     134.755 161.055 232.529  1.00                 C  
ATOM   1997  CD2 LEU   315     135.632 160.222 234.714  1.00                 C  
ATOM   1998  N   TRP   316     140.174 161.923 232.376  1.00                 N  
ATOM   1999  CA  TRP   316     141.382 161.690 231.606  1.00                 C  
ATOM   2000  C   TRP   316     142.613 161.708 232.484  1.00                 C  
ATOM   2001  O   TRP   316     143.569 160.990 232.194  1.00                 O  
ATOM   2002  CB  TRP   316     141.520 162.735 230.497  1.00                 C  
ATOM   2003  CG  TRP   316     140.535 162.559 229.382  1.00                 C  
ATOM   2004  CD1 TRP   316     139.445 163.338 229.121  1.00                 C  
ATOM   2005  NE1 TRP   316     138.779 162.868 228.015  1.00                 N  
ATOM   2006  CD2 TRP   316     140.551 161.539 228.375  1.00                 C  
ATOM   2007  CE2 TRP   316     139.441 161.763 227.540  1.00                 C  
ATOM   2008  CH2 TRP   316     139.994 159.898 226.201  1.00                 C  
ATOM   2009  CZ2 TRP   316     139.152 160.946 226.448  1.00                 C  
ATOM   2010  CE3 TRP   316     141.395 160.460 228.100  1.00                 C  
ATOM   2011  CZ3 TRP   316     141.104 159.653 227.016  1.00                 C  
ATOM   2012  N   ASN   317     142.622 162.503 233.552  1.00                 N  
ATOM   2013  CA  ASN   317     143.802 162.511 234.402  1.00                 C  
ATOM   2014  C   ASN   317     144.096 161.081 234.792  1.00                 C  
ATOM   2015  O   ASN   317     145.203 160.567 234.587  1.00                 O  
ATOM   2016  CB  ASN   317     143.581 163.415 235.616  1.00                 C  
ATOM   2017  CG  ASN   317     144.817 163.533 236.487  1.00                 C  
ATOM   2018  OD1 ASN   317     145.851 164.038 236.049  1.00                 O  
ATOM   2019  ND2 ASN   317     144.713 163.066 237.726  1.00                 N  
ATOM   2020  N   LEU   318     143.057 160.386 235.227  1.00                 N  
ATOM   2021  CA  LEU   318     143.228 159.039 235.721  1.00                 C  
ATOM   2022  C   LEU   318     143.521 158.134 234.552  1.00                 C  
ATOM   2023  O   LEU   318     144.445 157.317 234.594  1.00                 O  
ATOM   2024  CB  LEU   318     141.981 158.585 236.482  1.00                 C  
ATOM   2025  CG  LEU   318     141.707 159.285 237.815  1.00                 C  
ATOM   2026  CD1 LEU   318     140.351 158.876 238.369  1.00                 C  
ATOM   2027  CD2 LEU   318     142.805 158.974 238.820  1.00                 C  
ATOM   2028  N   LYS   319     142.750 158.279 233.482  1.00                 N  
ATOM   2029  CA  LYS   319     142.881 157.354 232.370  1.00                 C  
ATOM   2030  C   LYS   319     144.311 157.371 231.875  1.00                 C  
ATOM   2031  O   LYS   319     144.949 156.324 231.715  1.00                 O  
ATOM   2032  CB  LYS   319     141.906 157.721 231.250  1.00                 C  
ATOM   2033  CD  LYS   319     139.535 157.851 230.436  1.00                 C  
ATOM   2034  CE  LYS   319     138.075 157.603 230.778  1.00                 C  
ATOM   2035  CG  LYS   319     140.448 157.446 231.581  1.00                 C  
ATOM   2036  NZ  LYS   319     137.166 158.036 229.681  1.00                 N  
ATOM   2037  N   VAL   320     144.858 158.564 231.705  1.00                 N  
ATOM   2038  CA  VAL   320     146.161 158.724 231.092  1.00                 C  
ATOM   2039  C   VAL   320     147.227 158.309 232.081  1.00                 C  
ATOM   2040  O   VAL   320     148.182 157.604 231.735  1.00                 O  
ATOM   2041  CB  VAL   320     146.387 160.171 230.616  1.00                 C  
ATOM   2042  CG1 VAL   320     147.819 160.358 230.140  1.00                 C  
ATOM   2043  CG2 VAL   320     145.404 160.528 229.512  1.00                 C  
ATOM   2044  N   ARG   321     147.060 158.709 233.339  1.00                 N  
ATOM   2045  CA  ARG   321     148.051 158.407 234.355  1.00                 C  
ATOM   2046  C   ARG   321     148.188 156.901 234.480  1.00                 C  
ATOM   2047  O   ARG   321     149.302 156.360 234.463  1.00                 O  
ATOM   2048  CB  ARG   321     147.658 159.040 235.691  1.00                 C  
ATOM   2049  CD  ARG   321     148.256 159.547 238.076  1.00                 C  
ATOM   2050  NE  ARG   321     148.095 160.991 237.923  1.00                 N  
ATOM   2051  CG  ARG   321     148.704 158.884 236.783  1.00                 C  
ATOM   2052  CZ  ARG   321     149.096 161.864 237.976  1.00                 C  
ATOM   2053  NH1 ARG   321     148.854 163.159 237.827  1.00                 N  
ATOM   2054  NH2 ARG   321     150.336 161.440 238.179  1.00                 N  
ATOM   2055  N   LYS   322     147.057 156.206 234.423  1.00                 N  
ATOM   2056  CA  LYS   322     147.036 154.768 234.603  1.00                 C  
ATOM   2057  C   LYS   322     147.599 154.101 233.369  1.00                 C  
ATOM   2058  O   LYS   322     148.371 153.142 233.480  1.00                 O  
ATOM   2059  CB  LYS   322     145.613 154.284 234.888  1.00                 C  
ATOM   2060  CD  LYS   322     146.213 152.381 236.409  1.00                 C  
ATOM   2061  CE  LYS   322     146.010 150.904 236.708  1.00                 C  
ATOM   2062  CG  LYS   322     145.502 152.788 235.129  1.00                 C  
ATOM   2063  NZ  LYS   322     146.748 150.478 237.929  1.00                 N  
ATOM   2064  N   GLU   323     147.234 154.580 232.188  1.00                 N  
ATOM   2065  CA  GLU   323     147.712 153.883 231.013  1.00                 C  
ATOM   2066  C   GLU   323     149.219 154.029 230.986  1.00                 C  
ATOM   2067  O   GLU   323     149.937 153.088 230.638  1.00                 O  
ATOM   2068  CB  GLU   323     147.056 154.447 229.751  1.00                 C  
ATOM   2069  CD  GLU   323     146.730 154.268 227.253  1.00                 C  
ATOM   2070  CG  GLU   323     147.457 153.734 228.471  1.00                 C  
ATOM   2071  OE1 GLU   323     146.393 155.471 227.243  1.00                 O  
ATOM   2072  OE2 GLU   323     146.496 153.485 226.309  1.00                 O  
ATOM   2073  N   LYS   324     149.710 155.195 231.399  1.00                 N  
ATOM   2074  CA  LYS   324     151.138 155.422 231.338  1.00                 C  
ATOM   2075  C   LYS   324     151.798 154.466 232.300  1.00                 C  
ATOM   2076  O   LYS   324     152.844 153.892 231.998  1.00                 O  
ATOM   2077  CB  LYS   324     151.464 156.880 231.670  1.00                 C  
ATOM   2078  CD  LYS   324     153.178 158.708 231.799  1.00                 C  
ATOM   2079  CE  LYS   324     154.655 159.053 231.695  1.00                 C  
ATOM   2080  CG  LYS   324     152.940 157.225 231.567  1.00                 C  
ATOM   2081  NZ  LYS   324     154.903 160.504 231.921  1.00                 N  
ATOM   2082  N   ALA   325     151.214 154.332 233.487  1.00                 N  
ATOM   2083  CA  ALA   325     151.790 153.457 234.495  1.00                 C  
ATOM   2084  C   ALA   325     151.849 152.042 233.960  1.00                 C  
ATOM   2085  O   ALA   325     152.846 151.322 234.121  1.00                 O  
ATOM   2086  CB  ALA   325     150.978 153.521 235.779  1.00                 C  
ATOM   2087  N   ILE   326     150.814 151.674 233.224  1.00                 N  
ATOM   2088  CA  ILE   326     150.737 150.348 232.658  1.00                 C  
ATOM   2089  C   ILE   326     151.870 150.209 231.684  1.00                 C  
ATOM   2090  O   ILE   326     152.566 149.192 231.647  1.00                 O  
ATOM   2091  CB  ILE   326     149.372 150.098 231.990  1.00                 C  
ATOM   2092  CD1 ILE   326     146.868 150.082 232.465  1.00                 C  
ATOM   2093  CG1 ILE   326     148.265 150.041 233.044  1.00                 C  
ATOM   2094  CG2 ILE   326     149.416 148.834 231.146  1.00                 C  
ATOM   2095  N   TYR   327     152.075 151.242 230.881  1.00                 N  
ATOM   2096  CA  TYR   327     153.132 151.206 229.890  1.00                 C  
ATOM   2097  C   TYR   327     154.476 151.095 230.579  1.00                 C  
ATOM   2098  O   TYR   327     155.378 150.399 230.098  1.00                 O  
ATOM   2099  CB  TYR   327     153.077 152.451 229.003  1.00                 C  
ATOM   2100  CG  TYR   327     151.929 152.452 228.018  1.00                 C  
ATOM   2101  OH  TYR   327     148.772 152.471 225.312  1.00                 O  
ATOM   2102  CZ  TYR   327     149.817 152.463 226.208  1.00                 C  
ATOM   2103  CD1 TYR   327     151.334 153.642 227.622  1.00                 C  
ATOM   2104  CE1 TYR   327     150.284 153.653 226.722  1.00                 C  
ATOM   2105  CD2 TYR   327     151.446 151.262 227.489  1.00                 C  
ATOM   2106  CE2 TYR   327     150.397 151.253 226.589  1.00                 C  
ATOM   2107  N   HIS   328     154.626 151.765 231.713  1.00                 N  
ATOM   2108  CA  HIS   328     155.895 151.731 232.412  1.00                 C  
ATOM   2109  C   HIS   328     156.182 150.288 232.743  1.00                 C  
ATOM   2110  O   HIS   328     157.258 149.754 232.441  1.00                 O  
ATOM   2111  CB  HIS   328     155.842 152.611 233.662  1.00                 C  
ATOM   2112  CG  HIS   328     157.120 152.631 234.442  1.00                 C  
ATOM   2113  ND1 HIS   328     158.243 153.303 234.011  1.00                 N  
ATOM   2114  CE1 HIS   328     159.225 153.139 234.916  1.00                 C  
ATOM   2115  CD2 HIS   328     157.577 152.063 235.702  1.00                 C  
ATOM   2116  NE2 HIS   328     158.832 152.397 235.933  1.00                 N  
ATOM   2117  N   THR   329     155.185 149.624 233.321  1.00                 N  
ATOM   2118  CA  THR   329     155.362 148.246 233.743  1.00                 C  
ATOM   2119  C   THR   329     155.646 147.396 232.527  1.00                 C  
ATOM   2120  O   THR   329     156.440 146.453 232.580  1.00                 O  
ATOM   2121  CB  THR   329     154.124 147.722 234.494  1.00                 C  
ATOM   2122  OG1 THR   329     153.917 148.499 235.680  1.00                 O  
ATOM   2123  CG2 THR   329     154.318 146.267 234.892  1.00                 C  
ATOM   2124  N   LEU   330     154.961 147.682 231.428  1.00                 N  
ATOM   2125  CA  LEU   330     155.168 146.868 230.254  1.00                 C  
ATOM   2126  C   LEU   330     156.604 147.010 229.817  1.00                 C  
ATOM   2127  O   LEU   330     157.218 146.046 229.355  1.00                 O  
ATOM   2128  CB  LEU   330     154.202 147.278 229.141  1.00                 C  
ATOM   2129  CG  LEU   330     152.722 146.971 229.380  1.00                 C  
ATOM   2130  CD1 LEU   330     151.863 147.576 228.280  1.00                 C  
ATOM   2131  CD2 LEU   330     152.492 145.470 229.465  1.00                 C  
ATOM   2132  N   ASN   331     157.187 148.179 230.051  1.00                 N  
ATOM   2133  CA  ASN   331     158.592 148.320 229.743  1.00                 C  
ATOM   2134  C   ASN   331     159.372 147.542 230.771  1.00                 C  
ATOM   2135  O   ASN   331     160.461 147.033 230.499  1.00                 O  
ATOM   2136  CB  ASN   331     158.987 149.798 229.708  1.00                 C  
ATOM   2137  CG  ASN   331     158.772 150.490 231.040  1.00                 C  
ATOM   2138  OD1 ASN   331     158.205 149.911 231.967  1.00                 O  
ATOM   2139  ND2 ASN   331     159.225 151.734 231.139  1.00                 N  
ATOM   2140  N   MET   332     158.782 147.403 231.945  1.00                 N  
ATOM   2141  CA  MET   332     159.400 146.703 233.051  1.00                 C  
ATOM   2142  C   MET   332     159.195 145.210 232.808  1.00                 C  
ATOM   2143  O   MET   332     158.466 144.525 233.520  1.00                 O  
ATOM   2144  CB  MET   332     158.796 147.161 234.380  1.00                 C  
ATOM   2145  SD  MET   332     158.937 147.458 237.131  1.00                 S  
ATOM   2146  CE  MET   332     159.036 149.230 236.892  1.00                 C  
ATOM   2147  CG  MET   332     159.664 146.864 235.592  1.00                 C  
ATOM   2148  N   LEU   333     159.799 144.722 231.734  1.00                 N  
ATOM   2149  CA  LEU   333     159.535 143.355 231.325  1.00                 C  
ATOM   2150  C   LEU   333     160.718 142.797 230.551  1.00                 C  
ATOM   2151  O   LEU   333     161.646 143.517 230.182  1.00                 O  
ATOM   2152  CB  LEU   333     158.261 143.285 230.480  1.00                 C  
ATOM   2153  CG  LEU   333     156.968 143.730 231.166  1.00                 C  
ATOM   2154  CD1 LEU   333     155.820 143.776 230.169  1.00                 C  
ATOM   2155  CD2 LEU   333     156.627 142.805 232.324  1.00                 C  
ATOM   2156  N   SER   334     160.668 141.486 230.314  1.00                 N  
ATOM   2157  CA  SER   334     161.550 140.788 229.388  1.00                 C  
ATOM   2158  C   SER   334     160.797 140.332 228.149  1.00                 C  
ATOM   2159  O   SER   334     159.810 139.596 228.248  1.00                 O  
ATOM   2160  CB  SER   334     162.205 139.588 230.074  1.00                 C  
ATOM   2161  OG  SER   334     162.991 138.844 229.159  1.00                 O  
ATOM   2162  N   LEU   335     161.268 140.776 226.994  1.00                 N  
ATOM   2163  CA  LEU   335     160.610 140.494 225.729  1.00                 C  
ATOM   2164  C   LEU   335     161.197 139.198 225.190  1.00                 C  
ATOM   2165  O   LEU   335     162.413 139.090 224.996  1.00                 O  
ATOM   2166  CB  LEU   335     160.799 141.659 224.755  1.00                 C  
ATOM   2167  CG  LEU   335     160.172 141.493 223.369  1.00                 C  
ATOM   2168  CD1 LEU   335     158.657 141.412 223.471  1.00                 C  
ATOM   2169  CD2 LEU   335     160.581 142.636 222.454  1.00                 C  
ATOM   2170  N   ASP   336     160.339 138.219 224.947  1.00                 N  
ATOM   2171  CA  ASP   336     160.816 136.943 224.455  1.00                 C  
ATOM   2172  C   ASP   336     161.048 137.028 222.955  1.00                 C  
ATOM   2173  O   ASP   336     160.538 137.918 222.270  1.00                 O  
ATOM   2174  CB  ASP   336     159.818 135.833 224.790  1.00                 C  
ATOM   2175  CG  ASP   336     160.412 134.447 224.629  1.00                 C  
ATOM   2176  OD1 ASP   336     161.100 133.984 225.563  1.00                 O  
ATOM   2177  OD2 ASP   336     160.190 133.825 223.569  1.00                 O  
ATOM   2178  N   VAL   337     161.837 136.094 222.441  1.00                 N  
ATOM   2179  CA  VAL   337     162.077 136.036 221.014  1.00                 C  
ATOM   2180  C   VAL   337     161.223 134.980 220.327  1.00                 C  
ATOM   2181  O   VAL   337     160.732 135.212 219.223  1.00                 O  
ATOM   2182  CB  VAL   337     163.561 135.766 220.702  1.00                 C  
ATOM   2183  CG1 VAL   337     163.767 135.592 219.205  1.00                 C  
ATOM   2184  CG2 VAL   337     164.431 136.893 221.236  1.00                 C  
ATOM   2185  N   THR   338     160.983 133.835 220.964  1.00                 N  
ATOM   2186  CA  THR   338     160.260 132.808 220.225  1.00                 C  
ATOM   2187  C   THR   338     158.774 133.097 220.090  1.00                 C  
ATOM   2188  O   THR   338     158.138 132.599 219.153  1.00                 O  
ATOM   2189  CB  THR   338     160.422 131.423 220.879  1.00                 C  
ATOM   2190  OG1 THR   338     159.879 131.451 222.205  1.00                 O  
ATOM   2191  CG2 THR   338     161.892 131.042 220.963  1.00                 C  
ATOM   2192  N   LYS   339     158.217 133.895 220.980  1.00                 N  
ATOM   2193  CA  LYS   339     156.786 134.101 221.006  1.00                 C  
ATOM   2194  C   LYS   339     156.474 135.568 221.166  1.00                 C  
ATOM   2195  O   LYS   339     157.243 136.319 221.765  1.00                 O  
ATOM   2196  CB  LYS   339     156.148 133.289 222.135  1.00                 C  
ATOM   2197  CD  LYS   339     155.584 131.040 223.096  1.00                 C  
ATOM   2198  CE  LYS   339     155.751 129.536 222.952  1.00                 C  
ATOM   2199  CG  LYS   339     156.297 131.785 221.979  1.00                 C  
ATOM   2200  NZ  LYS   339     155.030 128.792 224.020  1.00                 N  
ATOM   2201  N   LYS   340     155.342 135.984 220.621  1.00                 N  
ATOM   2202  CA  LYS   340     154.976 137.367 220.839  1.00                 C  
ATOM   2203  C   LYS   340     154.250 137.364 222.182  1.00                 C  
ATOM   2204  O   LYS   340     153.037 137.543 222.298  1.00                 O  
ATOM   2205  CB  LYS   340     154.118 137.883 219.682  1.00                 C  
ATOM   2206  CD  LYS   340     153.945 138.489 217.252  1.00                 C  
ATOM   2207  CE  LYS   340     154.688 138.596 215.931  1.00                 C  
ATOM   2208  CG  LYS   340     154.843 137.936 218.347  1.00                 C  
ATOM   2209  NZ  LYS   340     153.820 139.137 214.848  1.00                 N  
ATOM   2210  N   CYS   341     155.051 137.119 223.214  1.00                 N  
ATOM   2211  CA  CYS   341     154.596 136.964 224.586  1.00                 C  
ATOM   2212  C   CYS   341     155.692 137.513 225.473  1.00                 C  
ATOM   2213  O   CYS   341     156.874 137.342 225.167  1.00                 O  
ATOM   2214  CB  CYS   341     154.285 135.496 224.885  1.00                 C  
ATOM   2215  SG  CYS   341     152.965 134.791 223.870  1.00                 S  
ATOM   2216  N   LEU   342     155.320 138.166 226.557  1.00                 N  
ATOM   2217  CA  LEU   342     156.322 138.620 227.494  1.00                 C  
ATOM   2218  C   LEU   342     156.290 137.765 228.746  1.00                 C  
ATOM   2219  O   LEU   342     155.221 137.425 229.259  1.00                 O  
ATOM   2220  CB  LEU   342     156.102 140.094 227.842  1.00                 C  
ATOM   2221  CG  LEU   342     156.557 141.112 226.795  1.00                 C  
ATOM   2222  CD1 LEU   342     155.698 141.018 225.544  1.00                 C  
ATOM   2223  CD2 LEU   342     156.512 142.523 227.363  1.00                 C  
ATOM   2224  N   VAL   343     157.475 137.401 229.208  1.00                 N  
ATOM   2225  CA  VAL   343     157.647 136.558 230.380  1.00                 C  
ATOM   2226  C   VAL   343     158.391 137.414 231.386  1.00                 C  
ATOM   2227  O   VAL   343     159.379 138.068 231.030  1.00                 O  
ATOM   2228  CB  VAL   343     158.393 135.256 230.034  1.00                 C  
ATOM   2229  CG1 VAL   343     159.757 135.566 229.435  1.00                 C  
ATOM   2230  CG2 VAL   343     158.537 134.380 231.269  1.00                 C  
ATOM   2231  N   ALA   344     157.922 137.429 232.628  1.00                 N  
ATOM   2232  CA  ALA   344     158.624 138.216 233.629  1.00                 C  
ATOM   2233  C   ALA   344     158.785 137.484 234.949  1.00                 C  
ATOM   2234  O   ALA   344     157.982 136.613 235.299  1.00                 O  
ATOM   2235  CB  ALA   344     157.900 139.532 233.872  1.00                 C  
ATOM   2236  N   GLU   345     159.852 137.827 235.667  1.00                 N  
ATOM   2237  CA  GLU   345     159.981 137.369 237.038  1.00                 C  
ATOM   2238  C   GLU   345     159.142 138.294 237.900  1.00                 C  
ATOM   2239  O   GLU   345     159.382 139.507 237.938  1.00                 O  
ATOM   2240  CB  GLU   345     161.451 137.358 237.463  1.00                 C  
ATOM   2241  CD  GLU   345     163.747 136.344 237.185  1.00                 C  
ATOM   2242  CG  GLU   345     162.306 136.348 236.716  1.00                 C  
ATOM   2243  OE1 GLU   345     164.114 137.231 237.985  1.00                 O  
ATOM   2244  OE2 GLU   345     164.510 135.454 236.754  1.00                 O  
ATOM   2245  N   GLY   346     158.153 137.725 238.590  1.00                 N  
ATOM   2246  CA  GLY   346     157.238 138.552 239.430  1.00                 C  
ATOM   2247  C   GLY   346     157.156 137.930 240.826  1.00                 C  
ATOM   2248  O   GLY   346     156.899 136.713 240.913  1.00                 O  
ATOM   2249  N   TRP   347     157.343 138.741 241.869  1.00                 N  
ATOM   2250  CA  TRP   347     157.211 138.229 243.258  1.00                 C  
ATOM   2251  C   TRP   347     155.863 138.685 243.819  1.00                 C  
ATOM   2252  O   TRP   347     155.610 139.906 243.831  1.00                 O  
ATOM   2253  CB  TRP   347     158.373 138.722 244.123  1.00                 C  
ATOM   2254  CG  TRP   347     159.697 138.139 243.737  1.00                 C  
ATOM   2255  CD1 TRP   347     160.310 138.231 242.521  1.00                 C  
ATOM   2256  NE1 TRP   347     161.515 137.571 242.545  1.00                 N  
ATOM   2257  CD2 TRP   347     160.575 137.373 244.572  1.00                 C  
ATOM   2258  CE2 TRP   347     161.698 137.035 243.796  1.00                 C  
ATOM   2259  CH2 TRP   347     162.677 135.875 245.604  1.00                 C  
ATOM   2260  CZ2 TRP   347     162.758 136.285 244.303  1.00                 C  
ATOM   2261  CE3 TRP   347     160.519 136.940 245.900  1.00                 C  
ATOM   2262  CZ3 TRP   347     161.571 136.196 246.399  1.00                 C  
ATOM   2263  N   SER   348     155.036 137.734 244.259  1.00                 N  
ATOM   2264  CA  SER   348     153.690 138.069 244.795  1.00                 C  
ATOM   2265  C   SER   348     153.462 137.280 246.087  1.00                 C  
ATOM   2266  O   SER   348     153.961 136.139 246.179  1.00                 O  
ATOM   2267  CB  SER   348     152.608 137.761 243.758  1.00                 C  
ATOM   2268  OG  SER   348     152.556 136.374 243.471  1.00                 O  
ATOM   2269  N   PRO   349     152.694 137.812 247.064  1.00                 N  
ATOM   2270  CA  PRO   349     152.537 137.111 248.341  1.00                 C  
ATOM   2271  C   PRO   349     151.853 135.750 248.167  1.00                 C  
ATOM   2272  O   PRO   349     150.880 135.674 247.437  1.00                 O  
ATOM   2273  CB  PRO   349     151.677 138.058 249.180  1.00                 C  
ATOM   2274  CD  PRO   349     152.073 139.194 247.111  1.00                 C  
ATOM   2275  CG  PRO   349     151.923 139.407 248.591  1.00                 C  
ATOM   2276  N   VAL   350     152.367 134.724 248.850  1.00                 N  
ATOM   2277  CA  VAL   350     151.737 133.372 248.790  1.00                 C  
ATOM   2278  C   VAL   350     150.276 133.526 249.220  1.00                 C  
ATOM   2279  O   VAL   350     149.397 132.938 248.563  1.00                 O  
ATOM   2280  CB  VAL   350     152.488 132.359 249.674  1.00                 C  
ATOM   2281  CG1 VAL   350     151.714 131.054 249.765  1.00                 C  
ATOM   2282  CG2 VAL   350     153.889 132.115 249.132  1.00                 C  
ATOM   2283  N   PHE   351     150.040 134.322 250.266  1.00                 N  
ATOM   2284  CA  PHE   351     148.694 134.595 250.743  1.00                 C  
ATOM   2285  C   PHE   351     147.776 134.986 249.604  1.00                 C  
ATOM   2286  O   PHE   351     146.619 134.562 249.557  1.00                 O  
ATOM   2287  CB  PHE   351     148.714 135.700 251.801  1.00                 C  
ATOM   2288  CG  PHE   351     147.355 136.055 252.333  1.00                 C  
ATOM   2289  CZ  PHE   351     144.840 136.718 253.312  1.00                 C  
ATOM   2290  CD1 PHE   351     146.743 135.266 253.291  1.00                 C  
ATOM   2291  CE1 PHE   351     145.492 135.593 253.780  1.00                 C  
ATOM   2292  CD2 PHE   351     146.689 137.178 251.875  1.00                 C  
ATOM   2293  CE2 PHE   351     145.439 137.505 252.364  1.00                 C  
ATOM   2294  N   ALA   352     148.265 135.785 248.670  1.00                 N  
ATOM   2295  CA  ALA   352     147.413 136.287 247.608  1.00                 C  
ATOM   2296  C   ALA   352     147.490 135.437 246.351  1.00                 C  
ATOM   2297  O   ALA   352     146.925 135.816 245.320  1.00                 O  
ATOM   2298  CB  ALA   352     147.779 137.724 247.269  1.00                 C  
ATOM   2299  N   SER   353     148.147 134.276 246.422  1.00                 N  
ATOM   2300  CA  SER   353     148.354 133.483 245.216  1.00                 C  
ATOM   2301  C   SER   353     147.044 133.059 244.574  1.00                 C  
ATOM   2302  O   SER   353     146.928 133.092 243.339  1.00                 O  
ATOM   2303  CB  SER   353     149.194 132.243 245.528  1.00                 C  
ATOM   2304  OG  SER   353     150.510 132.601 245.911  1.00                 O  
ATOM   2305  N   ARG   354     146.011 132.772 245.364  1.00                 N  
ATOM   2306  CA  ARG   354     144.789 132.349 244.703  1.00                 C  
ATOM   2307  C   ARG   354     144.173 133.579 244.086  1.00                 C  
ATOM   2308  O   ARG   354     143.575 133.526 243.003  1.00                 O  
ATOM   2309  CB  ARG   354     143.849 131.668 245.700  1.00                 C  
ATOM   2310  CD  ARG   354     143.382 129.716 247.206  1.00                 C  
ATOM   2311  NE  ARG   354     143.821 128.399 247.663  1.00                 N  
ATOM   2312  CG  ARG   354     144.332 130.309 246.179  1.00                 C  
ATOM   2313  CZ  ARG   354     143.244 127.719 248.648  1.00                 C  
ATOM   2314  NH1 ARG   354     143.713 126.528 248.995  1.00                 N  
ATOM   2315  NH2 ARG   354     142.200 128.232 249.285  1.00                 N  
ATOM   2316  N   GLU   355     144.323 134.694 244.793  1.00                 N  
ATOM   2317  CA  GLU   355     143.644 135.913 244.408  1.00                 C  
ATOM   2318  C   GLU   355     144.201 136.333 243.065  1.00                 C  
ATOM   2319  O   GLU   355     143.468 136.739 242.157  1.00                 O  
ATOM   2320  CB  GLU   355     143.836 136.993 245.475  1.00                 C  
ATOM   2321  CD  GLU   355     143.367 137.773 247.831  1.00                 C  
ATOM   2322  CG  GLU   355     143.091 136.723 246.772  1.00                 C  
ATOM   2323  OE1 GLU   355     144.278 138.602 247.623  1.00                 O  
ATOM   2324  OE2 GLU   355     142.671 137.768 248.868  1.00                 O  
ATOM   2325  N   ILE   356     145.500 136.106 242.895  1.00                 N  
ATOM   2326  CA  ILE   356     146.168 136.524 241.684  1.00                 C  
ATOM   2327  C   ILE   356     145.828 135.561 240.584  1.00                 C  
ATOM   2328  O   ILE   356     145.735 135.962 239.422  1.00                 O  
ATOM   2329  CB  ILE   356     147.692 136.620 241.884  1.00                 C  
ATOM   2330  CD1 ILE   356     149.793 135.208 242.184  1.00                 C  
ATOM   2331  CG1 ILE   356     148.280 135.237 242.171  1.00                 C  
ATOM   2332  CG2 ILE   356     148.023 137.616 242.985  1.00                 C  
ATOM   2333  N   GLN   357     145.660 134.275 240.893  1.00                 N  
ATOM   2334  CA  GLN   357     145.357 133.384 239.786  1.00                 C  
ATOM   2335  C   GLN   357     143.965 133.688 239.256  1.00                 C  
ATOM   2336  O   GLN   357     143.734 133.691 238.039  1.00                 O  
ATOM   2337  CB  GLN   357     145.467 131.923 240.228  1.00                 C  
ATOM   2338  CD  GLN   357     146.948 130.045 241.040  1.00                 C  
ATOM   2339  CG  GLN   357     146.886 131.471 240.530  1.00                 C  
ATOM   2340  OE1 GLN   357     145.983 129.539 241.614  1.00                 O  
ATOM   2341  NE2 GLN   357     148.085 129.392 240.833  1.00                 N  
ATOM   2342  N   ASP   358     143.051 134.040 240.157  1.00                 N  
ATOM   2343  CA  ASP   358     141.714 134.403 239.711  1.00                 C  
ATOM   2344  C   ASP   358     141.771 135.705 238.934  1.00                 C  
ATOM   2345  O   ASP   358     141.043 135.894 237.950  1.00                 O  
ATOM   2346  CB  ASP   358     140.765 134.522 240.905  1.00                 C  
ATOM   2347  CG  ASP   358     140.432 133.178 241.521  1.00                 C  
ATOM   2348  OD1 ASP   358     140.705 132.144 240.875  1.00                 O  
ATOM   2349  OD2 ASP   358     139.898 133.157 242.650  1.00                 O  
ATOM   2350  N   ALA   359     142.654 136.607 239.359  1.00                 N  
ATOM   2351  CA  ALA   359     142.813 137.854 238.634  1.00                 C  
ATOM   2352  C   ALA   359     143.363 137.604 237.243  1.00                 C  
ATOM   2353  O   ALA   359     142.923 138.236 236.275  1.00                 O  
ATOM   2354  CB  ALA   359     143.726 138.800 239.399  1.00                 C  
ATOM   2355  N   LEU   360     144.296 136.660 237.115  1.00                 N  
ATOM   2356  CA  LEU   360     144.839 136.360 235.799  1.00                 C  
ATOM   2357  C   LEU   360     143.737 135.820 234.919  1.00                 C  
ATOM   2358  O   LEU   360     143.655 136.144 233.724  1.00                 O  
ATOM   2359  CB  LEU   360     145.994 135.363 235.911  1.00                 C  
ATOM   2360  CG  LEU   360     147.276 135.881 236.566  1.00                 C  
ATOM   2361  CD1 LEU   360     148.268 134.747 236.776  1.00                 C  
ATOM   2362  CD2 LEU   360     147.902 136.983 235.725  1.00                 C  
ATOM   2363  N   GLN   361     142.882 134.981 235.502  1.00                 N  
ATOM   2364  CA  GLN   361     141.792 134.425 234.722  1.00                 C  
ATOM   2365  C   GLN   361     140.887 135.540 234.225  1.00                 C  
ATOM   2366  O   GLN   361     140.529 135.577 233.046  1.00                 O  
ATOM   2367  CB  GLN   361     140.999 133.415 235.554  1.00                 C  
ATOM   2368  CD  GLN   361     140.978 131.199 236.765  1.00                 C  
ATOM   2369  CG  GLN   361     141.749 132.126 235.847  1.00                 C  
ATOM   2370  OE1 GLN   361     140.033 131.617 237.434  1.00                 O  
ATOM   2371  NE2 GLN   361     141.380 129.934 236.801  1.00                 N  
ATOM   2372  N   ARG   362     140.517 136.473 235.113  1.00                 N  
ATOM   2373  CA  ARG   362     139.605 137.544 234.709  1.00                 C  
ATOM   2374  C   ARG   362     140.222 138.411 233.619  1.00                 C  
ATOM   2375  O   ARG   362     139.579 138.706 232.592  1.00                 O  
ATOM   2376  CB  ARG   362     139.226 138.408 235.914  1.00                 C  
ATOM   2377  CD  ARG   362     138.029 138.603 238.111  1.00                 C  
ATOM   2378  NE  ARG   362     137.141 137.956 239.074  1.00                 N  
ATOM   2379  CG  ARG   362     138.309 137.716 236.909  1.00                 C  
ATOM   2380  CZ  ARG   362     136.874 138.437 240.284  1.00                 C  
ATOM   2381  NH1 ARG   362     136.054 137.779 241.092  1.00                 N  
ATOM   2382  NH2 ARG   362     137.427 139.574 240.683  1.00                 N  
ATOM   2383  N   ALA   363     141.511 138.729 233.774  1.00                 N  
ATOM   2384  CA  ALA   363     142.164 139.586 232.805  1.00                 C  
ATOM   2385  C   ALA   363     142.181 138.921 231.454  1.00                 C  
ATOM   2386  O   ALA   363     141.777 139.507 230.447  1.00                 O  
ATOM   2387  CB  ALA   363     143.578 139.918 233.258  1.00                 C  
ATOM   2388  N   ALA   364     142.665 137.685 231.415  1.00                 N  
ATOM   2389  CA  ALA   364     142.844 137.057 230.126  1.00                 C  
ATOM   2390  C   ALA   364     141.488 136.700 229.539  1.00                 C  
ATOM   2391  O   ALA   364     141.330 136.684 228.314  1.00                 O  
ATOM   2392  CB  ALA   364     143.722 135.822 230.255  1.00                 C  
ATOM   2393  N   VAL   365     140.487 136.468 230.398  1.00                 N  
ATOM   2394  CA  VAL   365     139.160 136.116 229.913  1.00                 C  
ATOM   2395  C   VAL   365     138.546 137.273 229.158  1.00                 C  
ATOM   2396  O   VAL   365     137.794 137.063 228.200  1.00                 O  
ATOM   2397  CB  VAL   365     138.234 135.686 231.066  1.00                 C  
ATOM   2398  CG1 VAL   365     136.811 135.495 230.562  1.00                 C  
ATOM   2399  CG2 VAL   365     138.748 134.411 231.716  1.00                 C  
ATOM   2400  N   ASP   366     138.810 138.503 229.596  1.00                 N  
ATOM   2401  CA  ASP   366     138.260 139.604 228.823  1.00                 C  
ATOM   2402  C   ASP   366     138.852 139.580 227.419  1.00                 C  
ATOM   2403  O   ASP   366     138.139 139.706 226.421  1.00                 O  
ATOM   2404  CB  ASP   366     138.543 140.939 229.515  1.00                 C  
ATOM   2405  CG  ASP   366     137.717 141.129 230.773  1.00                 C  
ATOM   2406  OD1 ASP   366     136.744 140.370 230.965  1.00                 O  
ATOM   2407  OD2 ASP   366     138.043 142.038 231.565  1.00                 O  
ATOM   2408  N   SER   367     140.172 139.405 227.337  1.00                 N  
ATOM   2409  CA  SER   367     140.883 139.285 226.069  1.00                 C  
ATOM   2410  C   SER   367     140.467 138.076 225.240  1.00                 C  
ATOM   2411  O   SER   367     140.232 136.984 225.763  1.00                 O  
ATOM   2412  CB  SER   367     142.393 139.217 226.306  1.00                 C  
ATOM   2413  OG  SER   367     143.092 139.022 225.089  1.00                 O  
ATOM   2414  N   ASN   368     140.364 138.294 223.926  1.00                 N  
ATOM   2415  CA  ASN   368     139.919 137.302 222.955  1.00                 C  
ATOM   2416  C   ASN   368     140.851 136.116 222.725  1.00                 C  
ATOM   2417  O   ASN   368     140.398 135.082 222.225  1.00                 O  
ATOM   2418  CB  ASN   368     139.658 137.960 221.598  1.00                 C  
ATOM   2419  CG  ASN   368     138.407 138.817 221.598  1.00                 C  
ATOM   2420  OD1 ASN   368     137.521 138.640 222.434  1.00                 O  
ATOM   2421  ND2 ASN   368     138.332 139.751 220.657  1.00                 N  
ATOM   2422  N   SER   369     142.123 136.218 223.114  1.00                 N  
ATOM   2423  CA  SER   369     143.085 135.145 222.859  1.00                 C  
ATOM   2424  C   SER   369     143.058 134.002 223.856  1.00                 C  
ATOM   2425  O   SER   369     143.606 132.938 223.557  1.00                 O  
ATOM   2426  CB  SER   369     144.510 135.701 222.822  1.00                 C  
ATOM   2427  OG  SER   369     144.911 136.162 224.101  1.00                 O  
ATOM   2428  N   GLN   370     142.413 134.182 224.989  1.00                 N  
ATOM   2429  CA  GLN   370     142.297 133.185 226.048  1.00                 C  
ATOM   2430  C   GLN   370     143.560 132.339 226.196  1.00                 C  
ATOM   2431  O   GLN   370     143.548 131.112 226.092  1.00                 O  
ATOM   2432  CB  GLN   370     141.100 132.267 225.791  1.00                 C  
ATOM   2433  CD  GLN   370     139.374 133.386 227.256  1.00                 C  
ATOM   2434  CG  GLN   370     139.754 132.971 225.849  1.00                 C  
ATOM   2435  OE1 GLN   370     139.626 132.660 228.218  1.00                 O  
ATOM   2436  NE2 GLN   370     138.765 134.560 227.382  1.00                 N  
ATOM   2437  N   VAL   371     144.671 133.036 226.400  1.00                 N  
ATOM   2438  CA  VAL   371     145.943 132.419 226.765  1.00                 C  
ATOM   2439  C   VAL   371     145.844 132.023 228.238  1.00                 C  
ATOM   2440  O   VAL   371     145.281 132.792 229.030  1.00                 O  
ATOM   2441  CB  VAL   371     147.127 133.368 226.502  1.00                 C  
ATOM   2442  CG1 VAL   371     148.425 132.750 226.996  1.00                 C  
ATOM   2443  CG2 VAL   371     147.222 133.704 225.022  1.00                 C  
ATOM   2444  N   GLY   372     146.321 130.846 228.647  1.00                 N  
ATOM   2445  CA  GLY   372     146.165 130.418 230.061  1.00                 C  
ATOM   2446  C   GLY   372     146.592 131.417 231.147  1.00                 C  
ATOM   2447  O   GLY   372     145.994 131.426 232.233  1.00                 O  
ATOM   2448  N   SER   373     147.592 132.259 230.882  1.00                 N  
ATOM   2449  CA  SER   373     148.084 133.299 231.796  1.00                 C  
ATOM   2450  C   SER   373     148.395 132.741 233.185  1.00                 C  
ATOM   2451  O   SER   373     147.875 133.190 234.208  1.00                 O  
ATOM   2452  CB  SER   373     147.064 134.433 231.915  1.00                 C  
ATOM   2453  OG  SER   373     146.847 135.058 230.662  1.00                 O  
ATOM   2454  N   ILE   374     149.256 131.736 233.189  1.00                 N  
ATOM   2455  CA  ILE   374     149.602 130.953 234.372  1.00                 C  
ATOM   2456  C   ILE   374     150.814 131.575 235.061  1.00                 C  
ATOM   2457  O   ILE   374     151.731 132.059 234.386  1.00                 O  
ATOM   2458  CB  ILE   374     149.876 129.480 234.014  1.00                 C  
ATOM   2459  CD1 ILE   374     148.861 127.469 232.821  1.00                 C  
ATOM   2460  CG1 ILE   374     148.616 128.828 233.441  1.00                 C  
ATOM   2461  CG2 ILE   374     150.404 128.727 235.225  1.00                 C  
ATOM   2462  N   PHE   375     150.823 131.603 236.399  1.00                 N  
ATOM   2463  CA  PHE   375     152.027 132.010 237.119  1.00                 C  
ATOM   2464  C   PHE   375     152.907 130.777 237.296  1.00                 C  
ATOM   2465  O   PHE   375     152.509 129.827 237.976  1.00                 O  
ATOM   2466  CB  PHE   375     151.660 132.643 238.463  1.00                 C  
ATOM   2467  CG  PHE   375     150.972 133.973 238.338  1.00                 C  
ATOM   2468  CZ  PHE   375     149.704 136.435 238.103  1.00                 C  
ATOM   2469  CD1 PHE   375     150.022 134.366 239.265  1.00                 C  
ATOM   2470  CE1 PHE   375     149.390 135.590 239.150  1.00                 C  
ATOM   2471  CD2 PHE   375     151.275 134.830 237.295  1.00                 C  
ATOM   2472  CE2 PHE   375     150.643 136.053 237.181  1.00                 C  
ATOM   2473  N   GLN   376     154.123 130.821 236.749  1.00                 N  
ATOM   2474  CA  GLN   376     155.035 129.679 236.815  1.00                 C  
ATOM   2475  C   GLN   376     155.906 129.772 238.054  1.00                 C  
ATOM   2476  O   GLN   376     156.959 130.408 238.029  1.00                 O  
ATOM   2477  CB  GLN   376     155.900 129.611 235.555  1.00                 C  
ATOM   2478  CD  GLN   376     156.174 127.101 235.487  1.00                 C  
ATOM   2479  CG  GLN   376     156.875 128.444 235.534  1.00                 C  
ATOM   2480  OE1 GLN   376     155.370 126.840 234.592  1.00                 O  
ATOM   2481  NE2 GLN   376     156.478 126.243 236.454  1.00                 N  
ATOM   2482  N   VAL   377     155.549 129.004 239.082  1.00                 N  
ATOM   2483  CA  VAL   377     156.214 129.095 240.378  1.00                 C  
ATOM   2484  C   VAL   377     157.625 128.516 240.319  1.00                 C  
ATOM   2485  O   VAL   377     157.829 127.415 239.798  1.00                 O  
ATOM   2486  CB  VAL   377     155.407 128.381 241.478  1.00                 C  
ATOM   2487  CG1 VAL   377     156.176 128.383 242.790  1.00                 C  
ATOM   2488  CG2 VAL   377     154.047 129.040 241.653  1.00                 C  
ATOM   2489  N   LEU   378     158.604 129.251 240.852  1.00                 N  
ATOM   2490  CA  LEU   378     159.992 128.803 240.815  1.00                 C  
ATOM   2491  C   LEU   378     160.684 129.102 242.138  1.00                 C  
ATOM   2492  O   LEU   378     160.259 129.962 242.913  1.00                 O  
ATOM   2493  CB  LEU   378     160.740 129.470 239.659  1.00                 C  
ATOM   2494  CG  LEU   378     160.223 129.164 238.251  1.00                 C  
ATOM   2495  CD1 LEU   378     160.918 130.042 237.221  1.00                 C  
ATOM   2496  CD2 LEU   378     160.421 127.695 237.913  1.00                 C  
ATOM   2497  N   ARG   379     161.741 128.334 242.417  1.00                 N  
ATOM   2498  CA  ARG   379     162.522 128.504 243.671  1.00                 C  
ATOM   2499  C   ARG   379     163.701 129.437 243.387  1.00                 C  
ATOM   2500  O   ARG   379     164.612 129.021 242.644  1.00                 O  
ATOM   2501  CB  ARG   379     162.996 127.147 244.195  1.00                 C  
ATOM   2502  CD  ARG   379     162.389 124.814 244.893  1.00                 C  
ATOM   2503  NE  ARG   379     162.926 124.174 243.694  1.00                 N  
ATOM   2504  CG  ARG   379     161.869 126.213 244.608  1.00                 C  
ATOM   2505  CZ  ARG   379     163.560 123.006 243.691  1.00                 C  
ATOM   2506  NH1 ARG   379     164.014 122.502 242.552  1.00                 N  
ATOM   2507  NH2 ARG   379     163.738 122.345 244.827  1.00                 N  
ATOM   2508  N   THR   380     163.673 130.651 243.941  1.00                 N  
ATOM   2509  CA  THR   380     164.744 131.639 243.645  1.00                 C  
ATOM   2510  C   THR   380     165.513 131.977 244.923  1.00                 C  
ATOM   2511  O   THR   380     164.863 132.366 245.912  1.00                 O  
ATOM   2512  CB  THR   380     164.169 132.925 243.022  1.00                 C  
ATOM   2513  OG1 THR   380     163.505 132.607 241.792  1.00                 O  
ATOM   2514  CG2 THR   380     165.283 133.919 242.731  1.00                 C  
ATOM   2515  N   LYS   381     166.843 131.856 244.890  1.00                 N  
ATOM   2516  CA  LYS   381     167.674 132.254 246.057  1.00                 C  
ATOM   2517  C   LYS   381     167.478 133.756 246.268  1.00                 C  
ATOM   2518  O   LYS   381     167.392 134.169 247.441  1.00                 O  
ATOM   2519  CB  LYS   381     169.142 131.895 245.817  1.00                 C  
ATOM   2520  CD  LYS   381     170.898 130.117 245.585  1.00                 C  
ATOM   2521  CE  LYS   381     171.182 128.623 245.602  1.00                 C  
ATOM   2522  CG  LYS   381     169.428 130.402 245.849  1.00                 C  
ATOM   2523  NZ  LYS   381     172.610 128.326 245.301  1.00                 N  
ATOM   2524  N   GLU   382     167.397 134.522 245.174  1.00                 N  
ATOM   2525  CA  GLU   382     167.206 135.999 245.239  1.00                 C  
ATOM   2526  C   GLU   382     166.469 136.400 246.520  1.00                 C  
ATOM   2527  O   GLU   382     165.252 136.140 246.619  1.00                 O  
ATOM   2528  CB  GLU   382     166.438 136.495 244.012  1.00                 C  
ATOM   2529  CD  GLU   382     167.539 138.758 243.795  1.00                 C  
ATOM   2530  CG  GLU   382     166.237 138.001 243.972  1.00                 C  
ATOM   2531  OE1 GLU   382     168.358 138.341 242.949  1.00                 O  
ATOM   2532  OE2 GLU   382     167.739 139.768 244.502  1.00                 O  
ATOM   2533  N   SER   383     167.209 137.002 247.455  1.00                 N  
ATOM   2534  CA  SER   383     166.676 137.667 248.635  1.00                 C  
ATOM   2535  C   SER   383     165.307 138.270 248.339  1.00                 C  
ATOM   2536  O   SER   383     165.204 139.185 247.512  1.00                 O  
ATOM   2537  CB  SER   383     167.641 138.750 249.121  1.00                 C  
ATOM   2538  OG  SER   383     167.096 139.464 250.217  1.00                 O  
ATOM   2539  N   PRO   384     164.244 137.807 248.989  1.00                 N  
ATOM   2540  CA  PRO   384     162.928 138.377 248.743  1.00                 C  
ATOM   2541  C   PRO   384     162.782 139.712 249.446  1.00                 C  
ATOM   2542  O   PRO   384     163.535 140.012 250.382  1.00                 O  
ATOM   2543  CB  PRO   384     161.961 137.333 249.306  1.00                 C  
ATOM   2544  CD  PRO   384     164.178 136.513 249.683  1.00                 C  
ATOM   2545  CG  PRO   384     162.769 136.081 249.387  1.00                 C  
ATOM   2546  N   PRO   385     161.824 140.541 249.039  1.00                 N  
ATOM   2547  CA  PRO   385     161.558 141.762 249.792  1.00                 C  
ATOM   2548  C   PRO   385     160.903 141.450 251.124  1.00                 C  
ATOM   2549  O   PRO   385     160.290 140.399 251.318  1.00                 O  
ATOM   2550  CB  PRO   385     160.625 142.563 248.881  1.00                 C  
ATOM   2551  CD  PRO   385     161.123 140.513 247.751  1.00                 C  
ATOM   2552  CG  PRO   385     160.824 141.968 247.527  1.00                 C  
ATOM   2553  N   THR   386     161.038 142.388 252.049  1.00                 N  
ATOM   2554  CA  THR   386     160.400 142.286 253.348  1.00                 C  
ATOM   2555  C   THR   386     159.032 142.948 253.341  1.00                 C  
ATOM   2556  O   THR   386     158.910 144.172 253.245  1.00                 O  
ATOM   2557  CB  THR   386     161.267 142.917 254.454  1.00                 C  
ATOM   2558  OG1 THR   386     162.524 142.234 254.528  1.00                 O  
ATOM   2559  CG2 THR   386     160.573 142.807 255.803  1.00                 C  
ATOM   2560  N   TYR   387     158.000 142.121 253.482  1.00                 N  
ATOM   2561  CA  TYR   387     156.616 142.578 253.411  1.00                 C  
ATOM   2562  C   TYR   387     156.023 142.449 254.801  1.00                 C  
ATOM   2563  O   TYR   387     155.988 141.349 255.360  1.00                 O  
ATOM   2564  CB  TYR   387     155.836 141.765 252.376  1.00                 C  
ATOM   2565  CG  TYR   387     154.393 142.192 252.222  1.00                 C  
ATOM   2566  OH  TYR   387     150.431 143.381 251.807  1.00                 O  
ATOM   2567  CZ  TYR   387     151.742 142.986 251.944  1.00                 C  
ATOM   2568  CD1 TYR   387     153.969 143.438 252.667  1.00                 C  
ATOM   2569  CE1 TYR   387     152.653 143.837 252.530  1.00                 C  
ATOM   2570  CD2 TYR   387     153.461 141.348 251.634  1.00                 C  
ATOM   2571  CE2 TYR   387     152.140 141.730 251.489  1.00                 C  
ATOM   2572  N   PHE   388     155.563 143.562 255.356  1.00                 N  
ATOM   2573  CA  PHE   388     154.822 143.565 256.610  1.00                 C  
ATOM   2574  C   PHE   388     153.452 144.161 256.335  1.00                 C  
ATOM   2575  O   PHE   388     153.347 145.313 255.902  1.00                 O  
ATOM   2576  CB  PHE   388     155.582 144.351 257.680  1.00                 C  
ATOM   2577  CG  PHE   388     154.898 144.374 259.017  1.00                 C  
ATOM   2578  CZ  PHE   388     153.630 144.422 261.490  1.00                 C  
ATOM   2579  CD1 PHE   388     154.837 143.234 259.799  1.00                 C  
ATOM   2580  CE1 PHE   388     154.208 143.254 261.029  1.00                 C  
ATOM   2581  CD2 PHE   388     154.315 145.535 259.492  1.00                 C  
ATOM   2582  CE2 PHE   388     153.685 145.555 260.722  1.00                 C  
ATOM   2583  N   ARG   389     152.405 143.381 256.580  1.00                 N  
ATOM   2584  CA  ARG   389     151.056 143.878 256.369  1.00                 C  
ATOM   2585  C   ARG   389     150.685 144.813 257.502  1.00                 C  
ATOM   2586  O   ARG   389     150.849 144.481 258.678  1.00                 O  
ATOM   2587  CB  ARG   389     150.066 142.716 256.268  1.00                 C  
ATOM   2588  CD  ARG   389     147.723 141.934 255.821  1.00                 C  
ATOM   2589  NE  ARG   389     148.082 141.080 254.692  1.00                 N  
ATOM   2590  CG  ARG   389     148.644 143.138 255.940  1.00                 C  
ATOM   2591  CZ  ARG   389     147.726 141.317 253.433  1.00                 C  
ATOM   2592  NH1 ARG   389     148.098 140.484 252.471  1.00                 N  
ATOM   2593  NH2 ARG   389     146.998 142.386 253.140  1.00                 N  
ATOM   2594  N   THR   390     150.204 145.995 257.138  1.00                 N  
ATOM   2595  CA  THR   390     149.829 147.011 258.108  1.00                 C  
ATOM   2596  C   THR   390     148.409 147.458 257.815  1.00                 C  
ATOM   2597  O   THR   390     147.838 147.100 256.781  1.00                 O  
ATOM   2598  CB  THR   390     150.797 148.209 258.074  1.00                 C  
ATOM   2599  OG1 THR   390     150.695 148.872 256.808  1.00                 O  
ATOM   2600  CG2 THR   390     152.231 147.740 258.263  1.00                 C  
ATOM   2601  N   ASN   391     147.835 148.212 258.740  1.00                 N  
ATOM   2602  CA  ASN   391     146.531 148.803 258.521  1.00                 C  
ATOM   2603  C   ASN   391     146.551 150.271 258.940  1.00                 C  
ATOM   2604  O   ASN   391     147.595 150.846 259.277  1.00                 O  
ATOM   2605  CB  ASN   391     145.455 148.023 259.279  1.00                 C  
ATOM   2606  CG  ASN   391     145.658 148.059 260.781  1.00                 C  
ATOM   2607  OD1 ASN   391     145.940 149.111 261.353  1.00                 O  
ATOM   2608  ND2 ASN   391     145.514 146.905 261.424  1.00                 N  
ATOM   2609  N   LYS   392     145.361 150.874 258.931  1.00                 N  
ATOM   2610  CA  LYS   392     145.226 152.308 259.178  1.00                 C  
ATOM   2611  C   LYS   392     145.838 152.718 260.510  1.00                 C  
ATOM   2612  O   LYS   392     146.229 153.878 260.683  1.00                 O  
ATOM   2613  CB  LYS   392     143.753 152.722 259.141  1.00                 C  
ATOM   2614  CD  LYS   392     141.663 153.070 257.797  1.00                 C  
ATOM   2615  CE  LYS   392     141.040 153.026 256.411  1.00                 C  
ATOM   2616  CG  LYS   392     143.124 152.654 257.759  1.00                 C  
ATOM   2617  NZ  LYS   392     139.597 153.394 256.439  1.00                 N  
ATOM   2618  N   PHE   393     145.940 151.784 261.449  1.00                 N  
ATOM   2619  CA  PHE   393     146.456 152.093 262.776  1.00                 C  
ATOM   2620  C   PHE   393     147.930 151.740 262.897  1.00                 C  
ATOM   2621  O   PHE   393     148.742 152.556 263.342  1.00                 O  
ATOM   2622  CB  PHE   393     145.654 151.353 263.848  1.00                 C  
ATOM   2623  CG  PHE   393     146.112 151.636 265.251  1.00                 C  
ATOM   2624  CZ  PHE   393     146.962 152.154 267.846  1.00                 C  
ATOM   2625  CD1 PHE   393     145.813 152.841 265.862  1.00                 C  
ATOM   2626  CE1 PHE   393     146.234 153.102 267.152  1.00                 C  
ATOM   2627  CD2 PHE   393     146.841 150.697 265.959  1.00                 C  
ATOM   2628  CE2 PHE   393     147.262 150.958 267.249  1.00                 C  
ATOM   2629  N   THR   394     148.292 150.529 262.501  1.00                 N  
ATOM   2630  CA  THR   394     149.637 150.018 262.706  1.00                 C  
ATOM   2631  C   THR   394     150.638 150.528 261.672  1.00                 C  
ATOM   2632  O   THR   394     151.851 150.436 261.904  1.00                 O  
ATOM   2633  CB  THR   394     149.665 148.478 262.685  1.00                 C  
ATOM   2634  OG1 THR   394     149.224 148.007 261.406  1.00                 O  
ATOM   2635  CG2 THR   394     148.744 147.914 263.755  1.00                 C  
ATOM   2636  N   SER   395     150.163 151.075 260.552  1.00                 N  
ATOM   2637  CA  SER   395     151.089 151.531 259.520  1.00                 C  
ATOM   2638  C   SER   395     152.068 152.553 260.071  1.00                 C  
ATOM   2639  O   SER   395     153.270 152.466 259.811  1.00                 O  
ATOM   2640  CB  SER   395     150.322 152.126 258.337  1.00                 C  
ATOM   2641  OG  SER   395     151.210 152.594 257.337  1.00                 O  
ATOM   2642  N   ALA   396     151.577 153.533 260.824  1.00                 N  
ATOM   2643  CA  ALA   396     152.467 154.551 261.349  1.00                 C  
ATOM   2644  C   ALA   396     153.558 153.968 262.222  1.00                 C  
ATOM   2645  O   ALA   396     154.703 154.426 262.202  1.00                 O  
ATOM   2646  CB  ALA   396     151.682 155.584 262.142  1.00                 C  
ATOM   2647  N   ILE   397     153.217 152.942 263.001  1.00                 N  
ATOM   2648  CA  ILE   397     154.194 152.323 263.886  1.00                 C  
ATOM   2649  C   ILE   397     155.234 151.552 263.089  1.00                 C  
ATOM   2650  O   ILE   397     156.424 151.525 263.442  1.00                 O  
ATOM   2651  CB  ILE   397     153.518 151.392 264.909  1.00                 C  
ATOM   2652  CD1 ILE   397     153.280 153.280 266.605  1.00                 C  
ATOM   2653  CG1 ILE   397     152.583 152.189 265.821  1.00                 C  
ATOM   2654  CG2 ILE   397     154.564 150.624 265.703  1.00                 C  
ATOM   2655  N   GLN   398     154.799 150.899 262.016  1.00                 N  
ATOM   2656  CA  GLN   398     155.760 150.242 261.146  1.00                 C  
ATOM   2657  C   GLN   398     156.728 151.247 260.550  1.00                 C  
ATOM   2658  O   GLN   398     157.918 150.957 260.415  1.00                 O  
ATOM   2659  CB  GLN   398     155.040 149.478 260.033  1.00                 C  
ATOM   2660  CD  GLN   398     156.658 147.545 259.878  1.00                 C  
ATOM   2661  CG  GLN   398     155.965 148.671 259.136  1.00                 C  
ATOM   2662  OE1 GLN   398     156.142 147.033 260.871  1.00                 O  
ATOM   2663  NE2 GLN   398     157.832 147.155 259.396  1.00                 N  
ATOM   2664  N   GLU   399     156.250 152.448 260.225  1.00                 N  
ATOM   2665  CA  GLU   399     157.105 153.414 259.553  1.00                 C  
ATOM   2666  C   GLU   399     158.201 153.910 260.481  1.00                 C  
ATOM   2667  O   GLU   399     159.345 154.100 260.053  1.00                 O  
ATOM   2668  CB  GLU   399     156.278 154.593 259.037  1.00                 C  
ATOM   2669  CD  GLU   399     154.502 155.420 257.443  1.00                 C  
ATOM   2670  CG  GLU   399     155.348 154.243 257.887  1.00                 C  
ATOM   2671  OE1 GLU   399     155.067 156.518 257.249  1.00                 O  
ATOM   2672  OE2 GLU   399     153.275 155.246 257.288  1.00                 O  
ATOM   2673  N   ILE   400     157.882 154.122 261.758  1.00                 N  
ATOM   2674  CA  ILE   400     158.926 154.613 262.649  1.00                 C  
ATOM   2675  C   ILE   400     159.953 153.519 262.874  1.00                 C  
ATOM   2676  O   ILE   400     161.102 153.799 263.235  1.00                 O  
ATOM   2677  CB  ILE   400     158.342 155.098 263.989  1.00                 C  
ATOM   2678  CD1 ILE   400     157.305 154.274 266.167  1.00                 C  
ATOM   2679  CG1 ILE   400     157.715 153.930 264.752  1.00                 C  
ATOM   2680  CG2 ILE   400     157.347 156.225 263.759  1.00                 C  
ATOM   2681  N   VAL   401     159.570 152.259 262.665  1.00                 N  
ATOM   2682  CA  VAL   401     160.571 151.197 262.676  1.00                 C  
ATOM   2683  C   VAL   401     161.391 151.228 261.392  1.00                 C  
ATOM   2684  O   VAL   401     162.628 151.203 261.421  1.00                 O  
ATOM   2685  CB  VAL   401     159.923 149.812 262.859  1.00                 C  
ATOM   2686  CG1 VAL   401     160.958 148.712 262.683  1.00                 C  
ATOM   2687  CG2 VAL   401     159.259 149.711 264.224  1.00                 C  
ATOM   2688  N   ASP   402     160.706 151.276 260.248  1.00                 N  
ATOM   2689  CA  ASP   402     161.383 151.297 258.956  1.00                 C  
ATOM   2690  C   ASP   402     162.310 152.495 258.844  1.00                 C  
ATOM   2691  O   ASP   402     163.335 152.437 258.156  1.00                 O  
ATOM   2692  CB  ASP   402     160.362 151.314 257.816  1.00                 C  
ATOM   2693  CG  ASP   402     159.651 149.985 257.652  1.00                 C  
ATOM   2694  OD1 ASP   402     160.126 148.982 258.224  1.00                 O  
ATOM   2695  OD2 ASP   402     158.619 149.947 256.950  1.00                 O  
ATOM   2696  N   ALA   403     161.974 153.587 259.527  1.00                 N  
ATOM   2697  CA  ALA   403     162.841 154.757 259.500  1.00                 C  
ATOM   2698  C   ALA   403     164.271 154.400 259.872  1.00                 C  
ATOM   2699  O   ALA   403     165.215 155.009 259.359  1.00                 O  
ATOM   2700  CB  ALA   403     162.313 155.830 260.440  1.00                 C  
ATOM   2701  N   TYR   404     164.450 153.413 260.748  1.00                 N  
ATOM   2702  CA  TYR   404     165.793 152.986 261.118  1.00                 C  
ATOM   2703  C   TYR   404     166.349 151.991 260.113  1.00                 C  
ATOM   2704  O   TYR   404     167.536 152.032 259.778  1.00                 O  
ATOM   2705  CB  TYR   404     165.793 152.372 262.519  1.00                 C  
ATOM   2706  CG  TYR   404     167.157 151.922 262.991  1.00                 C  
ATOM   2707  OH  TYR   404     170.914 150.703 264.293  1.00                 O  
ATOM   2708  CZ  TYR   404     169.670 151.105 263.862  1.00                 C  
ATOM   2709  CD1 TYR   404     168.085 152.842 263.464  1.00                 C  
ATOM   2710  CE1 TYR   404     169.334 152.441 263.897  1.00                 C  
ATOM   2711  CD2 TYR   404     167.513 150.580 262.963  1.00                 C  
ATOM   2712  CE2 TYR   404     168.758 150.160 263.392  1.00                 C  
ATOM   2713  N   GLY   405     165.510 151.080 259.631  1.00                 N  
ATOM   2714  CA  GLY   405     165.946 150.144 258.614  1.00                 C  
ATOM   2715  C   GLY   405     164.917 149.082 258.297  1.00                 C  
ATOM   2716  O   GLY   405     163.969 148.872 259.058  1.00                 O  
ATOM   2717  N   VAL   406     165.097 148.397 257.169  1.00                 N  
ATOM   2718  CA  VAL   406     164.180 147.338 256.793  1.00                 C  
ATOM   2719  C   VAL   406     164.683 146.022 257.362  1.00                 C  
ATOM   2720  O   VAL   406     165.853 145.656 257.196  1.00                 O  
ATOM   2721  CB  VAL   406     164.017 147.249 255.264  1.00                 C  
ATOM   2722  CG1 VAL   406     163.116 146.082 254.892  1.00                 C  
ATOM   2723  CG2 VAL   406     163.461 148.553 254.711  1.00                 C  
ATOM   2724  N   ALA   407     163.793 145.304 258.039  1.00                 N  
ATOM   2725  CA  ALA   407     164.207 144.111 258.750  1.00                 C  
ATOM   2726  C   ALA   407     164.559 142.972 257.812  1.00                 C  
ATOM   2727  O   ALA   407     164.150 142.934 256.651  1.00                 O  
ATOM   2728  CB  ALA   407     163.115 143.659 259.708  1.00                 C  
ATOM   2729  N   LYS   408     165.343 142.037 258.339  1.00                 N  
ATOM   2730  CA  LYS   408     165.699 140.844 257.597  1.00                 C  
ATOM   2731  C   LYS   408     164.446 140.046 257.256  1.00                 C  
ATOM   2732  O   LYS   408     163.485 140.003 258.027  1.00                 O  
ATOM   2733  CB  LYS   408     166.682 139.988 258.398  1.00                 C  
ATOM   2734  CD  LYS   408     168.218 138.004 258.475  1.00                 C  
ATOM   2735  CE  LYS   408     168.716 136.773 257.735  1.00                 C  
ATOM   2736  CG  LYS   408     167.185 138.761 257.655  1.00                 C  
ATOM   2737  NZ  LYS   408     169.703 136.003 258.540  1.00                 N  
ATOM   2738  N   TYR   409     164.466 139.406 256.093  1.00                 N  
ATOM   2739  CA  TYR   409     163.364 138.538 255.710  1.00                 C  
ATOM   2740  C   TYR   409     163.063 137.530 256.805  1.00                 C  
ATOM   2741  O   TYR   409     163.958 136.852 257.312  1.00                 O  
ATOM   2742  CB  TYR   409     163.682 137.815 254.399  1.00                 C  
ATOM   2743  CG  TYR   409     162.576 136.902 253.920  1.00                 C  
ATOM   2744  OH  TYR   409     159.528 134.403 252.596  1.00                 O  
ATOM   2745  CZ  TYR   409     160.537 135.229 253.035  1.00                 C  
ATOM   2746  CD1 TYR   409     161.440 137.419 253.312  1.00                 C  
ATOM   2747  CE1 TYR   409     160.424 136.592 252.870  1.00                 C  
ATOM   2748  CD2 TYR   409     162.673 135.525 254.077  1.00                 C  
ATOM   2749  CE2 TYR   409     161.667 134.683 253.642  1.00                 C  
ATOM   2750  N   GLN   410     161.789 137.452 257.180  1.00                 N  
ATOM   2751  CA  GLN   410     161.322 136.604 258.273  1.00                 C  
ATOM   2752  C   GLN   410     161.916 137.020 259.608  1.00                 C  
ATOM   2753  O   GLN   410     161.946 136.228 260.554  1.00                 O  
ATOM   2754  CB  GLN   410     161.659 135.138 257.995  1.00                 C  
ATOM   2755  CD  GLN   410     159.506 134.502 256.837  1.00                 C  
ATOM   2756  CG  GLN   410     161.016 134.581 256.735  1.00                 C  
ATOM   2757  OE1 GLN   410     158.968 133.809 257.700  1.00                 O  
ATOM   2758  NE2 GLN   410     158.816 135.215 255.954  1.00                 N  
ATOM   2759  N   GLU   411     162.382 138.257 259.710  1.00                 N  
ATOM   2760  CA  GLU   411     162.813 138.774 260.994  1.00                 C  
ATOM   2761  C   GLU   411     161.611 139.012 261.890  1.00                 C  
ATOM   2762  O   GLU   411     160.485 139.198 261.423  1.00                 O  
ATOM   2763  CB  GLU   411     163.613 140.065 260.811  1.00                 C  
ATOM   2764  CD  GLU   411     165.238 139.750 262.718  1.00                 C  
ATOM   2765  CG  GLU   411     164.174 140.637 262.103  1.00                 C  
ATOM   2766  OE1 GLU   411     166.110 139.261 261.969  1.00                 O  
ATOM   2767  OE2 GLU   411     165.201 139.544 263.949  1.00                 O  
ATOM   2768  N   ALA   412     161.863 139.002 263.192  1.00                 N  
ATOM   2769  CA  ALA   412     160.812 139.285 264.159  1.00                 C  
ATOM   2770  C   ALA   412     160.454 140.759 264.041  1.00                 C  
ATOM   2771  O   ALA   412     161.315 141.630 264.191  1.00                 O  
ATOM   2772  CB  ALA   412     161.272 138.925 265.563  1.00                 C  
ATOM   2773  N   ASN   413     159.197 141.043 263.780  1.00                 N  
ATOM   2774  CA  ASN   413     158.789 142.425 263.610  1.00                 C  
ATOM   2775  C   ASN   413     158.621 143.072 264.975  1.00                 C  
ATOM   2776  O   ASN   413     157.817 142.601 265.785  1.00                 O  
ATOM   2777  CB  ASN   413     157.502 142.506 262.786  1.00                 C  
ATOM   2778  CG  ASN   413     157.094 143.934 262.483  1.00                 C  
ATOM   2779  OD1 ASN   413     156.817 144.718 263.391  1.00                 O  
ATOM   2780  ND2 ASN   413     157.056 144.278 261.200  1.00                 N  
ATOM   2781  N   PRO   414     159.358 144.144 265.273  1.00                 N  
ATOM   2782  CA  PRO   414     159.213 144.781 266.582  1.00                 C  
ATOM   2783  C   PRO   414     157.945 145.595 266.720  1.00                 C  
ATOM   2784  O   PRO   414     157.531 145.878 267.851  1.00                 O  
ATOM   2785  CB  PRO   414     160.443 145.684 266.693  1.00                 C  
ATOM   2786  CD  PRO   414     160.507 144.718 264.504  1.00                 C  
ATOM   2787  CG  PRO   414     160.829 145.965 265.279  1.00                 C  
ATOM   2788  N   GLY   415     157.305 145.957 265.611  1.00                 N  
ATOM   2789  CA  GLY   415     156.179 146.888 265.637  1.00                 C  
ATOM   2790  C   GLY   415     155.012 146.441 266.509  1.00                 C  
ATOM   2791  O   GLY   415     154.446 147.285 267.224  1.00                 O  
ATOM   2792  N   VAL   416     154.566 145.187 266.467  1.00                 N  
ATOM   2793  CA  VAL   416     153.450 144.788 267.336  1.00                 C  
ATOM   2794  C   VAL   416     153.686 145.097 268.795  1.00                 C  
ATOM   2795  O   VAL   416     152.715 145.293 269.533  1.00                 O  
ATOM   2796  CB  VAL   416     153.137 143.286 267.199  1.00                 C  
ATOM   2797  CG1 VAL   416     154.265 142.452 267.787  1.00                 C  
ATOM   2798  CG2 VAL   416     151.816 142.954 267.875  1.00                 C  
ATOM   2799  N   PHE   417     154.935 145.134 269.241  1.00                 N  
ATOM   2800  CA  PHE   417     155.219 145.471 270.626  1.00                 C  
ATOM   2801  C   PHE   417     155.513 146.951 270.793  1.00                 C  
ATOM   2802  O   PHE   417     155.311 147.503 271.885  1.00                 O  
ATOM   2803  CB  PHE   417     156.398 144.646 271.147  1.00                 C  
ATOM   2804  CG  PHE   417     156.100 143.180 271.280  1.00                 C  
ATOM   2805  CZ  PHE   417     155.546 140.468 271.530  1.00                 C  
ATOM   2806  CD1 PHE   417     156.593 142.273 270.357  1.00                 C  
ATOM   2807  CE1 PHE   417     156.319 140.924 270.479  1.00                 C  
ATOM   2808  CD2 PHE   417     155.328 142.708 272.326  1.00                 C  
ATOM   2809  CE2 PHE   417     155.054 141.358 272.448  1.00                 C  
ATOM   2810  N   THR   418     155.974 147.597 269.722  1.00                 N  
ATOM   2811  CA  THR   418     156.231 149.027 269.768  1.00                 C  
ATOM   2812  C   THR   418     154.951 149.789 270.034  1.00                 C  
ATOM   2813  O   THR   418     154.951 150.777 270.771  1.00                 O  
ATOM   2814  CB  THR   418     156.870 149.528 268.460  1.00                 C  
ATOM   2815  OG1 THR   418     158.135 148.883 268.265  1.00                 O  
ATOM   2816  CG2 THR   418     157.095 151.031 268.518  1.00                 C  
ATOM   2817  N   ILE   419     153.846 149.304 269.476  1.00                 N  
ATOM   2818  CA  ILE   419     152.571 149.999 269.602  1.00                 C  
ATOM   2819  C   ILE   419     152.310 150.407 271.041  1.00                 C  
ATOM   2820  O   ILE   419     151.812 151.509 271.300  1.00                 O  
ATOM   2821  CB  ILE   419     151.405 149.137 269.083  1.00                 C  
ATOM   2822  CD1 ILE   419     150.577 147.901 267.013  1.00                 C  
ATOM   2823  CG1 ILE   419     151.506 148.960 267.567  1.00                 C  
ATOM   2824  CG2 ILE   419     150.071 149.742 269.495  1.00                 C  
ATOM   2825  N   VAL   420     152.632 149.544 271.997  1.00                 N  
ATOM   2826  CA  VAL   420     152.504 149.856 273.409  1.00                 C  
ATOM   2827  C   VAL   420     153.832 150.282 274.012  1.00                 C  
ATOM   2828  O   VAL   420     153.882 151.227 274.800  1.00                 O  
ATOM   2829  CB  VAL   420     151.940 148.662 274.202  1.00                 C  
ATOM   2830  CG1 VAL   420     151.926 148.971 275.691  1.00                 C  
ATOM   2831  CG2 VAL   420     150.543 148.311 273.714  1.00                 C  
ATOM   2832  N   THR   421     154.917 149.591 273.667  1.00                 N  
ATOM   2833  CA  THR   421     156.172 149.843 274.357  1.00                 C  
ATOM   2834  C   THR   421     156.599 151.292 274.210  1.00                 C  
ATOM   2835  O   THR   421     156.996 151.929 275.193  1.00                 O  
ATOM   2836  CB  THR   421     157.295 148.926 273.838  1.00                 C  
ATOM   2837  OG1 THR   421     156.951 147.557 274.085  1.00                 O  
ATOM   2838  CG2 THR   421     158.605 149.234 274.548  1.00                 C  
ATOM   2839  N   PHE   422     156.506 151.837 272.999  1.00                 N  
ATOM   2840  CA  PHE   422     156.978 153.198 272.765  1.00                 C  
ATOM   2841  C   PHE   422     156.122 154.229 273.483  1.00                 C  
ATOM   2842  O   PHE   422     156.676 155.035 274.253  1.00                 O  
ATOM   2843  CB  PHE   422     157.004 153.506 271.267  1.00                 C  
ATOM   2844  CG  PHE   422     157.459 154.900 270.942  1.00                 C  
ATOM   2845  CZ  PHE   422     158.296 157.481 270.341  1.00                 C  
ATOM   2846  CD1 PHE   422     158.804 155.225 270.959  1.00                 C  
ATOM   2847  CE1 PHE   422     159.224 156.508 270.660  1.00                 C  
ATOM   2848  CD2 PHE   422     156.543 155.886 270.620  1.00                 C  
ATOM   2849  CE2 PHE   422     156.963 157.168 270.322  1.00                 C  
ATOM   2850  N   PRO   423     154.804 154.289 273.279  1.00                 N  
ATOM   2851  CA  PRO   423     153.994 155.204 274.085  1.00                 C  
ATOM   2852  C   PRO   423     154.257 155.090 275.564  1.00                 C  
ATOM   2853  O   PRO   423     154.257 156.108 276.259  1.00                 O  
ATOM   2854  CB  PRO   423     152.553 154.803 273.764  1.00                 C  
ATOM   2855  CD  PRO   423     153.896 153.506 272.267  1.00                 C  
ATOM   2856  CG  PRO   423     152.613 154.281 272.367  1.00                 C  
ATOM   2857  N   PHE   424     154.499 153.886 276.075  1.00                 N  
ATOM   2858  CA  PHE   424     154.773 153.745 277.498  1.00                 C  
ATOM   2859  C   PHE   424     156.039 154.491 277.884  1.00                 C  
ATOM   2860  O   PHE   424     156.037 155.298 278.821  1.00                 O  
ATOM   2861  CB  PHE   424     154.895 152.268 277.876  1.00                 C  
ATOM   2862  CG  PHE   424     155.235 152.038 279.321  1.00                 C  
ATOM   2863  CZ  PHE   424     155.870 151.612 281.993  1.00                 C  
ATOM   2864  CD1 PHE   424     154.259 152.124 280.299  1.00                 C  
ATOM   2865  CE1 PHE   424     154.572 151.912 281.628  1.00                 C  
ATOM   2866  CD2 PHE   424     156.530 151.736 279.703  1.00                 C  
ATOM   2867  CE2 PHE   424     156.843 151.525 281.033  1.00                 C  
ATOM   2868  N   LEU   425     157.136 154.220 277.185  1.00                 N  
ATOM   2869  CA  LEU   425     158.390 154.878 277.522  1.00                 C  
ATOM   2870  C   LEU   425     158.282 156.383 277.331  1.00                 C  
ATOM   2871  O   LEU   425     158.851 157.159 278.108  1.00                 O  
ATOM   2872  CB  LEU   425     159.534 154.319 276.673  1.00                 C  
ATOM   2873  CG  LEU   425     159.954 152.878 276.968  1.00                 C  
ATOM   2874  CD1 LEU   425     160.965 152.392 275.940  1.00                 C  
ATOM   2875  CD2 LEU   425     160.529 152.761 278.371  1.00                 C  
ATOM   2876  N   PHE   426     157.555 156.818 276.302  1.00                 N  
ATOM   2877  CA  PHE   426     157.291 158.244 276.196  1.00                 C  
ATOM   2878  C   PHE   426     156.541 158.756 277.410  1.00                 C  
ATOM   2879  O   PHE   426     156.933 159.762 278.004  1.00                 O  
ATOM   2880  CB  PHE   426     156.498 158.549 274.924  1.00                 C  
ATOM   2881  CG  PHE   426     156.134 159.998 274.769  1.00                 C  
ATOM   2882  CZ  PHE   426     155.455 162.678 274.484  1.00                 C  
ATOM   2883  CD1 PHE   426     157.064 160.915 274.311  1.00                 C  
ATOM   2884  CE1 PHE   426     156.730 162.248 274.168  1.00                 C  
ATOM   2885  CD2 PHE   426     154.862 160.445 275.081  1.00                 C  
ATOM   2886  CE2 PHE   426     154.528 161.778 274.938  1.00                 C  
ATOM   2887  N   ALA   427     155.467 158.079 277.795  1.00                 N  
ATOM   2888  CA  ALA   427     154.662 158.545 278.912  1.00                 C  
ATOM   2889  C   ALA   427     155.515 158.667 280.164  1.00                 C  
ATOM   2890  O   ALA   427     155.285 159.539 281.009  1.00                 O  
ATOM   2891  CB  ALA   427     153.493 157.602 279.153  1.00                 C  
ATOM   2892  N   VAL   428     156.522 157.811 280.288  1.00                 N  
ATOM   2893  CA  VAL   428     157.445 157.935 281.406  1.00                 C  
ATOM   2894  C   VAL   428     158.207 159.245 281.318  1.00                 C  
ATOM   2895  O   VAL   428     158.378 159.944 282.322  1.00                 O  
ATOM   2896  CB  VAL   428     158.428 156.751 281.460  1.00                 C  
ATOM   2897  CG1 VAL   428     159.510 157.004 282.499  1.00                 C  
ATOM   2898  CG2 VAL   428     157.687 155.457 281.762  1.00                 C  
ATOM   2899  N   MET   429     158.670 159.601 280.121  1.00                 N  
ATOM   2900  CA  MET   429     159.375 160.865 279.943  1.00                 C  
ATOM   2901  C   MET   429     158.450 162.068 280.057  1.00                 C  
ATOM   2902  O   MET   429     158.882 163.132 280.509  1.00                 O  
ATOM   2903  CB  MET   429     160.083 160.897 278.587  1.00                 C  
ATOM   2904  SD  MET   429     162.045 159.985 276.856  1.00                 S  
ATOM   2905  CE  MET   429     163.295 158.717 277.049  1.00                 C  
ATOM   2906  CG  MET   429     161.245 159.924 278.471  1.00                 C  
ATOM   2907  N   PHE   430     157.194 161.922 279.653  1.00                 N  
ATOM   2908  CA  PHE   430     156.245 163.022 279.551  1.00                 C  
ATOM   2909  C   PHE   430     155.038 162.771 280.439  1.00                 C  
ATOM   2910  O   PHE   430     153.910 163.136 280.109  1.00                 O  
ATOM   2911  CB  PHE   430     155.806 163.218 278.099  1.00                 C  
ATOM   2912  CG  PHE   430     154.940 164.426 277.885  1.00                 C  
ATOM   2913  CZ  PHE   430     153.333 166.659 277.488  1.00                 C  
ATOM   2914  CD1 PHE   430     155.489 165.697 277.878  1.00                 C  
ATOM   2915  CE1 PHE   430     154.693 166.809 277.682  1.00                 C  
ATOM   2916  CD2 PHE   430     153.577 164.293 277.690  1.00                 C  
ATOM   2917  CE2 PHE   430     152.780 165.405 277.493  1.00                 C  
ATOM   2918  N   GLY   431     155.269 162.138 281.578  1.00                 N  
ATOM   2919  CA  GLY   431     154.184 161.809 282.471  1.00                 C  
ATOM   2920  C   GLY   431     153.542 163.003 283.139  1.00                 C  
ATOM   2921  O   GLY   431     153.765 163.274 284.321  1.00                 O  
ATOM   2922  N   ASP   432     152.736 163.725 282.366  1.00                 N  
ATOM   2923  CA  ASP   432     152.162 164.993 282.805  1.00                 C  
ATOM   2924  C   ASP   432     150.672 164.943 282.508  1.00                 C  
ATOM   2925  O   ASP   432     150.277 164.873 281.342  1.00                 O  
ATOM   2926  CB  ASP   432     152.850 166.165 282.101  1.00                 C  
ATOM   2927  CG  ASP   432     152.336 167.511 282.573  1.00                 C  
ATOM   2928  OD1 ASP   432     151.240 167.551 283.172  1.00                 O  
ATOM   2929  OD2 ASP   432     153.028 168.524 282.345  1.00                 O  
ATOM   2930  N   TRP   433     149.861 164.951 283.566  1.00                 N  
ATOM   2931  CA  TRP   433     148.424 164.752 283.418  1.00                 C  
ATOM   2932  C   TRP   433     147.798 165.825 282.538  1.00                 C  
ATOM   2933  O   TRP   433     147.072 165.521 281.588  1.00                 O  
ATOM   2934  CB  TRP   433     147.741 164.740 284.787  1.00                 C  
ATOM   2935  CG  TRP   433     146.258 164.537 284.716  1.00                 C  
ATOM   2936  CD1 TRP   433     145.572 163.838 283.765  1.00                 C  
ATOM   2937  NE1 TRP   433     144.224 163.872 284.033  1.00                 N  
ATOM   2938  CD2 TRP   433     145.278 165.038 285.633  1.00                 C  
ATOM   2939  CE2 TRP   433     144.021 164.605 285.176  1.00                 C  
ATOM   2940  CH2 TRP   433     142.928 165.675 286.974  1.00                 C  
ATOM   2941  CZ2 TRP   433     142.836 164.918 285.840  1.00                 C  
ATOM   2942  CE3 TRP   433     145.342 165.812 286.796  1.00                 C  
ATOM   2943  CZ3 TRP   433     144.165 166.120 287.451  1.00                 C  
ATOM   2944  N   GLY   434     148.074 167.088 282.838  1.00                 N  
ATOM   2945  CA  GLY   434     147.448 168.184 282.123  1.00                 C  
ATOM   2946  C   GLY   434     147.832 168.242 280.663  1.00                 C  
ATOM   2947  O   GLY   434     146.987 168.472 279.790  1.00                 O  
ATOM   2948  N   HIS   435     149.118 168.048 280.385  1.00                 N  
ATOM   2949  CA  HIS   435     149.581 168.135 279.007  1.00                 C  
ATOM   2950  C   HIS   435     149.164 166.906 278.225  1.00                 C  
ATOM   2951  O   HIS   435     148.904 166.984 277.020  1.00                 O  
ATOM   2952  CB  HIS   435     151.101 168.303 278.962  1.00                 C  
ATOM   2953  CG  HIS   435     151.575 169.638 279.446  1.00                 C  
ATOM   2954  ND1 HIS   435     151.373 170.802 278.736  1.00                 N  
ATOM   2955  CE1 HIS   435     151.908 171.830 279.420  1.00                 C  
ATOM   2956  CD2 HIS   435     152.290 170.124 280.617  1.00                 C  
ATOM   2957  NE2 HIS   435     152.459 171.430 280.549  1.00                 N  
ATOM   2958  N   GLY   436     149.068 165.766 278.906  1.00                 N  
ATOM   2959  CA  GLY   436     148.556 164.571 278.256  1.00                 C  
ATOM   2960  C   GLY   436     147.159 164.781 277.717  1.00                 C  
ATOM   2961  O   GLY   436     146.793 164.239 276.675  1.00                 O  
ATOM   2962  N   ILE   437     146.356 165.581 278.423  1.00                 N  
ATOM   2963  CA  ILE   437     145.011 165.879 277.946  1.00                 C  
ATOM   2964  C   ILE   437     145.084 166.680 276.661  1.00                 C  
ATOM   2965  O   ILE   437     144.380 166.399 275.686  1.00                 O  
ATOM   2966  CB  ILE   437     144.191 166.636 279.007  1.00                 C  
ATOM   2967  CD1 ILE   437     143.367 166.472 281.414  1.00                 C  
ATOM   2968  CG1 ILE   437     143.921 165.735 280.214  1.00                 C  
ATOM   2969  CG2 ILE   437     142.903 167.173 278.402  1.00                 C  
ATOM   2970  N   CYS   438     145.923 167.717 276.698  1.00                 N  
ATOM   2971  CA  CYS   438     146.058 168.640 275.543  1.00                 C  
ATOM   2972  C   CYS   438     146.538 167.811 274.356  1.00                 C  
ATOM   2973  O   CYS   438     145.999 167.986 273.247  1.00                 O  
ATOM   2974  CB  CYS   438     147.022 169.780 275.878  1.00                 C  
ATOM   2975  SG  CYS   438     146.387 170.964 277.088  1.00                 S  
ATOM   2976  N   ILE   439     147.505 166.931 274.607  1.00                 N  
ATOM   2977  CA  ILE   439     148.068 166.105 273.549  1.00                 C  
ATOM   2978  C   ILE   439     147.020 165.142 273.007  1.00                 C  
ATOM   2979  O   ILE   439     146.891 164.962 271.788  1.00                 O  
ATOM   2980  CB  ILE   439     149.302 165.325 274.038  1.00                 C  
ATOM   2981  CD1 ILE   439     150.880 167.196 273.324  1.00                 C  
ATOM   2982  CG1 ILE   439     150.417 166.291 274.445  1.00                 C  
ATOM   2983  CG2 ILE   439     149.765 164.340 272.976  1.00                 C  
ATOM   2984  N   LEU   440     146.238 164.537 273.900  1.00                 N  
ATOM   2985  CA  LEU   440     145.170 163.642 273.475  1.00                 C  
ATOM   2986  C   LEU   440     144.137 164.379 272.638  1.00                 C  
ATOM   2987  O   LEU   440     143.694 163.876 271.603  1.00                 O  
ATOM   2988  CB  LEU   440     144.498 162.996 274.688  1.00                 C  
ATOM   2989  CG  LEU   440     143.323 162.061 274.394  1.00                 C  
ATOM   2990  CD1 LEU   440     143.773 160.881 273.548  1.00                 C  
ATOM   2991  CD2 LEU   440     142.688 161.573 275.687  1.00                 C  
ATOM   2992  N   LEU   441     143.722 165.563 273.085  1.00                 N  
ATOM   2993  CA  LEU   441     142.694 166.296 272.357  1.00                 C  
ATOM   2994  C   LEU   441     143.163 166.642 270.957  1.00                 C  
ATOM   2995  O   LEU   441     142.375 166.611 270.004  1.00                 O  
ATOM   2996  CB  LEU   441     142.306 167.569 273.113  1.00                 C  
ATOM   2997  CG  LEU   441     141.549 167.372 274.427  1.00                 C  
ATOM   2998  CD1 LEU   441     141.388 168.696 275.159  1.00                 C  
ATOM   2999  CD2 LEU   441     140.189 166.739 274.175  1.00                 C  
ATOM   3000  N   ALA   442     144.440 166.984 270.810  1.00                 N  
ATOM   3001  CA  ALA   442     144.979 167.265 269.487  1.00                 C  
ATOM   3002  C   ALA   442     144.806 166.060 268.574  1.00                 C  
ATOM   3003  O   ALA   442     144.297 166.171 267.449  1.00                 O  
ATOM   3004  CB  ALA   442     146.447 167.652 269.584  1.00                 C  
ATOM   3005  N   THR   443     145.200 164.883 269.065  1.00                 N  
ATOM   3006  CA  THR   443     145.039 163.668 268.277  1.00                 C  
ATOM   3007  C   THR   443     143.574 163.410 267.953  1.00                 C  
ATOM   3008  O   THR   443     143.243 162.960 266.850  1.00                 O  
ATOM   3009  CB  THR   443     145.623 162.442 269.004  1.00                 C  
ATOM   3010  OG1 THR   443     147.030 162.627 269.204  1.00                 O  
ATOM   3011  CG2 THR   443     145.410 161.182 268.179  1.00                 C  
ATOM   3012  N   MET   444     142.686 163.675 268.910  1.00                 N  
ATOM   3013  CA  MET   444     141.261 163.482 268.677  1.00                 C  
ATOM   3014  C   MET   444     140.777 164.394 267.563  1.00                 C  
ATOM   3015  O   MET   444     139.992 163.986 266.701  1.00                 O  
ATOM   3016  CB  MET   444     140.469 163.739 269.960  1.00                 C  
ATOM   3017  SD  MET   444     139.860 163.114 272.590  1.00                 S  
ATOM   3018  CE  MET   444     138.141 162.924 272.124  1.00                 C  
ATOM   3019  CG  MET   444     140.681 162.692 271.041  1.00                 C  
ATOM   3020  N   TYR   445     141.215 165.647 267.584  1.00                 N  
ATOM   3021  CA  TYR   445     140.856 166.574 266.522  1.00                 C  
ATOM   3022  C   TYR   445     141.234 165.992 265.167  1.00                 C  
ATOM   3023  O   TYR   445     140.395 165.879 264.261  1.00                 O  
ATOM   3024  CB  TYR   445     141.540 167.926 266.737  1.00                 C  
ATOM   3025  CG  TYR   445     141.266 168.931 265.641  1.00                 C  
ATOM   3026  OH  TYR   445     140.499 171.701 262.636  1.00                 O  
ATOM   3027  CZ  TYR   445     140.755 170.784 263.630  1.00                 C  
ATOM   3028  CD1 TYR   445     140.072 169.640 265.609  1.00                 C  
ATOM   3029  CE1 TYR   445     139.814 170.561 264.611  1.00                 C  
ATOM   3030  CD2 TYR   445     142.203 169.169 264.644  1.00                 C  
ATOM   3031  CE2 TYR   445     141.962 170.086 263.639  1.00                 C  
ATOM   3032  N   LEU   446     142.487 165.559 265.033  1.00                 N  
ATOM   3033  CA  LEU   446     142.954 165.081 263.737  1.00                 C  
ATOM   3034  C   LEU   446     142.137 163.887 263.270  1.00                 C  
ATOM   3035  O   LEU   446     141.833 163.750 262.081  1.00                 O  
ATOM   3036  CB  LEU   446     144.437 164.710 263.805  1.00                 C  
ATOM   3037  CG  LEU   446     145.418 165.871 263.979  1.00                 C  
ATOM   3038  CD1 LEU   446     146.829 165.352 264.213  1.00                 C  
ATOM   3039  CD2 LEU   446     145.387 166.789 262.766  1.00                 C  
ATOM   3040  N   ILE   447     141.770 163.009 264.200  1.00                 N  
ATOM   3041  CA  ILE   447     140.979 161.836 263.841  1.00                 C  
ATOM   3042  C   ILE   447     139.570 162.247 263.452  1.00                 C  
ATOM   3043  O   ILE   447     139.021 161.769 262.454  1.00                 O  
ATOM   3044  CB  ILE   447     140.937 160.810 264.989  1.00                 C  
ATOM   3045  CD1 ILE   447     142.438 159.393 266.485  1.00                 C  
ATOM   3046  CG1 ILE   447     142.323 160.202 265.212  1.00                 C  
ATOM   3047  CG2 ILE   447     139.888 159.744 264.713  1.00                 C  
ATOM   3048  N   LEU   448     139.058 163.297 264.085  1.00                 N  
ATOM   3049  CA  LEU   448     137.708 163.755 263.796  1.00                 C  
ATOM   3050  C   LEU   448     137.576 165.055 263.012  1.00                 C  
ATOM   3051  O   LEU   448     136.503 165.659 262.935  1.00                 O  
ATOM   3052  CB  LEU   448     136.914 163.934 265.092  1.00                 C  
ATOM   3053  CG  LEU   448     136.700 162.675 265.935  1.00                 C  
ATOM   3054  CD1 LEU   448     135.990 163.014 267.236  1.00                 C  
ATOM   3055  CD2 LEU   448     135.910 161.634 265.157  1.00                 C  
ATOM   3056  N   LYS   449     138.677 165.507 262.415  1.00                 N  
ATOM   3057  CA  LYS   449     138.649 166.701 261.571  1.00                 C  
ATOM   3058  C   LYS   449     137.928 166.180 260.329  1.00                 C  
ATOM   3059  O   LYS   449     138.311 165.153 259.761  1.00                 O  
ATOM   3060  CB  LYS   449     140.068 167.218 261.327  1.00                 C  
ATOM   3061  CD  LYS   449     141.554 169.032 260.432  1.00                 C  
ATOM   3062  CE  LYS   449     141.637 170.243 259.517  1.00                 C  
ATOM   3063  CG  LYS   449     140.129 168.511 260.530  1.00                 C  
ATOM   3064  NZ  LYS   449     140.892 171.408 260.069  1.00                 N  
ATOM   3065  N   GLU   450     136.884 166.854 259.878  1.00                 N  
ATOM   3066  CA  GLU   450     136.175 166.323 258.726  1.00                 C  
ATOM   3067  C   GLU   450     136.874 166.535 257.393  1.00                 C  
ATOM   3068  O   GLU   450     137.439 167.594 257.106  1.00                 O  
ATOM   3069  CB  GLU   450     134.776 166.934 258.630  1.00                 C  
ATOM   3070  CD  GLU   450     132.523 166.941 257.487  1.00                 C  
ATOM   3071  CG  GLU   450     133.920 166.353 257.516  1.00                 C  
ATOM   3072  OE1 GLU   450     132.237 167.833 258.314  1.00                 O  
ATOM   3073  OE2 GLU   450     131.714 166.509 256.639  1.00                 O  
ATOM   3074  N   LYS   451     136.834 165.502 256.560  1.00                 N  
ATOM   3075  CA  LYS   451     137.447 165.541 255.240  1.00                 C  
ATOM   3076  C   LYS   451     138.898 166.014 255.301  1.00                 C  
ATOM   3077  O   LYS   451     139.395 166.689 254.395  1.00                 O  
ATOM   3078  CB  LYS   451     136.647 166.450 254.305  1.00                 C  
ATOM   3079  CD  LYS   451     134.498 166.909 253.092  1.00                 C  
ATOM   3080  CE  LYS   451     133.058 166.472 252.883  1.00                 C  
ATOM   3081  CG  LYS   451     135.210 166.006 254.086  1.00                 C  
ATOM   3082  NZ  LYS   451     132.333 167.378 251.950  1.00                 N  
ATOM   3083  N   LYS   452     139.603 165.665 256.374  1.00                 N  
ATOM   3084  CA  LYS   452     140.991 166.081 256.518  1.00                 C  
ATOM   3085  C   LYS   452     141.843 165.696 255.316  1.00                 C  
ATOM   3086  O   LYS   452     142.437 166.544 254.644  1.00                 O  
ATOM   3087  CB  LYS   452     141.602 165.479 257.785  1.00                 C  
ATOM   3088  CD  LYS   452     143.179 167.358 258.316  1.00                 C  
ATOM   3089  CE  LYS   452     144.610 167.728 258.673  1.00                 C  
ATOM   3090  CG  LYS   452     143.051 165.872 258.022  1.00                 C  
ATOM   3091  NZ  LYS   452     144.766 169.193 258.891  1.00                 N  
ATOM   3092  N   LEU   453     141.915 164.403 255.027  1.00                 N  
ATOM   3093  CA  LEU   453     142.717 163.941 253.902  1.00                 C  
ATOM   3094  C   LEU   453     142.206 164.425 252.545  1.00                 C  
ATOM   3095  O   LEU   453     142.993 164.721 251.642  1.00                 O  
ATOM   3096  CB  LEU   453     142.785 162.413 253.884  1.00                 C  
ATOM   3097  CG  LEU   453     143.612 161.784 252.761  1.00                 C  
ATOM   3098  CD1 LEU   453     145.061 162.237 252.842  1.00                 C  
ATOM   3099  CD2 LEU   453     143.528 160.266 252.817  1.00                 C  
ATOM   3100  N   ALA   454     140.907 164.516 252.368  1.00                 N  
ATOM   3101  CA  ALA   454     140.303 165.023 251.145  1.00                 C  
ATOM   3102  C   ALA   454     140.554 166.518 251.027  1.00                 C  
ATOM   3103  O   ALA   454     139.611 167.313 250.955  1.00                 O  
ATOM   3104  CB  ALA   454     138.812 164.722 251.126  1.00                 C  
ATOM   3105  N   SER   455     141.825 166.898 250.989  1.00                 N  
ATOM   3106  CA  SER   455     142.251 168.269 250.753  1.00                 C  
ATOM   3107  C   SER   455     143.746 168.233 250.456  1.00                 C  
ATOM   3108  O   SER   455     144.383 167.179 250.536  1.00                 O  
ATOM   3109  CB  SER   455     141.924 169.147 251.963  1.00                 C  
ATOM   3110  OG  SER   455     142.724 168.797 253.078  1.00                 O  
ATOM   3111  N   GLN   456     144.307 169.385 250.113  1.00                 N  
ATOM   3112  CA  GLN   456     145.744 169.515 249.931  1.00                 C  
ATOM   3113  C   GLN   456     146.394 169.948 251.235  1.00                 C  
ATOM   3114  O   GLN   456     145.875 170.819 251.939  1.00                 O  
ATOM   3115  CB  GLN   456     146.054 170.513 248.814  1.00                 C  
ATOM   3116  CD  GLN   456     146.094 168.845 246.917  1.00                 C  
ATOM   3117  CG  GLN   456     145.486 170.124 247.459  1.00                 C  
ATOM   3118  OE1 GLN   456     147.305 168.759 246.713  1.00                 O  
ATOM   3119  NE2 GLN   456     145.252 167.845 246.683  1.00                 N  
ATOM   3120  N   LYS   457     147.528 169.333 251.549  1.00                 N  
ATOM   3121  CA  LYS   457     148.277 169.585 252.775  1.00                 C  
ATOM   3122  C   LYS   457     149.745 169.807 252.449  1.00                 C  
ATOM   3123  O   LYS   457     150.589 168.919 252.584  1.00                 O  
ATOM   3124  CB  LYS   457     148.110 168.421 253.754  1.00                 C  
ATOM   3125  CD  LYS   457     146.143 169.306 255.036  1.00                 C  
ATOM   3126  CE  LYS   457     144.704 169.055 255.459  1.00                 C  
ATOM   3127  CG  LYS   457     146.673 168.169 254.179  1.00                 C  
ATOM   3128  NZ  LYS   457     144.150 170.192 256.244  1.00                 N  
ATOM   3129  N   LEU   458     150.056 171.023 251.999  1.00                 N  
ATOM   3130  CA  LEU   458     151.414 171.336 251.571  1.00                 C  
ATOM   3131  C   LEU   458     152.365 171.462 252.755  1.00                 C  
ATOM   3132  O   LEU   458     153.589 171.419 252.585  1.00                 O  
ATOM   3133  CB  LEU   458     151.433 172.629 250.753  1.00                 C  
ATOM   3134  CG  LEU   458     150.728 172.584 249.396  1.00                 C  
ATOM   3135  CD1 LEU   458     150.704 173.963 248.756  1.00                 C  
ATOM   3136  CD2 LEU   458     151.404 171.583 248.472  1.00                 C  
ATOM   3137  N   GLY   459     151.827 171.619 253.961  1.00                 N  
ATOM   3138  CA  GLY   459     152.658 171.800 255.148  1.00                 C  
ATOM   3139  C   GLY   459     153.105 170.439 255.668  1.00                 C  
ATOM   3140  O   GLY   459     152.306 169.685 256.241  1.00                 O  
ATOM   3141  N   ASP   460     154.389 170.131 255.475  1.00                 N  
ATOM   3142  CA  ASP   460     154.910 168.820 255.832  1.00                 C  
ATOM   3143  C   ASP   460     154.906 168.589 257.334  1.00                 C  
ATOM   3144  O   ASP   460     154.905 167.436 257.767  1.00                 O  
ATOM   3145  CB  ASP   460     156.331 168.643 255.293  1.00                 C  
ATOM   3146  CG  ASP   460     156.368 168.506 253.783  1.00                 C  
ATOM   3147  OD1 ASP   460     155.301 168.262 253.182  1.00                 O  
ATOM   3148  OD2 ASP   460     157.465 168.643 253.201  1.00                 O  
ATOM   3149  N   ILE   461     154.883 169.652 258.137  1.00                 N  
ATOM   3150  CA  ILE   461     154.900 169.486 259.586  1.00                 C  
ATOM   3151  C   ILE   461     153.576 168.924 260.083  1.00                 C  
ATOM   3152  O   ILE   461     153.536 168.069 260.982  1.00                 O  
ATOM   3153  CB  ILE   461     155.210 170.813 260.303  1.00                 C  
ATOM   3154  CD1 ILE   461     156.952 172.669 260.451  1.00                 C  
ATOM   3155  CG1 ILE   461     156.646 171.254 260.010  1.00                 C  
ATOM   3156  CG2 ILE   461     154.949 170.686 261.796  1.00                 C  
ATOM   3157  N   MET   462     152.477 169.424 259.521  1.00                 N  
ATOM   3158  CA  MET   462     151.174 168.883 259.867  1.00                 C  
ATOM   3159  C   MET   462     151.010 167.482 259.304  1.00                 C  
ATOM   3160  O   MET   462     150.487 166.591 259.981  1.00                 O  
ATOM   3161  CB  MET   462     150.060 169.797 259.352  1.00                 C  
ATOM   3162  SD  MET   462     148.730 172.227 259.354  1.00                 S  
ATOM   3163  CE  MET   462     147.227 171.410 259.885  1.00                 C  
ATOM   3164  CG  MET   462     149.979 171.138 260.064  1.00                 C  
ATOM   3165  N   GLU   463     151.482 167.258 258.077  1.00                 N  
ATOM   3166  CA  GLU   463     151.362 165.930 257.488  1.00                 C  
ATOM   3167  C   GLU   463     152.037 164.882 258.365  1.00                 C  
ATOM   3168  O   GLU   463     151.481 163.803 258.597  1.00                 O  
ATOM   3169  CB  GLU   463     151.966 165.911 256.083  1.00                 C  
ATOM   3170  CD  GLU   463     152.373 164.616 253.952  1.00                 C  
ATOM   3171  CG  GLU   463     151.833 164.576 255.368  1.00                 C  
ATOM   3172  OE1 GLU   463     152.869 165.684 253.536  1.00                 O  
ATOM   3173  OE2 GLU   463     152.301 163.580 253.259  1.00                 O  
ATOM   3174  N   MET   464     153.219 165.196 258.891  1.00                 N  
ATOM   3175  CA  MET   464     153.953 164.241 259.712  1.00                 C  
ATOM   3176  C   MET   464     153.149 163.860 260.943  1.00                 C  
ATOM   3177  O   MET   464     152.964 162.671 261.241  1.00                 O  
ATOM   3178  CB  MET   464     155.309 164.818 260.122  1.00                 C  
ATOM   3179  SD  MET   464     157.684 164.647 261.540  1.00                 S  
ATOM   3180  CE  MET   464     157.076 165.843 262.726  1.00                 C  
ATOM   3181  CG  MET   464     156.139 163.892 260.996  1.00                 C  
ATOM   3182  N   ALA   465     152.686 164.859 261.693  1.00                 N  
ATOM   3183  CA  ALA   465     151.978 164.552 262.929  1.00                 C  
ATOM   3184  C   ALA   465     150.642 163.897 262.617  1.00                 C  
ATOM   3185  O   ALA   465     150.168 163.038 263.370  1.00                 O  
ATOM   3186  CB  ALA   465     151.778 165.815 263.753  1.00                 C  
ATOM   3187  N   PHE   466     150.025 164.264 261.495  1.00                 N  
ATOM   3188  CA  PHE   466     148.805 163.595 261.067  1.00                 C  
ATOM   3189  C   PHE   466     149.060 162.125 260.778  1.00                 C  
ATOM   3190  O   PHE   466     148.318 161.255 261.248  1.00                 O  
ATOM   3191  CB  PHE   466     148.224 164.281 259.829  1.00                 C  
ATOM   3192  CG  PHE   466     146.991 163.614 259.289  1.00                 C  
ATOM   3193  CZ  PHE   466     144.713 162.377 258.285  1.00                 C  
ATOM   3194  CD1 PHE   466     145.758 163.821 259.883  1.00                 C  
ATOM   3195  CE1 PHE   466     144.624 163.208 259.386  1.00                 C  
ATOM   3196  CD2 PHE   466     147.064 162.779 258.188  1.00                 C  
ATOM   3197  CE2 PHE   466     145.930 162.166 257.691  1.00                 C  
ATOM   3198  N   GLY   467     150.108 161.831 260.011  1.00                 N  
ATOM   3199  CA  GLY   467     150.469 160.450 259.734  1.00                 C  
ATOM   3200  C   GLY   467     150.671 159.659 261.014  1.00                 C  
ATOM   3201  O   GLY   467     150.271 158.492 261.079  1.00                 O  
ATOM   3202  N   GLY   468     151.281 160.271 262.027  1.00                 N  
ATOM   3203  CA  GLY   468     151.433 159.644 263.325  1.00                 C  
ATOM   3204  C   GLY   468     150.304 159.905 264.293  1.00                 C  
ATOM   3205  O   GLY   468     150.459 159.630 265.492  1.00                 O  
ATOM   3206  N   ARG   469     149.167 160.418 263.824  1.00                 N  
ATOM   3207  CA  ARG   469     148.077 160.797 264.715  1.00                 C  
ATOM   3208  C   ARG   469     147.610 159.651 265.608  1.00                 C  
ATOM   3209  O   ARG   469     147.205 159.880 266.752  1.00                 O  
ATOM   3210  CB  ARG   469     146.885 161.321 263.911  1.00                 C  
ATOM   3211  CD  ARG   469     145.179 160.898 262.120  1.00                 C  
ATOM   3212  NE  ARG   469     144.487 159.896 261.312  1.00                 N  
ATOM   3213  CG  ARG   469     146.218 160.272 263.035  1.00                 C  
ATOM   3214  CZ  ARG   469     144.969 159.382 260.185  1.00                 C  
ATOM   3215  NH1 ARG   469     144.269 158.475 259.518  1.00                 N  
ATOM   3216  NH2 ARG   469     146.150 159.776 259.729  1.00                 N  
ATOM   3217  N   TYR   470     147.656 158.414 265.114  1.00                 N  
ATOM   3218  CA  TYR   470     147.255 157.293 265.960  1.00                 C  
ATOM   3219  C   TYR   470     148.349 156.933 266.955  1.00                 C  
ATOM   3220  O   TYR   470     148.072 156.374 268.029  1.00                 O  
ATOM   3221  CB  TYR   470     146.905 156.074 265.104  1.00                 C  
ATOM   3222  CG  TYR   470     145.635 156.235 264.299  1.00                 C  
ATOM   3223  OH  TYR   470     142.151 156.675 262.073  1.00                 O  
ATOM   3224  CZ  TYR   470     143.303 156.530 262.811  1.00                 C  
ATOM   3225  CD1 TYR   470     145.643 156.081 262.919  1.00                 C  
ATOM   3226  CE1 TYR   470     144.487 156.226 262.175  1.00                 C  
ATOM   3227  CD2 TYR   470     144.432 156.541 264.923  1.00                 C  
ATOM   3228  CE2 TYR   470     143.266 156.690 264.195  1.00                 C  
ATOM   3229  N   VAL   471     149.599 157.232 266.599  1.00                 N  
ATOM   3230  CA  VAL   471     150.702 157.082 267.540  1.00                 C  
ATOM   3231  C   VAL   471     150.569 158.108 268.647  1.00                 C  
ATOM   3232  O   VAL   471     150.724 157.796 269.832  1.00                 O  
ATOM   3233  CB  VAL   471     152.066 157.217 266.837  1.00                 C  
ATOM   3234  CG1 VAL   471     153.192 157.242 267.860  1.00                 C  
ATOM   3235  CG2 VAL   471     152.268 156.082 265.845  1.00                 C  
ATOM   3236  N   ILE   472     150.286 159.353 268.273  1.00                 N  
ATOM   3237  CA  ILE   472     150.137 160.406 269.263  1.00                 C  
ATOM   3238  C   ILE   472     148.969 160.107 270.186  1.00                 C  
ATOM   3239  O   ILE   472     149.053 160.316 271.398  1.00                 O  
ATOM   3240  CB  ILE   472     149.950 161.783 268.599  1.00                 C  
ATOM   3241  CD1 ILE   472     151.063 163.409 266.981  1.00                 C  
ATOM   3242  CG1 ILE   472     151.237 162.213 267.892  1.00                 C  
ATOM   3243  CG2 ILE   472     149.496 162.811 269.623  1.00                 C  
ATOM   3244  N   LEU   473     147.869 159.593 269.640  1.00                 N  
ATOM   3245  CA  LEU   473     146.712 159.285 270.475  1.00                 C  
ATOM   3246  C   LEU   473     147.126 158.437 271.667  1.00                 C  
ATOM   3247  O   LEU   473     146.782 158.734 272.825  1.00                 O  
ATOM   3248  CB  LEU   473     145.637 158.567 269.657  1.00                 C  
ATOM   3249  CG  LEU   473     144.373 158.153 270.414  1.00                 C  
ATOM   3250  CD1 LEU   473     143.653 159.374 270.966  1.00                 C  
ATOM   3251  CD2 LEU   473     143.444 157.354 269.512  1.00                 C  
ATOM   3252  N   MET   474     147.862 157.362 271.400  1.00                 N  
ATOM   3253  CA  MET   474     148.305 156.506 272.492  1.00                 C  
ATOM   3254  C   MET   474     149.273 157.259 273.397  1.00                 C  
ATOM   3255  O   MET   474     149.205 157.154 274.631  1.00                 O  
ATOM   3256  CB  MET   474     148.961 155.236 271.945  1.00                 C  
ATOM   3257  SD  MET   474     148.752 152.695 270.861  1.00                 S  
ATOM   3258  CE  MET   474     149.778 153.166 269.471  1.00                 C  
ATOM   3259  CG  MET   474     147.991 154.277 271.275  1.00                 C  
ATOM   3260  N   MET   475     150.165 158.047 272.796  1.00                 N  
ATOM   3261  CA  MET   475     151.121 158.818 273.572  1.00                 C  
ATOM   3262  C   MET   475     150.406 159.623 274.633  1.00                 C  
ATOM   3263  O   MET   475     150.818 159.645 275.792  1.00                 O  
ATOM   3264  CB  MET   475     151.935 159.737 272.659  1.00                 C  
ATOM   3265  SD  MET   475     153.710 160.100 270.563  1.00                 S  
ATOM   3266  CE  MET   475     154.740 161.077 271.655  1.00                 C  
ATOM   3267  CG  MET   475     152.904 159.004 271.745  1.00                 C  
ATOM   3268  N   SER   476     149.315 160.275 274.250  1.00                 N  
ATOM   3269  CA  SER   476     148.553 161.043 275.214  1.00                 C  
ATOM   3270  C   SER   476     147.914 160.150 276.252  1.00                 C  
ATOM   3271  O   SER   476     147.972 160.428 277.451  1.00                 O  
ATOM   3272  CB  SER   476     147.478 161.873 274.509  1.00                 C  
ATOM   3273  OG  SER   476     146.518 161.039 273.884  1.00                 O  
ATOM   3274  N   LEU   477     147.304 159.053 275.804  1.00                 N  
ATOM   3275  CA  LEU   477     146.544 158.229 276.737  1.00                 C  
ATOM   3276  C   LEU   477     147.458 157.664 277.819  1.00                 C  
ATOM   3277  O   LEU   477     147.114 157.642 279.014  1.00                 O  
ATOM   3278  CB  LEU   477     145.833 157.096 275.995  1.00                 C  
ATOM   3279  CG  LEU   477     144.682 157.506 275.074  1.00                 C  
ATOM   3280  CD1 LEU   477     144.188 156.315 274.267  1.00                 C  
ATOM   3281  CD2 LEU   477     143.540 158.110 275.877  1.00                 C  
ATOM   3282  N   PHE   478     148.650 157.224 277.422  1.00                 N  
ATOM   3283  CA  PHE   478     149.586 156.723 278.421  1.00                 C  
ATOM   3284  C   PHE   478     150.175 157.855 279.245  1.00                 C  
ATOM   3285  O   PHE   478     150.386 157.699 280.453  1.00                 O  
ATOM   3286  CB  PHE   478     150.708 155.926 277.752  1.00                 C  
ATOM   3287  CG  PHE   478     150.277 154.578 277.249  1.00                 C  
ATOM   3288  CZ  PHE   478     149.480 152.080 276.326  1.00                 C  
ATOM   3289  CD1 PHE   478     150.080 154.358 275.897  1.00                 C  
ATOM   3290  CE1 PHE   478     149.684 153.117 275.435  1.00                 C  
ATOM   3291  CD2 PHE   478     150.069 153.530 278.128  1.00                 C  
ATOM   3292  CE2 PHE   478     149.673 152.289 277.666  1.00                 C  
ATOM   3293  N   SER   479     150.426 159.006 278.621  1.00                 N  
ATOM   3294  CA  SER   479     150.917 160.156 279.363  1.00                 C  
ATOM   3295  C   SER   479     149.946 160.534 280.466  1.00                 C  
ATOM   3296  O   SER   479     150.358 160.982 281.538  1.00                 O  
ATOM   3297  CB  SER   479     151.144 161.342 278.424  1.00                 C  
ATOM   3298  OG  SER   479     149.918 161.811 277.888  1.00                 O  
ATOM   3299  N   ILE   480     148.647 160.366 280.220  1.00                 N  
ATOM   3300  CA  ILE   480     147.667 160.609 281.270  1.00                 C  
ATOM   3301  C   ILE   480     147.868 159.614 282.394  1.00                 C  
ATOM   3302  O   ILE   480     147.915 159.974 283.577  1.00                 O  
ATOM   3303  CB  ILE   480     146.228 160.532 280.727  1.00                 C  
ATOM   3304  CD1 ILE   480     144.682 161.543 278.970  1.00                 C  
ATOM   3305  CG1 ILE   480     145.954 161.698 279.774  1.00                 C  
ATOM   3306  CG2 ILE   480     145.228 160.491 281.873  1.00                 C  
ATOM   3307  N   TYR   481     147.987 158.338 282.034  1.00                 N  
ATOM   3308  CA  TYR   481     148.140 157.316 283.065  1.00                 C  
ATOM   3309  C   TYR   481     149.346 157.614 283.950  1.00                 C  
ATOM   3310  O   TYR   481     149.246 157.621 285.187  1.00                 O  
ATOM   3311  CB  TYR   481     148.279 155.931 282.430  1.00                 C  
ATOM   3312  CG  TYR   481     148.495 154.818 283.430  1.00                 C  
ATOM   3313  OH  TYR   481     149.073 151.756 286.183  1.00                 O  
ATOM   3314  CZ  TYR   481     148.884 152.769 285.272  1.00                 C  
ATOM   3315  CD1 TYR   481     147.430 154.290 284.149  1.00                 C  
ATOM   3316  CE1 TYR   481     147.618 153.273 285.065  1.00                 C  
ATOM   3317  CD2 TYR   481     149.764 154.297 283.652  1.00                 C  
ATOM   3318  CE2 TYR   481     149.971 153.280 284.564  1.00                 C  
ATOM   3319  N   THR   482     150.500 157.862 283.332  1.00                 N  
ATOM   3320  CA  THR   482     151.714 158.086 284.102  1.00                 C  
ATOM   3321  C   THR   482     151.671 159.416 284.836  1.00                 C  
ATOM   3322  O   THR   482     152.185 159.520 285.952  1.00                 O  
ATOM   3323  CB  THR   482     152.966 158.043 283.207  1.00                 C  
ATOM   3324  OG1 THR   482     152.869 159.054 282.195  1.00                 O  
ATOM   3325  CG2 THR   482     153.091 156.687 282.529  1.00                 C  
ATOM   3326  N   GLY   483     151.075 160.441 284.229  1.00                 N  
ATOM   3327  CA  GLY   483     150.970 161.717 284.903  1.00                 C  
ATOM   3328  C   GLY   483     150.162 161.611 286.175  1.00                 C  
ATOM   3329  O   GLY   483     150.450 162.281 287.164  1.00                 O  
ATOM   3330  N   LEU   484     149.143 160.756 286.172  1.00                 N  
ATOM   3331  CA  LEU   484     148.327 160.612 287.365  1.00                 C  
ATOM   3332  C   LEU   484     149.124 159.975 288.487  1.00                 C  
ATOM   3333  O   LEU   484     148.990 160.371 289.649  1.00                 O  
ATOM   3334  CB  LEU   484     147.078 159.781 287.063  1.00                 C  
ATOM   3335  CG  LEU   484     146.042 160.425 286.140  1.00                 C  
ATOM   3336  CD1 LEU   484     144.946 159.432 285.786  1.00                 C  
ATOM   3337  CD2 LEU   484     145.444 161.665 286.786  1.00                 C  
ATOM   3338  N   ILE   485     149.959 158.991 288.155  1.00                 N  
ATOM   3339  CA  ILE   485     150.793 158.364 289.177  1.00                 C  
ATOM   3340  C   ILE   485     151.886 159.321 289.631  1.00                 C  
ATOM   3341  O   ILE   485     152.180 159.434 290.827  1.00                 O  
ATOM   3342  CB  ILE   485     151.414 157.049 288.670  1.00                 C  
ATOM   3343  CD1 ILE   485     150.805 154.769 287.706  1.00                 C  
ATOM   3344  CG1 ILE   485     150.325 155.996 288.450  1.00                 C  
ATOM   3345  CG2 ILE   485     152.487 156.562 289.631  1.00                 C  
ATOM   3346  N   TYR   486     152.508 160.025 288.685  1.00                 N  
ATOM   3347  CA  TYR   486     153.407 161.112 289.047  1.00                 C  
ATOM   3348  C   TYR   486     152.683 162.211 289.808  1.00                 C  
ATOM   3349  O   TYR   486     153.324 162.978 290.532  1.00                 O  
ATOM   3350  CB  TYR   486     154.069 161.698 287.798  1.00                 C  
ATOM   3351  CG  TYR   486     155.107 160.793 287.174  1.00                 C  
ATOM   3352  OH  TYR   486     157.958 158.310 285.442  1.00                 O  
ATOM   3353  CZ  TYR   486     157.015 159.131 286.017  1.00                 C  
ATOM   3354  CD1 TYR   486     155.289 160.762 285.797  1.00                 C  
ATOM   3355  CE1 TYR   486     156.235 159.938 285.218  1.00                 C  
ATOM   3356  CD2 TYR   486     155.903 159.972 287.963  1.00                 C  
ATOM   3357  CE2 TYR   486     156.854 159.142 287.401  1.00                 C  
ATOM   3358  N   ASN   487     151.363 162.304 289.654  1.00                 N  
ATOM   3359  CA  ASN   487     150.545 163.236 290.424  1.00                 C  
ATOM   3360  C   ASN   487     151.033 164.666 290.221  1.00                 C  
ATOM   3361  O   ASN   487     151.244 165.416 291.175  1.00                 O  
ATOM   3362  CB  ASN   487     150.555 162.859 291.907  1.00                 C  
ATOM   3363  CG  ASN   487     149.438 163.525 292.685  1.00                 C  
ATOM   3364  OD1 ASN   487     148.380 163.831 292.133  1.00                 O  
ATOM   3365  ND2 ASN   487     149.669 163.754 293.972  1.00                 N  
ATOM   3366  N   GLU   488     151.224 165.041 288.962  1.00                 N  
ATOM   3367  CA  GLU   488     151.666 166.377 288.583  1.00                 C  
ATOM   3368  C   GLU   488     150.846 166.843 287.385  1.00                 C  
ATOM   3369  O   GLU   488     150.938 166.263 286.298  1.00                 O  
ATOM   3370  CB  GLU   488     153.163 166.377 288.267  1.00                 C  
ATOM   3371  CD  GLU   488     155.221 167.718 287.681  1.00                 C  
ATOM   3372  CG  GLU   488     153.724 167.745 287.917  1.00                 C  
ATOM   3373  OE1 GLU   488     155.814 166.622 287.754  1.00                 O  
ATOM   3374  OE2 GLU   488     155.801 168.794 287.423  1.00                 O  
ATOM   3375  N   PHE   489     150.046 167.887 287.587  1.00                 N  
ATOM   3376  CA  PHE   489     149.269 168.520 286.529  1.00                 C  
ATOM   3377  C   PHE   489     149.563 170.012 286.583  1.00                 C  
ATOM   3378  O   PHE   489     148.843 170.765 287.248  1.00                 O  
ATOM   3379  CB  PHE   489     147.779 168.220 286.705  1.00                 C  
ATOM   3380  CG  PHE   489     146.921 168.727 285.582  1.00                 C  
ATOM   3381  CZ  PHE   489     145.329 169.663 283.505  1.00                 C  
ATOM   3382  CD1 PHE   489     147.409 169.665 284.689  1.00                 C  
ATOM   3383  CE1 PHE   489     146.620 170.133 283.655  1.00                 C  
ATOM   3384  CD2 PHE   489     145.627 168.267 285.418  1.00                 C  
ATOM   3385  CE2 PHE   489     144.838 168.734 284.384  1.00                 C  
ATOM   3386  N   PHE   490     150.587 170.434 285.837  1.00                 N  
ATOM   3387  CA  PHE   490     151.087 171.830 285.916  1.00                 C  
ATOM   3388  C   PHE   490     151.595 172.078 287.340  1.00                 C  
ATOM   3389  O   PHE   490     151.227 173.103 287.945  1.00                 O  
ATOM   3390  CB  PHE   490     149.983 172.817 285.532  1.00                 C  
ATOM   3391  CG  PHE   490     149.445 172.615 284.144  1.00                 C  
ATOM   3392  CZ  PHE   490     148.451 172.248 281.574  1.00                 C  
ATOM   3393  CD1 PHE   490     149.080 171.355 283.704  1.00                 C  
ATOM   3394  CE1 PHE   490     148.585 171.169 282.427  1.00                 C  
ATOM   3395  CD2 PHE   490     149.305 173.685 283.278  1.00                 C  
ATOM   3396  CE2 PHE   490     148.810 173.499 282.001  1.00                 C  
ATOM   3397  N   SER   491     152.393 171.139 287.850  1.00                 N  
ATOM   3398  CA  SER   491     153.062 171.269 289.143  1.00                 C  
ATOM   3399  C   SER   491     152.066 171.185 290.288  1.00                 C  
ATOM   3400  O   SER   491     152.378 171.520 291.432  1.00                 O  
ATOM   3401  CB  SER   491     153.835 172.587 289.216  1.00                 C  
ATOM   3402  OG  SER   491     154.877 172.515 290.174  1.00                 O  
ATOM   3403  N   ILE   492     150.857 170.745 289.979  1.00                 N  
ATOM   3404  CA  ILE   492     149.826 170.580 290.984  1.00                 C  
ATOM   3405  C   ILE   492     149.520 169.103 291.155  1.00                 C  
ATOM   3406  O   ILE   492     149.386 168.359 290.181  1.00                 O  
ATOM   3407  CB  ILE   492     148.551 171.363 290.619  1.00                 C  
ATOM   3408  CD1 ILE   492     147.723 173.681 289.955  1.00                 C  
ATOM   3409  CG1 ILE   492     148.849 172.863 290.549  1.00                 C  
ATOM   3410  CG2 ILE   492     147.435 171.053 291.604  1.00                 C  
ATOM   3411  N   PRO   493     149.414 168.692 292.411  1.00                 N  
ATOM   3412  CA  PRO   493     149.005 167.340 292.732  1.00                 C  
ATOM   3413  C   PRO   493     147.483 167.250 292.793  1.00                 C  
ATOM   3414  O   PRO   493     146.772 168.255 292.847  1.00                 O  
ATOM   3415  CB  PRO   493     149.648 167.072 294.094  1.00                 C  
ATOM   3416  CD  PRO   493     149.907 169.422 293.716  1.00                 C  
ATOM   3417  CG  PRO   493     149.632 168.397 294.781  1.00                 C  
ATOM   3418  N   PHE   494     146.988 166.017 292.789  1.00                 N  
ATOM   3419  CA  PHE   494     145.556 165.748 292.790  1.00                 C  
ATOM   3420  C   PHE   494     145.201 165.075 294.106  1.00                 C  
ATOM   3421  O   PHE   494     145.376 163.860 294.249  1.00                 O  
ATOM   3422  CB  PHE   494     145.173 164.879 291.590  1.00                 C  
ATOM   3423  CG  PHE   494     143.697 164.629 291.470  1.00                 C  
ATOM   3424  CZ  PHE   494     140.967 164.159 291.245  1.00                 C  
ATOM   3425  CD1 PHE   494     142.791 165.667 291.599  1.00                 C  
ATOM   3426  CE1 PHE   494     141.433 165.437 291.488  1.00                 C  
ATOM   3427  CD2 PHE   494     143.214 163.355 291.227  1.00                 C  
ATOM   3428  CE2 PHE   494     141.856 163.125 291.116  1.00                 C  
ATOM   3429  N   PRO   495     144.707 165.856 295.057  1.00                 N  
ATOM   3430  CA  PRO   495     144.448 165.339 296.393  1.00                 C  
ATOM   3431  C   PRO   495     143.028 164.802 296.454  1.00                 C  
ATOM   3432  O   PRO   495     142.058 165.553 296.317  1.00                 O  
ATOM   3433  CB  PRO   495     144.651 166.551 297.305  1.00                 C  
ATOM   3434  CD  PRO   495     144.724 167.345 295.048  1.00                 C  
ATOM   3435  CG  PRO   495     144.321 167.725 296.445  1.00                 C  
ATOM   3436  N   LEU   496     142.911 163.495 296.659  1.00                 N  
ATOM   3437  CA  LEU   496     141.634 162.804 296.676  1.00                 C  
ATOM   3438  C   LEU   496     141.143 162.596 298.107  1.00                 C  
ATOM   3439  O   LEU   496     140.252 161.782 298.353  1.00                 O  
ATOM   3440  CB  LEU   496     141.743 161.459 295.956  1.00                 C  
ATOM   3441  CG  LEU   496     142.106 161.512 294.470  1.00                 C  
ATOM   3442  CD1 LEU   496     142.269 160.109 293.906  1.00                 C  
ATOM   3443  CD2 LEU   496     141.051 162.278 293.687  1.00                 C  
ATOM   3444  N   PHE   497     141.723 163.319 299.060  1.00                 N  
ATOM   3445  CA  PHE   497     141.476 163.180 300.487  1.00                 C  
ATOM   3446  C   PHE   497     141.903 161.802 300.967  1.00                 C  
ATOM   3447  O   PHE   497     141.495 161.382 302.060  1.00                 O  
ATOM   3448  CB  PHE   497     139.998 163.422 300.801  1.00                 C  
ATOM   3449  CG  PHE   497     139.500 164.772 300.371  1.00                 C  
ATOM   3450  CZ  PHE   497     138.581 167.274 299.581  1.00                 C  
ATOM   3451  CD1 PHE   497     138.766 164.917 299.207  1.00                 C  
ATOM   3452  CE1 PHE   497     138.308 166.159 298.811  1.00                 C  
ATOM   3453  CD2 PHE   497     139.766 165.897 301.131  1.00                 C  
ATOM   3454  CE2 PHE   497     139.307 167.140 300.735  1.00                 C  
ATOM   3455  N   ALA   498     142.705 161.083 300.186  1.00                 N  
ATOM   3456  CA  ALA   498     143.363 159.882 300.638  1.00                 C  
ATOM   3457  C   ALA   498     144.799 160.037 301.093  1.00                 C  
ATOM   3458  O   ALA   498     145.465 159.025 301.329  1.00                 O  
ATOM   3459  CB  ALA   498     143.346 158.825 299.545  1.00                 C  
ATOM   3460  N   PRO   499     145.308 161.259 301.219  1.00                 N  
ATOM   3461  CA  PRO   499     146.693 161.479 301.634  1.00                 C  
ATOM   3462  C   PRO   499     146.797 161.335 303.143  1.00                 C  
ATOM   3463  O   PRO   499     146.380 162.216 303.895  1.00                 O  
ATOM   3464  CB  PRO   499     146.998 162.903 301.166  1.00                 C  
ATOM   3465  CD  PRO   499     144.758 162.438 300.460  1.00                 C  
ATOM   3466  CG  PRO   499     146.021 163.152 300.066  1.00                 C  
ATOM   3467  N   SER   500     147.353 160.211 303.592  1.00                 N  
ATOM   3468  CA  SER   500     147.448 159.908 305.005  1.00                 C  
ATOM   3469  C   SER   500     148.923 159.691 305.348  1.00                 C  
ATOM   3470  O   SER   500     149.271 159.024 306.321  1.00                 O  
ATOM   3471  CB  SER   500     146.602 158.680 305.348  1.00                 C  
ATOM   3472  OG  SER   500     147.034 157.544 304.620  1.00                 O  
ATOM   3473  N   ALA   501     149.808 160.234 304.507  1.00                 N  
ATOM   3474  CA  ALA   501     151.237 160.021 304.716  1.00                 C  
ATOM   3475  C   ALA   501     151.608 160.311 306.163  1.00                 C  
ATOM   3476  O   ALA   501     152.324 159.534 306.805  1.00                 O  
ATOM   3477  CB  ALA   501     152.047 160.895 303.771  1.00                 C  
ATOM   3478  N   TYR   502     151.130 161.436 306.688  1.00                 N  
ATOM   3479  CA  TYR   502     151.419 161.850 308.051  1.00                 C  
ATOM   3480  C   TYR   502     150.151 162.441 308.636  1.00                 C  
ATOM   3481  O   TYR   502     149.273 162.921 307.915  1.00                 O  
ATOM   3482  CB  TYR   502     152.576 162.851 308.073  1.00                 C  
ATOM   3483  CG  TYR   502     152.259 164.168 307.401  1.00                 C  
ATOM   3484  OH  TYR   502     151.384 167.796 305.566  1.00                 O  
ATOM   3485  CZ  TYR   502     151.674 166.594 306.172  1.00                 C  
ATOM   3486  CD1 TYR   502     151.770 165.241 308.134  1.00                 C  
ATOM   3487  CE1 TYR   502     151.478 166.449 307.528  1.00                 C  
ATOM   3488  CD2 TYR   502     152.450 164.333 306.035  1.00                 C  
ATOM   3489  CE2 TYR   502     152.164 165.533 305.412  1.00                 C  
ATOM   3490  N   ASP   503     150.070 162.402 309.956  1.00                 N  
ATOM   3491  CA  ASP   503     148.967 162.995 310.697  1.00                 C  
ATOM   3492  C   ASP   503     149.543 164.151 311.502  1.00                 C  
ATOM   3493  O   ASP   503     150.044 163.967 312.616  1.00                 O  
ATOM   3494  CB  ASP   503     148.294 161.947 311.586  1.00                 C  
ATOM   3495  CG  ASP   503     147.094 162.499 312.330  1.00                 C  
ATOM   3496  OD1 ASP   503     146.872 163.726 312.272  1.00                 O  
ATOM   3497  OD2 ASP   503     146.376 161.703 312.971  1.00                 O  
ATOM   3498  N   CYS   504     149.459 165.351 310.936  1.00                 N  
ATOM   3499  CA  CYS   504     150.060 166.542 311.517  1.00                 C  
ATOM   3500  C   CYS   504     149.639 166.714 312.973  1.00                 C  
ATOM   3501  O   CYS   504     150.478 167.053 313.815  1.00                 O  
ATOM   3502  CB  CYS   504     149.678 167.784 310.709  1.00                 C  
ATOM   3503  SG  CYS   504     150.451 169.315 311.282  1.00                 S  
ATOM   3504  N   ARG   505     148.353 166.532 313.308  1.00                 N  
ATOM   3505  CA  ARG   505     147.963 166.534 314.723  1.00                 C  
ATOM   3506  C   ARG   505     148.851 165.663 315.593  1.00                 C  
ATOM   3507  O   ARG   505     149.117 165.998 316.750  1.00                 O  
ATOM   3508  CB  ARG   505     146.512 166.073 314.880  1.00                 C  
ATOM   3509  CD  ARG   505     144.579 165.577 316.401  1.00                 C  
ATOM   3510  NE  ARG   505     144.462 164.178 315.998  1.00                 N  
ATOM   3511  CG  ARG   505     146.012 166.077 316.315  1.00                 C  
ATOM   3512  CZ  ARG   505     143.313 163.577 315.708  1.00                 C  
ATOM   3513  NH1 ARG   505     143.303 162.300 315.352  1.00                 N  
ATOM   3514  NH2 ARG   505     142.175 164.255 315.776  1.00                 N  
ATOM   3515  N   ASP   506     149.311 164.531 315.059  1.00                 N  
ATOM   3516  CA  ASP   506     150.163 163.650 315.846  1.00                 C  
ATOM   3517  C   ASP   506     151.603 164.143 315.823  1.00                 C  
ATOM   3518  O   ASP   506     152.391 163.864 316.737  1.00                 O  
ATOM   3519  CB  ASP   506     150.081 162.215 315.321  1.00                 C  
ATOM   3520  CG  ASP   506     148.725 161.582 315.564  1.00                 C  
ATOM   3521  OD1 ASP   506     147.964 162.112 316.401  1.00                 O  
ATOM   3522  OD2 ASP   506     148.424 160.556 314.919  1.00                 O  
ATOM   3523  N   VAL   507     151.960 164.902 314.790  1.00                 N  
ATOM   3524  CA  VAL   507     153.263 165.550 314.769  1.00                 C  
ATOM   3525  C   VAL   507     153.453 166.409 316.008  1.00                 C  
ATOM   3526  O   VAL   507     154.499 166.354 316.665  1.00                 O  
ATOM   3527  CB  VAL   507     153.448 166.404 313.501  1.00                 C  
ATOM   3528  CG1 VAL   507     154.781 167.136 313.542  1.00                 C  
ATOM   3529  CG2 VAL   507     153.351 165.536 312.255  1.00                 C  
ATOM   3530  N   SER   508     161.510 180.654 311.021  1.00                 N  
ATOM   3531  CA  SER   508     162.776 180.746 310.304  1.00                 C  
ATOM   3532  C   SER   508     163.238 179.385 309.780  1.00                 C  
ATOM   3533  O   SER   508     164.320 179.301 309.186  1.00                 O  
ATOM   3534  CB  SER   508     163.859 181.344 311.204  1.00                 C  
ATOM   3535  OG  SER   508     164.170 180.472 312.277  1.00                 O  
ATOM   3536  N   CYS   509     162.459 178.321 309.981  1.00                 N  
ATOM   3537  CA  CYS   509     162.878 176.958 309.681  1.00                 C  
ATOM   3538  C   CYS   509     161.745 176.233 308.959  1.00                 C  
ATOM   3539  O   CYS   509     160.618 176.721 308.875  1.00                 O  
ATOM   3540  CB  CYS   509     163.273 176.224 310.964  1.00                 C  
ATOM   3541  SG  CYS   509     161.921 176.002 312.144  1.00                 S  
ATOM   3542  N   SER   510     162.067 175.051 308.430  1.00                 N  
ATOM   3543  CA  SER   510     161.086 174.115 307.889  1.00                 C  
ATOM   3544  C   SER   510     160.805 172.943 308.823  1.00                 C  
ATOM   3545  O   SER   510     159.651 172.716 309.194  1.00                 O  
ATOM   3546  CB  SER   510     161.550 173.575 306.535  1.00                 C  
ATOM   3547  OG  SER   510     160.617 172.649 306.007  1.00                 O  
ATOM   3548  N   GLU   511     161.829 172.170 309.186  1.00                 N  
ATOM   3549  CA  GLU   511     161.674 170.979 310.025  1.00                 C  
ATOM   3550  C   GLU   511     161.094 169.805 309.223  1.00                 C  
ATOM   3551  O   GLU   511     159.948 169.819 308.773  1.00                 O  
ATOM   3552  CB  GLU   511     160.779 171.284 311.228  1.00                 C  
ATOM   3553  CD  GLU   511     159.737 169.090 311.922  1.00                 C  
ATOM   3554  CG  GLU   511     160.738 170.175 312.267  1.00                 C  
ATOM   3555  OE1 GLU   511     158.718 169.407 311.272  1.00                 O  
ATOM   3556  OE2 GLU   511     159.970 167.924 312.302  1.00                 O  
ATOM   3557  N   ALA   512     161.930 168.782 309.060  1.00                 N  
ATOM   3558  CA  ALA   512     161.558 167.591 308.301  1.00                 C  
ATOM   3559  C   ALA   512     160.716 166.620 309.121  1.00                 C  
ATOM   3560  O   ALA   512     161.054 166.305 310.264  1.00                 O  
ATOM   3561  CB  ALA   512     162.801 166.878 307.791  1.00                 C  
ATOM   3562  N   THR   513     159.613 166.142 308.534  1.00                 N  
ATOM   3563  CA  THR   513     158.691 165.208 309.170  1.00                 C  
ATOM   3564  C   THR   513     159.354 163.846 309.363  1.00                 C  
ATOM   3565  O   THR   513     159.755 163.210 308.383  1.00                 O  
ATOM   3566  CB  THR   513     157.399 165.043 308.349  1.00                 C  
ATOM   3567  OG1 THR   513     156.745 166.312 308.221  1.00                 O  
ATOM   3568  CG2 THR   513     156.449 164.075 309.038  1.00                 C  
ATOM   3569  N   THR   514     159.496 163.371 310.600  1.00                 N  
ATOM   3570  CA  THR   514     160.274 162.152 310.846  1.00                 C  
ATOM   3571  C   THR   514     159.594 160.892 310.336  1.00                 C  
ATOM   3572  O   THR   514     158.370 160.775 310.308  1.00                 O  
ATOM   3573  CB  THR   514     160.570 161.964 312.346  1.00                 C  
ATOM   3574  OG1 THR   514     161.332 163.078 312.828  1.00                 O  
ATOM   3575  CG2 THR   514     161.370 160.692 312.575  1.00                 C  
ATOM   3576  N   ILE   515     160.415 159.930 309.936  1.00                 N  
ATOM   3577  CA  ILE   515     159.919 158.601 309.630  1.00                 C  
ATOM   3578  C   ILE   515     159.759 157.785 310.904  1.00                 C  
ATOM   3579  O   ILE   515     160.361 158.090 311.938  1.00                 O  
ATOM   3580  CB  ILE   515     160.844 157.867 308.642  1.00                 C  
ATOM   3581  CD1 ILE   515     163.125 156.744 308.455  1.00                 C  
ATOM   3582  CG1 ILE   515     162.226 157.654 309.263  1.00                 C  
ATOM   3583  CG2 ILE   515     160.925 158.624 307.325  1.00                 C  
ATOM   3584  N   GLY   516     158.932 156.750 310.824  1.00                 N  
ATOM   3585  CA  GLY   516     158.695 155.827 311.932  1.00                 C  
ATOM   3586  C   GLY   516     158.571 156.585 313.248  1.00                 C  
ATOM   3587  O   GLY   516     159.236 156.228 314.229  1.00                 O  
ATOM   3588  N   LEU   517     157.752 157.627 313.320  1.00                 N  
ATOM   3589  CA  LEU   517     157.460 158.238 314.620  1.00                 C  
ATOM   3590  C   LEU   517     156.436 157.454 315.418  1.00                 C  
ATOM   3591  O   LEU   517     156.098 157.828 316.545  1.00                 O  
ATOM   3592  CB  LEU   517     156.965 159.674 314.438  1.00                 C  
ATOM   3593  CG  LEU   517     157.964 160.665 313.836  1.00                 C  
ATOM   3594  CD1 LEU   517     157.306 162.016 313.601  1.00                 C  
ATOM   3595  CD2 LEU   517     159.178 160.818 314.739  1.00                 C  
ATOM   3596  N   ILE   518     155.935 156.363 314.842  1.00                 N  
ATOM   3597  CA  ILE   518     154.873 155.598 315.462  1.00                 C  
ATOM   3598  C   ILE   518     153.484 156.052 315.069  1.00                 C  
ATOM   3599  O   ILE   518     152.494 155.402 315.410  1.00                 O  
ATOM   3600  CB  ILE   518     154.977 155.630 316.998  1.00                 C  
ATOM   3601  CD1 ILE   518     156.565 155.122 318.927  1.00                 C  
ATOM   3602  CG1 ILE   518     156.246 154.914 317.462  1.00                 C  
ATOM   3603  CG2 ILE   518     153.727 155.036 317.629  1.00                 C  
ATOM   3604  N   LYS   519     153.395 157.173 314.350  1.00                 N  
ATOM   3605  CA  LYS   519     152.114 157.773 314.001  1.00                 C  
ATOM   3606  C   LYS   519     151.999 158.087 312.521  1.00                 C  
ATOM   3607  O   LYS   519     150.921 158.458 312.060  1.00                 O  
ATOM   3608  CB  LYS   519     151.885 159.053 314.807  1.00                 C  
ATOM   3609  CD  LYS   519     150.701 157.968 316.736  1.00                 C  
ATOM   3610  CE  LYS   519     150.645 157.815 318.247  1.00                 C  
ATOM   3611  CG  LYS   519     151.868 158.844 316.313  1.00                 C  
ATOM   3612  NZ  LYS   519     149.513 156.946 318.676  1.00                 N  
ATOM   3613  N   VAL   520     153.077 157.947 311.760  1.00                 N  
ATOM   3614  CA  VAL   520     153.077 158.197 310.333  1.00                 C  
ATOM   3615  C   VAL   520     153.305 156.883 309.591  1.00                 C  
ATOM   3616  O   VAL   520     153.767 155.890 310.164  1.00                 O  
ATOM   3617  CB  VAL   520     154.143 159.237 309.942  1.00                 C  
ATOM   3618  CG1 VAL   520     153.868 160.566 310.629  1.00                 C  
ATOM   3619  CG2 VAL   520     155.534 158.731 310.291  1.00                 C  
ATOM   3620  N   ARG   521     152.969 156.863 308.309  1.00                 N  
ATOM   3621  CA  ARG   521     153.200 155.706 307.474  1.00                 C  
ATOM   3622  C   ARG   521     151.958 155.272 306.716  1.00                 C  
ATOM   3623  O   ARG   521     150.841 155.734 306.952  1.00                 O  
ATOM   3624  CB  ARG   521     153.713 154.534 308.313  1.00                 C  
ATOM   3625  CD  ARG   521     155.525 153.568 309.756  1.00                 C  
ATOM   3626  NE  ARG   521     155.744 152.375 308.940  1.00                 N  
ATOM   3627  CG  ARG   521     155.089 154.758 308.917  1.00                 C  
ATOM   3628  CZ  ARG   521     155.925 151.155 309.435  1.00                 C  
ATOM   3629  NH1 ARG   521     156.117 150.130 308.616  1.00                 N  
ATOM   3630  NH2 ARG   521     155.915 150.963 310.747  1.00                 N  
ATOM   3631  N   ASP   522     152.185 154.347 305.789  1.00                 N  
ATOM   3632  CA  ASP   522     151.146 153.831 304.935  1.00                 C  
ATOM   3633  C   ASP   522     151.306 154.371 303.527  1.00                 C  
ATOM   3634  O   ASP   522     151.482 155.576 303.325  1.00                 O  
ATOM   3635  CB  ASP   522     149.767 154.188 305.493  1.00                 C  
ATOM   3636  CG  ASP   522     149.454 153.459 306.785  1.00                 C  
ATOM   3637  OD1 ASP   522     150.169 152.486 307.106  1.00                 O  
ATOM   3638  OD2 ASP   522     148.494 153.859 307.475  1.00                 O  
ATOM   3639  N   THR   523     151.251 153.497 302.519  1.00                 N  
ATOM   3640  CA  THR   523     151.402 153.962 301.139  1.00                 C  
ATOM   3641  C   THR   523     150.187 154.699 300.604  1.00                 C  
ATOM   3642  O   THR   523     149.053 154.507 301.047  1.00                 O  
ATOM   3643  CB  THR   523     151.707 152.796 300.181  1.00                 C  
ATOM   3644  OG1 THR   523     150.622 151.860 300.202  1.00                 O  
ATOM   3645  CG2 THR   523     152.978 152.076 300.605  1.00                 C  
ATOM   3646  N   TYR   524     150.442 155.553 299.620  1.00                 N  
ATOM   3647  CA  TYR   524     149.358 156.184 298.888  1.00                 C  
ATOM   3648  C   TYR   524     148.729 155.177 297.928  1.00                 C  
ATOM   3649  O   TYR   524     149.443 154.425 297.264  1.00                 O  
ATOM   3650  CB  TYR   524     149.867 157.413 298.131  1.00                 C  
ATOM   3651  CG  TYR   524     148.789 158.153 297.371  1.00                 C  
ATOM   3652  OH  TYR   524     145.818 160.190 295.293  1.00                 O  
ATOM   3653  CZ  TYR   524     146.803 159.515 295.979  1.00                 C  
ATOM   3654  CD1 TYR   524     147.648 158.609 298.017  1.00                 C  
ATOM   3655  CE1 TYR   524     146.658 159.287 297.330  1.00                 C  
ATOM   3656  CD2 TYR   524     148.917 158.392 296.008  1.00                 C  
ATOM   3657  CE2 TYR   524     147.938 159.068 295.305  1.00                 C  
ATOM   3658  N   PRO   525     147.399 155.144 297.824  1.00                 N  
ATOM   3659  CA  PRO   525     146.773 154.069 297.037  1.00                 C  
ATOM   3660  C   PRO   525     147.277 153.994 295.613  1.00                 C  
ATOM   3661  O   PRO   525     147.493 152.895 295.091  1.00                 O  
ATOM   3662  CB  PRO   525     145.282 154.413 297.060  1.00                 C  
ATOM   3663  CD  PRO   525     146.329 156.026 298.486  1.00                 C  
ATOM   3664  CG  PRO   525     145.096 155.182 298.326  1.00                 C  
ATOM   3665  N   PHE   526     147.478 155.138 294.968  1.00                 N  
ATOM   3666  CA  PHE   526     147.802 155.190 293.544  1.00                 C  
ATOM   3667  C   PHE   526     148.655 156.430 293.306  1.00                 C  
ATOM   3668  O   PHE   526     148.190 157.559 293.481  1.00                 O  
ATOM   3669  CB  PHE   526     146.523 155.208 292.704  1.00                 C  
ATOM   3670  CG  PHE   526     146.771 155.194 291.223  1.00                 C  
ATOM   3671  CZ  PHE   526     147.229 155.176 288.481  1.00                 C  
ATOM   3672  CD1 PHE   526     147.080 154.014 290.569  1.00                 C  
ATOM   3673  CE1 PHE   526     147.308 154.002 289.206  1.00                 C  
ATOM   3674  CD2 PHE   526     146.696 156.361 290.483  1.00                 C  
ATOM   3675  CE2 PHE   526     146.924 156.348 289.120  1.00                 C  
ATOM   3676  N   GLY   527     149.891 156.213 292.893  1.00                 N  
ATOM   3677  CA  GLY   527     150.812 157.302 292.636  1.00                 C  
ATOM   3678  C   GLY   527     151.503 157.769 293.900  1.00                 C  
ATOM   3679  O   GLY   527     151.456 157.139 294.961  1.00                 O  
ATOM   3680  N   LEU   528     152.171 158.913 293.764  1.00                 N  
ATOM   3681  CA  LEU   528     152.910 159.475 294.881  1.00                 C  
ATOM   3682  C   LEU   528     151.983 160.313 295.752  1.00                 C  
ATOM   3683  O   LEU   528     151.188 161.121 295.260  1.00                 O  
ATOM   3684  CB  LEU   528     154.084 160.317 294.377  1.00                 C  
ATOM   3685  CG  LEU   528     155.143 159.580 293.554  1.00                 C  
ATOM   3686  CD1 LEU   528     156.195 160.550 293.040  1.00                 C  
ATOM   3687  CD2 LEU   528     155.794 158.480 294.378  1.00                 C  
ATOM   3688  N   ASP   529     152.094 160.119 297.057  1.00                 N  
ATOM   3689  CA  ASP   529     151.246 160.859 297.978  1.00                 C  
ATOM   3690  C   ASP   529     151.301 162.343 297.628  1.00                 C  
ATOM   3691  O   ASP   529     152.393 162.882 297.405  1.00                 O  
ATOM   3692  CB  ASP   529     151.686 160.617 299.423  1.00                 C  
ATOM   3693  CG  ASP   529     150.745 161.247 300.432  1.00                 C  
ATOM   3694  OD1 ASP   529     150.664 162.493 300.471  1.00                 O  
ATOM   3695  OD2 ASP   529     150.088 160.495 301.182  1.00                 O  
ATOM   3696  N   PRO   530     150.164 163.034 297.566  1.00                 N  
ATOM   3697  CA  PRO   530     150.198 164.443 297.144  1.00                 C  
ATOM   3698  C   PRO   530     151.095 165.324 297.986  1.00                 C  
ATOM   3699  O   PRO   530     151.543 166.376 297.514  1.00                 O  
ATOM   3700  CB  PRO   530     148.744 164.902 297.268  1.00                 C  
ATOM   3701  CD  PRO   530     148.757 162.575 297.830  1.00                 C  
ATOM   3702  CG  PRO   530     147.945 163.646 297.157  1.00                 C  
ATOM   3703  N   VAL   531     151.380 164.919 299.224  1.00                 N  
ATOM   3704  CA  VAL   531     152.133 165.761 300.145  1.00                 C  
ATOM   3705  C   VAL   531     153.501 166.135 299.601  1.00                 C  
ATOM   3706  O   VAL   531     154.039 167.190 299.952  1.00                 O  
ATOM   3707  CB  VAL   531     152.306 165.083 301.517  1.00                 C  
ATOM   3708  CG1 VAL   531     153.258 165.885 302.391  1.00                 C  
ATOM   3709  CG2 VAL   531     150.959 164.917 302.203  1.00                 C  
ATOM   3710  N   TRP   532     154.092 165.296 298.756  1.00                 N  
ATOM   3711  CA  TRP   532     155.458 165.553 298.320  1.00                 C  
ATOM   3712  C   TRP   532     155.503 166.696 297.316  1.00                 C  
ATOM   3713  O   TRP   532     156.542 167.346 297.144  1.00                 O  
ATOM   3714  CB  TRP   532     156.072 164.291 297.711  1.00                 C  
ATOM   3715  CG  TRP   532     156.330 163.207 298.711  1.00                 C  
ATOM   3716  CD1 TRP   532     155.611 162.059 298.880  1.00                 C  
ATOM   3717  NE1 TRP   532     156.149 161.306 299.896  1.00                 N  
ATOM   3718  CD2 TRP   532     157.383 163.168 299.682  1.00                 C  
ATOM   3719  CE2 TRP   532     157.239 161.968 300.404  1.00                 C  
ATOM   3720  CH2 TRP   532     159.123 162.470 301.736  1.00                 C  
ATOM   3721  CZ2 TRP   532     158.106 161.609 301.435  1.00                 C  
ATOM   3722  CE3 TRP   532     158.433 164.030 300.012  1.00                 C  
ATOM   3723  CZ3 TRP   532     159.289 163.669 301.035  1.00                 C  
ATOM   3724  N   HIS   533     154.379 166.976 296.659  1.00                 N  
ATOM   3725  CA  HIS   533     154.340 168.079 295.708  1.00                 C  
ATOM   3726  C   HIS   533     154.513 169.437 296.376  1.00                 C  
ATOM   3727  O   HIS   533     154.767 170.424 295.679  1.00                 O  
ATOM   3728  CB  HIS   533     153.025 168.066 294.926  1.00                 C  
ATOM   3729  CG  HIS   533     152.894 166.910 293.984  1.00                 C  
ATOM   3730  ND1 HIS   533     153.333 166.960 292.679  1.00                 N  
ATOM   3731  CE1 HIS   533     153.080 165.780 292.086  1.00                 C  
ATOM   3732  CD2 HIS   533     152.359 165.559 294.067  1.00                 C  
ATOM   3733  NE2 HIS   533     152.496 164.934 292.913  1.00                 N  
ATOM   3734  N   GLY   534     154.378 169.516 297.701  1.00                 N  
ATOM   3735  CA  GLY   534     154.577 170.770 298.419  1.00                 C  
ATOM   3736  C   GLY   534     155.814 170.741 299.301  1.00                 C  
ATOM   3737  O   GLY   534     155.981 171.629 300.148  1.00                 O  
ATOM   3738  N   SER   535     156.691 169.762 299.127  1.00                 N  
ATOM   3739  CA  SER   535     157.873 169.620 299.959  1.00                 C  
ATOM   3740  C   SER   535     159.069 170.339 299.349  1.00                 C  
ATOM   3741  O   SER   535     159.158 170.538 298.135  1.00                 O  
ATOM   3742  CB  SER   535     158.205 168.141 300.171  1.00                 C  
ATOM   3743  OG  SER   535     158.563 167.519 298.950  1.00                 O  
ATOM   3744  N   ARG   536     159.996 170.725 300.224  1.00                 N  
ATOM   3745  CA  ARG   536     161.224 171.372 299.784  1.00                 C  
ATOM   3746  C   ARG   536     162.284 170.347 299.408  1.00                 C  
ATOM   3747  O   ARG   536     163.269 170.673 298.736  1.00                 O  
ATOM   3748  CB  ARG   536     161.760 172.303 300.874  1.00                 C  
ATOM   3749  CD  ARG   536     161.462 174.383 302.246  1.00                 C  
ATOM   3750  NE  ARG   536     160.613 175.535 302.540  1.00                 N  
ATOM   3751  CG  ARG   536     160.870 173.502 301.158  1.00                 C  
ATOM   3752  CZ  ARG   536     160.880 176.440 303.476  1.00                 C  
ATOM   3753  NH1 ARG   536     160.049 177.455 303.672  1.00                 N  
ATOM   3754  NH2 ARG   536     161.976 176.328 304.213  1.00                 N  
ATOM   3755  N   SER   537     162.100 169.106 299.841  1.00                 N  
ATOM   3756  CA  SER   537     163.026 168.028 299.530  1.00                 C  
ATOM   3757  C   SER   537     162.464 167.012 298.552  1.00                 C  
ATOM   3758  O   SER   537     162.884 165.852 298.593  1.00                 O  
ATOM   3759  CB  SER   537     163.450 167.301 300.807  1.00                 C  
ATOM   3760  OG  SER   537     162.332 166.726 301.462  1.00                 O  
ATOM   3761  N   GLU   538     161.502 167.441 297.750  1.00                 N  
ATOM   3762  CA  GLU   538     160.933 166.517 296.747  1.00                 C  
ATOM   3763  C   GLU   538     162.096 166.117 295.861  1.00                 C  
ATOM   3764  O   GLU   538     162.099 165.011 295.304  1.00                 O  
ATOM   3765  CB  GLU   538     159.798 167.195 295.977  1.00                 C  
ATOM   3766  CD  GLU   538     159.098 169.000 294.355  1.00                 C  
ATOM   3767  CG  GLU   538     160.252 168.333 295.077  1.00                 C  
ATOM   3768  OE1 GLU   538     157.940 168.590 294.579  1.00                 O  
ATOM   3769  OE2 GLU   538     159.352 169.934 293.566  1.00                 O  
ATOM   3770  N   LEU   539     163.055 167.015 295.788  1.00                 N  
ATOM   3771  CA  LEU   539     164.218 166.897 294.926  1.00                 C  
ATOM   3772  C   LEU   539     165.127 165.741 295.312  1.00                 C  
ATOM   3773  O   LEU   539     166.088 165.461 294.590  1.00                 O  
ATOM   3774  CB  LEU   539     165.027 168.195 294.938  1.00                 C  
ATOM   3775  CG  LEU   539     164.347 169.424 294.331  1.00                 C  
ATOM   3776  CD1 LEU   539     165.203 170.666 294.530  1.00                 C  
ATOM   3777  CD2 LEU   539     164.064 169.207 292.853  1.00                 C  
ATOM   3778  N   PRO   540     164.871 165.081 296.442  1.00                 N  
ATOM   3779  CA  PRO   540     165.505 163.805 296.750  1.00                 C  
ATOM   3780  C   PRO   540     164.515 162.654 296.749  1.00                 C  
ATOM   3781  O   PRO   540     164.837 161.568 296.265  1.00                 O  
ATOM   3782  CB  PRO   540     166.101 164.014 298.144  1.00                 C  
ATOM   3783  CD  PRO   540     165.176 166.130 297.512  1.00                 C  
ATOM   3784  CG  PRO   540     166.325 165.487 298.237  1.00                 C  
ATOM   3785  N   PHE   541     163.318 162.863 297.290  1.00                 N  
ATOM   3786  CA  PHE   541     162.332 161.793 297.344  1.00                 C  
ATOM   3787  C   PHE   541     161.949 161.360 295.940  1.00                 C  
ATOM   3788  O   PHE   541     161.976 160.167 295.605  1.00                 O  
ATOM   3789  CB  PHE   541     161.095 162.243 298.123  1.00                 C  
ATOM   3790  CG  PHE   541     160.003 161.213 298.176  1.00                 C  
ATOM   3791  CZ  PHE   541     157.980 159.309 298.269  1.00                 C  
ATOM   3792  CD1 PHE   541     160.075 160.152 299.062  1.00                 C  
ATOM   3793  CE1 PHE   541     159.071 159.204 299.111  1.00                 C  
ATOM   3794  CD2 PHE   541     158.905 161.304 297.340  1.00                 C  
ATOM   3795  CE2 PHE   541     157.901 160.355 297.388  1.00                 C  
ATOM   3796  N   LEU   542     161.570 162.330 295.109  1.00                 N  
ATOM   3797  CA  LEU   542     160.982 162.006 293.819  1.00                 C  
ATOM   3798  C   LEU   542     162.059 161.682 292.794  1.00                 C  
ATOM   3799  O   LEU   542     161.867 160.828 291.922  1.00                 O  
ATOM   3800  CB  LEU   542     160.112 163.162 293.321  1.00                 C  
ATOM   3801  CG  LEU   542     158.848 163.457 294.131  1.00                 C  
ATOM   3802  CD1 LEU   542     158.158 164.710 293.614  1.00                 C  
ATOM   3803  CD2 LEU   542     157.894 162.272 294.089  1.00                 C  
ATOM   3804  N   ASN   543     163.208 162.348 292.894  1.00                 N  
ATOM   3805  CA  ASN   543     164.306 162.088 291.974  1.00                 C  
ATOM   3806  C   ASN   543     164.874 160.691 292.175  1.00                 C  
ATOM   3807  O   ASN   543     165.315 160.035 291.223  1.00                 O  
ATOM   3808  CB  ASN   543     165.403 163.143 292.137  1.00                 C  
ATOM   3809  CG  ASN   543     165.006 164.489 291.563  1.00                 C  
ATOM   3810  OD1 ASN   543     164.108 164.577 290.726  1.00                 O  
ATOM   3811  ND2 ASN   543     165.676 165.543 292.014  1.00                 N  
ATOM   3812  N   SER   544     164.908 160.241 293.428  1.00                 N  
ATOM   3813  CA  SER   544     165.348 158.885 293.726  1.00                 C  
ATOM   3814  C   SER   544     164.447 157.862 293.054  1.00                 C  
ATOM   3815  O   SER   544     164.932 156.878 292.484  1.00                 O  
ATOM   3816  CB  SER   544     165.377 158.651 295.238  1.00                 C  
ATOM   3817  OG  SER   544     166.361 159.458 295.860  1.00                 O  
ATOM   3818  N   LEU   545     163.133 158.058 293.139  1.00                 N  
ATOM   3819  CA  LEU   545     162.216 157.123 292.499  1.00                 C  
ATOM   3820  C   LEU   545     162.510 157.022 291.009  1.00                 C  
ATOM   3821  O   LEU   545     162.695 155.927 290.469  1.00                 O  
ATOM   3822  CB  LEU   545     160.766 157.553 292.728  1.00                 C  
ATOM   3823  CG  LEU   545     159.690 156.686 292.072  1.00                 C  
ATOM   3824  CD1 LEU   545     159.744 155.264 292.610  1.00                 C  
ATOM   3825  CD2 LEU   545     158.308 157.283 292.294  1.00                 C  
ATOM   3826  N   LYS   546     162.557 158.167 290.333  1.00                 N  
ATOM   3827  CA  LYS   546     162.671 158.170 288.879  1.00                 C  
ATOM   3828  C   LYS   546     163.971 157.538 288.411  1.00                 C  
ATOM   3829  O   LYS   546     163.993 156.854 287.384  1.00                 O  
ATOM   3830  CB  LYS   546     162.568 159.597 288.336  1.00                 C  
ATOM   3831  CD  LYS   546     161.153 161.624 287.906  1.00                 C  
ATOM   3832  CE  LYS   546     159.766 162.235 288.026  1.00                 C  
ATOM   3833  CG  LYS   546     161.178 160.203 288.444  1.00                 C  
ATOM   3834  NZ  LYS   546     159.736 163.643 287.543  1.00                 N  
ATOM   3835  N   MET   547     165.063 157.775 289.131  1.00                 N  
ATOM   3836  CA  MET   547     166.330 157.140 288.781  1.00                 C  
ATOM   3837  C   MET   547     166.213 155.625 288.867  1.00                 C  
ATOM   3838  O   MET   547     166.564 154.896 287.923  1.00                 O  
ATOM   3839  CB  MET   547     167.450 157.639 289.696  1.00                 C  
ATOM   3840  SD  MET   547     169.012 159.700 290.692  1.00                 S  
ATOM   3841  CE  MET   547     170.470 158.752 290.266  1.00                 C  
ATOM   3842  CG  MET   547     167.838 159.091 289.466  1.00                 C  
ATOM   3843  N   LYS   548     165.736 155.137 290.008  1.00                 N  
ATOM   3844  CA  LYS   548     165.659 153.704 290.234  1.00                 C  
ATOM   3845  C   LYS   548     164.640 153.066 289.300  1.00                 C  
ATOM   3846  O   LYS   548     164.884 151.997 288.725  1.00                 O  
ATOM   3847  CB  LYS   548     165.300 153.410 291.692  1.00                 C  
ATOM   3848  CD  LYS   548     165.979 153.433 294.108  1.00                 C  
ATOM   3849  CE  LYS   548     167.086 153.757 295.098  1.00                 C  
ATOM   3850  CG  LYS   548     166.406 153.737 292.682  1.00                 C  
ATOM   3851  NZ  LYS   548     166.666 153.505 296.504  1.00                 N  
ATOM   3852  N   MET   549     163.506 153.739 289.090  1.00                 N  
ATOM   3853  CA  MET   549     162.497 153.222 288.175  1.00                 C  
ATOM   3854  C   MET   549     163.034 153.124 286.756  1.00                 C  
ATOM   3855  O   MET   549     162.730 152.171 286.027  1.00                 O  
ATOM   3856  CB  MET   549     161.248 154.105 288.200  1.00                 C  
ATOM   3857  SD  MET   549     159.813 152.366 289.811  1.00                 S  
ATOM   3858  CE  MET   549     158.608 152.213 288.496  1.00                 C  
ATOM   3859  CG  MET   549     160.455 154.021 289.494  1.00                 C  
ATOM   3860  N   SER   550     163.786 154.134 286.327  1.00                 N  
ATOM   3861  CA  SER   550     164.307 154.130 284.970  1.00                 C  
ATOM   3862  C   SER   550     165.199 152.923 284.758  1.00                 C  
ATOM   3863  O   SER   550     165.146 152.269 283.706  1.00                 O  
ATOM   3864  CB  SER   550     165.074 155.423 284.687  1.00                 C  
ATOM   3865  OG  SER   550     164.206 156.544 284.698  1.00                 O  
ATOM   3866  N   ILE   551     166.021 152.605 285.754  1.00                 N  
ATOM   3867  CA  ILE   551     166.909 151.454 285.623  1.00                 C  
ATOM   3868  C   ILE   551     166.088 150.174 285.533  1.00                 C  
ATOM   3869  O   ILE   551     166.350 149.300 284.698  1.00                 O  
ATOM   3870  CB  ILE   551     167.906 151.375 286.794  1.00                 C  
ATOM   3871  CD1 ILE   551     169.719 152.711 287.988  1.00                 C  
ATOM   3872  CG1 ILE   551     168.898 152.538 286.729  1.00                 C  
ATOM   3873  CG2 ILE   551     168.613 150.028 286.801  1.00                 C  
ATOM   3874  N   LEU   552     165.081 150.047 286.401  1.00                 N  
ATOM   3875  CA  LEU   552     164.278 148.828 286.440  1.00                 C  
ATOM   3876  C   LEU   552     163.612 148.589 285.095  1.00                 C  
ATOM   3877  O   LEU   552     163.639 147.475 284.550  1.00                 O  
ATOM   3878  CB  LEU   552     163.228 148.913 287.549  1.00                 C  
ATOM   3879  CG  LEU   552     162.280 147.719 287.679  1.00                 C  
ATOM   3880  CD1 LEU   552     163.055 146.450 287.999  1.00                 C  
ATOM   3881  CD2 LEU   552     161.228 147.981 288.746  1.00                 C  
ATOM   3882  N   LEU   553     162.955 149.619 284.573  1.00                 N  
ATOM   3883  CA  LEU   553     162.228 149.474 283.320  1.00                 C  
ATOM   3884  C   LEU   553     163.177 149.216 282.162  1.00                 C  
ATOM   3885  O   LEU   553     162.916 148.360 281.309  1.00                 O  
ATOM   3886  CB  LEU   553     161.387 150.721 283.041  1.00                 C  
ATOM   3887  CG  LEU   553     160.202 150.964 283.979  1.00                 C  
ATOM   3888  CD1 LEU   553     159.564 152.316 283.700  1.00                 C  
ATOM   3889  CD2 LEU   553     159.172 149.854 283.841  1.00                 C  
ATOM   3890  N   GLY   554     164.290 149.945 282.114  1.00                 N  
ATOM   3891  CA  GLY   554     165.208 149.767 281.006  1.00                 C  
ATOM   3892  C   GLY   554     165.723 148.345 280.935  1.00                 C  
ATOM   3893  O   GLY   554     165.683 147.713 279.877  1.00                 O  
ATOM   3894  N   VAL   555     166.167 147.812 282.069  1.00                 N  
ATOM   3895  CA  VAL   555     166.754 146.480 282.075  1.00                 C  
ATOM   3896  C   VAL   555     165.726 145.450 281.634  1.00                 C  
ATOM   3897  O   VAL   555     166.039 144.526 280.876  1.00                 O  
ATOM   3898  CB  VAL   555     167.312 146.115 283.463  1.00                 C  
ATOM   3899  CG1 VAL   555     167.726 144.652 283.504  1.00                 C  
ATOM   3900  CG2 VAL   555     168.486 147.015 283.818  1.00                 C  
ATOM   3901  N   SER   556     164.487 145.586 282.101  1.00                 N  
ATOM   3902  CA  SER   556     163.471 144.600 281.745  1.00                 C  
ATOM   3903  C   SER   556     163.242 144.589 280.242  1.00                 C  
ATOM   3904  O   SER   556     163.125 143.523 279.617  1.00                 O  
ATOM   3905  CB  SER   556     162.162 144.890 282.482  1.00                 C  
ATOM   3906  OG  SER   556     161.601 146.121 282.060  1.00                 O  
ATOM   3907  N   GLN   557     163.152 145.777 279.640  1.00                 N  
ATOM   3908  CA  GLN   557     162.986 145.867 278.200  1.00                 C  
ATOM   3909  C   GLN   557     164.175 145.250 277.482  1.00                 C  
ATOM   3910  O   GLN   557     164.016 144.550 276.477  1.00                 O  
ATOM   3911  CB  GLN   557     162.805 147.325 277.772  1.00                 C  
ATOM   3912  CD  GLN   557     161.381 149.409 277.851  1.00                 C  
ATOM   3913  CG  GLN   557     161.477 147.934 278.190  1.00                 C  
ATOM   3914  OE1 GLN   557     162.390 150.113 277.807  1.00                 O  
ATOM   3915  NE2 GLN   557     160.163 149.882 277.611  1.00                 N  
ATOM   3916  N   MET   558     165.381 145.481 278.004  1.00                 N  
ATOM   3917  CA  MET   558     166.564 144.864 277.425  1.00                 C  
ATOM   3918  C   MET   558     166.461 143.346 277.466  1.00                 C  
ATOM   3919  O   MET   558     166.751 142.662 276.477  1.00                 O  
ATOM   3920  CB  MET   558     167.824 145.327 278.159  1.00                 C  
ATOM   3921  SD  MET   558     170.560 145.211 278.582  1.00                 S  
ATOM   3922  CE  MET   558     170.299 144.287 280.094  1.00                 C  
ATOM   3923  CG  MET   558     169.111 144.719 277.628  1.00                 C  
ATOM   3924  N   ASN   559     166.041 142.803 278.606  1.00                 N  
ATOM   3925  CA  ASN   559     165.896 141.358 278.725  1.00                 C  
ATOM   3926  C   ASN   559     164.842 140.841 277.765  1.00                 C  
ATOM   3927  O   ASN   559     165.010 139.778 277.154  1.00                 O  
ATOM   3928  CB  ASN   559     165.555 140.971 280.165  1.00                 C  
ATOM   3929  CG  ASN   559     166.741 141.105 281.101  1.00                 C  
ATOM   3930  OD1 ASN   559     167.890 141.137 280.661  1.00                 O  
ATOM   3931  ND2 ASN   559     166.464 141.184 282.397  1.00                 N  
ATOM   3932  N   LEU   560     163.747 141.579 277.615  1.00                 N  
ATOM   3933  CA  LEU   560     162.738 141.184 276.643  1.00                 C  
ATOM   3934  C   LEU   560     163.328 141.135 275.237  1.00                 C  
ATOM   3935  O   LEU   560     163.149 140.150 274.500  1.00                 O  
ATOM   3936  CB  LEU   560     161.549 142.146 276.684  1.00                 C  
ATOM   3937  CG  LEU   560     160.426 141.879 275.680  1.00                 C  
ATOM   3938  CD1 LEU   560     159.805 140.511 275.919  1.00                 C  
ATOM   3939  CD2 LEU   560     159.363 142.964 275.761  1.00                 C  
ATOM   3940  N   GLY   561     164.039 142.195 274.849  1.00                 N  
ATOM   3941  CA  GLY   561     164.629 142.233 273.523  1.00                 C  
ATOM   3942  C   GLY   561     165.525 141.041 273.263  1.00                 C  
ATOM   3943  O   GLY   561     165.545 140.491 272.160  1.00                 O  
ATOM   3944  N   ILE   562     166.290 140.634 274.269  1.00                 N  
ATOM   3945  CA  ILE   562     167.118 139.448 274.108  1.00                 C  
ATOM   3946  C   ILE   562     166.246 138.208 273.980  1.00                 C  
ATOM   3947  O   ILE   562     166.489 137.350 273.124  1.00                 O  
ATOM   3948  CB  ILE   562     168.107 139.287 275.278  1.00                 C  
ATOM   3949  CD1 ILE   562     169.904 140.624 274.061  1.00                 C  
ATOM   3950  CG1 ILE   562     169.080 140.467 275.320  1.00                 C  
ATOM   3951  CG2 ILE   562     168.834 137.955 275.180  1.00                 C  
ATOM   3952  N   ILE   563     165.221 138.090 274.823  1.00                 N  
ATOM   3953  CA  ILE   563     164.345 136.928 274.741  1.00                 C  
ATOM   3954  C   ILE   563     163.810 136.733 273.331  1.00                 C  
ATOM   3955  O   ILE   563     163.703 135.596 272.858  1.00                 O  
ATOM   3956  CB  ILE   563     163.170 137.036 275.730  1.00                 C  
ATOM   3957  CD1 ILE   563     162.641 137.316 278.208  1.00                 C  
ATOM   3958  CG1 ILE   563     163.675 136.936 277.171  1.00                 C  
ATOM   3959  CG2 ILE   563     162.117 135.982 275.424  1.00                 C  
ATOM   3960  N   MET   564     163.465 137.821 272.648  1.00                 N  
ATOM   3961  CA  MET   564     162.915 137.687 271.302  1.00                 C  
ATOM   3962  C   MET   564     163.896 137.006 270.345  1.00                 C  
ATOM   3963  O   MET   564     163.483 136.326 269.381  1.00                 O  
ATOM   3964  CB  MET   564     162.523 139.057 270.745  1.00                 C  
ATOM   3965  SD  MET   564     160.959 141.343 270.819  1.00                 S  
ATOM   3966  CE  MET   564     160.355 140.970 269.175  1.00                 C  
ATOM   3967  CG  MET   564     161.323 139.687 271.432  1.00                 C  
ATOM   3968  N   SER   565     165.191 137.196 270.580  1.00                 N  
ATOM   3969  CA  SER   565     166.186 136.626 269.690  1.00                 C  
ATOM   3970  C   SER   565     166.126 135.108 269.708  1.00                 C  
ATOM   3971  O   SER   565     166.501 134.453 268.734  1.00                 O  
ATOM   3972  CB  SER   565     167.587 137.103 270.077  1.00                 C  
ATOM   3973  OG  SER   565     167.967 136.595 271.344  1.00                 O  
ATOM   3974  N   TYR   566     165.645 134.530 270.809  1.00                 N  
ATOM   3975  CA  TYR   566     165.556 133.079 270.890  1.00                 C  
ATOM   3976  C   TYR   566     164.584 132.538 269.857  1.00                 C  
ATOM   3977  O   TYR   566     164.831 131.500 269.240  1.00                 O  
ATOM   3978  CB  TYR   566     165.130 132.646 272.294  1.00                 C  
ATOM   3979  CG  TYR   566     165.018 131.148 272.466  1.00                 C  
ATOM   3980  OH  TYR   566     164.726 127.027 272.938  1.00                 O  
ATOM   3981  CZ  TYR   566     164.821 128.391 272.782  1.00                 C  
ATOM   3982  CD1 TYR   566     166.152 130.365 272.643  1.00                 C  
ATOM   3983  CE1 TYR   566     166.059 128.995 272.801  1.00                 C  
ATOM   3984  CD2 TYR   566     163.778 130.521 272.449  1.00                 C  
ATOM   3985  CE2 TYR   566     163.666 129.152 272.605  1.00                 C  
ATOM   3986  N   PHE   567     163.444 133.206 269.691  1.00                 N  
ATOM   3987  CA  PHE   567     162.475 132.742 268.707  1.00                 C  
ATOM   3988  C   PHE   567     163.055 132.832 267.305  1.00                 C  
ATOM   3989  O   PHE   567     162.785 131.978 266.450  1.00                 O  
ATOM   3990  CB  PHE   567     161.183 133.555 268.803  1.00                 C  
ATOM   3991  CG  PHE   567     160.336 133.210 269.995  1.00                 C  
ATOM   3992  CZ  PHE   567     158.768 132.564 272.197  1.00                 C  
ATOM   3993  CD1 PHE   567     160.150 134.123 271.018  1.00                 C  
ATOM   3994  CE1 PHE   567     159.371 133.805 272.114  1.00                 C  
ATOM   3995  CD2 PHE   567     159.726 131.972 270.093  1.00                 C  
ATOM   3996  CE2 PHE   567     158.947 131.654 271.189  1.00                 C  
ATOM   3997  N   ASN   568     163.868 133.856 267.054  1.00                 N  
ATOM   3998  CA  ASN   568     164.398 134.022 265.702  1.00                 C  
ATOM   3999  C   ASN   568     165.464 132.970 265.401  1.00                 C  
ATOM   4000  O   ASN   568     165.522 132.403 264.296  1.00                 O  
ATOM   4001  CB  ASN   568     164.961 135.432 265.517  1.00                 C  
ATOM   4002  CG  ASN   568     163.875 136.484 265.411  1.00                 C  
ATOM   4003  OD1 ASN   568     162.725 136.174 265.100  1.00                 O  
ATOM   4004  ND2 ASN   568     164.237 137.735 265.672  1.00                 N  
ATOM   4005  N   ALA   569     166.321 132.693 266.384  1.00                 N  
ATOM   4006  CA  ALA   569     167.371 131.702 266.189  1.00                 C  
ATOM   4007  C   ALA   569     166.778 130.311 266.050  1.00                 C  
ATOM   4008  O   ALA   569     167.295 129.476 265.307  1.00                 O  
ATOM   4009  CB  ALA   569     168.359 131.742 267.344  1.00                 C  
ATOM   4010  N   ARG   570     165.698 130.033 266.779  1.00                 N  
ATOM   4011  CA  ARG   570     165.008 128.764 266.581  1.00                 C  
ATOM   4012  C   ARG   570     164.352 128.719 265.218  1.00                 C  
ATOM   4013  O   ARG   570     164.461 127.717 264.503  1.00                 O  
ATOM   4014  CB  ARG   570     163.966 128.544 267.679  1.00                 C  
ATOM   4015  CD  ARG   570     162.288 127.023 268.761  1.00                 C  
ATOM   4016  NE  ARG   570     162.934 127.050 270.071  1.00                 N  
ATOM   4017  CG  ARG   570     163.289 127.184 267.628  1.00                 C  
ATOM   4018  CZ  ARG   570     163.522 126.001 270.636  1.00                 C  
ATOM   4019  NH1 ARG   570     164.084 126.119 271.831  1.00                 N  
ATOM   4020  NH2 ARG   570     163.546 124.835 270.005  1.00                 N  
ATOM   4021  N   PHE   571     163.651 129.780 264.834  1.00                 N  
ATOM   4022  CA  PHE   571     163.017 129.758 263.526  1.00                 C  
ATOM   4023  C   PHE   571     163.998 129.408 262.422  1.00                 C  
ATOM   4024  O   PHE   571     163.657 128.612 261.541  1.00                 O  
ATOM   4025  CB  PHE   571     162.366 131.109 263.223  1.00                 C  
ATOM   4026  CG  PHE   571     161.703 131.175 261.877  1.00                 C  
ATOM   4027  CZ  PHE   571     160.482 131.299 259.383  1.00                 C  
ATOM   4028  CD1 PHE   571     160.450 130.622 261.679  1.00                 C  
ATOM   4029  CE1 PHE   571     159.840 130.683 260.440  1.00                 C  
ATOM   4030  CD2 PHE   571     162.333 131.788 260.809  1.00                 C  
ATOM   4031  CE2 PHE   571     161.723 131.848 259.570  1.00                 C  
ATOM   4032  N   PHE   572     165.196 129.985 262.441  1.00                 N  
ATOM   4033  CA  PHE   572     166.173 129.717 261.389  1.00                 C  
ATOM   4034  C   PHE   572     167.049 128.502 261.669  1.00                 C  
ATOM   4035  O   PHE   572     168.023 128.280 260.945  1.00                 O  
ATOM   4036  CB  PHE   572     167.074 130.934 261.172  1.00                 C  
ATOM   4037  CG  PHE   572     166.357 132.125 260.603  1.00                 C  
ATOM   4038  CZ  PHE   572     165.030 134.326 259.544  1.00                 C  
ATOM   4039  CD1 PHE   572     166.020 133.199 261.409  1.00                 C  
ATOM   4040  CE1 PHE   572     165.360 134.294 260.886  1.00                 C  
ATOM   4041  CD2 PHE   572     166.019 132.173 259.262  1.00                 C  
ATOM   4042  CE2 PHE   572     165.359 133.268 258.739  1.00                 C  
ATOM   4043  N   LYS   573     166.726 127.717 262.690  1.00                 N  
ATOM   4044  CA  LYS   573     167.422 126.474 263.007  1.00                 C  
ATOM   4045  C   LYS   573     168.935 126.687 263.088  1.00                 C  
ATOM   4046  O   LYS   573     169.722 126.066 262.375  1.00                 O  
ATOM   4047  CB  LYS   573     167.101 125.400 261.966  1.00                 C  
ATOM   4048  CD  LYS   573     165.394 123.908 260.890  1.00                 C  
ATOM   4049  CE  LYS   573     163.925 123.521 260.831  1.00                 C  
ATOM   4050  CG  LYS   573     165.630 125.024 261.895  1.00                 C  
ATOM   4051  NZ  LYS   573     163.676 122.438 259.839  1.00                 N  
ATOM   4052  N   SER   574     169.329 127.599 263.978  1.00                 N  
ATOM   4053  CA  SER   574     170.730 127.892 264.262  1.00                 C  
ATOM   4054  C   SER   574     171.021 127.469 265.699  1.00                 C  
ATOM   4055  O   SER   574     171.089 128.312 266.612  1.00                 O  
ATOM   4056  CB  SER   574     171.023 129.377 264.039  1.00                 C  
ATOM   4057  OG  SER   574     170.235 130.186 264.896  1.00                 O  
ATOM   4058  N   SER   575     171.214 126.170 265.934  1.00                 N  
ATOM   4059  CA  SER   575     171.418 125.714 267.309  1.00                 C  
ATOM   4060  C   SER   575     172.555 126.433 267.968  1.00                 C  
ATOM   4061  O   SER   575     172.502 126.719 269.168  1.00                 O  
ATOM   4062  CB  SER   575     171.672 124.206 267.341  1.00                 C  
ATOM   4063  OG  SER   575     172.900 123.881 266.714  1.00                 O  
ATOM   4064  N   VAL   576     173.582 126.766 267.187  1.00                 N  
ATOM   4065  CA  VAL   576     174.774 127.374 267.758  1.00                 C  
ATOM   4066  C   VAL   576     174.455 128.738 268.340  1.00                 C  
ATOM   4067  O   VAL   576     175.107 129.183 269.290  1.00                 O  
ATOM   4068  CB  VAL   576     175.900 127.498 266.714  1.00                 C  
ATOM   4069  CG1 VAL   576     176.316 126.123 266.215  1.00                 C  
ATOM   4070  CG2 VAL   576     175.457 128.378 265.555  1.00                 C  
ATOM   4071  N   ASN   577     173.464 129.427 267.778  1.00                 N  
ATOM   4072  CA  ASN   577     173.169 130.775 268.241  1.00                 C  
ATOM   4073  C   ASN   577     172.440 130.739 269.575  1.00                 C  
ATOM   4074  O   ASN   577     172.324 131.764 270.248  1.00                 O  
ATOM   4075  CB  ASN   577     172.351 131.534 267.194  1.00                 C  
ATOM   4076  CG  ASN   577     173.162 131.883 265.962  1.00                 C  
ATOM   4077  OD1 ASN   577     174.387 131.981 266.021  1.00                 O  
ATOM   4078  ND2 ASN   577     172.478 132.071 264.839  1.00                 N  
ATOM   4079  N   ILE   578     171.996 129.558 270.007  1.00                 N  
ATOM   4080  CA  ILE   578     171.359 129.483 271.320  1.00                 C  
ATOM   4081  C   ILE   578     172.221 128.714 272.312  1.00                 C  
ATOM   4082  O   ILE   578     172.282 129.069 273.496  1.00                 O  
ATOM   4083  CB  ILE   578     169.964 128.836 271.234  1.00                 C  
ATOM   4084  CD1 ILE   578     167.709 129.035 270.061  1.00                 C  
ATOM   4085  CG1 ILE   578     169.024 129.704 270.395  1.00                 C  
ATOM   4086  CG2 ILE   578     169.408 128.583 272.627  1.00                 C  
ATOM   4087  N   TRP   579     172.893 127.652 271.864  1.00                 N  
ATOM   4088  CA  TRP   579     173.790 126.903 272.731  1.00                 C  
ATOM   4089  C   TRP   579     175.056 127.665 273.096  1.00                 C  
ATOM   4090  O   TRP   579     175.534 127.541 274.229  1.00                 O  
ATOM   4091  CB  TRP   579     174.184 125.577 272.077  1.00                 C  
ATOM   4092  CG  TRP   579     173.078 124.566 272.058  1.00                 C  
ATOM   4093  CD1 TRP   579     172.410 124.103 270.962  1.00                 C  
ATOM   4094  NE1 TRP   579     171.462 123.182 271.338  1.00                 N  
ATOM   4095  CD2 TRP   579     172.512 123.892 273.189  1.00                 C  
ATOM   4096  CE2 TRP   579     171.506 123.037 272.703  1.00                 C  
ATOM   4097  CH2 TRP   579     171.007 122.282 274.883  1.00                 C  
ATOM   4098  CZ2 TRP   579     170.746 122.225 273.543  1.00                 C  
ATOM   4099  CE3 TRP   579     172.757 123.930 274.565  1.00                 C  
ATOM   4100  CZ3 TRP   579     172.001 123.123 275.394  1.00                 C  
ATOM   4101  N   PHE   580     175.616 128.450 272.173  1.00                 N  
ATOM   4102  CA  PHE   580     176.742 129.315 272.485  1.00                 C  
ATOM   4103  C   PHE   580     176.417 130.796 272.545  1.00                 C  
ATOM   4104  O   PHE   580     177.284 131.574 272.956  1.00                 O  
ATOM   4105  CB  PHE   580     177.866 129.121 271.465  1.00                 C  
ATOM   4106  CG  PHE   580     178.452 127.738 271.466  1.00                 C  
ATOM   4107  CZ  PHE   580     179.539 125.180 271.474  1.00                 C  
ATOM   4108  CD1 PHE   580     178.524 127.000 270.297  1.00                 C  
ATOM   4109  CE1 PHE   580     179.063 125.728 270.298  1.00                 C  
ATOM   4110  CD2 PHE   580     178.933 127.175 272.635  1.00                 C  
ATOM   4111  CE2 PHE   580     179.473 125.903 272.635  1.00                 C  
ATOM   4112  N   GLN   581     175.227 131.214 272.135  1.00                 N  
ATOM   4113  CA  GLN   581     174.886 132.618 272.113  1.00                 C  
ATOM   4114  C   GLN   581     173.859 132.970 273.167  1.00                 C  
ATOM   4115  O   GLN   581     174.199 133.442 274.255  1.00                 O  
ATOM   4116  CB  GLN   581     174.363 133.021 270.733  1.00                 C  
ATOM   4117  CD  GLN   581     176.564 133.867 269.829  1.00                 C  
ATOM   4118  CG  GLN   581     175.397 132.921 269.624  1.00                 C  
ATOM   4119  OE1 GLN   581     176.377 135.071 270.000  1.00                 O  
ATOM   4120  NE2 GLN   581     177.775 133.321 269.814  1.00                 N  
ATOM   4121  N   PHE   582     172.588 132.739 272.845  1.00                 N  
ATOM   4122  CA  PHE   582     171.507 133.210 273.701  1.00                 C  
ATOM   4123  C   PHE   582     171.772 132.887 275.162  1.00                 C  
ATOM   4124  O   PHE   582     171.719 133.768 276.026  1.00                 O  
ATOM   4125  CB  PHE   582     170.174 132.597 273.267  1.00                 C  
ATOM   4126  CG  PHE   582     169.015 132.988 274.138  1.00                 C  
ATOM   4127  CZ  PHE   582     166.870 133.704 275.755  1.00                 C  
ATOM   4128  CD1 PHE   582     168.393 134.214 273.980  1.00                 C  
ATOM   4129  CE1 PHE   582     167.326 134.573 274.782  1.00                 C  
ATOM   4130  CD2 PHE   582     168.546 132.129 275.117  1.00                 C  
ATOM   4131  CE2 PHE   582     167.480 132.489 275.919  1.00                 C  
ATOM   4132  N   ILE   583     172.064 131.617 275.454  1.00                 N  
ATOM   4133  CA  ILE   583     172.153 131.180 276.844  1.00                 C  
ATOM   4134  C   ILE   583     173.187 131.979 277.622  1.00                 C  
ATOM   4135  O   ILE   583     172.831 132.583 278.642  1.00                 O  
ATOM   4136  CB  ILE   583     172.483 129.679 276.944  1.00                 C  
ATOM   4137  CD1 ILE   583     171.654 127.381 276.216  1.00                 C  
ATOM   4138  CG1 ILE   583     171.314 128.840 276.424  1.00                 C  
ATOM   4139  CG2 ILE   583     172.855 129.309 278.371  1.00                 C  
ATOM   4140  N   PRO   584     174.452 132.033 277.212  1.00                 N  
ATOM   4141  CA  PRO   584     175.413 132.847 277.962  1.00                 C  
ATOM   4142  C   PRO   584     175.119 134.329 277.884  1.00                 C  
ATOM   4143  O   PRO   584     175.508 135.082 278.779  1.00                 O  
ATOM   4144  CB  PRO   584     176.759 132.527 277.308  1.00                 C  
ATOM   4145  CD  PRO   584     175.096 131.364 276.039  1.00                 C  
ATOM   4146  CG  PRO   584     176.408 132.089 275.926  1.00                 C  
ATOM   4147  N   GLN   585     174.431 134.773 276.834  1.00                 N  
ATOM   4148  CA  GLN   585     174.121 136.192 276.705  1.00                 C  
ATOM   4149  C   GLN   585     173.058 136.610 277.711  1.00                 C  
ATOM   4150  O   GLN   585     173.183 137.649 278.382  1.00                 O  
ATOM   4151  CB  GLN   585     173.656 136.512 275.283  1.00                 C  
ATOM   4152  CD  GLN   585     174.234 136.633 272.827  1.00                 C  
ATOM   4153  CG  GLN   585     174.752 136.407 274.234  1.00                 C  
ATOM   4154  OE1 GLN   585     173.054 136.920 272.628  1.00                 O  
ATOM   4155  NE2 GLN   585     175.119 136.504 271.845  1.00                 N  
ATOM   4156  N   MET   586     172.002 135.809 277.827  1.00                 N  
ATOM   4157  CA  MET   586     170.927 136.131 278.753  1.00                 C  
ATOM   4158  C   MET   586     171.399 135.953 280.188  1.00                 C  
ATOM   4159  O   MET   586     170.994 136.702 281.083  1.00                 O  
ATOM   4160  CB  MET   586     169.702 135.256 278.477  1.00                 C  
ATOM   4161  SD  MET   586     167.823 137.266 278.801  1.00                 S  
ATOM   4162  CE  MET   586     166.635 137.551 280.111  1.00                 C  
ATOM   4163  CG  MET   586     168.467 135.649 279.272  1.00                 C  
ATOM   4164  N   ILE   587     172.270 134.976 280.430  1.00                 N  
ATOM   4165  CA  ILE   587     172.832 134.835 281.769  1.00                 C  
ATOM   4166  C   ILE   587     173.725 136.020 282.094  1.00                 C  
ATOM   4167  O   ILE   587     173.637 136.600 283.178  1.00                 O  
ATOM   4168  CB  ILE   587     173.618 133.519 281.916  1.00                 C  
ATOM   4169  CD1 ILE   587     173.378 130.990 281.703  1.00                 C  
ATOM   4170  CG1 ILE   587     172.670 132.320 281.834  1.00                 C  
ATOM   4171  CG2 ILE   587     174.422 133.519 283.207  1.00                 C  
ATOM   4172  N   PHE   588     174.569 136.422 281.150  1.00                 N  
ATOM   4173  CA  PHE   588     175.411 137.596 281.349  1.00                 C  
ATOM   4174  C   PHE   588     174.575 138.783 281.798  1.00                 C  
ATOM   4175  O   PHE   588     174.859 139.416 282.830  1.00                 O  
ATOM   4176  CB  PHE   588     176.170 137.935 280.065  1.00                 C  
ATOM   4177  CG  PHE   588     177.017 139.171 280.169  1.00                 C  
ATOM   4178  CZ  PHE   588     178.580 141.461 280.360  1.00                 C  
ATOM   4179  CD1 PHE   588     178.260 139.126 280.778  1.00                 C  
ATOM   4180  CE1 PHE   588     179.039 140.263 280.874  1.00                 C  
ATOM   4181  CD2 PHE   588     176.572 140.377 279.660  1.00                 C  
ATOM   4182  CE2 PHE   588     177.352 141.515 279.756  1.00                 C  
ATOM   4183  N   LEU   589     173.542 139.106 281.016  1.00                 N  
ATOM   4184  CA  LEU   589     172.741 140.281 281.321  1.00                 C  
ATOM   4185  C   LEU   589     171.967 140.084 282.612  1.00                 C  
ATOM   4186  O   LEU   589     171.907 140.986 283.452  1.00                 O  
ATOM   4187  CB  LEU   589     171.782 140.589 280.170  1.00                 C  
ATOM   4188  CG  LEU   589     172.421 141.067 278.864  1.00                 C  
ATOM   4189  CD1 LEU   589     171.379 141.168 277.761  1.00                 C  
ATOM   4190  CD2 LEU   589     173.112 142.407 279.063  1.00                 C  
ATOM   4191  N   ASN   590     171.393 138.900 282.814  1.00                 N  
ATOM   4192  CA  ASN   590     170.566 138.701 283.996  1.00                 C  
ATOM   4193  C   ASN   590     171.418 138.785 285.250  1.00                 C  
ATOM   4194  O   ASN   590     171.137 139.588 286.146  1.00                 O  
ATOM   4195  CB  ASN   590     169.831 137.362 283.916  1.00                 C  
ATOM   4196  CG  ASN   590     168.702 137.376 282.905  1.00                 C  
ATOM   4197  OD1 ASN   590     168.219 138.439 282.514  1.00                 O  
ATOM   4198  ND2 ASN   590     168.276 136.193 282.478  1.00                 N  
ATOM   4199  N   SER   591     172.536 138.053 285.256  1.00                 N  
ATOM   4200  CA  SER   591     173.380 137.914 286.434  1.00                 C  
ATOM   4201  C   SER   591     173.910 139.249 286.913  1.00                 C  
ATOM   4202  O   SER   591     174.086 139.457 288.117  1.00                 O  
ATOM   4203  CB  SER   591     174.550 136.971 286.147  1.00                 C  
ATOM   4204  OG  SER   591     175.432 137.529 285.189  1.00                 O  
ATOM   4205  N   LEU   592     174.174 140.172 285.993  1.00                 N  
ATOM   4206  CA  LEU   592     174.677 141.476 286.408  1.00                 C  
ATOM   4207  C   LEU   592     173.550 142.473 286.657  1.00                 C  
ATOM   4208  O   LEU   592     173.446 143.066 287.737  1.00                 O  
ATOM   4209  CB  LEU   592     175.636 142.039 285.357  1.00                 C  
ATOM   4210  CG  LEU   592     176.956 141.289 285.173  1.00                 C  
ATOM   4211  CD1 LEU   592     177.739 141.859 284.000  1.00                 C  
ATOM   4212  CD2 LEU   592     177.790 141.346 286.444  1.00                 C  
ATOM   4213  N   PHE   593     172.657 142.622 285.693  1.00                 N  
ATOM   4214  CA  PHE   593     171.709 143.714 285.734  1.00                 C  
ATOM   4215  C   PHE   593     170.402 143.325 286.407  1.00                 C  
ATOM   4216  O   PHE   593     169.839 144.131 287.152  1.00                 O  
ATOM   4217  CB  PHE   593     171.419 144.225 284.321  1.00                 C  
ATOM   4218  CG  PHE   593     172.576 144.940 283.686  1.00                 C  
ATOM   4219  CZ  PHE   593     174.717 146.270 282.513  1.00                 C  
ATOM   4220  CD1 PHE   593     173.389 144.295 282.770  1.00                 C  
ATOM   4221  CE1 PHE   593     174.454 144.954 282.185  1.00                 C  
ATOM   4222  CD2 PHE   593     172.853 146.258 284.004  1.00                 C  
ATOM   4223  CE2 PHE   593     173.918 146.917 283.419  1.00                 C  
ATOM   4224  N   GLY   594     169.906 142.107 286.194  1.00                 N  
ATOM   4225  CA  GLY   594     168.717 141.698 286.915  1.00                 C  
ATOM   4226  C   GLY   594     168.975 141.586 288.400  1.00                 C  
ATOM   4227  O   GLY   594     168.109 141.918 289.217  1.00                 O  
ATOM   4228  N   TYR   595     170.171 141.122 288.771  1.00                 N  
ATOM   4229  CA  TYR   595     170.526 141.109 290.180  1.00                 C  
ATOM   4230  C   TYR   595     170.349 142.494 290.774  1.00                 C  
ATOM   4231  O   TYR   595     169.752 142.646 291.844  1.00                 O  
ATOM   4232  CB  TYR   595     171.965 140.622 290.366  1.00                 C  
ATOM   4233  CG  TYR   595     172.435 140.635 291.803  1.00                 C  
ATOM   4234  OH  TYR   595     173.716 140.661 295.758  1.00                 O  
ATOM   4235  CZ  TYR   595     173.293 140.654 294.449  1.00                 C  
ATOM   4236  CD1 TYR   595     171.717 139.976 292.792  1.00                 C  
ATOM   4237  CE1 TYR   595     172.139 139.982 294.108  1.00                 C  
ATOM   4238  CD2 TYR   595     173.596 141.306 292.165  1.00                 C  
ATOM   4239  CE2 TYR   595     174.033 141.324 293.476  1.00                 C  
ATOM   4240  N   LEU   596     170.881 143.516 290.103  1.00                 N  
ATOM   4241  CA  LEU   596     170.739 144.872 290.615  1.00                 C  
ATOM   4242  C   LEU   596     169.276 145.200 290.882  1.00                 C  
ATOM   4243  O   LEU   596     168.921 145.702 291.953  1.00                 O  
ATOM   4244  CB  LEU   596     171.337 145.881 289.632  1.00                 C  
ATOM   4245  CG  LEU   596     171.231 147.356 290.027  1.00                 C  
ATOM   4246  CD1 LEU   596     171.983 147.621 291.322  1.00                 C  
ATOM   4247  CD2 LEU   596     171.759 148.249 288.915  1.00                 C  
ATOM   4248  N   SER   597     168.410 144.896 289.919  1.00                 N  
ATOM   4249  CA  SER   597     166.995 145.237 290.040  1.00                 C  
ATOM   4250  C   SER   597     166.386 144.572 291.267  1.00                 C  
ATOM   4251  O   SER   597     165.586 145.176 291.997  1.00                 O  
ATOM   4252  CB  SER   597     166.234 144.824 288.778  1.00                 C  
ATOM   4253  OG  SER   597     166.656 145.581 287.657  1.00                 O  
ATOM   4254  N   VAL   598     166.735 143.307 291.497  1.00                 N  
ATOM   4255  CA  VAL   598     166.197 142.610 292.657  1.00                 C  
ATOM   4256  C   VAL   598     166.586 143.340 293.931  1.00                 C  
ATOM   4257  O   VAL   598     165.758 143.535 294.826  1.00                 O  
ATOM   4258  CB  VAL   598     166.678 141.148 292.710  1.00                 C  
ATOM   4259  CG1 VAL   598     166.281 140.504 294.030  1.00                 C  
ATOM   4260  CG2 VAL   598     166.114 140.359 291.538  1.00                 C  
ATOM   4261  N   LEU   599     167.841 143.773 294.025  1.00                 N  
ATOM   4262  CA  LEU   599     168.331 144.404 295.243  1.00                 C  
ATOM   4263  C   LEU   599     167.594 145.706 295.503  1.00                 C  
ATOM   4264  O   LEU   599     167.350 146.081 296.654  1.00                 O  
ATOM   4265  CB  LEU   599     169.837 144.654 295.148  1.00                 C  
ATOM   4266  CG  LEU   599     170.732 143.413 295.152  1.00                 C  
ATOM   4267  CD1 LEU   599     172.181 143.794 294.886  1.00                 C  
ATOM   4268  CD2 LEU   599     170.615 142.670 296.473  1.00                 C  
ATOM   4269  N   ILE   600     167.237 146.413 294.435  1.00                 N  
ATOM   4270  CA  ILE   600     166.507 147.666 294.580  1.00                 C  
ATOM   4271  C   ILE   600     165.172 147.419 295.265  1.00                 C  
ATOM   4272  O   ILE   600     164.784 148.131 296.202  1.00                 O  
ATOM   4273  CB  ILE   600     166.292 148.355 293.219  1.00                 C  
ATOM   4274  CD1 ILE   600     167.555 149.257 291.198  1.00                 C  
ATOM   4275  CG1 ILE   600     167.627 148.839 292.650  1.00                 C  
ATOM   4276  CG2 ILE   600     165.286 149.488 293.349  1.00                 C  
ATOM   4277  N   ILE   601     164.438 146.416 294.790  1.00                 N  
ATOM   4278  CA  ILE   601     163.182 146.070 295.445  1.00                 C  
ATOM   4279  C   ILE   601     163.441 145.518 296.839  1.00                 C  
ATOM   4280  O   ILE   601     162.696 145.805 297.785  1.00                 O  
ATOM   4281  CB  ILE   601     162.373 145.056 294.615  1.00                 C  
ATOM   4282  CD1 ILE   601     161.322 144.708 292.319  1.00                 C  
ATOM   4283  CG1 ILE   601     161.892 145.697 293.311  1.00                 C  
ATOM   4284  CG2 ILE   601     161.217 144.500 295.432  1.00                 C  
ATOM   4285  N   ILE   602     164.508 144.735 296.992  1.00                 N  
ATOM   4286  CA  ILE   602     164.805 144.152 298.293  1.00                 C  
ATOM   4287  C   ILE   602     164.923 145.236 299.353  1.00                 C  
ATOM   4288  O   ILE   602     164.292 145.157 300.412  1.00                 O  
ATOM   4289  CB  ILE   602     166.093 143.309 298.253  1.00                 C  
ATOM   4290  CD1 ILE   602     167.169 141.332 297.057  1.00                 C  
ATOM   4291  CG1 ILE   602     165.886 142.059 297.395  1.00                 C  
ATOM   4292  CG2 ILE   602     166.545 142.960 299.663  1.00                 C  
ATOM   4293  N   LYS   603     165.734 146.261 299.087  1.00                 N  
ATOM   4294  CA  LYS   603     165.939 147.302 300.088  1.00                 C  
ATOM   4295  C   LYS   603     164.618 147.948 300.454  1.00                 C  
ATOM   4296  O   LYS   603     164.336 148.190 301.633  1.00                 O  
ATOM   4297  CB  LYS   603     166.925 148.353 299.574  1.00                 C  
ATOM   4298  CD  LYS   603     168.280 150.416 300.030  1.00                 C  
ATOM   4299  CE  LYS   603     168.576 151.528 301.023  1.00                 C  
ATOM   4300  CG  LYS   603     167.238 149.453 300.575  1.00                 C  
ATOM   4301  NZ  LYS   603     169.594 152.481 300.501  1.00                 N  
ATOM   4302  N   TRP   604     163.791 148.235 299.450  1.00                 N  
ATOM   4303  CA  TRP   604     162.530 148.910 299.727  1.00                 C  
ATOM   4304  C   TRP   604     161.712 148.161 300.769  1.00                 C  
ATOM   4305  O   TRP   604     161.069 148.778 301.624  1.00                 O  
ATOM   4306  CB  TRP   604     161.714 149.069 298.443  1.00                 C  
ATOM   4307  CG  TRP   604     160.406 149.770 298.646  1.00                 C  
ATOM   4308  CD1 TRP   604     160.181 151.116 298.602  1.00                 C  
ATOM   4309  NE1 TRP   604     158.854 151.383 298.837  1.00                 N  
ATOM   4310  CD2 TRP   604     159.140 149.160 298.926  1.00                 C  
ATOM   4311  CE2 TRP   604     158.195 150.196 299.039  1.00                 C  
ATOM   4312  CH2 TRP   604     156.460 148.652 299.468  1.00                 C  
ATOM   4313  CZ2 TRP   604     156.849 149.953 299.310  1.00                 C  
ATOM   4314  CE3 TRP   604     158.714 147.839 299.092  1.00                 C  
ATOM   4315  CZ3 TRP   604     157.379 147.603 299.361  1.00                 C  
ATOM   4316  N   CYS   605     161.730 146.832 300.724  1.00                 N  
ATOM   4317  CA  CYS   605     160.978 146.030 301.684  1.00                 C  
ATOM   4318  C   CYS   605     161.820 145.500 302.834  1.00                 C  
ATOM   4319  O   CYS   605     161.252 145.069 303.844  1.00                 O  
ATOM   4320  CB  CYS   605     160.307 144.846 300.984  1.00                 C  
ATOM   4321  SG  CYS   605     159.272 143.829 302.063  1.00                 S  
ATOM   4322  N   THR   606     161.883 146.195 303.986  1.00                 N  
ATOM   4323  CA  THR   606     162.697 145.809 305.172  1.00                 C  
ATOM   4324  C   THR   606     164.234 145.901 304.957  1.00                 C  
ATOM   4325  O   THR   606     165.008 145.458 305.810  1.00                 O  
ATOM   4326  CB  THR   606     162.379 144.374 305.632  1.00                 C  
ATOM   4327  OG1 THR   606     163.017 143.436 304.755  1.00                 O  
ATOM   4328  CG2 THR   606     160.879 144.125 305.602  1.00                 C  
ATOM   4329  N   GLY   607     164.709 146.460 303.853  1.00                 N  
ATOM   4330  CA  GLY   607     166.120 146.677 303.603  1.00                 C  
ATOM   4331  C   GLY   607     166.738 147.559 304.633  1.00                 C  
ATOM   4332  O   GLY   607     166.059 148.368 305.272  1.00                 O  
ATOM   4333  N   SER   608     168.024 147.446 304.837  1.00                 N  
ATOM   4334  CA  SER   608     168.794 148.366 305.674  1.00                 C  
ATOM   4335  C   SER   608     169.059 149.671 304.937  1.00                 C  
ATOM   4336  O   SER   608     168.470 149.970 303.894  1.00                 O  
ATOM   4337  CB  SER   608     170.114 147.722 306.104  1.00                 C  
ATOM   4338  OG  SER   608     170.988 147.564 305.000  1.00                 O  
ATOM   4339  N   GLN   609     169.968 150.469 305.493  1.00                 N  
ATOM   4340  CA  GLN   609     170.395 151.681 304.804  1.00                 C  
ATOM   4341  C   GLN   609     171.400 151.348 303.701  1.00                 C  
ATOM   4342  O   GLN   609     171.399 151.982 302.642  1.00                 O  
ATOM   4343  CB  GLN   609     171.003 152.675 305.795  1.00                 C  
ATOM   4344  CD  GLN   609     170.650 154.200 307.778  1.00                 C  
ATOM   4345  CG  GLN   609     170.002 153.269 306.772  1.00                 C  
ATOM   4346  OE1 GLN   609     171.837 154.072 308.081  1.00                 O  
ATOM   4347  NE2 GLN   609     169.872 155.141 308.299  1.00                 N  
ATOM   4348  N   ALA   610     172.382 150.422 303.911  1.00                 N  
ATOM   4349  CA  ALA   610     173.176 150.004 302.754  1.00                 C  
ATOM   4350  C   ALA   610     172.940 150.892 301.545  1.00                 C  
ATOM   4351  O   ALA   610     171.826 151.335 301.263  1.00                 O  
ATOM   4352  CB  ALA   610     172.866 148.559 302.392  1.00                 C  
ATOM   4353  N   ASP   611     174.027 151.147 300.825  1.00                 N  
ATOM   4354  CA  ASP   611     173.992 151.914 299.591  1.00                 C  
ATOM   4355  C   ASP   611     174.018 150.980 298.392  1.00                 C  
ATOM   4356  O   ASP   611     175.001 150.254 298.176  1.00                 O  
ATOM   4357  CB  ASP   611     175.166 152.893 299.535  1.00                 C  
ATOM   4358  CG  ASP   611     175.127 153.780 298.306  1.00                 C  
ATOM   4359  OD1 ASP   611     174.311 153.507 297.402  1.00                 O  
ATOM   4360  OD2 ASP   611     175.914 154.749 298.248  1.00                 O  
ATOM   4361  N   LEU   612     172.947 151.026 297.606  1.00                 N  
ATOM   4362  CA  LEU   612     172.809 150.090 296.505  1.00                 C  
ATOM   4363  C   LEU   612     173.888 150.307 295.456  1.00                 C  
ATOM   4364  O   LEU   612     174.415 149.338 294.910  1.00                 O  
ATOM   4365  CB  LEU   612     171.425 150.216 295.865  1.00                 C  
ATOM   4366  CG  LEU   612     170.242 149.740 296.709  1.00                 C  
ATOM   4367  CD1 LEU   612     168.924 150.088 296.033  1.00                 C  
ATOM   4368  CD2 LEU   612     170.328 148.242 296.960  1.00                 C  
ATOM   4369  N   TYR   613     174.239 151.560 295.172  1.00                 N  
ATOM   4370  CA  TYR   613     175.243 151.824 294.145  1.00                 C  
ATOM   4371  C   TYR   613     176.607 151.313 294.576  1.00                 C  
ATOM   4372  O   TYR   613     177.368 150.769 293.767  1.00                 O  
ATOM   4373  CB  TYR   613     175.313 153.321 293.837  1.00                 C  
ATOM   4374  CG  TYR   613     174.104 153.852 293.101  1.00                 C  
ATOM   4375  OH  TYR   613     170.774 155.322 291.090  1.00                 O  
ATOM   4376  CZ  TYR   613     171.876 154.834 291.754  1.00                 C  
ATOM   4377  CD1 TYR   613     173.205 154.704 293.730  1.00                 C  
ATOM   4378  CE1 TYR   613     172.097 155.194 293.066  1.00                 C  
ATOM   4379  CD2 TYR   613     173.865 153.501 291.778  1.00                 C  
ATOM   4380  CE2 TYR   613     172.763 153.981 291.098  1.00                 C  
ATOM   4381  N   HIS   614     176.940 151.500 295.852  1.00                 N  
ATOM   4382  CA  HIS   614     178.260 151.112 296.335  1.00                 C  
ATOM   4383  C   HIS   614     178.400 149.599 296.324  1.00                 C  
ATOM   4384  O   HIS   614     179.453 149.064 295.958  1.00                 O  
ATOM   4385  CB  HIS   614     178.499 151.663 297.742  1.00                 C  
ATOM   4386  CG  HIS   614     178.664 153.151 297.788  1.00                 C  
ATOM   4387  ND1 HIS   614     178.795 153.849 298.969  1.00                 N  
ATOM   4388  CE1 HIS   614     178.925 155.158 298.691  1.00                 C  
ATOM   4389  CD2 HIS   614     178.734 154.219 296.801  1.00                 C  
ATOM   4390  NE2 HIS   614     178.889 155.387 297.393  1.00                 N  
ATOM   4391  N   VAL   615     177.350 148.886 296.727  1.00                 N  
ATOM   4392  CA  VAL   615     177.422 147.430 296.693  1.00                 C  
ATOM   4393  C   VAL   615     177.505 146.924 295.263  1.00                 C  
ATOM   4394  O   VAL   615     178.222 145.962 294.972  1.00                 O  
ATOM   4395  CB  VAL   615     176.217 146.789 297.406  1.00                 C  
ATOM   4396  CG1 VAL   615     176.220 145.281 297.206  1.00                 C  
ATOM   4397  CG2 VAL   615     176.230 147.133 298.888  1.00                 C  
ATOM   4398  N   MET   616     176.785 147.572 294.350  1.00                 N  
ATOM   4399  CA  MET   616     176.851 147.203 292.946  1.00                 C  
ATOM   4400  C   MET   616     178.253 147.394 292.393  1.00                 C  
ATOM   4401  O   MET   616     178.795 146.506 291.726  1.00                 O  
ATOM   4402  CB  MET   616     175.849 148.022 292.129  1.00                 C  
ATOM   4403  SD  MET   616     177.132 148.529 289.726  1.00                 S  
ATOM   4404  CE  MET   616     176.540 150.218 289.779  1.00                 C  
ATOM   4405  CG  MET   616     175.833 147.683 290.647  1.00                 C  
ATOM   4406  N   ILE   617     178.867 148.544 292.673  1.00                 N  
ATOM   4407  CA  ILE   617     180.231 148.745 292.198  1.00                 C  
ATOM   4408  C   ILE   617     181.176 147.763 292.876  1.00                 C  
ATOM   4409  O   ILE   617     182.004 147.122 292.210  1.00                 O  
ATOM   4410  CB  ILE   617     180.704 150.191 292.435  1.00                 C  
ATOM   4411  CD1 ILE   617     180.105 152.617 291.929  1.00                 C  
ATOM   4412  CG1 ILE   617     179.904 151.163 291.564  1.00                 C  
ATOM   4413  CG2 ILE   617     182.200 150.310 292.189  1.00                 C  
ATOM   4414  N   TYR   618     181.065 147.601 294.193  1.00                 N  
ATOM   4415  CA  TYR   618     181.965 146.695 294.893  1.00                 C  
ATOM   4416  C   TYR   618     181.736 145.262 294.448  1.00                 C  
ATOM   4417  O   TYR   618     182.667 144.450 294.431  1.00                 O  
ATOM   4418  CB  TYR   618     181.778 146.817 296.407  1.00                 C  
ATOM   4419  CG  TYR   618     182.307 148.110 296.987  1.00                 C  
ATOM   4420  OH  TYR   618     183.769 151.667 298.567  1.00                 O  
ATOM   4421  CZ  TYR   618     183.284 150.490 298.046  1.00                 C  
ATOM   4422  CD1 TYR   618     183.125 148.944 296.236  1.00                 C  
ATOM   4423  CE1 TYR   618     183.613 150.127 296.758  1.00                 C  
ATOM   4424  CD2 TYR   618     181.986 148.492 298.283  1.00                 C  
ATOM   4425  CE2 TYR   618     182.464 149.671 298.821  1.00                 C  
ATOM   4426  N   MET   619     180.503 144.937 294.065  1.00                 N  
ATOM   4427  CA  MET   619     180.218 143.622 293.510  1.00                 C  
ATOM   4428  C   MET   619     181.161 143.311 292.358  1.00                 C  
ATOM   4429  O   MET   619     181.906 142.324 292.396  1.00                 O  
ATOM   4430  CB  MET   619     178.763 143.541 293.043  1.00                 C  
ATOM   4431  SD  MET   619     178.830 141.985 290.752  1.00                 S  
ATOM   4432  CE  MET   619     177.677 143.102 289.960  1.00                 C  
ATOM   4433  CG  MET   619     178.366 142.186 292.483  1.00                 C  
ATOM   4434  N   PHE   620     181.144 144.152 291.326  1.00                 N  
ATOM   4435  CA  PHE   620     181.953 143.894 290.142  1.00                 C  
ATOM   4436  C   PHE   620     183.432 143.821 290.490  1.00                 C  
ATOM   4437  O   PHE   620     184.167 143.007 289.922  1.00                 O  
ATOM   4438  CB  PHE   620     181.717 144.975 289.086  1.00                 C  
ATOM   4439  CG  PHE   620     182.506 144.773 287.824  1.00                 C  
ATOM   4440  CZ  PHE   620     183.972 144.403 285.491  1.00                 C  
ATOM   4441  CD1 PHE   620     182.097 143.854 286.874  1.00                 C  
ATOM   4442  CE1 PHE   620     182.823 143.667 285.713  1.00                 C  
ATOM   4443  CD2 PHE   620     183.658 145.501 287.587  1.00                 C  
ATOM   4444  CE2 PHE   620     184.385 145.315 286.426  1.00                 C  
ATOM   4445  N   LEU   621     183.884 144.661 291.421  1.00                 N  
ATOM   4446  CA  LEU   621     185.304 144.755 291.730  1.00                 C  
ATOM   4447  C   LEU   621     185.777 143.736 292.756  1.00                 C  
ATOM   4448  O   LEU   621     186.957 143.756 293.117  1.00                 O  
ATOM   4449  CB  LEU   621     185.650 146.156 292.237  1.00                 C  
ATOM   4450  CG  LEU   621     185.432 147.307 291.253  1.00                 C  
ATOM   4451  CD1 LEU   621     185.718 148.645 291.917  1.00                 C  
ATOM   4452  CD2 LEU   621     186.303 147.132 290.019  1.00                 C  
ATOM   4453  N   SER   622     184.884 142.870 293.244  1.00                 N  
ATOM   4454  CA  SER   622     185.191 141.915 294.307  1.00                 C  
ATOM   4455  C   SER   622     185.723 142.641 295.535  1.00                 C  
ATOM   4456  O   SER   622     186.626 142.144 296.217  1.00                 O  
ATOM   4457  CB  SER   622     186.203 140.877 293.819  1.00                 C  
ATOM   4458  OG  SER   622     185.683 140.128 292.734  1.00                 O  
ATOM   4459  N   PRO   623     185.159 143.805 295.842  1.00                 N  
ATOM   4460  CA  PRO   623     185.593 144.607 296.981  1.00                 C  
ATOM   4461  C   PRO   623     184.674 144.318 298.155  1.00                 C  
ATOM   4462  O   PRO   623     183.479 144.615 298.111  1.00                 O  
ATOM   4463  CB  PRO   623     185.476 146.049 296.484  1.00                 C  
ATOM   4464  CD  PRO   623     184.844 144.655 294.644  1.00                 C  
ATOM   4465  CG  PRO   623     185.541 145.939 294.998  1.00                 C  
ATOM   4466  N   MET   624     185.227 143.752 299.218  1.00                 N  
ATOM   4467  CA  MET   624     184.407 143.326 300.340  1.00                 C  
ATOM   4468  C   MET   624     185.010 143.859 301.633  1.00                 C  
ATOM   4469  O   MET   624     185.596 143.094 302.407  1.00                 O  
ATOM   4470  CB  MET   624     184.295 141.800 300.373  1.00                 C  
ATOM   4471  SD  MET   624     183.650 139.394 299.160  1.00                 S  
ATOM   4472  CE  MET   624     182.977 139.031 297.541  1.00                 C  
ATOM   4473  CG  MET   624     183.677 141.197 299.122  1.00                 C  
ATOM   4474  N   ASP   625     184.889 145.155 301.898  1.00                 N  
ATOM   4475  CA  ASP   625     185.493 145.712 303.112  1.00                 C  
ATOM   4476  C   ASP   625     184.920 145.077 304.364  1.00                 C  
ATOM   4477  O   ASP   625     183.755 144.669 304.403  1.00                 O  
ATOM   4478  CB  ASP   625     185.294 147.228 303.162  1.00                 C  
ATOM   4479  CG  ASP   625     186.137 147.961 302.138  1.00                 C  
ATOM   4480  OD1 ASP   625     187.035 147.327 301.545  1.00                 O  
ATOM   4481  OD2 ASP   625     185.900 149.169 301.928  1.00                 O  
ATOM   4482  N   GLU   626     185.756 144.999 305.396  1.00                 N  
ATOM   4483  CA  GLU   626     185.303 144.475 306.680  1.00                 C  
ATOM   4484  C   GLU   626     184.218 145.360 307.278  1.00                 C  
ATOM   4485  O   GLU   626     183.283 144.867 307.916  1.00                 O  
ATOM   4486  CB  GLU   626     186.478 144.351 307.653  1.00                 C  
ATOM   4487  CD  GLU   626     188.652 143.208 308.238  1.00                 C  
ATOM   4488  CG  GLU   626     187.464 143.250 307.298  1.00                 C  
ATOM   4489  OE1 GLU   626     188.805 144.148 309.045  1.00                 O  
ATOM   4490  OE2 GLU   626     189.431 142.234 308.167  1.00                 O  
ATOM   4491  N   LEU   627     184.326 146.670 307.083  1.00                 N  
ATOM   4492  CA  LEU   627     183.382 147.626 307.635  1.00                 C  
ATOM   4493  C   LEU   627     183.319 148.866 306.752  1.00                 C  
ATOM   4494  O   LEU   627     184.135 149.058 305.845  1.00                 O  
ATOM   4495  CB  LEU   627     183.774 148.001 309.066  1.00                 C  
ATOM   4496  CG  LEU   627     185.169 148.601 309.251  1.00                 C  
ATOM   4497  CD1 LEU   627     185.175 150.075 308.876  1.00                 C  
ATOM   4498  CD2 LEU   627     185.647 148.417 310.683  1.00                 C  
ATOM   4499  N   GLY   628     182.330 149.710 307.035  1.00                 N  
ATOM   4500  CA  GLY   628     182.158 150.954 306.316  1.00                 C  
ATOM   4501  C   GLY   628     180.897 150.933 305.478  1.00                 C  
ATOM   4502  O   GLY   628     180.361 151.982 305.111  1.00                 O  
ATOM   4503  N   GLU   629     180.416 149.728 305.174  1.00                 N  
ATOM   4504  CA  GLU   629     179.184 149.542 304.427  1.00                 C  
ATOM   4505  C   GLU   629     178.454 148.325 304.975  1.00                 C  
ATOM   4506  O   GLU   629     179.008 147.227 305.056  1.00                 O  
ATOM   4507  CB  GLU   629     179.481 149.385 302.934  1.00                 C  
ATOM   4508  CD  GLU   629     177.357 150.429 302.053  1.00                 C  
ATOM   4509  CG  GLU   629     178.243 149.200 302.071  1.00                 C  
ATOM   4510  OE1 GLU   629     177.867 151.534 302.331  1.00                 O  
ATOM   4511  OE2 GLU   629     176.151 150.287 301.760  1.00                 O  
ATOM   4512  N   ASN   630     177.198 148.534 305.352  1.00                 N  
ATOM   4513  CA  ASN   630     176.331 147.459 305.815  1.00                 C  
ATOM   4514  C   ASN   630     175.919 146.582 304.643  1.00                 C  
ATOM   4515  O   ASN   630     175.690 147.080 303.536  1.00                 O  
ATOM   4516  CB  ASN   630     175.109 148.030 306.537  1.00                 C  
ATOM   4517  CG  ASN   630     174.275 146.956 307.208  1.00                 C  
ATOM   4518  OD1 ASN   630     173.359 146.399 306.603  1.00                 O  
ATOM   4519  ND2 ASN   630     174.591 146.663 308.464  1.00                 N  
ATOM   4520  N   GLN   631     175.822 145.282 304.896  1.00                 N  
ATOM   4521  CA  GLN   631     175.427 144.347 303.859  1.00                 C  
ATOM   4522  C   GLN   631     173.917 144.168 303.840  1.00                 C  
ATOM   4523  O   GLN   631     173.234 144.269 304.863  1.00                 O  
ATOM   4524  CB  GLN   631     176.118 142.997 304.063  1.00                 C  
ATOM   4525  CD  GLN   631     178.169 143.542 302.694  1.00                 C  
ATOM   4526  CG  GLN   631     177.636 143.066 304.031  1.00                 C  
ATOM   4527  OE1 GLN   631     177.870 142.960 301.652  1.00                 O  
ATOM   4528  NE2 GLN   631     178.964 144.606 302.721  1.00                 N  
ATOM   4529  N   LEU   632     173.393 143.894 302.647  1.00                 N  
ATOM   4530  CA  LEU   632     171.952 143.778 302.467  1.00                 C  
ATOM   4531  C   LEU   632     171.415 142.516 303.128  1.00                 C  
ATOM   4532  O   LEU   632     170.309 142.515 303.678  1.00                 O  
ATOM   4533  CB  LEU   632     171.596 143.783 300.979  1.00                 C  
ATOM   4534  CG  LEU   632     171.826 145.098 300.231  1.00                 C  
ATOM   4535  CD1 LEU   632     171.599 144.914 298.739  1.00                 C  
ATOM   4536  CD2 LEU   632     170.918 146.191 300.774  1.00                 C  
ATOM   4537  N   PHE   633     172.185 141.437 303.073  1.00                 N  
ATOM   4538  CA  PHE   633     171.792 140.168 303.655  1.00                 C  
ATOM   4539  C   PHE   633     173.025 139.311 303.889  1.00                 C  
ATOM   4540  O   PHE   633     174.064 139.485 303.251  1.00                 O  
ATOM   4541  CB  PHE   633     170.792 139.449 302.747  1.00                 C  
ATOM   4542  CG  PHE   633     171.344 139.097 301.396  1.00                 C  
ATOM   4543  CZ  PHE   633     172.365 138.452 298.892  1.00                 C  
ATOM   4544  CD1 PHE   633     171.939 137.867 301.174  1.00                 C  
ATOM   4545  CE1 PHE   633     172.447 137.543 299.930  1.00                 C  
ATOM   4546  CD2 PHE   633     171.270 139.996 300.346  1.00                 C  
ATOM   4547  CE2 PHE   633     171.778 139.672 299.103  1.00                 C  
ATOM   4548  N   PRO   634     172.894 138.377 304.825  1.00                 N  
ATOM   4549  CA  PRO   634     173.984 137.457 305.113  1.00                 C  
ATOM   4550  C   PRO   634     174.256 136.563 303.911  1.00                 C  
ATOM   4551  O   PRO   634     173.336 136.102 303.232  1.00                 O  
ATOM   4552  CB  PRO   634     173.484 136.655 306.316  1.00                 C  
ATOM   4553  CD  PRO   634     171.679 138.069 305.628  1.00                 C  
ATOM   4554  CG  PRO   634     171.996 136.724 306.219  1.00                 C  
ATOM   4555  N   HIS   635     175.537 136.325 303.646  1.00                 N  
ATOM   4556  CA  HIS   635     175.926 135.518 302.501  1.00                 C  
ATOM   4557  C   HIS   635     175.991 136.290 301.206  1.00                 C  
ATOM   4558  O   HIS   635     176.293 135.709 300.154  1.00                 O  
ATOM   4559  CB  HIS   635     174.963 134.343 302.321  1.00                 C  
ATOM   4560  CG  HIS   635     174.852 133.463 303.527  1.00                 C  
ATOM   4561  ND1 HIS   635     175.891 132.676 303.972  1.00                 N  
ATOM   4562  CE1 HIS   635     175.493 132.004 305.068  1.00                 C  
ATOM   4563  CD2 HIS   635     173.811 133.161 304.500  1.00                 C  
ATOM   4564  NE2 HIS   635     174.247 132.290 305.389  1.00                 N  
ATOM   4565  N   GLN   636     175.699 137.592 301.250  1.00                 N  
ATOM   4566  CA  GLN   636     175.727 138.381 300.028  1.00                 C  
ATOM   4567  C   GLN   636     177.093 138.314 299.377  1.00                 C  
ATOM   4568  O   GLN   636     177.195 138.253 298.150  1.00                 O  
ATOM   4569  CB  GLN   636     175.350 139.835 300.320  1.00                 C  
ATOM   4570  CD  GLN   636     174.850 142.135 299.405  1.00                 C  
ATOM   4571  CG  GLN   636     175.292 140.721 299.086  1.00                 C  
ATOM   4572  OE1 GLN   636     174.836 142.545 300.566  1.00                 O  
ATOM   4573  NE2 GLN   636     174.487 142.887 298.373  1.00                 N  
ATOM   4574  N   LYS   637     178.162 138.322 300.176  1.00                 N  
ATOM   4575  CA  LYS   637     179.495 138.312 299.590  1.00                 C  
ATOM   4576  C   LYS   637     179.674 137.128 298.658  1.00                 C  
ATOM   4577  O   LYS   637     180.204 137.283 297.555  1.00                 O  
ATOM   4578  CB  LYS   637     180.562 138.283 300.686  1.00                 C  
ATOM   4579  CD  LYS   637     181.744 139.475 302.552  1.00                 C  
ATOM   4580  CE  LYS   637     181.854 140.767 303.345  1.00                 C  
ATOM   4581  CG  LYS   637     180.682 139.580 301.470  1.00                 C  
ATOM   4582  NZ  LYS   637     182.861 140.665 304.437  1.00                 N  
ATOM   4583  N   THR   638     179.221 135.948 299.068  1.00                 N  
ATOM   4584  CA  THR   638     179.374 134.770 298.242  1.00                 C  
ATOM   4585  C   THR   638     178.573 134.907 296.968  1.00                 C  
ATOM   4586  O   THR   638     178.997 134.468 295.891  1.00                 O  
ATOM   4587  CB  THR   638     178.943 133.495 298.991  1.00                 C  
ATOM   4588  OG1 THR   638     179.765 133.318 300.151  1.00                 O  
ATOM   4589  CG2 THR   638     179.094 132.275 298.096  1.00                 C  
ATOM   4590  N   LEU   639     177.401 135.532 297.087  1.00                 N  
ATOM   4591  CA  LEU   639     176.548 135.708 295.917  1.00                 C  
ATOM   4592  C   LEU   639     177.193 136.685 294.951  1.00                 C  
ATOM   4593  O   LEU   639     177.263 136.428 293.744  1.00                 O  
ATOM   4594  CB  LEU   639     175.159 136.196 296.335  1.00                 C  
ATOM   4595  CG  LEU   639     174.141 136.389 295.209  1.00                 C  
ATOM   4596  CD1 LEU   639     173.912 135.083 294.462  1.00                 C  
ATOM   4597  CD2 LEU   639     172.827 136.923 295.758  1.00                 C  
ATOM   4598  N   GLN   640     177.717 137.792 295.465  1.00                 N  
ATOM   4599  CA  GLN   640     178.331 138.810 294.629  1.00                 C  
ATOM   4600  C   GLN   640     179.471 138.226 293.811  1.00                 C  
ATOM   4601  O   GLN   640     179.592 138.476 292.605  1.00                 O  
ATOM   4602  CB  GLN   640     178.837 139.973 295.485  1.00                 C  
ATOM   4603  CD  GLN   640     178.269 141.888 297.030  1.00                 C  
ATOM   4604  CG  GLN   640     177.733 140.818 296.099  1.00                 C  
ATOM   4605  OE1 GLN   640     179.470 142.156 297.058  1.00                 O  
ATOM   4606  NE2 GLN   640     177.376 142.505 297.795  1.00                 N  
ATOM   4607  N   LEU   641     180.339 137.457 294.469  1.00                 N  
ATOM   4608  CA  LEU   641     181.451 136.838 293.766  1.00                 C  
ATOM   4609  C   LEU   641     180.944 135.824 292.758  1.00                 C  
ATOM   4610  O   LEU   641     181.380 135.818 291.600  1.00                 O  
ATOM   4611  CB  LEU   641     182.408 136.172 294.757  1.00                 C  
ATOM   4612  CG  LEU   641     183.623 135.465 294.155  1.00                 C  
ATOM   4613  CD1 LEU   641     184.486 136.447 293.377  1.00                 C  
ATOM   4614  CD2 LEU   641     184.443 134.786 295.242  1.00                 C  
ATOM   4615  N   VAL   642     179.995 134.976 293.163  1.00                 N  
ATOM   4616  CA  VAL   642     179.516 133.947 292.250  1.00                 C  
ATOM   4617  C   VAL   642     179.006 134.564 290.957  1.00                 C  
ATOM   4618  O   VAL   642     179.393 134.146 289.864  1.00                 O  
ATOM   4619  CB  VAL   642     178.410 133.091 292.894  1.00                 C  
ATOM   4620  CG1 VAL   642     177.777 132.172 291.861  1.00                 C  
ATOM   4621  CG2 VAL   642     178.968 132.286 294.057  1.00                 C  
ATOM   4622  N   LEU   643     178.138 135.569 291.064  1.00                 N  
ATOM   4623  CA  LEU   643     177.478 136.102 289.879  1.00                 C  
ATOM   4624  C   LEU   643     178.488 136.703 288.913  1.00                 C  
ATOM   4625  O   LEU   643     178.383 136.516 287.693  1.00                 O  
ATOM   4626  CB  LEU   643     176.437 137.153 290.272  1.00                 C  
ATOM   4627  CG  LEU   643     175.196 136.637 291.003  1.00                 C  
ATOM   4628  CD1 LEU   643     174.340 137.795 291.492  1.00                 C  
ATOM   4629  CD2 LEU   643     174.383 135.722 290.101  1.00                 C  
ATOM   4630  N   LEU   644     179.470 137.435 289.437  1.00                 N  
ATOM   4631  CA  LEU   644     180.449 138.041 288.543  1.00                 C  
ATOM   4632  C   LEU   644     181.270 136.964 287.851  1.00                 C  
ATOM   4633  O   LEU   644     181.532 137.055 286.647  1.00                 O  
ATOM   4634  CB  LEU   644     181.361 138.997 289.315  1.00                 C  
ATOM   4635  CG  LEU   644     182.418 139.737 288.494  1.00                 C  
ATOM   4636  CD1 LEU   644     181.764 140.580 287.410  1.00                 C  
ATOM   4637  CD2 LEU   644     183.283 140.609 289.392  1.00                 C  
ATOM   4638  N   PHE   645     181.679 135.925 288.581  1.00                 N  
ATOM   4639  CA  PHE   645     182.481 134.878 287.967  1.00                 C  
ATOM   4640  C   PHE   645     181.697 134.218 286.846  1.00                 C  
ATOM   4641  O   PHE   645     182.231 133.962 285.759  1.00                 O  
ATOM   4642  CB  PHE   645     182.905 133.845 289.013  1.00                 C  
ATOM   4643  CG  PHE   645     183.752 132.735 288.460  1.00                 C  
ATOM   4644  CZ  PHE   645     185.312 130.675 287.435  1.00                 C  
ATOM   4645  CD1 PHE   645     185.099 132.930 288.209  1.00                 C  
ATOM   4646  CE1 PHE   645     185.877 131.908 287.700  1.00                 C  
ATOM   4647  CD2 PHE   645     183.201 131.494 288.190  1.00                 C  
ATOM   4648  CE2 PHE   645     183.980 130.472 287.681  1.00                 C  
ATOM   4649  N   LEU   646     180.424 133.923 287.095  1.00                 N  
ATOM   4650  CA  LEU   646     179.611 133.271 286.081  1.00                 C  
ATOM   4651  C   LEU   646     179.482 134.166 284.864  1.00                 C  
ATOM   4652  O   LEU   646     179.647 133.718 283.727  1.00                 O  
ATOM   4653  CB  LEU   646     178.231 132.922 286.643  1.00                 C  
ATOM   4654  CG  LEU   646     178.190 131.819 287.702  1.00                 C  
ATOM   4655  CD1 LEU   646     176.797 131.701 288.302  1.00                 C  
ATOM   4656  CD2 LEU   646     178.626 130.488 287.109  1.00                 C  
ATOM   4657  N   ALA   647     179.225 135.453 285.085  1.00                 N  
ATOM   4658  CA  ALA   647     179.086 136.379 283.964  1.00                 C  
ATOM   4659  C   ALA   647     180.349 136.395 283.115  1.00                 C  
ATOM   4660  O   ALA   647     180.292 136.497 281.878  1.00                 O  
ATOM   4661  CB  ALA   647     178.772 137.779 284.469  1.00                 C  
ATOM   4662  N   LEU   648     181.505 136.318 283.767  1.00                 N  
ATOM   4663  CA  LEU   648     182.755 136.278 283.026  1.00                 C  
ATOM   4664  C   LEU   648     182.910 134.932 282.335  1.00                 C  
ATOM   4665  O   LEU   648     183.387 134.856 281.202  1.00                 O  
ATOM   4666  CB  LEU   648     183.939 136.545 283.958  1.00                 C  
ATOM   4667  CG  LEU   648     184.045 137.960 284.530  1.00                 C  
ATOM   4668  CD1 LEU   648     185.155 138.038 285.567  1.00                 C  
ATOM   4669  CD2 LEU   648     184.285 138.973 283.421  1.00                 C  
ATOM   4670  N   VAL   649     182.468 133.856 282.993  1.00                 N  
ATOM   4671  CA  VAL   649     182.535 132.534 282.379  1.00                 C  
ATOM   4672  C   VAL   649     181.564 132.409 281.217  1.00                 C  
ATOM   4673  O   VAL   649     181.712 131.521 280.371  1.00                 O  
ATOM   4674  CB  VAL   649     182.256 131.420 283.405  1.00                 C  
ATOM   4675  CG1 VAL   649     182.148 130.071 282.711  1.00                 C  
ATOM   4676  CG2 VAL   649     183.343 131.391 284.469  1.00                 C  
ATOM   4677  N   SER   650     180.567 133.287 281.163  1.00                 N  
ATOM   4678  CA  SER   650     179.643 133.307 280.042  1.00                 C  
ATOM   4679  C   SER   650     180.314 133.822 278.780  1.00                 C  
ATOM   4680  O   SER   650     179.839 133.568 277.668  1.00                 O  
ATOM   4681  CB  SER   650     178.421 134.166 280.371  1.00                 C  
ATOM   4682  OG  SER   650     177.663 133.595 281.423  1.00                 O  
ATOM   4683  N   VAL   651     181.414 134.548 278.932  1.00                 N  
ATOM   4684  CA  VAL   651     182.011 135.220 277.780  1.00                 C  
ATOM   4685  C   VAL   651     182.655 134.195 276.843  1.00                 C  
ATOM   4686  O   VAL   651     182.387 134.226 275.631  1.00                 O  
ATOM   4687  CB  VAL   651     183.050 136.270 278.215  1.00                 C  
ATOM   4688  CG1 VAL   651     183.788 136.823 277.005  1.00                 C  
ATOM   4689  CG2 VAL   651     182.379 137.392 278.993  1.00                 C  
ATOM   4690  N   PRO   652     183.495 133.278 277.331  1.00                 N  
ATOM   4691  CA  PRO   652     184.038 132.254 276.425  1.00                 C  
ATOM   4692  C   PRO   652     182.979 131.591 275.573  1.00                 C  
ATOM   4693  O   PRO   652     183.223 131.323 274.391  1.00                 O  
ATOM   4694  CB  PRO   652     184.689 131.236 277.364  1.00                 C  
ATOM   4695  CD  PRO   652     184.027 133.045 278.786  1.00                 C  
ATOM   4696  CG  PRO   652     185.118 132.040 278.546  1.00                 C  
ATOM   4697  N   CYS   653     181.804 131.312 276.129  1.00                 N  
ATOM   4698  CA  CYS   653     180.781 130.643 275.342  1.00                 C  
ATOM   4699  C   CYS   653     180.492 131.446 274.085  1.00                 C  
ATOM   4700  O   CYS   653     180.723 130.986 272.957  1.00                 O  
ATOM   4701  CB  CYS   653     179.508 130.452 276.169  1.00                 C  
ATOM   4702  SG  CYS   653     178.179 129.584 275.305  1.00                 S  
ATOM   4703  N   MET   654     180.078 132.696 274.281  1.00                 N  
ATOM   4704  CA  MET   654     179.734 133.572 273.176  1.00                 C  
ATOM   4705  C   MET   654     180.963 134.043 272.426  1.00                 C  
ATOM   4706  O   MET   654     180.851 134.463 271.271  1.00                 O  
ATOM   4707  CB  MET   654     178.942 134.781 273.677  1.00                 C  
ATOM   4708  SD  MET   654     178.762 137.115 275.160  1.00                 S  
ATOM   4709  CE  MET   654     178.531 138.044 273.646  1.00                 C  
ATOM   4710  CG  MET   654     179.742 135.725 274.561  1.00                 C  
ATOM   4711  N   LEU   655     182.138 133.981 273.052  1.00                 N  
ATOM   4712  CA  LEU   655     183.318 134.562 272.431  1.00                 C  
ATOM   4713  C   LEU   655     183.953 133.595 271.441  1.00                 C  
ATOM   4714  O   LEU   655     184.237 133.960 270.295  1.00                 O  
ATOM   4715  CB  LEU   655     184.339 134.967 273.496  1.00                 C  
ATOM   4716  CG  LEU   655     185.636 135.600 272.986  1.00                 C  
ATOM   4717  CD1 LEU   655     185.343 136.878 272.215  1.00                 C  
ATOM   4718  CD2 LEU   655     186.585 135.884 274.139  1.00                 C  
ATOM   4719  N   LEU   656     184.176 132.352 271.865  1.00                 N  
ATOM   4720  CA  LEU   656     184.983 131.433 271.072  1.00                 C  
ATOM   4721  C   LEU   656     184.326 130.109 270.709  1.00                 C  
ATOM   4722  O   LEU   656     184.853 129.420 269.829  1.00                 O  
ATOM   4723  CB  LEU   656     186.293 131.110 271.794  1.00                 C  
ATOM   4724  CG  LEU   656     187.227 132.291 272.064  1.00                 C  
ATOM   4725  CD1 LEU   656     188.435 131.846 272.874  1.00                 C  
ATOM   4726  CD2 LEU   656     187.673 132.933 270.759  1.00                 C  
ATOM   4727  N   PRO   657     183.207 129.707 271.325  1.00                 N  
ATOM   4728  CA  PRO   657     182.764 128.340 271.070  1.00                 C  
ATOM   4729  C   PRO   657     182.202 128.162 269.666  1.00                 C  
ATOM   4730  O   PRO   657     182.383 127.090 269.076  1.00                 O  
ATOM   4731  CB  PRO   657     181.683 128.098 272.126  1.00                 C  
ATOM   4732  CD  PRO   657     182.443 130.351 272.400  1.00                 C  
ATOM   4733  CG  PRO   657     181.236 129.465 272.522  1.00                 C  
ATOM   4734  N   LYS   658     181.512 129.167 269.128  1.00                 N  
ATOM   4735  CA  LYS   658     180.945 129.025 267.787  1.00                 C  
ATOM   4736  C   LYS   658     182.024 128.890 266.721  1.00                 C  
ATOM   4737  O   LYS   658     181.981 127.922 265.940  1.00                 O  
ATOM   4738  CB  LYS   658     180.045 130.217 267.457  1.00                 C  
ATOM   4739  CD  LYS   658     178.441 131.307 265.863  1.00                 C  
ATOM   4740  CE  LYS   658     177.786 131.231 264.494  1.00                 C  
ATOM   4741  CG  LYS   658     179.381 130.134 266.092  1.00                 C  
ATOM   4742  NZ  LYS   658     176.862 132.374 264.255  1.00                 N  
ATOM   4743  N   PRO   659     183.006 129.789 266.627  1.00                 N  
ATOM   4744  CA  PRO   659     184.032 129.636 265.585  1.00                 C  
ATOM   4745  C   PRO   659     184.838 128.367 265.743  1.00                 C  
ATOM   4746  O   PRO   659     185.311 127.809 264.748  1.00                 O  
ATOM   4747  CB  PRO   659     184.920 130.870 265.756  1.00                 C  
ATOM   4748  CD  PRO   659     183.129 131.127 267.323  1.00                 C  
ATOM   4749  CG  PRO   659     184.030 131.886 266.389  1.00                 C  
ATOM   4750  N   PHE   660     185.025 127.905 266.979  1.00                 N  
ATOM   4751  CA  PHE   660     185.840 126.722 267.212  1.00                 C  
ATOM   4752  C   PHE   660     185.123 125.470 266.733  1.00                 C  
ATOM   4753  O   PHE   660     185.714 124.611 266.069  1.00                 O  
ATOM   4754  CB  PHE   660     186.191 126.597 268.696  1.00                 C  
ATOM   4755  CG  PHE   660     187.078 125.427 269.012  1.00                 C  
ATOM   4756  CZ  PHE   660     188.716 123.260 269.601  1.00                 C  
ATOM   4757  CD1 PHE   660     188.423 125.452 268.685  1.00                 C  
ATOM   4758  CE1 PHE   660     189.240 124.376 268.976  1.00                 C  
ATOM   4759  CD2 PHE   660     186.569 124.303 269.637  1.00                 C  
ATOM   4760  CE2 PHE   660     187.386 123.227 269.928  1.00                 C  
ATOM   4761  N   ILE   661     183.834 125.357 267.049  1.00                 N  
ATOM   4762  CA  ILE   661     183.069 124.186 266.642  1.00                 C  
ATOM   4763  C   ILE   661     182.859 124.182 265.137  1.00                 C  
ATOM   4764  O   ILE   661     182.799 123.120 264.507  1.00                 O  
ATOM   4765  CB  ILE   661     181.712 124.118 267.367  1.00                 C  
ATOM   4766  CD1 ILE   661     181.887 121.618 267.834  1.00                 C  
ATOM   4767  CG1 ILE   661     181.085 122.733 267.198  1.00                 C  
ATOM   4768  CG2 ILE   661     180.789 125.222 266.874  1.00                 C  
ATOM   4769  N   LEU   662     182.712 125.362 264.537  1.00                 N  
ATOM   4770  CA  LEU   662     182.560 125.413 263.089  1.00                 C  
ATOM   4771  C   LEU   662     183.821 124.905 262.401  1.00                 C  
ATOM   4772  O   LEU   662     183.746 124.169 261.407  1.00                 O  
ATOM   4773  CB  LEU   662     182.242 126.839 262.634  1.00                 C  
ATOM   4774  CG  LEU   662     180.864 127.382 263.020  1.00                 C  
ATOM   4775  CD1 LEU   662     180.750 128.857 262.667  1.00                 C  
ATOM   4776  CD2 LEU   662     179.762 126.588 262.336  1.00                 C  
ATOM   4777  N   LYS   663     184.988 125.272 262.931  1.00                 N  
ATOM   4778  CA  LYS   663     186.244 124.739 262.417  1.00                 C  
ATOM   4779  C   LYS   663     186.290 123.225 262.541  1.00                 C  
ATOM   4780  O   LYS   663     186.742 122.534 261.624  1.00                 O  
ATOM   4781  CB  LYS   663     187.432 125.362 263.154  1.00                 C  
ATOM   4782  CD  LYS   663     189.920 125.614 263.367  1.00                 C  
ATOM   4783  CE  LYS   663     191.276 125.136 262.876  1.00                 C  
ATOM   4784  CG  LYS   663     188.788 124.899 262.647  1.00                 C  
ATOM   4785  NZ  LYS   663     192.395 125.826 263.575  1.00                 N  
ATOM   4786  N   LYS   664     185.847 122.692 263.682  1.00                 N  
ATOM   4787  CA  LYS   664     185.791 121.244 263.846  1.00                 C  
ATOM   4788  C   LYS   664     184.878 120.619 262.806  1.00                 C  
ATOM   4789  O   LYS   664     185.240 119.623 262.166  1.00                 O  
ATOM   4790  CB  LYS   664     185.315 120.882 265.255  1.00                 C  
ATOM   4791  CD  LYS   664     184.812 119.101 266.949  1.00                 C  
ATOM   4792  CE  LYS   664     184.706 117.607 267.205  1.00                 C  
ATOM   4793  CG  LYS   664     185.243 119.387 265.520  1.00                 C  
ATOM   4794  NZ  LYS   664     184.284 117.311 268.602  1.00                 N  
ATOM   4795  N   GLN   665     183.699 121.200 262.610  1.00                 N  
ATOM   4796  CA  GLN   665     182.752 120.642 261.656  1.00                 C  
ATOM   4797  C   GLN   665     183.333 120.642 260.251  1.00                 C  
ATOM   4798  O   GLN   665     183.048 119.744 259.449  1.00                 O  
ATOM   4799  CB  GLN   665     181.438 121.426 261.684  1.00                 C  
ATOM   4800  CD  GLN   665     180.189 119.840 263.202  1.00                 C  
ATOM   4801  CG  GLN   665     180.648 121.267 262.973  1.00                 C  
ATOM   4802  OE1 GLN   665     179.518 119.250 262.355  1.00                 O  
ATOM   4803  NE2 GLN   665     180.549 119.282 264.352  1.00                 N  
ATOM   4804  N   HIS   666     184.141 121.649 259.926  1.00                 N  
ATOM   4805  CA  HIS   666     184.808 121.677 258.633  1.00                 C  
ATOM   4806  C   HIS   666     185.681 120.446 258.442  1.00                 C  
ATOM   4807  O   HIS   666     185.573 119.743 257.430  1.00                 O  
ATOM   4808  CB  HIS   666     185.650 122.947 258.492  1.00                 C  
ATOM   4809  CG  HIS   666     186.369 123.052 257.183  1.00                 C  
ATOM   4810  ND1 HIS   666     185.724 123.343 256.001  1.00                 N  
ATOM   4811  CE1 HIS   666     186.627 123.370 255.004  1.00                 C  
ATOM   4812  CD2 HIS   666     187.750 122.915 256.743  1.00                 C  
ATOM   4813  NE2 HIS   666     187.845 123.114 255.443  1.00                 N  
ATOM   4814  N   GLU   667     186.540 120.158 259.416  1.00                 N  
ATOM   4815  CA  GLU   667     187.472 119.047 259.267  1.00                 C  
ATOM   4816  C   GLU   667     186.757 117.713 259.401  1.00                 C  
ATOM   4817  O   GLU   667     187.170 116.717 258.797  1.00                 O  
ATOM   4818  CB  GLU   667     188.596 119.148 260.301  1.00                 C  
ATOM   4819  CD  GLU   667     190.630 120.394 261.129  1.00                 C  
ATOM   4820  CG  GLU   667     189.544 120.314 260.074  1.00                 C  
ATOM   4821  OE1 GLU   667     190.546 119.648 262.127  1.00                 O  
ATOM   4822  OE2 GLU   667     191.566 121.204 260.958  1.00                 O  
ATOM   4823  N   ALA   668     185.674 117.670 260.179  1.00                 N  
ATOM   4824  CA  ALA   668     184.937 116.421 260.303  1.00                 C  
ATOM   4825  C   ALA   668     184.162 116.133 259.031  1.00                 C  
ATOM   4826  O   ALA   668     184.159 114.995 258.548  1.00                 O  
ATOM   4827  CB  ALA   668     183.997 116.476 261.497  1.00                 C  
ATOM   4828  N   ARG   669     183.517 117.152 258.466  1.00                 N  
ATOM   4829  CA  ARG   669     182.668 116.911 257.310  1.00                 C  
ATOM   4830  C   ARG   669     183.507 116.555 256.097  1.00                 C  
ATOM   4831  O   ARG   669     183.120 115.690 255.301  1.00                 O  
ATOM   4832  CB  ARG   669     181.801 118.137 257.017  1.00                 C  
ATOM   4833  CD  ARG   669     179.931 119.653 257.727  1.00                 C  
ATOM   4834  NE  ARG   669     178.869 119.900 258.700  1.00                 N  
ATOM   4835  CG  ARG   669     180.716 118.391 258.050  1.00                 C  
ATOM   4836  CZ  ARG   669     178.120 120.998 258.725  1.00                 C  
ATOM   4837  NH1 ARG   669     177.177 121.136 259.647  1.00                 N  
ATOM   4838  NH2 ARG   669     178.317 121.955 257.828  1.00                 N  
ATOM   4839  N   HIS   670     184.656 117.202 255.945  1.00                 N  
ATOM   4840  CA  HIS   670     185.522 116.963 254.797  1.00                 C  
ATOM   4841  C   HIS   670     186.214 115.609 254.925  1.00                 C  
ATOM   4842  O   HIS   670     185.894 114.820 255.814  1.00                 O  
ATOM   4843  CB  HIS   670     186.557 118.082 254.664  1.00                 C  
ATOM   4844  CG  HIS   670     187.353 118.022 253.398  1.00                 C  
ATOM   4845  ND1 HIS   670     186.853 118.439 252.184  1.00                 N  
ATOM   4846  CE1 HIS   670     187.794 118.264 251.239  1.00                 C  
ATOM   4847  CD2 HIS   670     188.693 117.586 253.034  1.00                 C  
ATOM   4848  NE2 HIS   670     188.901 117.752 251.742  1.00                 N  
ATOM   4849  N   PHE   700     184.083 127.698 255.198  1.00                 N  
ATOM   4850  CA  PHE   700     184.431 128.068 256.564  1.00                 C  
ATOM   4851  C   PHE   700     185.675 128.946 256.586  1.00                 C  
ATOM   4852  O   PHE   700     186.797 128.447 256.518  1.00                 O  
ATOM   4853  CB  PHE   700     184.650 126.818 257.419  1.00                 C  
ATOM   4854  CG  PHE   700     183.397 126.027 257.668  1.00                 C  
ATOM   4855  CZ  PHE   700     181.078 124.569 258.136  1.00                 C  
ATOM   4856  CD1 PHE   700     183.059 124.963 256.851  1.00                 C  
ATOM   4857  CE1 PHE   700     181.906 124.236 257.081  1.00                 C  
ATOM   4858  CD2 PHE   700     182.558 126.348 258.720  1.00                 C  
ATOM   4859  CE2 PHE   700     181.405 125.621 258.950  1.00                 C  
ATOM   4860  N   GLU   701     185.472 130.256 256.684  1.00                 N  
ATOM   4861  CA  GLU   701     186.575 131.190 256.891  1.00                 C  
ATOM   4862  C   GLU   701     186.792 131.355 258.387  1.00                 C  
ATOM   4863  O   GLU   701     186.177 132.208 259.034  1.00                 O  
ATOM   4864  CB  GLU   701     186.276 132.530 256.217  1.00                 C  
ATOM   4865  CD  GLU   701     185.875 133.799 254.070  1.00                 C  
ATOM   4866  CG  GLU   701     186.172 132.454 254.702  1.00                 C  
ATOM   4867  OE1 GLU   701     185.102 134.578 254.666  1.00                 O  
ATOM   4868  OE2 GLU   701     186.415 134.074 252.978  1.00                 O  
ATOM   4869  N   PHE   702     187.684 130.531 258.946  1.00                 N  
ATOM   4870  CA  PHE   702     187.845 130.486 260.393  1.00                 C  
ATOM   4871  C   PHE   702     188.285 131.829 260.947  1.00                 C  
ATOM   4872  O   PHE   702     187.728 132.301 261.941  1.00                 O  
ATOM   4873  CB  PHE   702     188.855 129.406 260.786  1.00                 C  
ATOM   4874  CG  PHE   702     189.120 129.334 262.263  1.00                 C  
ATOM   4875  CZ  PHE   702     189.618 129.203 264.995  1.00                 C  
ATOM   4876  CD1 PHE   702     188.231 128.696 263.111  1.00                 C  
ATOM   4877  CE1 PHE   702     188.476 128.630 264.469  1.00                 C  
ATOM   4878  CD2 PHE   702     190.259 129.903 262.804  1.00                 C  
ATOM   4879  CE2 PHE   702     190.504 129.836 264.163  1.00                 C  
ATOM   4880  N   SER   703     189.274 132.463 260.319  1.00                 N  
ATOM   4881  CA  SER   703     189.747 133.740 260.824  1.00                 C  
ATOM   4882  C   SER   703     188.658 134.795 260.830  1.00                 C  
ATOM   4883  O   SER   703     188.434 135.470 261.841  1.00                 O  
ATOM   4884  CB  SER   703     190.933 134.237 259.996  1.00                 C  
ATOM   4885  OG  SER   703     191.391 135.494 260.464  1.00                 O  
ATOM   4886  N   GLU   704     187.969 134.956 259.700  1.00                 N  
ATOM   4887  CA  GLU   704     186.924 135.969 259.611  1.00                 C  
ATOM   4888  C   GLU   704     185.784 135.661 260.568  1.00                 C  
ATOM   4889  O   GLU   704     185.191 136.574 261.156  1.00                 O  
ATOM   4890  CB  GLU   704     186.397 136.070 258.178  1.00                 C  
ATOM   4891  CD  GLU   704     184.898 137.269 256.535  1.00                 C  
ATOM   4892  CG  GLU   704     185.341 137.146 257.980  1.00                 C  
ATOM   4893  OE1 GLU   704     185.697 136.926 255.638  1.00                 O  
ATOM   4894  OE2 GLU   704     183.753 137.707 256.300  1.00                 O  
ATOM   4895  N   ILE   705     185.459 134.381 260.743  1.00                 N  
ATOM   4896  CA  ILE   705     184.386 134.028 261.664  1.00                 C  
ATOM   4897  C   ILE   705     184.718 134.464 263.084  1.00                 C  
ATOM   4898  O   ILE   705     183.852 134.984 263.796  1.00                 O  
ATOM   4899  CB  ILE   705     184.092 132.516 261.636  1.00                 C  
ATOM   4900  CD1 ILE   705     183.421 130.622 260.068  1.00                 C  
ATOM   4901  CG1 ILE   705     183.481 132.117 260.292  1.00                 C  
ATOM   4902  CG2 ILE   705     183.200 132.125 262.804  1.00                 C  
ATOM   4903  N   PHE   706     185.962 134.249 263.513  1.00                 N  
ATOM   4904  CA  PHE   706     186.377 134.709 264.833  1.00                 C  
ATOM   4905  C   PHE   706     186.200 136.214 264.956  1.00                 C  
ATOM   4906  O   PHE   706     185.788 136.716 266.007  1.00                 O  
ATOM   4907  CB  PHE   706     187.832 134.321 265.103  1.00                 C  
ATOM   4908  CG  PHE   706     188.333 134.748 266.453  1.00                 C  
ATOM   4909  CZ  PHE   706     189.263 135.543 268.948  1.00                 C  
ATOM   4910  CD1 PHE   706     188.004 134.028 267.588  1.00                 C  
ATOM   4911  CE1 PHE   706     188.465 134.421 268.831  1.00                 C  
ATOM   4912  CD2 PHE   706     189.133 135.869 266.587  1.00                 C  
ATOM   4913  CE2 PHE   706     189.594 136.261 267.830  1.00                 C  
ATOM   4914  N   VAL   707     186.507 136.949 263.888  1.00                 N  
ATOM   4915  CA  VAL   707     186.373 138.402 263.930  1.00                 C  
ATOM   4916  C   VAL   707     184.914 138.788 264.127  1.00                 C  
ATOM   4917  O   VAL   707     184.587 139.659 264.942  1.00                 O  
ATOM   4918  CB  VAL   707     186.932 139.057 262.653  1.00                 C  
ATOM   4919  CG1 VAL   707     186.589 140.539 262.621  1.00                 C  
ATOM   4920  CG2 VAL   707     188.436 138.853 262.564  1.00                 C  
ATOM   4921  N   HIS   708     184.020 138.160 263.369  1.00                 N  
ATOM   4922  CA  HIS   708     182.604 138.482 263.478  1.00                 C  
ATOM   4923  C   HIS   708     182.083 138.166 264.872  1.00                 C  
ATOM   4924  O   HIS   708     181.372 138.975 265.478  1.00                 O  
ATOM   4925  CB  HIS   708     181.798 137.717 262.426  1.00                 C  
ATOM   4926  CG  HIS   708     182.010 138.209 261.028  1.00                 C  
ATOM   4927  ND1 HIS   708     181.662 139.480 260.625  1.00                 N  
ATOM   4928  CE1 HIS   708     181.971 139.627 259.324  1.00                 C  
ATOM   4929  CD2 HIS   708     182.556 137.646 259.801  1.00                 C  
ATOM   4930  NE2 HIS   708     182.508 138.531 258.824  1.00                 N  
ATOM   4931  N   GLN   709     182.442 137.001 265.409  1.00                 N  
ATOM   4932  CA  GLN   709     181.936 136.618 266.720  1.00                 C  
ATOM   4933  C   GLN   709     182.548 137.483 267.809  1.00                 C  
ATOM   4934  O   GLN   709     181.872 137.849 268.779  1.00                 O  
ATOM   4935  CB  GLN   709     182.223 135.140 266.994  1.00                 C  
ATOM   4936  CD  GLN   709     180.110 134.672 268.297  1.00                 C  
ATOM   4937  CG  GLN   709     181.625 134.623 268.293  1.00                 C  
ATOM   4938  OE1 GLN   709     179.460 134.133 267.401  1.00                 O
[truncated: 70,313 more chars]
