# Supplementary material for: The Plant V-ATPase
Source: Front Plant Sci. 2022 Jun 30;13:931777. doi: 10.3389/fpls.2022.931777 (PMC9280200; doi:10.3389/fpls.2022.931777)
Supplement: Supplementary file 2 [file Data_Sheet_1.ZIP › pdb-files/A_798bbf29ee4b00fa.final.pdb]

ATOM      1  N   GLU    20     147.508 189.300  96.338  1.00                 N  
ATOM      2  CA  GLU    20     147.872 189.498  97.737  1.00                 C  
ATOM      3  C   GLU    20     148.358 188.197  98.368  1.00                 C  
ATOM      4  O   GLU    20     148.556 188.124  99.579  1.00                 O  
ATOM      5  CB  GLU    20     146.685 190.053  98.526  1.00                 C  
ATOM      6  CD  GLU    20     145.092 191.974  98.920  1.00                 C  
ATOM      7  CG  GLU    20     146.295 191.472  98.146  1.00                 C  
ATOM      8  OE1 GLU    20     144.518 191.186  99.701  1.00                 O  
ATOM      9  OE2 GLU    20     144.724 193.154  98.746  1.00                 O  
ATOM     10  N   TYR    21     148.549 187.175  97.543  1.00                 N  
ATOM     11  CA  TYR    21     148.984 185.869  98.013  1.00                 C  
ATOM     12  C   TYR    21     150.412 185.606  97.565  1.00                 C  
ATOM     13  O   TYR    21     150.808 186.002  96.464  1.00                 O  
ATOM     14  CB  TYR    21     148.046 184.775  97.500  1.00                 C  
ATOM     15  CG  TYR    21     146.651 184.842  98.080  1.00                 C  
ATOM     16  OH  TYR    21     142.812 185.036  99.665  1.00                 O  
ATOM     17  CZ  TYR    21     144.083 184.970  99.142  1.00                 C  
ATOM     18  CD1 TYR    21     145.668 185.619  97.482  1.00                 C  
ATOM     19  CE1 TYR    21     144.391 185.686  98.005  1.00                 C  
ATOM     20  CD2 TYR    21     146.323 184.127  99.225  1.00                 C  
ATOM     21  CE2 TYR    21     145.051 184.182  99.763  1.00                 C  
ATOM     22  N   GLY    22     151.179 184.936  98.416  1.00                 N  
ATOM     23  CA  GLY    22     152.406 184.299  97.987  1.00                 C  
ATOM     24  C   GLY    22     152.351 182.805  98.218  1.00                 C  
ATOM     25  O   GLY    22     151.273 182.245  98.427  1.00                 O  
ATOM     26  N   TYR    23     153.498 182.143  98.179  1.00                 N  
ATOM     27  CA  TYR    23     153.532 180.703  98.361  1.00                 C  
ATOM     28  C   TYR    23     154.621 180.330  99.359  1.00                 C  
ATOM     29  O   TYR    23     155.648 180.997  99.477  1.00                 O  
ATOM     30  CB  TYR    23     153.762 179.999  97.022  1.00                 C  
ATOM     31  CG  TYR    23     152.669 180.243  96.006  1.00                 C  
ATOM     32  OH  TYR    23     149.671 180.929  93.207  1.00                 O  
ATOM     33  CZ  TYR    23     150.662 180.701  94.134  1.00                 C  
ATOM     34  CD1 TYR    23     152.715 181.347  95.163  1.00                 C  
ATOM     35  CE1 TYR    23     151.721 181.578  94.232  1.00                 C  
ATOM     36  CD2 TYR    23     151.594 179.370  95.893  1.00                 C  
ATOM     37  CE2 TYR    23     150.591 179.586  94.968  1.00                 C  
ATOM     38  N   VAL    24     154.384 179.243 100.084  1.00                 N  
ATOM     39  CA  VAL    24     155.368 178.687 101.002  1.00                 C  
ATOM     40  C   VAL    24     156.396 177.932 100.164  1.00                 C  
ATOM     41  O   VAL    24     156.062 177.047  99.370  1.00                 O  
ATOM     42  CB  VAL    24     154.707 177.777 102.054  1.00                 C  
ATOM     43  CG1 VAL    24     155.763 177.132 102.939  1.00                 C  
ATOM     44  CG2 VAL    24     153.715 178.567 102.894  1.00                 C  
ATOM     45  N   ARG    25     157.667 178.279 100.367  1.00                 N  
ATOM     46  CA  ARG    25     158.828 177.592  99.807  1.00                 C  
ATOM     47  C   ARG    25     159.407 176.500 100.695  1.00                 C  
ATOM     48  O   ARG    25     159.883 175.482 100.185  1.00                 O  
ATOM     49  CB  ARG    25     159.942 178.592  99.493  1.00                 C  
ATOM     50  CD  ARG    25     162.177 179.032  98.438  1.00                 C  
ATOM     51  NE  ARG    25     163.392 178.446  97.876  1.00                 N  
ATOM     52  CG  ARG    25     161.176 177.969  98.859  1.00                 C  
ATOM     53  CZ  ARG    25     164.436 179.153  97.454  1.00                 C  
ATOM     54  NH1 ARG    25     165.498 178.535  96.958  1.00                 N  
ATOM     55  NH2 ARG    25     164.414 180.477  97.529  1.00                 N  
ATOM     56  N   LYS    26     159.386 176.685 102.007  1.00                 N  
ATOM     57  CA  LYS    26     159.848 175.622 102.873  1.00                 C  
ATOM     58  C   LYS    26     159.741 175.915 104.352  1.00                 C  
ATOM     59  O   LYS    26     159.609 177.075 104.755  1.00                 O  
ATOM     60  CB  LYS    26     161.306 175.274 102.564  1.00                 C  
ATOM     61  CD  LYS    26     163.699 176.017 102.434  1.00                 C  
ATOM     62  CE  LYS    26     164.665 177.175 102.624  1.00                 C  
ATOM     63  CG  LYS    26     162.282 176.412 102.814  1.00                 C  
ATOM     64  NZ  LYS    26     166.066 176.789 102.301  1.00                 N  
ATOM     65  N   VAL    27     159.797 174.869 105.172  1.00                 N  
ATOM     66  CA  VAL    27     159.607 174.966 106.614  1.00                 C  
ATOM     67  C   VAL    27     160.796 174.303 107.290  1.00                 C  
ATOM     68  O   VAL    27     161.144 173.164 106.968  1.00                 O  
ATOM     69  CB  VAL    27     158.278 174.323 107.053  1.00                 C  
ATOM     70  CG1 VAL    27     158.120 174.404 108.563  1.00                 C  
ATOM     71  CG2 VAL    27     157.106 174.994 106.354  1.00                 C  
ATOM     72  N   SER    28     161.423 175.018 108.222  1.00                 N  
ATOM     73  CA  SER    28     162.541 174.467 108.976  1.00                 C  
ATOM     74  C   SER    28     162.201 174.322 110.450  1.00                 C  
ATOM     75  O   SER    28     163.099 174.260 111.295  1.00                 O  
ATOM     76  CB  SER    28     163.783 175.346 108.813  1.00                 C  
ATOM     77  OG  SER    28     163.547 176.657 109.297  1.00                 O  
ATOM     78  N   GLY    29     160.918 174.266 110.779  1.00                 N  
ATOM     79  CA  GLY    29     160.497 174.286 112.156  1.00                 C  
ATOM     80  C   GLY    29     159.451 175.367 112.323  1.00                 C  
ATOM     81  O   GLY    29     158.481 175.428 111.565  1.00                 O  
ATOM     82  N   PRO    30     159.633 176.256 113.280  1.00                 N  
ATOM     83  CA  PRO    30     158.703 177.378 113.447  1.00                 C  
ATOM     84  C   PRO    30     158.939 178.504 112.442  1.00                 C  
ATOM     85  O   PRO    30     158.243 179.519 112.445  1.00                 O  
ATOM     86  CB  PRO    30     158.962 177.864 114.874  1.00                 C  
ATOM     87  CD  PRO    30     160.707 176.297 114.397  1.00                 C  
ATOM     88  CG  PRO    30     160.410 177.589 115.105  1.00                 C  
ATOM     89  N   VAL    31     159.938 178.323 111.577  1.00                 N  
ATOM     90  CA  VAL    31     160.323 179.331 110.597  1.00                 C  
ATOM     91  C   VAL    31     159.918 178.848 109.213  1.00                 C  
ATOM     92  O   VAL    31     160.298 177.752 108.790  1.00                 O  
ATOM     93  CB  VAL    31     161.832 179.631 110.659  1.00                 C  
ATOM     94  CG1 VAL    31     162.219 180.642 109.590  1.00                 C  
ATOM     95  CG2 VAL    31     162.219 180.136 112.040  1.00                 C  
ATOM     96  N   VAL    32     159.157 179.663 108.495  1.00                 N  
ATOM     97  CA  VAL    32     158.633 179.297 107.186  1.00                 C  
ATOM     98  C   VAL    32     159.218 180.228 106.134  1.00                 C  
ATOM     99  O   VAL    32     159.135 181.452 106.255  1.00                 O  
ATOM    100  CB  VAL    32     157.094 179.342 107.161  1.00                 C  
ATOM    101  CG1 VAL    32     156.573 179.007 105.772  1.00                 C  
ATOM    102  CG2 VAL    32     156.516 178.388 108.195  1.00                 C  
ATOM    103  N   VAL    33     159.787 179.650 105.084  1.00                 N  
ATOM    104  CA  VAL    33     160.348 180.433 103.990  1.00                 C  
ATOM    105  C   VAL    33     159.312 180.562 102.881  1.00                 C  
ATOM    106  O   VAL    33     158.766 179.560 102.414  1.00                 O  
ATOM    107  CB  VAL    33     161.647 179.803 103.454  1.00                 C  
ATOM    108  CG1 VAL    33     162.177 180.600 102.271  1.00                 C  
ATOM    109  CG2 VAL    33     162.693 179.719 104.555  1.00                 C  
ATOM    110  N   ALA    34     159.045 181.793 102.462  1.00                 N  
ATOM    111  CA  ALA    34     158.083 182.076 101.413  1.00                 C  
ATOM    112  C   ALA    34     158.790 182.458 100.119  1.00                 C  
ATOM    113  O   ALA    34     159.882 183.028 100.121  1.00                 O  
ATOM    114  CB  ALA    34     157.138 183.187 101.846  1.00                 C  
ATOM    115  N   ASP    35     158.140 182.143  99.004  1.00                 N  
ATOM    116  CA  ASP    35     158.601 182.594  97.698  1.00                 C  
ATOM    117  C   ASP    35     157.496 183.388  97.023  1.00                 C  
ATOM    118  O   ASP    35     156.335 183.351  97.432  1.00                 O  
ATOM    119  CB  ASP    35     159.025 181.402  96.838  1.00                 C  
ATOM    120  CG  ASP    35     157.871 180.469  96.525  1.00                 C  
ATOM    121  OD1 ASP    35     156.707 180.885  96.703  1.00                 O  
ATOM    122  OD2 ASP    35     158.132 179.324  96.101  1.00                 O  
ATOM    123  N   GLY    36     157.881 184.105  95.967  1.00                 N  
ATOM    124  CA  GLY    36     156.985 185.007  95.249  1.00                 C  
ATOM    125  C   GLY    36     156.337 186.021  96.186  1.00                 C  
ATOM    126  O   GLY    36     155.143 186.310  96.086  1.00                 O  
ATOM    127  N   MET    37     157.124 186.571  97.107  1.00                 N  
ATOM    128  CA  MET    37     156.628 187.477  98.137  1.00                 C  
ATOM    129  C   MET    37     157.509 188.719  98.106  1.00                 C  
ATOM    130  O   MET    37     158.050 189.139  99.132  1.00                 O  
ATOM    131  CB  MET    37     156.643 186.792  99.505  1.00                 C  
ATOM    132  SD  MET    37     154.317 188.026 100.368  1.00                 S  
ATOM    133  CE  MET    37     153.570 186.414 100.593  1.00                 C  
ATOM    134  CG  MET    37     156.058 187.635 100.627  1.00                 C  
ATOM    135  N   ALA    38     157.646 189.309  96.919  1.00                 N  
ATOM    136  CA  ALA    38     158.483 190.495  96.763  1.00                 C  
ATOM    137  C   ALA    38     157.875 191.709  97.453  1.00                 C  
ATOM    138  O   ALA    38     158.587 192.518  98.052  1.00                 O  
ATOM    139  CB  ALA    38     158.705 190.797  95.289  1.00                 C  
ATOM    140  N   GLY    39     156.552 191.836  97.393  1.00                 N  
ATOM    141  CA  GLY    39     155.865 192.996  97.925  1.00                 C  
ATOM    142  C   GLY    39     155.574 192.961  99.410  1.00                 C  
ATOM    143  O   GLY    39     154.420 193.109  99.822  1.00                 O  
ATOM    144  N   ALA    40     156.606 192.775 100.226  1.00                 N  
ATOM    145  CA  ALA    40     156.414 192.621 101.658  1.00                 C  
ATOM    146  C   ALA    40     157.414 193.480 102.427  1.00                 C  
ATOM    147  O   ALA    40     158.559 193.682 102.016  1.00                 O  
ATOM    148  CB  ALA    40     156.551 191.160 102.057  1.00                 C  
ATOM    149  N   ALA    41     156.962 193.994 103.565  1.00                 N  
ATOM    150  CA  ALA    41     157.764 194.883 104.395  1.00                 C  
ATOM    151  C   ALA    41     158.174 194.110 105.632  1.00                 C  
ATOM    152  O   ALA    41     157.464 193.188 106.037  1.00                 O  
ATOM    153  CB  ALA    41     156.977 196.138 104.742  1.00                 C  
ATOM    154  N   MET    42     159.312 194.468 106.225  1.00                 N  
ATOM    155  CA  MET    42     159.755 193.786 107.433  1.00                 C  
ATOM    156  C   MET    42     158.875 194.076 108.635  1.00                 C  
ATOM    157  O   MET    42     158.466 195.217 108.863  1.00                 O  
ATOM    158  CB  MET    42     161.198 194.170 107.767  1.00                 C  
ATOM    159  SD  MET    42     163.915 194.073 107.232  1.00                 S  
ATOM    160  CE  MET    42     164.826 193.348 105.871  1.00                 C  
ATOM    161  CG  MET    42     162.222 193.671 106.760  1.00                 C  
ATOM    162  N   TYR    43     158.587 193.028 109.402  1.00                 N  
ATOM    163  CA  TYR    43     157.620 193.068 110.492  1.00                 C  
ATOM    164  C   TYR    43     156.209 193.321 109.977  1.00                 C  
ATOM    165  O   TYR    43     155.344 193.825 110.691  1.00                 O  
ATOM    166  CB  TYR    43     158.003 194.145 111.509  1.00                 C  
ATOM    167  CG  TYR    43     159.392 193.978 112.084  1.00                 C  
ATOM    168  OH  TYR    43     163.217 193.532 113.653  1.00                 O  
ATOM    169  CZ  TYR    43     161.951 193.678 113.135  1.00                 C  
ATOM    170  CD1 TYR    43     160.447 194.762 111.634  1.00                 C  
ATOM    171  CE1 TYR    43     161.719 194.617 112.153  1.00                 C  
ATOM    172  CD2 TYR    43     159.644 193.037 113.074  1.00                 C  
ATOM    173  CE2 TYR    43     160.910 192.878 113.605  1.00                 C  
ATOM    174  N   GLU    44     155.978 192.961 108.719  1.00                 N  
ATOM    175  CA  GLU    44     154.634 192.848 108.183  1.00                 C  
ATOM    176  C   GLU    44     154.005 191.563 108.707  1.00                 C  
ATOM    177  O   GLU    44     154.654 190.753 109.371  1.00                 O  
ATOM    178  CB  GLU    44     154.663 192.871 106.653  1.00                 C  
ATOM    179  CD  GLU    44     153.356 192.921 104.493  1.00                 C  
ATOM    180  CG  GLU    44     153.289 192.846 106.006  1.00                 C  
ATOM    181  OE1 GLU    44     154.480 192.936 103.948  1.00                 O  
ATOM    182  OE2 GLU    44     152.285 192.964 103.852  1.00                 O  
ATOM    183  N   LEU    45     152.729 191.362 108.410  1.00                 N  
ATOM    184  CA  LEU    45     151.985 190.214 108.904  1.00                 C  
ATOM    185  C   LEU    45     151.626 189.302 107.743  1.00                 C  
ATOM    186  O   LEU    45     151.348 189.770 106.631  1.00                 O  
ATOM    187  CB  LEU    45     150.729 190.670 109.649  1.00                 C  
ATOM    188  CG  LEU    45     150.951 191.578 110.860  1.00                 C  
ATOM    189  CD1 LEU    45     149.621 192.024 111.449  1.00                 C  
ATOM    190  CD2 LEU    45     151.786 190.870 111.917  1.00                 C  
ATOM    191  N   VAL    46     151.653 188.004 108.003  1.00                 N  
ATOM    192  CA  VAL    46     151.228 187.010 107.036  1.00                 C  
ATOM    193  C   VAL    46     150.348 185.990 107.732  1.00                 C  
ATOM    194  O   VAL    46     150.437 185.780 108.944  1.00                 O  
ATOM    195  CB  VAL    46     152.433 186.328 106.361  1.00                 C  
ATOM    196  CG1 VAL    46     153.256 187.347 105.587  1.00                 C  
ATOM    197  CG2 VAL    46     153.292 185.619 107.395  1.00                 C  
ATOM    198  N   ARG    47     149.485 185.364 106.951  1.00                 N  
ATOM    199  CA  ARG    47     148.655 184.253 107.389  1.00                 C  
ATOM    200  C   ARG    47     149.083 183.039 106.568  1.00                 C  
ATOM    201  O   ARG    47     148.749 182.916 105.389  1.00                 O  
ATOM    202  CB  ARG    47     147.173 184.588 107.209  1.00                 C  
ATOM    203  CD  ARG    47     145.212 186.022 107.841  1.00                 C  
ATOM    204  NE  ARG    47     144.743 187.160 108.627  1.00                 N  
ATOM    205  CG  ARG    47     146.683 185.729 108.086  1.00                 C  
ATOM    206  CZ  ARG    47     144.239 187.064 109.853  1.00                 C  
ATOM    207  NH1 ARG    47     143.837 188.155 110.492  1.00                 N  
ATOM    208  NH2 ARG    47     144.139 185.878 110.438  1.00                 N  
ATOM    209  N   VAL    48     149.848 182.153 107.205  1.00                 N  
ATOM    210  CA  VAL    48     150.546 181.105 106.480  1.00                 C  
ATOM    211  C   VAL    48     149.681 179.855 106.421  1.00                 C  
ATOM    212  O   VAL    48     149.151 179.383 107.436  1.00                 O  
ATOM    213  CB  VAL    48     151.910 180.787 107.121  1.00                 C  
ATOM    214  CG1 VAL    48     152.584 179.634 106.395  1.00                 C  
ATOM    215  CG2 VAL    48     152.801 182.019 107.115  1.00                 C  
ATOM    216  N   GLY    49     149.532 179.316 105.215  1.00                 N  
ATOM    217  CA  GLY    49     148.891 178.029 105.025  1.00                 C  
ATOM    218  C   GLY    49     147.376 178.106 104.988  1.00                 C  
ATOM    219  O   GLY    49     146.758 179.164 105.094  1.00                 O  
ATOM    220  N   HIS    50     146.770 176.930 104.819  1.00                 N  
ATOM    221  CA  HIS    50     145.325 176.838 104.685  1.00                 C  
ATOM    222  C   HIS    50     144.604 177.042 106.010  1.00                 C  
ATOM    223  O   HIS    50     143.389 177.260 106.009  1.00                 O  
ATOM    224  CB  HIS    50     144.927 175.484 104.094  1.00                 C  
ATOM    225  CG  HIS    50     145.226 174.323 104.990  1.00                 C  
ATOM    226  ND1 HIS    50     146.504 173.852 105.197  1.00                 N  
ATOM    227  CE1 HIS    50     146.455 172.809 106.045  1.00                 C  
ATOM    228  CD2 HIS    50     144.439 173.423 105.822  1.00                 C  
ATOM    229  NE2 HIS    50     145.219 172.546 106.424  1.00                 N  
ATOM    230  N   ASP    51     145.316 176.969 107.128  1.00                 N  
ATOM    231  CA  ASP    51     144.757 177.285 108.433  1.00                 C  
ATOM    232  C   ASP    51     144.957 178.740 108.816  1.00                 C  
ATOM    233  O   ASP    51     144.493 179.156 109.882  1.00                 O  
ATOM    234  CB  ASP    51     145.372 176.390 109.510  1.00                 C  
ATOM    235  CG  ASP    51     144.971 174.936 109.359  1.00                 C  
ATOM    236  OD1 ASP    51     143.755 174.661 109.276  1.00                 O  
ATOM    237  OD2 ASP    51     145.872 174.071 109.323  1.00                 O  
ATOM    238  N   ASN    52     145.652 179.490 107.951  1.00                 N  
ATOM    239  CA  ASN    52     145.939 180.939 108.150  1.00                 C  
ATOM    240  C   ASN    52     146.697 181.155 109.466  1.00                 C  
ATOM    241  O   ASN    52     146.195 181.903 110.320  1.00                 O  
ATOM    242  CB  ASN    52     144.642 181.751 108.122  1.00                 C  
ATOM    243  CG  ASN    52     143.936 181.674 106.783  1.00                 C  
ATOM    244  OD1 ASN    52     144.540 181.914 105.737  1.00                 O  
ATOM    245  ND2 ASN    52     142.651 181.340 106.811  1.00                 N  
ATOM    246  N   LEU    53     147.866 180.529 109.602  1.00                 N  
ATOM    247  CA  LEU    53     148.708 180.667 110.779  1.00                 C  
ATOM    248  C   LEU    53     149.283 182.078 110.855  1.00                 C  
ATOM    249  O   LEU    53     149.729 182.645 109.859  1.00                 O  
ATOM    250  CB  LEU    53     149.832 179.630 110.758  1.00                 C  
ATOM    251  CG  LEU    53     149.404 178.164 110.851  1.00                 C  
ATOM    252  CD1 LEU    53     150.603 177.242 110.691  1.00                 C  
ATOM    253  CD2 LEU    53     148.701 177.892 112.172  1.00                 C  
ATOM    254  N   ILE    54     149.282 182.645 112.055  1.00                 N  
ATOM    255  CA  ILE    54     149.736 184.013 112.275  1.00                 C  
ATOM    256  C   ILE    54     151.253 184.012 112.380  1.00                 C  
ATOM    257  O   ILE    54     151.838 183.210 113.117  1.00                 O  
ATOM    258  CB  ILE    54     149.092 184.626 113.532  1.00                 C  
ATOM    259  CD1 ILE    54     146.838 185.079 114.634  1.00                 C  
ATOM    260  CG1 ILE    54     147.574 184.720 113.362  1.00                 C  
ATOM    261  CG2 ILE    54     149.712 185.980 113.842  1.00                 C  
ATOM    262  N   GLY    55     151.891 184.890 111.618  1.00                 N  
ATOM    263  CA  GLY    55     153.327 185.075 111.716  1.00                 C  
ATOM    264  C   GLY    55     153.748 186.411 111.148  1.00                 C  
ATOM    265  O   GLY    55     152.933 187.179 110.630  1.00                 O  
ATOM    266  N   GLU    56     155.048 186.673 111.239  1.00                 N  
ATOM    267  CA  GLU    56     155.648 187.942 110.849  1.00                 C  
ATOM    268  C   GLU    56     156.839 187.693 109.935  1.00                 C  
ATOM    269  O   GLU    56     157.471 186.638 110.016  1.00                 O  
ATOM    270  CB  GLU    56     156.071 188.737 112.086  1.00                 C  
ATOM    271  CD  GLU    56     157.493 188.845 114.171  1.00                 C  
ATOM    272  CG  GLU    56     157.141 188.057 112.925  1.00                 C  
ATOM    273  OE1 GLU    56     156.597 189.053 115.015  1.00                 O  
ATOM    274  OE2 GLU    56     158.665 189.256 114.303  1.00                 O  
ATOM    275  N   ILE    57     157.150 188.661 109.078  1.00                 N  
ATOM    276  CA  ILE    57     158.293 188.550 108.175  1.00                 C  
ATOM    277  C   ILE    57     159.476 189.239 108.846  1.00                 C  
ATOM    278  O   ILE    57     159.375 190.399 109.243  1.00                 O  
ATOM    279  CB  ILE    57     157.983 189.159 106.795  1.00                 C  
ATOM    280  CD1 ILE    57     156.296 189.084 104.885  1.00                 C  
ATOM    281  CG1 ILE    57     156.836 188.402 106.123  1.00                 C  
ATOM    282  CG2 ILE    57     159.233 189.179 105.929  1.00                 C  
ATOM    283  N   ILE    58     160.602 188.540 108.972  1.00                 N  
ATOM    284  CA  ILE    58     161.775 189.130 109.614  1.00                 C  
ATOM    285  C   ILE    58     162.875 189.390 108.592  1.00                 C  
ATOM    286  O   ILE    58     163.192 190.546 108.298  1.00                 O  
ATOM    287  CB  ILE    58     162.308 188.235 110.748  1.00                 C  
ATOM    288  CD1 ILE    58     161.608 187.067 112.903  1.00                 C  
ATOM    289  CG1 ILE    58     161.271 188.116 111.866  1.00                 C  
ATOM    290  CG2 ILE    58     163.638 188.762 111.263  1.00                 C  
ATOM    291  N   ARG    59     163.476 188.339 108.045  1.00                 N  
ATOM    292  CA  ARG    59     164.492 188.523 107.026  1.00                 C  
ATOM    293  C   ARG    59     163.851 188.494 105.645  1.00                 C  
ATOM    294  O   ARG    59     162.936 187.715 105.372  1.00                 O  
ATOM    295  CB  ARG    59     165.572 187.446 107.145  1.00                 C  
ATOM    296  CD  ARG    59     167.445 186.433 108.474  1.00                 C  
ATOM    297  NE  ARG    59     168.210 186.467 109.718  1.00                 N  
ATOM    298  CG  ARG    59     166.374 187.511 108.435  1.00                 C  
ATOM    299  CZ  ARG    59     169.237 185.667 109.985  1.00                 C  
ATOM    300  NH1 ARG    59     169.874 185.769 111.144  1.00                 N  
ATOM    301  NH2 ARG    59     169.626 184.766 109.093  1.00                 N  
ATOM    302  N   LEU    60     164.341 189.357 104.761  1.00                 N  
ATOM    303  CA  LEU    60     163.887 189.368 103.379  1.00                 C  
ATOM    304  C   LEU    60     165.087 189.241 102.454  1.00                 C  
ATOM    305  O   LEU    60     166.158 189.779 102.747  1.00                 O  
ATOM    306  CB  LEU    60     163.099 190.646 103.084  1.00                 C  
ATOM    307  CG  LEU    60     162.602 190.819 101.648  1.00                 C  
ATOM    308  CD1 LEU    60     161.559 189.765 101.309  1.00                 C  
ATOM    309  CD2 LEU    60     162.030 192.214 101.441  1.00                 C  
ATOM    310  N   GLU    61     164.930 188.533 101.337  1.00                 N  
ATOM    311  CA  GLU    61     165.981 188.460 100.337  1.00                 C  
ATOM    312  C   GLU    61     165.361 188.155  98.983  1.00                 C  
ATOM    313  O   GLU    61     164.717 187.120  98.800  1.00                 O  
ATOM    314  CB  GLU    61     167.014 187.399 100.722  1.00                 C  
ATOM    315  CD  GLU    61     169.226 186.290 100.213  1.00                 C  
ATOM    316  CG  GLU    61     168.187 187.297  99.760  1.00                 C  
ATOM    317  OE1 GLU    61     169.029 185.673 101.281  1.00                 O  
ATOM    318  OE2 GLU    61     170.237 186.118  99.500  1.00                 O  
ATOM    319  N   GLY    62     165.578 189.064  98.033  1.00                 N  
ATOM    320  CA  GLY    62     164.962 188.957  96.726  1.00                 C  
ATOM    321  C   GLY    62     163.451 188.945  96.816  1.00                 C  
ATOM    322  O   GLY    62     162.853 189.824  97.438  1.00                 O  
ATOM    323  N   ASP    63     162.826 187.947  96.197  1.00                 N  
ATOM    324  CA  ASP    63     161.381 187.779  96.259  1.00                 C  
ATOM    325  C   ASP    63     161.011 186.697  97.268  1.00                 C  
ATOM    326  O   ASP    63     159.894 186.185  97.265  1.00                 O  
ATOM    327  CB  ASP    63     160.822 187.433  94.877  1.00                 C  
ATOM    328  CG  ASP    63     161.360 186.120  94.343  1.00                 C  
ATOM    329  OD1 ASP    63     162.196 185.497  95.031  1.00                 O  
ATOM    330  OD2 ASP    63     160.947 185.715  93.236  1.00                 O  
ATOM    331  N   SER    64     161.954 186.347  98.133  1.00                 N  
ATOM    332  CA  SER    64     161.740 185.366  99.177  1.00                 C  
ATOM    333  C   SER    64     161.752 186.067 100.532  1.00                 C  
ATOM    334  O   SER    64     162.395 187.102 100.716  1.00                 O  
ATOM    335  CB  SER    64     162.808 184.273  99.112  1.00                 C  
ATOM    336  OG  SER    64     162.716 183.540  97.902  1.00                 O  
ATOM    337  N   ALA    65     161.037 185.496 101.494  1.00                 N  
ATOM    338  CA  ALA    65     160.881 186.105 102.806  1.00                 C  
ATOM    339  C   ALA    65     160.959 184.996 103.840  1.00                 C  
ATOM    340  O   ALA    65     160.501 183.878 103.605  1.00                 O  
ATOM    341  CB  ALA    65     159.566 186.865 102.885  1.00                 C  
ATOM    342  N   THR    66     161.523 185.325 104.991  1.00                 N  
ATOM    343  CA  THR    66     161.576 184.405 106.121  1.00                 C  
ATOM    344  C   THR    66     160.509 184.780 107.138  1.00                 C  
ATOM    345  O   THR    66     160.463 185.892 107.661  1.00                 O  
ATOM    346  CB  THR    66     162.966 184.406 106.785  1.00                 C  
ATOM    347  OG1 THR    66     163.951 183.976 105.838  1.00                 O  
ATOM    348  CG2 THR    66     162.988 183.458 107.974  1.00                 C  
ATOM    349  N   ILE    67     159.582 183.853 107.370  1.00                 N  
ATOM    350  CA  ILE    67     158.413 184.095 108.203  1.00                 C  
ATOM    351  C   ILE    67     158.579 183.382 109.534  1.00                 C  
ATOM    352  O   ILE    67     158.892 182.193 109.574  1.00                 O  
ATOM    353  CB  ILE    67     157.118 183.644 107.503  1.00                 C  
ATOM    354  CD1 ILE    67     155.798 183.891 105.336  1.00                 C  
ATOM    355  CG1 ILE    67     156.910 184.432 106.207  1.00                 C  
ATOM    356  CG2 ILE    67     155.930 183.776 108.443  1.00                 C  
ATOM    357  N   GLN    68     158.411 184.104 110.633  1.00                 N  
ATOM    358  CA  GLN    68     158.370 183.507 111.956  1.00                 C  
ATOM    359  C   GLN    68     156.912 183.267 112.303  1.00                 C  
ATOM    360  O   GLN    68     156.132 184.218 112.393  1.00                 O  
ATOM    361  CB  GLN    68     159.060 184.416 112.975  1.00                 C  
ATOM    362  CD  GLN    68     159.897 182.622 114.544  1.00                 C  
ATOM    363  CG  GLN    68     159.054 183.873 114.395  1.00                 C  
ATOM    364  OE1 GLN    68     161.088 182.623 114.233  1.00                 O  
ATOM    365  NE2 GLN    68     159.280 181.547 115.022  1.00                 N  
ATOM    366  N   VAL    69     156.545 182.002 112.460  1.00                 N  
ATOM    367  CA  VAL    69     155.164 181.630 112.732  1.00                 C  
ATOM    368  C   VAL    69     154.972 181.462 114.230  1.00                 C  
ATOM    369  O   VAL    69     155.753 180.785 114.905  1.00                 O  
ATOM    370  CB  VAL    69     154.768 180.343 111.985  1.00                 C  
ATOM    371  CG1 VAL    69     153.345 179.939 112.336  1.00                 C  
ATOM    372  CG2 VAL    69     154.917 180.532 110.483  1.00                 C  
ATOM    373  N   TYR    70     153.922 182.089 114.755  1.00                 N  
ATOM    374  CA  TYR    70     153.707 182.088 116.196  1.00                 C  
ATOM    375  C   TYR    70     153.204 180.729 116.666  1.00                 C  
ATOM    376  O   TYR    70     153.567 180.259 117.748  1.00                 O  
ATOM    377  CB  TYR    70     152.717 183.185 116.591  1.00                 C  
ATOM    378  CG  TYR    70     153.268 184.586 116.454  1.00                 C  
ATOM    379  OH  TYR    70     154.800 188.434 116.076  1.00                 O  
ATOM    380  CZ  TYR    70     154.292 187.161 116.201  1.00                 C  
ATOM    381  CD1 TYR    70     154.629 184.801 116.278  1.00                 C  
ATOM    382  CE1 TYR    70     155.142 186.078 116.152  1.00                 C  
ATOM    383  CD2 TYR    70     152.426 185.690 116.501  1.00                 C  
ATOM    384  CE2 TYR    70     152.921 186.974 116.377  1.00                 C  
ATOM    385  N   GLU    71     152.371 180.083 115.857  1.00                 N  
ATOM    386  CA  GLU    71     151.725 178.852 116.278  1.00                 C  
ATOM    387  C   GLU    71     152.433 177.669 115.637  1.00                 C  
ATOM    388  O   GLU    71     153.383 177.845 114.871  1.00                 O  
ATOM    389  CB  GLU    71     150.241 178.872 115.907  1.00                 C  
ATOM    390  CD  GLU    71     147.973 179.936 116.227  1.00                 C  
ATOM    391  CG  GLU    71     149.441 179.959 116.606  1.00                 C  
ATOM    392  OE1 GLU    71     147.599 179.135 115.345  1.00                 O  
ATOM    393  OE2 GLU    71     147.197 180.721 116.812  1.00                 O  
ATOM    394  N   GLU    72     151.979 176.461 115.968  1.00                 N  
ATOM    395  CA  GLU    72     152.608 175.259 115.437  1.00                 C  
ATOM    396  C   GLU    72     152.490 175.208 113.921  1.00                 C  
ATOM    397  O   GLU    72     151.446 175.530 113.351  1.00                 O  
ATOM    398  CB  GLU    72     151.982 174.008 116.057  1.00                 C  
ATOM    399  CD  GLU    72     152.029 171.495 116.303  1.00                 C  
ATOM    400  CG  GLU    72     152.642 172.707 115.630  1.00                 C  
ATOM    401  OE1 GLU    72     151.055 171.667 117.065  1.00                 O  
ATOM    402  OE2 GLU    72     152.524 170.372 116.069  1.00                 O  
ATOM    403  N   THR    73     153.580 174.807 113.276  1.00                 N  
ATOM    404  CA  THR    73     153.651 174.717 111.828  1.00                 C  
ATOM    405  C   THR    73     153.387 173.317 111.298  1.00                 C  
ATOM    406  O   THR    73     153.465 173.106 110.085  1.00                 O  
ATOM    407  CB  THR    73     155.022 175.179 111.300  1.00                 C  
ATOM    408  OG1 THR    73     156.051 174.337 111.835  1.00                 O  
ATOM    409  CG2 THR    73     155.299 176.614 111.722  1.00                 C  
ATOM    410  N   ALA    74     153.085 172.360 112.168  1.00                 N  
ATOM    411  CA  ALA    74     152.825 171.006 111.702  1.00                 C  
ATOM    412  C   ALA    74     151.733 171.007 110.642  1.00                 C  
ATOM    413  O   ALA    74     150.689 171.642 110.798  1.00                 O  
ATOM    414  CB  ALA    74     152.434 170.110 112.867  1.00                 C  
ATOM    415  N   GLY    75     151.988 170.295 109.551  1.00                 N  
ATOM    416  CA  GLY    75     151.038 170.198 108.470  1.00                 C  
ATOM    417  C   GLY    75     151.208 171.204 107.354  1.00                 C  
ATOM    418  O   GLY    75     150.578 171.038 106.304  1.00                 O  
ATOM    419  N   LEU    76     152.027 172.234 107.536  1.00                 N  
ATOM    420  CA  LEU    76     152.245 173.215 106.480  1.00                 C  
ATOM    421  C   LEU    76     153.030 172.570 105.345  1.00                 C  
ATOM    422  O   LEU    76     154.045 171.903 105.568  1.00                 O  
ATOM    423  CB  LEU    76     152.980 174.439 107.029  1.00                 C  
ATOM    424  CG  LEU    76     152.230 175.269 108.073  1.00                 C  
ATOM    425  CD1 LEU    76     153.120 176.373 108.623  1.00                 C  
ATOM    426  CD2 LEU    76     150.961 175.860 107.478  1.00                 C  
ATOM    427  N   THR    77     152.542 172.746 104.123  1.00                 N  
ATOM    428  CA  THR    77     153.141 172.109 102.961  1.00                 C  
ATOM    429  C   THR    77     153.870 173.140 102.115  1.00                 C  
ATOM    430  O   THR    77     153.594 174.337 102.211  1.00                 O  
ATOM    431  CB  THR    77     152.084 171.384 102.107  1.00                 C  
ATOM    432  OG1 THR    77     151.145 172.336 101.594  1.00                 O  
ATOM    433  CG2 THR    77     151.332 170.362 102.946  1.00                 C  
ATOM    434  N   VAL    78     154.825 172.687 101.308  1.00                 N  
ATOM    435  CA  VAL    78     155.434 173.498 100.263  1.00                 C  
ATOM    436  C   VAL    78     154.365 173.729  99.209  1.00                 C  
ATOM    437  O   VAL    78     153.674 172.790  98.802  1.00                 O  
ATOM    438  CB  VAL    78     156.687 172.819  99.680  1.00                 C  
ATOM    439  CG1 VAL    78     157.233 173.623  98.510  1.00                 C  
ATOM    440  CG2 VAL    78     157.749 172.647 100.755  1.00                 C  
ATOM    441  N   ASN    79     154.220 174.974  98.778  1.00                 N  
ATOM    442  CA  ASN    79     153.163 175.368  97.879  1.00                 C  
ATOM    443  C   ASN    79     151.929 175.913  98.561  1.00                 C  
ATOM    444  O   ASN    79     151.032 176.406  97.868  1.00                 O  
ATOM    445  CB  ASN    79     152.753 174.195  96.987  1.00                 C  
ATOM    446  CG  ASN    79     153.882 173.721  96.093  1.00                 C  
ATOM    447  OD1 ASN    79     154.544 174.523  95.434  1.00                 O  
ATOM    448  ND2 ASN    79     154.105 172.412  96.067  1.00                 N  
ATOM    449  N   ASP    80     151.848 175.840  99.888  1.00                 N  
ATOM    450  CA  ASP    80     150.697 176.434 100.545  1.00                 C  
ATOM    451  C   ASP    80     150.640 177.930 100.262  1.00                 C  
ATOM    452  O   ASP    80     151.673 178.570 100.057  1.00                 O  
ATOM    453  CB  ASP    80     150.748 176.175 102.052  1.00                 C  
ATOM    454  CG  ASP    80     150.481 174.725 102.403  1.00                 C  
ATOM    455  OD1 ASP    80     150.039 173.969 101.512  1.00                 O  
ATOM    456  OD2 ASP    80     150.713 174.343 103.570  1.00                 O  
ATOM    457  N   PRO    81     149.442 178.510 100.244  1.00                 N  
ATOM    458  CA  PRO    81     149.340 179.965 100.113  1.00                 C  
ATOM    459  C   PRO    81     149.747 180.682 101.384  1.00                 C  
ATOM    460  O   PRO    81     149.637 180.153 102.490  1.00                 O  
ATOM    461  CB  PRO    81     147.863 180.205  99.794  1.00                 C  
ATOM    462  CD  PRO    81     148.092 177.866 100.245  1.00                 C  
ATOM    463  CG  PRO    81     147.157 179.034 100.390  1.00                 C  
ATOM    464  N   VAL    82     150.233 181.908 101.207  1.00                 N  
ATOM    465  CA  VAL    82     150.448 182.849 102.298  1.00                 C  
ATOM    466  C   VAL    82     149.768 184.157 101.927  1.00                 C  
ATOM    467  O   VAL    82     150.055 184.741 100.875  1.00                 O  
ATOM    468  CB  VAL    82     151.948 183.052 102.581  1.00                 C  
ATOM    469  CG1 VAL    82     152.147 184.050 103.711  1.00                 C  
ATOM    470  CG2 VAL    82     152.612 181.725 102.915  1.00                 C  
ATOM    471  N   LEU    83     148.850 184.607 102.775  1.00                 N  
ATOM    472  CA  LEU    83     148.147 185.858 102.530  1.00                 C  
ATOM    473  C   LEU    83     148.892 187.001 103.202  1.00                 C  
ATOM    474  O   LEU    83     149.137 186.964 104.408  1.00                 O  
ATOM    475  CB  LEU    83     146.706 185.772 103.038  1.00                 C  
ATOM    476  CG  LEU    83     145.850 187.027 102.864  1.00                 C  
ATOM    477  CD1 LEU    83     145.643 187.336 101.389  1.00                 C  
ATOM    478  CD2 LEU    83     144.509 186.864 103.563  1.00                 C  
ATOM    479  N   ARG    84     149.247 188.017 102.427  1.00                 N  
ATOM    480  CA  ARG    84     150.015 189.153 102.934  1.00                 C  
ATOM    481  C   ARG    84     149.065 190.173 103.552  1.00                 C  
ATOM    482  O   ARG    84     148.091 190.589 102.922  1.00                 O  
ATOM    483  CB  ARG    84     150.842 189.784 101.812  1.00                 C  
ATOM    484  CD  ARG    84     152.640 191.406 101.151  1.00                 C  
ATOM    485  NE  ARG    84     151.916 191.905  99.985  1.00                 N  
ATOM    486  CG  ARG    84     151.699 190.958 102.258  1.00                 C  
ATOM    487  CZ  ARG    84     151.495 193.159  99.848  1.00                 C  
ATOM    488  NH1 ARG    84     150.844 193.523  98.752  1.00                 N  
ATOM    489  NH2 ARG    84     151.727 194.045 100.807  1.00                 N  
ATOM    490  N   THR    85     149.342 190.582 104.787  1.00                 N  
ATOM    491  CA  THR    85     148.546 191.641 105.386  1.00                 C  
ATOM    492  C   THR    85     149.403 192.886 105.552  1.00                 C  
ATOM    493  O   THR    85     150.425 192.862 106.245  1.00                 O  
ATOM    494  CB  THR    85     147.963 191.209 106.744  1.00                 C  
ATOM    495  OG1 THR    85     147.112 190.071 106.562  1.00                 O  
ATOM    496  CG2 THR    85     147.143 192.336 107.354  1.00                 C  
ATOM    497  N   HIS    86     148.983 193.974 104.912  1.00                 N  
ATOM    498  CA  HIS    86     149.770 195.191 104.820  1.00                 C  
ATOM    499  C   HIS    86     150.197 195.818 106.132  1.00                 C  
ATOM    500  O   HIS    86     151.289 196.385 106.231  1.00                 O  
ATOM    501  CB  HIS    86     149.011 196.262 104.034  1.00                 C  
ATOM    502  CG  HIS    86     149.793 197.520 103.816  1.00                 C  
ATOM    503  ND1 HIS    86     150.872 197.587 102.962  1.00                 N  
ATOM    504  CE1 HIS    86     151.365 198.839 102.977  1.00                 C  
ATOM    505  CD2 HIS    86     149.728 198.883 104.323  1.00                 C  
ATOM    506  NE2 HIS    86     150.684 199.621 103.791  1.00                 N  
ATOM    507  N   LYS    87     149.354 195.716 107.144  1.00                 N  
ATOM    508  CA  LYS    87     149.644 196.302 108.439  1.00                 C  
ATOM    509  C   LYS    87     150.570 195.412 109.256  1.00                 C  
ATOM    510  O   LYS    87     150.421 194.188 109.273  1.00                 O  
ATOM    511  CB  LYS    87     148.349 196.558 109.213  1.00                 C  
ATOM    512  CD  LYS    87     146.207 197.847 109.430  1.00                 C  
ATOM    513  CE  LYS    87     145.306 198.898 108.803  1.00                 C  
ATOM    514  CG  LYS    87     147.455 197.620 108.594  1.00                 C  
ATOM    515  NZ  LYS    87     144.065 199.112 109.598  1.00                 N  
ATOM    516  N   PRO    88     151.534 196.007 109.951  1.00                 N  
ATOM    517  CA  PRO    88     152.340 195.237 110.907  1.00                 C  
ATOM    518  C   PRO    88     151.520 194.867 112.129  1.00                 C  
ATOM    519  O   PRO    88     150.329 195.185 112.181  1.00                 O  
ATOM    520  CB  PRO    88     153.491 196.179 111.264  1.00                 C  
ATOM    521  CD  PRO    88     151.962 197.474 109.955  1.00                 C  
ATOM    522  CG  PRO    88     152.914 197.547 111.116  1.00                 C  
ATOM    523  N   LEU    89     152.124 194.183 113.101  1.00                 N  
ATOM    524  CA  LEU    89     151.380 193.799 114.294  1.00                 C  
ATOM    525  C   LEU    89     150.699 195.026 114.874  1.00                 C  
ATOM    526  O   LEU    89     151.365 195.975 115.296  1.00                 O  
ATOM    527  CB  LEU    89     152.311 193.149 115.320  1.00                 C  
ATOM    528  CG  LEU    89     151.651 192.624 116.597  1.00                 C  
ATOM    529  CD1 LEU    89     150.717 191.466 116.283  1.00                 C  
ATOM    530  CD2 LEU    89     152.703 192.196 117.608  1.00                 C  
ATOM    531  N   SER    90     149.375 195.017 114.889  1.00                 N  
ATOM    532  CA  SER    90     148.609 196.199 115.239  1.00                 C  
ATOM    533  C   SER    90     147.439 195.819 116.123  1.00                 C  
ATOM    534  O   SER    90     147.020 194.659 116.157  1.00                 O  
ATOM    535  CB  SER    90     148.121 196.914 113.978  1.00                 C  
ATOM    536  OG  SER    90     147.207 196.108 113.255  1.00                 O  
ATOM    537  N   VAL    91     146.918 196.803 116.830  1.00                 N  
ATOM    538  CA  VAL    91     145.756 196.595 117.677  1.00                 C  
ATOM    539  C   VAL    91     144.556 197.277 117.040  1.00                 C  
ATOM    540  O   VAL    91     144.650 198.408 116.547  1.00                 O  
ATOM    541  CB  VAL    91     145.997 197.120 119.104  1.00                 C  
ATOM    542  CG1 VAL    91     144.743 196.959 119.950  1.00                 C  
ATOM    543  CG2 VAL    91     147.173 196.400 119.746  1.00                 C  
ATOM    544  N   GLU    92     143.428 196.583 117.034  1.00                 N  
ATOM    545  CA  GLU    92     142.166 197.100 116.514  1.00                 C  
ATOM    546  C   GLU    92     141.526 197.888 117.650  1.00                 C  
ATOM    547  O   GLU    92     141.293 197.361 118.738  1.00                 O  
ATOM    548  CB  GLU    92     141.280 195.954 116.020  1.00                 C  
ATOM    549  CD  GLU    92     140.917 194.110 114.334  1.00                 C  
ATOM    550  CG  GLU    92     141.835 195.216 114.813  1.00                 C  
ATOM    551  OE1 GLU    92     139.968 194.410 113.580  1.00                 O  
ATOM    552  OE2 GLU    92     141.146 192.942 114.712  1.00                 O  
ATOM    553  N   LEU    93     141.251 199.161 117.395  1.00                 N  
ATOM    554  CA  LEU    93     140.759 200.060 118.426  1.00                 C  
ATOM    555  C   LEU    93     139.404 200.636 118.039  1.00                 C  
ATOM    556  O   LEU    93     139.258 201.279 116.999  1.00                 O  
ATOM    557  CB  LEU    93     141.762 201.188 118.677  1.00                 C  
ATOM    558  CG  LEU    93     143.155 200.764 119.146  1.00                 C  
ATOM    559  CD1 LEU    93     144.082 201.967 119.232  1.00                 C  
ATOM    560  CD2 LEU    93     143.078 200.058 120.490  1.00                 C  
ATOM    561  N   GLY    94     138.412 200.388 118.890  1.00                 N  
ATOM    562  CA  GLY    94     137.068 200.844 118.640  1.00                 C  
ATOM    563  C   GLY    94     136.076 200.315 119.658  1.00                 C  
ATOM    564  O   GLY    94     136.442 199.663 120.638  1.00                 O  
ATOM    565  N   PRO    95     134.796 200.592 119.440  1.00                 N  
ATOM    566  CA  PRO    95     133.775 200.156 120.395  1.00                 C  
ATOM    567  C   PRO    95     133.759 198.650 120.597  1.00                 C  
ATOM    568  O   PRO    95     133.947 197.886 119.647  1.00                 O  
ATOM    569  CB  PRO    95     132.460 200.634 119.775  1.00                 C  
ATOM    570  CD  PRO    95     134.192 201.416 118.320  1.00                 C  
ATOM    571  CG  PRO    95     132.853 201.776 118.900  1.00                 C  
ATOM    572  N   GLY    96     133.522 198.214 121.828  1.00                 N  
ATOM    573  CA  GLY    96     133.531 196.798 122.136  1.00                 C  
ATOM    574  C   GLY    96     134.826 196.338 122.762  1.00                 C  
ATOM    575  O   GLY    96     134.944 195.190 123.197  1.00                 O  
ATOM    576  N   ILE    97     135.810 197.231 122.813  1.00                 N  
ATOM    577  CA  ILE    97     137.071 196.891 123.450  1.00                 C  
ATOM    578  C   ILE    97     136.883 196.648 124.940  1.00                 C  
ATOM    579  O   ILE    97     137.542 195.776 125.515  1.00                 O  
ATOM    580  CB  ILE    97     138.129 197.988 123.228  1.00                 C  
ATOM    581  CD1 ILE    97     140.009 196.327 122.773  1.00                 C  
ATOM    582  CG1 ILE    97     139.517 197.478 123.623  1.00                 C  
ATOM    583  CG2 ILE    97     137.753 199.252 123.985  1.00                 C  
ATOM    584  N   LEU    98     135.978 197.384 125.581  1.00                 N  
ATOM    585  CA  LEU    98     135.791 197.276 127.023  1.00                 C  
ATOM    586  C   LEU    98     135.020 196.022 127.409  1.00                 C  
ATOM    587  O   LEU    98     134.061 195.641 126.732  1.00                 O  
ATOM    588  CB  LEU    98     135.064 198.509 127.563  1.00                 C  
ATOM    589  CG  LEU    98     135.790 199.847 127.406  1.00                 C  
ATOM    590  CD1 LEU    98     134.913 200.994 127.881  1.00                 C  
ATOM    591  CD2 LEU    98     137.107 199.837 128.167  1.00                 C  
ATOM    592  N   GLY    99     135.425 195.387 128.505  1.00                 N  
ATOM    593  CA  GLY    99     134.785 194.196 129.008  1.00                 C  
ATOM    594  C   GLY    99     135.252 192.914 128.359  1.00                 C  
ATOM    595  O   GLY    99     134.804 191.834 128.757  1.00                 O  
ATOM    596  N   ASN   100     136.138 192.997 127.372  1.00                 N  
ATOM    597  CA  ASN   100     136.594 191.819 126.656  1.00                 C  
ATOM    598  C   ASN   100     137.947 191.368 127.189  1.00                 C  
ATOM    599  O   ASN   100     138.721 192.174 127.712  1.00                 O  
ATOM    600  CB  ASN   100     136.660 192.098 125.153  1.00                 C  
ATOM    601  CG  ASN   100     135.293 192.343 124.546  1.00                 C  
ATOM    602  OD1 ASN   100     134.308 192.523 125.262  1.00                 O  
ATOM    603  ND2 ASN   100     135.229 192.352 123.219  1.00                 N  
ATOM    604  N   ILE   101     138.219 190.082 127.057  1.00                 N  
ATOM    605  CA  ILE   101     139.512 189.512 127.406  1.00                 C  
ATOM    606  C   ILE   101     140.218 189.121 126.121  1.00                 C  
ATOM    607  O   ILE   101     139.668 188.387 125.296  1.00                 O  
ATOM    608  CB  ILE   101     139.361 188.309 128.355  1.00                 C  
ATOM    609  CD1 ILE   101     138.293 187.588 130.555  1.00                 C  
ATOM    610  CG1 ILE   101     138.699 188.742 129.665  1.00                 C  
ATOM    611  CG2 ILE   101     140.709 187.645 128.593  1.00                 C  
ATOM    612  N   PHE   102     141.441 189.611 125.939  1.00                 N  
ATOM    613  CA  PHE   102     142.167 189.410 124.698  1.00                 C  
ATOM    614  C   PHE   102     143.425 188.589 124.928  1.00                 C  
ATOM    615  O   PHE   102     144.029 188.607 126.002  1.00                 O  
ATOM    616  CB  PHE   102     142.526 190.755 124.063  1.00                 C  
ATOM    617  CG  PHE   102     141.332 191.561 123.637  1.00                 C  
ATOM    618  CZ  PHE   102     139.124 193.051 122.841  1.00                 C  
ATOM    619  CD1 PHE   102     140.691 192.401 124.531  1.00                 C  
ATOM    620  CE1 PHE   102     139.593 193.143 124.138  1.00                 C  
ATOM    621  CD2 PHE   102     140.851 191.480 122.342  1.00                 C  
ATOM    622  CE2 PHE   102     139.753 192.222 121.950  1.00                 C  
ATOM    623  N   ASP   103     143.810 187.873 123.879  1.00                 N  
ATOM    624  CA  ASP   103     145.121 187.270 123.738  1.00                 C  
ATOM    625  C   ASP   103     146.151 188.378 123.573  1.00                 C  
ATOM    626  O   ASP   103     145.804 189.518 123.245  1.00                 O  
ATOM    627  CB  ASP   103     145.143 186.306 122.550  1.00                 C  
ATOM    628  CG  ASP   103     144.338 185.047 122.806  1.00                 C  
ATOM    629  OD1 ASP   103     143.967 184.807 123.974  1.00                 O  
ATOM    630  OD2 ASP   103     144.077 184.302 121.839  1.00                 O  
ATOM    631  N   GLY   104     147.418 188.042 123.809  1.00                 N  
ATOM    632  CA  GLY   104     148.525 188.966 123.634  1.00                 C  
ATOM    633  C   GLY   104     148.677 189.591 122.261  1.00                 C  
ATOM    634  O   GLY   104     149.294 190.651 122.127  1.00                 O  
ATOM    635  N   ILE   105     148.125 188.954 121.235  1.00                 N  
ATOM    636  CA  ILE   105     148.096 189.526 119.900  1.00                 C  
ATOM    637  C   ILE   105     146.673 189.945 119.514  1.00                 C  
ATOM    638  O   ILE   105     146.328 189.971 118.334  1.00                 O  
ATOM    639  CB  ILE   105     148.657 188.545 118.853  1.00                 C  
ATOM    640  CD1 ILE   105     148.141 186.347 117.669  1.00                 C  
ATOM    641  CG1 ILE   105     147.841 187.251 118.845  1.00                 C  
ATOM    642  CG2 ILE   105     150.133 188.283 119.106  1.00                 C  
ATOM    643  N   GLN   106     145.840 190.278 120.501  1.00                 N  
ATOM    644  CA  GLN   106     144.538 190.907 120.273  1.00                 C  
ATOM    645  C   GLN   106     143.577 189.934 119.585  1.00                 C  
ATOM    646  O   GLN   106     143.128 190.134 118.453  1.00                 O  
ATOM    647  CB  GLN   106     144.696 192.177 119.434  1.00                 C  
ATOM    648  CD  GLN   106     142.949 193.560 120.623  1.00                 C  
ATOM    649  CG  GLN   106     143.421 192.994 119.299  1.00                 C  
ATOM    650  OE1 GLN   106     143.729 193.696 121.565  1.00                 O  
ATOM    651  NE2 GLN   106     141.665 193.894 120.698  1.00                 N  
ATOM    652  N   ARG   107     143.296 188.848 120.299  1.00                 N  
ATOM    653  CA  ARG   107     142.307 187.864 119.879  1.00                 C  
ATOM    654  C   ARG   107     141.307 187.671 121.007  1.00                 C  
ATOM    655  O   ARG   107     141.706 187.277 122.116  1.00                 O  
ATOM    656  CB  ARG   107     142.988 186.546 119.504  1.00                 C  
ATOM    657  CD  ARG   107     143.155 186.870 117.021  1.00                 C  
ATOM    658  NE  ARG   107     144.039 186.930 115.859  1.00                 N  
ATOM    659  CG  ARG   107     143.926 186.650 118.312  1.00                 C  
ATOM    660  CZ  ARG   107     144.626 188.040 115.423  1.00                 C  
ATOM    661  NH1 ARG   107     145.414 187.998 114.357  1.00                 N  
ATOM    662  NH2 ARG   107     144.424 189.188 116.054  1.00                 N  
ATOM    663  N   PRO   108     140.027 187.928 120.793  1.00                 N  
ATOM    664  CA  PRO   108     139.049 187.858 121.889  1.00                 C  
ATOM    665  C   PRO   108     138.840 186.427 122.352  1.00                 C  
ATOM    666  O   PRO   108     138.332 185.581 121.607  1.00                 O  
ATOM    667  CB  PRO   108     137.771 188.442 121.283  1.00                 C  
ATOM    668  CD  PRO   108     139.380 188.276 119.518  1.00                 C  
ATOM    669  CG  PRO   108     137.909 188.200 119.817  1.00                 C  
ATOM    670  N   LEU   109     139.231 186.151 123.595  1.00                 N  
ATOM    671  CA  LEU   109     139.138 184.793 124.120  1.00                 C  
ATOM    672  C   LEU   109     137.707 184.456 124.508  1.00                 C  
ATOM    673  O   LEU   109     137.282 183.298 124.440  1.00                 O  
ATOM    674  CB  LEU   109     140.065 184.619 125.324  1.00                 C  
ATOM    675  CG  LEU   109     140.104 183.226 125.955  1.00                 C  
ATOM    676  CD1 LEU   109     140.565 182.190 124.941  1.00                 C  
ATOM    677  CD2 LEU   109     141.013 183.213 127.175  1.00                 C  
ATOM    678  N   LYS   110     136.945 185.466 124.930  1.00                 N  
ATOM    679  CA  LYS   110     135.556 185.246 125.317  1.00                 C  
ATOM    680  C   LYS   110     134.649 185.008 124.122  1.00                 C  
ATOM    681  O   LYS   110     133.575 184.422 124.278  1.00                 O  
ATOM    682  CB  LYS   110     135.029 186.435 126.123  1.00                 C  
ATOM    683  CD  LYS   110     135.170 187.830 128.205  1.00                 C  
ATOM    684  CE  LYS   110     133.684 187.792 128.522  1.00                 C  
ATOM    685  CG  LYS   110     135.621 186.550 127.518  1.00                 C  
ATOM    686  NZ  LYS   110     133.244 189.008 129.261  1.00                 N  
ATOM    687  N   THR   111     135.050 185.445 122.934  1.00                 N  
ATOM    688  CA  THR   111     134.332 185.111 121.715  1.00                 C  
ATOM    689  C   THR   111     134.777 183.792 121.107  1.00                 C  
ATOM    690  O   THR   111     133.944 183.058 120.569  1.00                 O  
ATOM    691  CB  THR   111     134.486 186.212 120.649  1.00                 C  
ATOM    692  OG1 THR   111     133.951 187.444 121.150  1.00                 O  
ATOM    693  CG2 THR   111     133.735 185.835 119.382  1.00                 C  
ATOM    694  N   ILE   112     136.069 183.472 121.181  1.00                 N  
ATOM    695  CA  ILE   112     136.547 182.211 120.624  1.00                 C  
ATOM    696  C   ILE   112     135.921 181.041 121.368  1.00                 C  
ATOM    697  O   ILE   112     135.468 180.064 120.760  1.00                 O  
ATOM    698  CB  ILE   112     138.083 182.119 120.673  1.00                 C  
ATOM    699  CD1 ILE   112     140.200 183.308 119.897  1.00                 C  
ATOM    700  CG1 ILE   112     138.709 183.131 119.711  1.00                 C  
ATOM    701  CG2 ILE   112     138.541 180.698 120.379  1.00                 C  
ATOM    702  N   ALA   113     135.876 181.127 122.690  1.00                 N  
ATOM    703  CA  ALA   113     135.283 180.058 123.484  1.00                 C  
ATOM    704  C   ALA   113     133.785 179.993 123.364  1.00                 C  
ATOM    705  O   ALA   113     133.210 178.954 123.697  1.00                 O  
ATOM    706  CB  ALA   113     135.656 180.217 124.950  1.00                 C  
ATOM    707  N   ARG   114     133.130 181.059 122.913  1.00                 N  
ATOM    708  CA  ARG   114     131.680 181.085 122.817  1.00                 C  
ATOM    709  C   ARG   114     131.161 180.918 121.399  1.00                 C  
ATOM    710  O   ARG   114     130.000 180.533 121.233  1.00                 O  
ATOM    711  CB  ARG   114     131.128 182.392 123.391  1.00                 C  
ATOM    712  CD  ARG   114     130.831 183.894 125.379  1.00                 C  
ATOM    713  NE  ARG   114     130.917 184.016 126.833  1.00                 N  
ATOM    714  CG  ARG   114     131.323 182.541 124.891  1.00                 C  
ATOM    715  CZ  ARG   114     132.017 184.371 127.488  1.00                 C  
ATOM    716  NH1 ARG   114     132.002 184.455 128.811  1.00                 N  
ATOM    717  NH2 ARG   114     133.130 184.640 126.819  1.00                 N  
ATOM    718  N   ILE   115     131.970 181.198 120.382  1.00                 N  
ATOM    719  CA  ILE   115     131.581 181.007 118.993  1.00                 C  
ATOM    720  C   ILE   115     131.921 179.616 118.484  1.00                 C  
ATOM    721  O   ILE   115     131.474 179.230 117.401  1.00                 O  
ATOM    722  CB  ILE   115     132.236 182.055 118.074  1.00                 C  
ATOM    723  CD1 ILE   115     131.867 183.342 115.905  1.00                 C  
ATOM    724  CG1 ILE   115     131.483 182.144 116.745  1.00                 C  
ATOM    725  CG2 ILE   115     133.710 181.740 117.871  1.00                 C  
ATOM    726  N   SER   116     132.710 178.860 119.245  1.00                 N  
ATOM    727  CA  SER   116     133.119 177.530 118.826  1.00                 C  
ATOM    728  C   SER   116     132.529 176.436 119.699  1.00                 C  
ATOM    729  O   SER   116     132.446 175.285 119.255  1.00                 O  
ATOM    730  CB  SER   116     134.644 177.412 118.831  1.00                 C  
ATOM    731  OG  SER   116     135.164 177.561 120.141  1.00                 O  
ATOM    732  N   GLY   117     132.142 176.763 120.933  1.00                 N  
ATOM    733  CA  GLY   117     131.729 175.794 121.946  1.00                 C  
ATOM    734  C   GLY   117     132.865 174.860 122.340  1.00                 C  
ATOM    735  O   GLY   117     132.625 173.798 122.918  1.00                 O  
ATOM    736  N   ASP   118     134.100 175.244 122.044  1.00                 N  
ATOM    737  CA  ASP   118     135.277 174.449 122.344  1.00                 C  
ATOM    738  C   ASP   118     135.911 174.931 123.636  1.00                 C  
ATOM    739  O   ASP   118     135.512 175.961 124.190  1.00                 O  
ATOM    740  CB  ASP   118     136.279 174.519 121.190  1.00                 C  
ATOM    741  CG  ASP   118     135.773 173.833 119.937  1.00                 C  
ATOM    742  OD1 ASP   118     134.861 172.987 120.049  1.00                 O  
ATOM    743  OD2 ASP   118     136.289 174.141 118.841  1.00                 O  
ATOM    744  N   VAL   119     136.898 174.180 124.115  1.00                 N  
ATOM    745  CA  VAL   119     137.702 174.653 125.233  1.00                 C  
ATOM    746  C   VAL   119     139.086 175.056 124.758  1.00                 C  
ATOM    747  O   VAL   119     139.887 175.589 125.533  1.00                 O  
ATOM    748  CB  VAL   119     137.811 173.588 126.340  1.00                 C  
ATOM    749  CG1 VAL   119     136.433 173.243 126.884  1.00                 C  
ATOM    750  CG2 VAL   119     138.508 172.343 125.815  1.00                 C  
ATOM    751  N   TYR   120     139.388 174.825 123.491  1.00                 N  
ATOM    752  CA  TYR   120     140.703 175.108 122.948  1.00                 C  
ATOM    753  C   TYR   120     140.656 176.384 122.117  1.00                 C  
ATOM    754  O   TYR   120     139.618 176.763 121.574  1.00                 O  
ATOM    755  CB  TYR   120     141.200 173.931 122.106  1.00                 C  
ATOM    756  CG  TYR   120     141.504 172.687 122.911  1.00                 C  
ATOM    757  OH  TYR   120     142.324 169.263 125.123  1.00                 O  
ATOM    758  CZ  TYR   120     142.054 170.397 124.391  1.00                 C  
ATOM    759  CD1 TYR   120     140.519 171.738 123.152  1.00                 C  
ATOM    760  CE1 TYR   120     140.788 170.598 123.887  1.00                 C  
ATOM    761  CD2 TYR   120     142.774 172.468 123.428  1.00                 C  
ATOM    762  CE2 TYR   120     143.061 171.334 124.165  1.00                 C  
ATOM    763  N   ILE   121     141.796 177.056 122.028  1.00                 N  
ATOM    764  CA  ILE   121     141.947 178.145 121.070  1.00                 C  
ATOM    765  C   ILE   121     142.320 177.500 119.741  1.00                 C  
ATOM    766  O   ILE   121     143.391 176.888 119.634  1.00                 O  
ATOM    767  CB  ILE   121     142.996 179.169 121.541  1.00                 C  
ATOM    768  CD1 ILE   121     143.645 180.642 123.518  1.00                 C  
ATOM    769  CG1 ILE   121     142.571 179.796 122.870  1.00                 C  
ATOM    770  CG2 ILE   121     143.232 180.221 120.468  1.00                 C  
ATOM    771  N   PRO   122     141.461 177.577 118.726  1.00                 N  
ATOM    772  CA  PRO   122     141.728 176.868 117.472  1.00                 C  
ATOM    773  C   PRO   122     143.038 177.309 116.845  1.00                 C  
ATOM    774  O   PRO   122     143.420 178.478 116.913  1.00                 O  
ATOM    775  CB  PRO   122     140.538 177.230 116.582  1.00                 C  
ATOM    776  CD  PRO   122     140.110 178.264 118.697  1.00                 C  
ATOM    777  CG  PRO   122     139.446 177.574 117.539  1.00                 C  
ATOM    778  N   ARG   123     143.749 176.353 116.253  1.00                 N  
ATOM    779  CA  ARG   123     144.972 176.678 115.535  1.00                 C  
ATOM    780  C   ARG   123     144.623 177.436 114.263  1.00                 C  
ATOM    781  O   ARG   123     143.856 176.945 113.428  1.00                 O  
ATOM    782  CB  ARG   123     145.761 175.406 115.217  1.00                 C  
ATOM    783  CD  ARG   123     147.865 174.362 114.332  1.00                 C  
ATOM    784  NE  ARG   123     149.158 174.588 113.692  1.00                 N  
ATOM    785  CG  ARG   123     147.098 175.658 114.540  1.00                 C  
ATOM    786  CZ  ARG   123     149.352 174.588 112.377  1.00                 C  
ATOM    787  NH1 ARG   123     150.564 174.802 111.885  1.00                 N  
ATOM    788  NH2 ARG   123     148.332 174.372 111.557  1.00                 N  
ATOM    789  N   GLY   124     145.158 178.641 114.124  1.00                 N  
ATOM    790  CA  GLY   124     144.792 179.500 113.018  1.00                 C  
ATOM    791  C   GLY   124     143.470 180.207 113.209  1.00                 C  
ATOM    792  O   GLY   124     142.864 180.676 112.241  1.00                 O  
ATOM    793  N   VAL   125     143.002 180.291 114.451  1.00                 N  
ATOM    794  CA  VAL   125     141.733 180.945 114.745  1.00                 C  
ATOM    795  C   VAL   125     141.766 182.373 114.226  1.00                 C  
ATOM    796  O   VAL   125     142.764 183.086 114.372  1.00                 O  
ATOM    797  CB  VAL   125     141.422 180.922 116.253  1.00                 C  
ATOM    798  CG1 VAL   125     142.411 181.793 117.014  1.00                 C  
ATOM    799  CG2 VAL   125     139.995 181.381 116.510  1.00                 C  
ATOM    800  N   SER   126     140.662 182.797 113.623  1.00                 N  
ATOM    801  CA  SER   126     140.578 184.097 112.972  1.00                 C  
ATOM    802  C   SER   126     139.305 184.811 113.386  1.00                 C  
ATOM    803  O   SER   126     138.356 184.929 112.607  1.00                 O  
ATOM    804  CB  SER   126     140.635 183.939 111.451  1.00                 C  
ATOM    805  OG  SER   126     141.858 183.351 111.044  1.00                 O  
ATOM    806  N   VAL   127     139.264 185.290 114.620  1.00                 N  
ATOM    807  CA  VAL   127     138.110 186.034 115.108  1.00                 C  
ATOM    808  C   VAL   127     138.476 187.503 115.223  1.00                 C  
ATOM    809  O   VAL   127     139.473 187.865 115.857  1.00                 O  
ATOM    810  CB  VAL   127     137.615 185.485 116.459  1.00                 C  
ATOM    811  CG1 VAL   127     136.447 186.313 116.974  1.00                 C  
ATOM    812  CG2 VAL   127     137.219 184.023 116.327  1.00                 C  
ATOM    813  N   PRO   128     137.669 188.356 114.597  1.00                 N  
ATOM    814  CA  PRO   128     137.943 189.784 114.611  1.00                 C  
ATOM    815  C   PRO   128     137.979 190.290 116.047  1.00                 C  
ATOM    816  O   PRO   128     137.193 189.851 116.891  1.00                 O  
ATOM    817  CB  PRO   128     136.785 190.391 113.817  1.00                 C  
ATOM    818  CD  PRO   128     136.462 188.021 113.737  1.00                 C  
ATOM    819  CG  PRO   128     136.315 189.283 112.935  1.00                 C  
ATOM    820  N   ALA   129     138.910 191.204 116.326  1.00                 N  
ATOM    821  CA  ALA   129     139.095 191.683 117.691  1.00                 C  
ATOM    822  C   ALA   129     137.825 192.309 118.245  1.00                 C  
ATOM    823  O   ALA   129     137.523 192.154 119.433  1.00                 O  
ATOM    824  CB  ALA   129     140.234 192.690 117.750  1.00                 C  
ATOM    825  N   LEU   130     137.077 193.018 117.406  1.00                 N  
ATOM    826  CA  LEU   130     135.841 193.673 117.804  1.00                 C  
ATOM    827  C   LEU   130     134.727 193.145 116.919  1.00                 C  
ATOM    828  O   LEU   130     134.823 193.215 115.691  1.00                 O  
ATOM    829  CB  LEU   130     135.981 195.193 117.695  1.00                 C  
ATOM    830  CG  LEU   130     137.071 195.837 118.555  1.00                 C  
ATOM    831  CD1 LEU   130     137.184 197.323 118.254  1.00                 C  
ATOM    832  CD2 LEU   130     136.790 195.615 120.033  1.00                 C  
ATOM    833  N   ASP   131     133.682 192.607 117.542  1.00                 N  
ATOM    834  CA  ASP   131     132.605 191.984 116.791  1.00                 C  
ATOM    835  C   ASP   131     131.922 193.000 115.883  1.00                 C  
ATOM    836  O   ASP   131     131.804 194.181 116.212  1.00                 O  
ATOM    837  CB  ASP   131     131.586 191.352 117.741  1.00                 C  
ATOM    838  CG  ASP   131     132.122 190.113 118.430  1.00                 C  
ATOM    839  OD1 ASP   131     133.189 189.616 118.013  1.00                 O  
ATOM    840  OD2 ASP   131     131.475 189.639 119.388  1.00                 O  
ATOM    841  N   LYS   132     131.474 192.522 114.728  1.00                 N  
ATOM    842  CA  LYS   132     130.830 193.360 113.726  1.00                 C  
ATOM    843  C   LYS   132     129.324 193.134 113.687  1.00                 C  
ATOM    844  O   LYS   132     128.640 193.617 112.783  1.00                 O  
ATOM    845  CB  LYS   132     131.429 193.097 112.343  1.00                 C  
ATOM    846  CD  LYS   132     133.232 194.839 112.470  1.00                 C  
ATOM    847  CE  LYS   132     134.710 195.128 112.268  1.00                 C  
ATOM    848  CG  LYS   132     132.922 193.367 112.251  1.00                 C  
ATOM    849  NZ  LYS   132     135.046 196.546 112.576  1.00                 N  
ATOM    850  N   ASP   133     128.795 192.400 114.661  1.00                 N  
ATOM    851  CA  ASP   133     127.356 192.193 114.737  1.00                 C  
ATOM    852  C   ASP   133     126.684 193.050 115.805  1.00                 C  
ATOM    853  O   ASP   133     125.515 192.800 116.123  1.00                 O  
ATOM    854  CB  ASP   133     127.040 190.721 115.008  1.00                 C  
ATOM    855  CG  ASP   133     127.568 190.249 116.348  1.00                 C  
ATOM    856  OD1 ASP   133     128.229 191.050 117.042  1.00                 O  
ATOM    857  OD2 ASP   133     127.321 189.078 116.705  1.00                 O  
ATOM    858  N   CYS   134     127.367 194.041 116.368  1.00                 N  
ATOM    859  CA  CYS   134     126.753 194.856 117.407  1.00                 C  
ATOM    860  C   CYS   134     126.317 196.174 116.788  1.00                 C  
ATOM    861  O   CYS   134     127.098 196.836 116.096  1.00                 O  
ATOM    862  CB  CYS   134     127.730 195.075 118.564  1.00                 C  
ATOM    863  SG  CYS   134     128.217 193.563 119.426  1.00                 S  
ATOM    864  N   LEU   135     125.073 196.561 117.034  1.00                 N  
ATOM    865  CA  LEU   135     124.568 197.850 116.577  1.00                 C  
ATOM    866  C   LEU   135     124.748 198.887 117.679  1.00                 C  
ATOM    867  O   LEU   135     123.945 198.957 118.613  1.00                 O  
ATOM    868  CB  LEU   135     123.098 197.735 116.169  1.00                 C  
ATOM    869  CG  LEU   135     122.783 196.755 115.037  1.00                 C  
ATOM    870  CD1 LEU   135     121.283 196.672 114.799  1.00                 C  
ATOM    871  CD2 LEU   135     123.500 197.161 113.759  1.00                 C  
ATOM    872  N   TRP   136     125.801 199.692 117.570  1.00                 N  
ATOM    873  CA  TRP   136     126.174 200.602 118.636  1.00                 C  
ATOM    874  C   TRP   136     125.377 201.896 118.534  1.00                 C  
ATOM    875  O   TRP   136     125.043 202.374 117.446  1.00                 O  
ATOM    876  CB  TRP   136     127.675 200.894 118.590  1.00                 C  
ATOM    877  CG  TRP   136     128.527 199.714 118.945  1.00                 C  
ATOM    878  CD1 TRP   136     129.174 198.880 118.079  1.00                 C  
ATOM    879  NE1 TRP   136     129.857 197.911 118.773  1.00                 N  
ATOM    880  CD2 TRP   136     128.824 199.234 120.262  1.00                 C  
ATOM    881  CE2 TRP   136     129.656 198.109 120.117  1.00                 C  
ATOM    882  CH2 TRP   136     129.774 197.816 122.457  1.00                 C  
ATOM    883  CZ2 TRP   136     130.138 197.391 121.210  1.00                 C  
ATOM    884  CE3 TRP   136     128.468 199.647 121.549  1.00                 C  
ATOM    885  CZ3 TRP   136     128.948 198.932 122.630  1.00                 C  
ATOM    886  N   GLU   137     125.084 202.472 119.692  1.00                 N  
ATOM    887  CA  GLU   137     124.435 203.770 119.766  1.00                 C  
ATOM    888  C   GLU   137     125.480 204.855 119.567  1.00                 C  
ATOM    889  O   GLU   137     126.313 205.097 120.443  1.00                 O  
ATOM    890  CB  GLU   137     123.714 203.933 121.106  1.00                 C  
ATOM    891  CD  GLU   137     122.223 205.351 122.570  1.00                 C  
ATOM    892  CG  GLU   137     122.941 205.235 121.240  1.00                 C  
ATOM    893  OE1 GLU   137     122.205 204.356 123.324  1.00                 O  
ATOM    894  OE2 GLU   137     121.678 206.438 122.858  1.00                 O  
ATOM    895  N   PHE   138     125.434 205.507 118.410  1.00                 N  
ATOM    896  CA  PHE   138     126.416 206.523 118.062  1.00                 C  
ATOM    897  C   PHE   138     125.729 207.869 117.905  1.00                 C  
ATOM    898  O   PHE   138     124.732 207.985 117.181  1.00                 O  
ATOM    899  CB  PHE   138     127.155 206.137 116.779  1.00                 C  
ATOM    900  CG  PHE   138     128.193 207.136 116.353  1.00                 C  
ATOM    901  CZ  PHE   138     130.109 208.986 115.561  1.00                 C  
ATOM    902  CD1 PHE   138     129.434 207.168 116.964  1.00                 C  
ATOM    903  CE1 PHE   138     130.389 208.087 116.572  1.00                 C  
ATOM    904  CD2 PHE   138     127.928 208.042 115.343  1.00                 C  
ATOM    905  CE2 PHE   138     128.883 208.961 114.951  1.00                 C  
ATOM    906  N   GLN   139     126.275 208.869 118.588  1.00                 N  
ATOM    907  CA  GLN   139     125.807 210.246 118.548  1.00                 C  
ATOM    908  C   GLN   139     126.944 211.091 117.989  1.00                 C  
ATOM    909  O   GLN   139     128.042 211.091 118.551  1.00                 O  
ATOM    910  CB  GLN   139     125.377 210.706 119.942  1.00                 C  
ATOM    911  CD  GLN   139     124.328 212.512 121.364  1.00                 C  
ATOM    912  CG  GLN   139     124.824 212.122 119.985  1.00                 C  
ATOM    913  OE1 GLN   139     123.800 211.680 122.102  1.00                 O  
ATOM    914  NE2 GLN   139     124.498 213.781 121.715  1.00                 N  
ATOM    915  N   PRO   140     126.747 211.819 116.893  1.00                 N  
ATOM    916  CA  PRO   140     127.796 212.723 116.410  1.00                 C  
ATOM    917  C   PRO   140     128.051 213.840 117.410  1.00                 C  
ATOM    918  O   PRO   140     127.254 214.109 118.310  1.00                 O  
ATOM    919  CB  PRO   140     127.241 213.263 115.091  1.00                 C  
ATOM    920  CD  PRO   140     125.615 211.722 115.934  1.00                 C  
ATOM    921  CG  PRO   140     126.230 212.250 114.668  1.00                 C  
ATOM    922  N   ASN   141     129.189 214.510 117.238  1.00                 N  
ATOM    923  CA  ASN   141     129.486 215.665 118.078  1.00                 C  
ATOM    924  C   ASN   141     128.479 216.797 117.933  1.00                 C  
ATOM    925  O   ASN   141     128.428 217.650 118.825  1.00                 O  
ATOM    926  CB  ASN   141     130.890 216.196 117.782  1.00                 C  
ATOM    927  CG  ASN   141     131.036 216.693 116.357  1.00                 C  
ATOM    928  OD1 ASN   141     130.046 216.987 115.687  1.00                 O  
ATOM    929  ND2 ASN   141     132.275 216.789 115.889  1.00                 N  
ATOM    930  N   LYS   142     127.726 216.855 116.833  1.00                 N  
ATOM    931  CA  LYS   142     126.725 217.891 116.589  1.00                 C  
ATOM    932  C   LYS   142     127.369 219.261 116.382  1.00                 C  
ATOM    933  O   LYS   142     126.672 220.262 116.185  1.00                 O  
ATOM    934  CB  LYS   142     125.729 217.957 117.748  1.00                 C  
ATOM    935  CD  LYS   142     123.879 216.862 119.044  1.00                 C  
ATOM    936  CE  LYS   142     123.032 215.611 119.208  1.00                 C  
ATOM    937  CG  LYS   142     124.865 216.716 117.896  1.00                 C  
ATOM    938  NZ  LYS   142     122.096 215.720 120.361  1.00                 N  
ATOM    939  N   PHE   143     127.885 219.866 117.446  1.00                 N  
ATOM    940  CA  PHE   143     128.500 221.182 117.312  1.00                 C  
ATOM    941  C   PHE   143     130.001 221.219 117.095  1.00                 C  
ATOM    942  O   PHE   143     130.608 222.279 116.917  1.00                 O  
ATOM    943  CB  PHE   143     128.208 222.038 118.546  1.00                 C  
ATOM    944  CG  PHE   143     126.762 222.414 118.695  1.00                 C  
ATOM    945  CZ  PHE   143     124.085 223.114 118.965  1.00                 C  
ATOM    946  CD1 PHE   143     125.943 221.735 119.580  1.00                 C  
ATOM    947  CE1 PHE   143     124.612 222.081 119.717  1.00                 C  
ATOM    948  CD2 PHE   143     126.220 223.446 117.949  1.00                 C  
ATOM    949  CE2 PHE   143     124.888 223.791 118.086  1.00                 C  
ATOM    950  N   VAL   144     130.625 220.046 117.108  1.00                 N  
ATOM    951  CA  VAL   144     132.060 219.932 116.881  1.00                 C  
ATOM    952  C   VAL   144     132.321 219.991 115.379  1.00                 C  
ATOM    953  O   VAL   144     133.448 220.190 114.917  1.00                 O  
ATOM    954  CB  VAL   144     132.627 218.638 117.493  1.00                 C  
ATOM    955  CG1 VAL   144     134.082 218.452 117.092  1.00                 C  
ATOM    956  CG2 VAL   144     132.487 218.659 119.008  1.00                 C  
ATOM    957  N   GLU   145     131.259 219.814 114.599  1.00                 N  
ATOM    958  CA  GLU   145     131.350 219.839 113.138  1.00                 C  
ATOM    959  C   GLU   145     132.071 221.069 112.595  1.00                 C  
ATOM    960  O   GLU   145     131.796 222.211 112.975  1.00                 O  
ATOM    961  CB  GLU   145     129.955 219.769 112.513  1.00                 C  
ATOM    962  CD  GLU   145     128.562 219.608 110.412  1.00                 C  
ATOM    963  CG  GLU   145     129.958 219.715 110.994  1.00                 C  
ATOM    964  OE1 GLU   145     127.589 219.628 111.196  1.00                 O  
ATOM    965  OE2 GLU   145     128.441 219.504 109.174  1.00                 O  
ATOM    966  N   GLY   146     133.014 220.835 111.688  1.00                 N  
ATOM    967  CA  GLY   146     133.764 221.918 111.076  1.00                 C  
ATOM    968  C   GLY   146     134.114 221.593 109.630  1.00                 C  
ATOM    969  O   GLY   146     134.114 220.438 109.197  1.00                 O  
ATOM    970  N   ASP   147     134.419 222.637 108.865  1.00                 N  
ATOM    971  CA  ASP   147     134.805 222.481 107.473  1.00                 C  
ATOM    972  C   ASP   147     136.217 221.899 107.439  1.00                 C  
ATOM    973  O   ASP   147     136.804 221.653 106.382  1.00                 O  
ATOM    974  CB  ASP   147     134.726 223.823 106.742  1.00                 C  
ATOM    975  CG  ASP   147     135.719 224.836 107.275  1.00                 C  
ATOM    976  OD1 ASP   147     136.504 224.480 108.179  1.00                 O  
ATOM    977  OD2 ASP   147     135.712 225.987 106.789  1.00                 O  
ATOM    978  N   THR   148     136.709 221.661 108.737  1.00                 N  
ATOM    979  CA  THR   148     138.094 221.121 108.806  1.00                 C  
ATOM    980  C   THR   148     138.280 220.288 110.079  1.00                 C  
ATOM    981  O   THR   148     137.938 220.780 111.169  1.00                 O  
ATOM    982  CB  THR   148     139.142 222.248 108.764  1.00                 C  
ATOM    983  OG1 THR   148     138.982 223.008 107.559  1.00                 O  
ATOM    984  CG2 THR   148     140.548 221.670 108.791  1.00                 C  
ATOM    985  N   ILE   149     138.817 219.075 109.922  1.00                 N  
ATOM    986  CA  ILE   149     139.103 218.161 111.018  1.00                 C  
ATOM    987  C   ILE   149     140.540 217.686 110.887  1.00                 C  
ATOM    988  O   ILE   149     141.060 217.486 109.787  1.00                 O  
ATOM    989  CB  ILE   149     138.121 216.975 111.034  1.00                 C  
ATOM    990  CD1 ILE   149     137.245 215.114 112.540  1.00                 C  
ATOM    991  CG1 ILE   149     138.357 216.105 112.271  1.00                 C  
ATOM    992  CG2 ILE   149     138.234 216.172 109.747  1.00                 C  
ATOM    993  N   THR   150     141.181 217.507 112.039  1.00                 N  
ATOM    994  CA  THR   150     142.560 217.056 112.100  1.00                 C  
ATOM    995  C   THR   150     142.644 215.820 112.979  1.00                 C  
ATOM    996  O   THR   150     141.671 215.423 113.626  1.00                 O  
ATOM    997  CB  THR   150     143.492 218.159 112.635  1.00                 C  
ATOM    998  OG1 THR   150     143.155 218.455 113.996  1.00                 O  
ATOM    999  CG2 THR   150     143.342 219.429 111.810  1.00                 C  
ATOM   1000  N   GLY   151     143.828 215.214 112.995  1.00                 N  
ATOM   1001  CA  GLY   151     144.075 214.000 113.747  1.00                 C  
ATOM   1002  C   GLY   151     143.872 214.171 115.234  1.00                 C  
ATOM   1003  O   GLY   151     144.293 215.175 115.810  1.00                 O  
ATOM   1004  N   GLY   152     143.219 213.199 115.867  1.00                 N  
ATOM   1005  CA  GLY   152     142.897 213.283 117.272  1.00                 C  
ATOM   1006  C   GLY   152     141.586 213.964 117.584  1.00                 C  
ATOM   1007  O   GLY   152     141.142 213.911 118.737  1.00                 O  
ATOM   1008  N   ASP   153     140.948 214.601 116.610  1.00                 N  
ATOM   1009  CA  ASP   153     139.662 215.241 116.812  1.00                 C  
ATOM   1010  C   ASP   153     138.590 214.194 117.076  1.00                 C  
ATOM   1011  O   ASP   153     138.646 213.078 116.558  1.00                 O  
ATOM   1012  CB  ASP   153     139.292 216.095 115.598  1.00                 C  
ATOM   1013  CG  ASP   153     140.152 217.338 115.475  1.00                 C  
ATOM   1014  OD1 ASP   153     140.863 217.666 116.448  1.00                 O  
ATOM   1015  OD2 ASP   153     140.115 217.983 114.407  1.00                 O  
ATOM   1016  N   LEU   154     137.602 214.568 117.886  1.00                 N  
ATOM   1017  CA  LEU   154     136.491 213.683 118.211  1.00                 C  
ATOM   1018  C   LEU   154     135.271 214.115 117.414  1.00                 C  
ATOM   1019  O   LEU   154     134.849 215.275 117.456  1.00                 O  
ATOM   1020  CB  LEU   154     136.210 213.706 119.715  1.00                 C  
ATOM   1021  CG  LEU   154     137.358 213.269 120.626  1.00                 C  
ATOM   1022  CD1 LEU   154     136.971 213.420 122.089  1.00                 C  
ATOM   1023  CD2 LEU   154     137.762 211.832 120.331  1.00                 C  
ATOM   1024  N   TYR   155     134.701 213.185 116.649  1.00                 N  
ATOM   1025  CA  TYR   155     133.535 213.522 115.845  1.00                 C  
ATOM   1026  C   TYR   155     132.271 212.802 116.276  1.00                 C  
ATOM   1027  O   TYR   155     131.260 212.896 115.573  1.00                 O  
ATOM   1028  CB  TYR   155     133.795 213.216 114.369  1.00                 C  
ATOM   1029  CG  TYR   155     134.152 211.772 114.096  1.00                 C  
ATOM   1030  OH  TYR   155     135.118 207.797 113.347  1.00                 O  
ATOM   1031  CZ  TYR   155     134.800 209.113 113.595  1.00                 C  
ATOM   1032  CD1 TYR   155     133.161 210.811 113.942  1.00                 C  
ATOM   1033  CE1 TYR   155     133.478 209.489 113.693  1.00                 C  
ATOM   1034  CD2 TYR   155     135.479 211.375 113.994  1.00                 C  
ATOM   1035  CE2 TYR   155     135.815 210.057 113.745  1.00                 C  
ATOM   1036  N   ALA   156     132.291 212.103 117.403  1.00                 N  
ATOM   1037  CA  ALA   156     131.096 211.451 117.901  1.00                 C  
ATOM   1038  C   ALA   156     131.459 210.481 119.000  1.00                 C  
ATOM   1039  O   ALA   156     132.611 210.066 119.139  1.00                 O  
ATOM   1040  CB  ALA   156     130.371 210.738 116.770  1.00                 C  
ATOM   1041  N   THR   157     130.449 210.130 119.788  1.00                 N  
ATOM   1042  CA  THR   157     130.638 209.309 120.976  1.00                 C  
ATOM   1043  C   THR   157     129.713 208.108 120.875  1.00                 C  
ATOM   1044  O   THR   157     128.552 208.251 120.477  1.00                 O  
ATOM   1045  CB  THR   157     130.365 210.108 122.264  1.00                 C  
ATOM   1046  OG1 THR   157     131.256 211.228 122.333  1.00                 O  
ATOM   1047  CG2 THR   157     130.585 209.235 123.489  1.00                 C  
ATOM   1048  N   VAL   158     130.220 206.935 121.227  1.00                 N  
ATOM   1049  CA  VAL   158     129.410 205.726 121.278  1.00                 C  
ATOM   1050  C   VAL   158     129.041 205.484 122.728  1.00                 C  
ATOM   1051  O   VAL   158     129.898 205.547 123.616  1.00                 O  
ATOM   1052  CB  VAL   158     130.154 204.522 120.671  1.00                 C  
ATOM   1053  CG1 VAL   158     129.315 203.259 120.796  1.00                 C  
ATOM   1054  CG2 VAL   158     130.504 204.791 119.215  1.00                 C  
ATOM   1055  N   PHE   159     127.766 205.216 122.978  1.00                 N  
ATOM   1056  CA  PHE   159     127.302 204.937 124.332  1.00                 C  
ATOM   1057  C   PHE   159     127.404 203.441 124.586  1.00                 C  
ATOM   1058  O   PHE   159     126.554 202.661 124.154  1.00                 O  
ATOM   1059  CB  PHE   159     125.868 205.437 124.521  1.00                 C  
ATOM   1060  CG  PHE   159     125.738 206.933 124.478  1.00                 C  
ATOM   1061  CZ  PHE   159     125.496 209.701 124.405  1.00                 C  
ATOM   1062  CD1 PHE   159     125.555 207.592 123.275  1.00                 C  
ATOM   1063  CE1 PHE   159     125.435 208.968 123.235  1.00                 C  
ATOM   1064  CD2 PHE   159     125.797 207.681 125.640  1.00                 C  
ATOM   1065  CE2 PHE   159     125.676 209.057 125.601  1.00                 C  
ATOM   1066  N   GLU   160     128.449 203.046 125.303  1.00                 N  
ATOM   1067  CA  GLU   160     128.708 201.642 125.584  1.00                 C  
ATOM   1068  C   GLU   160     127.966 201.273 126.857  1.00                 C  
ATOM   1069  O   GLU   160     127.083 200.412 126.829  1.00                 O  
ATOM   1070  CB  GLU   160     130.212 201.390 125.711  1.00                 C  
ATOM   1071  CD  GLU   160     132.078 199.711 125.997  1.00                 C  
ATOM   1072  CG  GLU   160     130.579 199.933 125.946  1.00                 C  
ATOM   1073  OE1 GLU   160     132.830 200.693 125.822  1.00                 O  
ATOM   1074  OE2 GLU   160     132.500 198.556 126.212  1.00                 O  
ATOM   1075  N   ASN   161     128.351 201.872 127.978  1.00                 N  
ATOM   1076  CA  ASN   161     127.704 201.598 129.255  1.00                 C  
ATOM   1077  C   ASN   161     127.627 202.848 130.121  1.00                 C  
ATOM   1078  O   ASN   161     127.968 203.944 129.668  1.00                 O  
ATOM   1079  CB  ASN   161     128.436 200.479 129.997  1.00                 C  
ATOM   1080  CG  ASN   161     129.862 200.851 130.353  1.00                 C  
ATOM   1081  OD1 ASN   161     130.125 201.954 130.832  1.00                 O  
ATOM   1082  ND2 ASN   161     130.789 199.929 130.120  1.00                 N  
ATOM   1083  N   THR   162     127.179 202.679 131.366  1.00                 N  
ATOM   1084  CA  THR   162     126.904 203.773 132.294  1.00                 C  
ATOM   1085  C   THR   162     128.158 204.487 132.782  1.00                 C  
ATOM   1086  O   THR   162     128.072 205.578 133.353  1.00                 O  
ATOM   1087  CB  THR   162     126.124 203.284 133.528  1.00                 C  
ATOM   1088  OG1 THR   162     126.888 202.285 134.215  1.00                 O  
ATOM   1089  CG2 THR   162     124.793 202.676 133.111  1.00                 C  
ATOM   1090  N   LEU   163     129.322 203.883 132.559  1.00                 N  
ATOM   1091  CA  LEU   163     130.564 204.378 133.137  1.00                 C  
ATOM   1092  C   LEU   163     131.454 205.101 132.133  1.00                 C  
ATOM   1093  O   LEU   163     131.803 206.266 132.338  1.00                 O  
ATOM   1094  CB  LEU   163     131.358 203.230 133.764  1.00                 C  
ATOM   1095  CG  LEU   163     131.033 202.897 135.221  1.00                 C  
ATOM   1096  CD1 LEU   163     129.563 202.538 135.376  1.00                 C  
ATOM   1097  CD2 LEU   163     131.911 201.761 135.722  1.00                 C  
ATOM   1098  N   MET   164     131.825 204.429 131.052  1.00                 N  
ATOM   1099  CA  MET   164     132.832 204.932 130.126  1.00                 C  
ATOM   1100  C   MET   164     132.164 205.284 128.806  1.00                 C  
ATOM   1101  O   MET   164     131.552 204.427 128.161  1.00                 O  
ATOM   1102  CB  MET   164     133.940 203.896 129.925  1.00                 C  
ATOM   1103  SD  MET   164     135.490 204.889 131.996  1.00                 S  
ATOM   1104  CE  MET   164     136.799 205.215 130.818  1.00                 C  
ATOM   1105  CG  MET   164     134.658 203.499 131.204  1.00                 C  
ATOM   1106  N   ASN   165     132.277 206.544 128.402  1.00                 N  
ATOM   1107  CA  ASN   165     131.869 206.917 127.057  1.00                 C  
ATOM   1108  C   ASN   165     133.031 206.689 126.100  1.00                 C  
ATOM   1109  O   ASN   165     134.164 207.098 126.358  1.00                 O  
ATOM   1110  CB  ASN   165     131.388 208.369 127.026  1.00                 C  
ATOM   1111  CG  ASN   165     130.112 208.578 127.818  1.00                 C  
ATOM   1112  OD1 ASN   165     129.153 207.819 127.678  1.00                 O  
ATOM   1113  ND2 ASN   165     130.098 209.610 128.653  1.00                 N  
ATOM   1114  N   HIS   166     132.747 206.014 124.998  1.00                 N  
ATOM   1115  CA  HIS   166     133.770 205.628 124.037  1.00                 C  
ATOM   1116  C   HIS   166     133.826 206.673 122.935  1.00                 C  
ATOM   1117  O   HIS   166     132.977 206.682 122.037  1.00                 O  
ATOM   1118  CB  HIS   166     133.476 204.238 123.471  1.00                 C  
ATOM   1119  CG  HIS   166     134.531 203.729 122.538  1.00                 C  
ATOM   1120  ND1 HIS   166     135.720 203.193 122.981  1.00                 N  
ATOM   1121  CE1 HIS   166     136.459 202.828 121.917  1.00                 C  
ATOM   1122  CD2 HIS   166     134.677 203.626 121.093  1.00                 C  
ATOM   1123  NE2 HIS   166     135.839 203.085 120.782  1.00                 N  
ATOM   1124  N   LEU   167     134.814 207.555 123.012  1.00                 N  
ATOM   1125  CA  LEU   167     134.888 208.713 122.135  1.00                 C  
ATOM   1126  C   LEU   167     135.567 208.273 120.845  1.00                 C  
ATOM   1127  O   LEU   167     136.619 207.626 120.884  1.00                 O  
ATOM   1128  CB  LEU   167     135.644 209.855 122.818  1.00                 C  
ATOM   1129  CG  LEU   167     135.010 210.423 124.089  1.00                 C  
ATOM   1130  CD1 LEU   167     135.916 211.469 124.720  1.00                 C  
ATOM   1131  CD2 LEU   167     133.643 211.020 123.787  1.00                 C  
ATOM   1132  N   VAL   168     134.969 208.610 119.709  1.00                 N  
ATOM   1133  CA  VAL   168     135.497 208.189 118.418  1.00                 C  
ATOM   1134  C   VAL   168     136.387 209.306 117.890  1.00                 C  
ATOM   1135  O   VAL   168     135.917 210.408 117.580  1.00                 O  
ATOM   1136  CB  VAL   168     134.366 207.852 117.429  1.00                 C  
ATOM   1137  CG1 VAL   168     134.941 207.451 116.079  1.00                 C  
ATOM   1138  CG2 VAL   168     133.484 206.745 117.985  1.00                 C  
ATOM   1139  N   ALA   169     137.678 209.008 117.787  1.00                 N  
ATOM   1140  CA  ALA   169     138.677 209.966 117.350  1.00                 C  
ATOM   1141  C   ALA   169     139.048 209.705 115.894  1.00                 C  
ATOM   1142  O   ALA   169     139.016 208.571 115.410  1.00                 O  
ATOM   1143  CB  ALA   169     139.908 209.892 118.241  1.00                 C  
ATOM   1144  N   LEU   170     139.411 210.761 115.180  1.00                 N  
ATOM   1145  CA  LEU   170     140.016 210.613 113.874  1.00                 C  
ATOM   1146  C   LEU   170     141.374 209.962 114.042  1.00                 C  
ATOM   1147  O   LEU   170     142.165 210.419 114.876  1.00                 O  
ATOM   1148  CB  LEU   170     140.129 211.971 113.179  1.00                 C  
ATOM   1149  CG  LEU   170     140.695 211.960 111.757  1.00                 C  
ATOM   1150  CD1 LEU   170     139.754 211.231 110.810  1.00                 C  
ATOM   1151  CD2 LEU   170     140.944 213.378 111.267  1.00                 C  
ATOM   1152  N   PRO   171     141.681 208.910 113.296  1.00                 N  
ATOM   1153  CA  PRO   171     142.961 208.227 113.471  1.00                 C  
ATOM   1154  C   PRO   171     144.115 209.194 113.304  1.00                 C  
ATOM   1155  O   PRO   171     144.040 210.125 112.486  1.00                 O  
ATOM   1156  CB  PRO   171     142.961 207.155 112.379  1.00                 C  
ATOM   1157  CD  PRO   171     140.835 208.244 112.228  1.00                 C  
ATOM   1158  CG  PRO   171     141.516 206.911 112.096  1.00                 C  
ATOM   1159  N   PRO   172     145.190 209.024 114.071  1.00                 N  
ATOM   1160  CA  PRO   172     146.375 209.862 113.875  1.00                 C  
ATOM   1161  C   PRO   172     146.903 209.729 112.455  1.00                 C  
ATOM   1162  O   PRO   172     146.705 208.722 111.777  1.00                 O  
ATOM   1163  CB  PRO   172     147.378 209.331 114.902  1.00                 C  
ATOM   1164  CD  PRO   172     145.367 208.071 115.217  1.00                 C  
ATOM   1165  CG  PRO   172     146.534 208.678 115.945  1.00                 C  
ATOM   1166  N   ASP   173     147.586 210.780 112.007  1.00                 N  
ATOM   1167  CA  ASP   173     148.147 210.829 110.658  1.00                 C  
ATOM   1168  C   ASP   173     147.030 210.837 109.616  1.00                 C  
ATOM   1169  O   ASP   173     147.147 210.235 108.547  1.00                 O  
ATOM   1170  CB  ASP   173     149.087 209.644 110.425  1.00                 C  
ATOM   1171  CG  ASP   173     150.026 209.867 109.257  1.00                 C  
ATOM   1172  OD1 ASP   173     150.328 211.040 108.952  1.00                 O  
ATOM   1173  OD2 ASP   173     150.462 208.868 108.646  1.00                 O  
ATOM   1174  N   ALA   174     145.934 211.518 109.938  1.00                 N  
ATOM   1175  CA  ALA   174     144.838 211.701 109.000  1.00                 C  
ATOM   1176  C   ALA   174     144.223 213.068 109.249  1.00                 C  
ATOM   1177  O   ALA   174     144.180 213.527 110.394  1.00                 O  
ATOM   1178  CB  ALA   174     143.814 210.587 109.157  1.00                 C  
ATOM   1179  N   MET   175     143.762 213.712 108.182  1.00                 N  
ATOM   1180  CA  MET   175     143.209 215.059 108.271  1.00                 C  
ATOM   1181  C   MET   175     142.510 215.372 106.958  1.00                 C  
ATOM   1182  O   MET   175     142.682 214.667 105.959  1.00                 O  
ATOM   1183  CB  MET   175     144.313 216.072 108.578  1.00                 C  
ATOM   1184  SD  MET   175     146.742 217.255 107.963  1.00                 S  
ATOM   1185  CE  MET   175     147.582 216.199 109.141  1.00                 C  
ATOM   1186  CG  MET   175     145.361 216.200 107.484  1.00                 C  
ATOM   1187  N   GLY   176     141.715 216.427 106.964  1.00                 N  
ATOM   1188  CA  GLY   176     141.113 216.912 105.741  1.00                 C  
ATOM   1189  C   GLY   176     139.775 217.563 106.019  1.00                 C  
ATOM   1190  O   GLY   176     139.457 217.901 107.155  1.00                 O  
ATOM   1191  N   LYS   177     139.008 217.737 104.947  1.00                 N  
ATOM   1192  CA  LYS   177     137.683 218.337 105.005  1.00                 C  
ATOM   1193  C   LYS   177     136.636 217.239 105.119  1.00                 C  
ATOM   1194  O   LYS   177     136.743 216.208 104.450  1.00                 O  
ATOM   1195  CB  LYS   177     137.434 219.206 103.771  1.00                 C  
ATOM   1196  CD  LYS   177     138.020 221.255 102.444  1.00                 C  
ATOM   1197  CE  LYS   177     138.941 222.459 102.337  1.00                 C  
ATOM   1198  CG  LYS   177     138.339 220.424 103.676  1.00                 C  
ATOM   1199  NZ  LYS   177     138.672 223.256 101.108  1.00                 N  
ATOM   1200  N   ILE   178     135.624 217.469 105.954  1.00                 N  
ATOM   1201  CA  ILE   178     134.592 216.460 106.174  1.00                 C  
ATOM   1202  C   ILE   178     133.603 216.481 105.021  1.00                 C  
ATOM   1203  O   ILE   178     133.044 217.530 104.683  1.00                 O  
ATOM   1204  CB  ILE   178     133.867 216.677 107.515  1.00                 C  
ATOM   1205  CD1 ILE   178     134.280 216.960 110.015  1.00                 C  
ATOM   1206  CG1 ILE   178     134.846 216.524 108.681  1.00                 C  
ATOM   1207  CG2 ILE   178     132.684 215.730 107.641  1.00                 C  
ATOM   1208  N   THR   179     133.368 215.317 104.415  1.00                 N  
ATOM   1209  CA  THR   179     132.444 215.226 103.295  1.00                 C  
ATOM   1210  C   THR   179     131.146 214.519 103.641  1.00                 C  
ATOM   1211  O   THR   179     130.138 214.737 102.956  1.00                 O  
ATOM   1212  CB  THR   179     133.080 214.499 102.096  1.00                 C  
ATOM   1213  OG1 THR   179     133.422 213.159 102.472  1.00                 O  
ATOM   1214  CG2 THR   179     134.345 215.216 101.648  1.00                 C  
ATOM   1215  N   TYR   180     131.135 213.677 104.669  1.00                 N  
ATOM   1216  CA  TYR   180     129.919 212.989 105.097  1.00                 C  
ATOM   1217  C   TYR   180     129.988 212.826 106.603  1.00                 C  
ATOM   1218  O   TYR   180     131.048 212.496 107.137  1.00                 O  
ATOM   1219  CB  TYR   180     129.785 211.643 104.383  1.00                 C  
ATOM   1220  CG  TYR   180     128.534 210.876 104.749  1.00                 C  
ATOM   1221  OH  TYR   180     125.085 208.779 105.745  1.00                 O  
ATOM   1222  CZ  TYR   180     126.227 209.472 105.416  1.00                 C  
ATOM   1223  CD1 TYR   180     127.307 211.210 104.190  1.00                 C  
ATOM   1224  CE1 TYR   180     126.159 210.515 104.519  1.00                 C  
ATOM   1225  CD2 TYR   180     128.585 209.822 105.651  1.00                 C  
ATOM   1226  CE2 TYR   180     127.447 209.116 105.992  1.00                 C  
ATOM   1227  N   ILE   181     128.873 213.063 107.285  1.00                 N  
ATOM   1228  CA  ILE   181     128.720 212.704 108.686  1.00                 C  
ATOM   1229  C   ILE   181     127.469 211.848 108.821  1.00                 C  
ATOM   1230  O   ILE   181     126.382 212.246 108.388  1.00                 O  
ATOM   1231  CB  ILE   181     128.649 213.953 109.584  1.00                 C  
ATOM   1232  CD1 ILE   181     129.853 216.133 110.126  1.00                 C  
ATOM   1233  CG1 ILE   181     129.924 214.786 109.441  1.00                 C  
ATOM   1234  CG2 ILE   181     128.391 213.556 111.029  1.00                 C  
ATOM   1235  N   ALA   182     127.629 210.671 109.402  1.00                 N  
ATOM   1236  CA  ALA   182     126.478 209.819 109.652  1.00                 C  
ATOM   1237  C   ALA   182     125.507 210.491 110.619  1.00                 C  
ATOM   1238  O   ALA   182     125.933 211.105 111.599  1.00                 O  
ATOM   1239  CB  ALA   182     126.924 208.473 110.202  1.00                 C  
ATOM   1240  N   PRO   183     124.209 210.389 110.364  1.00                 N  
ATOM   1241  CA  PRO   183     123.224 210.955 111.283  1.00                 C  
ATOM   1242  C   PRO   183     123.157 210.130 112.554  1.00                 C  
ATOM   1243  O   PRO   183     123.635 208.986 112.579  1.00                 O  
ATOM   1244  CB  PRO   183     121.912 210.901 110.498  1.00                 C  
ATOM   1245  CD  PRO   183     123.538 209.767 109.158  1.00                 C  
ATOM   1246  CG  PRO   183     122.088 209.760 109.553  1.00                 C  
ATOM   1247  N   ALA   184     122.583 210.664 113.631  1.00                 N  
ATOM   1248  CA  ALA   184     122.447 209.866 114.851  1.00                 C  
ATOM   1249  C   ALA   184     121.693 208.579 114.572  1.00                 C  
ATOM   1250  O   ALA   184     120.698 208.564 113.847  1.00                 O  
ATOM   1251  CB  ALA   184     121.740 210.668 115.933  1.00                 C  
ATOM   1252  N   GLY   185     122.182 207.489 115.153  1.00                 N  
ATOM   1253  CA  GLY   185     121.548 206.206 114.924  1.00                 C  
ATOM   1254  C   GLY   185     122.361 205.026 115.405  1.00                 C  
ATOM   1255  O   GLY   185     123.365 205.201 116.095  1.00                 O  
ATOM   1256  N   GLN   186     121.938 203.815 115.052  1.00                 N  
ATOM   1257  CA  GLN   186     122.615 202.598 115.476  1.00                 C  
ATOM   1258  C   GLN   186     123.459 202.069 114.329  1.00                 C  
ATOM   1259  O   GLN   186     122.929 201.700 113.276  1.00                 O  
ATOM   1260  CB  GLN   186     121.598 201.553 115.939  1.00                 C  
ATOM   1261  CD  GLN   186     121.558 202.213 118.376  1.00                 C  
ATOM   1262  CG  GLN   186     120.745 201.996 117.116  1.00                 C  
ATOM   1263  OE1 GLN   186     122.202 201.292 118.878  1.00                 O  
ATOM   1264  NE2 GLN   186     121.532 203.437 118.892  1.00                 N  
ATOM   1265  N   TYR   187     124.768 202.029 114.541  1.00                 N  
ATOM   1266  CA  TYR   187     125.713 201.593 113.524  1.00                 C  
ATOM   1267  C   TYR   187     126.593 200.500 114.104  1.00                 C  
ATOM   1268  O   TYR   187     126.896 200.501 115.297  1.00                 O  
ATOM   1269  CB  TYR   187     126.550 202.774 113.029  1.00                 C  
ATOM   1270  CG  TYR   187     125.739 203.868 112.372  1.00                 C  
ATOM   1271  OH  TYR   187     123.504 206.882 110.579  1.00                 O  
ATOM   1272  CZ  TYR   187     124.244 205.884 111.171  1.00                 C  
ATOM   1273  CD1 TYR   187     125.178 204.889 113.128  1.00                 C  
ATOM   1274  CE1 TYR   187     124.434 205.892 112.536  1.00                 C  
ATOM   1275  CD2 TYR   187     125.536 203.875 110.998  1.00                 C  
ATOM   1276  CE2 TYR   187     124.796 204.870 110.388  1.00                 C  
ATOM   1277  N   SER   188     126.996 199.563 113.258  1.00                 N  
ATOM   1278  CA  SER   188     127.960 198.552 113.660  1.00                 C  
ATOM   1279  C   SER   188     129.352 198.953 113.199  1.00                 C  
ATOM   1280  O   SER   188     129.542 199.966 112.525  1.00                 O  
ATOM   1281  CB  SER   188     127.573 197.186 113.090  1.00                 C  
ATOM   1282  OG  SER   188     127.722 197.160 111.681  1.00                 O  
ATOM   1283  N   LEU   189     130.334 198.128 113.565  1.00                 N  
ATOM   1284  CA  LEU   189     131.729 198.508 113.378  1.00                 C  
ATOM   1285  C   LEU   189     132.193 198.317 111.939  1.00                 C  
ATOM   1286  O   LEU   189     133.345 198.620 111.615  1.00                 O  
ATOM   1287  CB  LEU   189     132.633 197.705 114.315  1.00                 C  
ATOM   1288  CG  LEU   189     132.436 197.940 115.814  1.00                 C  
ATOM   1289  CD1 LEU   189     133.309 196.996 116.626  1.00                 C  
ATOM   1290  CD2 LEU   189     132.741 199.386 116.176  1.00                 C  
ATOM   1291  N   LYS   190     131.320 197.820 111.066  1.00                 N  
ATOM   1292  CA  LYS   190     131.668 197.657 109.664  1.00                 C  
ATOM   1293  C   LYS   190     131.115 198.766 108.784  1.00                 C  
ATOM   1294  O   LYS   190     131.374 198.758 107.575  1.00                 O  
ATOM   1295  CB  LYS   190     131.170 196.308 109.142  1.00                 C  
ATOM   1296  CD  LYS   190     129.231 194.823 108.564  1.00                 C  
ATOM   1297  CE  LYS   190     127.718 194.716 108.464  1.00                 C  
ATOM   1298  CG  LYS   190     129.656 196.196 109.056  1.00                 C  
ATOM   1299  NZ  LYS   190     127.286 193.366 108.008  1.00                 N  
ATOM   1300  N   ASP   191     130.358 199.706 109.343  1.00                 N  
ATOM   1301  CA  ASP   191     129.761 200.749 108.531  1.00                 C  
ATOM   1302  C   ASP   191     130.720 201.923 108.378  1.00                 C  
ATOM   1303  O   ASP   191     131.836 201.934 108.906  1.00                 O  
ATOM   1304  CB  ASP   191     128.440 201.217 109.146  1.00                 C  
ATOM   1305  CG  ASP   191     127.522 201.867 108.129  1.00                 C  
ATOM   1306  OD1 ASP   191     127.951 202.045 106.970  1.00                 O  
ATOM   1307  OD2 ASP   191     126.374 202.198 108.492  1.00                 O  
ATOM   1308  N   THR   192     130.267 202.928 107.639  1.00                 N  
ATOM   1309  CA  THR   192     131.019 204.155 107.413  1.00                 C  
ATOM   1310  C   THR   192     130.340 205.265 108.203  1.00                 C  
ATOM   1311  O   THR   192     129.144 205.528 108.024  1.00                 O  
ATOM   1312  CB  THR   192     131.095 204.502 105.915  1.00                 C  
ATOM   1313  OG1 THR   192     131.758 203.446 105.209  1.00                 O  
ATOM   1314  CG2 THR   192     131.876 205.791 105.706  1.00                 C  
ATOM   1315  N   VAL   193     131.088 205.893 109.100  1.00                 N  
ATOM   1316  CA  VAL   193     130.524 206.947 109.932  1.00                 C  
ATOM   1317  C   VAL   193     130.946 208.326 109.447  1.00                 C  
ATOM   1318  O   VAL   193     130.137 209.252 109.405  1.00                 O  
ATOM   1319  CB  VAL   193     130.924 206.775 111.409  1.00                 C  
ATOM   1320  CG1 VAL   193     130.424 207.949 112.237  1.00                 C  
ATOM   1321  CG2 VAL   193     130.385 205.463 111.958  1.00                 C  
ATOM   1322  N   ILE   194     132.209 208.492 109.059  1.00                 N  
ATOM   1323  CA  ILE   194     132.701 209.785 108.616  1.00                 C  
ATOM   1324  C   ILE   194     133.557 209.609 107.374  1.00                 C  
ATOM   1325  O   ILE   194     134.342 208.666 107.266  1.00                 O  
ATOM   1326  CB  ILE   194     133.496 210.497 109.726  1.00                 C  
ATOM   1327  CD1 ILE   194     134.363 212.793 110.417  1.00                 C  
ATOM   1328  CG1 ILE   194     133.874 211.913 109.287  1.00                 C  
ATOM   1329  CG2 ILE   194     134.718 209.679 110.115  1.00                 C  
ATOM   1330  N   GLU   195     133.383 210.526 106.427  1.00                 N  
ATOM   1331  CA  GLU   195     134.225 210.592 105.244  1.00                 C  
ATOM   1332  C   GLU   195     134.909 211.950 105.199  1.00                 C  
ATOM   1333  O   GLU   195     134.286 212.983 105.469  1.00                 O  
ATOM   1334  CB  GLU   195     133.396 210.347 103.982  1.00                 C  
ATOM   1335  CD  GLU   195     131.974 208.751 102.636  1.00                 C  
ATOM   1336  CG  GLU   195     132.779 208.960 103.903  1.00                 C  
ATOM   1337  OE1 GLU   195     130.949 209.443 102.463  1.00                 O  
ATOM   1338  OE2 GLU   195     132.368 207.896 101.816  1.00                 O  
ATOM   1339  N   LEU   196     136.195 211.937 104.875  1.00                 N  
ATOM   1340  CA  LEU   196     136.959 213.167 104.765  1.00                 C  
ATOM   1341  C   LEU   196     137.845 213.121 103.532  1.00                 C  
ATOM   1342  O   LEU   196     138.280 212.051 103.103  1.00                 O  
ATOM   1343  CB  LEU   196     137.798 213.391 106.025  1.00                 C  
ATOM   1344  CG  LEU   196     138.847 212.322 106.340  1.00                 C  
ATOM   1345  CD1 LEU   196     140.115 212.559 105.534  1.00                 C  
ATOM   1346  CD2 LEU   196     139.161 212.300 107.828  1.00                 C  
ATOM   1347  N   GLU   197     138.094 214.295 102.966  1.00                 N  
ATOM   1348  CA  GLU   197     138.861 214.443 101.743  1.00                 C  
ATOM   1349  C   GLU   197     140.093 215.300 101.989  1.00                 C  
ATOM   1350  O   GLU   197     140.008 216.414 102.512  1.00                 O  
ATOM   1351  CB  GLU   197     137.996 215.055 100.639  1.00                 C  
ATOM   1352  CD  GLU   197     137.801 215.751  98.219  1.00                 C  
ATOM   1353  CG  GLU   197     138.705 215.196  99.302  1.00                 C  
ATOM   1354  OE1 GLU   197     136.599 215.950  98.493  1.00                 O  
ATOM   1355  OE2 GLU   197     138.295 215.986  97.096  1.00                 O  
ATOM   1356  N   PHE   198     141.243 214.759 101.602  1.00                 N  
ATOM   1357  CA  PHE   198     142.514 215.470 101.678  1.00                 C  
ATOM   1358  C   PHE   198     143.144 215.417 100.297  1.00                 C  
ATOM   1359  O   PHE   198     143.384 214.324  99.778  1.00                 O  
ATOM   1360  CB  PHE   198     143.414 214.846 102.746  1.00                 C  
ATOM   1361  CG  PHE   198     144.726 215.555 102.923  1.00                 C  
ATOM   1362  CZ  PHE   198     147.157 216.863 103.249  1.00                 C  
ATOM   1363  CD1 PHE   198     144.779 216.806 103.513  1.00                 C  
ATOM   1364  CE1 PHE   198     145.986 217.459 103.676  1.00                 C  
ATOM   1365  CD2 PHE   198     145.907 214.972 102.500  1.00                 C  
ATOM   1366  CE2 PHE   198     147.114 215.625 102.664  1.00                 C  
ATOM   1367  N   GLN   199     143.345 216.589  99.691  1.00                 N  
ATOM   1368  CA  GLN   199     143.927 216.754  98.359  1.00                 C  
ATOM   1369  C   GLN   199     143.210 215.902  97.313  1.00                 C  
ATOM   1370  O   GLN   199     143.846 215.355  96.409  1.00                 O  
ATOM   1371  CB  GLN   199     145.416 216.401  98.377  1.00                 C  
ATOM   1372  CD  GLN   199     147.725 216.928  99.252  1.00                 C  
ATOM   1373  CG  GLN   199     146.253 217.286  99.286  1.00                 C  
ATOM   1374  OE1 GLN   199     148.095 215.814  98.882  1.00                 O  
ATOM   1375  NE2 GLN   199     148.572 217.875  99.640  1.00                 N  
ATOM   1376  N   GLY   200     141.884 215.818  97.402  1.00                 N  
ATOM   1377  CA  GLY   200     141.078 215.074  96.458  1.00                 C  
ATOM   1378  C   GLY   200     140.936 213.604  96.781  1.00                 C  
ATOM   1379  O   GLY   200     140.207 212.898  96.073  1.00                 O  
ATOM   1380  N   ILE   201     141.610 213.120  97.820  1.00                 N  
ATOM   1381  CA  ILE   201     141.558 211.712  98.192  1.00                 C  
ATOM   1382  C   ILE   201     140.583 211.542  99.348  1.00                 C  
ATOM   1383  O   ILE   201     140.749 212.144 100.415  1.00                 O  
ATOM   1384  CB  ILE   201     142.953 211.174  98.562  1.00                 C  
ATOM   1385  CD1 ILE   201     145.352 211.019  97.714  1.00                 C  
ATOM   1386  CG1 ILE   201     143.906 211.300  97.371  1.00                 C  
ATOM   1387  CG2 ILE   201     142.856 209.741  99.061  1.00                 C  
ATOM   1388  N   LYS   202     139.544 210.742  99.128  1.00                 N  
ATOM   1389  CA  LYS   202     138.487 210.528 100.109  1.00                 C  
ATOM   1390  C   LYS   202     138.810 209.284 100.919  1.00                 C  
ATOM   1391  O   LYS   202     139.165 208.245 100.349  1.00                 O  
ATOM   1392  CB  LYS   202     137.130 210.400  99.415  1.00                 C  
ATOM   1393  CD  LYS   202     135.318 211.470  98.046  1.00                 C  
ATOM   1394  CE  LYS   202     134.868 212.731  97.327  1.00                 C  
ATOM   1395  CG  LYS   202     136.670 211.668  98.712  1.00                 C  
ATOM   1396  NZ  LYS   202     133.562 212.541  96.637  1.00                 N  
ATOM   1397  N   LYS   203     138.696 209.392 102.238  1.00                 N  
ATOM   1398  CA  LYS   203     138.949 208.285 103.152  1.00                 C  
ATOM   1399  C   LYS   203     137.655 207.951 103.874  1.00                 C  
ATOM   1400  O   LYS   203     137.016 208.840 104.448  1.00                 O  
ATOM   1401  CB  LYS   203     140.063 208.647 104.137  1.00                 C  
ATOM   1402  CD  LYS   203     142.487 209.168 104.525  1.00                 C  
ATOM   1403  CE  LYS   203     143.833 209.437 103.871  1.00                 C  
ATOM   1404  CG  LYS   203     141.419 208.868 103.486  1.00                 C  
ATOM   1405  NZ  LYS   203     144.885 209.751 104.876  1.00                 N  
ATOM   1406  N   SER   204     137.266 206.680 103.838  1.00                 N  
ATOM   1407  CA  SER   204     136.059 206.227 104.514  1.00                 C  
ATOM   1408  C   SER   204     136.435 205.576 105.838  1.00                 C  
ATOM   1409  O   SER   204     137.153 204.573 105.863  1.00                 O  
ATOM   1410  CB  SER   204     135.281 205.254 103.626  1.00                 C  
ATOM   1411  OG  SER   204     134.779 205.906 102.472  1.00                 O  
ATOM   1412  N   TYR   205     135.947 206.150 106.932  1.00                 N  
ATOM   1413  CA  TYR   205     136.295 205.703 108.272  1.00                 C  
ATOM   1414  C   TYR   205     135.085 205.098 108.970  1.00                 C  
ATOM   1415  O   TYR   205     133.986 205.662 108.940  1.00                 O  
ATOM   1416  CB  TYR   205     136.856 206.864 109.095  1.00                 C  
ATOM   1417  CG  TYR   205     138.191 207.375 108.603  1.00                 C  
ATOM   1418  OH  TYR   205     141.855 208.791 107.238  1.00                 O  
ATOM   1419  CZ  TYR   205     140.644 208.321 107.691  1.00                 C  
ATOM   1420  CD1 TYR   205     138.259 208.389 107.655  1.00                 C  
ATOM   1421  CE1 TYR   205     139.475 208.862 107.199  1.00                 C  
ATOM   1422  CD2 TYR   205     139.379 206.842 109.087  1.00                 C  
ATOM   1423  CE2 TYR   205     140.604 207.303 108.642  1.00                 C  
ATOM   1424  N   THR   206     135.298 203.948 109.596  1.00                 N  
ATOM   1425  CA  THR   206     134.321 203.322 110.464  1.00                 C  
ATOM   1426  C   THR   206     134.611 203.710 111.911  1.00                 C  
ATOM   1427  O   THR   206     135.313 204.685 112.189  1.00                 O  
ATOM   1428  CB  THR   206     134.327 201.790 110.308  1.00                 C  
ATOM   1429  OG1 THR   206     133.194 201.233 110.987  1.00                 O  
ATOM   1430  CG2 THR   206     135.593 201.198 110.908  1.00                 C  
ATOM   1431  N   MET   207     134.063 202.942 112.852  1.00                 N  
ATOM   1432  CA  MET   207     134.279 203.253 114.258  1.00                 C  
ATOM   1433  C   MET   207     135.552 202.609 114.782  1.00                 C  
ATOM   1434  O   MET   207     135.913 202.794 115.950  1.00                 O  
ATOM   1435  CB  MET   207     133.083 202.799 115.097  1.00                 C  
ATOM   1436  SD  MET   207     130.475 203.145 115.966  1.00                 S  
ATOM   1437  CE  MET   207     130.057 201.499 115.398  1.00                 C  
ATOM   1438  CG  MET   207     131.803 203.572 114.824  1.00                 C  
ATOM   1439  N   LEU   208     136.246 201.851 113.942  1.00                 N  
ATOM   1440  CA  LEU   208     137.420 201.110 114.381  1.00                 C  
ATOM   1441  C   LEU   208     138.639 201.616 113.631  1.00                 C  
ATOM   1442  O   LEU   208     138.626 201.752 112.402  1.00                 O  
ATOM   1443  CB  LEU   208     137.220 199.609 114.159  1.00                 C  
ATOM   1444  CG  LEU   208     138.310 198.691 114.716  1.00                 C  
ATOM   1445  CD1 LEU   208     137.774 197.282 114.918  1.00                 C  
ATOM   1446  CD2 LEU   208     139.519 198.670 113.792  1.00                 C  
ATOM   1447  N   GLN   209     139.696 201.920 114.372  1.00                 N  
ATOM   1448  CA  GLN   209     140.956 202.338 113.790  1.00                 C  
ATOM   1449  C   GLN   209     142.011 201.292 114.121  1.00                 C  
ATOM   1450  O   GLN   209     141.869 200.533 115.086  1.00                 O  
ATOM   1451  CB  GLN   209     141.354 203.720 114.311  1.00                 C  
ATOM   1452  CD  GLN   209     142.038 205.145 116.281  1.00                 C  
ATOM   1453  CG  GLN   209     141.660 203.758 115.800  1.00                 C  
ATOM   1454  OE1 GLN   209     143.218 205.451 116.456  1.00                 O  
ATOM   1455  NE2 GLN   209     141.036 205.989 116.498  1.00                 N  
ATOM   1456  N   SER   210     143.050 201.239 113.301  1.00                 N  
ATOM   1457  CA  SER   210     144.121 200.270 113.466  1.00                 C  
ATOM   1458  C   SER   210     145.416 201.024 113.702  1.00                 C  
ATOM   1459  O   SER   210     145.752 201.962 112.974  1.00                 O  
ATOM   1460  CB  SER   210     144.215 199.362 112.238  1.00                 C  
ATOM   1461  OG  SER   210     143.040 198.585 112.087  1.00                 O  
ATOM   1462  N   TRP   211     146.147 200.608 114.731  1.00                 N  
ATOM   1463  CA  TRP   211     147.385 201.284 115.039  1.00                 C  
ATOM   1464  C   TRP   211     148.483 200.275 115.344  1.00                 C  
ATOM   1465  O   TRP   211     148.267 199.382 116.177  1.00                 O  
ATOM   1466  CB  TRP   211     147.195 202.238 116.220  1.00                 C  
ATOM   1467  CG  TRP   211     148.426 203.020 116.563  1.00                 C  
ATOM   1468  CD1 TRP   211     149.360 202.706 117.507  1.00                 C  
ATOM   1469  NE1 TRP   211     150.347 203.662 117.535  1.00                 N  
ATOM   1470  CD2 TRP   211     148.857 204.249 115.964  1.00                 C  
ATOM   1471  CE2 TRP   211     150.059 204.619 116.595  1.00                 C  
ATOM   1472  CH2 TRP   211     150.232 206.561 115.262  1.00                 C  
ATOM   1473  CZ2 TRP   211     150.756 205.776 116.251  1.00                 C  
ATOM   1474  CE3 TRP   211     148.344 205.070 114.956  1.00                 C  
ATOM   1475  CZ3 TRP   211     149.039 206.216 114.618  1.00                 C  
ATOM   1476  N   PRO   212     149.631 200.368 114.679  1.00                 N  
ATOM   1477  CA  PRO   212     150.725 199.435 114.958  1.00                 C  
ATOM   1478  C   PRO   212     151.062 199.429 116.439  1.00                 C  
ATOM   1479  O   PRO   212     151.222 200.479 117.060  1.00                 O  
ATOM   1480  CB  PRO   212     151.887 199.965 114.116  1.00                 C  
ATOM   1481  CD  PRO   212     150.016 201.329 113.511  1.00                 C  
ATOM   1482  CG  PRO   212     151.232 200.640 112.958  1.00                 C  
ATOM   1483  N   VAL   213     151.174 198.228 117.009  1.00                 N  
ATOM   1484  CA  VAL   213     151.357 198.102 118.453  1.00                 C  
ATOM   1485  C   VAL   213     152.715 198.591 118.921  1.00                 C  
ATOM   1486  O   VAL   213     152.841 199.032 120.071  1.00                 O  
ATOM   1487  CB  VAL   213     151.166 196.647 118.921  1.00                 C  
ATOM   1488  CG1 VAL   213     152.344 195.789 118.487  1.00                 C  
ATOM   1489  CG2 VAL   213     150.990 196.593 120.431  1.00                 C  
ATOM   1490  N   ARG   214     153.735 198.547 118.071  1.00                 N  
ATOM   1491  CA  ARG   214     155.057 199.018 118.456  1.00                 C  
ATOM   1492  C   ARG   214     155.260 200.507 118.217  1.00                 C  
ATOM   1493  O   ARG   214     156.353 201.014 118.484  1.00                 O  
ATOM   1494  CB  ARG   214     156.142 198.244 117.704  1.00                 C  
ATOM   1495  CD  ARG   214     157.335 196.072 117.309  1.00                 C  
ATOM   1496  NE  ARG   214     157.407 194.648 117.632  1.00                 N  
ATOM   1497  CG  ARG   214     156.240 196.778 118.093  1.00                 C  
ATOM   1498  CZ  ARG   214     158.123 194.145 118.632  1.00                 C  
ATOM   1499  NH1 ARG   214     158.128 192.837 118.850  1.00                 N  
ATOM   1500  NH2 ARG   214     158.831 194.950 119.412  1.00                 N  
ATOM   1501  N   THR   215     154.248 201.215 117.726  1.00                 N  
ATOM   1502  CA  THR   215     154.360 202.642 117.462  1.00                 C  
ATOM   1503  C   THR   215     153.723 203.415 118.611  1.00                 C  
ATOM   1504  O   THR   215     152.693 202.997 119.146  1.00                 O  
ATOM   1505  CB  THR   215     153.697 203.022 116.125  1.00                 C  
ATOM   1506  OG1 THR   215     152.309 202.669 116.159  1.00                 O  
ATOM   1507  CG2 THR   215     154.359 202.282 114.973  1.00                 C  
ATOM   1508  N   PRO   216     154.338 204.538 118.984  1.00                 N  
ATOM   1509  CA  PRO   216     153.798 205.356 120.061  1.00                 C  
ATOM   1510  C   PRO   216     152.801 206.353 119.493  1.00                 C  
ATOM   1511  O   PRO   216     153.109 207.106 118.560  1.00                 O  
ATOM   1512  CB  PRO   216     155.028 206.045 120.655  1.00                 C  
ATOM   1513  CD  PRO   216     155.748 204.940 118.658  1.00                 C  
ATOM   1514  CG  PRO   216     155.984 206.152 119.515  1.00                 C  
ATOM   1515  N   ARG   217     151.594 206.352 120.042  1.00                 N  
ATOM   1516  CA  ARG   217     150.570 207.276 119.591  1.00                 C  
ATOM   1517  C   ARG   217     150.956 208.706 119.961  1.00                 C  
ATOM   1518  O   ARG   217     151.267 208.992 121.118  1.00                 O  
ATOM   1519  CB  ARG   217     149.213 206.909 120.196  1.00                 C  
ATOM   1520  CD  ARG   217     147.335 205.255 120.388  1.00                 C  
ATOM   1521  NE  ARG   217     146.269 206.176 120.003  1.00                 N  
ATOM   1522  CG  ARG   217     148.650 205.587 119.701  1.00                 C  
ATOM   1523  CZ  ARG   217     145.446 205.980 118.977  1.00                 C  
ATOM   1524  NH1 ARG   217     144.505 206.872 118.702  1.00                 N  
ATOM   1525  NH2 ARG   217     145.567 204.891 118.230  1.00                 N  
ATOM   1526  N   PRO   218     150.946 209.620 118.999  1.00                 N  
ATOM   1527  CA  PRO   218     151.436 210.971 119.262  1.00                 C  
ATOM   1528  C   PRO   218     150.508 211.741 120.186  1.00                 C  
ATOM   1529  O   PRO   218     149.306 211.490 120.266  1.00                 O  
ATOM   1530  CB  PRO   218     151.499 211.618 117.877  1.00                 C  
ATOM   1531  CD  PRO   218     150.496 209.465 117.580  1.00                 C  
ATOM   1532  CG  PRO   218     150.481 210.880 117.074  1.00                 C  
ATOM   1533  N   VAL   219     151.105 212.693 120.902  1.00                 N  
ATOM   1534  CA  VAL   219     150.375 213.614 121.764  1.00                 C  
ATOM   1535  C   VAL   219     150.833 215.025 121.437  1.00                 C  
ATOM   1536  O   VAL   219     151.868 215.235 120.803  1.00                 O  
ATOM   1537  CB  VAL   219     150.588 213.283 123.253  1.00                 C  
ATOM   1538  CG1 VAL   219     150.080 211.883 123.565  1.00                 C  
ATOM   1539  CG2 VAL   219     152.057 213.415 123.623  1.00                 C  
ATOM   1540  N   ALA   220     150.053 216.006 121.884  1.00                 N  
ATOM   1541  CA  ALA   220     150.447 217.395 121.678  1.00                 C  
ATOM   1542  C   ALA   220     151.697 217.725 122.483  1.00                 C  
ATOM   1543  O   ALA   220     152.653 218.297 121.954  1.00                 O  
ATOM   1544  CB  ALA   220     149.310 218.331 122.059  1.00                 C  
ATOM   1545  N   SER   221     151.714 217.354 123.759  1.00                 N  
ATOM   1546  CA  SER   221     152.883 217.568 124.600  1.00                 C  
ATOM   1547  C   SER   221     152.835 216.608 125.776  1.00                 C  
ATOM   1548  O   SER   221     151.760 216.182 126.199  1.00                 O  
ATOM   1549  CB  SER   221     152.941 219.021 125.077  1.00                 C  
ATOM   1550  OG  SER   221     154.072 219.241 125.903  1.00                 O  
ATOM   1551  N   LYS   222     154.010 216.284 126.301  1.00                 N  
ATOM   1552  CA  LYS   222     154.141 215.430 127.479  1.00                 C  
ATOM   1553  C   LYS   222     154.327 216.326 128.699  1.00                 C  
ATOM   1554  O   LYS   222     155.278 217.101 128.787  1.00                 O  
ATOM   1555  CB  LYS   222     155.311 214.459 127.309  1.00                 C  
ATOM   1556  CD  LYS   222     156.645 212.538 128.220  1.00                 C  
ATOM   1557  CE  LYS   222     156.827 211.575 129.382  1.00                 C  
ATOM   1558  CG  LYS   222     155.479 213.482 128.461  1.00                 C  
ATOM   1559  NZ  LYS   222     157.965 210.642 129.158  1.00                 N  
ATOM   1560  N   LEU   223     153.410 216.203 129.653  1.00                 N  
ATOM   1561  CA  LEU   223     153.285 217.129 130.769  1.00                 C  
ATOM   1562  C   LEU   223     153.866 216.506 132.034  1.00                 C  
ATOM   1563  O   LEU   223     153.999 215.279 132.110  1.00                 O  
ATOM   1564  CB  LEU   223     151.820 217.516 130.982  1.00                 C  
ATOM   1565  CG  LEU   223     151.113 218.175 129.796  1.00                 C  
ATOM   1566  CD1 LEU   223     149.649 218.431 130.117  1.00                 C  
ATOM   1567  CD2 LEU   223     151.806 219.473 129.411  1.00                 C  
ATOM   1568  N   ALA   224     154.237 217.295 133.039  1.00                 N  
ATOM   1569  CA  ALA   224     154.628 216.717 134.324  1.00                 C  
ATOM   1570  C   ALA   224     153.440 216.100 135.050  1.00                 C  
ATOM   1571  O   ALA   224     152.296 216.536 134.922  1.00                 O  
ATOM   1572  CB  ALA   224     155.278 217.773 135.205  1.00                 C  
ATOM   1573  N   ALA   225     153.743 215.067 135.831  1.00                 N  
ATOM   1574  CA  ALA   225     152.720 214.387 136.613  1.00                 C  
ATOM   1575  C   ALA   225     152.589 215.044 137.980  1.00                 C  
ATOM   1576  O   ALA   225     153.514 214.990 138.793  1.00                 O  
ATOM   1577  CB  ALA   225     153.055 212.910 136.755  1.00                 C  
ATOM   1578  N   ASP   226     151.444 215.659 138.239  1.00                 N  
ATOM   1579  CA  ASP   226     151.286 216.368 139.502  1.00                 C  
ATOM   1580  C   ASP   226     150.097 215.914 140.334  1.00                 C  
ATOM   1581  O   ASP   226     150.017 216.266 141.511  1.00                 O  
ATOM   1582  CB  ASP   226     151.154 217.873 139.259  1.00                 C  
ATOM   1583  CG  ASP   226     149.923 218.226 138.448  1.00                 C  
ATOM   1584  OD1 ASP   226     149.113 217.317 138.171  1.00                 O  
ATOM   1585  OD2 ASP   226     149.768 219.413 138.090  1.00                 O  
ATOM   1586  N   THR   227     149.169 215.156 139.761  1.00                 N  
ATOM   1587  CA  THR   227     147.971 214.773 140.490  1.00                 C  
ATOM   1588  C   THR   227     148.144 213.401 141.117  1.00                 C  
ATOM   1589  O   THR   227     148.421 212.431 140.402  1.00                 O  
ATOM   1590  CB  THR   227     146.731 214.773 139.577  1.00                 C  
ATOM   1591  OG1 THR   227     146.513 216.093 139.062  1.00                 O  
ATOM   1592  CG2 THR   227     145.496 214.346 140.356  1.00                 C  
ATOM   1593  N   PRO   228     147.960 213.267 142.427  1.00                 N  
ATOM   1594  CA  PRO   228     148.200 211.977 143.080  1.00                 C  
ATOM   1595  C   PRO   228     147.311 210.875 142.538  1.00                 C  
ATOM   1596  O   PRO   228     146.191 211.112 142.082  1.00                 O  
ATOM   1597  CB  PRO   228     147.896 212.247 144.555  1.00                 C  
ATOM   1598  CD  PRO   228     147.617 214.336 143.422  1.00                 C  
ATOM   1599  CG  PRO   228     148.080 213.719 144.712  1.00                 C  
ATOM   1600  N   LEU   229     147.825 209.649 142.604  1.00                 N  
ATOM   1601  CA  LEU   229     147.023 208.464 142.332  1.00                 C  
ATOM   1602  C   LEU   229     146.403 207.990 143.636  1.00                 C  
ATOM   1603  O   LEU   229     147.085 207.401 144.480  1.00                 O  
ATOM   1604  CB  LEU   229     147.881 207.372 141.691  1.00                 C  
ATOM   1605  CG  LEU   229     147.170 206.058 141.359  1.00                 C  
ATOM   1606  CD1 LEU   229     146.085 206.283 140.318  1.00                 C  
ATOM   1607  CD2 LEU   229     148.165 205.017 140.870  1.00                 C  
ATOM   1608  N   LEU   230     145.109 208.236 143.803  1.00                 N  
ATOM   1609  CA  LEU   230     144.464 208.129 145.106  1.00                 C  
ATOM   1610  C   LEU   230     144.001 206.700 145.333  1.00                 C  
ATOM   1611  O   LEU   230     142.815 206.390 145.216  1.00                 O  
ATOM   1612  CB  LEU   230     143.289 209.104 145.204  1.00                 C  
ATOM   1613  CG  LEU   230     143.622 210.587 145.029  1.00                 C  
ATOM   1614  CD1 LEU   230     142.357 211.430 145.070  1.00                 C  
ATOM   1615  CD2 LEU   230     144.601 211.048 146.097  1.00                 C  
ATOM   1616  N   THR   231     144.936 205.811 145.648  1.00                 N  
ATOM   1617  CA  THR   231     144.611 204.433 145.971  1.00                 C  
ATOM   1618  C   THR   231     143.991 204.385 147.361  1.00                 C  
ATOM   1619  O   THR   231     144.077 205.354 148.120  1.00                 O  
ATOM   1620  CB  THR   231     145.855 203.528 145.902  1.00                 C  
ATOM   1621  OG1 THR   231     146.814 203.955 146.878  1.00                 O  
ATOM   1622  CG2 THR   231     146.495 203.608 144.524  1.00                 C  
ATOM   1623  N   GLY   232     143.371 203.256 147.691  1.00                 N  
ATOM   1624  CA  GLY   232     142.605 203.172 148.921  1.00                 C  
ATOM   1625  C   GLY   232     143.411 202.784 150.141  1.00                 C  
ATOM   1626  O   GLY   232     142.836 202.673 151.229  1.00                 O  
ATOM   1627  N   GLN   233     144.716 202.575 149.992  1.00                 N  
ATOM   1628  CA  GLN   233     145.532 202.130 151.110  1.00                 C  
ATOM   1629  C   GLN   233     146.230 203.310 151.772  1.00                 C  
ATOM   1630  O   GLN   233     146.732 204.218 151.106  1.00                 O  
ATOM   1631  CB  GLN   233     146.561 201.098 150.645  1.00                 C  
ATOM   1632  CD  GLN   233     145.138 199.043 151.006  1.00                 C  
ATOM   1633  CG  GLN   233     145.954 199.854 150.018  1.00                 C  
ATOM   1634  OE1 GLN   233     145.657 198.580 152.022  1.00                 O  
ATOM   1635  NE2 GLN   233     143.855 198.869 150.710  1.00                 N  
ATOM   1636  N   ARG   234     146.252 203.295 153.106  1.00                 N  
ATOM   1637  CA  ARG   234     146.991 204.294 153.869  1.00                 C  
ATOM   1638  C   ARG   234     148.490 204.142 153.669  1.00                 C  
ATOM   1639  O   ARG   234     149.189 205.127 153.422  1.00                 O  
ATOM   1640  CB  ARG   234     146.649 204.193 155.357  1.00                 C  
ATOM   1641  CD  ARG   234     145.067 204.814 157.204  1.00                 C  
ATOM   1642  NE  ARG   234     145.228 203.545 157.910  1.00                 N  
ATOM   1643  CG  ARG   234     145.243 204.656 155.703  1.00                 C  
ATOM   1644  CZ  ARG   234     144.242 202.681 158.128  1.00                 C  
ATOM   1645  NH1 ARG   234     144.481 201.551 158.780  1.00                 N  
ATOM   1646  NH2 ARG   234     143.018 202.949 157.693  1.00                 N  
ATOM   1647  N   VAL   235     148.995 202.919 153.771  1.00                 N  
ATOM   1648  CA  VAL   235     150.369 202.635 153.380  1.00                 C  
ATOM   1649  C   VAL   235     150.332 202.515 151.862  1.00                 C  
ATOM   1650  O   VAL   235     149.285 202.198 151.291  1.00                 O  
ATOM   1651  CB  VAL   235     150.902 201.367 154.072  1.00                 C  
ATOM   1652  CG1 VAL   235     150.156 200.137 153.578  1.00                 C  
ATOM   1653  CG2 VAL   235     152.397 201.219 153.835  1.00                 C  
ATOM   1654  N   LEU   236     151.447 202.821 151.194  1.00                 N  
ATOM   1655  CA  LEU   236     151.525 202.949 149.733  1.00                 C  
ATOM   1656  C   LEU   236     150.827 204.208 149.221  1.00                 C  
ATOM   1657  O   LEU   236     150.571 204.341 148.023  1.00                 O  
ATOM   1658  CB  LEU   236     150.917 201.720 149.054  1.00                 C  
ATOM   1659  CG  LEU   236     151.532 200.368 149.424  1.00                 C  
ATOM   1660  CD1 LEU   236     150.794 199.234 148.729  1.00                 C  
ATOM   1661  CD2 LEU   236     153.010 200.334 149.067  1.00                 C  
ATOM   1662  N   ASP   237     150.514 205.127 150.108  1.00                 N  
ATOM   1663  CA  ASP   237     150.013 206.454 149.777  1.00                 C  
ATOM   1664  C   ASP   237     150.672 207.515 150.636  1.00                 C  
ATOM   1665  O   ASP   237     151.382 208.376 150.114  1.00                 O  
ATOM   1666  CB  ASP   237     148.493 206.510 149.945  1.00                 C  
ATOM   1667  CG  ASP   237     147.911 207.847 149.531  1.00                 C  
ATOM   1668  OD1 ASP   237     148.660 208.675 148.972  1.00                 O  
ATOM   1669  OD2 ASP   237     146.704 208.068 149.767  1.00                 O  
ATOM   1670  N   ALA   238     150.466 207.464 151.949  1.00                 N  
ATOM   1671  CA  ALA   238     150.946 208.502 152.851  1.00                 C  
ATOM   1672  C   ALA   238     152.468 208.571 152.840  1.00                 C  
ATOM   1673  O   ALA   238     153.049 209.660 152.880  1.00                 O  
ATOM   1674  CB  ALA   238     150.441 208.252 154.264  1.00                 C  
ATOM   1675  N   LEU   239     153.096 207.400 152.783  1.00                 N  
ATOM   1676  CA  LEU   239     154.570 207.318 152.904  1.00                 C  
ATOM   1677  C   LEU   239     155.181 207.181 151.508  1.00                 C  
ATOM   1678  O   LEU   239     156.293 207.688 151.302  1.00                 O  
ATOM   1679  CB  LEU   239     154.970 206.143 153.799  1.00                 C  
ATOM   1680  CG  LEU   239     154.496 206.207 155.253  1.00                 C  
ATOM   1681  CD1 LEU   239     154.883 204.940 156.000  1.00                 C  
ATOM   1682  CD2 LEU   239     155.070 207.430 155.952  1.00                 C  
ATOM   1683  N   PHE   240     154.474 206.531 150.584  1.00                 N  
ATOM   1684  CA  PHE   240     155.089 206.197 149.274  1.00                 C  
ATOM   1685  C   PHE   240     154.123 206.556 148.147  1.00                 C  
ATOM   1686  O   PHE   240     153.574 205.633 147.527  1.00                 O  
ATOM   1687  CB  PHE   240     155.463 204.714 149.220  1.00                 C  
ATOM   1688  CG  PHE   240     156.415 204.289 150.301  1.00                 C  
ATOM   1689  CZ  PHE   240     158.181 203.505 152.299  1.00                 C  
ATOM   1690  CD1 PHE   240     155.947 203.692 151.459  1.00                 C  
ATOM   1691  CE1 PHE   240     156.823 203.302 152.454  1.00                 C  
ATOM   1692  CD2 PHE   240     157.777 204.487 150.161  1.00                 C  
ATOM   1693  CE2 PHE   240     158.653 204.096 151.156  1.00                 C  
ATOM   1694  N   PRO   241     153.858 207.892 147.842  1.00                 N  
ATOM   1695  CA  PRO   241     152.869 208.397 146.889  1.00                 C  
ATOM   1696  C   PRO   241     153.180 207.945 145.474  1.00                 C  
ATOM   1697  O   PRO   241     154.334 207.821 145.062  1.00                 O  
ATOM   1698  CB  PRO   241     152.969 209.918 147.023  1.00                 C  
ATOM   1699  CD  PRO   241     154.483 209.017 148.643  1.00                 C  
ATOM   1700  CG  PRO   241     153.512 210.137 148.395  1.00                 C  
ATOM   1701  N   SER   242     152.110 207.694 144.726  1.00                 N  
ATOM   1702  CA  SER   242     152.190 207.524 143.282  1.00                 C  
ATOM   1703  C   SER   242     151.373 208.626 142.641  1.00                 C  
ATOM   1704  O   SER   242     150.394 209.099 143.227  1.00                 O  
ATOM   1705  CB  SER   242     151.691 206.136 142.877  1.00                 C  
ATOM   1706  OG  SER   242     150.320 205.972 143.200  1.00                 O  
ATOM   1707  N   VAL   243     151.761 209.021 141.451  1.00                 N  
ATOM   1708  CA  VAL   243     151.117 210.123 140.757  1.00                 C  
ATOM   1709  C   VAL   243     150.538 209.614 139.447  1.00                 C  
ATOM   1710  O   VAL   243     151.069 208.685 138.832  1.00                 O  
ATOM   1711  CB  VAL   243     152.098 211.284 140.510  1.00                 C  
ATOM   1712  CG1 VAL   243     153.247 210.831 139.622  1.00                 C  
ATOM   1713  CG2 VAL   243     151.374 212.469 139.888  1.00                 C  
ATOM   1714  N   LEU   244     149.412 210.197 139.034  1.00                 N  
ATOM   1715  CA  LEU   244     148.814 209.828 137.759  1.00                 C  
ATOM   1716  C   LEU   244     149.803 210.108 136.643  1.00                 C  
ATOM   1717  O   LEU   244     150.312 211.225 136.516  1.00                 O  
ATOM   1718  CB  LEU   244     147.506 210.591 137.540  1.00                 C  
ATOM   1719  CG  LEU   244     146.358 210.257 138.494  1.00                 C  
ATOM   1720  CD1 LEU   244     145.176 211.186 138.260  1.00                 C  
ATOM   1721  CD2 LEU   244     145.930 208.806 138.332  1.00                 C  
ATOM   1722  N   GLY   245     150.079 209.090 135.837  1.00                 N  
ATOM   1723  CA  GLY   245     151.087 209.170 134.805  1.00                 C  
ATOM   1724  C   GLY   245     152.435 208.647 135.234  1.00                 C  
ATOM   1725  O   GLY   245     153.331 208.528 134.393  1.00                 O  
ATOM   1726  N   GLY   246     152.610 208.334 136.512  1.00                 N  
ATOM   1727  CA  GLY   246     153.877 207.833 136.996  1.00                 C  
ATOM   1728  C   GLY   246     154.089 206.355 136.769  1.00                 C  
ATOM   1729  O   GLY   246     153.171 205.641 136.363  1.00                 O  
ATOM   1730  N   THR   247     155.302 205.885 137.027  1.00                 N  
ATOM   1731  CA  THR   247     155.616 204.477 136.861  1.00                 C  
ATOM   1732  C   THR   247     156.170 203.891 138.151  1.00                 C  
ATOM   1733  O   THR   247     157.068 204.478 138.760  1.00                 O  
ATOM   1734  CB  THR   247     156.625 204.255 135.719  1.00                 C  
ATOM   1735  OG1 THR   247     156.071 204.734 134.488  1.00                 O  
ATOM   1736  CG2 THR   247     156.939 202.774 135.567  1.00                 C  
ATOM   1737  N   CYS   248     155.655 202.745 138.581  1.00                 N  
ATOM   1738  CA  CYS   248     156.169 202.061 139.753  1.00                 C  
ATOM   1739  C   CYS   248     156.433 200.592 139.442  1.00                 C  
ATOM   1740  O   CYS   248     156.080 200.085 138.375  1.00                 O  
ATOM   1741  CB  CYS   248     155.190 202.191 140.922  1.00                 C  
ATOM   1742  SG  CYS   248     154.830 203.895 141.408  1.00                 S  
ATOM   1743  N   ALA   249     157.056 199.899 140.389  1.00                 N  
ATOM   1744  CA  ALA   249     157.271 198.464 140.282  1.00                 C  
ATOM   1745  C   ALA   249     156.788 197.808 141.561  1.00                 C  
ATOM   1746  O   ALA   249     156.932 198.370 142.648  1.00                 O  
ATOM   1747  CB  ALA   249     158.740 198.166 140.022  1.00                 C  
ATOM   1748  N   ILE   250     156.218 196.617 141.426  1.00                 N  
ATOM   1749  CA  ILE   250     155.760 195.858 142.585  1.00                 C  
ATOM   1750  C   ILE   250     156.321 194.443 142.513  1.00                 C  
ATOM   1751  O   ILE   250     156.098 193.738 141.522  1.00                 O  
ATOM   1752  CB  ILE   250     154.223 195.835 142.673  1.00                 C  
ATOM   1753  CD1 ILE   250     152.166 197.340 142.662  1.00                 C  
ATOM   1754  CG1 ILE   250     153.673 197.259 142.772  1.00                 C  
ATOM   1755  CG2 ILE   250     153.769 194.970 143.839  1.00                 C  
ATOM   1756  N   PRO   251     157.059 193.992 143.518  1.00                 N  
ATOM   1757  CA  PRO   251     157.529 192.602 143.511  1.00                 C  
ATOM   1758  C   PRO   251     156.378 191.619 143.455  1.00                 C  
ATOM   1759  O   PRO   251     155.327 191.855 144.055  1.00                 O  
ATOM   1760  CB  PRO   251     158.308 192.468 144.821  1.00                 C  
ATOM   1761  CD  PRO   251     157.606 194.753 144.708  1.00                 C  
ATOM   1762  CG  PRO   251     158.732 193.861 145.147  1.00                 C  
ATOM   1763  N   GLY   252     156.566 190.515 142.744  1.00                 N  
ATOM   1764  CA  GLY   252     155.530 189.510 142.651  1.00                 C  
ATOM   1765  C   GLY   252     155.956 188.162 143.183  1.00                 C  
ATOM   1766  O   GLY   252     156.514 187.342 142.451  1.00                 O  
ATOM   1767  N   ALA   253     155.691 187.915 144.463  1.00                 N  
ATOM   1768  CA  ALA   253     156.007 186.635 145.076  1.00                 C  
ATOM   1769  C   ALA   253     154.734 186.014 145.628  1.00                 C  
ATOM   1770  O   ALA   253     153.790 186.740 145.959  1.00                 O  
ATOM   1771  CB  ALA   253     157.048 186.814 146.170  1.00                 C  
ATOM   1772  N   PHE   254     154.680 184.686 145.725  1.00                 N  
ATOM   1773  CA  PHE   254     153.458 184.031 146.181  1.00                 C  
ATOM   1774  C   PHE   254     152.922 184.649 147.468  1.00                 C  
ATOM   1775  O   PHE   254     151.724 184.926 147.586  1.00                 O  
ATOM   1776  CB  PHE   254     153.699 182.535 146.393  1.00                 C  
ATOM   1777  CG  PHE   254     152.502 181.797 146.921  1.00                 C  
ATOM   1778  CZ  PHE   254     150.289 180.432 147.904  1.00                 C  
ATOM   1779  CD1 PHE   254     151.478 181.414 146.073  1.00                 C  
ATOM   1780  CE1 PHE   254     150.376 180.735 146.558  1.00                 C  
ATOM   1781  CD2 PHE   254     152.400 181.486 148.265  1.00                 C  
ATOM   1782  CE2 PHE   254     151.298 180.807 148.751  1.00                 C  
ATOM   1783  N   GLY   255     153.792 184.863 148.444  1.00                 N  
ATOM   1784  CA  GLY   255     153.373 185.313 149.752  1.00                 C  
ATOM   1785  C   GLY   255     153.356 186.805 149.978  1.00                 C  
ATOM   1786  O   GLY   255     153.156 187.238 151.114  1.00                 O  
ATOM   1787  N   CYS   256     153.548 187.609 148.932  1.00                 N  
ATOM   1788  CA  CYS   256     153.646 189.054 149.105  1.00                 C  
ATOM   1789  C   CYS   256     152.296 189.738 149.251  1.00                 C  
ATOM   1790  O   CYS   256     152.252 190.871 149.740  1.00                 O  
ATOM   1791  CB  CYS   256     154.394 189.685 147.929  1.00                 C  
ATOM   1792  SG  CYS   256     156.134 189.207 147.808  1.00                 S  
ATOM   1793  N   GLY   257     151.205 189.093 148.860  1.00                 N  
ATOM   1794  CA  GLY   257     149.907 189.714 149.036  1.00                 C  
ATOM   1795  C   GLY   257     149.601 190.741 147.967  1.00                 C  
ATOM   1796  O   GLY   257     148.889 191.716 148.232  1.00                 O  
ATOM   1797  N   LYS   258     150.134 190.546 146.762  1.00                 N  
ATOM   1798  CA  LYS   258     149.920 191.457 145.645  1.00                 C  
ATOM   1799  C   LYS   258     148.455 191.640 145.296  1.00                 C  
ATOM   1800  O   LYS   258     148.117 192.633 144.646  1.00                 O  
ATOM   1801  CB  LYS   258     150.669 190.968 144.404  1.00                 C  
ATOM   1802  CD  LYS   258     150.964 189.206 142.641  1.00                 C  
ATOM   1803  CE  LYS   258     150.418 187.915 142.054  1.00                 C  
ATOM   1804  CG  LYS   258     150.134 189.668 143.827  1.00                 C  
ATOM   1805  NZ  LYS   258     151.239 187.435 140.909  1.00                 N  
ATOM   1806  N   THR   259     147.602 190.718 145.731  1.00                 N  
ATOM   1807  CA  THR   259     146.151 190.841 145.451  1.00                 C  
ATOM   1808  C   THR   259     145.640 192.170 146.009  1.00                 C  
ATOM   1809  O   THR   259     144.758 192.766 145.373  1.00                 O  
ATOM   1810  CB  THR   259     145.358 189.666 146.053  1.00                 C  
ATOM   1811  OG1 THR   259     145.795 188.437 145.460  1.00                 O  
ATOM   1812  CG2 THR   259     143.871 189.834 145.785  1.00                 C  
ATOM   1813  N   VAL   260     146.163 192.596 147.161  1.00                 N  
ATOM   1814  CA  VAL   260     145.628 193.788 147.806  1.00                 C  
ATOM   1815  C   VAL   260     145.777 194.998 146.892  1.00                 C  
ATOM   1816  O   VAL   260     144.845 195.795 146.741  1.00                 O  
ATOM   1817  CB  VAL   260     146.316 194.055 149.158  1.00                 C  
ATOM   1818  CG1 VAL   260     145.897 195.409 149.710  1.00                 C  
ATOM   1819  CG2 VAL   260     145.992 192.948 150.149  1.00                 C  
ATOM   1820  N   ILE   261     146.938 195.144 146.254  1.00                 N  
ATOM   1821  CA  ILE   261     147.165 196.284 145.372  1.00                 C  
ATOM   1822  C   ILE   261     146.308 196.162 144.121  1.00                 C  
ATOM   1823  O   ILE   261     145.702 197.136 143.663  1.00                 O  
ATOM   1824  CB  ILE   261     148.651 196.415 144.991  1.00                 C  
ATOM   1825  CD1 ILE   261     150.979 196.675 145.997  1.00                 C  
ATOM   1826  CG1 ILE   261     149.486 196.785 146.218  1.00                 C  
ATOM   1827  CG2 ILE   261     148.825 197.422 143.864  1.00                 C  
ATOM   1828  N   SER   262     146.251 194.958 143.545  1.00                 N  
ATOM   1829  CA  SER   262     145.487 194.758 142.320  1.00                 C  
ATOM   1830  C   SER   262     144.026 195.136 142.517  1.00                 C  
ATOM   1831  O   SER   262     143.451 195.875 141.708  1.00                 O  
ATOM   1832  CB  SER   262     145.595 193.305 141.852  1.00                 C  
ATOM   1833  OG  SER   262     144.838 193.091 140.674  1.00                 O  
ATOM   1834  N   GLN   263     143.415 194.641 143.595  1.00                 N  
ATOM   1835  CA  GLN   263     142.008 194.908 143.868  1.00                 C  
ATOM   1836  C   GLN   263     141.787 196.354 144.291  1.00                 C  
ATOM   1837  O   GLN   263     140.850 197.014 143.830  1.00                 O  
ATOM   1838  CB  GLN   263     141.484 193.963 144.951  1.00                 C  
ATOM   1839  CD  GLN   263     140.934 191.594 145.632  1.00                 C  
ATOM   1840  CG  GLN   263     141.380 192.512 144.511  1.00                 C  
ATOM   1841  OE1 GLN   263     141.141 191.889 146.809  1.00                 O  
ATOM   1842  NE2 GLN   263     140.318 190.474 145.269  1.00                 N  
ATOM   1843  N   ALA   264     142.646 196.862 145.175  1.00                 N  
ATOM   1844  CA  ALA   264     142.505 198.233 145.646  1.00                 C  
ATOM   1845  C   ALA   264     142.657 199.223 144.503  1.00                 C  
ATOM   1846  O   ALA   264     141.912 200.205 144.412  1.00                 O  
ATOM   1847  CB  ALA   264     143.527 198.528 146.733  1.00                 C  
ATOM   1848  N   LEU   265     143.626 198.982 143.614  1.00                 N  
ATOM   1849  CA  LEU   265     143.836 199.839 142.456  1.00                 C  
ATOM   1850  C   LEU   265     142.679 199.790 141.466  1.00                 C  
ATOM   1851  O   LEU   265     142.261 200.839 140.964  1.00                 O  
ATOM   1852  CB  LEU   265     145.130 199.457 141.734  1.00                 C  
ATOM   1853  CG  LEU   265     145.500 200.302 140.514  1.00                 C  
ATOM   1854  CD1 LEU   265     145.662 201.764 140.901  1.00                 C  
ATOM   1855  CD2 LEU   265     146.775 199.783 139.867  1.00                 C  
ATOM   1856  N   SER   266     142.130 198.611 141.190  1.00                 N  
ATOM   1857  CA  SER   266     141.056 198.529 140.215  1.00                 C  
ATOM   1858  C   SER   266     139.713 198.948 140.792  1.00                 C  
ATOM   1859  O   SER   266     138.841 199.409 140.051  1.00                 O  
ATOM   1860  CB  SER   266     140.946 197.109 139.657  1.00                 C  
ATOM   1861  OG  SER   266     140.543 196.195 140.662  1.00                 O  
ATOM   1862  N   LYS   267     139.526 198.804 142.102  1.00                 N  
ATOM   1863  CA  LYS   267     138.219 199.061 142.694  1.00                 C  
ATOM   1864  C   LYS   267     138.009 200.537 143.001  1.00                 C  
ATOM   1865  O   LYS   267     137.024 201.129 142.552  1.00                 O  
ATOM   1866  CB  LYS   267     138.040 198.242 143.974  1.00                 C  
ATOM   1867  CD  LYS   267     137.844 195.981 145.047  1.00                 C  
ATOM   1868  CE  LYS   267     136.613 196.319 145.871  1.00                 C  
ATOM   1869  CG  LYS   267     137.859 196.751 143.736  1.00                 C  
ATOM   1870  NZ  LYS   267     136.534 195.500 147.113  1.00                 N  
ATOM   1871  N   TYR   268     138.916 201.144 143.756  1.00                 N  
ATOM   1872  CA  TYR   268     138.681 202.460 144.325  1.00                 C  
ATOM   1873  C   TYR   268     139.565 203.564 143.774  1.00                 C  
ATOM   1874  O   TYR   268     139.466 204.695 144.253  1.00                 O  
ATOM   1875  CB  TYR   268     138.860 202.427 145.844  1.00                 C  
ATOM   1876  CG  TYR   268     137.880 201.523 146.557  1.00                 C  
ATOM   1877  OH  TYR   268     135.195 199.025 148.518  1.00                 O  
ATOM   1878  CZ  TYR   268     136.082 199.852 147.869  1.00                 C  
ATOM   1879  CD1 TYR   268     138.272 200.274 147.022  1.00                 C  
ATOM   1880  CE1 TYR   268     137.383 199.441 147.674  1.00                 C  
ATOM   1881  CD2 TYR   268     136.565 201.920 146.761  1.00                 C  
ATOM   1882  CE2 TYR   268     135.662 201.101 147.412  1.00                 C  
ATOM   1883  N   SER   269     140.432 203.273 142.805  1.00                 N  
ATOM   1884  CA  SER   269     141.331 204.285 142.266  1.00                 C  
ATOM   1885  C   SER   269     140.544 205.428 141.645  1.00                 C  
ATOM   1886  O   SER   269     139.414 205.249 141.185  1.00                 O  
ATOM   1887  CB  SER   269     142.275 203.667 141.232  1.00                 C  
ATOM   1888  OG  SER   269     143.101 204.655 140.641  1.00                 O  
ATOM   1889  N   ASN   270     141.152 206.614 141.631  1.00                 N  
ATOM   1890  CA  ASN   270     140.565 207.764 140.952  1.00                 C  
ATOM   1891  C   ASN   270     140.835 207.786 139.457  1.00                 C  
ATOM   1892  O   ASN   270     140.524 208.794 138.814  1.00                 O  
ATOM   1893  CB  ASN   270     141.066 209.068 141.577  1.00                 C  
ATOM   1894  CG  ASN   270     142.552 209.281 141.368  1.00                 C  
ATOM   1895  OD1 ASN   270     143.214 208.490 140.696  1.00                 O  
ATOM   1896  ND2 ASN   270     143.082 210.353 141.945  1.00                 N  
ATOM   1897  N   SER   271     141.406 206.723 138.899  1.00                 N  
ATOM   1898  CA  SER   271     141.542 206.597 137.455  1.00                 C  
ATOM   1899  C   SER   271     140.197 206.259 136.828  1.00                 C  
ATOM   1900  O   SER   271     139.265 205.840 137.515  1.00                 O  
ATOM   1901  CB  SER   271     142.581 205.530 137.106  1.00                 C  
ATOM   1902  OG  SER   271     142.125 204.237 137.463  1.00                 O  
ATOM   1903  N   ASP   272     140.101 206.439 135.514  1.00                 N  
ATOM   1904  CA  ASP   272     138.860 206.136 134.819  1.00                 C  
ATOM   1905  C   ASP   272     138.822 204.730 134.246  1.00                 C  
ATOM   1906  O   ASP   272     137.786 204.069 134.347  1.00                 O  
ATOM   1907  CB  ASP   272     138.620 207.139 133.689  1.00                 C  
ATOM   1908  CG  ASP   272     138.345 208.539 134.201  1.00                 C  
ATOM   1909  OD1 ASP   272     137.267 208.754 134.794  1.00                 O  
ATOM   1910  OD2 ASP   272     139.208 209.422 134.009  1.00                 O  
ATOM   1911  N   ALA   273     139.918 204.257 133.657  1.00                 N  
ATOM   1912  CA  ALA   273     139.940 202.989 132.932  1.00                 C  
ATOM   1913  C   ALA   273     141.061 202.134 133.499  1.00                 C  
ATOM   1914  O   ALA   273     142.180 202.613 133.701  1.00                 O  
ATOM   1915  CB  ALA   273     140.120 203.233 131.442  1.00                 C  
ATOM   1916  N   VAL   274     140.765 200.863 133.752  1.00                 N  
ATOM   1917  CA  VAL   274     141.738 199.914 134.276  1.00                 C  
ATOM   1918  C   VAL   274     142.054 198.908 133.184  1.00                 C  
ATOM   1919  O   VAL   274     141.145 198.394 132.527  1.00                 O  
ATOM   1920  CB  VAL   274     141.219 199.218 135.548  1.00                 C  
ATOM   1921  CG1 VAL   274     142.227 198.192 136.043  1.00                 C  
ATOM   1922  CG2 VAL   274     140.919 200.242 136.631  1.00                 C  
ATOM   1923  N   VAL   275     143.332 198.636 132.978  1.00                 N  
ATOM   1924  CA  VAL   275     143.769 197.603 132.047  1.00                 C  
ATOM   1925  C   VAL   275     144.670 196.662 132.832  1.00                 C  
ATOM   1926  O   VAL   275     145.637 197.081 133.469  1.00                 O  
ATOM   1927  CB  VAL   275     144.484 198.210 130.826  1.00                 C  
ATOM   1928  CG1 VAL   275     144.963 197.112 129.888  1.00                 C  
ATOM   1929  CG2 VAL   275     143.564 199.176 130.095  1.00                 C  
ATOM   1930  N   TYR   276     144.351 195.376 132.797  1.00                 N  
ATOM   1931  CA  TYR   276     145.175 194.377 133.457  1.00                 C  
ATOM   1932  C   TYR   276     145.832 193.510 132.397  1.00                 C  
ATOM   1933  O   TYR   276     145.142 192.907 131.570  1.00                 O  
ATOM   1934  CB  TYR   276     144.332 193.538 134.420  1.00                 C  
ATOM   1935  CG  TYR   276     145.121 192.487 135.168  1.00                 C  
ATOM   1936  OH  TYR   276     147.290 189.606 137.238  1.00                 O  
ATOM   1937  CZ  TYR   276     146.572 190.559 136.552  1.00                 C  
ATOM   1938  CD1 TYR   276     145.561 192.717 136.465  1.00                 C  
ATOM   1939  CE1 TYR   276     146.282 191.762 137.156  1.00                 C  
ATOM   1940  CD2 TYR   276     145.422 191.268 134.574  1.00                 C  
ATOM   1941  CE2 TYR   276     146.142 190.301 135.250  1.00                 C  
ATOM   1942  N   VAL   277     147.156 193.453 132.405  1.00                 N  
ATOM   1943  CA  VAL   277     147.907 192.792 131.347  1.00                 C  
ATOM   1944  C   VAL   277     148.633 191.599 131.950  1.00                 C  
ATOM   1945  O   VAL   277     149.480 191.757 132.838  1.00                 O  
ATOM   1946  CB  VAL   277     148.892 193.760 130.664  1.00                 C  
ATOM   1947  CG1 VAL   277     149.682 193.040 129.583  1.00                 C  
ATOM   1948  CG2 VAL   277     148.149 194.952 130.082  1.00                 C  
ATOM   1949  N   GLY   278     148.280 190.405 131.490  1.00                 N  
ATOM   1950  CA  GLY   278     149.093 189.233 131.739  1.00                 C  
ATOM   1951  C   GLY   278     150.148 189.066 130.669  1.00                 C  
ATOM   1952  O   GLY   278     149.930 189.444 129.515  1.00                 O  
ATOM   1953  N   CYS   279     151.299 188.511 131.045  1.00                 N  
ATOM   1954  CA  CYS   279     152.396 188.386 130.091  1.00                 C  
ATOM   1955  C   CYS   279     152.677 186.924 129.770  1.00                 C  
ATOM   1956  O   CYS   279     153.000 186.576 128.630  1.00                 O  
ATOM   1957  CB  CYS   279     153.658 189.058 130.635  1.00                 C  
ATOM   1958  SG  CYS   279     153.505 190.841 130.889  1.00                 S  
ATOM   1959  N   GLY   280     152.535 186.051 130.761  1.00                 N  
ATOM   1960  CA  GLY   280     152.828 184.647 130.561  1.00                 C  
ATOM   1961  C   GLY   280     152.907 183.837 131.837  1.00                 C  
ATOM   1962  O   GLY   280     153.922 183.180 132.083  1.00                 O  
ATOM   1963  N   GLU   281     151.798 183.854 132.585  1.00                 N  
ATOM   1964  CA  GLU   281     151.710 183.334 133.974  1.00                 C  
ATOM   1965  C   GLU   281     151.210 181.883 133.961  1.00                 C  
ATOM   1966  O   GLU   281     150.925 181.371 132.868  1.00                 O  
ATOM   1967  CB  GLU   281     150.788 184.215 134.819  1.00                 C  
ATOM   1968  CD  GLU   281     150.964 186.543 133.855  1.00                 C  
ATOM   1969  CG  GLU   281     151.298 185.633 135.020  1.00                 C  
ATOM   1970  OE1 GLU   281     150.275 186.084 132.920  1.00                 O  
ATOM   1971  OE2 GLU   281     151.392 187.717 133.876  1.00                 O  
ATOM   1972  N   ARG   282     151.104 181.252 135.136  1.00                 N  
ATOM   1973  CA  ARG   282     150.610 179.888 135.229  1.00                 C  
ATOM   1974  C   ARG   282     149.111 179.851 134.958  1.00                 C  
ATOM   1975  O   ARG   282     148.358 180.735 135.370  1.00                 O  
ATOM   1976  CB  ARG   282     150.922 179.298 136.606  1.00                 C  
ATOM   1977  CD  ARG   282     152.645 178.555 138.272  1.00                 C  
ATOM   1978  NE  ARG   282     152.302 179.545 139.290  1.00                 N  
ATOM   1979  CG  ARG   282     152.403 179.078 136.866  1.00                 C  
ATOM   1980  CZ  ARG   282     152.352 179.320 140.599  1.00                 C  
ATOM   1981  NH1 ARG   282     152.021 180.281 141.451  1.00                 N  
ATOM   1982  NH2 ARG   282     152.734 178.134 141.053  1.00                 N  
ATOM   1983  N   GLY   283     148.684 178.809 134.246  1.00                 N  
ATOM   1984  CA  GLY   283     147.276 178.680 133.913  1.00                 C  
ATOM   1985  C   GLY   283     146.357 178.952 135.086  1.00                 C  
ATOM   1986  O   GLY   283     145.391 179.707 134.968  1.00                 O  
ATOM   1987  N   ASN   284     146.679 178.368 136.235  1.00                 N  
ATOM   1988  CA  ASN   284     145.779 178.515 137.401  1.00                 C  
ATOM   1989  C   ASN   284     145.811 179.965 137.886  1.00                 C  
ATOM   1990  O   ASN   284     144.763 180.447 138.334  1.00                 O  
ATOM   1991  CB  ASN   284     146.178 177.541 138.512  1.00                 C  
ATOM   1992  CG  ASN   284     145.811 176.106 138.187  1.00                 C  
ATOM   1993  OD1 ASN   284     144.930 175.851 137.366  1.00                 O  
ATOM   1994  ND2 ASN   284     146.487 175.163 138.833  1.00                 N  
ATOM   1995  N   GLU   285     146.952 180.647 137.757  1.00                 N  
ATOM   1996  CA  GLU   285     147.040 182.079 138.158  1.00                 C  
ATOM   1997  C   GLU   285     146.201 182.957 137.226  1.00                 C  
ATOM   1998  O   GLU   285     145.542 183.894 137.727  1.00                 O  
ATOM   1999  CB  GLU   285     148.497 182.547 138.157  1.00                 C  
ATOM   2000  CD  GLU   285     150.797 182.369 139.186  1.00                 C  
ATOM   2001  CG  GLU   285     149.348 181.929 139.255  1.00                 C  
ATOM   2002  OE1 GLU   285     151.322 182.510 138.062  1.00                 O  
ATOM   2003  OE2 GLU   285     151.407 182.573 140.257  1.00                 O  
ATOM   2004  N   MET   286     146.218 182.664 135.926  1.00                 N  
ATOM   2005  CA  MET   286     145.395 183.429 134.957  1.00                 C  
ATOM   2006  C   MET   286     143.922 183.162 135.257  1.00                 C  
ATOM   2007  O   MET   286     143.123 184.100 135.136  1.00                 O  
ATOM   2008  CB  MET   286     145.755 183.038 133.522  1.00                 C  
ATOM   2009  SD  MET   286     147.365 185.265 133.169  1.00                 S  
ATOM   2010  CE  MET   286     146.249 185.802 131.875  1.00                 C  
ATOM   2011  CG  MET   286     147.144 183.477 133.089  1.00                 C  
ATOM   2012  N   ALA   287     143.594 181.932 135.652  1.00                 N  
ATOM   2013  CA  ALA   287     142.192 181.583 135.995  1.00                 C  
ATOM   2014  C   ALA   287     141.751 182.421 137.194  1.00                 C  
ATOM   2015  O   ALA   287     140.635 182.952 137.155  1.00                 O  
ATOM   2016  CB  ALA   287     142.072 180.095 136.287  1.00                 C  
ATOM   2017  N   GLU   288     142.601 182.518 138.215  1.00                 N  
ATOM   2018  CA  GLU   288     142.268 183.317 139.420  1.00                 C  
ATOM   2019  C   GLU   288     141.976 184.760 139.016  1.00                 C  
ATOM   2020  O   GLU   288     140.983 185.305 139.511  1.00                 O  
ATOM   2021  CB  GLU   288     143.411 183.257 140.436  1.00                 C  
ATOM   2022  CD  GLU   288     144.763 181.857 142.046  1.00                 C  
ATOM   2023  CG  GLU   288     143.575 181.902 141.105  1.00                 C  
ATOM   2024  OE1 GLU   288     145.566 182.814 142.034  1.00                 O  
ATOM   2025  OE2 GLU   288     144.891 180.866 142.795  1.00                 O  
ATOM   2026  N   VAL   289     142.797 185.335 138.128  1.00                 N  
ATOM   2027  CA  VAL   289     142.576 186.750 137.703  1.00                 C  
ATOM   2028  C   VAL   289     141.273 186.823 136.905  1.00                 C  
ATOM   2029  O   VAL   289     140.423 187.665 137.242  1.00                 O  
ATOM   2030  CB  VAL   289     143.762 187.284 136.879  1.00                 C  
ATOM   2031  CG1 VAL   289     143.438 188.654 136.303  1.00                 C  
ATOM   2032  CG2 VAL   289     145.020 187.344 137.732  1.00                 C  
ATOM   2033  N   LEU   290     141.094 185.911 135.952  1.00                 N  
ATOM   2034  CA  LEU   290     139.897 185.945 135.077  1.00                 C  
ATOM   2035  C   LEU   290     138.644 185.677 135.910  1.00                 C  
ATOM   2036  O   LEU   290     137.590 186.133 135.487  1.00                 O  
ATOM   2037  CB  LEU   290     140.030 184.922 133.947  1.00                 C  
ATOM   2038  CG  LEU   290     141.104 185.208 132.896  1.00                 C  
ATOM   2039  CD1 LEU   290     141.245 184.035 131.938  1.00                 C  
ATOM   2040  CD2 LEU   290     140.779 186.481 132.129  1.00                 C  
ATOM   2041  N   MET   291     138.728 184.810 136.923  1.00                 N  
ATOM   2042  CA  MET   291     137.565 184.521 137.809  1.00                 C  
ATOM   2043  C   MET   291     137.297 185.659 138.795  1.00                 C  
ATOM   2044  O   MET   291     136.114 185.978 138.997  1.00                 O  
ATOM   2045  CB  MET   291     137.789 183.218 138.579  1.00                 C  
ATOM   2046  SD  MET   291     136.334 181.679 136.793  1.00                 S  
ATOM   2047  CE  MET   291     136.714 182.446 135.220  1.00                 C  
ATOM   2048  CG  MET   291     137.864 181.981 137.698  1.00                 C  
ATOM   2049  N   ASP   292     138.343 186.238 139.392  1.00                 N  
ATOM   2050  CA  ASP   292     138.136 187.259 140.456  1.00                 C  
ATOM   2051  C   ASP   292     137.570 188.548 139.862  1.00                 C  
ATOM   2052  O   ASP   292     136.549 189.034 140.377  1.00                 O  
ATOM   2053  CB  ASP   292     139.449 187.543 141.189  1.00                 C  
ATOM   2054  CG  ASP   292     139.263 188.459 142.382  1.00                 C  
ATOM   2055  OD1 ASP   292     138.535 188.073 143.321  1.00                 O  
ATOM   2056  OD2 ASP   292     139.846 189.564 142.379  1.00                 O  
ATOM   2057  N   PHE   293     138.235 189.079 138.837  1.00                 N  
ATOM   2058  CA  PHE   293     137.898 190.385 138.267  1.00                 C  
ATOM   2059  C   PHE   293     136.413 190.520 137.948  1.00                 C  
ATOM   2060  O   PHE   293     135.801 191.519 138.366  1.00                 O  
ATOM   2061  CB  PHE   293     138.712 190.642 136.997  1.00                 C  
ATOM   2062  CG  PHE   293     140.152 190.980 137.259  1.00                 C  
ATOM   2063  CZ  PHE   293     142.815 191.612 137.743  1.00                 C  
ATOM   2064  CD1 PHE   293     141.102 189.980 137.380  1.00                 C  
ATOM   2065  CE1 PHE   293     142.427 190.291 137.620  1.00                 C  
ATOM   2066  CD2 PHE   293     140.557 192.297 137.384  1.00                 C  
ATOM   2067  CE2 PHE   293     141.882 192.608 137.625  1.00                 C  
ATOM   2068  N   PRO   294     135.775 189.596 137.223  1.00                 N  
ATOM   2069  CA  PRO   294     134.337 189.767 136.945  1.00                 C  
ATOM   2070  C   PRO   294     133.472 189.861 138.185  1.00                 C  
ATOM   2071  O   PRO   294     132.347 190.366 138.106  1.00                 O  
ATOM   2072  CB  PRO   294     133.966 188.523 136.136  1.00                 C  
ATOM   2073  CD  PRO   294     136.322 188.379 136.533  1.00                 C  
ATOM   2074  CG  PRO   294     135.251 188.079 135.522  1.00                 C  
ATOM   2075  N   GLN   295     133.968 189.409 139.336  1.00                 N  
ATOM   2076  CA  GLN   295     133.163 189.447 140.551  1.00                 C  
ATOM   2077  C   GLN   295     133.399 190.704 141.373  1.00                 C  
ATOM   2078  O   GLN   295     132.754 190.871 142.413  1.00                 O  
ATOM   2079  CB  GLN   295     133.444 188.218 141.418  1.00                 C  
ATOM   2080  CD  GLN   295     131.644 186.783 140.380  1.00                 C  
ATOM   2081  CG  GLN   295     133.110 186.896 140.748  1.00                 C  
ATOM   2082  OE1 GLN   295     130.766 186.977 141.221  1.00                 O  
ATOM   2083  NE2 GLN   295     131.374 186.469 139.118  1.00                 N  
ATOM   2084  N   LEU   296     134.303 191.581 140.941  1.00                 N  
ATOM   2085  CA  LEU   296     134.571 192.802 141.687  1.00                 C  
ATOM   2086  C   LEU   296     133.593 193.898 141.284  1.00                 C  
ATOM   2087  O   LEU   296     133.242 194.050 140.114  1.00                 O  
ATOM   2088  CB  LEU   296     136.012 193.263 141.461  1.00                 C  
ATOM   2089  CG  LEU   296     137.111 192.294 141.903  1.00                 C  
ATOM   2090  CD1 LEU   296     138.484 192.835 141.536  1.00                 C  
ATOM   2091  CD2 LEU   296     137.028 192.034 143.399  1.00                 C  
ATOM   2092  N   THR   297     133.149 194.666 142.276  1.00                 N  
ATOM   2093  CA  THR   297     132.223 195.763 142.049  1.00                 C  
ATOM   2094  C   THR   297     132.702 196.989 142.809  1.00                 C  
ATOM   2095  O   THR   297     133.555 196.878 143.695  1.00                 O  
ATOM   2096  CB  THR   297     130.791 195.391 142.478  1.00                 C  
ATOM   2097  OG1 THR   297     130.762 195.139 143.888  1.00                 O  
ATOM   2098  CG2 THR   297     130.326 194.139 141.751  1.00                 C  
ATOM   2099  N   MET   298     132.155 198.147 142.462  1.00                 N  
ATOM   2100  CA  MET   298     132.391 199.374 143.204  1.00                 C  
ATOM   2101  C   MET   298     131.165 200.265 143.107  1.00                 C  
ATOM   2102  O   MET   298     130.436 200.238 142.114  1.00                 O  
ATOM   2103  CB  MET   298     133.634 200.091 142.673  1.00                 C  
ATOM   2104  SD  MET   298     132.584 202.079 141.053  1.00                 S  
ATOM   2105  CE  MET   298     133.765 203.268 141.685  1.00                 C  
ATOM   2106  CG  MET   298     133.517 200.546 141.227  1.00                 C  
ATOM   2107  N   THR   299     131.107 201.182 144.098  1.00                 N  
ATOM   2108  CA  THR   299     129.978 202.086 144.224  1.00                 C  
ATOM   2109  C   THR   299     130.340 203.341 143.445  1.00                 C  
ATOM   2110  O   THR   299     131.236 204.102 143.819  1.00                 O  
ATOM   2111  CB  THR   299     129.666 202.397 145.700  1.00                 C  
ATOM   2112  OG1 THR   299     129.335 201.184 146.387  1.00                 O  
ATOM   2113  CG2 THR   299     128.487 203.352 145.805  1.00                 C  
ATOM   2114  N   LEU   300     129.641 203.573 142.344  1.00                 N  
ATOM   2115  CA  LEU   300     129.922 204.732 141.518  1.00                 C  
ATOM   2116  C   LEU   300     129.507 206.025 142.211  1.00                 C  
ATOM   2117  O   LEU   300     128.974 206.024 143.324  1.00                 O  
ATOM   2118  CB  LEU   300     129.211 204.613 140.169  1.00                 C  
ATOM   2119  CG  LEU   300     129.617 203.428 139.290  1.00                 C  
ATOM   2120  CD1 LEU   300     128.760 203.371 138.035  1.00                 C  
ATOM   2121  CD2 LEU   300     131.090 203.513 138.922  1.00                 C  
ATOM   2122  N   PRO   301     129.752 207.152 141.550  1.00                 N  
ATOM   2123  CA  PRO   301     129.414 208.460 142.103  1.00                 C  
ATOM   2124  C   PRO   301     127.901 208.617 142.265  1.00                 C  
ATOM   2125  O   PRO   301     127.411 209.356 143.123  1.00                 O  
ATOM   2126  CB  PRO   301     129.974 209.450 141.080  1.00                 C  
ATOM   2127  CD  PRO   301     130.628 207.278 140.318  1.00                 C  
ATOM   2128  CG  PRO   301     131.080 208.708 140.408  1.00                 C  
ATOM   2129  N   ASP   302     127.144 207.912 141.429  1.00                 N  
ATOM   2130  CA  ASP   302     125.687 207.967 141.485  1.00                 C  
ATOM   2131  C   ASP   302     125.161 206.959 142.504  1.00                 C  
ATOM   2132  O   ASP   302     123.989 206.572 142.500  1.00                 O  
ATOM   2133  CB  ASP   302     125.087 207.698 140.103  1.00                 C  
ATOM   2134  CG  ASP   302     125.393 208.803 139.111  1.00                 C  
ATOM   2135  OD1 ASP   302     125.383 209.984 139.515  1.00                 O  
ATOM   2136  OD2 ASP   302     125.642 208.486 137.928  1.00                 O  
ATOM   2137  N   GLY   303     126.046 206.524 143.396  1.00                 N  
ATOM   2138  CA  GLY   303     125.703 205.572 144.448  1.00                 C  
ATOM   2139  C   GLY   303     125.307 204.188 143.947  1.00                 C  
ATOM   2140  O   GLY   303     125.046 203.271 144.730  1.00                 O  
ATOM   2141  N   ARG   304     125.255 204.012 142.632  1.00                 N  
ATOM   2142  CA  ARG   304     124.901 202.715 142.063  1.00                 C  
ATOM   2143  C   ARG   304     126.113 201.771 142.090  1.00                 C  
ATOM   2144  O   ARG   304     127.259 202.181 141.882  1.00                 O  
ATOM   2145  CB  ARG   304     124.383 202.881 140.633  1.00                 C  
ATOM   2146  CD  ARG   304     122.650 203.829 139.085  1.00                 C  
ATOM   2147  NE  ARG   304     123.555 204.736 138.383  1.00                 N  
ATOM   2148  CG  ARG   304     123.060 203.624 140.534  1.00                 C  
ATOM   2149  CZ  ARG   304     123.493 204.993 137.081  1.00                 C  
ATOM   2150  NH1 ARG   304     124.358 205.832 136.529  1.00                 N  
ATOM   2151  NH2 ARG   304     122.565 204.410 136.333  1.00                 N  
ATOM   2152  N   GLU   305     125.867 200.491 142.350  1.00                 N  
ATOM   2153  CA  GLU   305     126.935 199.497 142.394  1.00                 C  
ATOM   2154  C   GLU   305     127.066 198.831 141.024  1.00                 C  
ATOM   2155  O   GLU   305     126.119 198.250 140.485  1.00                 O  
ATOM   2156  CB  GLU   305     126.657 198.459 143.484  1.00                 C  
ATOM   2157  CD  GLU   305     127.461 196.432 144.757  1.00                 C  
ATOM   2158  CG  GLU   305     127.758 197.425 143.651  1.00                 C  
ATOM   2159  OE1 GLU   305     126.527 196.685 145.548  1.00                 O  
ATOM   2160  OE2 GLU   305     128.161 195.401 144.834  1.00                 O  
ATOM   2161  N   GLU   306     128.301 198.834 140.489  1.00                 N  
ATOM   2162  CA  GLU   306     128.537 198.419 139.117  1.00                 C  
ATOM   2163  C   GLU   306     129.672 197.410 139.072  1.00                 C  
ATOM   2164  O   GLU   306     130.576 197.417 139.911  1.00                 O  
ATOM   2165  CB  GLU   306     128.853 199.631 138.238  1.00                 C  
ATOM   2166  CD  GLU   306     126.541 200.137 137.354  1.00                 C  
ATOM   2167  CG  GLU   306     127.725 200.646 138.152  1.00                 C  
ATOM   2168  OE1 GLU   306     126.727 199.202 136.547  1.00                 O  
ATOM   2169  OE2 GLU   306     125.428 200.673 137.535  1.00                 O  
ATOM   2170  N   SER   307     129.607 196.537 138.074  1.00                 N  
ATOM   2171  CA  SER   307     130.679 195.592 137.820  1.00                 C  
ATOM   2172  C   SER   307     131.924 196.336 137.368  1.00                 C  
ATOM   2173  O   SER   307     131.842 197.274 136.570  1.00                 O  
ATOM   2174  CB  SER   307     130.250 194.564 136.771  1.00                 C  
ATOM   2175  OG  SER   307     131.311 193.678 136.461  1.00                 O  
ATOM   2176  N   VAL   308     133.079 195.913 137.880  1.00                 N  
ATOM   2177  CA  VAL   308     134.344 196.497 137.459  1.00                 C  
ATOM   2178  C   VAL   308     134.608 196.278 135.979  1.00                 C  
ATOM   2179  O   VAL   308     135.311 197.079 135.357  1.00                 O  
ATOM   2180  CB  VAL   308     135.524 195.935 138.274  1.00                 C  
ATOM   2181  CG1 VAL   308     135.781 194.482 137.907  1.00                 C  
ATOM   2182  CG2 VAL   308     136.773 196.774 138.050  1.00                 C  
ATOM   2183  N   MET   309     134.057 195.225 135.390  1.00                 N  
ATOM   2184  CA  MET   309     134.350 194.908 134.001  1.00                 C  
ATOM   2185  C   MET   309     133.712 195.874 133.028  1.00                 C  
ATOM   2186  O   MET   309     133.954 195.763 131.824  1.00                 O  
ATOM   2187  CB  MET   309     133.892 193.487 133.668  1.00                 C  
ATOM   2188  SD  MET   309     136.434 192.429 133.972  1.00                 S  
ATOM   2189  CE  MET   309     136.391 191.944 132.249  1.00                 C  
ATOM   2190  CG  MET   309     134.678 192.398 134.379  1.00                 C  
ATOM   2191  N   LYS   310     132.892 196.798 133.509  1.00                 N  
ATOM   2192  CA  LYS   310     132.317 197.802 132.634  1.00                 C  
ATOM   2193  C   LYS   310     133.280 198.943 132.358  1.00                 C  
ATOM   2194  O   LYS   310     133.047 199.715 131.425  1.00                 O  
ATOM   2195  CB  LYS   310     131.025 198.359 133.234  1.00                 C  
ATOM   2196  CD  LYS   310     128.631 197.979 133.885  1.00                 C  
ATOM   2197  CE  LYS   310     127.487 196.979 133.933  1.00                 C  
ATOM   2198  CG  LYS   310     129.883 197.357 133.288  1.00                 C  
ATOM   2199  NZ  LYS   310     126.261 197.565 134.542  1.00                 N  
ATOM   2200  N   ARG   311     134.345 199.069 133.144  1.00                 N  
ATOM   2201  CA  ARG   311     135.366 200.081 132.914  1.00                 C  
ATOM   2202  C   ARG   311     136.752 199.448 132.950  1.00                 C  
ATOM   2203  O   ARG   311     137.745 200.087 133.292  1.00                 O  
ATOM   2204  CB  ARG   311     135.258 201.198 133.954  1.00                 C  
ATOM   2205  CD  ARG   311     135.281 201.880 136.370  1.00                 C  
ATOM   2206  NE  ARG   311     135.386 201.436 137.758  1.00                 N  
ATOM   2207  CG  ARG   311     135.416 200.725 135.391  1.00                 C  
ATOM   2208  CZ  ARG   311     136.532 201.321 138.420  1.00                 C  
ATOM   2209  NH1 ARG   311     136.531 200.909 139.680  1.00                 N  
ATOM   2210  NH2 ARG   311     137.677 201.617 137.821  1.00                 N  
ATOM   2211  N   THR   312     136.832 198.169 132.592  1.00                 N  
ATOM   2212  CA  THR   312     138.103 197.462 132.604  1.00                 C  
ATOM   2213  C   THR   312     138.288 196.750 131.276  1.00                 C  
ATOM   2214  O   THR   312     137.310 196.381 130.627  1.00                 O  
ATOM   2215  CB  THR   312     138.179 196.458 133.769  1.00                 C  
ATOM   2216  OG1 THR   312     137.156 195.466 133.617  1.00                 O  
ATOM   2217  CG2 THR   312     137.974 197.168 135.098  1.00                 C  
ATOM   2218  N   THR   313     139.544 196.574 130.871  1.00                 N  
ATOM   2219  CA  THR   313     139.904 195.661 129.790  1.00                 C  
ATOM   2220  C   THR   313     141.066 194.797 130.257  1.00                 C  
ATOM   2221  O   THR   313     141.930 195.267 131.001  1.00                 O  
ATOM   2222  CB  THR   313     140.271 196.425 128.505  1.00                 C  
ATOM   2223  OG1 THR   313     141.417 197.251 128.747  1.00                 O  
ATOM   2224  CG2 THR   313     139.117 197.312 128.064  1.00                 C  
ATOM   2225  N   LEU   314     141.108 193.548 129.805  1.00                 N  
ATOM   2226  CA  LEU   314     142.094 192.600 130.296  1.00                 C  
ATOM   2227  C   LEU   314     142.703 191.820 129.141  1.00                 C  
ATOM   2228  O   LEU   314     142.000 191.399 128.219  1.00                 O  
ATOM   2229  CB  LEU   314     141.461 191.645 131.310  1.00                 C  
ATOM   2230  CG  LEU   314     142.404 190.641 131.976  1.00                 C  
ATOM   2231  CD1 LEU   314     141.884 190.245 133.350  1.00                 C  
ATOM   2232  CD2 LEU   314     142.581 189.409 131.102  1.00                 C  
ATOM   2233  N   VAL   315     144.019 191.636 129.194  1.00                 N  
ATOM   2234  CA  VAL   315     144.755 190.820 128.238  1.00                 C  
ATOM   2235  C   VAL   315     145.310 189.617 128.983  1.00                 C  
ATOM   2236  O   VAL   315     146.059 189.770 129.953  1.00                 O  
ATOM   2237  CB  VAL   315     145.873 191.626 127.551  1.00                 C  
ATOM   2238  CG1 VAL   315     146.650 190.743 126.586  1.00                 C  
ATOM   2239  CG2 VAL   315     145.294 192.832 126.828  1.00                 C  
ATOM   2240  N   ALA   316     144.950 188.420 128.529  1.00                 N  
ATOM   2241  CA  ALA   316     145.278 187.185 129.225  1.00                 C  
ATOM   2242  C   ALA   316     146.249 186.351 128.403  1.00                 C  
ATOM   2243  O   ALA   316     145.981 186.038 127.239  1.00                 O  
ATOM   2244  CB  ALA   316     144.015 186.392 129.521  1.00                 C  
ATOM   2245  N   ASN   317     147.375 185.986 129.019  1.00                 N  
ATOM   2246  CA  ASN   317     148.383 185.160 128.359  1.00                 C  
ATOM   2247  C   ASN   317     148.942 184.189 129.395  1.00                 C  
ATOM   2248  O   ASN   317     149.448 184.618 130.435  1.00                 O  
ATOM   2249  CB  ASN   317     149.470 186.037 127.736  1.00                 C  
ATOM   2250  CG  ASN   317     148.941 186.915 126.618  1.00                 C  
ATOM   2251  OD1 ASN   317     148.778 186.462 125.485  1.00                 O  
ATOM   2252  ND2 ASN   317     148.672 188.176 126.935  1.00                 N  
ATOM   2253  N   THR   318     148.850 182.893 129.106  1.00                 N  
ATOM   2254  CA  THR   318     149.451 181.899 129.977  1.00                 C  
ATOM   2255  C   THR   318     150.813 181.474 129.432  1.00                 C  
ATOM   2256  O   THR   318     151.178 181.769 128.294  1.00                 O  
ATOM   2257  CB  THR   318     148.543 180.665 130.137  1.00                 C  
ATOM   2258  OG1 THR   318     148.404 180.004 128.873  1.00                 O  
ATOM   2259  CG2 THR   318     147.163 181.079 130.623  1.00                 C  
ATOM   2260  N   SER   319     151.564 180.757 130.267  1.00                 N  
ATOM   2261  CA  SER   319     152.928 180.401 129.902  1.00                 C  
ATOM   2262  C   SER   319     153.014 179.551 128.647  1.00                 C  
ATOM   2263  O   SER   319     154.077 179.514 128.019  1.00                 O  
ATOM   2264  CB  SER   319     153.613 179.657 131.050  1.00                 C  
ATOM   2265  OG  SER   319     153.019 178.388 131.262  1.00                 O  
ATOM   2266  N   ASN   320     151.936 178.882 128.247  1.00                 N  
ATOM   2267  CA  ASN   320     151.963 178.037 127.061  1.00                 C  
ATOM   2268  C   ASN   320     151.358 178.715 125.841  1.00                 C  
ATOM   2269  O   ASN   320     151.068 178.043 124.848  1.00                 O  
ATOM   2270  CB  ASN   320     151.240 176.715 127.328  1.00                 C  
ATOM   2271  CG  ASN   320     151.985 175.833 128.311  1.00                 C  
ATOM   2272  OD1 ASN   320     153.204 175.687 128.229  1.00                 O  
ATOM   2273  ND2 ASN   320     151.251 175.240 129.245  1.00                 N  
ATOM   2274  N   MET   321     151.164 180.029 125.891  1.00                 N  
ATOM   2275  CA  MET   321     150.714 180.769 124.729  1.00                 C  
ATOM   2276  C   MET   321     151.890 181.019 123.789  1.00                 C  
ATOM   2277  O   MET   321     153.049 180.961 124.209  1.00                 O  
ATOM   2278  CB  MET   321     150.066 182.089 125.152  1.00                 C  
ATOM   2279  SD  MET   321     147.502 181.042 125.195  1.00                 S  
ATOM   2280  CE  MET   321     146.976 182.272 124.003  1.00                 C  
ATOM   2281  CG  MET   321     148.835 181.924 126.028  1.00                 C  
ATOM   2282  N   PRO   322     151.623 181.279 122.511  1.00                 N  
ATOM   2283  CA  PRO   322     152.725 181.547 121.579  1.00                 C  
ATOM   2284  C   PRO   322     153.627 182.647 122.115  1.00                 C  
ATOM   2285  O   PRO   322     153.153 183.665 122.619  1.00                 O  
ATOM   2286  CB  PRO   322     152.023 181.971 120.287  1.00                 C  
ATOM   2287  CD  PRO   322     150.261 181.318 121.770  1.00                 C  
ATOM   2288  CG  PRO   322     150.703 181.276 120.334  1.00                 C  
ATOM   2289  N   VAL   323     154.940 182.419 122.012  1.00                 N  
ATOM   2290  CA  VAL   323     155.918 183.337 122.593  1.00                 C  
ATOM   2291  C   VAL   323     155.780 184.735 122.014  1.00                 C  
ATOM   2292  O   VAL   323     156.002 185.729 122.714  1.00                 O  
ATOM   2293  CB  VAL   323     157.358 182.832 122.386  1.00                 C  
ATOM   2294  CG1 VAL   323     157.753 182.935 120.921  1.00                 C  
ATOM   2295  CG2 VAL   323     158.327 183.615 123.259  1.00                 C  
ATOM   2296  N   ALA   324     155.389 184.844 120.747  1.00                 N  
ATOM   2297  CA  ALA   324     155.171 186.163 120.169  1.00                 C  
ATOM   2298  C   ALA   324     154.062 186.905 120.899  1.00                 C  
ATOM   2299  O   ALA   324     154.128 188.126 121.056  1.00                 O  
ATOM   2300  CB  ALA   324     154.836 186.045 118.690  1.00                 C  
ATOM   2301  N   ALA   325     153.040 186.185 121.354  1.00                 N  
ATOM   2302  CA  ALA   325     151.929 186.834 122.042  1.00                 C  
ATOM   2303  C   ALA   325     152.337 187.254 123.445  1.00                 C  
ATOM   2304  O   ALA   325     151.960 188.329 123.926  1.00                 O  
ATOM   2305  CB  ALA   325     150.725 185.906 122.097  1.00                 C  
ATOM   2306  N   ARG   326     153.113 186.410 124.117  1.00                 N  
ATOM   2307  CA  ARG   326     153.590 186.703 125.460  1.00                 C  
ATOM   2308  C   ARG   326     154.532 187.898 125.449  1.00                 C  
ATOM   2309  O   ARG   326     154.514 188.720 126.368  1.00                 O  
ATOM   2310  CB  ARG   326     154.290 185.481 126.058  1.00                 C  
ATOM   2311  CD  ARG   326     154.082 183.262 127.212  1.00                 C  
ATOM   2312  NE  ARG   326     154.909 182.450 126.322  1.00                 N  
ATOM   2313  CG  ARG   326     153.346 184.360 126.462  1.00                 C  
ATOM   2314  CZ  ARG   326     156.234 182.523 126.260  1.00                 C  
ATOM   2315  NH1 ARG   326     156.903 181.745 125.420  1.00                 N  
ATOM   2316  NH2 ARG   326     156.889 183.373 127.040  1.00                 N  
ATOM   2317  N   GLU   327     155.360 188.002 124.412  1.00                 N  
ATOM   2318  CA  GLU   327     156.234 189.156 124.240  1.00                 C  
ATOM   2319  C   GLU   327     155.446 190.383 123.790  1.00                 C  
ATOM   2320  O   GLU   327     155.677 191.491 124.277  1.00                 O  
ATOM   2321  CB  GLU   327     157.340 188.844 123.230  1.00                 C  
ATOM   2322  CD  GLU   327     158.009 191.064 122.227  1.00                 C  
ATOM   2323  CG  GLU   327     158.412 189.918 123.133  1.00                 C  
ATOM   2324  OE1 GLU   327     157.194 190.836 121.308  1.00                 O  
ATOM   2325  OE2 GLU   327     158.508 192.190 122.434  1.00                 O  
ATOM   2326  N   ALA   328     154.503 190.197 122.873  1.00                 N  
ATOM   2327  CA  ALA   328     153.685 191.298 122.389  1.00                 C  
ATOM   2328  C   ALA   328     152.629 191.747 123.385  1.00                 C  
ATOM   2329  O   ALA   328     152.128 192.866 123.249  1.00                 O  
ATOM   2330  CB  ALA   328     153.002 190.917 121.084  1.00                 C  
ATOM   2331  N   SER   329     152.253 190.907 124.350  1.00                 N  
ATOM   2332  CA  SER   329     151.169 191.270 125.254  1.00                 C  
ATOM   2333  C   SER   329     151.433 192.608 125.927  1.00                 C  
ATOM   2334  O   SER   329     150.515 193.420 126.094  1.00                 O  
ATOM   2335  CB  SER   329     150.968 190.184 126.313  1.00                 C  
ATOM   2336  OG  SER   329     152.102 190.078 127.156  1.00                 O  
ATOM   2337  N   ILE   330     152.676 192.843 126.350  1.00                 N  
ATOM   2338  CA  ILE   330     153.006 194.050 127.102  1.00                 C  
ATOM   2339  C   ILE   330     152.786 195.289 126.246  1.00                 C  
ATOM   2340  O   ILE   330     152.364 196.343 126.742  1.00                 O  
ATOM   2341  CB  ILE   330     154.456 194.013 127.620  1.00                 C  
ATOM   2342  CD1 ILE   330     155.978 194.973 129.426  1.00                 C  
ATOM   2343  CG1 ILE   330     154.675 195.106 128.669  1.00                 C  
ATOM   2344  CG2 ILE   330     155.438 194.132 126.465  1.00                 C  
ATOM   2345  N   TYR   331     153.057 195.180 124.950  1.00                 N  
ATOM   2346  CA  TYR   331     152.842 196.315 124.065  1.00                 C  
ATOM   2347  C   TYR   331     151.388 196.414 123.632  1.00                 C  
ATOM   2348  O   TYR   331     150.884 197.516 123.403  1.00                 O  
ATOM   2349  CB  TYR   331     153.746 196.214 122.835  1.00                 C  
ATOM   2350  CG  TYR   331     155.214 196.417 123.135  1.00                 C  
ATOM   2351  OH  TYR   331     159.253 196.960 123.962  1.00                 O  
ATOM   2352  CZ  TYR   331     157.916 196.782 123.688  1.00                 C  
ATOM   2353  CD1 TYR   331     156.066 195.331 123.289  1.00                 C  
ATOM   2354  CE1 TYR   331     157.409 195.507 123.564  1.00                 C  
ATOM   2355  CD2 TYR   331     155.743 197.695 123.264  1.00                 C  
ATOM   2356  CE2 TYR   331     157.084 197.891 123.539  1.00                 C  
ATOM   2357  N   THR   332     150.694 195.282 123.516  1.00                 N  
ATOM   2358  CA  THR   332     149.263 195.343 123.245  1.00                 C  
ATOM   2359  C   THR   332     148.529 196.069 124.357  1.00                 C  
ATOM   2360  O   THR   332     147.671 196.921 124.097  1.00                 O  
ATOM   2361  CB  THR   332     148.662 193.936 123.067  1.00                 C  
ATOM   2362  OG1 THR   332     149.272 193.291 121.943  1.00                 O  
ATOM   2363  CG2 THR   332     147.163 194.025 122.823  1.00                 C  
ATOM   2364  N   GLY   333     148.865 195.762 125.609  1.00                 N  
ATOM   2365  CA  GLY   333     148.210 196.429 126.719  1.00                 C  
ATOM   2366  C   GLY   333     148.402 197.932 126.680  1.00                 C  
ATOM   2367  O   GLY   333     147.436 198.696 126.755  1.00                 O  
ATOM   2368  N   ILE   334     149.653 198.375 126.546  1.00                 N  
ATOM   2369  CA  ILE   334     149.908 199.809 126.600  1.00                 C  
ATOM   2370  C   ILE   334     149.317 200.512 125.391  1.00                 C  
ATOM   2371  O   ILE   334     148.850 201.648 125.499  1.00                 O  
ATOM   2372  CB  ILE   334     151.415 200.111 126.698  1.00                 C  
ATOM   2373  CD1 ILE   334     153.070 201.852 127.552  1.00                 C  
ATOM   2374  CG1 ILE   334     151.641 201.555 127.151  1.00                 C  
ATOM   2375  CG2 ILE   334     152.104 199.818 125.374  1.00                 C  
ATOM   2376  N   THR   335     149.268 199.852 124.234  1.00                 N  
ATOM   2377  CA  THR   335     148.566 200.452 123.111  1.00                 C  
ATOM   2378  C   THR   335     147.096 200.680 123.431  1.00                 C  
ATOM   2379  O   THR   335     146.553 201.745 123.127  1.00                 O  
ATOM   2380  CB  THR   335     148.679 199.583 121.845  1.00                 C  
ATOM   2381  OG1 THR   335     150.056 199.467 121.463  1.00                 O  
ATOM   2382  CG2 THR   335     147.907 200.212 120.696  1.00                 C  
ATOM   2383  N   ILE   336     146.433 199.703 124.051  1.00                 N  
ATOM   2384  CA  ILE   336     145.059 199.932 124.483  1.00                 C  
ATOM   2385  C   ILE   336     145.002 201.060 125.503  1.00                 C  
ATOM   2386  O   ILE   336     144.066 201.875 125.497  1.00                 O  
ATOM   2387  CB  ILE   336     144.431 198.654 125.069  1.00                 C  
ATOM   2388  CD1 ILE   336     143.887 196.230 124.497  1.00                 C  
ATOM   2389  CG1 ILE   336     144.232 197.606 123.972  1.00                 C  
ATOM   2390  CG2 ILE   336     143.129 198.979 125.784  1.00                 C  
ATOM   2391  N   ALA   337     146.004 201.138 126.376  1.00                 N  
ATOM   2392  CA  ALA   337     146.027 202.194 127.377  1.00                 C  
ATOM   2393  C   ALA   337     146.098 203.563 126.716  1.00                 C  
ATOM   2394  O   ALA   337     145.329 204.466 127.057  1.00                 O  
ATOM   2395  CB  ALA   337     147.203 202.003 128.323  1.00                 C  
ATOM   2396  N   GLU   338     147.014 203.738 125.765  1.00                 N  
ATOM   2397  CA  GLU   338     147.130 205.024 125.087  1.00                 C  
ATOM   2398  C   GLU   338     145.855 205.360 124.330  1.00                 C  
ATOM   2399  O   GLU   338     145.460 206.529 124.256  1.00                 O  
ATOM   2400  CB  GLU   338     148.324 205.020 124.130  1.00                 C  
ATOM   2401  CD  GLU   338     150.832 204.929 123.848  1.00                 C  
ATOM   2402  CG  GLU   338     149.676 205.011 124.825  1.00                 C  
ATOM   2403  OE1 GLU   338     150.581 204.688 122.648  1.00                 O  
ATOM   2404  OE2 GLU   338     151.990 205.105 124.282  1.00                 O  
ATOM   2405  N   TYR   339     145.199 204.351 123.757  1.00                 N  
ATOM   2406  CA  TYR   339     143.964 204.607 123.027  1.00                 C  
ATOM   2407  C   TYR   339     142.984 205.384 123.888  1.00                 C  
ATOM   2408  O   TYR   339     142.404 206.378 123.442  1.00                 O  
ATOM   2409  CB  TYR   339     143.335 203.293 122.560  1.00                 C  
ATOM   2410  CG  TYR   339     142.015 203.466 121.844  1.00                 C  
ATOM   2411  OH  TYR   339     138.391 203.952 119.863  1.00                 O  
ATOM   2412  CZ  TYR   339     139.590 203.790 120.520  1.00                 C  
ATOM   2413  CD1 TYR   339     141.907 204.309 120.746  1.00                 C  
ATOM   2414  CE1 TYR   339     140.704 204.473 120.085  1.00                 C  
ATOM   2415  CD2 TYR   339     140.881 202.785 122.268  1.00                 C  
ATOM   2416  CE2 TYR   339     139.670 202.937 121.619  1.00                 C  
ATOM   2417  N   PHE   340     142.785 204.942 125.127  1.00                 N  
ATOM   2418  CA  PHE   340     141.899 205.698 126.002  1.00                 C  
ATOM   2419  C   PHE   340     142.553 206.959 126.541  1.00                 C  
ATOM   2420  O   PHE   340     141.852 207.950 126.766  1.00                 O  
ATOM   2421  CB  PHE   340     141.432 204.829 127.172  1.00                 C  
ATOM   2422  CG  PHE   340     140.456 203.758 126.779  1.00                 C  
ATOM   2423  CZ  PHE   340     138.644 201.779 126.052  1.00                 C  
ATOM   2424  CD1 PHE   340     140.853 202.434 126.699  1.00                 C  
ATOM   2425  CE1 PHE   340     139.955 201.448 126.338  1.00                 C  
ATOM   2426  CD2 PHE   340     139.140 204.072 126.490  1.00                 C  
ATOM   2427  CE2 PHE   340     138.242 203.086 126.128  1.00                 C  
ATOM   2428  N   ARG   341     143.871 206.953 126.747  1.00                 N  
ATOM   2429  CA  ARG   341     144.585 208.176 127.095  1.00                 C  
ATOM   2430  C   ARG   341     144.222 209.305 126.145  1.00                 C  
ATOM   2431  O   ARG   341     144.009 210.443 126.569  1.00                 O  
ATOM   2432  CB  ARG   341     146.096 207.937 127.079  1.00                 C  
ATOM   2433  CD  ARG   341     148.410 208.857 127.393  1.00                 C  
ATOM   2434  NE  ARG   341     148.845 208.563 126.030  1.00                 N  
ATOM   2435  CG  ARG   341     146.921 209.155 127.464  1.00                 C  
ATOM   2436  CZ  ARG   341     150.010 208.001 125.722  1.00                 C  
ATOM   2437  NH1 ARG   341     150.321 207.771 124.454  1.00                 N  
ATOM   2438  NH2 ARG   341     150.860 207.670 126.684  1.00                 N  
ATOM   2439  N   ASP   342     144.136 209.000 124.850  1.00                 N  
ATOM   2440  CA  ASP   342     143.828 210.022 123.858  1.00                 C  
ATOM   2441  C   ASP   342     142.388 210.498 123.951  1.00                 C  
ATOM   2442  O   ASP   342     142.032 211.480 123.294  1.00                 O  
ATOM   2443  CB  ASP   342     144.102 209.499 122.447  1.00                 C  
ATOM   2444  CG  ASP   342     145.582 209.329 122.165  1.00                 C  
ATOM   2445  OD1 ASP   342     146.399 209.896 122.921  1.00                 O  
ATOM   2446  OD2 ASP   342     145.925 208.630 121.189  1.00                 O  
ATOM   2447  N   MET   343     141.561 209.830 124.747  1.00                 N  
ATOM   2448  CA  MET   343     140.178 210.234 124.935  1.00                 C  
ATOM   2449  C   MET   343     140.033 211.248 126.057  1.00                 C  
ATOM   2450  O   MET   343     138.942 211.796 126.245  1.00                 O  
ATOM   2451  CB  MET   343     139.299 209.016 125.224  1.00                 C  
ATOM   2452  SD  MET   343     138.123 206.634 124.436  1.00                 S  
ATOM   2453  CE  MET   343     138.321 205.656 122.948  1.00                 C  
ATOM   2454  CG  MET   343     139.187 208.041 124.063  1.00                 C  
ATOM   2455  N   GLY   344     141.101 211.506 126.803  1.00                 N  
ATOM   2456  CA  GLY   344     141.048 212.334 127.990  1.00                 C  
ATOM   2457  C   GLY   344     140.808 211.569 129.270  1.00                 C  
ATOM   2458  O   GLY   344     140.529 212.191 130.303  1.00                 O  
ATOM   2459  N   TYR   345     140.909 210.244 129.255  1.00                 N  
ATOM   2460  CA  TYR   345     140.738 209.457 130.465  1.00                 C  
ATOM   2461  C   TYR   345     142.066 209.250 131.174  1.00                 C  
ATOM   2462  O   TYR   345     143.129 209.268 130.552  1.00                 O  
ATOM   2463  CB  TYR   345     140.099 208.105 130.139  1.00                 C  
ATOM   2464  CG  TYR   345     138.656 208.200 129.697  1.00                 C  
ATOM   2465  OH  TYR   345     134.693 208.455 128.467  1.00                 O  
ATOM   2466  CZ  TYR   345     136.004 208.372 128.876  1.00                 C  
ATOM   2467  CD1 TYR   345     138.281 207.834 128.411  1.00                 C  
ATOM   2468  CE1 TYR   345     136.965 207.917 127.999  1.00                 C  
ATOM   2469  CD2 TYR   345     137.675 208.656 130.568  1.00                 C  
ATOM   2470  CE2 TYR   345     136.353 208.746 130.173  1.00                 C  
ATOM   2471  N   ASN   346     141.999 209.037 132.489  1.00                 N  
ATOM   2472  CA  ASN   346     143.144 208.564 133.266  1.00                 C  
ATOM   2473  C   ASN   346     143.140 207.038 133.346  1.00                 C  
ATOM   2474  O   ASN   346     142.250 206.412 133.917  1.00                 O  
ATOM   2475  CB  ASN   346     143.137 209.187 134.664  1.00                 C  
ATOM   2476  CG  ASN   346     143.349 210.687 134.634  1.00                 C  
ATOM   2477  OD1 ASN   346     144.273 211.181 133.987  1.00                 O  
ATOM   2478  ND2 ASN   346     142.491 211.419 135.336  1.00                 N  
ATOM   2479  N   VAL   347     144.178 206.445 132.762  1.00                 N  
ATOM   2480  CA  VAL   347     144.286 205.000 132.593  1.00                 C  
ATOM   2481  C   VAL   347     145.359 204.428 133.507  1.00                 C  
ATOM   2482  O   VAL   347     146.459 204.972 133.606  1.00                 O  
ATOM   2483  CB  VAL   347     144.587 204.624 131.130  1.00                 C  
ATOM   2484  CG1 VAL   347     144.751 203.118 130.991  1.00                 C  
ATOM   2485  CG2 VAL   347     143.485 205.131 130.212  1.00                 C  
ATOM   2486  N   SER   348     145.045 203.332 134.179  1.00                 N  
ATOM   2487  CA  SER   348     145.981 202.659 135.061  1.00                 C  
ATOM   2488  C   SER   348     146.182 201.229 134.584  1.00                 C  
ATOM   2489  O   SER   348     145.272 200.401 134.629  1.00                 O  
ATOM   2490  CB  SER   348     145.475 202.691 136.504  1.00                 C  
ATOM   2491  OG  SER   348     146.346 201.980 137.366  1.00                 O  
ATOM   2492  N   MET   349     147.396 200.937 134.132  1.00                 N  
ATOM   2493  CA  MET   349     147.701 199.620 133.596  1.00                 C  
ATOM   2494  C   MET   349     148.596 198.850 134.547  1.00                 C  
ATOM   2495  O   MET   349     149.587 199.392 135.048  1.00                 O  
ATOM   2496  CB  MET   349     148.364 199.741 132.222  1.00                 C  
ATOM   2497  SD  MET   349     149.344 198.590 129.900  1.00                 S  
ATOM   2498  CE  MET   349     150.990 199.201 130.253  1.00                 C  
ATOM   2499  CG  MET   349     148.684 198.407 131.568  1.00                 C  
ATOM   2500  N   MET   350     148.271 197.591 134.800  1.00                 N  
ATOM   2501  CA  MET   350     149.096 196.720 135.625  1.00                 C  
ATOM   2502  C   MET   350     149.619 195.588 134.754  1.00                 C  
ATOM   2503  O   MET   350     148.834 194.877 134.119  1.00                 O  
ATOM   2504  CB  MET   350     148.292 196.189 136.814  1.00                 C  
ATOM   2505  SD  MET   350     148.105 194.690 139.136  1.00                 S  
ATOM   2506  CE  MET   350     147.941 196.178 140.121  1.00                 C  
ATOM   2507  CG  MET   350     149.090 195.302 137.756  1.00                 C  
ATOM   2508  N   ALA   351     150.936 195.431 134.707  1.00                 N  
ATOM   2509  CA  ALA   351     151.522 194.258 134.083  1.00                 C  
ATOM   2510  C   ALA   351     151.789 193.212 135.153  1.00                 C  
ATOM   2511  O   ALA   351     152.595 193.434 136.059  1.00                 O  
ATOM   2512  CB  ALA   351     152.798 194.632 133.345  1.00                 C  
ATOM   2513  N   ASP   352     151.095 192.078 135.060  1.00                 N  
ATOM   2514  CA  ASP   352     151.097 191.115 136.156  1.00                 C  
ATOM   2515  C   ASP   352     152.503 190.615 136.445  1.00                 C  
ATOM   2516  O   ASP   352     152.859 190.363 137.601  1.00                 O  
ATOM   2517  CB  ASP   352     150.177 189.936 135.835  1.00                 C  
ATOM   2518  CG  ASP   352     150.022 188.983 137.003  1.00                 C  
ATOM   2519  OD1 ASP   352     149.474 189.403 138.044  1.00                 O  
ATOM   2520  OD2 ASP   352     150.448 187.815 136.878  1.00                 O  
ATOM   2521  N   SER   353     153.318 190.458 135.405  1.00                 N  
ATOM   2522  CA  SER   353     154.703 190.018 135.570  1.00                 C  
ATOM   2523  C   SER   353     155.487 190.451 134.335  1.00                 C  
ATOM   2524  O   SER   353     155.363 189.850 133.268  1.00                 O  
ATOM   2525  CB  SER   353     154.763 188.503 135.776  1.00                 C  
ATOM   2526  OG  SER   353     156.100 188.063 135.938  1.00                 O  
ATOM   2527  N   THR   354     156.294 191.502 134.489  1.00                 N  
ATOM   2528  CA  THR   354     157.194 191.905 133.418  1.00                 C  
ATOM   2529  C   THR   354     158.402 190.983 133.328  1.00                 C  
ATOM   2530  O   THR   354     159.060 190.941 132.283  1.00                 O  
ATOM   2531  CB  THR   354     157.678 193.355 133.603  1.00                 C  
ATOM   2532  OG1 THR   354     158.406 193.466 134.832  1.00                 O  
ATOM   2533  CG2 THR   354     156.494 194.309 133.651  1.00                 C  
ATOM   2534  N   SER   355     158.684 190.215 134.380  1.00                 N  
ATOM   2535  CA  SER   355     159.749 189.220 134.302  1.00                 C  
ATOM   2536  C   SER   355     159.384 188.098 133.338  1.00                 C  
ATOM   2537  O   SER   355     160.231 187.635 132.569  1.00                 O  
ATOM   2538  CB  SER   355     160.047 188.645 135.688  1.00                 C  
ATOM   2539  OG  SER   355     160.589 189.634 136.545  1.00                 O  
ATOM   2540  N   ARG   356     158.126 187.652 133.357  1.00                 N  
ATOM   2541  CA  ARG   356     157.703 186.636 132.399  1.00                 C  
ATOM   2542  C   ARG   356     157.761 187.172 130.978  1.00                 C  
ATOM   2543  O   ARG   356     158.081 186.433 130.038  1.00                 O  
ATOM   2544  CB  ARG   356     156.289 186.150 132.723  1.00                 C  
ATOM   2545  CD  ARG   356     154.766 184.859 134.244  1.00                 C  
ATOM   2546  NE  ARG   356     154.640 184.137 135.508  1.00                 N  
ATOM   2547  CG  ARG   356     156.193 185.320 133.992  1.00                 C  
ATOM   2548  CZ  ARG   356     154.887 182.839 135.654  1.00                 C  
ATOM   2549  NH1 ARG   356     154.745 182.267 136.842  1.00                 N  
ATOM   2550  NH2 ARG   356     155.275 182.116 134.612  1.00                 N  
ATOM   2551  N   TRP   357     157.462 188.458 130.795  1.00                 N  
ATOM   2552  CA  TRP   357     157.655 189.073 129.488  1.00                 C  
ATOM   2553  C   TRP   357     159.112 189.002 129.060  1.00                 C  
ATOM   2554  O   TRP   357     159.416 188.596 127.932  1.00                 O  
ATOM   2555  CB  TRP   357     157.183 190.528 129.506  1.00                 C  
ATOM   2556  CG  TRP   357     157.348 191.228 128.191  1.00                 C  
ATOM   2557  CD1 TRP   357     156.457 191.251 127.157  1.00                 C  
ATOM   2558  NE1 TRP   357     156.957 191.996 126.117  1.00                 N  
ATOM   2559  CD2 TRP   357     158.473 192.008 127.770  1.00                 C  
ATOM   2560  CE2 TRP   357     158.195 192.472 126.471  1.00                 C  
ATOM   2561  CH2 TRP   357     160.268 193.597 126.361  1.00                 C  
ATOM   2562  CZ2 TRP   357     159.088 193.268 125.756  1.00                 C  
ATOM   2563  CE3 TRP   357     159.689 192.360 128.365  1.00                 C  
ATOM   2564  CZ3 TRP   357     160.570 193.150 127.652  1.00                 C  
ATOM   2565  N   ALA   358     160.027 189.395 129.941  1.00                 N  
ATOM   2566  CA  ALA   358     161.442 189.339 129.606  1.00                 C  
ATOM   2567  C   ALA   358     161.866 187.917 129.276  1.00                 C  
ATOM   2568  O   ALA   358     162.726 187.700 128.417  1.00                 O  
ATOM   2569  CB  ALA   358     162.280 189.885 130.752  1.00                 C  
ATOM   2570  N   GLU   359     161.275 186.935 129.953  1.00                 N  
ATOM   2571  CA  GLU   359     161.545 185.543 129.617  1.00                 C  
ATOM   2572  C   GLU   359     161.101 185.232 128.193  1.00                 C  
ATOM   2573  O   GLU   359     161.829 184.590 127.426  1.00                 O  
ATOM   2574  CB  GLU   359     160.845 184.608 130.605  1.00                 C  
ATOM   2575  CD  GLU   359     162.529 182.726 130.568  1.00                 C  
ATOM   2576  CG  GLU   359     161.086 183.131 130.339  1.00                 C  
ATOM   2577  OE1 GLU   359     163.254 183.475 131.256  1.00                 O  
ATOM   2578  OE2 GLU   359     162.935 181.660 130.058  1.00                 O  
ATOM   2579  N   ALA   360     159.900 185.678 127.823  1.00                 N  
ATOM   2580  CA  ALA   360     159.438 185.497 126.450  1.00                 C  
ATOM   2581  C   ALA   360     160.361 186.205 125.465  1.00                 C  
ATOM   2582  O   ALA   360     160.650 185.682 124.382  1.00                 O  
ATOM   2583  CB  ALA   360     158.014 186.011 126.298  1.00                 C  
ATOM   2584  N   LEU   361     160.836 187.395 125.832  1.00                 N  
ATOM   2585  CA  LEU   361     161.714 188.150 124.941  1.00                 C  
ATOM   2586  C   LEU   361     163.037 187.426 124.746  1.00                 C  
ATOM   2587  O   LEU   361     163.558 187.345 123.627  1.00                 O  
ATOM   2588  CB  LEU   361     161.956 189.556 125.493  1.00                 C  
ATOM   2589  CG  LEU   361     162.831 190.477 124.640  1.00                 C  
ATOM   2590  CD1 LEU   361     162.220 190.676 123.262  1.00                 C  
ATOM   2591  CD2 LEU   361     163.030 191.819 125.329  1.00                 C  
ATOM   2592  N   ARG   362     163.606 186.904 125.831  1.00                 N  
ATOM   2593  CA  ARG   362     164.837 186.133 125.718  1.00                 C  
ATOM   2594  C   ARG   362     164.624 184.893 124.866  1.00                 C  
ATOM   2595  O   ARG   362     165.485 184.529 124.061  1.00                 O  
ATOM   2596  CB  ARG   362     165.352 185.739 127.104  1.00                 C  
ATOM   2597  CD  ARG   362     167.100 184.587 128.488  1.00                 C  
ATOM   2598  NE  ARG   362     166.159 183.662 129.116  1.00                 N  
ATOM   2599  CG  ARG   362     166.665 184.975 127.084  1.00                 C  
ATOM   2600  CZ  ARG   362     166.117 182.357 128.870  1.00                 C  
ATOM   2601  NH1 ARG   362     165.226 181.594 129.489  1.00                 N  
ATOM   2602  NH2 ARG   362     166.966 181.818 128.006  1.00                 N  
ATOM   2603  N   GLU   363     163.475 184.239 125.021  1.00                 N  
ATOM   2604  CA  GLU   363     163.183 183.076 124.187  1.00                 C  
ATOM   2605  C   GLU   363     163.222 183.430 122.708  1.00                 C  
ATOM   2606  O   GLU   363     163.808 182.692 121.908  1.00                 O  
ATOM   2607  CB  GLU   363     161.817 182.488 124.547  1.00                 C  
ATOM   2608  CD  GLU   363     160.101 180.676 124.155  1.00                 C  
ATOM   2609  CG  GLU   363     161.446 181.248 123.750  1.00                 C  
ATOM   2610  OE1 GLU   363     159.701 180.870 125.322  1.00                 O  
ATOM   2611  OE2 GLU   363     159.449 180.034 123.306  1.00                 O  
ATOM   2612  N   ILE   364     162.601 184.546 122.321  1.00                 N  
ATOM   2613  CA  ILE   364     162.628 184.897 120.905  1.00                 C  
ATOM   2614  C   ILE   364     164.054 185.187 120.460  1.00                 C  
ATOM   2615  O   ILE   364     164.487 184.712 119.403  1.00                 O  
ATOM   2616  CB  ILE   364     161.719 186.104 120.605  1.00                 C  
ATOM   2617  CD1 ILE   364     159.308 186.909 120.798  1.00                 C  
ATOM   2618  CG1 ILE   364     160.249 185.724 120.794  1.00                 C  
ATOM   2619  CG2 ILE   364     161.991 186.641 119.208  1.00                 C  
ATOM   2620  N   SER   365     164.827 185.921 121.263  1.00                 N  
ATOM   2621  CA  SER   365     166.213 186.180 120.894  1.00                 C  
ATOM   2622  C   SER   365     166.969 184.876 120.674  1.00                 C  
ATOM   2623  O   SER   365     167.757 184.764 119.729  1.00                 O  
ATOM   2624  CB  SER   365     166.906 187.018 121.970  1.00                 C  
ATOM   2625  OG  SER   365     168.253 187.285 121.620  1.00                 O  
ATOM   2626  N   GLY   366     166.746 183.886 121.535  1.00                 N  
ATOM   2627  CA  GLY   366     167.304 182.565 121.346  1.00                 C  
ATOM   2628  C   GLY   366     166.834 181.909 120.067  1.00                 C  
ATOM   2629  O   GLY   366     167.647 181.425 119.277  1.00                 O  
ATOM   2630  N   ARG   367     165.522 181.963 119.823  1.00                 N  
ATOM   2631  CA  ARG   367     164.926 181.387 118.589  1.00                 C  
ATOM   2632  C   ARG   367     165.579 182.010 117.352  1.00                 C  
ATOM   2633  O   ARG   367     165.771 181.282 116.364  1.00                 O  
ATOM   2634  CB  ARG   367     163.412 181.609 118.571  1.00                 C  
ATOM   2635  CD  ARG   367     161.153 181.021 119.492  1.00                 C  
ATOM   2636  NE  ARG   367     160.411 180.279 120.509  1.00                 N  
ATOM   2637  CG  ARG   367     162.650 180.774 119.587  1.00                 C  
ATOM   2638  CZ  ARG   367     160.029 179.013 120.380  1.00                 C  
ATOM   2639  NH1 ARG   367     159.358 178.420 121.358  1.00                 N  
ATOM   2640  NH2 ARG   367     160.320 178.342 119.273  1.00                 N  
ATOM   2641  N   LEU   368     165.901 183.306 117.403  1.00                 N  
ATOM   2642  CA  LEU   368     166.505 183.984 116.265  1.00                 C  
ATOM   2643  C   LEU   368     168.023 183.866 116.244  1.00                 C  
ATOM   2644  O   LEU   368     168.658 184.455 115.362  1.00                 O  
ATOM   2645  CB  LEU   368     166.117 185.464 116.255  1.00                 C  
ATOM   2646  CG  LEU   368     164.627 185.773 116.094  1.00                 C  
ATOM   2647  CD1 LEU   368     164.373 187.269 116.202  1.00                 C  
ATOM   2648  CD2 LEU   368     164.109 185.243 114.765  1.00                 C  
ATOM   2649  N   ALA   369     168.607 183.127 117.189  1.00                 N  
ATOM   2650  CA  ALA   369     170.053 182.920 117.279  1.00                 C  
ATOM   2651  C   ALA   369     170.802 184.254 117.342  1.00                 C  
ATOM   2652  O   ALA   369     171.814 184.465 116.676  1.00                 O  
ATOM   2653  CB  ALA   369     170.546 182.100 116.096  1.00                 C  
ATOM   2654  N   GLU   370     170.280 185.156 118.165  1.00                 N  
ATOM   2655  CA  GLU   370     170.905 186.443 118.411  1.00                 C  
ATOM   2656  C   GLU   370     171.991 186.297 119.466  1.00                 C  
ATOM   2657  O   GLU   370     171.985 185.341 120.246  1.00                 O  
ATOM   2658  CB  GLU   370     169.860 187.472 118.848  1.00                 C  
ATOM   2659  CD  GLU   370     167.836 188.853 118.234  1.00                 C  
ATOM   2660  CG  GLU   370     168.835 187.809 117.776  1.00                 C  
ATOM   2661  OE1 GLU   370     167.424 188.805 119.412  1.00                 O  
ATOM   2662  OE2 GLU   370     167.465 189.719 117.414  1.00                 O  
ATOM   2663  N   MET   371     172.992 187.170 119.400  1.00                 N  
ATOM   2664  CA  MET   371     174.074 187.105 120.408  1.00                 C  
ATOM   2665  C   MET   371     173.471 187.554 121.735  1.00                 C  
ATOM   2666  O   MET   371     172.967 188.688 121.789  1.00                 O  
ATOM   2667  CB  MET   371     175.256 187.978 119.982  1.00                 C  
ATOM   2668  SD  MET   371     177.191 186.319 121.068  1.00                 S  
ATOM   2669  CE  MET   371     178.040 186.225 119.494  1.00                 C  
ATOM   2670  CG  MET   371     176.429 187.948 120.948  1.00                 C  
ATOM   2671  N   PRO   372     173.493 186.710 122.844  1.00                 N  
ATOM   2672  CA  PRO   372     173.055 187.021 124.204  1.00                 C  
ATOM   2673  C   PRO   372     174.025 187.946 124.920  1.00                 C  
ATOM   2674  O   PRO   372     175.215 187.999 124.610  1.00                 O  
ATOM   2675  CB  PRO   372     172.986 185.656 124.892  1.00                 C  
ATOM   2676  CD  PRO   372     173.908 185.278 122.716  1.00                 C  
ATOM   2677  CG  PRO   372     173.962 184.811 124.143  1.00                 C  
ATOM   2678  N   ALA   373     173.492 188.677 125.888  1.00                 N  
ATOM   2679  CA  ALA   373     174.279 189.575 126.720  1.00                 C  
ATOM   2680  C   ALA   373     174.134 189.147 128.180  1.00                 C  
ATOM   2681  O   ALA   373     174.385 187.991 128.525  1.00                 O  
ATOM   2682  CB  ALA   373     173.831 191.014 126.517  1.00                 C  
ATOM   2683  N   ASP   374     173.762 190.086 129.047  1.00                 N  
ATOM   2684  CA  ASP   374     173.862 189.928 130.494  1.00                 C  
ATOM   2685  C   ASP   374     172.890 188.878 131.015  1.00                 C  
ATOM   2686  O   ASP   374     171.677 188.983 130.824  1.00                 O  
ATOM   2687  CB  ASP   374     173.607 191.263 131.198  1.00                 C  
ATOM   2688  CG  ASP   374     173.809 191.178 132.698  1.00                 C  
ATOM   2689  OD1 ASP   374     173.989 190.053 133.210  1.00                 O  
ATOM   2690  OD2 ASP   374     173.786 192.236 133.361  1.00                 O  
ATOM   2691  N   SER   375     173.446 187.860 131.670  1.00                 N  
ATOM   2692  CA  SER   375     172.683 186.728 132.198  1.00                 C  
ATOM   2693  C   SER   375     171.812 186.081 131.124  1.00                 C  
ATOM   2694  O   SER   375     170.741 185.541 131.405  1.00                 O  
ATOM   2695  CB  SER   375     171.809 187.172 133.373  1.00                 C  
ATOM   2696  OG  SER   375     172.600 187.671 134.437  1.00                 O  
ATOM   2697  N   GLY   376     172.274 186.138 129.882  1.00                 N  
ATOM   2698  CA  GLY   376     171.585 185.466 128.797  1.00                 C  
ATOM   2699  C   GLY   376     170.505 186.275 128.112  1.00                 C  
ATOM   2700  O   GLY   376     169.917 185.811 127.130  1.00                 O  
ATOM   2701  N   TYR   377     170.225 187.470 128.625  1.00                 N  
ATOM   2702  CA  TYR   377     169.179 188.309 128.061  1.00                 C  
ATOM   2703  C   TYR   377     169.690 189.035 126.819  1.00                 C  
ATOM   2704  O   TYR   377     170.902 189.190 126.636  1.00                 O  
ATOM   2705  CB  TYR   377     168.680 189.315 129.101  1.00                 C  
ATOM   2706  CG  TYR   377     167.909 188.686 130.240  1.00                 C  
ATOM   2707  OH  TYR   377     165.800 186.965 133.383  1.00                 O  
ATOM   2708  CZ  TYR   377     166.496 187.534 132.341  1.00                 C  
ATOM   2709  CD1 TYR   377     168.331 188.840 131.554  1.00                 C  
ATOM   2710  CE1 TYR   377     167.632 188.270 132.601  1.00                 C  
ATOM   2711  CD2 TYR   377     166.762 187.942 129.997  1.00                 C  
ATOM   2712  CE2 TYR   377     166.051 187.364 131.031  1.00                 C  
ATOM   2713  N   PRO   378     168.795 189.485 125.944  1.00                 N  
ATOM   2714  CA  PRO   378     169.225 190.241 124.768  1.00                 C  
ATOM   2715  C   PRO   378     169.935 191.527 125.152  1.00                 C  
ATOM   2716  O   PRO   378     169.681 192.138 126.193  1.00                 O  
ATOM   2717  CB  PRO   378     167.923 190.530 124.018  1.00                 C  
ATOM   2718  CD  PRO   378     167.319 189.209 125.920  1.00                 C  
ATOM   2719  CG  PRO   378     166.983 189.468 124.478  1.00                 C  
ATOM   2720  N   ALA   379     170.850 191.940 124.272  1.00                 N  
ATOM   2721  CA  ALA   379     171.581 193.185 124.479  1.00                 C  
ATOM   2722  C   ALA   379     170.652 194.380 124.627  1.00                 C  
ATOM   2723  O   ALA   379     170.998 195.352 125.304  1.00                 O  
ATOM   2724  CB  ALA   379     172.546 193.431 123.329  1.00                 C  
ATOM   2725  N   TYR   380     169.469 194.322 124.018  1.00                 N  
ATOM   2726  CA  TYR   380     168.544 195.451 123.986  1.00                 C  
ATOM   2727  C   TYR   380     167.499 195.383 125.088  1.00                 C  
ATOM   2728  O   TYR   380     166.552 196.166 125.098  1.00                 O  
ATOM   2729  CB  TYR   380     167.842 195.530 122.629  1.00                 C  
ATOM   2730  CG  TYR   380     168.771 195.831 121.475  1.00                 C  
ATOM   2731  OH  TYR   380     171.326 196.643 118.296  1.00                 O  
ATOM   2732  CZ  TYR   380     170.480 196.376 119.349  1.00                 C  
ATOM   2733  CD1 TYR   380     169.179 194.824 120.610  1.00                 C  
ATOM   2734  CE1 TYR   380     170.028 195.090 119.552  1.00                 C  
ATOM   2735  CD2 TYR   380     169.236 197.121 121.254  1.00                 C  
ATOM   2736  CE2 TYR   380     170.086 197.405 120.202  1.00                 C  
ATOM   2737  N   LEU   381     167.643 194.461 126.041  1.00                 N  
ATOM   2738  CA  LEU   381     166.661 194.366 127.115  1.00                 C  
ATOM   2739  C   LEU   381     166.376 195.732 127.722  1.00                 C  
ATOM   2740  O   LEU   381     165.216 196.128 127.878  1.00                 O  
ATOM   2741  CB  LEU   381     167.145 193.401 128.199  1.00                 C  
ATOM   2742  CG  LEU   381     166.225 193.225 129.409  1.00                 C  
ATOM   2743  CD1 LEU   381     164.882 192.650 128.985  1.00                 C  
ATOM   2744  CD2 LEU   381     166.876 192.332 130.454  1.00                 C  
ATOM   2745  N   ALA   382     167.433 196.456 128.096  1.00                 N  
ATOM   2746  CA  ALA   382     167.253 197.755 128.718  1.00                 C  
ATOM   2747  C   ALA   382     166.548 198.750 127.822  1.00                 C  
ATOM   2748  O   ALA   382     165.715 199.533 128.281  1.00                 O  
ATOM   2749  CB  ALA   382     168.596 198.331 129.140  1.00                 C  
ATOM   2750  N   ALA   383     166.872 198.734 126.527  1.00                 N  
ATOM   2751  CA  ALA   383     166.223 199.655 125.599  1.00                 C  
ATOM   2752  C   ALA   383     164.735 199.371 125.492  1.00                 C  
ATOM   2753  O   ALA   383     163.926 200.297 125.393  1.00                 O  
ATOM   2754  CB  ALA   383     166.871 199.568 124.226  1.00                 C  
ATOM   2755  N   ARG   384     164.350 198.093 125.517  1.00                 N  
ATOM   2756  CA  ARG   384     162.939 197.752 125.395  1.00                 C  
ATOM   2757  C   ARG   384     162.167 198.154 126.643  1.00                 C  
ATOM   2758  O   ARG   384     161.056 198.687 126.546  1.00                 O  
ATOM   2759  CB  ARG   384     162.770 196.254 125.134  1.00                 C  
ATOM   2760  CD  ARG   384     162.401 196.344 122.653  1.00                 C  
ATOM   2761  NE  ARG   384     161.022 195.872 122.755  1.00                 N  
ATOM   2762  CG  ARG   384     163.274 195.801 123.773  1.00                 C  
ATOM   2763  CZ  ARG   384     160.582 194.732 122.231  1.00                 C  
ATOM   2764  NH1 ARG   384     159.311 194.384 122.374  1.00                 N  
ATOM   2765  NH2 ARG   384     161.414 193.944 121.565  1.00                 N  
ATOM   2766  N   LEU   385     162.743 197.918 127.821  1.00                 N  
ATOM   2767  CA  LEU   385     162.084 198.343 129.053  1.00                 C  
ATOM   2768  C   LEU   385     162.021 199.860 129.151  1.00                 C  
ATOM   2769  O   LEU   385     161.005 200.422 129.573  1.00                 O  
ATOM   2770  CB  LEU   385     162.808 197.770 130.273  1.00                 C  
ATOM   2771  CG  LEU   385     162.719 196.254 130.464  1.00                 C  
ATOM   2772  CD1 LEU   385     163.619 195.802 131.604  1.00                 C  
ATOM   2773  CD2 LEU   385     161.282 195.829 130.724  1.00                 C  
ATOM   2774  N   ALA   386     163.098 200.541 128.760  1.00                 N  
ATOM   2775  CA  ALA   386     163.125 201.994 128.860  1.00                 C  
ATOM   2776  C   ALA   386     162.072 202.622 127.961  1.00                 C  
ATOM   2777  O   ALA   386     161.379 203.562 128.368  1.00                 O  
ATOM   2778  CB  ALA   386     164.505 202.525 128.502  1.00                 C  
ATOM   2779  N   SER   387     161.936 202.120 126.733  1.00                 N  
ATOM   2780  CA  SER   387     160.928 202.652 125.828  1.00                 C  
ATOM   2781  C   SER   387     159.524 202.228 126.224  1.00                 C  
ATOM   2782  O   SER   387     158.559 202.913 125.871  1.00                 O  
ATOM   2783  CB  SER   387     161.211 202.209 124.391  1.00                 C  
ATOM   2784  OG  SER   387     161.020 200.813 124.241  1.00                 O  
ATOM   2785  N   PHE   388     159.386 201.114 126.939  1.00                 N  
ATOM   2786  CA  PHE   388     158.081 200.740 127.471  1.00                 C  
ATOM   2787  C   PHE   388     157.584 201.783 128.461  1.00                 C  
ATOM   2788  O   PHE   388     156.520 202.381 128.266  1.00                 O  
ATOM   2789  CB  PHE   388     158.148 199.365 128.138  1.00                 C  
ATOM   2790  CG  PHE   388     156.849 198.922 128.747  1.00                 C  
ATOM   2791  CZ  PHE   388     154.446 198.105 129.880  1.00                 C  
ATOM   2792  CD1 PHE   388     155.839 198.403 127.956  1.00                 C  
ATOM   2793  CE1 PHE   388     154.643 197.995 128.517  1.00                 C  
ATOM   2794  CD2 PHE   388     156.636 199.025 130.110  1.00                 C  
ATOM   2795  CE2 PHE   388     155.440 198.618 130.671  1.00                 C  
ATOM   2796  N   TYR   389     158.342 202.018 129.531  1.00                 N  
ATOM   2797  CA  TYR   389     157.884 202.920 130.581  1.00                 C  
ATOM   2798  C   TYR   389     157.834 204.371 130.123  1.00                 C  
ATOM   2799  O   TYR   389     157.018 205.140 130.636  1.00                 O  
ATOM   2800  CB  TYR   389     158.784 202.809 131.813  1.00                 C  
ATOM   2801  CG  TYR   389     158.620 201.515 132.577  1.00                 C  
ATOM   2802  OH  TYR   389     158.183 197.951 134.675  1.00                 O  
ATOM   2803  CZ  TYR   389     158.326 199.131 133.981  1.00                 C  
ATOM   2804  CD1 TYR   389     159.631 200.563 132.589  1.00                 C  
ATOM   2805  CE1 TYR   389     159.490 199.377 133.285  1.00                 C  
ATOM   2806  CD2 TYR   389     157.454 201.250 133.285  1.00                 C  
ATOM   2807  CE2 TYR   389     157.295 200.070 133.986  1.00                 C  
ATOM   2808  N   GLU   390     158.682 204.766 129.173  1.00                 N  
ATOM   2809  CA  GLU   390     158.646 206.139 128.690  1.00                 C  
ATOM   2810  C   GLU   390     157.307 206.485 128.058  1.00                 C  
ATOM   2811  O   GLU   390     156.960 207.664 127.959  1.00                 O  
ATOM   2812  CB  GLU   390     159.769 206.381 127.679  1.00                 C  
ATOM   2813  CD  GLU   390     160.739 205.875 125.403  1.00                 C  
ATOM   2814  CG  GLU   390     159.593 205.636 126.366  1.00                 C  
ATOM   2815  OE1 GLU   390     161.675 206.618 125.766  1.00                 O  
ATOM   2816  OE2 GLU   390     160.701 205.318 124.285  1.00                 O  
ATOM   2817  N   ARG   391     156.545 205.483 127.627  1.00                 N  
ATOM   2818  CA  ARG   391     155.253 205.747 127.015  1.00                 C  
ATOM   2819  C   ARG   391     154.189 206.155 128.022  1.00                 C  
ATOM   2820  O   ARG   391     153.148 206.679 127.616  1.00                 O  
ATOM   2821  CB  ARG   391     154.765 204.519 126.244  1.00                 C  
ATOM   2822  CD  ARG   391     155.050 202.966 124.293  1.00                 C  
ATOM   2823  NE  ARG   391     155.812 202.658 123.085  1.00                 N  
ATOM   2824  CG  ARG   391     155.579 204.204 124.999  1.00                 C  
ATOM   2825  CZ  ARG   391     155.610 201.585 122.327  1.00                 C  
ATOM   2826  NH1 ARG   391     156.352 201.387 121.246  1.00                 N  
ATOM   2827  NH2 ARG   391     154.666 200.712 122.653  1.00                 N  
ATOM   2828  N   ALA   392     154.424 205.942 129.310  1.00                 N  
ATOM   2829  CA  ALA   392     153.497 206.374 130.341  1.00                 C  
ATOM   2830  C   ALA   392     153.698 207.848 130.650  1.00                 C  
ATOM   2831  O   ALA   392     154.742 208.423 130.338  1.00                 O  
ATOM   2832  CB  ALA   392     153.675 205.537 131.598  1.00                 C  
ATOM   2833  N   GLY   393     152.699 208.451 131.264  1.00                 N  
ATOM   2834  CA  GLY   393     152.801 209.836 131.680  1.00                 C  
ATOM   2835  C   GLY   393     151.537 210.611 131.381  1.00                 C  
ATOM   2836  O   GLY   393     150.679 210.195 130.612  1.00                 O  
ATOM   2837  N   LYS   394     151.426 211.775 132.020  1.00                 N  
ATOM   2838  CA  LYS   394     150.372 212.730 131.711  1.00                 C  
ATOM   2839  C   LYS   394     150.702 213.498 130.443  1.00                 C  
ATOM   2840  O   LYS   394     151.822 213.976 130.264  1.00                 O  
ATOM   2841  CB  LYS   394     150.164 213.696 132.879  1.00                 C  
ATOM   2842  CD  LYS   394     148.810 215.537 133.915  1.00                 C  
ATOM   2843  CE  LYS   394     147.660 216.512 133.719  1.00                 C  
ATOM   2844  CG  LYS   394     149.004 214.659 132.690  1.00                 C  
ATOM   2845  NZ  LYS   394     147.460 217.381 134.911  1.00                 N  
ATOM   2846  N   VAL   395     149.720 213.610 129.549  1.00                 N  
ATOM   2847  CA  VAL   395     149.922 214.233 128.249  1.00                 C  
ATOM   2848  C   VAL   395     148.791 215.215 127.992  1.00                 C  
ATOM   2849  O   VAL   395     147.719 215.142 128.593  1.00                 O  
ATOM   2850  CB  VAL   395     150.005 213.182 127.126  1.00                 C  
ATOM   2851  CG1 VAL   395     151.181 212.246 127.359  1.00                 C  
ATOM   2852  CG2 VAL   395     148.706 212.398 127.034  1.00                 C  
ATOM   2853  N   LYS   396     149.052 216.140 127.075  1.00                 N  
ATOM   2854  CA  LYS   396     148.015 216.954 126.446  1.00                 C  
ATOM   2855  C   LYS   396     147.672 216.259 125.138  1.00                 C  
ATOM   2856  O   LYS   396     148.537 216.026 124.298  1.00                 O  
ATOM   2857  CB  LYS   396     148.509 218.388 126.243  1.00                 C  
ATOM   2858  CD  LYS   396     148.018 220.734 125.497  1.00                 C  
ATOM   2859  CE  LYS   396     146.983 221.666 124.890  1.00                 C  
ATOM   2860  CG  LYS   396     147.467 219.326 125.656  1.00                 C  
ATOM   2861  NZ  LYS   396     147.509 223.051 124.731  1.00                 N  
ATOM   2862  N   CYS   397     146.393 215.914 124.987  1.00                 N  
ATOM   2863  CA  CYS   397     145.939 215.071 123.890  1.00                 C  
ATOM   2864  C   CYS   397     145.948 215.815 122.563  1.00                 C  
ATOM   2865  O   CYS   397     146.005 217.045 122.515  1.00                 O  
ATOM   2866  CB  CYS   397     144.533 214.536 124.171  1.00                 C  
ATOM   2867  SG  CYS   397     144.425 213.436 125.602  1.00                 S  
ATOM   2868  N   LEU   398     145.883 215.048 121.480  1.00                 N  
ATOM   2869  CA  LEU   398     145.710 215.621 120.158  1.00                 C  
ATOM   2870  C   LEU   398     144.254 215.999 119.937  1.00                 C  
ATOM   2871  O   LEU   398     143.349 215.490 120.602  1.00                 O  
ATOM   2872  CB  LEU   398     146.180 214.639 119.083  1.00                 C  
ATOM   2873  CG  LEU   398     147.658 214.245 119.124  1.00                 C  
ATOM   2874  CD1 LEU   398     147.963 213.190 118.072  1.00                 C  
ATOM   2875  CD2 LEU   398     148.545 215.464 118.924  1.00                 C  
ATOM   2876  N   GLY   399     144.038 216.893 118.995  1.00                 N  
ATOM   2877  CA  GLY   399     142.710 217.234 118.552  1.00                 C  
ATOM   2878  C   GLY   399     142.277 218.531 119.177  1.00                 C  
ATOM   2879  O   GLY   399     142.787 218.946 120.216  1.00                 O  
ATOM   2880  N   GLY   400     141.322 219.177 118.536  1.00                 N  
ATOM   2881  CA  GLY   400     140.880 220.492 118.971  1.00                 C  
ATOM   2882  C   GLY   400     140.193 220.496 120.337  1.00                 C  
ATOM   2883  O   GLY   400     140.151 221.553 120.980  1.00                 O  
ATOM   2884  N   PRO   401     139.646 219.377 120.828  1.00                 N  
ATOM   2885  CA  PRO   401     138.952 219.416 122.126  1.00                 C  
ATOM   2886  C   PRO   401     139.820 219.815 123.309  1.00                 C  
ATOM   2887  O   PRO   401     139.274 220.032 124.396  1.00                 O  
ATOM   2888  CB  PRO   401     138.443 217.986 122.317  1.00                 C  
ATOM   2889  CD  PRO   401     139.519 218.029 120.179  1.00                 C  
ATOM   2890  CG  PRO   401     138.366 217.429 120.934  1.00                 C  
ATOM   2891  N   GLU   402     141.140 219.914 123.148  1.00                 N  
ATOM   2892  CA  GLU   402     142.046 220.379 124.199  1.00                 C  
ATOM   2893  C   GLU   402     141.785 219.654 125.523  1.00                 C  
ATOM   2894  O   GLU   402     141.625 220.253 126.585  1.00                 O  
ATOM   2895  CB  GLU   402     141.908 221.890 124.396  1.00                 C  
ATOM   2896  CD  GLU   402     142.183 224.203 123.420  1.00                 C  
ATOM   2897  CG  GLU   402     142.257 222.711 123.165  1.00                 C  
ATOM   2898  OE1 GLU   402     141.826 224.596 124.550  1.00                 O  
ATOM   2899  OE2 GLU   402     142.483 224.980 122.489  1.00                 O  
ATOM   2900  N   ARG   403     141.723 218.335 125.419  1.00                 N  
ATOM   2901  CA  ARG   403     141.540 217.458 126.565  1.00                 C  
ATOM   2902  C   ARG   403     142.884 216.912 127.019  1.00                 C  
ATOM   2903  O   ARG   403     143.876 216.961 126.292  1.00                 O  
ATOM   2904  CB  ARG   403     140.581 216.317 126.219  1.00                 C  
ATOM   2905  CD  ARG   403     138.277 215.593 125.538  1.00                 C  
ATOM   2906  NE  ARG   403     136.942 216.022 125.127  1.00                 N  
ATOM   2907  CG  ARG   403     139.163 216.770 125.910  1.00                 C  
ATOM   2908  CZ  ARG   403     135.929 216.218 125.965  1.00                 C  
ATOM   2909  NH1 ARG   403     134.750 216.609 125.500  1.00                 N  
ATOM   2910  NH2 ARG   403     136.098 216.023 127.266  1.00                 N  
ATOM   2911  N   ASN   404     142.903 216.387 128.238  1.00                 N  
ATOM   2912  CA  ASN   404     144.122 215.885 128.854  1.00                 C  
ATOM   2913  C   ASN   404     143.845 214.522 129.464  1.00                 C  
ATOM   2914  O   ASN   404     142.703 214.193 129.792  1.00                 O  
ATOM   2915  CB  ASN   404     144.643 216.877 129.896  1.00                 C  
ATOM   2916  CG  ASN   404     145.085 218.190 129.281  1.00                 C  
ATOM   2917  OD1 ASN   404     144.347 219.175 129.302  1.00                 O  
ATOM   2918  ND2 ASN   404     146.293 218.207 128.730  1.00                 N  
ATOM   2919  N   GLY   405     144.900 213.724 129.617  1.00                 N  
ATOM   2920  CA  GLY   405     144.779 212.421 130.236  1.00                 C  
ATOM   2921  C   GLY   405     146.139 211.877 130.617  1.00                 C  
ATOM   2922  O   GLY   405     147.155 212.559 130.489  1.00                 O  
ATOM   2923  N   SER   406     146.142 210.637 131.097  1.00                 N  
ATOM   2924  CA  SER   406     147.380 210.054 131.593  1.00                 C  
ATOM   2925  C   SER   406     147.370 208.535 131.523  1.00                 C  
ATOM   2926  O   SER   406     146.300 207.924 131.503  1.00                 O  
ATOM   2927  CB  SER   406     147.641 210.496 133.034  1.00                 C  
ATOM   2928  OG  SER   406     146.659 209.975 133.913  1.00                 O  
ATOM   2929  N   VAL   407     148.545 207.921 131.507  1.00                 N  
ATOM   2930  CA  VAL   407     148.689 206.482 131.690  1.00                 C  
ATOM   2931  C   VAL   407     149.667 206.238 132.827  1.00                 C  
ATOM   2932  O   VAL   407     150.792 206.751 132.808  1.00                 O  
ATOM   2933  CB  VAL   407     149.156 205.792 130.395  1.00                 C  
ATOM   2934  CG1 VAL   407     149.334 204.299 130.621  1.00                 C  
ATOM   2935  CG2 VAL   407     148.167 206.050 129.268  1.00                 C  
ATOM   2936  N   THR   408     149.257 205.435 133.810  1.00                 N  
ATOM   2937  CA  THR   408     150.154 204.988 134.877  1.00                 C  
ATOM   2938  C   THR   408     150.521 203.527 134.629  1.00                 C  
ATOM   2939  O   THR   408     149.735 202.769 134.062  1.00                 O  
ATOM   2940  CB  THR   408     149.509 205.159 136.265  1.00                 C  
ATOM   2941  OG1 THR   408     148.323 204.358 136.346  1.00                 O  
ATOM   2942  CG2 THR   408     149.131 206.613 136.502  1.00                 C  
ATOM   2943  N   ILE   409     151.720 203.140 135.071  1.00                 N  
ATOM   2944  CA  ILE   409     152.117 201.743 135.011  1.00                 C  
ATOM   2945  C   ILE   409     152.521 201.257 136.399  1.00                 C  
ATOM   2946  O   ILE   409     153.335 201.876 137.089  1.00                 O  
ATOM   2947  CB  ILE   409     153.265 201.525 134.008  1.00                 C  
ATOM   2948  CD1 ILE   409     153.960 201.969 131.596  1.00                 C  
ATOM   2949  CG1 ILE   409     152.829 201.935 132.600  1.00                 C  
ATOM   2950  CG2 ILE   409     153.747 200.083 134.055  1.00                 C  
ATOM   2951  N   VAL   410     151.924 200.141 136.820  1.00                 N  
ATOM   2952  CA  VAL   410     152.194 199.545 138.122  1.00                 C  
ATOM   2953  C   VAL   410     152.646 198.107 137.887  1.00                 C  
ATOM   2954  O   VAL   410     152.215 197.184 138.584  1.00                 O  
ATOM   2955  CB  VAL   410     150.959 199.610 139.040  1.00                 C  
ATOM   2956  CG1 VAL   410     150.610 201.055 139.361  1.00                 C  
ATOM   2957  CG2 VAL   410     149.777 198.904 138.394  1.00                 C  
ATOM   2958  N   GLY   411     153.486 197.911 136.877  1.00                 N  
ATOM   2959  CA  GLY   411     153.996 196.594 136.530  1.00                 C  
ATOM   2960  C   GLY   411     154.790 195.891 137.611  1.00                 C  
ATOM   2961  O   GLY   411     155.588 196.513 138.314  1.00                 O  
ATOM   2962  N   ALA   412     154.580 194.588 137.744  1.00                 N  
ATOM   2963  CA  ALA   412     155.209 193.775 138.774  1.00                 C  
ATOM   2964  C   ALA   412     156.454 193.090 138.232  1.00                 C  
ATOM   2965  O   ALA   412     156.586 192.869 137.026  1.00                 O  
ATOM   2966  CB  ALA   412     154.227 192.743 139.308  1.00                 C  
ATOM   2967  N   VAL   413     157.368 192.744 139.135  1.00                 N  
ATOM   2968  CA  VAL   413     158.574 192.010 138.778  1.00                 C  
ATOM   2969  C   VAL   413     158.681 190.778 139.657  1.00                 C  
ATOM   2970  O   VAL   413     158.398 190.817 140.859  1.00                 O  
ATOM   2971  CB  VAL   413     159.831 192.891 138.910  1.00                 C  
ATOM   2972  CG1 VAL   413     159.763 194.064 137.944  1.00                 C  
ATOM   2973  CG2 VAL   413     159.989 193.382 140.340  1.00                 C  
ATOM   2974  N   SER   414     159.094 189.670 139.049  1.00                 N  
ATOM   2975  CA  SER   414     159.194 188.380 139.730  1.00                 C  
ATOM   2976  C   SER   414     160.393 187.624 139.178  1.00                 C  
ATOM   2977  O   SER   414     160.248 186.670 138.407  1.00                 O  
ATOM   2978  CB  SER   414     157.903 187.579 139.553  1.00                 C  
ATOM   2979  OG  SER   414     157.934 186.385 140.316  1.00                 O  
ATOM   2980  N   PRO   415     161.601 188.025 139.557  1.00                 N  
ATOM   2981  CA  PRO   415     162.798 187.370 139.032  1.00                 C  
ATOM   2982  C   PRO   415     162.982 185.996 139.648  1.00                 C  
ATOM   2983  O   PRO   415     162.619 185.775 140.812  1.00                 O  
ATOM   2984  CB  PRO   415     163.937 188.316 139.418  1.00                 C  
ATOM   2985  CD  PRO   415     161.951 189.192 140.426  1.00                 C  
ATOM   2986  CG  PRO   415     163.433 189.035 140.624  1.00                 C  
ATOM   2987  N   PRO   416     163.531 185.042 138.898  1.00                 N  
ATOM   2988  CA  PRO   416     163.812 183.725 139.482  1.00                 C  
ATOM   2989  C   PRO   416     164.712 183.864 140.702  1.00                 C  
ATOM   2990  O   PRO   416     165.741 184.541 140.664  1.00                 O  
ATOM   2991  CB  PRO   416     164.502 182.959 138.352  1.00                 C  
ATOM   2992  CD  PRO   416     163.898 185.077 137.417  1.00                 C  
ATOM   2993  CG  PRO   416     164.011 183.612 137.103  1.00                 C  
ATOM   2994  N   GLY   417     164.310 183.216 141.792  1.00                 N  
ATOM   2995  CA  GLY   417     165.066 183.229 143.023  1.00                 C  
ATOM   2996  C   GLY   417     164.748 184.386 143.945  1.00                 C  
ATOM   2997  O   GLY   417     165.183 184.369 145.103  1.00                 O  
ATOM   2998  N   GLY   418     164.013 185.384 143.467  1.00                 N  
ATOM   2999  CA  GLY   418     163.681 186.532 144.299  1.00                 C  
ATOM   3000  C   GLY   418     164.799 187.539 144.444  1.00                 C  
ATOM   3001  O   GLY   418     164.676 188.493 145.220  1.00                 O  
ATOM   3002  N   ASP   419     165.894 187.350 143.708  1.00                 N  
ATOM   3003  CA  ASP   419     167.054 188.223 143.805  1.00                 C  
ATOM   3004  C   ASP   419     166.821 189.494 143.005  1.00                 C  
ATOM   3005  O   ASP   419     165.954 189.549 142.126  1.00                 O  
ATOM   3006  CB  ASP   419     168.311 187.501 143.314  1.00                 C  
ATOM   3007  CG  ASP   419     168.753 186.398 144.255  1.00                 C  
ATOM   3008  OD1 ASP   419     168.245 186.350 145.395  1.00                 O  
ATOM   3009  OD2 ASP   419     169.608 185.581 143.852  1.00                 O  
ATOM   3010  N   PHE   420     167.606 190.526 143.319  1.00                 N  
ATOM   3011  CA  PHE   420     167.543 191.798 142.614  1.00                 C  
ATOM   3012  C   PHE   420     168.688 191.974 141.627  1.00                 C  
ATOM   3013  O   PHE   420     168.829 193.045 141.026  1.00                 O  
ATOM   3014  CB  PHE   420     167.547 192.962 143.607  1.00                 C  
ATOM   3015  CG  PHE   420     166.332 193.011 144.489  1.00                 C  
ATOM   3016  CZ  PHE   420     164.080 193.103 146.115  1.00                 C  
ATOM   3017  CD1 PHE   420     166.398 192.594 145.807  1.00                 C  
ATOM   3018  CE1 PHE   420     165.280 192.639 146.618  1.00                 C  
ATOM   3019  CD2 PHE   420     165.123 193.473 144.000  1.00                 C  
ATOM   3020  CE2 PHE   420     164.005 193.517 144.811  1.00                 C  
ATOM   3021  N   SER   421     169.515 190.946 141.454  1.00                 N  
ATOM   3022  CA  SER   421     170.635 190.997 140.529  1.00                 C  
ATOM   3023  C   SER   421     170.219 190.737 139.091  1.00                 C  
ATOM   3024  O   SER   421     170.979 191.067 138.173  1.00                 O  
ATOM   3025  CB  SER   421     171.710 189.986 140.933  1.00                 C  
ATOM   3026  OG  SER   421     171.249 188.657 140.766  1.00                 O  
ATOM   3027  N   ASP   422     169.052 190.143 138.877  1.00                 N  
ATOM   3028  CA  ASP   422     168.613 189.830 137.528  1.00                 C  
ATOM   3029  C   ASP   422     168.524 191.115 136.715  1.00                 C  
ATOM   3030  O   ASP   422     167.948 192.101 137.191  1.00                 O  
ATOM   3031  CB  ASP   422     167.266 189.105 137.558  1.00                 C  
ATOM   3032  CG  ASP   422     166.834 188.622 136.187  1.00                 C  
ATOM   3033  OD1 ASP   422     166.540 189.475 135.323  1.00                 O  
ATOM   3034  OD2 ASP   422     166.790 187.392 135.977  1.00                 O  
ATOM   3035  N   PRO   423     169.108 191.162 135.519  1.00                 N  
ATOM   3036  CA  PRO   423     169.037 192.392 134.715  1.00                 C  
ATOM   3037  C   PRO   423     167.639 192.952 134.555  1.00                 C  
ATOM   3038  O   PRO   423     167.481 194.172 134.445  1.00                 O  
ATOM   3039  CB  PRO   423     169.597 191.977 133.353  1.00                 C  
ATOM   3040  CD  PRO   423     169.898 190.069 134.767  1.00                 C  
ATOM   3041  CG  PRO   423     170.537 190.860 133.660  1.00                 C  
ATOM   3042  N   VAL   424     166.610 192.103 134.559  1.00                 N  
ATOM   3043  CA  VAL   424     165.256 192.610 134.371  1.00                 C  
ATOM   3044  C   VAL   424     164.802 193.421 135.577  1.00                 C  
ATOM   3045  O   VAL   424     164.294 194.537 135.426  1.00                 O  
ATOM   3046  CB  VAL   424     164.258 191.468 134.105  1.00                 C  
ATOM   3047  CG1 VAL   424     162.832 191.998 134.096  1.00                 C  
ATOM   3048  CG2 VAL   424     164.580 190.774 132.791  1.00                 C  
ATOM   3049  N   THR   425     165.008 192.910 136.791  1.00                 N  
ATOM   3050  CA  THR   425     164.640 193.709 137.954  1.00                 C  
ATOM   3051  C   THR   425     165.578 194.890 138.153  1.00                 C  
ATOM   3052  O   THR   425     165.118 195.986 138.497  1.00                 O  
ATOM   3053  CB  THR   425     164.626 192.861 139.240  1.00                 C  
ATOM   3054  OG1 THR   425     163.657 191.813 139.113  1.00                 O  
ATOM   3055  CG2 THR   425     164.259 193.720 140.440  1.00                 C  
ATOM   3056  N   SER   426     166.876 194.714 137.912  1.00                 N  
ATOM   3057  CA  SER   426     167.795 195.839 138.058  1.00                 C  
ATOM   3058  C   SER   426     167.451 196.954 137.082  1.00                 C  
ATOM   3059  O   SER   426     167.376 198.129 137.469  1.00                 O  
ATOM   3060  CB  SER   426     169.240 195.382 137.847  1.00                 C  
ATOM   3061  OG  SER   426     170.141 196.469 137.964  1.00                 O  
ATOM   3062  N   ALA   427     167.213 196.610 135.815  1.00                 N  
ATOM   3063  CA  ALA   427     166.825 197.618 134.840  1.00                 C  
ATOM   3064  C   ALA   427     165.500 198.263 135.209  1.00                 C  
ATOM   3065  O   ALA   427     165.340 199.478 135.058  1.00                 O  
ATOM   3066  CB  ALA   427     166.737 197.005 133.451  1.00                 C  
ATOM   3067  N   THR   428     164.540 197.477 135.690  1.00                 N  
ATOM   3068  CA  THR   428     163.239 198.036 136.031  1.00                 C  
ATOM   3069  C   THR   428     163.371 199.075 137.134  1.00                 C  
ATOM   3070  O   THR   428     162.812 200.174 137.041  1.00                 O  
ATOM   3071  CB  THR   428     162.251 196.939 136.471  1.00                 C  
ATOM   3072  OG1 THR   428     162.035 196.025 135.389  1.00                 O  
ATOM   3073  CG2 THR   428     160.916 197.552 136.863  1.00                 C  
ATOM   3074  N   LEU   429     164.128 198.752 138.188  1.00                 N  
ATOM   3075  CA  LEU   429     164.288 199.676 139.306  1.00                 C  
ATOM   3076  C   LEU   429     164.997 200.959 138.899  1.00                 C  
ATOM   3077  O   LEU   429     164.762 202.004 139.512  1.00                 O  
ATOM   3078  CB  LEU   429     165.059 199.009 140.447  1.00                 C  
ATOM   3079  CG  LEU   429     164.338 197.876 141.181  1.00                 C  
ATOM   3080  CD1 LEU   429     165.273 197.196 142.170  1.00                 C  
ATOM   3081  CD2 LEU   429     163.102 198.400 141.895  1.00                 C  
ATOM   3082  N   SER   430     165.862 200.906 137.887  1.00                 N  
ATOM   3083  CA  SER   430     166.486 202.125 137.410  1.00                 C  
ATOM   3084  C   SER   430     165.578 202.965 136.535  1.00                 C  
ATOM   3085  O   SER   430     165.945 204.076 136.143  1.00                 O  
ATOM   3086  CB  SER   430     167.763 201.804 136.631  1.00                 C  
ATOM   3087  OG  SER   430     167.466 201.129 135.421  1.00                 O  
ATOM   3088  N   ILE   431     164.391 202.459 136.215  1.00                 N  
ATOM   3089  CA  ILE   431     163.450 203.167 135.357  1.00                 C  
ATOM   3090  C   ILE   431     162.249 203.686 136.135  1.00                 C  
ATOM   3091  O   ILE   431     161.844 204.834 135.955  1.00                 O  
ATOM   3092  CB  ILE   431     162.962 202.277 134.199  1.00                 C  
ATOM   3093  CD1 ILE   431     163.788 200.842 132.261  1.00                 C  
ATOM   3094  CG1 ILE   431     164.132 201.897 133.289  1.00                 C  
ATOM   3095  CG2 ILE   431     161.846 202.967 133.430  1.00                 C  
ATOM   3096  N   VAL   432     161.657 202.856 136.993  1.00                 N  
ATOM   3097  CA  VAL   432     160.464 203.269 137.714  1.00                 C  
ATOM   3098  C   VAL   432     160.838 204.252 138.811  1.00                 C  
ATOM   3099  O   VAL   432     161.915 204.163 139.415  1.00                 O  
ATOM   3100  CB  VAL   432     159.716 202.060 138.306  1.00                 C  
ATOM   3101  CG1 VAL   432     159.271 201.115 137.201  1.00                 C  
ATOM   3102  CG2 VAL   432     160.593 201.332 139.314  1.00                 C  
ATOM   3103  N   GLN   433     159.946 205.202 139.075  1.00                 N  
ATOM   3104  CA  GLN   433     160.251 206.248 140.041  1.00                 C  
ATOM   3105  C   GLN   433     159.712 205.915 141.424  1.00                 C  
ATOM   3106  O   GLN   433     160.091 206.555 142.408  1.00                 O  
ATOM   3107  CB  GLN   433     159.682 207.590 139.575  1.00                 C  
ATOM   3108  CD  GLN   433     161.742 208.298 138.296  1.00                 C  
ATOM   3109  CG  GLN   433     160.243 208.075 138.248  1.00                 C  
ATOM   3110  OE1 GLN   433     162.234 209.108 139.081  1.00                 O  
ATOM   3111  NE2 GLN   433     162.473 207.578 137.453  1.00                 N  
ATOM   3112  N   VAL   434     158.832 204.926 141.522  1.00                 N  
ATOM   3113  CA  VAL   434     158.310 204.458 142.797  1.00                 C  
ATOM   3114  C   VAL   434     158.482 202.950 142.864  1.00                 C  
ATOM   3115  O   VAL   434     158.240 202.245 141.879  1.00                 O  
ATOM   3116  CB  VAL   434     156.835 204.859 142.985  1.00                 C  
ATOM   3117  CG1 VAL   434     156.296 204.309 144.296  1.00                 C  
ATOM   3118  CG2 VAL   434     156.684 206.372 142.935  1.00                 C  
ATOM   3119  N   PHE   435     158.909 202.454 144.022  1.00                 N  
ATOM   3120  CA  PHE   435     159.043 201.018 144.256  1.00                 C  
ATOM   3121  C   PHE   435     158.235 200.674 145.501  1.00                 C  
ATOM   3122  O   PHE   435     158.584 201.083 146.607  1.00                 O  
ATOM   3123  CB  PHE   435     160.516 200.635 144.408  1.00                 C  
ATOM   3124  CG  PHE   435     160.745 199.160 144.576  1.00                 C  
ATOM   3125  CZ  PHE   435     161.173 196.432 144.893  1.00                 C  
ATOM   3126  CD1 PHE   435     160.048 198.245 143.807  1.00                 C  
ATOM   3127  CE1 PHE   435     160.258 196.888 143.962  1.00                 C  
ATOM   3128  CD2 PHE   435     161.657 198.688 145.503  1.00                 C  
ATOM   3129  CE2 PHE   435     161.868 197.331 145.658  1.00                 C  
ATOM   3130  N   TRP   436     157.156 199.916 145.323  1.00                 N  
ATOM   3131  CA  TRP   436     156.331 199.511 146.451  1.00                 C  
ATOM   3132  C   TRP   436     156.816 198.179 146.992  1.00                 C  
ATOM   3133  O   TRP   436     156.114 197.171 146.872  1.00                 O  
ATOM   3134  CB  TRP   436     154.861 199.425 146.036  1.00                 C  
ATOM   3135  CG  TRP   436     154.263 200.749 145.670  1.00                 C  
ATOM   3136  CD1 TRP   436     154.837 201.978 145.822  1.00                 C  
ATOM   3137  NE1 TRP   436     153.985 202.958 145.373  1.00                 N  
ATOM   3138  CD2 TRP   436     152.972 200.976 145.090  1.00                 C  
ATOM   3139  CE2 TRP   436     152.833 202.366 144.918  1.00                 C  
ATOM   3140  CH2 TRP   436     150.674 202.099 143.999  1.00                 C  
ATOM   3141  CZ2 TRP   436     151.685 202.939 144.373  1.00                 C  
ATOM   3142  CE3 TRP   436     151.922 200.141 144.699  1.00                 C  
ATOM   3143  CZ3 TRP   436     150.787 200.714 144.158  1.00                 C  
ATOM   3144  N   GLY   437     158.046 198.151 147.499  1.00                 N  
ATOM   3145  CA  GLY   437     158.653 196.872 147.905  1.00                 C  
ATOM   3146  C   GLY   437     157.752 196.125 148.865  1.00                 C  
ATOM   3147  O   GLY   437     157.443 196.677 149.933  1.00                 O  
ATOM   3148  N   LEU   438     157.334 194.917 148.492  1.00                 N  
ATOM   3149  CA  LEU   438     156.552 194.077 149.382  1.00                 C  
ATOM   3150  C   LEU   438     157.449 193.024 150.018  1.00                 C  
ATOM   3151  O   LEU   438     158.563 192.765 149.558  1.00                 O  
ATOM   3152  CB  LEU   438     155.398 193.420 148.622  1.00                 C  
ATOM   3153  CG  LEU   438     154.407 194.367 147.944  1.00                 C  
ATOM   3154  CD1 LEU   438     153.363 193.584 147.162  1.00                 C  
ATOM   3155  CD2 LEU   438     153.734 195.266 148.970  1.00                 C  
ATOM   3156  N   ASP   439     156.956 192.415 151.085  1.00                 N  
ATOM   3157  CA  ASP   439     157.705 191.394 151.796  1.00                 C  
ATOM   3158  C   ASP   439     156.803 190.219 152.132  1.00                 C  
ATOM   3159  O   ASP   439     155.576 190.337 152.148  1.00                 O  
ATOM   3160  CB  ASP   439     158.328 191.974 153.068  1.00                 C  
ATOM   3161  CG  ASP   439     159.459 191.119 153.605  1.00                 C  
ATOM   3162  OD1 ASP   439     159.740 190.061 153.004  1.00                 O  
ATOM   3163  OD2 ASP   439     160.064 191.508 154.626  1.00                 O  
ATOM   3164  N   LYS   440     157.428 189.074 152.400  1.00                 N  
ATOM   3165  CA  LYS   440     156.699 187.885 152.813  1.00                 C  
ATOM   3166  C   LYS   440     156.706 187.704 154.323  1.00                 C  
ATOM   3167  O   LYS   440     155.804 187.060 154.873  1.00                 O  
ATOM   3168  CB  LYS   440     157.285 186.639 152.146  1.00                 C  
ATOM   3169  CD  LYS   440     157.567 185.277 150.057  1.00                 C  
ATOM   3170  CE  LYS   440     159.078 185.121 150.112  1.00                 C  
ATOM   3171  CG  LYS   440     157.129 186.613 150.634  1.00                 C  
ATOM   3172  NZ  LYS   440     159.534 183.878 149.430  1.00                 N  
ATOM   3173  N   LYS   441     157.706 188.263 155.007  1.00                 N  
ATOM   3174  CA  LYS   441     157.796 188.097 156.452  1.00                 C  
ATOM   3175  C   LYS   441     156.593 188.716 157.153  1.00                 C  
ATOM   3176  O   LYS   441     156.066 188.146 158.114  1.00                 O  
ATOM   3177  CB  LYS   441     159.089 188.718 156.983  1.00                 C  
ATOM   3178  CD  LYS   441     161.593 188.636 157.143  1.00                 C  
ATOM   3179  CE  LYS   441     162.851 187.881 156.749  1.00                 C  
ATOM   3180  CG  LYS   441     160.347 187.955 156.601  1.00                 C  
ATOM   3181  NZ  LYS   441     164.083 188.560 157.237  1.00                 N  
ATOM   3182  N   LEU   442     156.191 189.872 156.614  1.00                 N  
ATOM   3183  CA  LEU   442     155.044 190.661 157.124  1.00                 C  
ATOM   3184  C   LEU   442     153.784 189.819 156.943  1.00                 C  
ATOM   3185  O   LEU   442     152.957 189.787 157.870  1.00                 O  
ATOM   3186  CB  LEU   442     154.946 192.000 156.390  1.00                 C  
ATOM   3187  CG  LEU   442     156.056 193.013 156.676  1.00                 C  
ATOM   3188  CD1 LEU   442     155.937 194.216 155.753  1.00                 C  
ATOM   3189  CD2 LEU   442     156.016 193.457 158.131  1.00                 C  
ATOM   3190  N   ALA   443     153.668 189.149 155.798  1.00                 N  
ATOM   3191  CA  ALA   443     152.492 188.290 155.547  1.00                 C  
ATOM   3192  C   ALA   443     152.446 187.156 156.574  1.00                 C  
ATOM   3193  O   ALA   443     151.338 186.814 157.011  1.00                 O  
ATOM   3194  CB  ALA   443     152.533 187.735 154.132  1.00                 C  
ATOM   3195  N   GLN   444     153.607 186.604 156.949  1.00                 N  
ATOM   3196  CA  GLN   444     153.650 185.495 157.892  1.00                 C  
ATOM   3197  C   GLN   444     153.199 185.929 159.281  1.00                 C  
ATOM   3198  O   GLN   444     152.712 185.105 160.061  1.00                 O  
ATOM   3199  CB  GLN   444     155.060 184.906 157.962  1.00                 C  
ATOM   3200  CD  GLN   444     156.910 183.649 156.788  1.00                 C  
ATOM   3201  CG  GLN   444     155.494 184.182 156.698  1.00                 C  
ATOM   3202  OE1 GLN   444     157.736 184.178 157.532  1.00                 O  
ATOM   3203  NE2 GLN   444     157.196 182.598 156.028  1.00                 N  
ATOM   3204  N   ARG   445     153.414 187.226 159.534  1.00                 N  
ATOM   3205  CA  ARG   445     153.057 187.915 160.797  1.00                 C  
ATOM   3206  C   ARG   445     151.622 188.420 160.669  1.00                 C  
ATOM   3207  O   ARG   445     151.146 189.093 161.602  1.00                 O  
ATOM   3208  CB  ARG   445     154.036 189.056 161.080  1.00                 C  
ATOM   3209  CD  ARG   445     156.381 189.781 161.606  1.00                 C  
ATOM   3210  NE  ARG   445     156.023 190.499 162.827  1.00                 N  
ATOM   3211  CG  ARG   445     155.461 188.598 161.350  1.00                 C  
ATOM   3212  CZ  ARG   445     156.487 191.701 163.150  1.00                 C  
ATOM   3213  NH1 ARG   445     156.106 192.277 164.282  1.00                 N  
ATOM   3214  NH2 ARG   445     157.331 192.326 162.340  1.00                 N  
ATOM   3215  N   LYS   446     150.983 188.108 159.542  1.00                 N  
ATOM   3216  CA  LYS   446     149.593 188.560 159.284  1.00                 C  
ATOM   3217  C   LYS   446     149.514 190.090 159.283  1.00                 C  
ATOM   3218  O   LYS   446     148.474 190.617 159.715  1.00                 O  
ATOM   3219  CB  LYS   446     148.638 187.979 160.329  1.00                 C  
ATOM   3220  CD  LYS   446     147.565 185.953 161.351  1.00                 C  
ATOM   3221  CE  LYS   446     147.532 184.434 161.386  1.00                 C  
ATOM   3222  CG  LYS   446     148.588 186.460 160.347  1.00                 C  
ATOM   3223  NZ  LYS   446     146.577 183.923 162.408  1.00                 N  
ATOM   3224  N   HIS   447     150.552 190.777 158.797  1.00                 N  
ATOM   3225  CA  HIS   447     150.469 192.258 158.745  1.00                 C  
ATOM   3226  C   HIS   447     150.287 192.674 157.290  1.00                 C  
ATOM   3227  O   HIS   447     151.213 192.445 156.495  1.00                 O  
ATOM   3228  CB  HIS   447     151.721 192.887 159.359  1.00                 C  
ATOM   3229  CG  HIS   447     151.693 194.383 159.390  1.00                 C  
ATOM   3230  ND1 HIS   447     151.897 195.155 158.267  1.00                 N  
ATOM   3231  CE1 HIS   447     151.812 196.454 158.606  1.00                 C  
ATOM   3232  CD2 HIS   447     151.482 195.397 160.413  1.00                 C  
ATOM   3233  NE2 HIS   447     151.563 196.606 159.893  1.00                 N  
ATOM   3234  N   PHE   448     149.146 193.273 156.973  1.00                 N  
ATOM   3235  CA  PHE   448     148.821 193.612 155.568  1.00                 C  
ATOM   3236  C   PHE   448     148.378 195.074 155.527  1.00                 C  
ATOM   3237  O   PHE   448     147.841 195.541 156.541  1.00                 O  
ATOM   3238  CB  PHE   448     147.738 192.676 155.027  1.00                 C  
ATOM   3239  CG  PHE   448     148.145 191.230 155.002  1.00                 C  
ATOM   3240  CZ  PHE   448     148.900 188.555 154.949  1.00                 C  
ATOM   3241  CD1 PHE   448     147.939 190.419 156.104  1.00                 C  
ATOM   3242  CE1 PHE   448     148.313 189.088 156.081  1.00                 C  
ATOM   3243  CD2 PHE   448     148.733 190.681 153.877  1.00                 C  
ATOM   3244  CE2 PHE   448     149.107 189.351 153.853  1.00                 C  
ATOM   3245  N   PRO   449     148.630 195.841 154.442  1.00                 N  
ATOM   3246  CA  PRO   449     149.379 195.354 153.280  1.00                 C  
ATOM   3247  C   PRO   449     150.836 195.039 153.637  1.00                 C  
ATOM   3248  O   PRO   449     151.380 195.716 154.486  1.00                 O  
ATOM   3249  CB  PRO   449     149.290 196.503 152.274  1.00                 C  
ATOM   3250  CD  PRO   449     148.088 197.195 154.225  1.00                 C  
ATOM   3251  CG  PRO   449     148.116 197.306 152.726  1.00                 C  
ATOM   3252  N   SER   450     151.439 194.054 152.966  1.00                 N  
ATOM   3253  CA  SER   450     152.795 193.597 153.359  1.00                 C  
ATOM   3254  C   SER   450     153.871 194.529 152.806  1.00                 C  
ATOM   3255  O   SER   450     154.608 194.092 151.912  1.00                 O  
ATOM   3256  CB  SER   450     153.040 192.166 152.875  1.00                 C  
ATOM   3257  OG  SER   450     152.179 191.252 153.531  1.00                 O  
ATOM   3258  N   VAL   451     153.975 195.756 153.319  1.00                 N  
ATOM   3259  CA  VAL   451     154.942 196.740 152.741  1.00                 C  
ATOM   3260  C   VAL   451     156.231 196.755 153.567  1.00                 C  
ATOM   3261  O   VAL   451     156.136 196.945 154.786  1.00                 O  
ATOM   3262  CB  VAL   451     154.334 198.153 152.670  1.00                 C  
ATOM   3263  CG1 VAL   451     155.358 199.147 152.142  1.00                 C  
ATOM   3264  CG2 VAL   451     153.087 198.154 151.799  1.00                 C  
ATOM   3265  N   ASN   452     157.383 196.571 152.919  1.00                 N  
ATOM   3266  CA  ASN   452     158.682 196.427 153.629  1.00                 C  
ATOM   3267  C   ASN   452     159.072 197.722 154.341  1.00                 C  
ATOM   3268  O   ASN   452     159.868 197.613 155.283  1.00                 O  
ATOM   3269  CB  ASN   452     159.781 195.999 152.654  1.00                 C  
ATOM   3270  CG  ASN   452     161.069 195.620 153.358  1.00                 C  
ATOM   3271  OD1 ASN   452     161.955 196.455 153.543  1.00                 O  
ATOM   3272  ND2 ASN   452     161.177 194.357 153.754  1.00                 N  
ATOM   3273  N   TRP   453     158.660 198.886 153.825  1.00                 N  
ATOM   3274  CA  TRP   453     158.973 200.222 154.416  1.00                 C  
ATOM   3275  C   TRP   453     160.425 200.650 154.188  1.00                 C  
ATOM   3276  O   TRP   453     160.618 201.720 153.593  1.00                 O  
ATOM   3277  CB  TRP   453     158.680 200.225 155.918  1.00                 C  
ATOM   3278  CG  TRP   453     157.236 200.002 156.248  1.00                 C  
ATOM   3279  CD1 TRP   453     156.172 200.137 155.404  1.00                 C  
ATOM   3280  NE1 TRP   453     155.003 199.848 156.064  1.00                 N  
ATOM   3281  CD2 TRP   453     156.697 199.604 157.514  1.00                 C  
ATOM   3282  CE2 TRP   453     155.301 199.517 157.363  1.00                 C  
ATOM   3283  CH2 TRP   453     155.034 198.872 159.619  1.00                 C  
ATOM   3284  CZ2 TRP   453     154.458 199.151 158.411  1.00                 C  
ATOM   3285  CE3 TRP   453     157.259 199.312 158.761  1.00                 C  
ATOM   3286  CZ3 TRP   453     156.419 198.950 159.797  1.00                 C  
ATOM   3287  N   LEU   454     161.409 199.876 154.650  1.00                 N  
ATOM   3288  CA  LEU   454     162.818 200.336 154.541  1.00                 C  
ATOM   3289  C   LEU   454     163.292 200.261 153.084  1.00                 C  
ATOM   3290  O   LEU   454     164.060 201.151 152.675  1.00                 O  
ATOM   3291  CB  LEU   454     163.726 199.499 155.444  1.00                 C  
ATOM   3292  CG  LEU   454     165.206 199.886 155.463  1.00                 C  
ATOM   3293  CD1 LEU   454     165.380 201.325 155.925  1.00                 C  
ATOM   3294  CD2 LEU   454     165.997 198.944 156.357  1.00                 C  
ATOM   3295  N   ILE   455     162.853 199.245 152.335  1.00                 N  
ATOM   3296  CA  ILE   455     163.225 199.097 150.892  1.00                 C  
ATOM   3297  C   ILE   455     162.384 200.020 149.999  1.00                 C  
ATOM   3298  O   ILE   455     162.948 200.571 149.038  1.00                 O  
ATOM   3299  CB  ILE   455     163.076 197.640 150.417  1.00                 C  
ATOM   3300  CD1 ILE   455     163.851 195.263 150.919  1.00                 C  
ATOM   3301  CG1 ILE   455     164.096 196.742 151.122  1.00                 C  
ATOM   3302  CG2 ILE   455     163.199 197.557 148.904  1.00                 C  
ATOM   3303  N   SER   456     161.091 200.167 150.292  1.00                 N  
ATOM   3304  CA  SER   456     160.187 200.957 149.418  1.00                 C  
ATOM   3305  C   SER   456     160.594 202.433 149.398  1.00                 C  
ATOM   3306  O   SER   456     161.122 202.914 150.416  1.00                 O  
ATOM   3307  CB  SER   456     158.736 200.817 149.882  1.00                 C  
ATOM   3308  OG  SER   456     157.872 201.629 149.106  1.00                 O  
ATOM   3309  N   TYR   457     160.333 203.117 148.280  1.00                 N  
ATOM   3310  CA  TYR   457     160.621 204.529 148.104  1.00                 C  
ATOM   3311  C   TYR   457     159.688 205.115 147.059  1.00                 C  
ATOM   3312  O   TYR   457     159.076 204.395 146.268  1.00                 O  
ATOM   3313  CB  TYR   457     162.084 204.732 147.703  1.00                 C  
ATOM   3314  CG  TYR   457     162.435 204.148 146.354  1.00                 C  
ATOM   3315  OH  TYR   457     163.400 202.556 142.635  1.00                 O  
ATOM   3316  CZ  TYR   457     163.081 203.081 143.866  1.00                 C  
ATOM   3317  CD1 TYR   457     162.374 204.925 145.204  1.00                 C  
ATOM   3318  CE1 TYR   457     162.693 204.400 143.967  1.00                 C  
ATOM   3319  CD2 TYR   457     162.828 202.821 146.233  1.00                 C  
ATOM   3320  CE2 TYR   457     163.151 202.278 145.004  1.00                 C  
ATOM   3321  N   SER   458     159.592 206.441 147.062  1.00                 N  
ATOM   3322  CA  SER   458     158.841 207.171 146.048  1.00                 C  
ATOM   3323  C   SER   458     159.612 208.429 145.693  1.00                 C  
ATOM   3324  O   SER   458     160.015 209.180 146.584  1.00                 O  
ATOM   3325  CB  SER   458     157.435 207.499 146.555  1.00                 C  
ATOM   3326  OG  SER   458     156.709 208.248 145.596  1.00                 O  
ATOM   3327  N   LYS   459     159.808 208.662 144.395  1.00                 N  
ATOM   3328  CA  LYS   459     160.537 209.826 143.906  1.00                 C  
ATOM   3329  C   LYS   459     159.619 210.928 143.397  1.00                 C  
ATOM   3330  O   LYS   459     160.090 211.879 142.764  1.00                 O  
ATOM   3331  CB  LYS   459     161.503 209.423 142.790  1.00                 C  
ATOM   3332  CD  LYS   459     163.563 208.170 142.094  1.00                 C  
ATOM   3333  CE  LYS   459     164.693 207.261 142.550  1.00                 C  
ATOM   3334  CG  LYS   459     162.621 208.497 143.241  1.00                 C  
ATOM   3335  NZ  LYS   459     165.622 206.928 141.436  1.00                 N  
ATOM   3336  N   TYR   460     158.320 210.827 143.660  1.00                 N  
ATOM   3337  CA  TYR   460     157.368 211.865 143.299  1.00                 C  
ATOM   3338  C   TYR   460     157.043 212.809 144.443  1.00                 C  
ATOM   3339  O   TYR   460     156.182 213.678 144.279  1.00                 O  
ATOM   3340  CB  TYR   460     156.067 211.244 142.786  1.00                 C  
ATOM   3341  CG  TYR   460     156.227 210.461 141.503  1.00                 C  
ATOM   3342  OH  TYR   460     156.659 208.293 137.981  1.00                 O  
ATOM   3343  CZ  TYR   460     156.517 209.012 139.145  1.00                 C  
ATOM   3344  CD1 TYR   460     155.883 209.116 141.443  1.00                 C  
ATOM   3345  CE1 TYR   460     156.025 208.393 140.274  1.00                 C  
ATOM   3346  CD2 TYR   460     156.720 211.068 140.355  1.00                 C  
ATOM   3347  CE2 TYR   460     156.870 210.360 139.178  1.00                 C  
ATOM   3348  N   SER   461     157.703 212.656 145.593  1.00                 N  
ATOM   3349  CA  SER   461     157.390 213.468 146.764  1.00                 C  
ATOM   3350  C   SER   461     157.508 214.956 146.459  1.00                 C  
ATOM   3351  O   SER   461     156.675 215.763 146.895  1.00                 O  
ATOM   3352  CB  SER   461     158.309 213.102 147.931  1.00                 C  
ATOM   3353  OG  SER   461     158.064 211.779 148.378  1.00                 O  
ATOM   3354  N   THR   462     158.539 215.335 145.704  1.00                 N  
ATOM   3355  CA  THR   462     158.701 216.730 145.316  1.00                 C  
ATOM   3356  C   THR   462     157.676 217.134 144.265  1.00                 C  
ATOM   3357  O   THR   462     157.118 218.235 144.324  1.00                 O  
ATOM   3358  CB  THR   462     160.117 217.005 144.777  1.00                 C  
ATOM   3359  OG1 THR   462     161.083 216.727 145.799  1.00                 O  
ATOM   3360  CG2 THR   462     160.255 218.462 144.361  1.00                 C  
ATOM   3361  N   ALA   463     157.414 216.256 143.298  1.00                 N  
ATOM   3362  CA  ALA   463     156.490 216.605 142.226  1.00                 C  
ATOM   3363  C   ALA   463     155.104 216.905 142.778  1.00                 C  
ATOM   3364  O   ALA   463     154.380 217.749 142.233  1.00                 O  
ATOM   3365  CB  ALA   463     156.417 215.482 141.203  1.00                 C  
ATOM   3366  N   LEU   464     154.717 216.236 143.864  1.00                 N  
ATOM   3367  CA  LEU   464     153.382 216.427 144.416  1.00                 C  
ATOM   3368  C   LEU   464     153.341 217.516 145.476  1.00                 C  
ATOM   3369  O   LEU   464     152.256 217.823 145.986  1.00                 O  
ATOM   3370  CB  LEU   464     152.857 215.120 145.013  1.00                 C  
ATOM   3371  CG  LEU   464     152.666 213.957 144.036  1.00                 C  
ATOM   3372  CD1 LEU   464     152.239 212.699 144.776  1.00                 C  
ATOM   3373  CD2 LEU   464     151.646 214.315 142.967  1.00                 C  
ATOM   3374  N   GLU   465     154.475 218.150 145.772  1.00                 N  
ATOM   3375  CA  GLU   465     154.539 219.137 146.841  1.00                 C  
ATOM   3376  C   GLU   465     153.585 220.302 146.590  1.00                 C  
ATOM   3377  O   GLU   465     152.999 220.845 147.529  1.00                 O  
ATOM   3378  CB  GLU   465     155.967 219.662 147.001  1.00                 C  
ATOM   3379  CD  GLU   465     158.360 219.176 147.647  1.00                 C  
ATOM   3380  CG  GLU   465     156.941 218.647 147.576  1.00                 C  
ATOM   3381  OE1 GLU   465     158.620 220.257 147.077  1.00                 O  
ATOM   3382  OE2 GLU   465     159.212 218.511 148.273  1.00                 O  
ATOM   3383  N   SER   466     153.424 220.699 145.331  1.00                 N  
ATOM   3384  CA  SER   466     152.494 221.764 144.977  1.00                 C  
ATOM   3385  C   SER   466     151.048 221.394 145.268  1.00                 C  
ATOM   3386  O   SER   466     150.304 222.211 145.823  1.00                 O  
ATOM   3387  CB  SER   466     152.636 222.129 143.498  1.00                 C  
ATOM   3388  OG  SER   466     151.721 223.149 143.135  1.00                 O  
ATOM   3389  N   PHE   467     150.634 220.181 144.903  1.00                 N  
ATOM   3390  CA  PHE   467     149.281 219.735 145.210  1.00                 C  
ATOM   3391  C   PHE   467     149.045 219.696 146.713  1.00                 C  
ATOM   3392  O   PHE   467     148.042 220.228 147.205  1.00                 O  
ATOM   3393  CB  PHE   467     149.020 218.356 144.601  1.00                 C  
ATOM   3394  CG  PHE   467     147.663 217.799 144.921  1.00                 C  
ATOM   3395  CZ  PHE   467     145.153 216.766 145.520  1.00                 C  
ATOM   3396  CD1 PHE   467     146.634 217.870 143.998  1.00                 C  
ATOM   3397  CE1 PHE   467     145.385 217.358 144.293  1.00                 C  
ATOM   3398  CD2 PHE   467     147.414 217.203 146.145  1.00                 C  
ATOM   3399  CE2 PHE   467     146.165 216.690 146.439  1.00                 C  
ATOM   3400  N   TYR   468     149.957 219.066 147.452  1.00                 N  
ATOM   3401  CA  TYR   468     149.757 218.886 148.886  1.00                 C  
ATOM   3402  C   TYR   468     149.690 220.225 149.608  1.00                 C  
ATOM   3403  O   TYR   468     148.860 220.412 150.505  1.00                 O  
ATOM   3404  CB  TYR   468     150.876 218.028 149.480  1.00                 C  
ATOM   3405  CG  TYR   468     150.783 216.563 149.116  1.00                 C  
ATOM   3406  OH  TYR   468     150.542 212.536 148.108  1.00                 O  
ATOM   3407  CZ  TYR   468     150.621 213.869 148.442  1.00                 C  
ATOM   3408  CD1 TYR   468     151.801 215.941 148.404  1.00                 C  
ATOM   3409  CE1 TYR   468     151.724 214.603 148.067  1.00                 C  
ATOM   3410  CD2 TYR   468     149.678 215.807 149.486  1.00                 C  
ATOM   3411  CE2 TYR   468     149.585 214.468 149.158  1.00                 C  
ATOM   3412  N   GLU   469     150.550 221.167 149.228  1.00                 N  
ATOM   3413  CA  GLU   469     150.516 222.489 149.840  1.00                 C  
ATOM   3414  C   GLU   469     149.182 223.173 149.581  1.00                 C  
ATOM   3415  O   GLU   469     148.565 223.733 150.496  1.00                 O  
ATOM   3416  CB  GLU   469     151.664 223.353 149.313  1.00                 C  
ATOM   3417  CD  GLU   469     152.894 225.557 149.405  1.00                 C  
ATOM   3418  CG  GLU   469     151.727 224.742 149.927  1.00                 C  
ATOM   3419  OE1 GLU   469     153.640 225.043 148.545  1.00                 O  
ATOM   3420  OE2 GLU   469     153.062 226.710 149.855  1.00                 O  
ATOM   3421  N   LYS   470     148.716 223.135 148.333  1.00                 N  
ATOM   3422  CA  LYS   470     147.463 223.781 147.966  1.00                 C  
ATOM   3423  C   LYS   470     146.255 223.213 148.700  1.00                 C  
ATOM   3424  O   LYS   470     145.411 223.991 149.155  1.00                 O  
ATOM   3425  CB  LYS   470     147.224 223.670 146.459  1.00                 C  
ATOM   3426  CD  LYS   470     147.880 224.350 144.134  1.00                 C  
ATOM   3427  CE  LYS   470     148.825 225.192 143.292  1.00                 C  
ATOM   3428  CG  LYS   470     148.160 224.523 145.618  1.00                 C  
ATOM   3429  NZ  LYS   470     148.592 224.999 141.834  1.00                 N  
ATOM   3430  N   PHE   471     146.151 221.894 148.855  1.00                 N  
ATOM   3431  CA  PHE   471     144.918 221.307 149.368  1.00                 C  
ATOM   3432  C   PHE   471     144.982 220.820 150.805  1.00                 C  
ATOM   3433  O   PHE   471     143.934 220.785 151.460  1.00                 O  
ATOM   3434  CB  PHE   471     144.481 220.130 148.494  1.00                 C  
ATOM   3435  CG  PHE   471     144.150 220.515 147.080  1.00                 C  
ATOM   3436  CZ  PHE   471     143.531 221.230 144.466  1.00                 C  
ATOM   3437  CD1 PHE   471     145.032 220.245 146.049  1.00                 C  
ATOM   3438  CE1 PHE   471     144.727 220.599 144.748  1.00                 C  
ATOM   3439  CD2 PHE   471     142.956 221.147 146.782  1.00                 C  
ATOM   3440  CE2 PHE   471     142.651 221.502 145.481  1.00                 C  
ATOM   3441  N   ASP   472     146.144 220.432 151.320  1.00                 N  
ATOM   3442  CA  ASP   472     146.168 219.806 152.641  1.00                 C  
ATOM   3443  C   ASP   472     147.145 220.426 153.625  1.00                 C  
ATOM   3444  O   ASP   472     146.975 220.213 154.828  1.00                 O  
ATOM   3445  CB  ASP   472     146.498 218.317 152.522  1.00                 C  
ATOM   3446  CG  ASP   472     146.237 217.558 153.809  1.00                 C  
ATOM   3447  OD1 ASP   472     145.106 217.644 154.330  1.00                 O  
ATOM   3448  OD2 ASP   472     147.165 216.878 154.295  1.00                 O  
ATOM   3449  N   PRO   473     148.189 221.119 153.173  1.00                 N  
ATOM   3450  CA  PRO   473     149.140 221.881 153.986  1.00                 C  
ATOM   3451  C   PRO   473     150.002 221.051 154.934  1.00                 C  
ATOM   3452  O   PRO   473     151.229 221.057 154.801  1.00                 O  
ATOM   3453  CB  PRO   473     148.256 222.833 154.795  1.00                 C  
ATOM   3454  CD  PRO   473     146.774 221.371 153.613  1.00                 C  
ATOM   3455  CG  PRO   473     146.947 222.126 154.902  1.00                 C  
ATOM   3456  N   ASP   474     149.400 220.331 155.883  1.00                 N  
ATOM   3457  CA  ASP   474     150.198 219.676 156.916  1.00                 C  
ATOM   3458  C   ASP   474     150.678 218.291 156.504  1.00                 C  
ATOM   3459  O   ASP   474     151.483 217.691 157.229  1.00                 O  
ATOM   3460  CB  ASP   474     149.402 219.564 158.218  1.00                 C  
ATOM   3461  CG  ASP   474     149.130 220.913 158.853  1.00                 C  
ATOM   3462  OD1 ASP   474     149.913 221.854 158.605  1.00                 O  
ATOM   3463  OD2 ASP   474     148.135 221.029 159.599  1.00                 O  
ATOM   3464  N   PHE   475     150.228 217.762 155.369  1.00                 N  
ATOM   3465  CA  PHE   475     150.615 216.409 154.994  1.00                 C  
ATOM   3466  C   PHE   475     152.126 216.245 154.895  1.00                 C  
ATOM   3467  O   PHE   475     152.682 215.268 155.407  1.00                 O  
ATOM   3468  CB  PHE   475     149.973 216.018 153.661  1.00                 C  
ATOM   3469  CG  PHE   475     150.369 214.653 153.175  1.00                 C  
ATOM   3470  CZ  PHE   475     151.107 212.131 152.271  1.00                 C  
ATOM   3471  CD1 PHE   475     149.779 213.517 153.700  1.00                 C  
ATOM   3472  CE1 PHE   475     150.143 212.261 153.253  1.00                 C  
ATOM   3473  CD2 PHE   475     151.332 214.505 152.193  1.00                 C  
ATOM   3474  CE2 PHE   475     151.697 213.250 151.745  1.00                 C  
ATOM   3475  N   ILE   476     152.809 217.191 154.241  1.00                 N  
ATOM   3476  CA  ILE   476     154.247 217.023 153.991  1.00                 C  
ATOM   3477  C   ILE   476     155.088 216.933 155.260  1.00                 C  
ATOM   3478  O   ILE   476     155.888 215.990 155.371  1.00                 O  
ATOM   3479  CB  ILE   476     154.806 218.164 153.121  1.00                 C  
ATOM   3480  CD1 ILE   476     154.491 219.320 150.871  1.00                 C  
ATOM   3481  CG1 ILE   476     154.235 218.083 151.704  1.00                 C  
ATOM   3482  CG2 ILE   476     156.327 218.139 153.122  1.00                 C  
ATOM   3483  N   ASN   477     154.966 217.822 156.258  1.00                 N  
ATOM   3484  CA  ASN   477     155.803 217.620 157.449  1.00                 C  
ATOM   3485  C   ASN   477     155.435 216.357 158.197  1.00                 C  
ATOM   3486  O   ASN   477     156.275 215.794 158.907  1.00                 O  
ATOM   3487  CB  ASN   477     155.708 218.829 158.382  1.00                 C  
ATOM   3488  CG  ASN   477     156.428 220.045 157.834  1.00                 C  
ATOM   3489  OD1 ASN   477     157.314 219.925 156.987  1.00                 O  
ATOM   3490  ND2 ASN   477     156.050 221.223 158.317  1.00                 N  
ATOM   3491  N   ILE   478     154.199 215.886 158.037  1.00                 N  
ATOM   3492  CA  ILE   478     153.746 214.702 158.760  1.00                 C  
ATOM   3493  C   ILE   478     154.408 213.448 158.214  1.00                 C  
ATOM   3494  O   ILE   478     154.878 212.594 158.978  1.00                 O  
ATOM   3495  CB  ILE   478     152.214 214.556 158.701  1.00                 C  
ATOM   3496  CD1 ILE   478     150.048 215.789 159.239  1.00                 C  
ATOM   3497  CG1 ILE   478     151.540 215.693 159.473  1.00                 C  
ATOM   3498  CG2 ILE   478     151.789 213.190 159.217  1.00                 C  
ATOM   3499  N   ARG   479     154.454 213.322 156.888  1.00                 N  
ATOM   3500  CA  ARG   479     155.092 212.168 156.270  1.00                 C  
ATOM   3501  C   ARG   479     156.594 212.188 156.497  1.00                 C  
ATOM   3502  O   ARG   479     157.233 211.135 156.575  1.00                 O  
ATOM   3503  CB  ARG   479     154.787 212.126 154.771  1.00                 C  
ATOM   3504  CD  ARG   479     154.946 213.242 152.529  1.00                 C  
ATOM   3505  NE  ARG   479     155.543 214.323 151.749  1.00                 N  
ATOM   3506  CG  ARG   479     155.388 213.278 153.983  1.00                 C  
ATOM   3507  CZ  ARG   479     155.278 214.554 150.467  1.00                 C  
ATOM   3508  NH1 ARG   479     155.869 215.561 149.838  1.00                 N  
ATOM   3509  NH2 ARG   479     154.424 213.776 149.816  1.00                 N  
ATOM   3510  N   THR   480     157.185 213.383 156.588  1.00                 N  
ATOM   3511  CA  THR   480     158.601 213.440 156.924  1.00                 C  
ATOM   3512  C   THR   480     158.847 212.928 158.335  1.00                 C  
ATOM   3513  O   THR   480     159.711 212.066 158.539  1.00                 O  
ATOM   3514  CB  THR   480     159.155 214.871 156.794  1.00                 C  
ATOM   3515  OG1 THR   480     159.021 215.317 155.439  1.00                 O  
ATOM   3516  CG2 THR   480     160.627 214.909 157.176  1.00                 C  
ATOM   3517  N   LYS   481     158.067 213.400 159.310  1.00                 N  
ATOM   3518  CA  LYS   481     158.225 212.929 160.677  1.00                 C  
ATOM   3519  C   LYS   481     157.885 211.450 160.780  1.00                 C  
ATOM   3520  O   LYS   481     158.525 210.704 161.528  1.00                 O  
ATOM   3521  CB  LYS   481     157.346 213.743 161.629  1.00                 C  
ATOM   3522  CD  LYS   481     156.890 215.927 162.778  1.00                 C  
ATOM   3523  CE  LYS   481     157.353 217.361 162.977  1.00                 C  
ATOM   3524  CG  LYS   481     157.817 215.173 161.839  1.00                 C  
ATOM   3525  NZ  LYS   481     156.429 218.125 163.860  1.00                 N  
ATOM   3526  N   ALA   482     156.880 211.002 160.026  1.00                 N  
ATOM   3527  CA  ALA   482     156.470 209.604 160.112  1.00                 C  
ATOM   3528  C   ALA   482     157.599 208.670 159.697  1.00                 C  
ATOM   3529  O   ALA   482     157.859 207.661 160.364  1.00                 O  
ATOM   3530  CB  ALA   482     155.244 209.357 159.246  1.00                 C  
ATOM   3531  N   ARG   483     158.291 208.996 158.607  1.00                 N  
ATOM   3532  CA  ARG   483     159.408 208.164 158.173  1.00                 C  
ATOM   3533  C   ARG   483     160.565 208.250 159.157  1.00                 C  
ATOM   3534  O   ARG   483     161.241 207.247 159.429  1.00                 O  
ATOM   3535  CB  ARG   483     159.873 208.577 156.775  1.00                 C  
ATOM   3536  CD  ARG   483     159.527 208.391 154.296  1.00                 C  
ATOM   3537  NE  ARG   483     159.908 209.775 154.027  1.00                 N  
ATOM   3538  CG  ARG   483     158.891 208.232 155.667  1.00                 C  
ATOM   3539  CZ  ARG   483     159.097 210.683 153.493  1.00                 C  
ATOM   3540  NH1 ARG   483     159.531 211.918 153.284  1.00                 N  
ATOM   3541  NH2 ARG   483     157.855 210.352 153.169  1.00                 N  
ATOM   3542  N   GLU   484     160.808 209.441 159.711  1.00                 N  
ATOM   3543  CA  GLU   484     161.853 209.550 160.718  1.00                 C  
ATOM   3544  C   GLU   484     161.535 208.695 161.938  1.00                 C  
ATOM   3545  O   GLU   484     162.424 208.007 162.448  1.00                 O  
ATOM   3546  CB  GLU   484     162.044 211.009 161.137  1.00                 C  
ATOM   3547  CD  GLU   484     162.776 213.338 160.487  1.00                 C  
ATOM   3548  CG  GLU   484     162.674 211.885 160.066  1.00                 C  
ATOM   3549  OE1 GLU   484     162.651 213.615 161.698  1.00                 O  
ATOM   3550  OE2 GLU   484     162.981 214.198 159.605  1.00                 O  
ATOM   3551  N   VAL   485     160.281 208.687 162.394  1.00                 N  
ATOM   3552  CA  VAL   485     159.928 207.868 163.553  1.00                 C  
ATOM   3553  C   VAL   485     160.109 206.391 163.243  1.00                 C  
ATOM   3554  O   VAL   485     160.656 205.636 164.052  1.00                 O  
ATOM   3555  CB  VAL   485     158.483 208.136 164.014  1.00                 C  
ATOM   3556  CG1 VAL   485     158.067 207.127 165.074  1.00                 C  
ATOM   3557  CG2 VAL   485     158.347 209.556 164.542  1.00                 C  
ATOM   3558  N   LEU   486     159.640 205.946 162.074  1.00                 N  
ATOM   3559  CA  LEU   486     159.762 204.531 161.734  1.00                 C  
ATOM   3560  C   LEU   486     161.224 204.127 161.569  1.00                 C  
ATOM   3561  O   LEU   486     161.626 203.035 161.998  1.00                 O  
ATOM   3562  CB  LEU   486     158.984 204.219 160.454  1.00                 C  
ATOM   3563  CG  LEU   486     157.460 204.312 160.547  1.00                 C  
ATOM   3564  CD1 LEU   486     156.827 204.150 159.173  1.00                 C  
ATOM   3565  CD2 LEU   486     156.915 203.267 161.507  1.00                 C  
ATOM   3566  N   GLN   487     162.031 204.995 160.960  1.00                 N  
ATOM   3567  CA  GLN   487     163.438 204.658 160.774  1.00                 C  
ATOM   3568  C   GLN   487     164.155 204.558 162.116  1.00                 C  
ATOM   3569  O   GLN   487     164.974 203.655 162.325  1.00                 O  
ATOM   3570  CB  GLN   487     164.125 205.696 159.884  1.00                 C  
ATOM   3571  CD  GLN   487     165.691 204.092 158.721  1.00                 C  
ATOM   3572  CG  GLN   487     165.567 205.362 159.540  1.00                 C  
ATOM   3573  OE1 GLN   487     165.065 203.955 157.670  1.00                 O  
ATOM   3574  NE2 GLN   487     166.502 203.156 159.202  1.00                 N  
ATOM   3575  N   ARG   488     163.842 205.459 163.050  1.00                 N  
ATOM   3576  CA  ARG   488     164.469 205.422 164.365  1.00                 C  
ATOM   3577  C   ARG   488     164.142 204.123 165.092  1.00                 C  
ATOM   3578  O   ARG   488     164.993 203.568 165.792  1.00                 O  
ATOM   3579  CB  ARG   488     164.024 206.621 165.205  1.00                 C  
ATOM   3580  CD  ARG   488     164.373 209.039 165.780  1.00                 C  
ATOM   3581  NE  ARG   488     162.952 209.303 165.993  1.00                 N  
ATOM   3582  CG  ARG   488     164.600 207.950 164.744  1.00                 C  
ATOM   3583  CZ  ARG   488     162.238 210.170 165.281  1.00                 C  
ATOM   3584  NH1 ARG   488     160.951 210.345 165.547  1.00                 N  
ATOM   3585  NH2 ARG   488     162.814 210.859 164.306  1.00                 N  
ATOM   3586  N   GLU   489     162.909 203.637 164.947  1.00                 N  
ATOM   3587  CA  GLU   489     162.540 202.363 165.554  1.00                 C  
ATOM   3588  C   GLU   489     163.477 201.259 165.089  1.00                 C  
ATOM   3589  O   GLU   489     163.870 200.385 165.872  1.00                 O  
ATOM   3590  CB  GLU   489     161.090 202.009 165.217  1.00                 C  
ATOM   3591  CD  GLU   489     159.140 200.442 165.565  1.00                 C  
ATOM   3592  CG  GLU   489     160.601 200.720 165.858  1.00                 C  
ATOM   3593  OE1 GLU   489     158.514 201.248 164.844  1.00                 O  
ATOM   3594  OE2 GLU   489     158.620 199.418 166.056  1.00                 O  
ATOM   3595  N   ASP   490     163.836 201.312 163.804  1.00                 N  
ATOM   3596  CA  ASP   490     164.784 200.325 163.235  1.00                 C  
ATOM   3597  C   ASP   490     166.180 200.587 163.809  1.00                 C  
ATOM   3598  O   ASP   490     166.853 199.616 164.188  1.00                 O  
ATOM   3599  CB  ASP   490     164.789 200.406 161.707  1.00                 C  
ATOM   3600  CG  ASP   490     163.514 199.865 161.091  1.00                 C  
ATOM   3601  OD1 ASP   490     162.750 199.185 161.807  1.00                 O  
ATOM   3602  OD2 ASP   490     163.279 200.121 159.891  1.00                 O  
ATOM   3603  N   ASP   491     166.591 201.855 163.865  1.00                 N  
ATOM   3604  CA  ASP   491     167.905 202.206 164.395  1.00                 C  
ATOM   3605  C   ASP   491     168.042 201.792 165.857  1.00                 C  
ATOM   3606  O   ASP   491     169.131 201.412 166.300  1.00                 O  
ATOM   3607  CB  ASP   491     168.157 203.708 164.252  1.00                 C  
ATOM   3608  CG  ASP   491     168.400 204.124 162.814  1.00                 C  
ATOM   3609  OD1 ASP   491     168.643 203.234 161.972  1.00                 O  
ATOM   3610  OD2 ASP   491     168.348 205.339 162.530  1.00                 O  
ATOM   3611  N   LEU   492     166.950 201.858 166.621  1.00                 N  
ATOM   3612  CA  LEU   492     167.003 201.482 168.031  1.00                 C  
ATOM   3613  C   LEU   492     167.010 199.970 168.223  1.00                 C  
ATOM   3614  O   LEU   492     167.179 199.504 169.358  1.00                 O  
ATOM   3615  CB  LEU   492     165.822 202.088 168.792  1.00                 C  
ATOM   3616  CG  LEU   492     165.781 203.615 168.874  1.00                 C  
ATOM   3617  CD1 LEU   492     164.498 204.083 169.544  1.00                 C  
ATOM   3618  CD2 LEU   492     166.993 204.147 169.623  1.00                 C  
ATOM   3619  N   ASN   493     166.803 199.201 167.153  1.00                 N  
ATOM   3620  CA  ASN   493     166.618 197.765 167.315  1.00                 C  
ATOM   3621  C   ASN   493     167.811 197.130 168.020  1.00                 C  
ATOM   3622  O   ASN   493     167.642 196.257 168.879  1.00                 O  
ATOM   3623  CB  ASN   493     166.379 197.099 165.958  1.00                 C  
ATOM   3624  CG  ASN   493     165.000 197.391 165.401  1.00                 C  
ATOM   3625  OD1 ASN   493     164.091 197.776 166.136  1.00                 O  
ATOM   3626  ND2 ASN   493     164.840 197.209 164.095  1.00                 N  
ATOM   3627  N   GLU   494     169.026 197.562 167.677  1.00                 N  
ATOM   3628  CA  GLU   494     170.212 196.990 168.304  1.00                 C  
ATOM   3629  C   GLU   494     170.293 197.365 169.781  1.00                 C  
ATOM   3630  O   GLU   494     170.679 196.542 170.620  1.00                 O  
ATOM   3631  CB  GLU   494     171.477 197.451 167.577  1.00                 C  
ATOM   3632  CD  GLU   494     172.865 197.401 165.468  1.00                 C  
ATOM   3633  CG  GLU   494     171.634 196.876 166.179  1.00                 C  
ATOM   3634  OE1 GLU   494     173.490 198.351 165.984  1.00                 O  
ATOM   3635  OE2 GLU   494     173.207 196.861 164.394  1.00                 O  
ATOM   3636  N   ILE   495     169.941 198.609 170.111  1.00                 N  
ATOM   3637  CA  ILE   495     169.994 199.046 171.502  1.00                 C  
ATOM   3638  C   ILE   495     169.008 198.246 172.342  1.00                 C  
ATOM   3639  O   ILE   495     169.333 197.785 173.443  1.00                 O  
ATOM   3640  CB  ILE   495     169.708 200.554 171.631  1.00                 C  
ATOM   3641  CD1 ILE   495     170.526 202.836 170.843  1.00                 C  
ATOM   3642  CG1 ILE   495     170.848 201.367 171.015  1.00                 C  
ATOM   3643  CG2 ILE   495     169.467 200.927 173.086  1.00                 C  
ATOM   3644  N   VAL   496     167.788 198.062 171.833  1.00                 N  
ATOM   3645  CA  VAL   496     166.778 197.320 172.585  1.00                 C  
ATOM   3646  C   VAL   496     167.222 195.879 172.798  1.00                 C  
ATOM   3647  O   VAL   496     167.085 195.328 173.896  1.00                 O  
ATOM   3648  CB  VAL   496     165.410 197.353 171.878  1.00                 C  
ATOM   3649  CG1 VAL   496     164.435 196.407 172.560  1.00                 C  
ATOM   3650  CG2 VAL   496     164.857 198.769 171.855  1.00                 C  
ATOM   3651  N   GLN   497     167.764 195.247 171.754  1.00                 N  
ATOM   3652  CA  GLN   497     168.183 193.850 171.884  1.00                 C  
ATOM   3653  C   GLN   497     169.243 193.693 172.967  1.00                 C  
ATOM   3654  O   GLN   497     169.265 192.686 173.686  1.00                 O  
ATOM   3655  CB  GLN   497     168.714 193.323 170.549  1.00                 C  
ATOM   3656  CD  GLN   497     168.221 192.729 168.144  1.00                 C  
ATOM   3657  CG  GLN   497     167.645 193.140 169.485  1.00                 C  
ATOM   3658  OE1 GLN   497     169.358 193.068 167.817  1.00                 O  
ATOM   3659  NE2 GLN   497     167.437 191.995 167.364  1.00                 N  
ATOM   3660  N   LEU   498     170.128 194.680 173.102  1.00                 N  
ATOM   3661  CA  LEU   498     171.244 194.545 174.035  1.00                 C  
ATOM   3662  C   LEU   498     170.918 195.118 175.407  1.00                 C  
ATOM   3663  O   LEU   498     171.748 195.055 176.318  1.00                 O  
ATOM   3664  CB  LEU   498     172.493 195.231 173.479  1.00                 C  
ATOM   3665  CG  LEU   498     173.058 194.659 172.176  1.00                 C  
ATOM   3666  CD1 LEU   498     174.231 195.493 171.687  1.00                 C  
ATOM   3667  CD2 LEU   498     173.480 193.210 172.364  1.00                 C  
ATOM   3668  N   VAL   499     169.724 195.678 175.578  1.00                 N  
ATOM   3669  CA  VAL   499     169.377 196.404 176.791  1.00                 C  
ATOM   3670  C   VAL   499     168.085 195.886 177.412  1.00                 C  
ATOM   3671  O   VAL   499     167.995 195.750 178.632  1.00                 O  
ATOM   3672  CB  VAL   499     169.246 197.915 176.526  1.00                 C  
ATOM   3673  CG1 VAL   499     168.783 198.638 177.782  1.00                 C  
ATOM   3674  CG2 VAL   499     170.567 198.487 176.035  1.00                 C  
ATOM   3675  N   GLY   500     167.082 195.599 176.593  1.00                 N  
ATOM   3676  CA  GLY   500     165.778 195.237 177.103  1.00                 C  
ATOM   3677  C   GLY   500     164.921 196.404 177.530  1.00                 C  
ATOM   3678  O   GLY   500     164.067 196.237 178.408  1.00                 O  
ATOM   3679  N   LYS   501     165.145 197.590 176.959  1.00                 N  
ATOM   3680  CA  LYS   501     164.426 198.820 177.288  1.00                 C  
ATOM   3681  C   LYS   501     164.654 199.279 178.725  1.00                 C  
ATOM   3682  O   LYS   501     163.913 200.130 179.229  1.00                 O  
ATOM   3683  CB  LYS   501     162.925 198.642 177.054  1.00                 C  
ATOM   3684  CD  LYS   501     161.052 198.182 175.447  1.00                 C  
ATOM   3685  CE  LYS   501     160.687 197.772 174.030  1.00                 C  
ATOM   3686  CG  LYS   501     162.559 198.278 175.624  1.00                 C  
ATOM   3687  NZ  LYS   501     159.218 197.602 173.861  1.00                 N  
ATOM   3688  N   ASP   502     165.676 198.756 179.404  1.00                 N  
ATOM   3689  CA  ASP   502     166.037 199.229 180.736  1.00                 C  
ATOM   3690  C   ASP   502     166.900 200.485 180.702  1.00                 C  
ATOM   3691  O   ASP   502     166.443 201.565 181.086  1.00                 O  
ATOM   3692  CB  ASP   502     166.772 198.135 181.512  1.00                 C  
ATOM   3693  CG  ASP   502     167.040 198.522 182.953  1.00                 C  
ATOM   3694  OD1 ASP   502     166.064 198.735 183.702  1.00                 O  
ATOM   3695  OD2 ASP   502     168.226 198.613 183.333  1.00                 O  
ATOM   3696  N   ALA   503     168.141 200.366 180.238  1.00                 N  
ATOM   3697  CA  ALA   503     169.026 201.515 180.076  1.00                 C  
ATOM   3698  C   ALA   503     168.689 202.229 178.771  1.00                 C  
ATOM   3699  O   ALA   503     169.528 202.315 177.868  1.00                 O  
ATOM   3700  CB  ALA   503     170.481 201.071 180.099  1.00                 C  
ATOM   3701  N   LEU   504     167.468 202.746 178.678  1.00                 N  
ATOM   3702  CA  LEU   504     166.969 203.344 177.446  1.00                 C  
ATOM   3703  C   LEU   504     166.278 204.655 177.777  1.00                 C  
ATOM   3704  O   LEU   504     165.573 204.757 178.786  1.00                 O  
ATOM   3705  CB  LEU   504     166.018 202.382 176.731  1.00                 C  
ATOM   3706  CG  LEU   504     165.374 202.899 175.443  1.00                 C  
ATOM   3707  CD1 LEU   504     166.424 203.108 174.362  1.00                 C  
ATOM   3708  CD2 LEU   504     164.298 201.940 174.957  1.00                 C  
ATOM   3709  N   ALA   505     166.493 205.658 176.930  1.00                 N  
ATOM   3710  CA  ALA   505     165.890 206.963 177.156  1.00                 C  
ATOM   3711  C   ALA   505     164.374 206.856 177.074  1.00                 C  
ATOM   3712  O   ALA   505     163.836 206.041 176.319  1.00                 O  
ATOM   3713  CB  ALA   505     166.415 207.972 176.146  1.00                 C  
ATOM   3714  N   GLU   506     163.691 207.661 177.888  1.00                 N  
ATOM   3715  CA  GLU   506     162.206 207.710 177.864  1.00                 C  
ATOM   3716  C   GLU   506     161.758 208.263 176.512  1.00                 C  
ATOM   3717  O   GLU   506     160.695 207.842 176.038  1.00                 O  
ATOM   3718  CB  GLU   506     161.679 208.564 179.019  1.00                 C  
ATOM   3719  CD  GLU   506     161.176 206.638 180.574  1.00                 C  
ATOM   3720  CG  GLU   506     161.905 207.956 180.394  1.00                 C  
ATOM   3721  OE1 GLU   506     159.969 206.579 180.258  1.00                 O  
ATOM   3722  OE2 GLU   506     161.812 205.666 181.032  1.00                 O  
ATOM   3723  N   GLY   507     162.553 209.158 175.919  1.00                 N  
ATOM   3724  CA  GLY   507     162.224 209.683 174.600  1.00                 C  
ATOM   3725  C   GLY   507     162.338 208.599 173.537  1.00                 C  
ATOM   3726  O   GLY   507     161.621 208.625 172.528  1.00                 O  
ATOM   3727  N   ASP   508     163.227 207.629 173.750  1.00                 N  
ATOM   3728  CA  ASP   508     163.318 206.514 172.819  1.00                 C  
ATOM   3729  C   ASP   508     162.152 205.550 172.999  1.00                 C  
ATOM   3730  O   ASP   508     161.620 205.022 172.017  1.00                 O  
ATOM   3731  CB  ASP   508     164.644 205.772 172.999  1.00                 C  
ATOM   3732  CG  ASP   508     165.831 206.572 172.499  1.00                 C  
ATOM   3733  OD1 ASP   508     165.615 207.566 171.774  1.00                 O  
ATOM   3734  OD2 ASP   508     166.978 206.205 172.833  1.00                 O  
ATOM   3735  N   LYS   509     161.719 205.359 174.247  1.00                 N  
ATOM   3736  CA  LYS   509     160.522 204.519 174.516  1.00                 C  
ATOM   3737  C   LYS   509     159.313 205.125 173.794  1.00                 C  
ATOM   3738  O   LYS   509     158.491 204.347 173.280  1.00                 O  
ATOM   3739  CB  LYS   509     160.270 204.411 176.021  1.00                 C  
ATOM   3740  CD  LYS   509     160.996 203.520 178.253  1.00                 C  
ATOM   3741  CE  LYS   509     162.029 202.690 178.997  1.00                 C  
ATOM   3742  CG  LYS   509     161.295 203.568 176.763  1.00                 C  
ATOM   3743  NZ  LYS   509     161.773 202.669 180.463  1.00                 N  
ATOM   3744  N   ILE   510     159.218 206.459 173.764  1.00                 N  
ATOM   3745  CA  ILE   510     158.110 207.133 173.024  1.00                 C  
ATOM   3746  C   ILE   510     158.219 206.744 171.552  1.00                 C  
ATOM   3747  O   ILE   510     157.197 206.335 170.967  1.00                 O  
ATOM   3748  CB  ILE   510     158.155 208.661 173.209  1.00                 C  
ATOM   3749  CD1 ILE   510     158.138 210.473 175.003  1.00                 C  
ATOM   3750  CG1 ILE   510     157.830 209.032 174.658  1.00                 C  
ATOM   3751  CG2 ILE   510     157.219 209.345 172.225  1.00                 C  
ATOM   3752  N   THR   511     159.421 206.858 170.991  1.00                 N  
ATOM   3753  CA  THR   511     159.623 206.498 169.592  1.00                 C  
ATOM   3754  C   THR   511     159.230 205.047 169.348  1.00                 C  
ATOM   3755  O   THR   511     158.492 204.754 168.404  1.00                 O  
ATOM   3756  CB  THR   511     161.084 206.718 169.158  1.00                 C  
ATOM   3757  OG1 THR   511     161.417 208.107 169.278  1.00                 O  
ATOM   3758  CG2 THR   511     161.279 206.294 167.710  1.00                 C  
ATOM   3759  N   LEU   512     159.657 204.131 170.221  1.00                 N  
ATOM   3760  CA  LEU   512     159.423 202.718 169.954  1.00                 C  
ATOM   3761  C   LEU   512     157.933 202.408 169.995  1.00                 C  
ATOM   3762  O   LEU   512     157.404 201.756 169.090  1.00                 O  
ATOM   3763  CB  LEU   512     160.177 201.850 170.963  1.00                 C  
ATOM   3764  CG  LEU   512     161.703 201.854 170.855  1.00                 C  
ATOM   3765  CD1 LEU   512     162.327 201.107 172.023  1.00                 C  
ATOM   3766  CD2 LEU   512     162.150 201.242 169.536  1.00                 C  
ATOM   3767  N   GLU   513     157.260 202.912 171.029  1.00                 N  
ATOM   3768  CA  GLU   513     155.846 202.536 171.278  1.00                 C  
ATOM   3769  C   GLU   513     154.946 203.286 170.293  1.00                 C  
ATOM   3770  O   GLU   513     153.976 202.678 169.808  1.00                 O  
ATOM   3771  CB  GLU   513     155.457 202.844 172.725  1.00                 C  
ATOM   3772  CD  GLU   513     155.799 200.506 173.617  1.00                 C  
ATOM   3773  CG  GLU   513     156.157 201.972 173.755  1.00                 C  
ATOM   3774  OE1 GLU   513     154.592 200.193 173.543  1.00                 O  
ATOM   3775  OE2 GLU   513     156.725 199.669 173.584  1.00                 O  
ATOM   3776  N   THR   514     155.262 204.551 170.012  1.00                 N  
ATOM   3777  CA  THR   514     154.491 205.294 169.020  1.00                 C  
ATOM   3778  C   THR   514     154.706 204.706 167.628  1.00                 C  
ATOM   3779  O   THR   514     153.747 204.546 166.864  1.00                 O  
ATOM   3780  CB  THR   514     154.865 206.788 169.017  1.00                 C  
ATOM   3781  OG1 THR   514     154.579 207.357 170.301  1.00                 O  
ATOM   3782  CG2 THR   514     154.064 207.536 167.963  1.00                 C  
ATOM   3783  N   ALA   515     155.944 204.348 167.284  1.00                 N  
ATOM   3784  CA  ALA   515     156.179 203.688 166.006  1.00                 C  
ATOM   3785  C   ALA   515     155.343 202.423 165.888  1.00                 C  
ATOM   3786  O   ALA   515     154.808 202.128 164.816  1.00                 O  
ATOM   3787  CB  ALA   515     157.655 203.361 165.842  1.00                 C  
ATOM   3788  N   LYS   516     155.226 201.666 166.976  1.00                 N  
ATOM   3789  CA  LYS   516     154.330 200.518 166.988  1.00                 C  
ATOM   3790  C   LYS   516     152.895 200.946 166.724  1.00                 C  
ATOM   3791  O   LYS   516     152.206 200.362 165.883  1.00                 O  
ATOM   3792  CB  LYS   516     154.423 199.780 168.325  1.00                 C  
ATOM   3793  CD  LYS   516     155.761 198.337 169.883  1.00                 C  
ATOM   3794  CE  LYS   516     157.079 197.611 170.100  1.00                 C  
ATOM   3795  CG  LYS   516     155.729 199.029 168.530  1.00                 C  
ATOM   3796  NZ  LYS   516     157.142 196.963 171.439  1.00                 N  
ATOM   3797  N   LEU   517     152.435 201.980 167.428  1.00                 N  
ATOM   3798  CA  LEU   517     151.090 202.496 167.189  1.00                 C  
ATOM   3799  C   LEU   517     150.873 202.795 165.710  1.00                 C  
ATOM   3800  O   LEU   517     149.800 202.515 165.157  1.00                 O  
ATOM   3801  CB  LEU   517     150.843 203.755 168.022  1.00                 C  
ATOM   3802  CG  LEU   517     149.467 204.407 167.874  1.00                 C  
ATOM   3803  CD1 LEU   517     148.369 203.449 168.307  1.00                 C  
ATOM   3804  CD2 LEU   517     149.393 205.695 168.680  1.00                 C  
ATOM   3805  N   LEU   518     151.886 203.365 165.053  1.00                 N  
ATOM   3806  CA  LEU   518     151.762 203.724 163.640  1.00                 C  
ATOM   3807  C   LEU   518     151.587 202.476 162.786  1.00                 C  
ATOM   3808  O   LEU   518     150.806 202.458 161.828  1.00                 O  
ATOM   3809  CB  LEU   518     152.986 204.518 163.180  1.00                 C  
ATOM   3810  CG  LEU   518     153.015 204.924 161.705  1.00                 C  
ATOM   3811  CD1 LEU   518     151.839 205.831 161.373  1.00                 C  
ATOM   3812  CD2 LEU   518     154.327 205.614 161.363  1.00                 C  
ATOM   3813  N   ARG   519     152.417 201.479 163.086  1.00                 N  
ATOM   3814  CA  ARG   519     152.449 200.203 162.336  1.00                 C  
ATOM   3815  C   ARG   519     151.117 199.495 162.566  1.00                 C  
ATOM   3816  O   ARG   519     150.628 198.845 161.630  1.00                 O  
ATOM   3817  CB  ARG   519     153.635 199.347 162.785  1.00                 C  
ATOM   3818  CD  ARG   519     156.122 199.041 162.917  1.00                 C  
ATOM   3819  NE  ARG   519     156.141 197.729 162.274  1.00                 N  
ATOM   3820  CG  ARG   519     154.991 199.914 162.399  1.00                 C  
ATOM   3821  CZ  ARG   519     156.873 196.702 162.692  1.00                 C  
ATOM   3822  NH1 ARG   519     156.826 195.546 162.044  1.00                 N  
ATOM   3823  NH2 ARG   519     157.650 196.833 163.759  1.00                 N  
ATOM   3824  N   GLU   520     150.577 199.614 163.775  1.00                 N  
ATOM   3825  CA  GLU   520     149.375 198.829 164.148  1.00                 C  
ATOM   3826  C   GLU   520     148.129 199.529 163.607  1.00                 C  
ATOM   3827  O   GLU   520     147.343 198.862 162.913  1.00                 O  
ATOM   3828  CB  GLU   520     149.296 198.659 165.667  1.00                 C  
ATOM   3829  CD  GLU   520     150.302 197.665 167.759  1.00                 C  
ATOM   3830  CG  GLU   520     150.373 197.759 166.248  1.00                 C  
ATOM   3831  OE1 GLU   520     149.534 198.440 168.367  1.00                 O  
ATOM   3832  OE2 GLU   520     151.013 196.815 168.336  1.00                 O  
ATOM   3833  N   ASP   521     147.949 200.816 163.916  1.00                 N  
ATOM   3834  CA  ASP   521     146.637 201.413 163.694  1.00                 C  
ATOM   3835  C   ASP   521     146.638 202.450 162.578  1.00                 C  
ATOM   3836  O   ASP   521     145.704 203.250 162.488  1.00                 O  
ATOM   3837  CB  ASP   521     146.119 202.062 164.979  1.00                 C  
ATOM   3838  CG  ASP   521     147.007 203.192 165.460  1.00                 C  
ATOM   3839  OD1 ASP   521     148.092 203.386 164.873  1.00                 O  
ATOM   3840  OD2 ASP   521     146.618 203.884 166.424  1.00                 O  
ATOM   3841  N   TYR   522     147.668 202.466 161.738  1.00                 N  
ATOM   3842  CA  TYR   522     147.710 203.359 160.590  1.00                 C  
ATOM   3843  C   TYR   522     148.215 202.634 159.351  1.00                 C  
ATOM   3844  O   TYR   522     147.497 202.536 158.353  1.00                 O  
ATOM   3845  CB  TYR   522     148.594 204.572 160.887  1.00                 C  
ATOM   3846  CG  TYR   522     148.677 205.563 159.748  1.00                 C  
ATOM   3847  OH  TYR   522     148.893 208.298 156.623  1.00                 O  
ATOM   3848  CZ  TYR   522     148.823 207.392 157.656  1.00                 C  
ATOM   3849  CD1 TYR   522     147.907 206.719 159.753  1.00                 C  
ATOM   3850  CE1 TYR   522     147.976 207.630 158.717  1.00                 C  
ATOM   3851  CD2 TYR   522     149.525 205.340 158.671  1.00                 C  
ATOM   3852  CE2 TYR   522     149.607 206.240 157.625  1.00                 C  
ATOM   3853  N   LEU   523     149.477 202.203 159.367  1.00                 N  
ATOM   3854  CA  LEU   523     150.065 201.586 158.148  1.00                 C  
ATOM   3855  C   LEU   523     149.350 200.261 157.874  1.00                 C  
ATOM   3856  O   LEU   523     149.188 199.918 156.691  1.00                 O  
ATOM   3857  CB  LEU   523     151.571 201.380 158.325  1.00                 C  
ATOM   3858  CG  LEU   523     152.424 202.648 158.397  1.00                 C  
ATOM   3859  CD1 LEU   523     153.870 202.305 158.724  1.00                 C  
ATOM   3860  CD2 LEU   523     152.347 203.424 157.091  1.00                 C  
ATOM   3861  N   ALA   524     148.930 199.558 158.925  1.00                 N  
ATOM   3862  CA  ALA   524     148.152 198.304 158.756  1.00                 C  
ATOM   3863  C   ALA   524     146.708 198.664 158.403  1.00                 C  
ATOM   3864  O   ALA   524     146.157 199.586 159.032  1.00                 O  
ATOM   3865  CB  ALA   524     148.220 197.463 160.022  1.00                 C  
ATOM   3866  N   GLN   525     146.119 197.944 157.444  1.00                 N  
ATOM   3867  CA  GLN   525     144.759 198.222 156.989  1.00                 C  
ATOM   3868  C   GLN   525     144.074 196.895 156.685  1.00                 C  
ATOM   3869  O   GLN   525     144.662 196.017 156.046  1.00                 O  
ATOM   3870  CB  GLN   525     144.781 199.137 155.763  1.00                 C  
ATOM   3871  CD  GLN   525     143.466 200.526 154.113  1.00                 C  
ATOM   3872  CG  GLN   525     143.403 199.562 155.281  1.00                 C  
ATOM   3873  OE1 GLN   525     144.544 200.822 153.598  1.00                 O  
ATOM   3874  NE2 GLN   525     142.308 201.020 153.692  1.00                 N  
ATOM   3875  N   ASN   526     142.828 196.749 157.131  1.00                 N  
ATOM   3876  CA  ASN   526     142.127 195.485 156.983  1.00                 C  
ATOM   3877  C   ASN   526     141.035 195.628 155.932  1.00                 C  
ATOM   3878  O   ASN   526     139.929 196.088 156.232  1.00                 O  
ATOM   3879  CB  ASN   526     141.555 195.029 158.327  1.00                 C  
ATOM   3880  CG  ASN   526     140.885 193.671 158.244  1.00                 C  
ATOM   3881  OD1 ASN   526     140.354 193.293 157.200  1.00                 O  
ATOM   3882  ND2 ASN   526     140.908 192.934 159.348  1.00                 N  
ATOM   3883  N   ALA   527     141.341 195.218 154.703  1.00                 N  
ATOM   3884  CA  ALA   527     140.433 195.411 153.589  1.00                 C  
ATOM   3885  C   ALA   527     139.217 194.513 153.560  1.00                 C  
ATOM   3886  O   ALA   527     138.415 194.621 152.630  1.00                 O  
ATOM   3887  CB  ALA   527     141.166 195.227 152.269  1.00                 C  
ATOM   3888  N   PHE   528     139.053 193.633 154.540  1.00                 N  
ATOM   3889  CA  PHE   528     137.922 192.709 154.548  1.00                 C  
ATOM   3890  C   PHE   528     136.828 193.206 155.493  1.00                 C  
ATOM   3891  O   PHE   528     135.813 192.547 155.719  1.00                 O  
ATOM   3892  CB  PHE   528     138.379 191.306 154.954  1.00                 C  
ATOM   3893  CG  PHE   528     139.321 190.669 153.973  1.00                 C  
ATOM   3894  CZ  PHE   528     141.060 189.487 152.155  1.00                 C  
ATOM   3895  CD1 PHE   528     140.678 190.599 154.240  1.00                 C  
ATOM   3896  CE1 PHE   528     141.545 190.012 153.338  1.00                 C  
ATOM   3897  CD2 PHE   528     138.852 190.138 152.785  1.00                 C  
ATOM   3898  CE2 PHE   528     139.719 189.551 151.883  1.00                 C  
ATOM   3899  N   THR   529     137.047 194.401 156.036  1.00                 N  
ATOM   3900  CA  THR   529     136.098 195.060 156.922  1.00                 C  
ATOM   3901  C   THR   529     135.364 196.123 156.124  1.00                 C  
ATOM   3902  O   THR   529     135.984 196.829 155.321  1.00                 O  
ATOM   3903  CB  THR   529     136.802 195.677 158.145  1.00                 C  
ATOM   3904  OG1 THR   529     137.768 196.641 157.708  1.00                 O  
ATOM   3905  CG2 THR   529     137.518 194.600 158.947  1.00                 C  
ATOM   3906  N   PRO   530     134.052 196.269 156.320  1.00                 N  
ATOM   3907  CA  PRO   530     133.308 197.240 155.508  1.00                 C  
ATOM   3908  C   PRO   530     133.701 198.679 155.785  1.00                 C  
ATOM   3909  O   PRO   530     133.514 199.537 154.913  1.00                 O  
ATOM   3910  CB  PRO   530     131.846 196.999 155.890  1.00                 C  
ATOM   3911  CD  PRO   530     133.157 195.567 157.290  1.00                 C  
ATOM   3912  CG  PRO   530     131.910 196.406 157.257  1.00                 C  
ATOM   3913  N   TYR   531     134.234 198.978 156.970  1.00                 N  
ATOM   3914  CA  TYR   531     134.553 200.364 157.297  1.00                 C  
ATOM   3915  C   TYR   531     135.916 200.768 156.745  1.00                 C  
ATOM   3916  O   TYR   531     136.180 201.956 156.536  1.00                 O  
ATOM   3917  CB  TYR   531     134.520 200.578 158.812  1.00                 C  
ATOM   3918  CG  TYR   531     135.630 199.869 159.555  1.00                 C  
ATOM   3919  OH  TYR   531     138.692 197.932 161.595  1.00                 O  
ATOM   3920  CZ  TYR   531     137.678 198.572 160.920  1.00                 C  
ATOM   3921  CD1 TYR   531     136.889 200.445 159.670  1.00                 C  
ATOM   3922  CE1 TYR   531     137.909 199.804 160.348  1.00                 C  
ATOM   3923  CD2 TYR   531     135.415 198.627 160.138  1.00                 C  
ATOM   3924  CE2 TYR   531     136.423 197.972 160.819  1.00                 C  
ATOM   3925  N   ASP   532     136.788 199.794 156.500  1.00                 N  
ATOM   3926  CA  ASP   532     138.164 200.054 156.101  1.00                 C  
ATOM   3927  C   ASP   532     138.430 199.681 154.649  1.00                 C  
ATOM   3928  O   ASP   532     139.594 199.594 154.242  1.00                 O  
ATOM   3929  CB  ASP   532     139.137 199.294 157.005  1.00                 C  
ATOM   3930  CG  ASP   532     140.543 199.860 156.953  1.00                 C  
ATOM   3931  OD1 ASP   532     140.683 201.100 156.918  1.00                 O  
ATOM   3932  OD2 ASP   532     141.504 199.062 156.949  1.00                 O  
ATOM   3933  N   LYS   533     137.377 199.454 153.861  1.00                 N  
ATOM   3934  CA  LYS   533     137.554 199.100 152.458  1.00                 C  
ATOM   3935  C   LYS   533     138.318 200.185 151.712  1.00                 C  
ATOM   3936  O   LYS   533     139.161 199.897 150.856  1.00                 O  
ATOM   3937  CB  LYS   533     136.198 198.858 151.791  1.00                 C  
ATOM   3938  CD  LYS   533     134.154 197.420 151.561  1.00                 C  
ATOM   3939  CE  LYS   533     133.450 196.156 152.027  1.00                 C  
ATOM   3940  CG  LYS   533     135.501 197.587 152.247  1.00                 C  
ATOM   3941  NZ  LYS   533     132.111 196.002 151.395  1.00                 N  
ATOM   3942  N   PHE   534     138.034 201.443 152.033  1.00                 N  
ATOM   3943  CA  PHE   534     138.645 202.595 151.379  1.00                 C  
ATOM   3944  C   PHE   534     138.872 203.668 152.432  1.00                 C  
ATOM   3945  O   PHE   534     137.946 204.028 153.162  1.00                 O  
ATOM   3946  CB  PHE   534     137.756 203.098 150.240  1.00                 C  
ATOM   3947  CG  PHE   534     138.334 204.265 149.491  1.00                 C  
ATOM   3948  CZ  PHE   534     139.398 206.428 148.107  1.00                 C  
ATOM   3949  CD1 PHE   534     139.315 204.074 148.534  1.00                 C  
ATOM   3950  CE1 PHE   534     139.847 205.148 147.844  1.00                 C  
ATOM   3951  CD2 PHE   534     137.895 205.553 149.742  1.00                 C  
ATOM   3952  CE2 PHE   534     138.427 206.626 149.053  1.00                 C  
ATOM   3953  N   CYS   535     140.104 204.165 152.517  1.00                 N  
ATOM   3954  CA  CYS   535     140.426 205.243 153.437  1.00                 C  
ATOM   3955  C   CYS   535     140.606 206.536 152.660  1.00                 C  
ATOM   3956  O   CYS   535     141.653 206.723 152.027  1.00                 O  
ATOM   3957  CB  CYS   535     141.686 204.906 154.237  1.00                 C  
ATOM   3958  SG  CYS   535     142.140 206.146 155.473  1.00                 S  
ATOM   3959  N   PRO   536     139.636 207.447 152.674  1.00                 N  
ATOM   3960  CA  PRO   536     139.811 208.714 151.960  1.00                 C  
ATOM   3961  C   PRO   536     141.050 209.433 152.458  1.00                 C  
ATOM   3962  O   PRO   536     141.446 209.321 153.618  1.00                 O  
ATOM   3963  CB  PRO   536     138.534 209.496 152.275  1.00                 C  
ATOM   3964  CD  PRO   536     138.290 207.363 153.333  1.00                 C  
ATOM   3965  CG  PRO   536     137.531 208.448 152.622  1.00                 C  
ATOM   3966  N   PHE   537     141.675 210.193 151.560  1.00                 N  
ATOM   3967  CA  PHE   537     142.922 210.844 151.940  1.00                 C  
ATOM   3968  C   PHE   537     142.741 211.705 153.181  1.00                 C  
ATOM   3969  O   PHE   537     143.574 211.664 154.092  1.00                 O  
ATOM   3970  CB  PHE   537     143.455 211.696 150.786  1.00                 C  
ATOM   3971  CG  PHE   537     144.750 212.392 151.094  1.00                 C  
ATOM   3972  CZ  PHE   537     147.143 213.685 151.666  1.00                 C  
ATOM   3973  CD1 PHE   537     145.950 211.704 151.048  1.00                 C  
ATOM   3974  CE1 PHE   537     147.142 212.344 151.331  1.00                 C  
ATOM   3975  CD2 PHE   537     144.768 213.734 151.431  1.00                 C  
ATOM   3976  CE2 PHE   537     145.960 214.374 151.714  1.00                 C  
ATOM   3977  N   TYR   538     141.664 212.494 153.236  1.00                 N  
ATOM   3978  CA  TYR   538     141.482 213.387 154.373  1.00                 C  
ATOM   3979  C   TYR   538     141.437 212.609 155.681  1.00                 C  
ATOM   3980  O   TYR   538     141.863 213.111 156.726  1.00                 O  
ATOM   3981  CB  TYR   538     140.203 214.211 154.208  1.00                 C  
ATOM   3982  CG  TYR   538     140.301 215.289 153.153  1.00                 C  
ATOM   3983  OH  TYR   538     140.558 218.247 150.242  1.00                 O  
ATOM   3984  CZ  TYR   538     140.474 217.269 151.206  1.00                 C  
ATOM   3985  CD1 TYR   538     139.492 215.255 152.024  1.00                 C  
ATOM   3986  CE1 TYR   538     139.574 216.237 151.055  1.00                 C  
ATOM   3987  CD2 TYR   538     141.202 216.337 153.288  1.00                 C  
ATOM   3988  CE2 TYR   538     141.299 217.327 152.329  1.00                 C  
ATOM   3989  N   LYS   539     140.951 211.366 155.640  1.00                 N  
ATOM   3990  CA  LYS   539     141.042 210.507 156.813  1.00                 C  
ATOM   3991  C   LYS   539     142.457 210.012 157.057  1.00                 C  
ATOM   3992  O   LYS   539     142.875 209.937 158.215  1.00                 O  
ATOM   3993  CB  LYS   539     140.101 209.309 156.674  1.00                 C  
ATOM   3994  CD  LYS   539     139.057 207.283 157.725  1.00                 C  
ATOM   3995  CE  LYS   539     139.136 206.283 158.866  1.00                 C  
ATOM   3996  CG  LYS   539     140.100 208.377 157.875  1.00                 C  
ATOM   3997  NZ  LYS   539     138.807 206.908 160.177  1.00                 N  
ATOM   3998  N   SER   540     143.204 209.683 156.007  1.00                 N  
ATOM   3999  CA  SER   540     144.573 209.220 156.197  1.00                 C  
ATOM   4000  C   SER   540     145.428 210.290 156.859  1.00                 C  
ATOM   4001  O   SER   540     146.164 210.001 157.810  1.00                 O  
ATOM   4002  CB  SER   540     145.190 208.809 154.859  1.00                 C  
ATOM   4003  OG  SER   540     146.530 208.378 155.026  1.00                 O  
ATOM   4004  N   VAL   541     145.321 211.533 156.387  1.00                 N  
ATOM   4005  CA  VAL   541     146.112 212.607 156.979  1.00                 C  
ATOM   4006  C   VAL   541     145.584 212.955 158.363  1.00                 C  
ATOM   4007  O   VAL   541     146.361 213.289 159.262  1.00                 O  
ATOM   4008  CB  VAL   541     146.121 213.860 156.084  1.00                 C  
ATOM   4009  CG1 VAL   541     144.767 214.553 156.124  1.00                 C  
ATOM   4010  CG2 VAL   541     147.225 214.814 156.515  1.00                 C  
ATOM   4011  N   TRP   542     144.272 212.837 158.580  1.00                 N  
ATOM   4012  CA  TRP   542     143.746 213.003 159.924  1.00                 C  
ATOM   4013  C   TRP   542     144.347 212.021 160.909  1.00                 C  
ATOM   4014  O   TRP   542     144.817 212.407 161.987  1.00                 O  
ATOM   4015  CB  TRP   542     142.223 212.853 159.926  1.00                 C  
ATOM   4016  CG  TRP   542     141.503 214.035 159.354  1.00                 C  
ATOM   4017  CD1 TRP   542     141.961 215.320 159.287  1.00                 C  
ATOM   4018  NE1 TRP   542     141.020 216.128 158.695  1.00                 N  
ATOM   4019  CD2 TRP   542     140.196 214.043 158.767  1.00                 C  
ATOM   4020  CE2 TRP   542     139.927 215.365 158.367  1.00                 C  
ATOM   4021  CH2 TRP   542     137.801 214.751 157.546  1.00                 C  
ATOM   4022  CZ2 TRP   542     138.730 215.731 157.754  1.00                 C  
ATOM   4023  CE3 TRP   542     139.227 213.061 158.541  1.00                 C  
ATOM   4024  CZ3 TRP   542     138.042 213.428 157.933  1.00                 C  
ATOM   4025  N   MET   543     144.344 210.735 160.553  1.00                 N  
ATOM   4026  CA  MET   543     144.926 209.721 161.422  1.00                 C  
ATOM   4027  C   MET   543     146.396 210.000 161.703  1.00                 C  
ATOM   4028  O   MET   543     146.823 209.930 162.860  1.00                 O  
ATOM   4029  CB  MET   543     144.771 208.331 160.802  1.00                 C  
ATOM   4030  SD  MET   543     143.171 206.280 159.849  1.00                 S  
ATOM   4031  CE  MET   543     144.044 205.148 160.928  1.00                 C  
ATOM   4032  CG  MET   543     143.339 207.823 160.766  1.00                 C  
ATOM   4033  N   MET   544     147.182 210.319 160.675  1.00                 N  
ATOM   4034  CA  MET   544     148.595 210.569 160.917  1.00                 C  
ATOM   4035  C   MET   544     148.812 211.850 161.708  1.00                 C  
ATOM   4036  O   MET   544     149.694 211.895 162.573  1.00                 O  
ATOM   4037  CB  MET   544     149.361 210.642 159.594  1.00                 C  
ATOM   4038  SD  MET   544     151.597 209.359 160.609  1.00                 S  
ATOM   4039  CE  MET   544     151.514 208.108 159.331  1.00                 C  
ATOM   4040  CG  MET   544     150.867 210.769 159.755  1.00                 C  
ATOM   4041  N   ARG   545     148.020 212.891 161.442  1.00                 N  
ATOM   4042  CA  ARG   545     148.209 214.163 162.126  1.00                 C  
ATOM   4043  C   ARG   545     148.080 213.994 163.628  1.00                 C  
ATOM   4044  O   ARG   545     148.895 214.520 164.392  1.00                 O  
ATOM   4045  CB  ARG   545     147.200 215.197 161.622  1.00                 C  
ATOM   4046  CD  ARG   545     146.231 217.504 161.818  1.00                 C  
ATOM   4047  NE  ARG   545     144.914 217.053 162.259  1.00                 N  
ATOM   4048  CG  ARG   545     147.336 216.565 162.272  1.00                 C  
ATOM   4049  CZ  ARG   545     143.766 217.495 161.756  1.00                 C  
ATOM   4050  NH1 ARG   545     142.615 217.028 162.220  1.00                 N  
ATOM   4051  NH2 ARG   545     143.771 218.403 160.790  1.00                 N  
ATOM   4052  N   ASN   546     147.059 213.266 164.073  1.00                 N  
ATOM   4053  CA  ASN   546     146.872 213.108 165.510  1.00                 C  
ATOM   4054  C   ASN   546     147.976 212.259 166.128  1.00                 C  
ATOM   4055  O   ASN   546     148.425 212.546 167.243  1.00                 O  
ATOM   4056  CB  ASN   546     145.501 212.498 165.808  1.00                 C  
ATOM   4057  CG  ASN   546     144.367 213.480 165.589  1.00                 C  
ATOM   4058  OD1 ASN   546     144.575 214.693 165.583  1.00                 O  
ATOM   4059  ND2 ASN   546     143.160 212.957 165.407  1.00                 N  
ATOM   4060  N   ILE   547     148.461 211.249 165.406  1.00                 N  
ATOM   4061  CA  ILE   547     149.525 210.407 165.943  1.00                 C  
ATOM   4062  C   ILE   547     150.832 211.180 166.068  1.00                 C  
ATOM   4063  O   ILE   547     151.587 210.998 167.033  1.00                 O  
ATOM   4064  CB  ILE   547     149.743 209.152 165.077  1.00                 C  
ATOM   4065  CD1 ILE   547     148.539 207.109 164.142  1.00                 C  
ATOM   4066  CG1 ILE   547     148.526 208.229 165.160  1.00                 C  
ATOM   4067  CG2 ILE   547     151.024 208.440 165.484  1.00                 C  
ATOM   4068  N   ILE   548     151.110 212.006 165.059  1.00                 N  
ATOM   4069  CA  ILE   548     152.360 212.815 165.092  1.00                 C  
ATOM   4070  C   ILE   548     152.180 213.908 166.143  1.00                 C  
ATOM   4071  O   ILE   548     153.110 214.106 166.934  1.00                 O  
ATOM   4072  CB  ILE   548     152.687 213.405 163.708  1.00                 C  
ATOM   4073  CD1 ILE   548     154.097 211.377 163.077  1.00                 C  
ATOM   4074  CG1 ILE   548     152.947 212.285 162.698  1.00                 C  
ATOM   4075  CG2 ILE   548     153.862 214.367 163.803  1.00                 C  
ATOM   4076  N   HIS   549     151.004 214.543 166.194  1.00                 N  
ATOM   4077  CA  HIS   549     150.785 215.576 167.236  1.00                 C  
ATOM   4078  C   HIS   549     151.011 214.962 168.617  1.00                 C  
ATOM   4079  O   HIS   549     151.746 215.574 169.413  1.00                 O  
ATOM   4080  CB  HIS   549     149.377 216.163 167.121  1.00                 C  
ATOM   4081  CG  HIS   549     149.183 217.040 165.924  1.00                 C  
ATOM   4082  ND1 HIS   549     147.959 217.573 165.581  1.00                 N  
ATOM   4083  CE1 HIS   549     148.100 218.312 164.467  1.00                 C  
ATOM   4084  CD2 HIS   549     150.041 217.563 164.870  1.00                 C  
ATOM   4085  NE2 HIS   549     149.346 218.310 164.034  1.00                 N  
ATOM   4086  N   PHE   550     150.474 213.762 168.853  1.00                 N  
ATOM   4087  CA  PHE   550     150.730 213.065 170.137  1.00                 C  
ATOM   4088  C   PHE   550     152.234 212.875 170.301  1.00                 C  
ATOM   4089  O   PHE   550     152.760 213.223 171.366  1.00                 O  
ATOM   4090  CB  PHE   550     149.992 211.725 170.176  1.00                 C  
ATOM   4091  CG  PHE   550     150.246 210.929 171.424  1.00                 C  
ATOM   4092  CZ  PHE   550     150.721 209.452 173.730  1.00                 C  
ATOM   4093  CD1 PHE   550     149.588 211.233 172.602  1.00                 C  
ATOM   4094  CE1 PHE   550     149.821 210.501 173.751  1.00                 C  
ATOM   4095  CD2 PHE   550     151.144 209.876 171.420  1.00                 C  
ATOM   4096  CE2 PHE   550     151.378 209.144 172.568  1.00                 C  
ATOM   4097  N   TYR   551     152.900 212.363 169.265  1.00                 N  
ATOM   4098  CA  TYR   551     154.355 212.108 169.383  1.00                 C  
ATOM   4099  C   TYR   551     155.026 213.375 169.907  1.00                 C  
ATOM   4100  O   TYR   551     155.729 213.297 170.923  1.00                 O  
ATOM   4101  CB  TYR   551     154.936 211.683 168.033  1.00                 C  
ATOM   4102  CG  TYR   551     156.431 211.460 168.052  1.00                 C  
ATOM   4103  OH  TYR   551     160.541 210.833 168.111  1.00                 O  
ATOM   4104  CZ  TYR   551     159.181 211.042 168.091  1.00                 C  
ATOM   4105  CD1 TYR   551     156.968 210.282 168.555  1.00                 C  
ATOM   4106  CE1 TYR   551     158.334 210.070 168.576  1.00                 C  
ATOM   4107  CD2 TYR   551     157.301 212.429 167.567  1.00                 C  
ATOM   4108  CE2 TYR   551     158.669 212.234 167.581  1.00                 C  
ATOM   4109  N   ASN   552     154.762 214.512 169.263  1.00                 N  
ATOM   4110  CA  ASN   552     155.468 215.767 169.620  1.00                 C  
ATOM   4111  C   ASN   552     155.126 216.140 171.065  1.00                 C  
ATOM   4112  O   ASN   552     156.048 216.549 171.804  1.00                 O  
ATOM   4113  CB  ASN   552     155.099 216.886 168.644  1.00                 C  
ATOM   4114  CG  ASN   552     155.740 216.706 167.282  1.00                 C  
ATOM   4115  OD1 ASN   552     156.723 215.978 167.139  1.00                 O  
ATOM   4116  ND2 ASN   552     155.185 217.370 166.275  1.00                 N  
ATOM   4117  N   LEU   553     153.862 215.959 171.459  1.00                 N  
ATOM   4118  CA  LEU   553     153.433 216.336 172.828  1.00                 C  
ATOM   4119  C   LEU   553     154.160 215.431 173.822  1.00                 C  
ATOM   4120  O   LEU   553     154.649 215.951 174.835  1.00                 O  
ATOM   4121  CB  LEU   553     151.914 216.219 172.965  1.00                 C  
ATOM   4122  CG  LEU   553     151.081 217.225 172.167  1.00                 C  
ATOM   4123  CD1 LEU   553     149.601 216.887 172.255  1.00                 C  
ATOM   4124  CD2 LEU   553     151.332 218.641 172.662  1.00                 C  
ATOM   4125  N   ALA   554     154.266 214.140 173.506  1.00                 N  
ATOM   4126  CA  ALA   554     154.917 213.183 174.427  1.00                 C  
ATOM   4127  C   ALA   554     156.400 213.525 174.532  1.00                 C  
ATOM   4128  O   ALA   554     156.928 213.500 175.657  1.00                 O  
ATOM   4129  CB  ALA   554     154.713 211.756 173.940  1.00                 C  
ATOM   4130  N   ASN   555     157.031 213.858 173.408  1.00                 N  
ATOM   4131  CA  ASN   555     158.468 214.220 173.440  1.00                 C  
ATOM   4132  C   ASN   555     158.628 215.451 174.332  1.00                 C  
ATOM   4133  O   ASN   555     159.513 215.436 175.205  1.00                 O  
ATOM   4134  CB  ASN   555     158.992 214.460 172.023  1.00                 C  
ATOM   4135  CG  ASN   555     159.148 213.174 171.234  1.00                 C  
ATOM   4136  OD1 ASN   555     158.753 212.102 171.692  1.00                 O  
ATOM   4137  ND2 ASN   555     159.727 213.278 170.044  1.00                 N  
ATOM   4138  N   GLN   556     157.782 216.465 174.127  1.00                 N  
ATOM   4139  CA  GLN   556     157.888 217.716 174.925  1.00                 C  
ATOM   4140  C   GLN   556     157.615 217.418 176.403  1.00                 C  
ATOM   4141  O   GLN   556     158.365 217.937 177.243  1.00                 O  
ATOM   4142  CB  GLN   556     156.915 218.772 174.397  1.00                 C  
ATOM   4143  CD  GLN   556     156.247 220.295 172.496  1.00                 C  
ATOM   4144  CG  GLN   556     157.292 219.340 173.038  1.00                 C  
ATOM   4145  OE1 GLN   556     155.540 220.955 173.258  1.00                 O  
ATOM   4146  NE2 GLN   556     156.146 220.371 171.174  1.00                 N  
ATOM   4147  N   ALA   557     156.623 216.574 176.697  1.00                 N  
ATOM   4148  CA  ALA   557     156.229 216.312 178.100  1.00                 C  
ATOM   4149  C   ALA   557     157.433 215.777 178.871  1.00                 C  
ATOM   4150  O   ALA   557     157.620 216.183 180.034  1.00                 O  
ATOM   4151  CB  ALA   557     155.067 215.332 178.150  1.00                 C  
ATOM   4152  N   VAL   558     158.227 214.920 178.225  1.00                 N  
ATOM   4153  CA  VAL   558     159.419 214.294 178.869  1.00                 C  
ATOM   4154  C   VAL   558     160.565 215.309 178.869  1.00                 C  
ATOM   4155  O   VAL   558     161.143 215.547 179.945  1.00                 O  
ATOM   4156  CB  VAL   558     159.829 212.994 178.153  1.00                 C  
ATOM   4157  CG1 VAL   558     161.136 212.462 178.722  1.00                 C  
ATOM   4158  CG2 VAL   558     158.729 211.950 178.272  1.00                 C  
ATOM   4159  N   GLU   559     160.863 215.883 177.704  1.00                 N  
ATOM   4160  CA  GLU   559     162.016 216.756 177.558  1.00                 C  
ATOM   4161  C   GLU   559     161.938 218.005 178.424  1.00                 C  
ATOM   4162  O   GLU   559     162.972 218.440 178.945  1.00                 O  
ATOM   4163  CB  GLU   559     162.189 217.176 176.097  1.00                 C  
ATOM   4164  CD  GLU   559     162.727 216.486 173.727  1.00                 C  
ATOM   4165  CG  GLU   559     162.641 216.053 175.178  1.00                 C  
ATOM   4166  OE1 GLU   559     162.255 217.598 173.411  1.00                 O  
ATOM   4167  OE2 GLU   559     163.266 215.713 172.908  1.00                 O  
ATOM   4168  N   ARG   560     160.754 218.596 178.595  1.00                 N  
ATOM   4169  CA  ARG   560     160.672 219.825 179.376  1.00                 C  
ATOM   4170  C   ARG   560     160.719 219.551 180.873  1.00                 C  
ATOM   4171  O   ARG   560     160.904 220.483 181.661  1.00                 O  
ATOM   4172  CB  ARG   560     159.394 220.593 179.033  1.00                 C  
ATOM   4173  CD  ARG   560     158.204 222.114 177.431  1.00                 C  
ATOM   4174  NE  ARG   560     156.913 221.437 177.532  1.00                 N  
ATOM   4175  CG  ARG   560     159.367 221.154 177.621  1.00                 C  
ATOM   4176  CZ  ARG   560     156.299 220.844 176.513  1.00                 C  
ATOM   4177  NH1 ARG   560     155.126 220.253 176.699  1.00                 N  
ATOM   4178  NH2 ARG   560     156.858 220.844 175.311  1.00                 N  
ATOM   4179  N   ALA   561     160.564 218.294 181.284  1.00                 N  
ATOM   4180  CA  ALA   561     160.528 217.926 182.691  1.00                 C  
ATOM   4181  C   ALA   561     161.658 216.982 183.075  1.00                 C  
ATOM   4182  O   ALA   561     161.691 216.501 184.213  1.00                 O  
ATOM   4183  CB  ALA   561     159.194 217.283 183.037  1.00                 C  
ATOM   4184  N   ALA   562     162.579 216.707 182.156  1.00                 N  
ATOM   4185  CA  ALA   562     163.591 215.684 182.377  1.00                 C  
ATOM   4186  C   ALA   562     164.803 216.199 183.139  1.00                 C  
ATOM   4187  O   ALA   562     165.785 215.460 183.269  1.00                 O  
ATOM   4188  CB  ALA   562     164.050 215.097 181.051  1.00                 C  
ATOM   4189  N   GLY   563     164.771 217.432 183.639  1.00                 N  
ATOM   4190  CA  GLY   563     165.954 217.981 184.291  1.00                 C  
ATOM   4191  C   GLY   563     166.192 217.336 185.650  1.00                 C  
ATOM   4192  O   GLY   563     167.217 216.676 185.852  1.00                 O  
ATOM   4193  N   MET   564     166.672 218.107 186.626  1.00                 N  
ATOM   4194  CA  MET   564     166.998 217.552 187.931  1.00                 C  
ATOM   4195  C   MET   564     166.249 218.155 189.107  1.00                 C  
ATOM   4196  O   MET   564     166.608 217.943 190.268  1.00                 O  
ATOM   4197  CB  MET   564     168.495 217.693 188.215  1.00                 C  
ATOM   4198  SD  MET   564     171.138 217.116 187.619  1.00                 S  
ATOM   4199  CE  MET   564     171.299 216.228 189.166  1.00                 C  
ATOM   4200  CG  MET   564     169.382 216.891 187.277  1.00                 C  
ATOM   4201  N   ASP   565     165.192 218.919 188.840  1.00                 N  
ATOM   4202  CA  ASP   565     164.456 219.557 189.945  1.00                 C  
ATOM   4203  C   ASP   565     163.692 218.584 190.860  1.00                 C  
ATOM   4204  O   ASP   565     163.312 218.930 191.982  1.00                 O  
ATOM   4205  CB  ASP   565     163.456 220.581 189.403  1.00                 C  
ATOM   4206  CG  ASP   565     164.134 221.811 188.832  1.00                 C  
ATOM   4207  OD1 ASP   565     165.336 222.008 189.107  1.00                 O  
ATOM   4208  OD2 ASP   565     163.463 222.578 188.110  1.00                 O  
ATOM   4209  N   GLY   566     163.453 217.349 190.401  1.00                 N  
ATOM   4210  CA  GLY   566     162.781 216.384 191.247  1.00                 C  
ATOM   4211  C   GLY   566     161.385 215.997 190.792  1.00                 C  
ATOM   4212  O   GLY   566     160.580 215.465 191.562  1.00                 O  
ATOM   4213  N   GLN   567     161.089 216.324 189.439  1.00                 N  
ATOM   4214  CA  GLN   567     159.773 215.862 189.027  1.00                 C  
ATOM   4215  C   GLN   567     159.761 215.741 187.513  1.00                 C  
ATOM   4216  O   GLN   567     159.609 216.740 186.803  1.00                 O  
ATOM   4217  CB  GLN   567     158.689 216.821 189.523  1.00                 C  
ATOM   4218  CD  GLN   567     156.849 215.101 189.718  1.00                 C  
ATOM   4219  CG  GLN   567     157.278 216.426 189.118  1.00                 C  
ATOM   4220  OE1 GLN   567     156.792 214.951 190.938  1.00                 O  
ATOM   4221  NE2 GLN   567     156.547 214.135 188.859  1.00                 N  
ATOM   4222  N   LYS   568     159.926 214.515 187.031  1.00                 N  
ATOM   4223  CA  LYS   568     160.037 214.261 185.602  1.00                 C  
ATOM   4224  C   LYS   568     158.884 213.372 185.176  1.00                 C  
ATOM   4225  O   LYS   568     158.383 212.576 185.975  1.00                 O  
ATOM   4226  CB  LYS   568     161.387 213.619 185.275  1.00                 C  
ATOM   4227  CD  LYS   568     162.937 211.660 185.513  1.00                 C  
ATOM   4228  CE  LYS   568     163.118 210.267 186.094  1.00                 C  
ATOM   4229  CG  LYS   568     161.587 212.245 185.894  1.00                 C  
ATOM   4230  NZ  LYS   568     164.460 209.704 185.779  1.00                 N  
ATOM   4231  N   ILE   569     158.501 213.521 183.900  1.00                 N  
ATOM   4232  CA  ILE   569     157.455 212.702 183.214  1.00                 C  
ATOM   4233  C   ILE   569     158.151 211.543 182.490  1.00                 C  
ATOM   4234  O   ILE   569     159.159 211.799 181.807  1.00                 O  
ATOM   4235  CB  ILE   569     156.620 213.554 182.240  1.00                 C  
ATOM   4236  CD1 ILE   569     155.233 215.688 182.099  1.00                 C  
ATOM   4237  CG1 ILE   569     155.871 214.651 182.998  1.00                 C  
ATOM   4238  CG2 ILE   569     155.675 212.673 181.437  1.00                 C  
ATOM   4239  N   THR   570     157.618 210.324 182.620  1.00                 N  
ATOM   4240  CA  THR   570     158.195 209.149 181.910  1.00                 C  
ATOM   4241  C   THR   570     157.123 208.536 181.005  1.00                 C  
ATOM   4242  O   THR   570     155.951 208.923 181.146  1.00                 O  
ATOM   4243  CB  THR   570     158.730 208.098 182.900  1.00                 C  
ATOM   4244  OG1 THR   570     157.643 207.558 183.663  1.00                 O  
ATOM   4245  CG2 THR   570     159.730 208.729 183.858  1.00                 C  
ATOM   4246  N   TYR   571     157.512 207.613 180.119  1.00                 N  
ATOM   4247  CA  TYR   571     156.499 206.983 179.232  1.00                 C  
ATOM   4248  C   TYR   571     155.504 206.175 180.061  1.00                 C  
ATOM   4249  O   TYR   571     154.324 206.140 179.677  1.00                 O  
ATOM   4250  CB  TYR   571     157.179 206.093 178.190  1.00                 C  
ATOM   4251  CG  TYR   571     156.216 205.416 177.241  1.00                 C  
ATOM   4252  OH  TYR   571     153.567 203.567 174.623  1.00                 O  
ATOM   4253  CZ  TYR   571     154.444 204.177 175.490  1.00                 C  
ATOM   4254  CD1 TYR   571     155.655 206.113 176.178  1.00                 C  
ATOM   4255  CE1 TYR   571     154.774 205.502 175.306  1.00                 C  
ATOM   4256  CD2 TYR   571     155.871 204.081 177.410  1.00                 C  
ATOM   4257  CE2 TYR   571     154.992 203.454 176.548  1.00                 C  
ATOM   4258  N   THR   572     155.974 205.522 181.128  1.00                 N  
ATOM   4259  CA  THR   572     155.048 204.690 181.940  1.00                 C  
ATOM   4260  C   THR   572     154.007 205.630 182.549  1.00                 C  
ATOM   4261  O   THR   572     152.814 205.278 182.527  1.00                 O  
ATOM   4262  CB  THR   572     155.803 203.904 183.029  1.00                 C  
ATOM   4263  OG1 THR   572     156.738 203.009 182.415  1.00                 O  
ATOM   4264  CG2 THR   572     154.830 203.090 183.869  1.00                 C  
ATOM   4265  N   LEU   573     154.442 206.813 182.991  1.00                 N  
ATOM   4266  CA  LEU   573     153.515 207.804 183.614  1.00                 C  
ATOM   4267  C   LEU   573     152.501 208.252 182.559  1.00                 C  
ATOM   4268  O   LEU   573     151.308 208.348 182.898  1.00                 O  
ATOM   4269  CB  LEU   573     154.299 208.991 184.176  1.00                 C  
ATOM   4270  CG  LEU   573     155.174 208.708 185.399  1.00                 C  
ATOM   4271  CD1 LEU   573     156.030 209.918 185.740  1.00                 C  
ATOM   4272  CD2 LEU   573     154.318 208.313 186.593  1.00                 C  
ATOM   4273  N   ILE   574     152.962 208.522 181.333  1.00                 N  
ATOM   4274  CA  ILE   574     152.051 209.009 180.256  1.00                 C  
ATOM   4275  C   ILE   574     150.989 207.934 180.016  1.00                 C  
ATOM   4276  O   ILE   574     149.797 208.284 179.958  1.00                 O  
ATOM   4277  CB  ILE   574     152.826 209.338 178.967  1.00                 C  
ATOM   4278  CD1 ILE   574     154.739 210.770 178.077  1.00                 C  
ATOM   4279  CG1 ILE   574     153.728 210.555 179.182  1.00                 C  
ATOM   4280  CG2 ILE   574     151.866 209.542 177.805  1.00                 C  
ATOM   4281  N   LYS   575     151.419 206.676 179.911  1.00                 N  
ATOM   4282  CA  LYS   575     150.481 205.568 179.598  1.00                 C  
ATOM   4283  C   LYS   575     149.438 205.477 180.710  1.00                 C  
ATOM   4284  O   LYS   575     148.250 205.305 180.388  1.00                 O  
ATOM   4285  CB  LYS   575     151.242 204.250 179.440  1.00                 C  
ATOM   4286  CD  LYS   575     151.192 201.811 178.851  1.00                 C  
ATOM   4287  CE  LYS   575     150.311 200.623 178.500  1.00                 C  
ATOM   4288  CG  LYS   575     150.364 203.067 179.068  1.00                 C  
ATOM   4289  NZ  LYS   575     151.109 199.384 178.287  1.00                 N  
ATOM   4290  N   HIS   576     149.875 205.615 181.962  1.00                 N  
ATOM   4291  CA  HIS   576     148.944 205.482 183.111  1.00                 C  
ATOM   4292  C   HIS   576     148.040 206.714 183.158  1.00                 C  
ATOM   4293  O   HIS   576     146.830 206.554 183.398  1.00                 O  
ATOM   4294  CB  HIS   576     149.724 205.315 184.416  1.00                 C  
ATOM   4295  CG  HIS   576     148.856 205.088 185.615  1.00                 C  
ATOM   4296  ND1 HIS   576     148.154 203.920 185.815  1.00                 N  
ATOM   4297  CE1 HIS   576     147.470 204.012 186.970  1.00                 C  
ATOM   4298  CD2 HIS   576     148.491 205.861 186.793  1.00                 C  
ATOM   4299  NE2 HIS   576     147.668 205.174 187.562  1.00                 N  
ATOM   4300  N   ARG   577     148.624 207.889 182.925  1.00                 N  
ATOM   4301  CA  ARG   577     147.913 209.156 183.030  1.00                 C  
ATOM   4302  C   ARG   577     146.806 209.298 181.993  1.00                 C  
ATOM   4303  O   ARG   577     145.675 209.651 182.337  1.00                 O  
ATOM   4304  CB  ARG   577     148.885 210.329 182.892  1.00                 C  
ATOM   4305  CD  ARG   577     147.604 211.922 184.348  1.00                 C  
ATOM   4306  NE  ARG   577     147.000 213.247 184.463  1.00                 N  
ATOM   4307  CG  ARG   577     148.226 211.696 182.979  1.00                 C  
ATOM   4308  CZ  ARG   577     146.193 213.617 185.451  1.00                 C  
ATOM   4309  NH1 ARG   577     145.690 214.844 185.473  1.00                 N  
ATOM   4310  NH2 ARG   577     145.889 212.759 186.416  1.00                 N  
ATOM   4311  N   LEU   578     147.111 209.040 180.719  1.00                 N  
ATOM   4312  CA  LEU   578     146.144 209.265 179.649  1.00                 C  
ATOM   4313  C   LEU   578     145.890 208.012 178.817  1.00                 C  
ATOM   4314  O   LEU   578     145.848 208.078 177.583  1.00                 O  
ATOM   4315  CB  LEU   578     146.614 210.395 178.731  1.00                 C  
ATOM   4316  CG  LEU   578     146.769 211.773 179.377  1.00                 C  
ATOM   4317  CD1 LEU   578     147.382 212.761 178.395  1.00                 C  
ATOM   4318  CD2 LEU   578     145.428 212.287 179.877  1.00                 C  
ATOM   4319  N   GLY   579     145.675 206.874 179.483  1.00                 N  
ATOM   4320  CA  GLY   579     145.378 205.649 178.766  1.00                 C  
ATOM   4321  C   GLY   579     144.174 205.745 177.852  1.00                 C  
ATOM   4322  O   GLY   579     144.164 205.143 176.778  1.00                 O  
ATOM   4323  N   ASP   580     143.179 206.546 178.233  1.00                 N  
ATOM   4324  CA  ASP   580     141.983 206.747 177.369  1.00                 C  
ATOM   4325  C   ASP   580     142.394 207.400 176.046  1.00                 C  
ATOM   4326  O   ASP   580     141.775 207.075 175.004  1.00                 O  
ATOM   4327  CB  ASP   580     140.938 207.601 178.090  1.00                 C  
ATOM   4328  CG  ASP   580     140.252 206.854 179.217  1.00                 C  
ATOM   4329  OD1 ASP   580     140.380 205.612 179.271  1.00                 O  
ATOM   4330  OD2 ASP   580     139.587 207.509 180.046  1.00                 O  
ATOM   4331  N   LEU   581     143.404 208.275 176.074  1.00                 N  
ATOM   4332  CA  LEU   581     143.856 208.968 174.829  1.00                 C  
ATOM   4333  C   LEU   581     144.480 207.942 173.884  1.00                 C  
ATOM   4334  O   LEU   581     144.178 208.003 172.684  1.00                 O  
ATOM   4335  CB  LEU   581     144.848 210.083 175.166  1.00                 C  
ATOM   4336  CG  LEU   581     144.282 211.288 175.920  1.00                 C  
ATOM   4337  CD1 LEU   581     145.399 212.231 176.341  1.00                 C  
ATOM   4338  CD2 LEU   581     143.261 212.025 175.066  1.00                 C  
ATOM   4339  N   PHE   582     145.328 207.054 174.407  1.00                 N  
ATOM   4340  CA  PHE   582     145.989 206.033 173.551  1.00                 C  
ATOM   4341  C   PHE   582     144.912 205.150 172.917  1.00                 C  
ATOM   4342  O   PHE   582     145.038 204.827 171.715  1.00                 O  
ATOM   4343  CB  PHE   582     146.977 205.203 174.373  1.00                 C  
ATOM   4344  CG  PHE   582     147.699 204.155 173.575  1.00                 C  
ATOM   4345  CZ  PHE   582     149.031 202.211 172.101  1.00                 C  
ATOM   4346  CD1 PHE   582     148.768 204.496 172.765  1.00                 C  
ATOM   4347  CE1 PHE   582     149.432 203.531 172.031  1.00                 C  
ATOM   4348  CD2 PHE   582     147.309 202.829 173.635  1.00                 C  
ATOM   4349  CE2 PHE   582     147.974 201.864 172.901  1.00                 C  
ATOM   4350  N   TYR   583     143.878 204.805 173.684  1.00                 N  
ATOM   4351  CA  TYR   583     142.735 204.040 173.122  1.00                 C  
ATOM   4352  C   TYR   583     142.062 204.836 172.004  1.00                 C  
ATOM   4353  O   TYR   583     141.857 204.265 170.927  1.00                 O  
ATOM   4354  CB  TYR   583     141.726 203.700 174.221  1.00                 C  
ATOM   4355  CG  TYR   583     140.502 202.965 173.722  1.00                 C  
ATOM   4356  OH  TYR   583     137.146 200.929 172.351  1.00                 O  
ATOM   4357  CZ  TYR   583     138.255 201.604 172.805  1.00                 C  
ATOM   4358  CD1 TYR   583     140.550 201.602 173.458  1.00                 C  
ATOM   4359  CE1 TYR   583     139.436 200.922 173.003  1.00                 C  
ATOM   4360  CD2 TYR   583     139.303 203.636 173.517  1.00                 C  
ATOM   4361  CE2 TYR   583     138.180 202.973 173.062  1.00                 C  
ATOM   4362  N   ARG   584     141.732 206.106 172.257  1.00                 N  
ATOM   4363  CA  ARG   584     141.020 206.924 171.236  1.00                 C  
ATOM   4364  C   ARG   584     141.846 206.979 169.947  1.00                 C  
ATOM   4365  O   ARG   584     141.242 206.909 168.857  1.00                 O  
ATOM   4366  CB  ARG   584     140.752 208.333 171.770  1.00                 C  
ATOM   4367  CD  ARG   584     139.461 209.821 173.325  1.00                 C  
ATOM   4368  NE  ARG   584     138.502 209.888 174.425  1.00                 N  
ATOM   4369  CG  ARG   584     139.699 208.392 172.864  1.00                 C  
ATOM   4370  CZ  ARG   584     137.183 209.910 174.266  1.00                 C  
ATOM   4371  NH1 ARG   584     136.389 209.972 175.326  1.00                 N  
ATOM   4372  NH2 ARG   584     136.661 209.868 173.048  1.00                 N  
ATOM   4373  N   LEU   585     143.168 207.120 170.069  1.00                 N  
ATOM   4374  CA  LEU   585     144.048 207.163 168.875  1.00                 C  
ATOM   4375  C   LEU   585     143.904 205.849 168.101  1.00                 C  
ATOM   4376  O   LEU   585     143.727 205.911 166.871  1.00                 O  
ATOM   4377  CB  LEU   585     145.501 207.405 169.289  1.00                 C  
ATOM   4378  CG  LEU   585     145.826 208.795 169.840  1.00                 C  
ATOM   4379  CD1 LEU   585     147.241 208.834 170.398  1.00                 C  
ATOM   4380  CD2 LEU   585     145.652 209.855 168.763  1.00                 C  
ATOM   4381  N   VAL   586     143.952 204.708 168.791  1.00                 N  
ATOM   4382  CA  VAL   586     143.824 203.402 168.091  1.00                 C  
ATOM   4383  C   VAL   586     142.443 203.287 167.439  1.00                 C  
ATOM   4384  O   VAL   586     142.357 202.671 166.370  1.00                 O  
ATOM   4385  CB  VAL   586     144.062 202.221 169.051  1.00                 C  
ATOM   4386  CG1 VAL   586     143.732 200.904 168.367  1.00                 C  
ATOM   4387  CG2 VAL   586     145.499 202.222 169.549  1.00                 C  
ATOM   4388  N   SER   587     141.408 203.840 168.070  1.00                 N  
ATOM   4389  CA  SER   587     140.004 203.696 167.601  1.00                 C  
ATOM   4390  C   SER   587     139.748 204.489 166.317  1.00                 C  
ATOM   4391  O   SER   587     138.665 204.306 165.747  1.00                 O  
ATOM   4392  CB  SER   587     139.027 204.147 168.689  1.00                 C  
ATOM   4393  OG  SER   587     139.131 205.541 168.922  1.00                 O  
ATOM   4394  N   GLN   588     140.643 205.407 165.953  1.00                 N  
ATOM   4395  CA  GLN   588     140.394 206.342 164.818  1.00                 C  
ATOM   4396  C   GLN   588     140.144 205.614 163.489  1.00                 C  
ATOM   4397  O   GLN   588     139.338 206.129 162.698  1.00                 O  
ATOM   4398  CB  GLN   588     141.571 207.305 164.649  1.00                 C  
ATOM   4399  CD  GLN   588     142.922 209.214 165.603  1.00                 C  
ATOM   4400  CG  GLN   588     141.707 208.322 165.770  1.00                 C  
ATOM   4401  OE1 GLN   588     142.844 210.277 164.987  1.00                 O  
ATOM   4402  NE2 GLN   588     144.051 208.782 166.153  1.00                 N  
ATOM   4403  N   LYS   589     140.794 204.471 163.250  1.00                 N  
ATOM   4404  CA  LYS   589     140.599 203.715 161.982  1.00                 C  
ATOM   4405  C   LYS   589     139.153 203.244 161.817  1.00                 C  
ATOM   4406  O   LYS   589     138.799 202.873 160.690  1.00                 O  
ATOM   4407  CB  LYS   589     141.543 202.512 161.925  1.00                 C  
ATOM   4408  CD  LYS   589     142.255 200.307 162.888  1.00                 C  
ATOM   4409  CE  LYS   589     141.943 199.223 163.908  1.00                 C  
ATOM   4410  CG  LYS   589     141.241 201.437 162.956  1.00                 C  
ATOM   4411  NZ  LYS   589     142.945 198.122 163.873  1.00                 N  
ATOM   4412  N   PHE   590     138.357 203.213 162.885  1.00                 N  
ATOM   4413  CA  PHE   590     136.980 202.656 162.792  1.00                 C  
ATOM   4414  C   PHE   590     135.958 203.695 162.325  1.00                 C  
ATOM   4415  O   PHE   590     134.766 203.348 162.285  1.00                 O  
ATOM   4416  CB  PHE   590     136.541 202.085 164.142  1.00                 C  
ATOM   4417  CG  PHE   590     137.312 200.868 164.565  1.00                 C  
ATOM   4418  CZ  PHE   590     138.736 198.611 165.344  1.00                 C  
ATOM   4419  CD1 PHE   590     138.332 200.965 165.495  1.00                 C  
ATOM   4420  CE1 PHE   590     139.042 199.845 165.884  1.00                 C  
ATOM   4421  CD2 PHE   590     137.018 199.625 164.033  1.00                 C  
ATOM   4422  CE2 PHE   590     137.727 198.505 164.422  1.00                 C  
ATOM   4423  N   GLU   591     136.389 204.921 162.018  1.00                 N  
ATOM   4424  CA  GLU   591     135.457 205.966 161.513  1.00                 C  
ATOM   4425  C   GLU   591     135.039 205.682 160.065  1.00                 C  
ATOM   4426  O   GLU   591     135.681 206.238 159.166  1.00                 O  
ATOM   4427  CB  GLU   591     136.100 207.351 161.611  1.00                 C  
ATOM   4428  CD  GLU   591     135.011 208.148 163.746  1.00                 C  
ATOM   4429  CG  GLU   591     136.313 207.836 163.036  1.00                 C  
ATOM   4430  OE1 GLU   591     134.090 208.681 163.092  1.00                 O  
ATOM   4431  OE2 GLU   591     134.911 207.859 164.957  1.00                 O  
ATOM   4432  N   ASP   592     133.994 204.870 159.871  1.00                 N  
ATOM   4433  CA  ASP   592     133.473 204.421 158.576  1.00                 C  
ATOM   4434  C   ASP   592     133.018 205.551 157.652  1.00                 C  
ATOM   4435  O   ASP   592     132.001 206.201 157.924  1.00                 O  
ATOM   4436  CB  ASP   592     132.298 203.461 158.775  1.00                 C  
ATOM   4437  CG  ASP   592     131.117 204.120 159.460  1.00                 C  
ATOM   4438  OD1 ASP   592     131.135 204.225 160.704  1.00                 O  
ATOM   4439  OD2 ASP   592     130.174 204.531 158.752  1.00                 O  
ATOM   4440  N   PRO   593     133.219 205.332 156.354  1.00                 N  
ATOM   4441  CA  PRO   593     132.853 206.277 155.299  1.00                 C  
ATOM   4442  C   PRO   593     131.325 206.240 155.163  1.00                 C  
ATOM   4443  O   PRO   593     130.702 207.037 154.457  1.00                 O  
ATOM   4444  CB  PRO   593     133.579 205.748 154.060  1.00                 C  
ATOM   4445  CD  PRO   593     133.943 204.133 155.789  1.00                 C  
ATOM   4446  CG  PRO   593     133.726 204.285 154.309  1.00                 C  
ATOM   4447  N   ALA   594     130.722 205.281 155.867  1.00                 N  
ATOM   4448  CA  ALA   594     129.271 205.180 155.873  1.00                 C  
ATOM   4449  C   ALA   594     128.829 206.560 156.414  1.00                 C  
ATOM   4450  O   ALA   594     127.808 207.122 156.007  1.00                 O  
ATOM   4451  CB  ALA   594     128.825 204.001 156.724  1.00                 C  
ATOM   4452  N   GLU   595     129.613 207.109 157.347  1.00                 N  
ATOM   4453  CA  GLU   595     129.320 208.419 157.939  1.00                 C  
ATOM   4454  C   GLU   595     129.864 209.585 157.094  1.00                 C  
ATOM   4455  O   GLU   595     130.689 209.407 156.195  1.00                 O  
ATOM   4456  CB  GLU   595     129.896 208.509 159.354  1.00                 C  
ATOM   4457  CD  GLU   595     129.849 207.671 161.736  1.00                 C  
ATOM   4458  CG  GLU   595     129.264 207.544 160.343  1.00                 C  
ATOM   4459  OE1 GLU   595     130.816 208.444 161.906  1.00                 O  
ATOM   4460  OE2 GLU   595     129.341 206.999 162.658  1.00                 O  
ATOM   4461  N   GLY   596     129.393 210.804 157.388  1.00                 N  
ATOM   4462  CA  GLY   596     129.823 212.007 156.664  1.00                 C  
ATOM   4463  C   GLY   596     131.249 212.418 157.035  1.00                 C  
ATOM   4464  O   GLY   596     131.732 212.148 158.138  1.00                 O  
ATOM   4465  N   GLU   597     131.950 213.086 156.106  1.00                 N  
ATOM   4466  CA  GLU   597     133.328 213.578 156.236  1.00                 C  
ATOM   4467  C   GLU   597     133.440 214.644 157.322  1.00                 C  
ATOM   4468  O   GLU   597     134.410 214.706 158.081  1.00                 O  
ATOM   4469  CB  GLU   597     133.825 214.139 154.902  1.00                 C  
ATOM   4470  CD  GLU   597     134.481 213.683 152.506  1.00                 C  
ATOM   4471  CG  GLU   597     134.064 213.084 153.835  1.00                 C  
ATOM   4472  OE1 GLU   597     134.399 214.921 152.361  1.00                 O  
ATOM   4473  OE2 GLU   597     134.888 212.914 151.610  1.00                 O  
ATOM   4474  N   ASP   598     132.430 215.498 157.398  1.00                 N  
ATOM   4475  CA  ASP   598     132.453 216.573 158.365  1.00                 C  
ATOM   4476  C   ASP   598     132.433 216.056 159.801  1.00                 C  
ATOM   4477  O   ASP   598     132.940 216.692 160.730  1.00                 O  
ATOM   4478  CB  ASP   598     131.269 217.517 158.145  1.00                 C  
ATOM   4479  CG  ASP   598     131.423 218.363 156.897  1.00                 C  
ATOM   4480  OD1 ASP   598     132.546 218.422 156.354  1.00                 O  
ATOM   4481  OD2 ASP   598     130.420 218.967 156.461  1.00                 O  
ATOM   4482  N   THR   599     131.839 214.996 160.030  1.00                 N  
ATOM   4483  CA  THR   599     131.781 214.295 161.304  1.00                 C  
ATOM   4484  C   THR   599     133.139 213.708 161.671  1.00                 C  
ATOM   4485  O   THR   599     133.562 213.790 162.826  1.00                 O  
ATOM   4486  CB  THR   599     130.728 213.171 161.283  1.00                 C  
ATOM   4487  OG1 THR   599     129.432 213.732 161.040  1.00                 O  
ATOM   4488  CG2 THR   599     130.700 212.442 162.617  1.00                 C  
ATOM   4489  N   LEU   600     133.847 213.132 160.697  1.00                 N  
ATOM   4490  CA  LEU   600     135.133 212.514 160.999  1.00                 C  
ATOM   4491  C   LEU   600     136.137 213.566 161.447  1.00                 C  
ATOM   4492  O   LEU   600     136.873 213.368 162.421  1.00                 O  
ATOM   4493  CB  LEU   600     135.662 211.756 159.780  1.00                 C  
ATOM   4494  CG  LEU   600     135.254 210.285 159.667  1.00                 C  
ATOM   4495  CD1 LEU   600     133.740 210.146 159.669  1.00                 C  
ATOM   4496  CD2 LEU   600     135.841 209.660 158.411  1.00                 C  
ATOM   4497  N   VAL   601     136.182 214.701 160.746  1.00                 N  
ATOM   4498  CA  VAL   601     137.074 215.781 161.153  1.00                 C  
ATOM   4499  C   VAL   601     136.697 216.302 162.533  1.00                 C  
ATOM   4500  O   VAL   601     137.567 216.624 163.351  1.00                 O  
ATOM   4501  CB  VAL   601     137.063 216.936 160.134  1.00                 C  
ATOM   4502  CG1 VAL   601     135.721 217.651 160.154  1.00                 C  
ATOM   4503  CG2 VAL   601     138.194 217.911 160.423  1.00                 C  
ATOM   4504  N   GLU   602     135.393 216.391 162.807  1.00                 N  
ATOM   4505  CA  GLU   602     134.941 216.885 164.102  1.00                 C  
ATOM   4506  C   GLU   602     135.423 215.990 165.236  1.00                 C  
ATOM   4507  O   GLU   602     135.889 216.481 166.270  1.00                 O  
ATOM   4508  CB  GLU   602     133.415 216.990 164.132  1.00                 C  
ATOM   4509  CD  GLU   602     131.336 218.125 163.256  1.00                 C  
ATOM   4510  CG  GLU   602     132.852 218.101 163.261  1.00                 C  
ATOM   4511  OE1 GLU   602     130.724 217.167 163.774  1.00                 O  
ATOM   4512  OE2 GLU   602     130.759 219.102 162.733  1.00                 O  
ATOM   4513  N   LYS   603     135.327 214.673 165.056  1.00                 N  
ATOM   4514  CA  LYS   603     135.797 213.736 166.069  1.00                 C  
ATOM   4515  C   LYS   603     137.310 213.803 166.213  1.00                 C  
ATOM   4516  O   LYS   603     137.843 213.735 167.326  1.00                 O  
ATOM   4517  CB  LYS   603     135.363 212.310 165.723  1.00                 C  
ATOM   4518  CD  LYS   603     133.508 210.636 165.491  1.00                 C  
ATOM   4519  CE  LYS   603     132.015 210.390 165.633  1.00                 C  
ATOM   4520  CG  LYS   603     133.870 212.065 165.862  1.00                 C  
ATOM   4521  NZ  LYS   603     131.639 209.006 165.232  1.00                 N  
ATOM   4522  N   PHE   604     138.023 213.938 165.093  1.00                 N  
ATOM   4523  CA  PHE   604     139.473 214.055 165.165  1.00                 C  
ATOM   4524  C   PHE   604     139.892 215.348 165.848  1.00                 C  
ATOM   4525  O   PHE   604     140.881 215.359 166.591  1.00                 O  
ATOM   4526  CB  PHE   604     140.087 213.982 163.765  1.00                 C  
ATOM   4527  CG  PHE   604     140.069 212.604 163.167  1.00                 C  
ATOM   4528  CZ  PHE   604     140.039 210.052 162.066  1.00                 C  
ATOM   4529  CD1 PHE   604     139.660 212.407 161.860  1.00                 C  
ATOM   4530  CE1 PHE   604     139.644 211.139 161.309  1.00                 C  
ATOM   4531  CD2 PHE   604     140.461 211.506 163.911  1.00                 C  
ATOM   4532  CE2 PHE   604     140.445 210.238 163.361  1.00                 C  
ATOM   4533  N   LYS   605     139.152 216.437 165.632  1.00                 N  
ATOM   4534  CA  LYS   605     139.433 217.670 166.358  1.00                 C  
ATOM   4535  C   LYS   605     139.262 217.474 167.859  1.00                 C  
ATOM   4536  O   LYS   605     140.027 218.031 168.658  1.00                 O  
ATOM   4537  CB  LYS   605     138.524 218.799 165.869  1.00                 C  
ATOM   4538  CD  LYS   605     137.897 220.400 164.040  1.00                 C  
ATOM   4539  CE  LYS   605     138.213 220.887 162.635  1.00                 C  
ATOM   4540  CG  LYS   605     138.849 219.295 164.469  1.00                 C  
ATOM   4541  NZ  LYS   605     137.262 221.940 162.185  1.00                 N  
ATOM   4542  N   LYS   606     138.269 216.681 168.262  1.00                 N  
ATOM   4543  CA  LYS   606     138.050 216.432 169.682  1.00                 C  
ATOM   4544  C   LYS   606     139.221 215.679 170.299  1.00                 C  
ATOM   4545  O   LYS   606     139.639 215.986 171.421  1.00                 O  
ATOM   4546  CB  LYS   606     136.754 215.647 169.895  1.00                 C  
ATOM   4547  CD  LYS   606     135.087 214.667 171.495  1.00                 C  
ATOM   4548  CE  LYS   606     134.698 214.508 172.956  1.00                 C  
ATOM   4549  CG  LYS   606     136.420 215.384 171.354  1.00                 C  
ATOM   4550  NZ  LYS   606     135.647 213.627 173.691  1.00                 N  
ATOM   4551  N   LEU   607     139.758 214.701 169.564  1.00                 N  
ATOM   4552  CA  LEU   607     140.963 213.981 170.043  1.00                 C  
ATOM   4553  C   LEU   607     142.096 214.993 170.230  1.00                 C  
ATOM   4554  O   LEU   607     142.776 214.907 171.261  1.00                 O  
ATOM   4555  CB  LEU   607     141.356 212.879 169.057  1.00                 C  
ATOM   4556  CG  LEU   607     140.407 211.683 168.964  1.00                 C  
ATOM   4557  CD1 LEU   607     140.816 210.759 167.827  1.00                 C  
ATOM   4558  CD2 LEU   607     140.372 210.920 170.279  1.00                 C  
ATOM   4559  N   TYR   608     142.277 215.912 169.278  1.00                 N  
ATOM   4560  CA  TYR   608     143.358 216.926 169.411  1.00                 C  
ATOM   4561  C   TYR   608     143.173 217.694 170.725  1.00                 C  
ATOM   4562  O   TYR   608     144.174 217.866 171.444  1.00                 O  
ATOM   4563  CB  TYR   608     143.351 217.877 168.213  1.00                 C  
ATOM   4564  CG  TYR   608     144.388 218.974 168.295  1.00                 C  
ATOM   4565  OH  TYR   608     147.253 221.980 168.516  1.00                 O  
ATOM   4566  CZ  TYR   608     146.304 220.986 168.443  1.00                 C  
ATOM   4567  CD1 TYR   608     145.718 218.721 167.981  1.00                 C  
ATOM   4568  CE1 TYR   608     146.673 219.717 168.054  1.00                 C  
ATOM   4569  CD2 TYR   608     144.035 220.259 168.686  1.00                 C  
ATOM   4570  CE2 TYR   608     144.977 221.268 168.764  1.00                 C  
ATOM   4571  N   ASP   609     141.944 218.118 171.030  1.00                 N  
ATOM   4572  CA  ASP   609     141.692 218.835 172.276  1.00                 C  
ATOM   4573  C   ASP   609     141.947 217.950 173.492  1.00                 C  
ATOM   4574  O   ASP   609     142.531 218.396 174.489  1.00                 O  
ATOM   4575  CB  ASP   609     140.256 219.363 172.309  1.00                 C  
ATOM   4576  CG  ASP   609     140.040 220.522 171.356  1.00                 C  
ATOM   4577  OD1 ASP   609     141.042 221.093 170.877  1.00                 O  
ATOM   4578  OD2 ASP   609     138.867 220.858 171.087  1.00                 O  
ATOM   4579  N   ASP   610     141.497 216.695 173.412  1.00                 N  
ATOM   4580  CA  ASP   610     141.590 215.773 174.574  1.00                 C  
ATOM   4581  C   ASP   610     143.066 215.591 174.926  1.00                 C  
ATOM   4582  O   ASP   610     143.413 215.627 176.119  1.00                 O  
ATOM   4583  CB  ASP   610     140.919 214.436 174.252  1.00                 C  
ATOM   4584  CG  ASP   610     139.408 214.542 174.191  1.00                 C  
ATOM   4585  OD1 ASP   610     138.865 215.564 174.661  1.00                 O  
ATOM   4586  OD2 ASP   610     138.767 213.603 173.674  1.00                 O  
ATOM   4587  N   LEU   611     143.884 215.414 173.893  1.00                 N  
ATOM   4588  CA  LEU   611     145.348 215.182 173.998  1.00                 C  
ATOM   4589  C   LEU   611     146.021 216.414 174.603  1.00                 C  
ATOM   4590  O   LEU   611     146.746 216.254 175.601  1.00                 O  
ATOM   4591  CB  LEU   611     145.939 214.857 172.625  1.00                 C  
ATOM   4592  CG  LEU   611     145.554 213.504 172.024  1.00                 C  
ATOM   4593  CD1 LEU   611     146.037 213.396 170.586  1.00                 C  
ATOM   4594  CD2 LEU   611     146.120 212.365 172.858  1.00                 C  
ATOM   4595  N   ASN   612     145.801 217.589 174.008  1.00                 N  
ATOM   4596  CA  ASN   612     146.521 218.818 174.435  1.00                 C  
ATOM   4597  C   ASN   612     146.223 219.083 175.912  1.00                 C  
ATOM   4598  O   ASN   612     147.151 219.476 176.644  1.00                 O  
ATOM   4599  CB  ASN   612     146.124 220.005 173.555  1.00                 C  
ATOM   4600  CG  ASN   612     146.724 219.925 172.164  1.00                 C  
ATOM   4601  OD1 ASN   612     147.357 218.932 171.807  1.00                 O  
ATOM   4602  ND2 ASN   612     146.525 220.974 171.375  1.00                 N  
ATOM   4603  N   ALA   613     144.971 218.869 176.324  1.00                 N  
ATOM   4604  CA  ALA   613     144.602 219.045 177.725  1.00                 C  
ATOM   4605  C   ALA   613     145.201 217.955 178.610  1.00                 C  
ATOM   4606  O   ALA   613     145.562 218.213 179.764  1.00                 O  
ATOM   4607  CB  ALA   613     143.089 219.057 177.877  1.00                 C  
ATOM   4608  N   GLY   614     145.309 216.728 178.092  1.00                 N  
ATOM   4609  CA  GLY   614     145.838 215.635 178.900  1.00                 C  
ATOM   4610  C   GLY   614     147.288 215.888 179.291  1.00                 C  
ATOM   4611  O   GLY   614     147.674 215.655 180.442  1.00                 O  
ATOM   4612  N   PHE   615     148.059 216.399 178.330  1.00                 N  
ATOM   4613  CA  PHE   615     149.488 216.704 178.584  1.00                 C  
ATOM   4614  C   PHE   615     149.586 217.941 179.480  1.00                 C  
ATOM   4615  O   PHE   615     150.443 217.957 180.380  1.00                 O  
ATOM   4616  CB  PHE   615     150.233 216.918 177.265  1.00                 C  
ATOM   4617  CG  PHE   615     150.476 215.652 176.494  1.00                 C  
ATOM   4618  CZ  PHE   615     150.932 213.308 175.072  1.00                 C  
ATOM   4619  CD1 PHE   615     149.726 215.354 175.370  1.00                 C  
ATOM   4620  CE1 PHE   615     149.950 214.189 174.661  1.00                 C  
ATOM   4621  CD2 PHE   615     151.456 214.760 176.892  1.00                 C  
ATOM   4622  CE2 PHE   615     151.680 213.595 176.183  1.00                 C  
ATOM   4623  N   ARG   616     148.720 218.934 179.248  1.00                 N  
ATOM   4624  CA  ARG   616     148.715 220.139 180.064  1.00                 C  
ATOM   4625  C   ARG   616     148.574 219.813 181.543  1.00                 C  
ATOM   4626  O   ARG   616     149.194 220.482 182.377  1.00                 O  
ATOM   4627  CB  ARG   616     147.586 221.076 179.629  1.00                 C  
ATOM   4628  CD  ARG   616     146.428 223.288 179.881  1.00                 C  
ATOM   4629  NE  ARG   616     146.331 224.529 180.645  1.00                 N  
ATOM   4630  CG  ARG   616     147.533 222.384 180.402  1.00                 C  
ATOM   4631  CZ  ARG   616     145.459 225.499 180.388  1.00                 C  
ATOM   4632  NH1 ARG   616     145.443 226.593 181.137  1.00                 N  
ATOM   4633  NH2 ARG   616     144.604 225.372 179.382  1.00                 N  
ATOM   4634  N   ALA   617     147.778 218.795 181.885  1.00                 N  
ATOM   4635  CA  ALA   617     147.585 218.460 183.292  1.00                 C  
ATOM   4636  C   ALA   617     148.874 217.957 183.933  1.00                 C  
ATOM   4637  O   ALA   617     148.960 217.875 185.163  1.00                 O  
ATOM   4638  CB  ALA   617     146.491 217.414 183.443  1.00                 C  
ATOM   4639  N   LEU   618     149.881 217.621 183.129  1.00                 N  
ATOM   4640  CA  LEU   618     151.150 217.124 183.646  1.00                 C  
ATOM   4641  C   LEU   618     152.134 218.238 183.975  1.00                 C  
ATOM   4642  O   LEU   618     153.176 217.968 184.579  1.00                 O  
ATOM   4643  CB  LEU   618     151.797 216.164 182.645  1.00                 C  
ATOM   4644  CG  LEU   618     151.019 214.885 182.333  1.00                 C  
ATOM   4645  CD1 LEU   618     151.724 214.076 181.255  1.00                 C  
ATOM   4646  CD2 LEU   618     150.837 214.046 183.589  1.00                 C  
ATOM   4647  N   GLU   619     151.832 219.477 183.601  1.00                 N  
ATOM   4648  CA  GLU   619     152.734 220.586 183.879  1.00                 C  
ATOM   4649  C   GLU   619     152.056 221.659 184.725  1.00                 C  
ATOM   4650  O   GLU   619     152.565 222.772 184.854  1.00                 O  
ATOM   4651  CB  GLU   619     153.247 221.199 182.575  1.00                 C  
ATOM   4652  CD  GLU   619     154.598 220.902 180.461  1.00                 C  
ATOM   4653  CG  GLU   619     154.082 220.251 181.729  1.00                 C  
ATOM   4654  OE1 GLU   619     153.769 221.284 179.609  1.00                 O  
ATOM   4655  OE2 GLU   619     155.833 221.031 180.320  1.00                 O  
TER
