# Supplementary material for: The Plant V-ATPase
Source: Front Plant Sci. 2022 Jun 30;13:931777. doi: 10.3389/fpls.2022.931777 (PMC9280200; doi:10.3389/fpls.2022.931777)
Supplement: Supplementary file 2 [file Data_Sheet_1.ZIP › pdb-files/B1_59a993006396a9f9.final.pdb]

ATOM      1  N   ARG    20     176.410 189.646  78.021  1.00                 N  
ATOM      2  CA  ARG    20     175.231 188.944  77.352  1.00                 C  
ATOM      3  C   ARG    20     174.185 188.632  78.442  1.00                 C  
ATOM      4  O   ARG    20     173.746 189.476  79.297  1.00                 O  
ATOM      5  CB  ARG    20     175.699 187.677  76.634  1.00                 C  
ATOM      6  CD  ARG    20     177.024 186.639  74.772  1.00                 C  
ATOM      7  NE  ARG    20     177.868 186.873  73.603  1.00                 N  
ATOM      8  CG  ARG    20     176.574 187.939  75.419  1.00                 C  
ATOM      9  CZ  ARG    20     178.457 185.910  72.902  1.00                 C  
ATOM     10  NH1 ARG    20     179.207 186.218  71.852  1.00                 N  
ATOM     11  NH2 ARG    20     178.295 184.641  73.252  1.00                 N  
ATOM     12  N   THR    21     173.683 187.360  78.553  1.00                 N  
ATOM     13  CA  THR    21     172.764 186.883  79.546  1.00                 C  
ATOM     14  C   THR    21     173.480 186.490  80.715  1.00                 C  
ATOM     15  O   THR    21     174.690 186.341  80.696  1.00                 O  
ATOM     16  CB  THR    21     171.924 185.706  79.018  1.00                 C  
ATOM     17  OG1 THR    21     172.779 184.590  78.742  1.00                 O  
ATOM     18  CG2 THR    21     171.205 186.097  77.736  1.00                 C  
ATOM     19  N   VAL    22     172.706 186.228  81.774  1.00                 N  
ATOM     20  CA  VAL    22     173.207 185.688  82.991  1.00                 C  
ATOM     21  C   VAL    22     173.473 184.200  82.679  1.00                 C  
ATOM     22  O   VAL    22     172.716 183.465  82.071  1.00                 O  
ATOM     23  CB  VAL    22     172.217 185.898  84.152  1.00                 C  
ATOM     24  CG1 VAL    22     172.717 185.206  85.410  1.00                 C  
ATOM     25  CG2 VAL    22     172.000 187.382  84.405  1.00                 C  
ATOM     26  N   SER    23     174.737 183.734  82.934  1.00                 N  
ATOM     27  CA  SER    23     175.252 182.362  82.694  1.00                 C  
ATOM     28  C   SER    23     174.595 181.445  83.721  1.00                 C  
ATOM     29  O   SER    23     174.073 180.352  83.389  1.00                 O  
ATOM     30  CB  SER    23     176.779 182.338  82.793  1.00                 C  
ATOM     31  OG  SER    23     177.283 181.031  82.580  1.00                 O  
ATOM     32  N   GLY    24     174.560 181.869  85.031  1.00                 N  
ATOM     33  CA  GLY    24     173.922 181.094  86.053  1.00                 C  
ATOM     34  C   GLY    24     173.852 181.928  87.271  1.00                 C  
ATOM     35  O   GLY    24     174.241 183.080  87.207  1.00                 O  
ATOM     36  N   VAL    25     173.350 181.287  88.431  1.00                 N  
ATOM     37  CA  VAL    25     173.411 181.893  89.817  1.00                 C  
ATOM     38  C   VAL    25     173.726 180.719  90.748  1.00                 C  
ATOM     39  O   VAL    25     173.231 179.607  90.625  1.00                 O  
ATOM     40  CB  VAL    25     172.098 182.614  90.176  1.00                 C  
ATOM     41  CG1 VAL    25     172.171 183.181  91.585  1.00                 C  
ATOM     42  CG2 VAL    25     171.802 183.714  89.169  1.00                 C  
ATOM     43  N   ALA    26     174.626 180.967  91.735  1.00                 N  
ATOM     44  CA  ALA    26     174.929 180.029  92.789  1.00                 C  
ATOM     45  C   ALA    26     175.016 180.914  94.080  1.00                 C  
ATOM     46  O   ALA    26     175.952 181.646  94.198  1.00                 O  
ATOM     47  CB  ALA    26     176.213 179.276  92.476  1.00                 C  
ATOM     48  N   GLY    27     173.986 180.883  95.007  1.00                 N  
ATOM     49  CA  GLY    27     174.030 181.860  96.109  1.00                 C  
ATOM     50  C   GLY    27     173.740 183.292  95.553  1.00                 C  
ATOM     51  O   GLY    27     173.210 183.424  94.456  1.00                 O  
ATOM     52  N   PRO    28     174.104 184.318  96.275  1.00                 N  
ATOM     53  CA  PRO    28     173.997 185.680  95.798  1.00                 C  
ATOM     54  C   PRO    28     175.002 186.075  94.725  1.00                 C  
ATOM     55  O   PRO    28     174.992 187.180  94.295  1.00                 O  
ATOM     56  CB  PRO    28     174.221 186.530  97.051  1.00                 C  
ATOM     57  CD  PRO    28     174.664 184.269  97.700  1.00                 C  
ATOM     58  CG  PRO    28     175.098 185.691  97.919  1.00                 C  
ATOM     59  N   LEU    29     175.898 185.083  94.402  1.00                 N  
ATOM     60  CA  LEU    29     176.895 185.200  93.336  1.00                 C  
ATOM     61  C   LEU    29     176.108 184.960  92.047  1.00                 C  
ATOM     62  O   LEU    29     175.288 184.031  91.955  1.00                 O  
ATOM     63  CB  LEU    29     178.032 184.199  93.553  1.00                 C  
ATOM     64  CG  LEU    29     178.862 184.382  94.825  1.00                 C  
ATOM     65  CD1 LEU    29     179.879 183.260  94.969  1.00                 C  
ATOM     66  CD2 LEU    29     179.562 185.733  94.821  1.00                 C  
ATOM     67  N   VAL    30     176.324 185.852  91.059  1.00                 N  
ATOM     68  CA  VAL    30     175.646 185.821  89.739  1.00                 C  
ATOM     69  C   VAL    30     176.817 185.761  88.833  1.00                 C  
ATOM     70  O   VAL    30     177.660 186.627  88.912  1.00                 O  
ATOM     71  CB  VAL    30     174.726 187.041  89.548  1.00                 C  
ATOM     72  CG1 VAL    30     174.084 187.014  88.170  1.00                 C  
ATOM     73  CG2 VAL    30     173.663 187.082  90.635  1.00                 C  
ATOM     74  N   ILE    31     176.797 184.743  87.976  1.00                 N  
ATOM     75  CA  ILE    31     177.801 184.553  87.009  1.00                 C  
ATOM     76  C   ILE    31     177.210 184.931  85.722  1.00                 C  
ATOM     77  O   ILE    31     176.285 184.281  85.263  1.00                 O  
ATOM     78  CB  ILE    31     178.323 183.104  87.014  1.00                 C  
ATOM     79  CD1 ILE    31     179.253 181.290  88.545  1.00                 C  
ATOM     80  CG1 ILE    31     178.919 182.757  88.379  1.00                 C  
ATOM     81  CG2 ILE    31     179.323 182.894  85.888  1.00                 C  
ATOM     82  N   LEU    32     177.735 185.985  85.067  1.00                 N  
ATOM     83  CA  LEU    32     177.402 186.668  83.811  1.00                 C  
ATOM     84  C   LEU    32     178.469 186.341  82.923  1.00                 C  
ATOM     85  O   LEU    32     179.601 186.406  83.372  1.00                 O  
ATOM     86  CB  LEU    32     177.246 188.172  84.044  1.00                 C  
ATOM     87  CG  LEU    32     176.171 188.594  85.048  1.00                 C  
ATOM     88  CD1 LEU    32     176.185 190.102  85.247  1.00                 C  
ATOM     89  CD2 LEU    32     174.796 188.134  84.589  1.00                 C  
ATOM     90  N   ASP    33     178.150 186.082  81.669  1.00                 N  
ATOM     91  CA  ASP    33     179.071 185.763  80.609  1.00                 C  
ATOM     92  C   ASP    33     179.283 187.036  79.839  1.00                 C  
ATOM     93  O   ASP    33     178.428 187.518  79.150  1.00                 O  
ATOM     94  CB  ASP    33     178.516 184.633  79.739  1.00                 C  
ATOM     95  CG  ASP    33     179.471 184.226  78.635  1.00                 C  
ATOM     96  OD1 ASP    33     180.501 184.910  78.458  1.00                 O  
ATOM     97  OD2 ASP    33     179.190 183.222  77.946  1.00                 O  
ATOM     98  N   LYS    34     180.470 187.602  80.096  1.00                 N  
ATOM     99  CA  LYS    34     180.881 188.851  79.453  1.00                 C  
ATOM    100  C   LYS    34     182.403 188.837  79.283  1.00                 C  
ATOM    101  O   LYS    34     183.058 188.107  80.037  1.00                 O  
ATOM    102  CB  LYS    34     180.423 190.055  80.279  1.00                 C  
ATOM    103  CD  LYS    34     180.592 191.377  82.405  1.00                 C  
ATOM    104  CE  LYS    34     179.104 191.338  82.715  1.00                 C  
ATOM    105  CG  LYS    34     181.036 190.124  81.668  1.00                 C  
ATOM    106  NZ  LYS    34     178.692 192.459  83.604  1.00                 N  
ATOM    107  N   VAL    35     182.893 189.661  78.313  1.00                 N  
ATOM    108  CA  VAL    35     184.258 189.588  77.878  1.00                 C  
ATOM    109  C   VAL    35     185.194 190.056  78.982  1.00                 C  
ATOM    110  O   VAL    35     185.889 189.163  79.538  1.00                 O  
ATOM    111  CB  VAL    35     184.489 190.417  76.601  1.00                 C  
ATOM    112  CG1 VAL    35     185.971 190.482  76.268  1.00                 C  
ATOM    113  CG2 VAL    35     183.703 189.833  75.437  1.00                 C  
ATOM    114  N   LYS    36     185.223 191.332  79.408  1.00                 N  
ATOM    115  CA  LYS    36     186.284 191.959  80.155  1.00                 C  
ATOM    116  C   LYS    36     185.769 193.373  80.158  1.00                 C  
ATOM    117  O   LYS    36     186.384 194.314  80.726  1.00                 O  
ATOM    118  CB  LYS    36     187.631 191.732  79.466  1.00                 C  
ATOM    119  CD  LYS    36     189.076 191.620  81.515  1.00                 C  
ATOM    120  CE  LYS    36     190.322 192.157  82.200  1.00                 C  
ATOM    121  CG  LYS    36     188.815 192.339  80.202  1.00                 C  
ATOM    122  NZ  LYS    36     190.555 191.506  83.519  1.00                 N  
ATOM    123  N   GLY    37     184.567 193.685  79.588  1.00                 N  
ATOM    124  CA  GLY    37     184.090 195.031  79.464  1.00                 C  
ATOM    125  C   GLY    37     184.011 195.845  80.740  1.00                 C  
ATOM    126  O   GLY    37     184.301 197.020  80.658  1.00                 O  
ATOM    127  N   PRO    38     183.618 195.482  81.969  1.00                 N  
ATOM    128  CA  PRO    38     183.553 196.325  83.135  1.00                 C  
ATOM    129  C   PRO    38     184.850 196.343  83.760  1.00                 C  
ATOM    130  O   PRO    38     185.572 195.363  83.890  1.00                 O  
ATOM    131  CB  PRO    38     182.487 195.664  84.011  1.00                 C  
ATOM    132  CD  PRO    38     182.936 194.120  82.238  1.00                 C  
ATOM    133  CG  PRO    38     182.598 194.209  83.700  1.00                 C  
ATOM    134  N   LYS    39     185.207 197.560  84.350  1.00                 N  
ATOM    135  CA  LYS    39     186.400 197.740  85.154  1.00                 C  
ATOM    136  C   LYS    39     186.094 197.307  86.514  1.00                 C  
ATOM    137  O   LYS    39     184.874 197.141  86.825  1.00                 O  
ATOM    138  CB  LYS    39     186.859 199.199  85.112  1.00                 C  
ATOM    139  CD  LYS    39     187.787 201.111  83.777  1.00                 C  
ATOM    140  CE  LYS    39     188.259 201.574  82.408  1.00                 C  
ATOM    141  CG  LYS    39     187.313 199.668  83.739  1.00                 C  
ATOM    142  NZ  LYS    39     188.701 202.995  82.425  1.00                 N  
ATOM    143  N   TYR    40     187.098 197.145  87.451  1.00                 N  
ATOM    144  CA  TYR    40     186.861 196.651  88.809  1.00                 C  
ATOM    145  C   TYR    40     186.146 197.614  89.626  1.00                 C  
ATOM    146  O   TYR    40     186.572 198.733  89.830  1.00                 O  
ATOM    147  CB  TYR    40     188.184 196.290  89.486  1.00                 C  
ATOM    148  CG  TYR    40     188.026 195.738  90.885  1.00                 C  
ATOM    149  OH  TYR    40     187.579 194.209  94.726  1.00                 O  
ATOM    150  CZ  TYR    40     187.728 194.716  93.456  1.00                 C  
ATOM    151  CD1 TYR    40     187.141 194.699  91.144  1.00                 C  
ATOM    152  CE1 TYR    40     186.990 194.188  92.419  1.00                 C  
ATOM    153  CD2 TYR    40     188.762 196.258  91.942  1.00                 C  
ATOM    154  CE2 TYR    40     188.624 195.760  93.224  1.00                 C  
ATOM    155  N   GLN    41     184.981 197.090  90.125  1.00                 N  
ATOM    156  CA  GLN    41     184.076 197.708  91.023  1.00                 C  
ATOM    157  C   GLN    41     183.066 198.431  90.202  1.00                 C  
ATOM    158  O   GLN    41     182.247 199.157  90.706  1.00                 O  
ATOM    159  CB  GLN    41     184.822 198.644  91.976  1.00                 C  
ATOM    160  CD  GLN    41     186.533 198.894  93.817  1.00                 C  
ATOM    161  CG  GLN    41     185.871 197.952  92.831  1.00                 C  
ATOM    162  OE1 GLN    41     186.817 200.047  93.494  1.00                 O  
ATOM    163  NE2 GLN    41     186.781 198.403  95.026  1.00                 N  
ATOM    164  N   GLU    42     183.013 198.219  88.887  1.00                 N  
ATOM    165  CA  GLU    42     182.017 198.911  88.016  1.00                 C  
ATOM    166  C   GLU    42     180.589 198.367  88.199  1.00                 C  
ATOM    167  O   GLU    42     180.350 197.196  88.044  1.00                 O  
ATOM    168  CB  GLU    42     182.417 198.791  86.544  1.00                 C  
ATOM    169  CD  GLU    42     181.961 199.443  84.147  1.00                 C  
ATOM    170  CG  GLU    42     181.511 199.551  85.590  1.00                 C  
ATOM    171  OE1 GLU    42     183.161 199.184  83.917  1.00                 O  
ATOM    172  OE2 GLU    42     181.115 199.616  83.245  1.00                 O  
ATOM    173  N   ILE    43     179.658 199.280  88.404  1.00                 N  
ATOM    174  CA  ILE    43     178.235 198.951  88.537  1.00                 C  
ATOM    175  C   ILE    43     177.705 198.654  87.138  1.00                 C  
ATOM    176  O   ILE    43     178.066 199.214  86.053  1.00                 O  
ATOM    177  CB  ILE    43     177.454 200.090  89.218  1.00                 C  
ATOM    178  CD1 ILE    43     177.420 201.551  91.307  1.00                 C  
ATOM    179  CG1 ILE    43     177.950 200.295  90.651  1.00                 C  
ATOM    180  CG2 ILE    43     175.959 199.813  89.170  1.00                 C  
ATOM    181  N   VAL    44     176.859 197.614  87.124  1.00                 N  
ATOM    182  CA  VAL    44     176.344 197.050  85.935  1.00                 C  
ATOM    183  C   VAL    44     174.878 196.969  86.303  1.00                 C  
ATOM    184  O   VAL    44     174.455 197.079  87.435  1.00                 O  
ATOM    185  CB  VAL    44     177.026 195.709  85.605  1.00                 C  
ATOM    186  CG1 VAL    44     178.519 195.909  85.393  1.00                 C  
ATOM    187  CG2 VAL    44     176.772 194.696  86.710  1.00                 C  
ATOM    188  N   ASN    45     173.992 196.957  85.269  1.00                 N  
ATOM    189  CA  ASN    45     172.546 196.985  85.541  1.00                 C  
ATOM    190  C   ASN    45     172.098 195.815  84.790  1.00                 C  
ATOM    191  O   ASN    45     172.440 195.684  83.617  1.00                 O  
ATOM    192  CB  ASN    45     171.946 198.325  85.111  1.00                 C  
ATOM    193  CG  ASN    45     170.472 198.438  85.447  1.00                 C  
ATOM    194  OD1 ASN    45     170.091 198.445  86.618  1.00                 O  
ATOM    195  ND2 ASN    45     169.636 198.526  84.419  1.00                 N  
ATOM    196  N   ILE    46     171.407 194.923  85.538  1.00                 N  
ATOM    197  CA  ILE    46     170.878 193.670  85.074  1.00                 C  
ATOM    198  C   ILE    46     169.468 194.030  84.841  1.00                 C  
ATOM    199  O   ILE    46     168.787 194.502  85.728  1.00                 O  
ATOM    200  CB  ILE    46     171.108 192.545  86.101  1.00                 C  
ATOM    201  CD1 ILE    46     172.914 191.434  87.515  1.00                 C  
ATOM    202  CG1 ILE    46     172.604 192.348  86.350  1.00                 C  
ATOM    203  CG2 ILE    46     170.435 191.260  85.643  1.00                 C  
ATOM    204  N   ARG    47     168.877 193.904  83.609  1.00                 N  
ATOM    205  CA  ARG    47     167.610 194.333  83.197  1.00                 C  
ATOM    206  C   ARG    47     166.836 193.125  82.933  1.00                 C  
ATOM    207  O   ARG    47     167.205 192.318  82.084  1.00                 O  
ATOM    208  CB  ARG    47     167.724 195.240  81.970  1.00                 C  
ATOM    209  CD  ARG    47     166.612 196.848  80.396  1.00                 C  
ATOM    210  NE  ARG    47     167.017 196.189  79.156  1.00                 N  
ATOM    211  CG  ARG    47     166.406 195.854  81.527  1.00                 C  
ATOM    212  CZ  ARG    47     167.435 196.832  78.071  1.00                 C  
ATOM    213  NH1 ARG    47     167.782 196.150  76.988  1.00                 N  
ATOM    214  NH2 ARG    47     167.505 198.156  78.070  1.00                 N  
ATOM    215  N   LEU    48     165.857 192.963  83.781  1.00                 N  
ATOM    216  CA  LEU    48     164.983 191.790  83.731  1.00                 C  
ATOM    217  C   LEU    48     163.807 192.399  83.106  1.00                 C  
ATOM    218  O   LEU    48     163.525 193.630  83.334  1.00                 O  
ATOM    219  CB  LEU    48     164.778 191.214  85.134  1.00                 C  
ATOM    220  CG  LEU    48     165.922 190.364  85.691  1.00                 C  
ATOM    221  CD1 LEU    48     167.170 191.210  85.896  1.00                 C  
ATOM    222  CD2 LEU    48     165.512 189.701  86.997  1.00                 C  
ATOM    223  N   GLY    49     162.996 191.580  82.340  1.00                 N  
ATOM    224  CA  GLY    49     161.830 192.128  81.759  1.00                 C  
ATOM    225  C   GLY    49     160.718 191.419  82.563  1.00                 C  
ATOM    226  O   GLY    49     160.305 190.356  82.254  1.00                 O  
ATOM    227  N   ASP    50     160.310 192.151  83.568  1.00                 N  
ATOM    228  CA  ASP    50     159.158 191.850  84.397  1.00                 C  
ATOM    229  C   ASP    50     159.050 193.036  85.406  1.00                 C  
ATOM    230  O   ASP    50     158.258 193.010  86.355  1.00                 O  
ATOM    231  CB  ASP    50     159.331 190.493  85.083  1.00                 C  
ATOM    232  CG  ASP    50     160.515 190.466  86.030  1.00                 C  
ATOM    233  OD1 ASP    50     161.228 191.488  86.119  1.00                 O  
ATOM    234  OD2 ASP    50     160.729 189.424  86.683  1.00                 O  
ATOM    235  N   GLY    51     159.633 194.198  85.033  1.00                 N  
ATOM    236  CA  GLY    51     159.278 195.485  85.690  1.00                 C  
ATOM    237  C   GLY    51     160.280 195.701  86.828  1.00                 C  
ATOM    238  O   GLY    51     160.090 196.576  87.662  1.00                 O  
ATOM    239  N   SER    52     161.350 194.856  86.834  1.00                 N  
ATOM    240  CA  SER    52     162.278 194.902  87.972  1.00                 C  
ATOM    241  C   SER    52     163.619 195.122  87.304  1.00                 C  
ATOM    242  O   SER    52     164.035 194.353  86.435  1.00                 O  
ATOM    243  CB  SER    52     162.185 193.614  88.792  1.00                 C  
ATOM    244  OG  SER    52     163.114 193.621  89.862  1.00                 O  
ATOM    245  N   THR    53     164.326 196.187  87.682  1.00                 N  
ATOM    246  CA  THR    53     165.624 196.514  87.256  1.00                 C  
ATOM    247  C   THR    53     166.429 196.223  88.478  1.00                 C  
ATOM    248  O   THR    53     165.906 196.506  89.586  1.00                 O  
ATOM    249  CB  THR    53     165.709 197.974  86.774  1.00                 C  
ATOM    250  OG1 THR    53     164.825 198.165  85.662  1.00                 O  
ATOM    251  CG2 THR    53     167.125 198.308  86.332  1.00                 C  
ATOM    252  N   ARG    54     167.583 195.641  88.332  1.00                 N  
ATOM    253  CA  ARG    54     168.426 195.363  89.503  1.00                 C  
ATOM    254  C   ARG    54     169.764 195.887  89.206  1.00                 C  
ATOM    255  O   ARG    54     170.106 195.818  88.049  1.00                 O  
ATOM    256  CB  ARG    54     168.446 193.863  89.805  1.00                 C  
ATOM    257  CD  ARG    54     167.195 191.811  90.526  1.00                 C  
ATOM    258  NE  ARG    54     165.899 191.241  90.888  1.00                 N  
ATOM    259  CG  ARG    54     167.092 193.288  90.186  1.00                 C  
ATOM    260  CZ  ARG    54     165.718 189.981  91.273  1.00                 C  
ATOM    261  NH1 ARG    54     164.503 189.551  91.583  1.00                 N  
ATOM    262  NH2 ARG    54     166.753 189.155  91.346  1.00                 N  
ATOM    263  N   ARG    55     170.566 196.287  90.237  1.00                 N  
ATOM    264  CA  ARG    55     171.905 196.816  90.021  1.00                 C  
ATOM    265  C   ARG    55     172.759 195.751  90.756  1.00                 C  
ATOM    266  O   ARG    55     172.324 195.117  91.721  1.00                 O  
ATOM    267  CB  ARG    55     172.014 198.239  90.572  1.00                 C  
ATOM    268  CD  ARG    55     171.290 200.639  90.454  1.00                 C  
ATOM    269  NE  ARG    55     170.423 201.617  89.800  1.00                 N  
ATOM    270  CG  ARG    55     171.152 199.255  89.841  1.00                 C  
ATOM    271  CZ  ARG    55     170.788 202.363  88.762  1.00                 C  
ATOM    272  NH1 ARG    55     169.931 203.226  88.233  1.00                 N  
ATOM    273  NH2 ARG    55     172.008 202.244  88.257  1.00                 N  
ATOM    274  N   GLY    56     174.028 195.660  90.249  1.00                 N  
ATOM    275  CA  GLY    56     175.125 194.885  90.870  1.00                 C  
ATOM    276  C   GLY    56     176.400 195.558  90.620  1.00                 C  
ATOM    277  O   GLY    56     176.469 196.448  89.766  1.00                 O  
ATOM    278  N   GLN    57     177.418 195.048  91.287  1.00                 N  
ATOM    279  CA  GLN    57     178.783 195.560  91.257  1.00                 C  
ATOM    280  C   GLN    57     179.601 194.364  90.864  1.00                 C  
ATOM    281  O   GLN    57     179.404 193.325  91.520  1.00                 O  
ATOM    282  CB  GLN    57     179.162 196.154  92.615  1.00                 C  
ATOM    283  CD  GLN    57     180.851 197.438  93.986  1.00                 C  
ATOM    284  CG  GLN    57     180.543 196.789  92.651  1.00                 C  
ATOM    285  OE1 GLN    57     180.342 197.017  95.024  1.00                 O  
ATOM    286  NE2 GLN    57     181.688 198.469  93.962  1.00                 N  
ATOM    287  N   VAL    58     180.588 194.403  89.952  1.00                 N  
ATOM    288  CA  VAL    58     181.399 193.260  89.762  1.00                 C  
ATOM    289  C   VAL    58     182.371 193.184  91.007  1.00                 C  
ATOM    290  O   VAL    58     183.132 194.049  91.394  1.00                 O  
ATOM    291  CB  VAL    58     182.165 193.327  88.428  1.00                 C  
ATOM    292  CG1 VAL    58     183.101 192.136  88.291  1.00                 C  
ATOM    293  CG2 VAL    58     181.194 193.384  87.258  1.00                 C  
ATOM    294  N   LEU    59     182.196 192.095  91.705  1.00                 N  
ATOM    295  CA  LEU    59     182.952 191.720  92.866  1.00                 C  
ATOM    296  C   LEU    59     184.285 191.217  92.523  1.00                 C  
ATOM    297  O   LEU    59     185.286 191.413  93.218  1.00                 O  
ATOM    298  CB  LEU    59     182.201 190.661  93.675  1.00                 C  
ATOM    299  CG  LEU    59     182.871 190.195  94.969  1.00                 C  
ATOM    300  CD1 LEU    59     183.069 191.363  95.923  1.00                 C  
ATOM    301  CD2 LEU    59     182.051 189.101  95.636  1.00                 C  
ATOM    302  N   GLU    60     184.265 190.529  91.371  1.00                 N  
ATOM    303  CA  GLU    60     185.458 189.988  90.755  1.00                 C  
ATOM    304  C   GLU    60     185.166 190.055  89.309  1.00                 C  
ATOM    305  O   GLU    60     184.028 189.777  88.982  1.00                 O  
ATOM    306  CB  GLU    60     185.732 188.573  91.269  1.00                 C  
ATOM    307  CD  GLU    60     187.289 186.585  91.321  1.00                 C  
ATOM    308  CG  GLU    60     187.014 187.956  90.735  1.00                 C  
ATOM    309  OE1 GLU    60     186.482 186.122  92.153  1.00                 O  
ATOM    310  OE2 GLU    60     188.312 185.974  90.947  1.00                 O  
ATOM    311  N   VAL    61     186.205 190.350  88.530  1.00                 N  
ATOM    312  CA  VAL    61     186.183 190.243  87.080  1.00                 C  
ATOM    313  C   VAL    61     187.252 189.299  86.739  1.00                 C  
ATOM    314  O   VAL    61     188.368 189.339  87.269  1.00                 O  
ATOM    315  CB  VAL    61     186.365 191.618  86.410  1.00                 C  
ATOM    316  CG1 VAL    61     187.676 192.253  86.846  1.00                 C  
ATOM    317  CG2 VAL    61     186.311 191.483  84.896  1.00                 C  
ATOM    318  N   ASP    62     186.915 188.314  85.830  1.00                 N  
ATOM    319  CA  ASP    62     187.794 187.144  85.425  1.00                 C  
ATOM    320  C   ASP    62     187.599 187.162  83.978  1.00                 C  
ATOM    321  O   ASP    62     186.834 187.945  83.437  1.00                 O  
ATOM    322  CB  ASP    62     187.347 185.866  86.138  1.00                 C  
ATOM    323  CG  ASP    62     188.463 184.847  86.260  1.00                 C  
ATOM    324  OD1 ASP    62     189.563 185.103  85.727  1.00                 O  
ATOM    325  OD2 ASP    62     188.237 183.791  86.888  1.00                 O  
ATOM    326  N   GLY    63     188.325 186.288  83.255  1.00                 N  
ATOM    327  CA  GLY    63     188.289 186.196  81.856  1.00                 C  
ATOM    328  C   GLY    63     187.153 185.520  81.280  1.00                 C  
ATOM    329  O   GLY    63     187.086 184.308  81.564  1.00                 O  
ATOM    330  N   GLU    64     186.209 186.219  80.515  1.00                 N  
ATOM    331  CA  GLU    64     185.098 185.613  79.908  1.00                 C  
ATOM    332  C   GLU    64     184.060 185.260  80.923  1.00                 C  
ATOM    333  O   GLU    64     183.364 184.282  80.875  1.00                 O  
ATOM    334  CB  GLU    64     185.525 184.364  79.134  1.00                 C  
ATOM    335  CD  GLU    64     186.876 183.385  77.238  1.00                 C  
ATOM    336  CG  GLU    64     186.524 184.634  78.022  1.00                 C  
ATOM    337  OE1 GLU    64     186.390 182.296  77.608  1.00                 O  
ATOM    338  OE2 GLU    64     187.637 183.496  76.253  1.00                 O  
ATOM    339  N   LYS    65     183.975 186.091  81.965  1.00                 N  
ATOM    340  CA  LYS    65     182.964 185.881  82.988  1.00                 C  
ATOM    341  C   LYS    65     183.183 186.938  83.986  1.00                 C  
ATOM    342  O   LYS    65     184.262 187.421  84.137  1.00                 O  
ATOM    343  CB  LYS    65     183.080 184.473  83.575  1.00                 C  
ATOM    344  CD  LYS    65     184.459 182.779  84.812  1.00                 C  
ATOM    345  CE  LYS    65     185.792 182.497  85.486  1.00                 C  
ATOM    346  CG  LYS    65     184.393 184.207  84.294  1.00                 C  
ATOM    347  NZ  LYS    65     185.856 181.114  86.033  1.00                 N  
ATOM    348  N   ALA    66     182.069 187.334  84.687  1.00                 N  
ATOM    349  CA  ALA    66     182.204 188.258  85.801  1.00                 C  
ATOM    350  C   ALA    66     181.235 187.804  86.821  1.00                 C  
ATOM    351  O   ALA    66     180.211 187.255  86.505  1.00                 O  
ATOM    352  CB  ALA    66     181.953 189.685  85.339  1.00                 C  
ATOM    353  N   VAL    67     181.596 188.099  88.133  1.00                 N  
ATOM    354  CA  VAL    67     180.863 187.690  89.273  1.00                 C  
ATOM    355  C   VAL    67     180.409 188.919  89.932  1.00                 C  
ATOM    356  O   VAL    67     181.240 189.764  90.253  1.00                 O  
ATOM    357  CB  VAL    67     181.713 186.805  90.203  1.00                 C  
ATOM    358  CG1 VAL    67     180.913 186.401  91.432  1.00                 C  
ATOM    359  CG2 VAL    67     182.211 185.575  89.459  1.00                 C  
ATOM    360  N   VAL    68     179.100 189.053  90.047  1.00                 N  
ATOM    361  CA  VAL    68     178.371 190.225  90.408  1.00                 C  
ATOM    362  C   VAL    68     177.692 189.709  91.670  1.00                 C  
ATOM    363  O   VAL    68     177.204 188.597  91.602  1.00                 O  
ATOM    364  CB  VAL    68     177.434 190.679  89.273  1.00                 C  
ATOM    365  CG1 VAL    68     176.615 191.884  89.708  1.00                 C  
ATOM    366  CG2 VAL    68     178.233 190.998  88.019  1.00                 C  
ATOM    367  N   GLN    69     177.550 190.529  92.774  1.00                 N  
ATOM    368  CA  GLN    69     176.629 190.350  93.813  1.00                 C  
ATOM    369  C   GLN    69     175.628 191.542  93.804  1.00                 C  
ATOM    370  O   GLN    69     175.984 192.747  93.885  1.00                 O  
ATOM    371  CB  GLN    69     177.352 190.239  95.157  1.00                 C  
ATOM    372  CD  GLN    69     177.187 189.805  97.639  1.00                 C  
ATOM    373  CG  GLN    69     176.430 189.990  96.339  1.00                 C  
ATOM    374  OE1 GLN    69     178.418 189.820  97.660  1.00                 O  
ATOM    375  NE2 GLN    69     176.451 189.629  98.731  1.00                 N  
ATOM    376  N   VAL    70     174.312 191.166  93.769  1.00                 N  
ATOM    377  CA  VAL    70     173.253 192.124  93.555  1.00                 C  
ATOM    378  C   VAL    70     172.840 192.720  94.823  1.00                 C  
ATOM    379  O   VAL    70     172.538 192.079  95.825  1.00                 O  
ATOM    380  CB  VAL    70     172.043 191.480  92.853  1.00                 C  
ATOM    381  CG1 VAL    70     170.905 192.482  92.727  1.00                 C  
ATOM    382  CG2 VAL    70     172.442 190.948  91.485  1.00                 C  
ATOM    383  N   PHE    71     172.616 194.061  94.692  1.00                 N  
ATOM    384  CA  PHE    71     172.300 194.999  95.733  1.00                 C  
ATOM    385  C   PHE    71     170.830 194.793  96.084  1.00                 C  
ATOM    386  O   PHE    71     170.382 195.096  97.190  1.00                 O  
ATOM    387  CB  PHE    71     172.593 196.429  95.273  1.00                 C  
ATOM    388  CG  PHE    71     174.058 196.742  95.162  1.00                 C  
ATOM    389  CZ  PHE    71     176.769 197.321  94.964  1.00                 C  
ATOM    390  CD1 PHE    71     174.670 196.827  93.924  1.00                 C  
ATOM    391  CE1 PHE    71     176.018 197.115  93.822  1.00                 C  
ATOM    392  CD2 PHE    71     174.823 196.951  96.295  1.00                 C  
ATOM    393  CE2 PHE    71     176.171 197.239  96.193  1.00                 C  
ATOM    394  N   GLU    72     170.084 194.429  95.042  1.00                 N  
ATOM    395  CA  GLU    72     168.651 194.310  94.980  1.00                 C  
ATOM    396  C   GLU    72     168.295 192.844  94.792  1.00                 C  
ATOM    397  O   GLU    72     168.557 192.150  93.836  1.00                 O  
ATOM    398  CB  GLU    72     168.090 195.172  93.847  1.00                 C  
ATOM    399  CD  GLU    72     166.054 196.040  92.631  1.00                 C  
ATOM    400  CG  GLU    72     166.574 195.150  93.742  1.00                 C  
ATOM    401  OE1 GLU    72     166.859 196.798  92.051  1.00                 O  
ATOM    402  OE2 GLU    72     164.840 195.981  92.342  1.00                 O  
ATOM    403  N   GLY    73     167.645 192.286  95.791  1.00                 N  
ATOM    404  CA  GLY    73     167.318 190.885  95.782  1.00                 C  
ATOM    405  C   GLY    73     168.527 190.007  95.819  1.00                 C  
ATOM    406  O   GLY    73     169.698 190.382  96.140  1.00                 O  
ATOM    407  N   THR    74     168.159 188.712  95.559  1.00                 N  
ATOM    408  CA  THR    74     169.054 187.652  95.638  1.00                 C  
ATOM    409  C   THR    74     168.525 186.482  94.905  1.00                 C  
ATOM    410  O   THR    74     169.219 185.559  94.637  1.00                 O  
ATOM    411  CB  THR    74     169.345 187.266  97.100  1.00                 C  
ATOM    412  OG1 THR    74     168.127 186.871  97.744  1.00                 O  
ATOM    413  CG2 THR    74     169.933 188.448  97.856  1.00                 C  
ATOM    414  N   SER    75     167.257 186.527  94.466  1.00                 N  
ATOM    415  CA  SER    75     166.651 185.422  93.805  1.00                 C  
ATOM    416  C   SER    75     165.510 185.923  92.915  1.00                 C  
ATOM    417  O   SER    75     165.004 186.983  93.296  1.00                 O  
ATOM    418  CB  SER    75     166.142 184.401  94.825  1.00                 C  
ATOM    419  OG  SER    75     165.530 183.298  94.180  1.00                 O  
ATOM    420  N   GLY    76     165.212 185.308  91.734  1.00                 N  
ATOM    421  CA  GLY    76     164.207 185.589  90.759  1.00                 C  
ATOM    422  C   GLY    76     164.785 186.255  89.592  1.00                 C  
ATOM    423  O   GLY    76     164.330 187.226  88.966  1.00                 O  
ATOM    424  N   ILE    77     166.000 185.718  89.209  1.00                 N  
ATOM    425  CA  ILE    77     166.827 186.259  88.149  1.00                 C  
ATOM    426  C   ILE    77     166.758 185.287  87.008  1.00                 C  
ATOM    427  O   ILE    77     166.849 184.064  87.164  1.00                 O  
ATOM    428  CB  ILE    77     168.272 186.496  88.626  1.00                 C  
ATOM    429  CD1 ILE    77     169.637 187.632  90.455  1.00                 C  
ATOM    430  CG1 ILE    77     168.298 187.523  89.759  1.00                 C  
ATOM    431  CG2 ILE    77     169.155 186.915  87.461  1.00                 C  
ATOM    432  N   ASP    78     166.616 185.770  85.713  1.00                 N  
ATOM    433  CA  ASP    78     166.478 184.881  84.560  1.00                 C  
ATOM    434  C   ASP    78     167.852 184.525  83.985  1.00                 C  
ATOM    435  O   ASP    78     168.843 185.200  84.332  1.00                 O  
ATOM    436  CB  ASP    78     165.604 185.530  83.485  1.00                 C  
ATOM    437  CG  ASP    78     164.153 185.652  83.909  1.00                 C  
ATOM    438  OD1 ASP    78     163.755 184.961  84.870  1.00                 O  
ATOM    439  OD2 ASP    78     163.415 186.440  83.281  1.00                 O  
ATOM    440  N   ASN    79     167.962 183.426  83.262  1.00                 N  
ATOM    441  CA  ASN    79     169.339 183.074  82.820  1.00                 C  
ATOM    442  C   ASN    79     169.461 183.089  81.344  1.00                 C  
ATOM    443  O   ASN    79     170.425 182.602  80.743  1.00                 O  
ATOM    444  CB  ASN    79     169.746 181.707  83.373  1.00                 C  
ATOM    445  CG  ASN    79     168.880 180.582  82.840  1.00                 C  
ATOM    446  OD1 ASN    79     167.766 180.812  82.370  1.00                 O  
ATOM    447  ND2 ASN    79     169.391 179.358  82.912  1.00                 N  
ATOM    448  N   LYS    80     168.459 183.757  80.752  1.00                 N  
ATOM    449  CA  LYS    80     168.358 183.767  79.317  1.00                 C  
ATOM    450  C   LYS    80     167.589 185.015  78.843  1.00                 C  
ATOM    451  O   LYS    80     167.503 185.243  77.625  1.00                 O  
ATOM    452  CB  LYS    80     167.671 182.493  78.819  1.00                 C  
ATOM    453  CD  LYS    80     167.755 180.005  78.504  1.00                 C  
ATOM    454  CE  LYS    80     166.519 179.627  79.304  1.00                 C  
ATOM    455  CG  LYS    80     168.449 181.218  79.101  1.00                 C  
ATOM    456  NZ  LYS    80     166.868 179.126  80.662  1.00                 N  
ATOM    457  N   PHE    81     166.872 185.731  79.734  1.00                 N  
ATOM    458  CA  PHE    81     166.010 186.857  79.356  1.00                 C  
ATOM    459  C   PHE    81     166.674 188.099  79.945  1.00                 C  
ATOM    460  O   PHE    81     166.271 189.189  79.616  1.00                 O  
ATOM    461  CB  PHE    81     164.586 186.639  79.873  1.00                 C  
ATOM    462  CG  PHE    81     163.899 185.447  79.271  1.00                 C  
ATOM    463  CZ  PHE    81     162.626 183.244  78.151  1.00                 C  
ATOM    464  CD1 PHE    81     163.757 184.274  79.992  1.00                 C  
ATOM    465  CE1 PHE    81     163.125 183.177  79.439  1.00                 C  
ATOM    466  CD2 PHE    81     163.395 185.497  77.983  1.00                 C  
ATOM    467  CE2 PHE    81     162.762 184.400  77.430  1.00                 C  
ATOM    468  N   THR    82     167.818 187.951  80.700  1.00                 N  
ATOM    469  CA  THR    82     168.477 189.143  81.197  1.00                 C  
ATOM    470  C   THR    82     169.452 189.726  80.123  1.00                 C  
ATOM    471  O   THR    82     169.976 189.078  79.289  1.00                 O  
ATOM    472  CB  THR    82     169.252 188.859  82.497  1.00                 C  
ATOM    473  OG1 THR    82     170.270 187.882  82.246  1.00                 O  
ATOM    474  CG2 THR    82     168.316 188.322  83.569  1.00                 C  
ATOM    475  N   THR    83     169.546 191.076  80.187  1.00                 N  
ATOM    476  CA  THR    83     170.299 191.928  79.270  1.00                 C  
ATOM    477  C   THR    83     171.035 192.773  80.224  1.00                 C  
ATOM    478  O   THR    83     170.687 192.708  81.398  1.00                 O  
ATOM    479  CB  THR    83     169.365 192.693  78.314  1.00                 C  
ATOM    480  OG1 THR    83     168.524 193.575  79.068  1.00                 O  
ATOM    481  CG2 THR    83     168.483 191.724  77.542  1.00                 C  
ATOM    482  N   VAL    84     172.128 193.377  79.758  1.00                 N  
ATOM    483  CA  VAL    84     173.040 194.200  80.586  1.00                 C  
ATOM    484  C   VAL    84     173.342 195.499  79.964  1.00                 C  
ATOM    485  O   VAL    84     173.340 195.698  78.765  1.00                 O  
ATOM    486  CB  VAL    84     174.360 193.462  80.875  1.00                 C  
ATOM    487  CG1 VAL    84     174.097 192.192  81.670  1.00                 C  
ATOM    488  CG2 VAL    84     175.087 193.142  79.578  1.00                 C  
ATOM    489  N   GLN    85     173.690 196.542  80.719  1.00                 N  
ATOM    490  CA  GLN    85     173.994 197.912  80.360  1.00                 C  
ATOM    491  C   GLN    85     175.140 198.084  81.335  1.00                 C  
ATOM    492  O   GLN    85     175.236 197.501  82.419  1.00                 O  
ATOM    493  CB  GLN    85     172.763 198.801  80.549  1.00                 C  
ATOM    494  CD  GLN    85     170.735 197.306  80.374  1.00                 C  
ATOM    495  CG  GLN    85     171.564 198.388  79.711  1.00                 C  
ATOM    496  OE1 GLN    85     170.476 197.358  81.576  1.00                 O  
ATOM    497  NE2 GLN    85     170.316 196.320  79.589  1.00                 N  
ATOM    498  N   PHE    86     176.132 198.834  80.968  1.00                 N  
ATOM    499  CA  PHE    86     177.291 199.152  81.782  1.00                 C  
ATOM    500  C   PHE    86     177.078 200.572  82.248  1.00                 C  
ATOM    501  O   PHE    86     176.893 201.524  81.492  1.00                 O  
ATOM    502  CB  PHE    86     178.578 198.973  80.975  1.00                 C  
ATOM    503  CG  PHE    86     178.869 197.546  80.607  1.00                 C  
ATOM    504  CZ  PHE    86     179.412 194.905  79.931  1.00                 C  
ATOM    505  CD1 PHE    86     178.317 196.983  79.469  1.00                 C  
ATOM    506  CE1 PHE    86     178.585 195.670  79.131  1.00                 C  
ATOM    507  CD2 PHE    86     179.695 196.767  81.398  1.00                 C  
ATOM    508  CE2 PHE    86     179.963 195.454  81.059  1.00                 C  
ATOM    509  N   THR    87     177.236 200.908  83.603  1.00                 N  
ATOM    510  CA  THR    87     176.965 202.289  84.072  1.00                 C  
ATOM    511  C   THR    87     178.164 203.081  83.702  1.00                 C  
ATOM    512  O   THR    87     178.015 204.233  83.282  1.00                 O  
ATOM    513  CB  THR    87     176.684 202.326  85.586  1.00                 C  
ATOM    514  OG1 THR    87     177.816 201.811  86.297  1.00                 O  
ATOM    515  CG2 THR    87     175.470 201.475  85.923  1.00                 C  
ATOM    516  N   GLY    88     179.419 202.427  83.780  1.00                 N  
ATOM    517  CA  GLY    88     180.578 203.203  83.366  1.00                 C  
ATOM    518  C   GLY    88     181.157 203.977  84.594  1.00                 C  
ATOM    519  O   GLY    88     182.130 204.707  84.451  1.00                 O  
ATOM    520  N   GLU    89     180.563 203.741  85.801  1.00                 N  
ATOM    521  CA  GLU    89     180.970 204.414  87.047  1.00                 C  
ATOM    522  C   GLU    89     181.101 203.327  88.072  1.00                 C  
ATOM    523  O   GLU    89     180.135 202.612  88.339  1.00                 O  
ATOM    524  CB  GLU    89     179.946 205.482  87.438  1.00                 C  
ATOM    525  CD  GLU    89     179.306 207.350  89.013  1.00                 C  
ATOM    526  CG  GLU    89     180.313 206.264  88.689  1.00                 C  
ATOM    527  OE1 GLU    89     178.324 207.495  88.254  1.00                 O  
ATOM    528  OE2 GLU    89     179.499 208.057  90.024  1.00                 O  
ATOM    529  N   VAL    90     182.377 203.152  88.622  1.00                 N  
ATOM    530  CA  VAL    90     182.801 202.388  89.776  1.00                 C  
ATOM    531  C   VAL    90     182.269 203.040  91.001  1.00                 C  
ATOM    532  O   VAL    90     182.084 204.274  91.010  1.00                 O  
ATOM    533  CB  VAL    90     184.335 202.262  89.837  1.00                 C  
ATOM    534  CG1 VAL    90     184.859 201.544  88.603  1.00                 C  
ATOM    535  CG2 VAL    90     184.977 203.634  89.973  1.00                 C  
ATOM    536  N   LEU    91     181.913 202.326  92.088  1.00                 N  
ATOM    537  CA  LEU    91     181.269 202.783  93.298  1.00                 C  
ATOM    538  C   LEU    91     181.957 203.860  94.058  1.00                 C  
ATOM    539  O   LEU    91     183.086 203.786  94.498  1.00                 O  
ATOM    540  CB  LEU    91     181.060 201.617  94.267  1.00                 C  
ATOM    541  CG  LEU    91     180.324 201.941  95.568  1.00                 C  
ATOM    542  CD1 LEU    91     178.884 202.343  95.286  1.00                 C  
ATOM    543  CD2 LEU    91     180.364 200.755  96.519  1.00                 C  
ATOM    544  N   LYS    92     181.176 204.971  94.235  1.00                 N  
ATOM    545  CA  LYS    92     181.647 206.126  94.943  1.00                 C  
ATOM    546  C   LYS    92     180.444 206.627  95.609  1.00                 C  
ATOM    547  O   LYS    92     179.277 206.341  95.187  1.00                 O  
ATOM    548  CB  LYS    92     182.288 207.123  93.976  1.00                 C  
ATOM    549  CD  LYS    92     184.144 207.654  92.371  1.00                 C  
ATOM    550  CE  LYS    92     185.377 207.123  91.658  1.00                 C  
ATOM    551  CG  LYS    92     183.531 206.597  93.276  1.00                 C  
ATOM    552  NZ  LYS    92     186.005 208.157  90.790  1.00                 N  
ATOM    553  N   THR    93     180.615 207.441  96.679  1.00                 N  
ATOM    554  CA  THR    93     179.495 207.897  97.570  1.00                 C  
ATOM    555  C   THR    93     179.274 209.369  97.240  1.00                 C  
ATOM    556  O   THR    93     180.284 210.073  97.369  1.00                 O  
ATOM    557  CB  THR    93     179.831 207.677  99.057  1.00                 C  
ATOM    558  OG1 THR    93     180.045 206.281  99.300  1.00                 O  
ATOM    559  CG2 THR    93     178.687 208.155  99.938  1.00                 C  
ATOM    560  N   PRO    94     178.093 209.915  96.836  1.00                 N  
ATOM    561  CA  PRO    94     177.707 211.354  96.737  1.00                 C  
ATOM    562  C   PRO    94     177.639 212.044  98.087  1.00                 C  
ATOM    563  O   PRO    94     176.737 211.754  98.833  1.00                 O  
ATOM    564  CB  PRO    94     176.328 211.323  96.076  1.00                 C  
ATOM    565  CD  PRO    94     176.955 209.054  96.513  1.00                 C  
ATOM    566  CG  PRO    94     175.775 209.982  96.427  1.00                 C  
ATOM    567  N   VAL    95     178.566 212.964  98.353  1.00                 N  
ATOM    568  CA  VAL    95     178.754 213.496  99.690  1.00                 C  
ATOM    569  C   VAL    95     178.446 214.879  99.634  1.00                 C  
ATOM    570  O   VAL    95     178.951 215.570  98.751  1.00                 O  
ATOM    571  CB  VAL    95     180.184 213.244 100.202  1.00                 C  
ATOM    572  CG1 VAL    95     180.372 213.855 101.582  1.00                 C  
ATOM    573  CG2 VAL    95     180.485 211.753 100.230  1.00                 C  
ATOM    574  N   SER    96     177.579 215.323 100.552  1.00                 N  
ATOM    575  CA  SER    96     177.206 216.691 100.659  1.00                 C  
ATOM    576  C   SER    96     177.007 216.835 102.116  1.00                 C  
ATOM    577  O   SER    96     177.377 215.903 102.865  1.00                 O  
ATOM    578  CB  SER    96     175.967 216.977  99.807  1.00                 C  
ATOM    579  OG  SER    96     174.825 216.325 100.334  1.00                 O  
ATOM    580  N   LEU    97     176.609 218.039 102.519  1.00                 N  
ATOM    581  CA  LEU    97     176.546 218.330 103.873  1.00                 C  
ATOM    582  C   LEU    97     175.179 218.805 104.210  1.00                 C  
ATOM    583  O   LEU    97     174.910 219.122 105.340  1.00                 O  
ATOM    584  CB  LEU    97     177.599 219.376 104.246  1.00                 C  
ATOM    585  CG  LEU    97     179.060 218.972 104.036  1.00                 C  
ATOM    586  CD1 LEU    97     179.987 220.143 104.321  1.00                 C  
ATOM    587  CD2 LEU    97     179.420 217.784 104.916  1.00                 C  
ATOM    588  N   ASP    98     174.238 218.785 103.270  1.00                 N  
ATOM    589  CA  ASP    98     172.864 219.025 103.460  1.00                 C  
ATOM    590  C   ASP    98     172.244 217.683 103.683  1.00                 C  
ATOM    591  O   ASP    98     171.087 217.616 103.974  1.00                 O  
ATOM    592  CB  ASP    98     172.276 219.759 102.253  1.00                 C  
ATOM    593  CG  ASP    98     172.811 221.171 102.113  1.00                 C  
ATOM    594  OD1 ASP    98     173.198 221.764 103.142  1.00                 O  
ATOM    595  OD2 ASP    98     172.842 221.684 100.975  1.00                 O  
ATOM    596  N   MET    99     173.159 216.650 103.816  1.00                 N  
ATOM    597  CA  MET    99     172.866 215.282 104.293  1.00                 C  
ATOM    598  C   MET    99     172.509 215.253 105.748  1.00                 C  
ATOM    599  O   MET    99     171.770 214.342 106.077  1.00                 O  
ATOM    600  CB  MET    99     174.061 214.360 104.043  1.00                 C  
ATOM    601  SD  MET    99     175.794 213.055 102.319  1.00                 S  
ATOM    602  CE  MET    99     175.195 211.472 102.904  1.00                 C  
ATOM    603  CG  MET    99     174.337 214.086 102.573  1.00                 C  
ATOM    604  N   LEU   100     172.958 216.284 106.513  1.00                 N  
ATOM    605  CA  LEU   100     172.694 216.351 108.000  1.00                 C  
ATOM    606  C   LEU   100     171.312 216.741 108.282  1.00                 C  
ATOM    607  O   LEU   100     170.880 217.791 107.755  1.00                 O  
ATOM    608  CB  LEU   100     173.658 217.331 108.672  1.00                 C  
ATOM    609  CG  LEU   100     175.145 216.975 108.600  1.00                 C  
ATOM    610  CD1 LEU   100     175.992 218.083 109.207  1.00                 C  
ATOM    611  CD2 LEU   100     175.417 215.655 109.305  1.00                 C  
ATOM    612  N   GLY   101     170.639 215.912 109.104  1.00                 N  
ATOM    613  CA  GLY   101     169.197 216.048 109.261  1.00                 C  
ATOM    614  C   GLY   101     168.497 215.273 108.248  1.00                 C  
ATOM    615  O   GLY   101     167.491 215.781 107.782  1.00                 O  
ATOM    616  N   ARG   102     168.885 214.017 107.946  1.00                 N  
ATOM    617  CA  ARG   102     168.215 213.184 107.041  1.00                 C  
ATOM    618  C   ARG   102     168.585 211.768 107.365  1.00                 C  
ATOM    619  O   ARG   102     169.665 211.503 107.860  1.00                 O  
ATOM    620  CB  ARG   102     168.579 213.554 105.602  1.00                 C  
ATOM    621  CD  ARG   102     168.156 213.252 103.146  1.00                 C  
ATOM    622  NE  ARG   102     167.471 212.472 102.118  1.00                 N  
ATOM    623  CG  ARG   102     167.814 212.771 104.547  1.00                 C  
ATOM    624  CZ  ARG   102     167.619 212.666 100.811  1.00                 C  
ATOM    625  NH1 ARG   102     166.956 211.907  99.949  1.00                 N  
ATOM    626  NH2 ARG   102     168.430 213.617 100.370  1.00                 N  
ATOM    627  N   ILE   103     167.670 210.828 107.129  1.00                 N  
ATOM    628  CA  ILE   103     167.655 209.411 107.386  1.00                 C  
ATOM    629  C   ILE   103     167.886 208.871 106.006  1.00                 C  
ATOM    630  O   ILE   103     167.222 209.349 105.045  1.00                 O  
ATOM    631  CB  ILE   103     166.338 208.972 108.052  1.00                 C  
ATOM    632  CD1 ILE   103     167.210 209.595 110.366  1.00                 C  
ATOM    633  CG1 ILE   103     166.106 209.759 109.344  1.00                 C  
ATOM    634  CG2 ILE   103     166.338 207.471 108.295  1.00                 C  
ATOM    635  N   PHE   104     168.807 207.897 105.828  1.00                 N  
ATOM    636  CA  PHE   104     169.136 207.225 104.551  1.00                 C  
ATOM    637  C   PHE   104     169.062 205.718 104.835  1.00                 C  
ATOM    638  O   PHE   104     169.074 205.302 106.000  1.00                 O  
ATOM    639  CB  PHE   104     170.513 207.667 104.052  1.00                 C  
ATOM    640  CG  PHE   104     170.615 209.141 103.782  1.00                 C  
ATOM    641  CZ  PHE   104     170.803 211.868 103.277  1.00                 C  
ATOM    642  CD1 PHE   104     171.067 210.009 104.761  1.00                 C  
ATOM    643  CE1 PHE   104     171.162 211.365 104.513  1.00                 C  
ATOM    644  CD2 PHE   104     170.260 209.660 102.550  1.00                 C  
ATOM    645  CE2 PHE   104     170.354 211.016 102.302  1.00                 C  
ATOM    646  N   ASN   105     169.091 204.849 103.799  1.00                 N  
ATOM    647  CA  ASN   105     169.356 203.425 103.919  1.00                 C  
ATOM    648  C   ASN   105     170.811 203.071 103.594  1.00                 C  
ATOM    649  O   ASN   105     171.657 203.912 103.248  1.00                 O  
ATOM    650  CB  ASN   105     168.412 202.627 103.018  1.00                 C  
ATOM    651  CG  ASN   105     168.623 202.922 101.546  1.00                 C  
ATOM    652  OD1 ASN   105     169.758 203.028 101.080  1.00                 O  
ATOM    653  ND2 ASN   105     167.528 203.057 100.808  1.00                 N  
ATOM    654  N   GLY   106     171.115 201.719 103.612  1.00                 N  
ATOM    655  CA  GLY   106     172.440 201.117 103.549  1.00                 C  
ATOM    656  C   GLY   106     173.247 201.378 102.234  1.00                 C  
ATOM    657  O   GLY   106     174.362 200.855 102.135  1.00                 O  
ATOM    658  N   SER   107     172.640 202.039 101.195  1.00                 N  
ATOM    659  CA  SER   107     173.245 202.322  99.886  1.00                 C  
ATOM    660  C   SER   107     173.106 203.763  99.617  1.00                 C  
ATOM    661  O   SER   107     173.336 204.252  98.500  1.00                 O  
ATOM    662  CB  SER   107     172.582 201.478  98.796  1.00                 C  
ATOM    663  OG  SER   107     171.194 201.752  98.712  1.00                 O  
ATOM    664  N   GLY   108     172.855 204.542 100.671  1.00                 N  
ATOM    665  CA  GLY   108     172.794 205.967 100.498  1.00                 C  
ATOM    666  C   GLY   108     171.617 206.528  99.884  1.00                 C  
ATOM    667  O   GLY   108     171.471 207.742  99.730  1.00                 O  
ATOM    668  N   LYS   109     170.595 205.719  99.497  1.00                 N  
ATOM    669  CA  LYS   109     169.317 206.153  98.964  1.00                 C  
ATOM    670  C   LYS   109     168.545 206.681 100.062  1.00                 C  
ATOM    671  O   LYS   109     168.873 206.264 101.201  1.00                 O  
ATOM    672  CB  LYS   109     168.604 204.991  98.269  1.00                 C  
ATOM    673  CD  LYS   109     168.518 203.377  96.349  1.00                 C  
ATOM    674  CE  LYS   109     169.216 202.883  95.093  1.00                 C  
ATOM    675  CG  LYS   109     169.298 204.502  97.008  1.00                 C  
ATOM    676  NZ  LYS   109     168.469 201.769  94.444  1.00                 N  
ATOM    677  N   PRO   110     167.645 207.685 100.007  1.00                 N  
ATOM    678  CA  PRO   110     166.938 208.259 101.161  1.00                 C  
ATOM    679  C   PRO   110     165.715 207.494 101.512  1.00                 C  
ATOM    680  O   PRO   110     164.994 206.986 100.661  1.00                 O  
ATOM    681  CB  PRO   110     166.586 209.678 100.711  1.00                 C  
ATOM    682  CD  PRO   110     167.411 208.539  98.774  1.00                 C  
ATOM    683  CG  PRO   110     166.418 209.570  99.232  1.00                 C  
ATOM    684  N   ILE   111     165.529 207.410 102.843  1.00                 N  
ATOM    685  CA  ILE   111     164.277 206.826 103.372  1.00                 C  
ATOM    686  C   ILE   111     163.542 207.946 104.091  1.00                 C  
ATOM    687  O   ILE   111     162.487 207.756 104.690  1.00                 O  
ATOM    688  CB  ILE   111     164.560 205.627 104.296  1.00                 C  
ATOM    689  CD1 ILE   111     165.486 205.016 106.591  1.00                 C  
ATOM    690  CG1 ILE   111     165.376 206.071 105.512  1.00                 C  
ATOM    691  CG2 ILE   111     165.252 204.512 103.526  1.00                 C  
ATOM    692  N   ASP   112     164.053 209.215 103.901  1.00                 N  
ATOM    693  CA  ASP   112     163.416 210.397 104.346  1.00                 C  
ATOM    694  C   ASP   112     162.175 210.647 103.454  1.00                 C  
ATOM    695  O   ASP   112     161.191 211.199 103.966  1.00                 O  
ATOM    696  CB  ASP   112     164.387 211.578 104.302  1.00                 C  
ATOM    697  CG  ASP   112     163.846 212.805 105.010  1.00                 C  
ATOM    698  OD1 ASP   112     163.596 212.724 106.231  1.00                 O  
ATOM    699  OD2 ASP   112     163.671 213.846 104.343  1.00                 O  
ATOM    700  N   ASN   113     162.298 210.162 102.165  1.00                 N  
ATOM    701  CA  ASN   113     161.316 210.242 101.166  1.00                 C  
ATOM    702  C   ASN   113     161.332 211.662 100.656  1.00                 C  
ATOM    703  O   ASN   113     161.581 212.578 101.435  1.00                 O  
ATOM    704  CB  ASN   113     159.953 209.821 101.719  1.00                 C  
ATOM    705  CG  ASN   113     159.912 208.358 102.114  1.00                 C  
ATOM    706  OD1 ASN   113     160.282 207.483 101.331  1.00                 O  
ATOM    707  ND2 ASN   113     159.460 208.087 103.333  1.00                 N  
ATOM    708  N   GLY   114     161.128 211.743  99.359  1.00                 N  
ATOM    709  CA  GLY   114     161.204 213.015  98.710  1.00                 C  
ATOM    710  C   GLY   114     162.520 213.037  97.992  1.00                 C  
ATOM    711  O   GLY   114     163.236 212.062  98.098  1.00                 O  
ATOM    712  N   PRO   115     162.759 214.040  97.211  1.00                 N  
ATOM    713  CA  PRO   115     163.977 214.187  96.351  1.00                 C  
ATOM    714  C   PRO   115     165.272 213.920  97.137  1.00                 C  
ATOM    715  O   PRO   115     165.274 214.183  98.330  1.00                 O  
ATOM    716  CB  PRO   115     163.915 215.637  95.866  1.00                 C  
ATOM    717  CD  PRO   115     161.907 215.291  97.121  1.00                 C  
ATOM    718  CG  PRO   115     162.464 215.983  95.910  1.00                 C  
ATOM    719  N   PRO   116     166.363 213.337  96.487  1.00                 N  
ATOM    720  CA  PRO   116     167.725 213.018  97.039  1.00                 C  
ATOM    721  C   PRO   116     168.512 214.270  97.167  1.00                 C  
ATOM    722  O   PRO   116     168.183 215.316  96.602  1.00                 O  
ATOM    723  CB  PRO   116     168.326 212.059  96.010  1.00                 C  
ATOM    724  CD  PRO   116     166.321 212.902  95.011  1.00                 C  
ATOM    725  CG  PRO   116     167.734 212.488  94.709  1.00                 C  
ATOM    726  N   ILE   117     169.693 214.181  97.877  1.00                 N  
ATOM    727  CA  ILE   117     170.624 215.301  98.231  1.00                 C  
ATOM    728  C   ILE   117     171.756 215.477  97.301  1.00                 C  
ATOM    729  O   ILE   117     172.224 216.589  96.985  1.00                 O  
ATOM    730  CB  ILE   117     171.200 215.129  99.649  1.00                 C  
ATOM    731  CD1 ILE   117     170.871 217.580 100.270  1.00                 C  
ATOM    732  CG1 ILE   117     171.846 216.433 100.123  1.00                 C  
ATOM    733  CG2 ILE   117     172.177 213.965  99.689  1.00                 C  
ATOM    734  N   LEU   118     172.201 214.374  96.647  1.00                 N  
ATOM    735  CA  LEU   118     173.264 214.355  95.694  1.00                 C  
ATOM    736  C   LEU   118     174.556 214.787  96.313  1.00                 C  
ATOM    737  O   LEU   118     174.720 214.527  97.478  1.00                 O  
ATOM    738  CB  LEU   118     172.930 215.252  94.501  1.00                 C  
ATOM    739  CG  LEU   118     171.703 214.856  93.677  1.00                 C  
ATOM    740  CD1 LEU   118     171.414 215.898  92.607  1.00                 C  
ATOM    741  CD2 LEU   118     171.902 213.488  93.042  1.00                 C  
ATOM    742  N   PRO   119     175.544 215.277  95.473  1.00                 N  
ATOM    743  CA  PRO   119     176.955 215.265  95.813  1.00                 C  
ATOM    744  C   PRO   119     177.484 216.709  95.599  1.00                 C  
ATOM    745  O   PRO   119     176.852 217.557  95.000  1.00                 O  
ATOM    746  CB  PRO   119     177.561 214.249  94.842  1.00                 C  
ATOM    747  CD  PRO   119     175.284 214.551  94.168  1.00                 C  
ATOM    748  CG  PRO   119     176.671 214.299  93.646  1.00                 C  
ATOM    749  N   GLU   120     178.671 216.931  96.168  1.00                 N  
ATOM    750  CA  GLU   120     179.555 218.023  95.889  1.00                 C  
ATOM    751  C   GLU   120     180.820 217.334  95.451  1.00                 C  
ATOM    752  O   GLU   120     181.555 217.887  94.631  1.00                 O  
ATOM    753  CB  GLU   120     179.718 218.910  97.125  1.00                 C  
ATOM    754  CD  GLU   120     178.633 220.454  98.804  1.00                 C  
ATOM    755  CG  GLU   120     178.435 219.592  97.573  1.00                 C  
ATOM    756  OE1 GLU   120     179.759 220.470  99.344  1.00                 O  
ATOM    757  OE2 GLU   120     177.661 221.113  99.230  1.00                 O  
ATOM    758  N   ALA   121     180.972 216.047  95.938  1.00                 N  
ATOM    759  CA  ALA   121     181.968 215.113  95.474  1.00                 C  
ATOM    760  C   ALA   121     181.446 213.678  95.492  1.00                 C  
ATOM    761  O   ALA   121     180.603 213.216  96.261  1.00                 O  
ATOM    762  CB  ALA   121     183.227 215.215  96.322  1.00                 C  
ATOM    763  N   TYR   122     182.157 212.938  94.548  1.00                 N  
ATOM    764  CA  TYR   122     182.081 211.420  94.533  1.00                 C  
ATOM    765  C   TYR   122     183.450 211.066  94.987  1.00                 C  
ATOM    766  O   TYR   122     184.432 211.431  94.289  1.00                 O  
ATOM    767  CB  TYR   122     181.703 210.916  93.139  1.00                 C  
ATOM    768  CG  TYR   122     180.301 211.289  92.712  1.00                 C  
ATOM    769  OH  TYR   122     176.451 212.324  91.529  1.00                 O  
ATOM    770  CZ  TYR   122     177.724 211.980  91.922  1.00                 C  
ATOM    771  CD1 TYR   122     180.087 212.232  91.716  1.00                 C  
ATOM    772  CE1 TYR   122     178.809 212.579  91.319  1.00                 C  
ATOM    773  CD2 TYR   122     179.195 210.696  93.308  1.00                 C  
ATOM    774  CE2 TYR   122     177.910 211.030  92.925  1.00                 C  
ATOM    775  N   LEU   123     183.480 210.322  96.169  1.00                 N  
ATOM    776  CA  LEU   123     184.768 210.030  96.789  1.00                 C  
ATOM    777  C   LEU   123     184.842 208.539  96.857  1.00                 C  
ATOM    778  O   LEU   123     183.767 207.928  96.963  1.00                 O  
ATOM    779  CB  LEU   123     184.867 210.701  98.160  1.00                 C  
ATOM    780  CG  LEU   123     184.731 212.225  98.181  1.00                 C  
ATOM    781  CD1 LEU   123     184.717 212.744  99.611  1.00                 C  
ATOM    782  CD2 LEU   123     185.856 212.876  97.392  1.00                 C  
ATOM    783  N   ASP   124     185.998 207.872  96.730  1.00                 N  
ATOM    784  CA  ASP   124     186.127 206.394  96.703  1.00                 C  
ATOM    785  C   ASP   124     185.903 205.986  98.129  1.00                 C  
ATOM    786  O   ASP   124     186.265 206.742  99.065  1.00                 O  
ATOM    787  CB  ASP   124     187.494 205.985  96.150  1.00                 C  
ATOM    788  CG  ASP   124     187.626 206.256  94.665  1.00                 C  
ATOM    789  OD1 ASP   124     186.595 206.532  94.017  1.00                 O  
ATOM    790  OD2 ASP   124     188.762 206.194  94.148  1.00                 O  
ATOM    791  N   ILE   125     185.262 204.836  98.262  1.00                 N  
ATOM    792  CA  ILE   125     184.908 204.178  99.441  1.00                 C  
ATOM    793  C   ILE   125     185.839 203.040  99.733  1.00                 C  
ATOM    794  O   ILE   125     185.699 202.382 100.747  1.00                 O  
ATOM    795  CB  ILE   125     183.458 203.661  99.385  1.00                 C  
ATOM    796  CD1 ILE   125     183.904 201.362  98.379  1.00                 C  
ATOM    797  CG1 ILE   125     183.272 202.723  98.191  1.00                 C  
ATOM    798  CG2 ILE   125     182.479 204.824  99.351  1.00                 C  
ATOM    799  N   SER   126     186.731 202.724  98.782  1.00                 N  
ATOM    800  CA  SER   126     187.444 201.481  98.778  1.00                 C  
ATOM    801  C   SER   126     188.621 201.405  99.738  1.00                 C  
ATOM    802  O   SER   126     188.874 200.356 100.338  1.00                 O  
ATOM    803  CB  SER   126     187.964 201.166  97.374  1.00                 C  
ATOM    804  OG  SER   126     186.895 200.942  96.472  1.00                 O  
ATOM    805  N   GLY   127     189.224 202.583  99.992  1.00                 N  
ATOM    806  CA  GLY   127     190.211 202.751 100.967  1.00                 C  
ATOM    807  C   GLY   127     190.451 204.238 101.071  1.00                 C  
ATOM    808  O   GLY   127     191.293 204.639 101.856  1.00                 O  
ATOM    809  N   SER   128     189.785 205.059 100.169  1.00                 N  
ATOM    810  CA  SER   128     189.780 206.493 100.007  1.00                 C  
ATOM    811  C   SER   128     190.953 206.928  99.057  1.00                 C  
ATOM    812  O   SER   128     192.024 206.320  99.041  1.00                 O  
ATOM    813  CB  SER   128     189.898 207.186 101.366  1.00                 C  
ATOM    814  OG  SER   128     188.780 206.895 102.186  1.00                 O  
ATOM    815  N   SER   129     190.745 207.900  98.250  1.00                 N  
ATOM    816  CA  SER   129     191.602 208.229  97.177  1.00                 C  
ATOM    817  C   SER   129     192.724 209.167  97.646  1.00                 C  
ATOM    818  O   SER   129     193.626 209.457  96.830  1.00                 O  
ATOM    819  CB  SER   129     190.811 208.876  96.038  1.00                 C  
ATOM    820  OG  SER   129     190.285 210.132  96.431  1.00                 O  
ATOM    821  N   ILE   130     192.870 209.511  98.980  1.00                 N  
ATOM    822  CA  ILE   130     193.949 210.401  99.316  1.00                 C  
ATOM    823  C   ILE   130     194.555 210.021 100.721  1.00                 C  
ATOM    824  O   ILE   130     195.668 210.464 101.002  1.00                 O  
ATOM    825  CB  ILE   130     193.490 211.871  99.313  1.00                 C  
ATOM    826  CD1 ILE   130     192.073 213.551 100.605  1.00                 C  
ATOM    827  CG1 ILE   130     192.406 212.094 100.369  1.00                 C  
ATOM    828  CG2 ILE   130     193.021 212.279  97.924  1.00                 C  
ATOM    829  N   ASN   131     193.855 209.208 101.554  1.00                 N  
ATOM    830  CA  ASN   131     194.229 208.894 102.898  1.00                 C  
ATOM    831  C   ASN   131     195.171 209.862 103.749  1.00                 C  
ATOM    832  O   ASN   131     196.310 209.491 104.055  1.00                 O  
ATOM    833  CB  ASN   131     194.918 207.529 102.958  1.00                 C  
ATOM    834  CG  ASN   131     195.011 206.985 104.369  1.00                 C  
ATOM    835  OD1 ASN   131     194.145 207.245 105.204  1.00                 O  
ATOM    836  ND2 ASN   131     196.066 206.225 104.641  1.00                 N  
ATOM    837  N   PRO   132     194.691 211.016 104.328  1.00                 N  
ATOM    838  CA  PRO   132     195.592 211.882 105.090  1.00                 C  
ATOM    839  C   PRO   132     195.306 211.738 106.582  1.00                 C  
ATOM    840  O   PRO   132     194.474 212.505 107.187  1.00                 O  
ATOM    841  CB  PRO   132     195.276 213.288 104.576  1.00                 C  
ATOM    842  CD  PRO   132     193.629 211.833 103.629  1.00                 C  
ATOM    843  CG  PRO   132     193.845 213.222 104.161  1.00                 C  
ATOM    844  N   SER   133     195.922 210.788 107.321  1.00                 N  
ATOM    845  CA  SER   133     195.588 210.476 108.686  1.00                 C  
ATOM    846  C   SER   133     196.894 210.406 109.547  1.00                 C  
ATOM    847  O   SER   133     197.920 209.914 109.057  1.00                 O  
ATOM    848  CB  SER   133     194.816 209.157 108.761  1.00                 C  
ATOM    849  OG  SER   133     193.584 209.248 108.067  1.00                 O  
ATOM    850  N   GLU   134     196.758 210.949 110.762  1.00                 N  
ATOM    851  CA  GLU   134     197.669 211.275 111.858  1.00                 C  
ATOM    852  C   GLU   134     199.073 210.746 111.949  1.00                 C  
ATOM    853  O   GLU   134     199.298 209.501 111.880  1.00                 O  
ATOM    854  CB  GLU   134     197.057 210.873 113.201  1.00                 C  
ATOM    855  CD  GLU   134     195.617 208.843 112.771  1.00                 C  
ATOM    856  CG  GLU   134     196.897 209.373 113.387  1.00                 C  
ATOM    857  OE1 GLU   134     195.008 209.564 111.953  1.00                 O  
ATOM    858  OE2 GLU   134     195.223 207.706 113.107  1.00                 O  
ATOM    859  N   ARG   135     200.032 211.651 112.228  1.00                 N  
ATOM    860  CA  ARG   135     201.463 211.368 112.601  1.00                 C  
ATOM    861  C   ARG   135     201.873 212.456 113.636  1.00                 C  
ATOM    862  O   ARG   135     203.079 212.527 113.973  1.00                 O  
ATOM    863  CB  ARG   135     202.353 211.377 111.357  1.00                 C  
ATOM    864  CD  ARG   135     202.447 208.899 110.970  1.00                 C  
ATOM    865  NE  ARG   135     202.229 207.807 110.025  1.00                 N  
ATOM    866  CG  ARG   135     202.067 210.248 110.381  1.00                 C  
ATOM    867  CZ  ARG   135     201.083 207.146 109.898  1.00                 C  
ATOM    868  NH1 ARG   135     200.977 206.167 109.011  1.00                 N  
ATOM    869  NH2 ARG   135     200.046 207.465 110.660  1.00                 N  
ATOM    870  N   THR   136     200.807 213.076 114.203  1.00                 N  
ATOM    871  CA  THR   136     200.798 213.854 115.378  1.00                 C  
ATOM    872  C   THR   136     199.737 213.214 116.139  1.00                 C  
ATOM    873  O   THR   136     198.601 213.109 115.664  1.00                 O  
ATOM    874  CB  THR   136     200.553 215.342 115.068  1.00                 C  
ATOM    875  OG1 THR   136     201.580 215.826 114.193  1.00                 O  
ATOM    876  CG2 THR   136     200.577 216.164 116.347  1.00                 C  
ATOM    877  N   TYR   137     200.089 212.627 117.295  1.00                 N  
ATOM    878  CA  TYR   137     199.253 211.771 118.103  1.00                 C  
ATOM    879  C   TYR   137     198.109 212.640 118.690  1.00                 C  
ATOM    880  O   TYR   137     198.155 213.887 118.783  1.00                 O  
ATOM    881  CB  TYR   137     200.078 211.099 119.202  1.00                 C  
ATOM    882  CG  TYR   137     201.060 210.070 118.689  1.00                 C  
ATOM    883  OH  TYR   137     203.771 207.250 117.280  1.00                 O  
ATOM    884  CZ  TYR   137     202.873 208.182 117.746  1.00                 C  
ATOM    885  CD1 TYR   137     202.419 210.348 118.635  1.00                 C  
ATOM    886  CE1 TYR   137     203.324 209.414 118.168  1.00                 C  
ATOM    887  CD2 TYR   137     200.623 208.823 118.260  1.00                 C  
ATOM    888  CE2 TYR   137     201.513 207.876 117.789  1.00                 C  
ATOM    889  N   PRO   138     197.008 211.974 119.061  1.00                 N  
ATOM    890  CA  PRO   138     195.942 212.667 119.684  1.00                 C  
ATOM    891  C   PRO   138     196.212 213.488 120.935  1.00                 C  
ATOM    892  O   PRO   138     196.671 212.912 121.960  1.00                 O  
ATOM    893  CB  PRO   138     194.950 211.563 120.057  1.00                 C  
ATOM    894  CD  PRO   138     196.721 210.466 118.878  1.00                 C  
ATOM    895  CG  PRO   138     195.233 210.464 119.087  1.00                 C  
ATOM    896  N   GLU   139     195.745 214.794 120.848  1.00                 N  
ATOM    897  CA  GLU   139     195.804 215.676 121.972  1.00                 C  
ATOM    898  C   GLU   139     194.452 215.798 122.670  1.00                 C  
ATOM    899  O   GLU   139     194.027 214.947 123.459  1.00                 O  
ATOM    900  CB  GLU   139     196.288 217.062 121.541  1.00                 C  
ATOM    901  CD  GLU   139     198.170 218.478 120.629  1.00                 C  
ATOM    902  CG  GLU   139     197.741 217.101 121.096  1.00                 C  
ATOM    903  OE1 GLU   139     197.311 219.382 120.577  1.00                 O  
ATOM    904  OE2 GLU   139     199.367 218.652 120.314  1.00                 O  
ATOM    905  N   GLU   140     193.808 216.904 122.420  1.00                 N  
ATOM    906  CA  GLU   140     192.528 217.361 123.040  1.00                 C  
ATOM    907  C   GLU   140     191.506 216.359 123.434  1.00                 C  
ATOM    908  O   GLU   140     191.259 215.351 122.767  1.00                 O  
ATOM    909  CB  GLU   140     191.802 218.337 122.112  1.00                 C  
ATOM    910  CD  GLU   140     193.575 219.550 120.783  1.00                 C  
ATOM    911  CG  GLU   140     192.541 219.646 121.888  1.00                 C  
ATOM    912  OE1 GLU   140     193.762 218.441 120.241  1.00                 O  
ATOM    913  OE2 GLU   140     194.197 220.584 120.460  1.00                 O  
ATOM    914  N   MET   141     190.788 216.675 124.549  1.00                 N  
ATOM    915  CA  MET   141     189.801 215.783 125.175  1.00                 C  
ATOM    916  C   MET   141     188.526 215.837 124.386  1.00                 C  
ATOM    917  O   MET   141     188.140 216.874 123.852  1.00                 O  
ATOM    918  CB  MET   141     189.568 216.182 126.634  1.00                 C  
ATOM    919  SD  MET   141     189.474 213.610 127.661  1.00                 S  
ATOM    920  CE  MET   141     188.137 212.694 128.421  1.00                 C  
ATOM    921  CG  MET   141     188.689 215.214 127.409  1.00                 C  
ATOM    922  N   ILE   142     187.781 214.777 124.259  1.00                 N  
ATOM    923  CA  ILE   142     186.423 214.609 123.714  1.00                 C  
ATOM    924  C   ILE   142     185.708 214.062 124.964  1.00                 C  
ATOM    925  O   ILE   142     186.048 212.986 125.502  1.00                 O  
ATOM    926  CB  ILE   142     186.420 213.687 122.480  1.00                 C  
ATOM    927  CD1 ILE   142     187.524 213.338 120.209  1.00                 C  
ATOM    928  CG1 ILE   142     187.287 214.281 121.368  1.00                 C  
ATOM    929  CG2 ILE   142     184.996 213.428 122.012  1.00                 C  
ATOM    930  N   GLN   143     184.569 214.696 125.239  1.00                 N  
ATOM    931  CA  GLN   143     183.667 214.191 126.211  1.00                 C  
ATOM    932  C   GLN   143     182.558 213.454 125.445  1.00                 C  
ATOM    933  O   GLN   143     182.343 213.800 124.271  1.00                 O  
ATOM    934  CB  GLN   143     183.121 215.328 127.077  1.00                 C  
ATOM    935  CD  GLN   143     184.994 217.016 127.225  1.00                 C  
ATOM    936  CG  GLN   143     184.163 215.987 127.966  1.00                 C  
ATOM    937  OE1 GLN   143     184.456 217.879 126.531  1.00                 O  
ATOM    938  NE2 GLN   143     186.311 216.928 127.371  1.00                 N  
ATOM    939  N   THR   144     181.864 212.509 126.048  1.00                 N  
ATOM    940  CA  THR   144     180.663 211.841 125.573  1.00                 C  
ATOM    941  C   THR   144     179.423 212.291 126.193  1.00                 C  
ATOM    942  O   THR   144     178.408 212.384 125.508  1.00                 O  
ATOM    943  CB  THR   144     180.747 210.317 125.776  1.00                 C  
ATOM    944  OG1 THR   144     180.884 210.024 127.172  1.00                 O  
ATOM    945  CG2 THR   144     181.950 209.747 125.040  1.00                 C  
ATOM    946  N   GLY   145     179.503 212.676 127.528  1.00                 N  
ATOM    947  CA  GLY   145     178.297 213.079 128.216  1.00                 C  
ATOM    948  C   GLY   145     177.965 212.288 129.374  1.00                 C  
ATOM    949  O   GLY   145     176.873 212.233 129.908  1.00                 O  
ATOM    950  N   ILE   146     178.920 211.356 129.756  1.00                 N  
ATOM    951  CA  ILE   146     178.810 210.410 130.866  1.00                 C  
ATOM    952  C   ILE   146     180.181 210.495 131.527  1.00                 C  
ATOM    953  O   ILE   146     181.219 210.348 130.930  1.00                 O  
ATOM    954  CB  ILE   146     178.434 209.001 130.371  1.00                 C  
ATOM    955  CD1 ILE   146     176.752 207.737 128.932  1.00                 C  
ATOM    956  CG1 ILE   146     177.098 209.036 129.626  1.00                 C  
ATOM    957  CG2 ILE   146     178.410 208.018 131.532  1.00                 C  
ATOM    958  N   SER   147     180.158 210.751 132.874  1.00                 N  
ATOM    959  CA  SER   147     181.251 210.932 133.843  1.00                 C  
ATOM    960  C   SER   147     182.035 209.690 133.963  1.00                 C  
ATOM    961  O   SER   147     183.262 209.785 133.962  1.00                 O  
ATOM    962  CB  SER   147     180.695 211.351 135.206  1.00                 C  
ATOM    963  OG  SER   147     180.102 212.636 135.141  1.00                 O  
ATOM    964  N   THR   148     181.386 208.573 133.977  1.00                 N  
ATOM    965  CA  THR   148     182.049 207.305 134.101  1.00                 C  
ATOM    966  C   THR   148     182.946 206.938 132.940  1.00                 C  
ATOM    967  O   THR   148     184.018 206.425 133.231  1.00                 O  
ATOM    968  CB  THR   148     181.040 206.155 134.279  1.00                 C  
ATOM    969  OG1 THR   148     180.280 206.363 135.476  1.00                 O  
ATOM    970  CG2 THR   148     181.764 204.823 134.388  1.00                 C  
ATOM    971  N   ILE   149     182.440 207.287 131.657  1.00                 N  
ATOM    972  CA  ILE   149     183.317 207.180 130.456  1.00                 C  
ATOM    973  C   ILE   149     184.442 208.261 130.501  1.00                 C  
ATOM    974  O   ILE   149     185.550 207.938 130.280  1.00                 O  
ATOM    975  CB  ILE   149     182.507 207.311 129.152  1.00                 C  
ATOM    976  CD1 ILE   149     180.545 206.290 127.886  1.00                 C  
ATOM    977  CG1 ILE   149     181.570 206.113 128.985  1.00                 C  
ATOM    978  CG2 ILE   149     183.439 207.473 127.961  1.00                 C  
ATOM    979  N   ASP   150     184.168 209.557 130.702  1.00                 N  
ATOM    980  CA  ASP   150     185.057 210.643 130.483  1.00                 C  
ATOM    981  C   ASP   150     186.318 210.673 131.312  1.00                 C  
ATOM    982  O   ASP   150     187.407 210.977 130.875  1.00                 O  
ATOM    983  CB  ASP   150     184.342 211.976 130.715  1.00                 C  
ATOM    984  CG  ASP   150     183.341 212.298 129.623  1.00                 C  
ATOM    985  OD1 ASP   150     183.388 211.640 128.562  1.00                 O  
ATOM    986  OD2 ASP   150     182.510 213.207 129.828  1.00                 O  
ATOM    987  N   VAL   151     186.132 210.450 132.638  1.00                 N  
ATOM    988  CA  VAL   151     187.186 210.581 133.591  1.00                 C  
ATOM    989  C   VAL   151     187.956 209.298 133.496  1.00                 C  
ATOM    990  O   VAL   151     189.134 209.367 133.430  1.00                 O  
ATOM    991  CB  VAL   151     186.638 210.853 135.004  1.00                 C  
ATOM    992  CG1 VAL   151     187.765 210.828 136.026  1.00                 C  
ATOM    993  CG2 VAL   151     185.908 212.187 135.045  1.00                 C  
ATOM    994  N   MET   152     187.331 208.083 133.546  1.00                 N  
ATOM    995  CA  MET   152     188.023 206.815 133.629  1.00                 C  
ATOM    996  C   MET   152     188.628 206.341 132.305  1.00                 C  
ATOM    997  O   MET   152     189.612 205.597 132.359  1.00                 O  
ATOM    998  CB  MET   152     187.083 205.725 134.147  1.00                 C  
ATOM    999  SD  MET   152     188.054 205.987 136.729  1.00                 S  
ATOM   1000  CE  MET   152     188.686 204.316 136.601  1.00                 C  
ATOM   1001  CG  MET   152     186.655 205.910 135.594  1.00                 C  
ATOM   1002  N   ASN   153     187.987 206.674 131.190  1.00                 N  
ATOM   1003  CA  ASN   153     188.307 206.088 129.866  1.00                 C  
ATOM   1004  C   ASN   153     188.401 207.207 128.882  1.00                 C  
ATOM   1005  O   ASN   153     187.762 207.106 127.820  1.00                 O  
ATOM   1006  CB  ASN   153     187.254 205.051 129.471  1.00                 C  
ATOM   1007  CG  ASN   153     187.243 203.850 130.396  1.00                 C  
ATOM   1008  OD1 ASN   153     188.083 202.957 130.280  1.00                 O  
ATOM   1009  ND2 ASN   153     186.289 203.825 131.320  1.00                 N  
ATOM   1010  N   SER   154     189.230 208.245 129.145  1.00                 N  
ATOM   1011  CA  SER   154     189.238 209.511 128.350  1.00                 C  
ATOM   1012  C   SER   154     189.494 209.336 126.880  1.00                 C  
ATOM   1013  O   SER   154     190.319 208.495 126.547  1.00                 O  
ATOM   1014  CB  SER   154     190.286 210.482 128.899  1.00                 C  
ATOM   1015  OG  SER   154     189.968 210.881 130.221  1.00                 O  
ATOM   1016  N   ILE   155     188.797 210.084 126.007  1.00                 N  
ATOM   1017  CA  ILE   155     188.898 209.860 124.556  1.00                 C  
ATOM   1018  C   ILE   155     189.396 211.175 124.055  1.00                 C  
ATOM   1019  O   ILE   155     189.014 212.234 124.563  1.00                 O  
ATOM   1020  CB  ILE   155     187.549 209.422 123.957  1.00                 C  
ATOM   1021  CD1 ILE   155     185.675 207.713 124.223  1.00                 C  
ATOM   1022  CG1 ILE   155     187.096 208.098 124.576  1.00                 C  
ATOM   1023  CG2 ILE   155     187.641 209.337 122.441  1.00                 C  
ATOM   1024  N   ALA   156     190.297 211.129 123.083  1.00                 N  
ATOM   1025  CA  ALA   156     190.939 212.231 122.508  1.00                 C  
ATOM   1026  C   ALA   156     190.429 212.258 121.102  1.00                 C  
ATOM   1027  O   ALA   156     189.897 211.239 120.620  1.00                 O  
ATOM   1028  CB  ALA   156     192.449 212.078 122.610  1.00                 C  
ATOM   1029  N   ARG   157     190.582 213.478 120.498  1.00                 N  
ATOM   1030  CA  ARG   157     190.256 213.693 119.115  1.00                 C  
ATOM   1031  C   ARG   157     191.082 212.776 118.215  1.00                 C  
ATOM   1032  O   ARG   157     192.310 212.978 118.147  1.00                 O  
ATOM   1033  CB  ARG   157     190.484 215.157 118.732  1.00                 C  
ATOM   1034  CD  ARG   157     189.814 217.562 118.983  1.00                 C  
ATOM   1035  NE  ARG   157     188.941 218.516 119.663  1.00                 N  
ATOM   1036  CG  ARG   157     189.528 216.130 119.404  1.00                 C  
ATOM   1037  CZ  ARG   157     188.973 219.830 119.466  1.00                 C  
ATOM   1038  NH1 ARG   157     188.140 220.621 120.130  1.00                 N  
ATOM   1039  NH2 ARG   157     189.838 220.351 118.607  1.00                 N  
ATOM   1040  N   GLY   158     190.321 211.866 117.550  1.00                 N  
ATOM   1041  CA  GLY   158     190.688 210.865 116.547  1.00                 C  
ATOM   1042  C   GLY   158     191.146 209.568 117.145  1.00                 C  
ATOM   1043  O   GLY   158     191.651 208.733 116.458  1.00                 O  
ATOM   1044  N   GLN   159     190.943 209.416 118.490  1.00                 N  
ATOM   1045  CA  GLN   159     191.312 208.211 119.196  1.00                 C  
ATOM   1046  C   GLN   159     190.299 207.115 119.193  1.00                 C  
ATOM   1047  O   GLN   159     189.113 207.427 119.260  1.00                 O  
ATOM   1048  CB  GLN   159     191.641 208.525 120.657  1.00                 C  
ATOM   1049  CD  GLN   159     192.520 207.690 122.873  1.00                 C  
ATOM   1050  CG  GLN   159     192.109 207.323 121.460  1.00                 C  
ATOM   1051  OE1 GLN   159     191.868 208.503 123.527  1.00                 O  
ATOM   1052  NE2 GLN   159     193.605 207.089 123.347  1.00                 N  
ATOM   1053  N   LYS   160     190.728 205.858 118.876  1.00                 N  
ATOM   1054  CA  LYS   160     189.887 204.712 118.652  1.00                 C  
ATOM   1055  C   LYS   160     189.593 203.915 119.910  1.00                 C  
ATOM   1056  O   LYS   160     190.498 203.179 120.281  1.00                 O  
ATOM   1057  CB  LYS   160     190.518 203.778 117.617  1.00                 C  
ATOM   1058  CD  LYS   160     191.185 203.372 115.232  1.00                 C  
ATOM   1059  CE  LYS   160     192.671 203.135 115.447  1.00                 C  
ATOM   1060  CG  LYS   160     190.637 204.382 116.227  1.00                 C  
ATOM   1061  NZ  LYS   160     193.252 202.263 114.389  1.00                 N  
ATOM   1062  N   ILE   161     188.510 204.209 120.611  1.00                 N  
ATOM   1063  CA  ILE   161     188.199 203.538 121.805  1.00                 C  
ATOM   1064  C   ILE   161     186.847 202.953 121.557  1.00                 C  
ATOM   1065  O   ILE   161     185.939 203.771 121.384  1.00                 O  
ATOM   1066  CB  ILE   161     188.245 204.489 123.015  1.00                 C  
ATOM   1067  CD1 ILE   161     189.720 206.202 124.194  1.00                 C  
ATOM   1068  CG1 ILE   161     189.641 205.098 123.162  1.00                 C  
ATOM   1069  CG2 ILE   161     187.808 203.764 124.279  1.00                 C  
ATOM   1070  N   PRO   162     186.616 201.666 121.606  1.00                 N  
ATOM   1071  CA  PRO   162     185.332 201.095 121.342  1.00                 C  
ATOM   1072  C   PRO   162     184.754 200.754 122.722  1.00                 C  
ATOM   1073  O   PRO   162     185.371 200.942 123.759  1.00                 O  
ATOM   1074  CB  PRO   162     185.642 199.871 120.478  1.00                 C  
ATOM   1075  CD  PRO   162     187.740 200.930 120.929  1.00                 C  
ATOM   1076  CG  PRO   162     186.980 200.161 119.885  1.00                 C  
ATOM   1077  N   LEU   163     183.511 200.300 122.649  1.00                 N  
ATOM   1078  CA  LEU   163     182.639 199.863 123.678  1.00                 C  
ATOM   1079  C   LEU   163     182.546 198.382 123.293  1.00                 C  
ATOM   1080  O   LEU   163     181.990 197.930 122.327  1.00                 O  
ATOM   1081  CB  LEU   163     181.331 200.657 123.645  1.00                 C  
ATOM   1082  CG  LEU   163     180.268 200.254 124.669  1.00                 C  
ATOM   1083  CD1 LEU   163     180.759 200.517 126.085  1.00                 C  
ATOM   1084  CD2 LEU   163     178.966 200.998 124.414  1.00                 C  
ATOM   1085  N   PHE   164     183.030 197.543 124.239  1.00                 N  
ATOM   1086  CA  PHE   164     182.962 196.137 124.283  1.00                 C  
ATOM   1087  C   PHE   164     181.854 195.772 125.173  1.00                 C  
ATOM   1088  O   PHE   164     181.899 196.211 126.317  1.00                 O  
ATOM   1089  CB  PHE   164     184.293 195.551 124.758  1.00                 C  
ATOM   1090  CG  PHE   164     185.425 195.757 123.793  1.00                 C  
ATOM   1091  CZ  PHE   164     187.524 196.133 122.010  1.00                 C  
ATOM   1092  CD1 PHE   164     185.395 196.797 122.881  1.00                 C  
ATOM   1093  CE1 PHE   164     186.437 196.987 121.993  1.00                 C  
ATOM   1094  CD2 PHE   164     186.520 194.911 123.798  1.00                 C  
ATOM   1095  CE2 PHE   164     187.562 195.101 122.910  1.00                 C  
ATOM   1096  N   SER   165     180.845 195.050 124.628  1.00                 N  
ATOM   1097  CA  SER   165     179.532 194.903 125.196  1.00                 C  
ATOM   1098  C   SER   165     179.257 193.506 125.180  1.00                 C  
ATOM   1099  O   SER   165     180.062 192.767 124.640  1.00                 O  
ATOM   1100  CB  SER   165     178.510 195.720 124.402  1.00                 C  
ATOM   1101  OG  SER   165     178.346 195.199 123.095  1.00                 O  
ATOM   1102  N   ALA   166     178.077 193.011 125.659  1.00                 N  
ATOM   1103  CA  ALA   166     177.786 191.617 125.661  1.00                 C  
ATOM   1104  C   ALA   166     176.315 191.527 125.396  1.00                 C  
ATOM   1105  O   ALA   166     175.678 192.576 125.367  1.00                 O  
ATOM   1106  CB  ALA   166     178.199 190.991 126.984  1.00                 C  
ATOM   1107  N   ALA   167     175.699 190.329 125.215  1.00                 N  
ATOM   1108  CA  ALA   167     174.288 190.085 124.901  1.00                 C  
ATOM   1109  C   ALA   167     173.375 189.979 126.096  1.00                 C  
ATOM   1110  O   ALA   167     172.227 189.534 125.884  1.00                 O  
ATOM   1111  CB  ALA   167     174.139 188.811 124.084  1.00                 C  
ATOM   1112  N   GLY   168     173.861 190.370 127.323  1.00                 N  
ATOM   1113  CA  GLY   168     172.951 190.311 128.491  1.00                 C  
ATOM   1114  C   GLY   168     172.512 191.699 128.858  1.00                 C  
ATOM   1115  O   GLY   168     172.155 192.029 129.992  1.00                 O  
ATOM   1116  N   LEU   169     172.658 192.626 127.902  1.00                 N  
ATOM   1117  CA  LEU   169     172.521 194.015 128.081  1.00                 C  
ATOM   1118  C   LEU   169     171.917 194.385 126.761  1.00                 C  
ATOM   1119  O   LEU   169     172.238 193.722 125.744  1.00                 O  
ATOM   1120  CB  LEU   169     173.876 194.651 128.396  1.00                 C  
ATOM   1121  CG  LEU   169     174.956 194.513 127.321  1.00                 C  
ATOM   1122  CD1 LEU   169     174.783 195.576 126.246  1.00                 C  
ATOM   1123  CD2 LEU   169     176.344 194.605 127.937  1.00                 C  
ATOM   1124  N   PRO   170     171.147 195.514 126.751  1.00                 N  
ATOM   1125  CA  PRO   170     170.781 196.154 125.534  1.00                 C  
ATOM   1126  C   PRO   170     171.890 197.078 125.079  1.00                 C  
ATOM   1127  O   PRO   170     171.883 198.260 125.453  1.00                 O  
ATOM   1128  CB  PRO   170     169.506 196.922 125.888  1.00                 C  
ATOM   1129  CD  PRO   170     170.413 196.116 127.952  1.00                 C  
ATOM   1130  CG  PRO   170     169.664 197.263 127.332  1.00                 C  
ATOM   1131  N   HIS   171     172.795 196.591 124.263  1.00                 N  
ATOM   1132  CA  HIS   171     173.971 197.206 123.731  1.00                 C  
ATOM   1133  C   HIS   171     173.661 198.462 122.896  1.00                 C  
ATOM   1134  O   HIS   171     174.268 199.480 122.903  1.00                 O  
ATOM   1135  CB  HIS   171     174.754 196.211 122.871  1.00                 C  
ATOM   1136  CG  HIS   171     174.035 195.792 121.627  1.00                 C  
ATOM   1137  ND1 HIS   171     172.995 194.888 121.636  1.00                 N  
ATOM   1138  CE1 HIS   171     172.555 194.714 120.377  1.00                 C  
ATOM   1139  CD2 HIS   171     174.137 196.115 120.210  1.00                 C  
ATOM   1140  NE2 HIS   171     173.236 195.446 119.517  1.00                 N  
ATOM   1141  N   ASN   172     172.533 198.358 122.153  1.00                 N  
ATOM   1142  CA  ASN   172     171.940 199.407 121.374  1.00                 C  
ATOM   1143  C   ASN   172     171.448 200.626 122.095  1.00                 C  
ATOM   1144  O   ASN   172     171.625 201.772 121.578  1.00                 O  
ATOM   1145  CB  ASN   172     170.761 198.869 120.560  1.00                 C  
ATOM   1146  CG  ASN   172     171.204 198.012 119.391  1.00                 C  
ATOM   1147  OD1 ASN   172     172.352 198.087 118.953  1.00                 O  
ATOM   1148  ND2 ASN   172     170.291 197.193 118.881  1.00                 N  
ATOM   1149  N   GLU   173     170.912 200.562 123.266  1.00                 N  
ATOM   1150  CA  GLU   173     170.455 201.686 124.056  1.00                 C  
ATOM   1151  C   GLU   173     171.464 202.573 124.582  1.00                 C  
ATOM   1152  O   GLU   173     171.186 203.773 124.640  1.00                 O  
ATOM   1153  CB  GLU   173     169.628 201.202 125.249  1.00                 C  
ATOM   1154  CD  GLU   173     167.519 200.079 126.069  1.00                 C  
ATOM   1155  CG  GLU   173     168.284 200.602 124.869  1.00                 C  
ATOM   1156  OE1 GLU   173     168.112 200.009 127.166  1.00                 O  
ATOM   1157  OE2 GLU   173     166.328 199.740 125.913  1.00                 O  
ATOM   1158  N   ILE   174     172.524 201.976 125.040  1.00                 N  
ATOM   1159  CA  ILE   174     173.673 202.505 125.645  1.00                 C  
ATOM   1160  C   ILE   174     174.310 203.250 124.542  1.00                 C  
ATOM   1161  O   ILE   174     174.815 204.365 124.694  1.00                 O  
ATOM   1162  CB  ILE   174     174.553 201.396 126.252  1.00                 C  
ATOM   1163  CD1 ILE   174     174.508 199.470 127.921  1.00                 C  
ATOM   1164  CG1 ILE   174     173.839 200.736 127.434  1.00                 C  
ATOM   1165  CG2 ILE   174     175.912 201.952 126.649  1.00                 C  
ATOM   1166  N   ALA   175     174.286 202.736 123.273  1.00                 N  
ATOM   1167  CA  ALA   175     174.789 203.380 122.047  1.00                 C  
ATOM   1168  C   ALA   175     174.015 204.568 121.651  1.00                 C  
ATOM   1169  O   ALA   175     174.696 205.530 121.356  1.00                 O  
ATOM   1170  CB  ALA   175     174.796 202.390 120.893  1.00                 C  
ATOM   1171  N   ALA   176     172.632 204.587 121.715  1.00                 N  
ATOM   1172  CA  ALA   176     171.938 205.824 121.470  1.00                 C  
ATOM   1173  C   ALA   176     172.367 207.011 122.363  1.00                 C  
ATOM   1174  O   ALA   176     172.421 208.151 121.984  1.00                 O  
ATOM   1175  CB  ALA   176     170.438 205.633 121.638  1.00                 C  
ATOM   1176  N   GLN   177     172.588 206.634 123.641  1.00                 N  
ATOM   1177  CA  GLN   177     172.920 207.513 124.698  1.00                 C  
ATOM   1178  C   GLN   177     174.254 208.251 124.456  1.00                 C  
ATOM   1179  O   GLN   177     174.282 209.520 124.522  1.00                 O  
ATOM   1180  CB  GLN   177     172.995 206.753 126.024  1.00                 C  
ATOM   1181  CD  GLN   177     173.384 206.841 128.518  1.00                 C  
ATOM   1182  CG  GLN   177     173.315 207.628 127.224  1.00                 C  
ATOM   1183  OE1 GLN   177     173.952 205.750 128.562  1.00                 O  
ATOM   1184  NE2 GLN   177     172.804 207.393 129.577  1.00                 N  
ATOM   1185  N   ILE   178     175.302 207.544 124.044  1.00                 N  
ATOM   1186  CA  ILE   178     176.622 208.172 123.739  1.00                 C  
ATOM   1187  C   ILE   178     176.544 209.081 122.572  1.00                 C  
ATOM   1188  O   ILE   178     176.957 210.244 122.660  1.00                 O  
ATOM   1189  CB  ILE   178     177.708 207.109 123.489  1.00                 C  
ATOM   1190  CD1 ILE   178     178.845 205.096 124.561  1.00                 C  
ATOM   1191  CG1 ILE   178     178.001 206.333 124.774  1.00                 C  
ATOM   1192  CG2 ILE   178     178.962 207.754 122.917  1.00                 C  
ATOM   1193  N   CYS   179     175.917 208.677 121.472  1.00                 N  
ATOM   1194  CA  CYS   179     175.703 209.525 120.293  1.00                 C  
ATOM   1195  C   CYS   179     174.979 210.782 120.566  1.00                 C  
ATOM   1196  O   CYS   179     175.421 211.833 120.093  1.00                 O  
ATOM   1197  CB  CYS   179     174.938 208.758 119.213  1.00                 C  
ATOM   1198  SG  CYS   179     174.651 209.694 117.693  1.00                 S  
ATOM   1199  N   ARG   180     173.790 210.729 121.243  1.00                 N  
ATOM   1200  CA  ARG   180     172.894 211.895 121.453  1.00                 C  
ATOM   1201  C   ARG   180     173.487 212.952 122.250  1.00                 C  
ATOM   1202  O   ARG   180     173.335 214.151 121.999  1.00                 O  
ATOM   1203  CB  ARG   180     171.589 211.455 122.119  1.00                 C  
ATOM   1204  CD  ARG   180     170.462 210.335 124.062  1.00                 C  
ATOM   1205  NE  ARG   180     170.606 209.830 125.425  1.00                 N  
ATOM   1206  CG  ARG   180     171.763 210.910 123.527  1.00                 C  
ATOM   1207  CZ  ARG   180     169.642 209.209 126.097  1.00                 C  
ATOM   1208  NH1 ARG   180     169.864 208.784 127.334  1.00                 N  
ATOM   1209  NH2 ARG   180     168.459 209.014 125.532  1.00                 N  
ATOM   1210  N   GLN   181     174.238 212.531 123.327  1.00                 N  
ATOM   1211  CA  GLN   181     174.732 213.396 124.349  1.00                 C  
ATOM   1212  C   GLN   181     176.095 214.054 123.957  1.00                 C  
ATOM   1213  O   GLN   181     176.403 215.158 124.410  1.00                 O  
ATOM   1214  CB  GLN   181     174.893 212.633 125.665  1.00                 C  
ATOM   1215  CD  GLN   181     172.563 213.129 126.505  1.00                 C  
ATOM   1216  CG  GLN   181     173.596 212.059 126.213  1.00                 C  
ATOM   1217  OE1 GLN   181     172.903 214.238 126.917  1.00                 O  
ATOM   1218  NE2 GLN   181     171.294 212.799 126.291  1.00                 N  
ATOM   1219  N   ALA   182     176.780 213.312 122.943  1.00                 N  
ATOM   1220  CA  ALA   182     177.978 213.774 122.295  1.00                 C  
ATOM   1221  C   ALA   182     177.600 214.836 121.342  1.00                 C  
ATOM   1222  O   ALA   182     176.587 214.772 120.667  1.00                 O  
ATOM   1223  CB  ALA   182     178.685 212.619 121.603  1.00                 C  
ATOM   1224  N   GLY   183     178.420 215.938 121.234  1.00                 N  
ATOM   1225  CA  GLY   183     178.297 217.138 120.365  1.00                 C  
ATOM   1226  C   GLY   183     177.297 218.114 121.010  1.00                 C  
ATOM   1227  O   GLY   183     176.935 219.121 120.423  1.00                 O  
ATOM   1228  N   LEU   184     176.710 217.851 122.186  1.00                 N  
ATOM   1229  CA  LEU   184     175.963 218.818 122.952  1.00                 C  
ATOM   1230  C   LEU   184     176.882 219.282 124.046  1.00                 C  
ATOM   1231  O   LEU   184     176.680 220.309 124.626  1.00                 O  
ATOM   1232  CB  LEU   184     174.672 218.195 123.488  1.00                 C  
ATOM   1233  CG  LEU   184     173.674 217.697 122.441  1.00                 C  
ATOM   1234  CD1 LEU   184     172.482 217.030 123.110  1.00                 C  
ATOM   1235  CD2 LEU   184     173.211 218.840 121.552  1.00                 C  
ATOM   1236  N   VAL   185     177.958 218.530 124.249  1.00                 N  
ATOM   1237  CA  VAL   185     179.045 218.775 125.139  1.00                 C  
ATOM   1238  C   VAL   185     179.874 219.902 124.601  1.00                 C  
ATOM   1239  O   VAL   185     180.476 220.620 125.349  1.00                 O  
ATOM   1240  CB  VAL   185     179.902 217.512 125.344  1.00                 C  
ATOM   1241  CG1 VAL   185     179.066 216.393 125.947  1.00                 C  
ATOM   1242  CG2 VAL   185     180.522 217.069 124.028  1.00                 C  
ATOM   1243  N   LYS   186     179.969 219.979 123.268  1.00                 N  
ATOM   1244  CA  LYS   186     180.706 220.957 122.497  1.00                 C  
ATOM   1245  C   LYS   186     180.240 222.374 122.737  1.00                 C  
ATOM   1246  O   LYS   186     181.092 223.263 122.863  1.00                 O  
ATOM   1247  CB  LYS   186     180.607 220.646 121.002  1.00                 C  
ATOM   1248  CD  LYS   186     182.851 219.558 120.720  1.00                 C  
ATOM   1249  CE  LYS   186     183.595 218.343 120.192  1.00                 C  
ATOM   1250  CG  LYS   186     181.347 219.388 120.579  1.00                 C  
ATOM   1251  NZ  LYS   186     185.068 218.472 120.373  1.00                 N  
ATOM   1252  N   ARG   187     178.960 222.684 122.864  1.00                 N  
ATOM   1253  CA  ARG   187     178.518 224.049 123.336  1.00                 C  
ATOM   1254  C   ARG   187     178.880 224.245 124.749  1.00                 C  
ATOM   1255  O   ARG   187     179.169 225.442 125.033  1.00                 O  
ATOM   1256  CB  ARG   187     177.010 224.221 123.141  1.00                 C  
ATOM   1257  CD  ARG   187     175.064 224.375 121.564  1.00                 C  
ATOM   1258  NE  ARG   187     174.409 223.151 122.019  1.00                 N  
ATOM   1259  CG  ARG   187     176.576 224.290 121.686  1.00                 C  
ATOM   1260  CZ  ARG   187     173.093 223.011 122.148  1.00                 C  
ATOM   1261  NH1 ARG   187     172.587 221.860 122.569  1.00                 N  
ATOM   1262  NH2 ARG   187     172.287 224.022 121.856  1.00                 N  
ATOM   1263  N   LEU   188     179.184 225.421 125.150  1.00                 N  
ATOM   1264  CA  LEU   188     179.661 225.660 126.504  1.00                 C  
ATOM   1265  C   LEU   188     178.711 225.360 127.660  1.00                 C  
ATOM   1266  O   LEU   188     177.482 225.324 127.556  1.00                 O  
ATOM   1267  CB  LEU   188     180.093 227.118 126.670  1.00                 C  
ATOM   1268  CG  LEU   188     181.526 227.453 126.253  1.00                 C  
ATOM   1269  CD1 LEU   188     181.749 227.125 124.785  1.00                 C  
ATOM   1270  CD2 LEU   188     181.836 228.918 126.521  1.00                 C  
ATOM   1271  N   GLU   189     179.382 225.139 128.809  1.00                 N  
ATOM   1272  CA  GLU   189     178.703 225.291 130.097  1.00                 C  
ATOM   1273  C   GLU   189     178.983 226.808 130.271  1.00                 C  
ATOM   1274  O   GLU   189     180.087 227.210 130.649  1.00                 O  
ATOM   1275  CB  GLU   189     179.305 224.342 131.135  1.00                 C  
ATOM   1276  CD  GLU   189     179.230 223.423 133.487  1.00                 C  
ATOM   1277  CG  GLU   189     178.610 224.379 132.487  1.00                 C  
ATOM   1278  OE1 GLU   189     180.100 222.623 133.084  1.00                 O  
ATOM   1279  OE2 GLU   189     178.846 223.475 134.674  1.00                 O  
ATOM   1280  N   LYS   190     177.993 227.665 129.999  1.00                 N  
ATOM   1281  CA  LYS   190     178.240 229.114 129.985  1.00                 C  
ATOM   1282  C   LYS   190     178.633 229.700 131.329  1.00                 C  
ATOM   1283  O   LYS   190     179.162 230.812 131.404  1.00                 O  
ATOM   1284  CB  LYS   190     177.005 229.863 129.480  1.00                 C  
ATOM   1285  CD  LYS   190     175.472 230.418 127.572  1.00                 C  
ATOM   1286  CE  LYS   190     175.194 230.228 126.090  1.00                 C  
ATOM   1287  CG  LYS   190     176.713 229.653 128.003  1.00                 C  
ATOM   1288  NZ  LYS   190     173.959 230.941 125.660  1.00                 N  
ATOM   1289  N   THR   191     178.391 228.980 132.433  1.00                 N  
ATOM   1290  CA  THR   191     178.777 229.434 133.762  1.00                 C  
ATOM   1291  C   THR   191     180.255 229.237 134.035  1.00                 C  
ATOM   1292  O   THR   191     180.794 229.763 135.013  1.00                 O  
ATOM   1293  CB  THR   191     177.974 228.713 134.860  1.00                 C  
ATOM   1294  OG1 THR   191     178.219 227.303 134.788  1.00                 O  
ATOM   1295  CG2 THR   191     176.484 228.957 134.678  1.00                 C  
ATOM   1296  N   VAL   192     180.960 228.478 133.190  1.00                 N  
ATOM   1297  CA  VAL   192     182.424 228.375 133.207  1.00                 C  
ATOM   1298  C   VAL   192     182.862 228.696 131.781  1.00                 C  
ATOM   1299  O   VAL   192     183.286 227.831 131.009  1.00                 O  
ATOM   1300  CB  VAL   192     182.887 226.984 133.680  1.00                 C  
ATOM   1301  CG1 VAL   192     182.547 226.781 135.149  1.00                 C  
ATOM   1302  CG2 VAL   192     182.255 225.894 132.828  1.00                 C  
ATOM   1303  N   ASP   193     182.753 229.980 131.428  1.00                 N  
ATOM   1304  CA  ASP   193     183.051 230.391 130.056  1.00                 C  
ATOM   1305  C   ASP   193     184.513 230.292 129.701  1.00                 C  
ATOM   1306  O   ASP   193     184.864 230.033 128.547  1.00                 O  
ATOM   1307  CB  ASP   193     182.582 231.827 129.813  1.00                 C  
ATOM   1308  CG  ASP   193     181.072 231.945 129.753  1.00                 C  
ATOM   1309  OD1 ASP   193     180.400 230.900 129.624  1.00                 O  
ATOM   1310  OD2 ASP   193     180.561 233.082 129.836  1.00                 O  
ATOM   1311  N   LEU   194     185.422 230.491 130.663  1.00                 N  
ATOM   1312  CA  LEU   194     186.850 230.435 130.319  1.00                 C  
ATOM   1313  C   LEU   194     187.224 228.991 130.001  1.00                 C  
ATOM   1314  O   LEU   194     187.830 228.691 128.969  1.00                 O  
ATOM   1315  CB  LEU   194     187.699 230.990 131.465  1.00                 C  
ATOM   1316  CG  LEU   194     189.214 230.980 131.251  1.00                 C  
ATOM   1317  CD1 LEU   194     189.592 231.821 130.041  1.00                 C  
ATOM   1318  CD2 LEU   194     189.935 231.485 132.492  1.00                 C  
ATOM   1319  N   LEU   195     186.864 228.064 130.897  1.00                 N  
ATOM   1320  CA  LEU   195     187.062 226.640 130.632  1.00                 C  
ATOM   1321  C   LEU   195     186.465 226.175 129.318  1.00                 C  
ATOM   1322  O   LEU   195     187.119 225.509 128.511  1.00                 O  
ATOM   1323  CB  LEU   195     186.470 225.797 131.764  1.00                 C  
ATOM   1324  CG  LEU   195     187.192 225.869 133.111  1.00                 C  
ATOM   1325  CD1 LEU   195     186.398 225.142 134.185  1.00                 C  
ATOM   1326  CD2 LEU   195     188.593 225.287 133.003  1.00                 C  
ATOM   1327  N   GLU   196     185.175 226.527 129.073  1.00                 N  
ATOM   1328  CA  GLU   196     184.529 226.045 127.838  1.00                 C  
ATOM   1329  C   GLU   196     185.253 226.558 126.601  1.00                 C  
ATOM   1330  O   GLU   196     185.410 225.839 125.611  1.00                 O  
ATOM   1331  CB  GLU   196     183.060 226.472 127.800  1.00                 C  
ATOM   1332  CD  GLU   196     182.080 224.272 128.562  1.00                 C  
ATOM   1333  CG  GLU   196     182.181 225.763 128.818  1.00                 C  
ATOM   1334  OE1 GLU   196     181.756 223.886 127.419  1.00                 O  
ATOM   1335  OE2 GLU   196     182.325 223.490 129.504  1.00                 O  
ATOM   1336  N   ASP   197     185.644 227.773 126.608  1.00                 N  
ATOM   1337  CA  ASP   197     186.429 228.312 125.474  1.00                 C  
ATOM   1338  C   ASP   197     187.546 227.332 125.269  1.00                 C  
ATOM   1339  O   ASP   197     188.686 227.760 125.169  1.00                 O  
ATOM   1340  CB  ASP   197     186.918 229.728 125.786  1.00                 C  
ATOM   1341  CG  ASP   197     185.790 230.740 125.819  1.00                 C  
ATOM   1342  OD1 ASP   197     184.687 230.416 125.333  1.00                 O  
ATOM   1343  OD2 ASP   197     186.010 231.858 126.332  1.00                 O  
ATOM   1344  N   HIS   198     187.133 226.077 124.987  1.00                 N  
ATOM   1345  CA  HIS   198     187.923 225.057 124.463  1.00                 C  
ATOM   1346  C   HIS   198     187.598 224.688 123.049  1.00                 C  
ATOM   1347  O   HIS   198     188.459 224.050 122.424  1.00                 O  
ATOM   1348  CB  HIS   198     187.814 223.798 125.325  1.00                 C  
ATOM   1349  CG  HIS   198     186.429 223.233 125.396  1.00                 C  
ATOM   1350  ND1 HIS   198     185.534 223.580 126.385  1.00                 N  
ATOM   1351  CE1 HIS   198     184.382 222.914 126.185  1.00                 C  
ATOM   1352  CD2 HIS   198     185.651 222.289 124.607  1.00                 C  
ATOM   1353  NE2 HIS   198     184.445 222.138 125.121  1.00                 N  
ATOM   1354  N   GLY   199     186.489 225.102 122.543  1.00                 N  
ATOM   1355  CA  GLY   199     186.076 224.801 121.218  1.00                 C  
ATOM   1356  C   GLY   199     185.452 226.053 120.628  1.00                 C  
ATOM   1357  O   GLY   199     184.982 226.921 121.373  1.00                 O  
ATOM   1358  N   GLU   200     185.479 226.118 119.234  1.00                 N  
ATOM   1359  CA  GLU   200     184.853 227.177 118.537  1.00                 C  
ATOM   1360  C   GLU   200     184.313 226.702 117.193  1.00                 C  
ATOM   1361  O   GLU   200     183.582 227.406 116.500  1.00                 O  
ATOM   1362  CB  GLU   200     185.831 228.336 118.332  1.00                 C  
ATOM   1363  CD  GLU   200     187.249 230.144 119.380  1.00                 C  
ATOM   1364  CG  GLU   200     186.274 229.009 119.621  1.00                 C  
ATOM   1365  OE1 GLU   200     187.628 230.364 118.210  1.00                 O  
ATOM   1366  OE2 GLU   200     187.634 230.815 120.361  1.00                 O  
ATOM   1367  N   ASP   201     184.601 225.433 116.829  1.00                 N  
ATOM   1368  CA  ASP   201     184.322 224.762 115.639  1.00                 C  
ATOM   1369  C   ASP   201     183.141 223.921 115.726  1.00                 C  
ATOM   1370  O   ASP   201     182.954 223.310 116.743  1.00                 O  
ATOM   1371  CB  ASP   201     185.516 223.905 115.215  1.00                 C  
ATOM   1372  CG  ASP   201     186.714 224.737 114.803  1.00                 C  
ATOM   1373  OD1 ASP   201     186.527 225.930 114.482  1.00                 O  
ATOM   1374  OD2 ASP   201     187.840 224.197 114.801  1.00                 O  
ATOM   1375  N   ASN   202     182.389 223.874 114.587  1.00                 N  
ATOM   1376  CA  ASN   202     181.110 223.225 114.253  1.00                 C  
ATOM   1377  C   ASN   202     181.380 221.731 114.289  1.00                 C  
ATOM   1378  O   ASN   202     182.385 221.269 113.783  1.00                 O  
ATOM   1379  CB  ASN   202     180.597 223.718 112.898  1.00                 C  
ATOM   1380  CG  ASN   202     180.182 225.176 112.928  1.00                 C  
ATOM   1381  OD1 ASN   202     179.890 225.727 113.989  1.00                 O  
ATOM   1382  ND2 ASN   202     180.156 225.806 111.759  1.00                 N  
ATOM   1383  N   PHE   203     180.452 220.927 114.972  1.00                 N  
ATOM   1384  CA  PHE   203     180.633 219.489 115.293  1.00                 C  
ATOM   1385  C   PHE   203     179.506 218.937 114.613  1.00                 C  
ATOM   1386  O   PHE   203     178.382 219.454 114.516  1.00                 O  
ATOM   1387  CB  PHE   203     180.663 219.278 116.808  1.00                 C  
ATOM   1388  CG  PHE   203     180.837 217.843 117.217  1.00                 C  
ATOM   1389  CZ  PHE   203     181.151 215.187 117.974  1.00                 C  
ATOM   1390  CD1 PHE   203     182.089 217.254 117.214  1.00                 C  
ATOM   1391  CE1 PHE   203     182.249 215.934 117.590  1.00                 C  
ATOM   1392  CD2 PHE   203     179.748 217.082 117.604  1.00                 C  
ATOM   1393  CE2 PHE   203     179.908 215.762 117.980  1.00                 C  
ATOM   1394  N   ALA   204     179.794 217.765 114.052  1.00                 N  
ATOM   1395  CA  ALA   204     178.823 216.989 113.285  1.00                 C  
ATOM   1396  C   ALA   204     179.080 215.606 113.766  1.00                 C  
ATOM   1397  O   ALA   204     180.079 215.184 114.399  1.00                 O  
ATOM   1398  CB  ALA   204     179.038 217.196 111.794  1.00                 C  
ATOM   1399  N   ILE   205     178.010 214.827 113.575  1.00                 N  
ATOM   1400  CA  ILE   205     177.976 213.478 114.031  1.00                 C  
ATOM   1401  C   ILE   205     177.519 212.523 112.887  1.00                 C  
ATOM   1402  O   ILE   205     176.577 212.933 112.179  1.00                 O  
ATOM   1403  CB  ILE   205     177.054 213.319 115.254  1.00                 C  
ATOM   1404  CD1 ILE   205     176.577 214.265 117.573  1.00                 C  
ATOM   1405  CG1 ILE   205     177.539 214.200 116.406  1.00                 C  
ATOM   1406  CG2 ILE   205     176.957 211.856 115.661  1.00                 C  
ATOM   1407  N   VAL   206     178.158 211.394 112.615  1.00                 N  
ATOM   1408  CA  VAL   206     177.793 210.437 111.599  1.00                 C  
ATOM   1409  C   VAL   206     177.381 209.166 112.275  1.00                 C  
ATOM   1410  O   VAL   206     178.067 208.551 113.015  1.00                 O  
ATOM   1411  CB  VAL   206     178.949 210.195 110.610  1.00                 C  
ATOM   1412  CG1 VAL   206     178.560 209.142 109.584  1.00                 C  
ATOM   1413  CG2 VAL   206     179.343 211.494 109.923  1.00                 C  
ATOM   1414  N   PHE   207     176.182 208.680 111.978  1.00                 N  
ATOM   1415  CA  PHE   207     175.668 207.516 112.603  1.00                 C  
ATOM   1416  C   PHE   207     175.406 206.353 111.667  1.00                 C  
ATOM   1417  O   PHE   207     174.795 206.614 110.638  1.00                 O  
ATOM   1418  CB  PHE   207     174.365 207.834 113.339  1.00                 C  
ATOM   1419  CG  PHE   207     173.757 206.650 114.034  1.00                 C  
ATOM   1420  CZ  PHE   207     172.627 204.457 115.316  1.00                 C  
ATOM   1421  CD1 PHE   207     174.247 206.218 115.254  1.00                 C  
ATOM   1422  CE1 PHE   207     173.688 205.128 115.894  1.00                 C  
ATOM   1423  CD2 PHE   207     172.694 205.967 113.469  1.00                 C  
ATOM   1424  CE2 PHE   207     172.135 204.878 114.108  1.00                 C  
ATOM   1425  N   ALA   208     175.860 205.153 111.980  1.00                 N  
ATOM   1426  CA  ALA   208     175.689 203.972 111.127  1.00                 C  
ATOM   1427  C   ALA   208     175.144 202.944 111.988  1.00                 C  
ATOM   1428  O   ALA   208     175.631 202.726 113.091  1.00                 O  
ATOM   1429  CB  ALA   208     177.015 203.577 110.496  1.00                 C  
ATOM   1430  N   ALA   209     174.054 202.377 111.549  1.00                 N  
ATOM   1431  CA  ALA   209     173.286 201.356 112.220  1.00                 C  
ATOM   1432  C   ALA   209     173.380 200.210 111.320  1.00                 C  
ATOM   1433  O   ALA   209     173.182 200.429 110.097  1.00                 O  
ATOM   1434  CB  ALA   209     171.864 201.837 112.465  1.00                 C  
ATOM   1435  N   MET   210     173.792 199.017 111.738  1.00                 N  
ATOM   1436  CA  MET   210     174.051 197.919 110.829  1.00                 C  
ATOM   1437  C   MET   210     173.324 196.848 111.478  1.00                 C  
ATOM   1438  O   MET   210     173.456 196.659 112.691  1.00                 O  
ATOM   1439  CB  MET   210     175.557 197.691 110.679  1.00                 C  
ATOM   1440  SD  MET   210     178.084 198.596 109.995  1.00                 S  
ATOM   1441  CE  MET   210     178.521 198.891 111.706  1.00                 C  
ATOM   1442  CG  MET   210     176.301 198.857 110.048  1.00                 C  
ATOM   1443  N   GLY   211     172.496 196.119 110.680  1.00                 N  
ATOM   1444  CA  GLY   211     171.748 194.994 111.142  1.00                 C  
ATOM   1445  C   GLY   211     170.713 195.254 112.189  1.00                 C  
ATOM   1446  O   GLY   211     170.541 194.371 112.985  1.00                 O  
ATOM   1447  N   VAL   212     170.066 196.466 112.067  1.00                 N  
ATOM   1448  CA  VAL   212     169.150 196.980 113.060  1.00                 C  
ATOM   1449  C   VAL   212     167.701 196.465 112.780  1.00                 C  
ATOM   1450  O   VAL   212     167.331 196.132 111.634  1.00                 O  
ATOM   1451  CB  VAL   212     169.169 198.519 113.102  1.00                 C  
ATOM   1452  CG1 VAL   212     170.554 199.025 113.475  1.00                 C  
ATOM   1453  CG2 VAL   212     168.730 199.094 111.764  1.00                 C  
ATOM   1454  N   ASN   213     166.895 196.409 113.809  1.00                 N  
ATOM   1455  CA  ASN   213     165.553 196.041 113.811  1.00                 C  
ATOM   1456  C   ASN   213     164.883 197.303 113.555  1.00                 C  
ATOM   1457  O   ASN   213     165.436 198.381 113.771  1.00                 O  
ATOM   1458  CB  ASN   213     165.185 195.365 115.133  1.00                 C  
ATOM   1459  CG  ASN   213     165.859 194.018 115.306  1.00                 C  
ATOM   1460  OD1 ASN   213     165.853 193.189 114.396  1.00                 O  
ATOM   1461  ND2 ASN   213     166.443 193.796 116.478  1.00                 N  
ATOM   1462  N   MET   214     163.640 197.274 113.074  1.00                 N  
ATOM   1463  CA  MET   214     162.873 198.439 112.732  1.00                 C  
ATOM   1464  C   MET   214     162.601 199.289 113.891  1.00                 C  
ATOM   1465  O   MET   214     162.709 200.491 113.856  1.00                 O  
ATOM   1466  CB  MET   214     161.550 198.036 112.077  1.00                 C  
ATOM   1467  SD  MET   214     159.075 198.692 111.018  1.00                 S  
ATOM   1468  CE  MET   214     158.267 198.074 112.492  1.00                 C  
ATOM   1469  CG  MET   214     160.665 199.211 111.694  1.00                 C  
ATOM   1470  N   GLU   215     162.178 198.572 115.021  1.00                 N  
ATOM   1471  CA  GLU   215     161.769 199.142 116.305  1.00                 C  
ATOM   1472  C   GLU   215     162.959 199.838 116.989  1.00                 C  
ATOM   1473  O   GLU   215     162.783 201.027 117.424  1.00                 O  
ATOM   1474  CB  GLU   215     161.192 198.055 117.214  1.00                 C  
ATOM   1475  CD  GLU   215     159.343 196.388 117.640  1.00                 C  
ATOM   1476  CG  GLU   215     159.854 197.504 116.750  1.00                 C  
ATOM   1477  OE1 GLU   215     160.113 195.916 118.502  1.00                 O  
ATOM   1478  OE2 GLU   215     158.171 195.987 117.477  1.00                 O  
ATOM   1479  N   THR   216     164.161 199.212 116.950  1.00                 N  
ATOM   1480  CA  THR   216     165.388 199.754 117.477  1.00                 C  
ATOM   1481  C   THR   216     165.824 200.934 116.725  1.00                 C  
ATOM   1482  O   THR   216     166.423 201.867 117.303  1.00                 O  
ATOM   1483  CB  THR   216     166.517 198.706 117.470  1.00                 C  
ATOM   1484  OG1 THR   216     166.147 197.595 118.296  1.00                 O  
ATOM   1485  CG2 THR   216     167.805 199.307 118.011  1.00                 C  
ATOM   1486  N   ALA   217     165.616 200.890 115.384  1.00                 N  
ATOM   1487  CA  ALA   217     166.018 201.898 114.461  1.00                 C  
ATOM   1488  C   ALA   217     165.275 203.243 114.679  1.00                 C  
ATOM   1489  O   ALA   217     165.962 204.247 114.769  1.00                 O  
ATOM   1490  CB  ALA   217     165.794 201.428 113.032  1.00                 C  
ATOM   1491  N   GLN   218     163.929 203.088 114.853  1.00                 N  
ATOM   1492  CA  GLN   218     163.029 204.221 115.056  1.00                 C  
ATOM   1493  C   GLN   218     163.406 204.839 116.405  1.00                 C  
ATOM   1494  O   GLN   218     163.327 206.051 116.502  1.00                 O  
ATOM   1495  CB  GLN   218     161.570 203.762 115.009  1.00                 C  
ATOM   1496  CD  GLN   218     159.681 202.795 113.639  1.00                 C  
ATOM   1497  CG  GLN   218     161.104 203.318 113.632  1.00                 C  
ATOM   1498  OE1 GLN   218     158.844 203.258 114.414  1.00                 O  
ATOM   1499  NE2 GLN   218     159.403 201.827 112.774  1.00                 N  
ATOM   1500  N   PHE   219     163.820 204.080 117.468  1.00                 N  
ATOM   1501  CA  PHE   219     164.133 204.496 118.804  1.00                 C  
ATOM   1502  C   PHE   219     165.211 205.522 118.744  1.00                 C  
ATOM   1503  O   PHE   219     165.083 206.526 119.399  1.00                 O  
ATOM   1504  CB  PHE   219     164.552 203.295 119.655  1.00                 C  
ATOM   1505  CG  PHE   219     164.884 203.647 121.077  1.00                 C  
ATOM   1506  CZ  PHE   219     165.505 204.296 123.707  1.00                 C  
ATOM   1507  CD1 PHE   219     163.880 203.863 122.004  1.00                 C  
ATOM   1508  CE1 PHE   219     164.185 204.187 123.312  1.00                 C  
ATOM   1509  CD2 PHE   219     166.200 203.760 121.488  1.00                 C  
ATOM   1510  CE2 PHE   219     166.506 204.083 122.796  1.00                 C  
ATOM   1511  N   PHE   220     166.278 205.279 117.885  1.00                 N  
ATOM   1512  CA  PHE   220     167.398 206.233 117.770  1.00                 C  
ATOM   1513  C   PHE   220     167.015 207.537 117.129  1.00                 C  
ATOM   1514  O   PHE   220     167.502 208.581 117.433  1.00                 O  
ATOM   1515  CB  PHE   220     168.549 205.614 116.974  1.00                 C  
ATOM   1516  CG  PHE   220     169.313 204.565 117.730  1.00                 C  
ATOM   1517  CZ  PHE   220     170.729 202.620 119.122  1.00                 C  
ATOM   1518  CD1 PHE   220     169.214 204.473 119.107  1.00                 C  
ATOM   1519  CE1 PHE   220     169.917 203.507 119.802  1.00                 C  
ATOM   1520  CD2 PHE   220     170.131 203.670 117.063  1.00                 C  
ATOM   1521  CE2 PHE   220     170.834 202.704 117.759  1.00                 C  
ATOM   1522  N   LYS   221     166.102 207.444 116.097  1.00                 N  
ATOM   1523  CA  LYS   221     165.719 208.577 115.298  1.00                 C  
ATOM   1524  C   LYS   221     164.927 209.566 116.151  1.00                 C  
ATOM   1525  O   LYS   221     165.155 210.755 116.107  1.00                 O  
ATOM   1526  CB  LYS   221     164.900 208.126 114.087  1.00                 C  
ATOM   1527  CD  LYS   221     163.795 208.725 111.915  1.00                 C  
ATOM   1528  CE  LYS   221     163.401 209.855 110.977  1.00                 C  
ATOM   1529  CG  LYS   221     164.506 209.256 113.149  1.00                 C  
ATOM   1530  NZ  LYS   221     162.703 209.350 109.762  1.00                 N  
ATOM   1531  N   ARG   222     163.955 208.950 117.015  1.00                 N  
ATOM   1532  CA  ARG   222     163.084 209.682 117.881  1.00                 C  
ATOM   1533  C   ARG   222     163.964 210.322 118.992  1.00                 C  
ATOM   1534  O   ARG   222     163.735 211.456 119.298  1.00                 O  
ATOM   1535  CB  ARG   222     162.007 208.762 118.459  1.00                 C  
ATOM   1536  CD  ARG   222     159.784 207.646 118.125  1.00                 C  
ATOM   1537  NE  ARG   222     160.162 206.430 118.842  1.00                 N  
ATOM   1538  CG  ARG   222     160.976 208.298 117.443  1.00                 C  
ATOM   1539  CZ  ARG   222     160.206 205.221 118.291  1.00                 C  
ATOM   1540  NH1 ARG   222     160.561 204.173 119.022  1.00                 N  
ATOM   1541  NH2 ARG   222     159.896 205.064 117.012  1.00                 N  
ATOM   1542  N   ASP   223     164.969 209.655 119.594  1.00                 N  
ATOM   1543  CA  ASP   223     165.871 210.192 120.641  1.00                 C  
ATOM   1544  C   ASP   223     166.694 211.408 120.150  1.00                 C  
ATOM   1545  O   ASP   223     166.710 212.431 120.860  1.00                 O  
ATOM   1546  CB  ASP   223     166.825 209.103 121.136  1.00                 C  
ATOM   1547  CG  ASP   223     166.125 208.054 121.978  1.00                 C  
ATOM   1548  OD1 ASP   223     164.976 208.302 122.401  1.00                 O  
ATOM   1549  OD2 ASP   223     166.725 206.984 122.213  1.00                 O  
ATOM   1550  N   PHE   224     167.338 211.351 119.030  1.00                 N  
ATOM   1551  CA  PHE   224     168.064 212.429 118.461  1.00                 C  
ATOM   1552  C   PHE   224     167.204 213.615 118.138  1.00                 C  
ATOM   1553  O   PHE   224     167.646 214.751 118.392  1.00                 O  
ATOM   1554  CB  PHE   224     168.785 211.977 117.190  1.00                 C  
ATOM   1555  CG  PHE   224     169.981 211.106 117.448  1.00                 C  
ATOM   1556  CZ  PHE   224     172.195 209.493 117.920  1.00                 C  
ATOM   1557  CD1 PHE   224     170.542 211.033 118.711  1.00                 C  
ATOM   1558  CE1 PHE   224     171.643 210.232 118.949  1.00                 C  
ATOM   1559  CD2 PHE   224     170.546 210.360 116.429  1.00                 C  
ATOM   1560  CE2 PHE   224     171.646 209.559 116.667  1.00                 C  
ATOM   1561  N   GLU   225     165.945 213.360 117.795  1.00                 N  
ATOM   1562  CA  GLU   225     164.948 214.328 117.515  1.00                 C  
ATOM   1563  C   GLU   225     164.551 215.106 118.728  1.00                 C  
ATOM   1564  O   GLU   225     164.309 216.329 118.646  1.00                 O  
ATOM   1565  CB  GLU   225     163.709 213.662 116.912  1.00                 C  
ATOM   1566  CD  GLU   225     161.453 213.954 115.814  1.00                 C  
ATOM   1567  CG  GLU   225     162.618 214.638 116.501  1.00                 C  
ATOM   1568  OE1 GLU   225     161.486 212.712 115.684  1.00                 O  
ATOM   1569  OE2 GLU   225     160.507 214.659 115.406  1.00                 O  
ATOM   1570  N   GLU   226     164.522 214.477 119.962  1.00                 N  
ATOM   1571  CA  GLU   226     164.174 215.185 121.167  1.00                 C  
ATOM   1572  C   GLU   226     165.238 216.243 121.533  1.00                 C  
ATOM   1573  O   GLU   226     164.920 217.304 122.095  1.00                 O  
ATOM   1574  CB  GLU   226     163.994 214.207 122.330  1.00                 C  
ATOM   1575  CD  GLU   226     162.659 212.318 123.343  1.00                 C  
ATOM   1576  CG  GLU   226     162.771 213.313 122.205  1.00                 C  
ATOM   1577  OE1 GLU   226     163.627 212.194 124.122  1.00                 O  
ATOM   1578  OE2 GLU   226     161.602 211.661 123.456  1.00                 O  
ATOM   1579  N   ASN   227     166.531 215.835 121.421  1.00                 N  
ATOM   1580  CA  ASN   227     167.638 216.468 122.003  1.00                 C  
ATOM   1581  C   ASN   227     167.954 217.721 121.284  1.00                 C  
ATOM   1582  O   ASN   227     168.434 218.724 121.826  1.00                 O  
ATOM   1583  CB  ASN   227     168.845 215.527 122.021  1.00                 C  
ATOM   1584  CG  ASN   227     168.710 214.426 123.055  1.00                 C  
ATOM   1585  OD1 ASN   227     167.956 214.556 124.019  1.00                 O  
ATOM   1586  ND2 ASN   227     169.442 213.337 122.856  1.00                 N  
ATOM   1587  N   GLY   228     167.629 217.662 119.948  1.00                 N  
ATOM   1588  CA  GLY   228     167.907 218.657 118.912  1.00                 C  
ATOM   1589  C   GLY   228     169.277 218.266 118.389  1.00                 C  
ATOM   1590  O   GLY   228     170.090 219.135 118.224  1.00                 O  
ATOM   1591  N   SER   229     169.553 217.007 118.183  1.00                 N  
ATOM   1592  CA  SER   229     170.774 216.433 117.692  1.00                 C  
ATOM   1593  C   SER   229     170.537 215.837 116.327  1.00                 C  
ATOM   1594  O   SER   229     171.471 215.423 115.598  1.00                 O  
ATOM   1595  CB  SER   229     171.299 215.377 118.666  1.00                 C  
ATOM   1596  OG  SER   229     170.395 214.292 118.779  1.00                 O  
ATOM   1597  N   MET   230     169.233 215.718 115.952  1.00                 N  
ATOM   1598  CA  MET   230     168.886 215.111 114.656  1.00                 C  
ATOM   1599  C   MET   230     169.410 215.934 113.505  1.00                 C  
ATOM   1600  O   MET   230     170.061 215.362 112.649  1.00                 O  
ATOM   1601  CB  MET   230     167.370 214.945 114.531  1.00                 C  
ATOM   1602  SD  MET   230     165.129 214.147 113.110  1.00                 S  
ATOM   1603  CE  MET   230     164.630 215.856 112.917  1.00                 C  
ATOM   1604  CG  MET   230     166.920 214.325 113.218  1.00                 C  
ATOM   1605  N   GLU   231     169.319 217.244 113.591  1.00                 N  
ATOM   1606  CA  GLU   231     169.840 218.151 112.579  1.00                 C  
ATOM   1607  C   GLU   231     171.300 218.029 112.440  1.00                 C  
ATOM   1608  O   GLU   231     171.861 218.231 111.352  1.00                 O  
ATOM   1609  CB  GLU   231     169.471 219.597 112.915  1.00                 C  
ATOM   1610  CD  GLU   231     167.655 221.337 113.158  1.00                 C  
ATOM   1611  CG  GLU   231     167.990 219.909 112.773  1.00                 C  
ATOM   1612  OE1 GLU   231     168.460 221.961 113.881  1.00                 O  
ATOM   1613  OE2 GLU   231     166.589 221.831 112.736  1.00                 O  
ATOM   1614  N   ARG   232     172.013 217.704 113.511  1.00                 N  
ATOM   1615  CA  ARG   232     173.450 217.588 113.578  1.00                 C  
ATOM   1616  C   ARG   232     174.020 216.278 113.106  1.00                 C  
ATOM   1617  O   ARG   232     175.191 216.151 112.900  1.00                 O  
ATOM   1618  CB  ARG   232     173.940 217.817 115.009  1.00                 C  
ATOM   1619  CD  ARG   232     174.275 219.400 116.928  1.00                 C  
ATOM   1620  NE  ARG   232     174.039 220.744 117.450  1.00                 N  
ATOM   1621  CG  ARG   232     173.744 219.237 115.513  1.00                 C  
ATOM   1622  CZ  ARG   232     174.860 221.772 117.263  1.00                 C  
ATOM   1623  NH1 ARG   232     174.563 222.959 117.776  1.00                 N  
ATOM   1624  NH2 ARG   232     175.975 221.612 116.564  1.00                 N  
ATOM   1625  N   VAL   233     173.154 215.233 112.932  1.00                 N  
ATOM   1626  CA  VAL   233     173.588 213.910 112.562  1.00                 C  
ATOM   1627  C   VAL   233     172.969 213.518 111.266  1.00                 C  
ATOM   1628  O   VAL   233     171.919 214.052 110.888  1.00                 O  
ATOM   1629  CB  VAL   233     173.249 212.879 113.654  1.00                 C  
ATOM   1630  CG1 VAL   233     173.950 213.232 114.957  1.00                 C  
ATOM   1631  CG2 VAL   233     171.744 212.797 113.860  1.00                 C  
ATOM   1632  N   THR   234     173.525 212.560 110.515  1.00                 N  
ATOM   1633  CA  THR   234     173.005 211.828 109.369  1.00                 C  
ATOM   1634  C   THR   234     173.042 210.392 109.935  1.00                 C  
ATOM   1635  O   THR   234     173.876 210.021 110.697  1.00                 O  
ATOM   1636  CB  THR   234     173.864 212.063 108.112  1.00                 C  
ATOM   1637  OG1 THR   234     173.868 213.458 107.786  1.00                 O  
ATOM   1638  CG2 THR   234     173.301 211.288 106.930  1.00                 C  
ATOM   1639  N   LEU   235     171.989 209.612 109.539  1.00                 N  
ATOM   1640  CA  LEU   235     171.836 208.294 110.045  1.00                 C  
ATOM   1641  C   LEU   235     171.833 207.440 108.825  1.00                 C  
ATOM   1642  O   LEU   235     171.007 207.742 107.990  1.00                 O  
ATOM   1643  CB  LEU   235     170.558 208.185 110.879  1.00                 C  
ATOM   1644  CG  LEU   235     170.592 208.842 112.261  1.00                 C  
ATOM   1645  CD1 LEU   235     170.487 210.355 112.140  1.00                 C  
ATOM   1646  CD2 LEU   235     169.475 208.303 113.140  1.00                 C  
ATOM   1647  N   PHE   236     172.606 206.315 108.815  1.00                 N  
ATOM   1648  CA  PHE   236     172.446 205.284 107.817  1.00                 C  
ATOM   1649  C   PHE   236     171.897 204.026 108.454  1.00                 C  
ATOM   1650  O   PHE   236     172.401 203.581 109.485  1.00                 O  
ATOM   1651  CB  PHE   236     173.779 204.999 107.122  1.00                 C  
ATOM   1652  CG  PHE   236     174.294 206.149 106.305  1.00                 C  
ATOM   1653  CZ  PHE   236     175.244 208.275 104.787  1.00                 C  
ATOM   1654  CD1 PHE   236     175.049 207.151 106.891  1.00                 C  
ATOM   1655  CE1 PHE   236     175.523 208.209 106.139  1.00                 C  
ATOM   1656  CD2 PHE   236     174.024 206.230 104.950  1.00                 C  
ATOM   1657  CE2 PHE   236     174.498 207.289 104.198  1.00                 C  
ATOM   1658  N   LEU   237     170.812 203.476 107.940  1.00                 N  
ATOM   1659  CA  LEU   237     170.233 202.311 108.436  1.00                 C  
ATOM   1660  C   LEU   237     170.381 201.257 107.358  1.00                 C  
ATOM   1661  O   LEU   237     169.951 201.412 106.239  1.00                 O  
ATOM   1662  CB  LEU   237     168.771 202.558 108.813  1.00                 C  
ATOM   1663  CG  LEU   237     168.517 203.628 109.877  1.00                 C  
ATOM   1664  CD1 LEU   237     167.024 203.833 110.087  1.00                 C  
ATOM   1665  CD2 LEU   237     169.190 203.253 111.188  1.00                 C  
ATOM   1666  N   ASN   238     170.949 200.131 107.769  1.00                 N  
ATOM   1667  CA  ASN   238     170.925 198.954 106.984  1.00                 C  
ATOM   1668  C   ASN   238     170.245 198.060 107.968  1.00                 C  
ATOM   1669  O   ASN   238     170.729 197.930 109.112  1.00                 O  
ATOM   1670  CB  ASN   238     172.341 198.571 106.549  1.00                 C  
ATOM   1671  CG  ASN   238     172.362 197.368 105.626  1.00                 C  
ATOM   1672  OD1 ASN   238     172.139 196.238 106.059  1.00                 O  
ATOM   1673  ND2 ASN   238     172.631 197.609 104.349  1.00                 N  
ATOM   1674  N   LEU   239     169.170 197.401 107.499  1.00                 N  
ATOM   1675  CA  LEU   239     168.296 196.576 108.201  1.00                 C  
ATOM   1676  C   LEU   239     168.842 195.149 108.134  1.00                 C  
ATOM   1677  O   LEU   239     169.718 194.840 107.314  1.00                 O  
ATOM   1678  CB  LEU   239     166.884 196.672 107.619  1.00                 C  
ATOM   1679  CG  LEU   239     166.235 198.057 107.643  1.00                 C  
ATOM   1680  CD1 LEU   239     164.877 198.026 106.957  1.00                 C  
ATOM   1681  CD2 LEU   239     166.094 198.561 109.071  1.00                 C  
ATOM   1682  N   ALA   240     168.454 194.226 109.074  1.00                 N  
ATOM   1683  CA  ALA   240     169.006 192.833 109.182  1.00                 C  
ATOM   1684  C   ALA   240     168.238 191.927 108.262  1.00                 C  
ATOM   1685  O   ALA   240     167.682 190.922 108.748  1.00                 O  
ATOM   1686  CB  ALA   240     168.935 192.345 110.621  1.00                 C  
ATOM   1687  N   ASN   241     168.000 192.336 106.910  1.00                 N  
ATOM   1688  CA  ASN   241     167.083 191.679 105.982  1.00                 C  
ATOM   1689  C   ASN   241     167.513 192.020 104.574  1.00                 C  
ATOM   1690  O   ASN   241     166.985 191.480 103.593  1.00                 O  
ATOM   1691  CB  ASN   241     165.640 192.102 106.265  1.00                 C  
ATOM   1692  CG  ASN   241     165.410 193.582 106.028  1.00                 C  
ATOM   1693  OD1 ASN   241     166.281 194.280 105.509  1.00                 O  
ATOM   1694  ND2 ASN   241     164.233 194.065 106.410  1.00                 N  
ATOM   1695  N   ASP   242     168.487 193.011 104.465  1.00                 N  
ATOM   1696  CA  ASP   242     169.069 193.578 103.302  1.00                 C  
ATOM   1697  C   ASP   242     170.341 192.757 103.157  1.00                 C  
ATOM   1698  O   ASP   242     170.817 192.238 104.159  1.00                 O  
ATOM   1699  CB  ASP   242     169.291 195.080 103.492  1.00                 C  
ATOM   1700  CG  ASP   242     167.990 195.854 103.584  1.00                 C  
ATOM   1701  OD1 ASP   242     167.088 195.599 102.758  1.00                 O  
ATOM   1702  OD2 ASP   242     167.873 196.714 104.481  1.00                 O  
ATOM   1703  N   PRO   243     170.840 192.662 101.935  1.00                 N  
ATOM   1704  CA  PRO   243     172.092 191.928 101.555  1.00                 C  
ATOM   1705  C   PRO   243     173.237 192.307 102.371  1.00                 C  
ATOM   1706  O   PRO   243     173.310 193.425 102.891  1.00                 O  
ATOM   1707  CB  PRO   243     172.317 192.313 100.091  1.00                 C  
ATOM   1708  CD  PRO   243     170.241 193.329 100.713  1.00                 C  
ATOM   1709  CG  PRO   243     170.956 192.648  99.580  1.00                 C  
ATOM   1710  N   THR   244     174.150 191.344 102.526  1.00                 N  
ATOM   1711  CA  THR   244     175.356 191.446 103.241  1.00                 C  
ATOM   1712  C   THR   244     176.254 192.486 102.680  1.00                 C  
ATOM   1713  O   THR   244     176.925 193.224 103.378  1.00                 O  
ATOM   1714  CB  THR   244     176.110 190.103 103.271  1.00                 C  
ATOM   1715  OG1 THR   244     176.389 189.679 101.931  1.00                 O  
ATOM   1716  CG2 THR   244     175.269 189.035 103.953  1.00                 C  
ATOM   1717  N   ILE   245     176.399 192.575 101.338  1.00                 N  
ATOM   1718  CA  ILE   245     177.252 193.453 100.551  1.00                 C  
ATOM   1719  C   ILE   245     176.884 194.830 100.785  1.00                 C  
ATOM   1720  O   ILE   245     177.661 195.733 100.985  1.00                 O  
ATOM   1721  CB  ILE   245     177.173 193.119  99.050  1.00                 C  
ATOM   1722  CD1 ILE   245     179.674 193.447  98.677  1.00                 C  
ATOM   1723  CG1 ILE   245     178.272 193.856  98.281  1.00                 C  
ATOM   1724  CG2 ILE   245     175.789 193.437  98.505  1.00                 C  
ATOM   1725  N   GLU   246     175.572 195.117 100.821  1.00                 N  
ATOM   1726  CA  GLU   246     175.003 196.381 101.213  1.00                 C  
ATOM   1727  C   GLU   246     175.375 196.803 102.617  1.00                 C  
ATOM   1728  O   GLU   246     175.586 197.953 102.861  1.00                 O  
ATOM   1729  CB  GLU   246     173.478 196.340 101.100  1.00                 C  
ATOM   1730  CD  GLU   246     171.293 197.599 101.244  1.00                 C  
ATOM   1731  CG  GLU   246     172.795 197.654 101.441  1.00                 C  
ATOM   1732  OE1 GLU   246     170.783 196.525 100.859  1.00                 O  
ATOM   1733  OE2 GLU   246     170.624 198.628 101.474  1.00                 O  
ATOM   1734  N   ARG   247     175.383 195.783 103.519  1.00                 N  
ATOM   1735  CA  ARG   247     175.686 195.969 104.963  1.00                 C  
ATOM   1736  C   ARG   247     177.166 196.287 105.246  1.00                 C  
ATOM   1737  O   ARG   247     177.390 197.100 106.143  1.00                 O  
ATOM   1738  CB  ARG   247     175.290 194.723 105.758  1.00                 C  
ATOM   1739  CD  ARG   247     175.013 193.611 107.991  1.00                 C  
ATOM   1740  NE  ARG   247     173.579 193.379 107.835  1.00                 N  
ATOM   1741  CG  ARG   247     175.470 194.863 107.261  1.00                 C  
ATOM   1742  CZ  ARG   247     172.997 192.190 107.955  1.00                 C  
ATOM   1743  NH1 ARG   247     171.686 192.074 107.797  1.00                 N  
ATOM   1744  NH2 ARG   247     173.728 191.119 108.234  1.00                 N  
ATOM   1745  N   ILE   248     178.141 195.665 104.435  1.00                 N  
ATOM   1746  CA  ILE   248     179.523 195.964 104.598  1.00                 C  
ATOM   1747  C   ILE   248     179.900 197.247 104.029  1.00                 C  
ATOM   1748  O   ILE   248     180.875 197.814 104.489  1.00                 O  
ATOM   1749  CB  ILE   248     180.414 194.869 103.982  1.00                 C  
ATOM   1750  CD1 ILE   248     181.213 193.918 101.756  1.00                 C  
ATOM   1751  CG1 ILE   248     180.226 194.820 102.464  1.00                 C  
ATOM   1752  CG2 ILE   248     180.130 193.524 104.632  1.00                 C  
ATOM   1753  N   ILE   249     179.105 197.737 102.999  1.00                 N  
ATOM   1754  CA  ILE   249     179.259 199.036 102.408  1.00                 C  
ATOM   1755  C   ILE   249     178.821 200.074 103.394  1.00                 C  
ATOM   1756  O   ILE   249     179.389 201.122 103.395  1.00                 O  
ATOM   1757  CB  ILE   249     178.468 199.155 101.092  1.00                 C  
ATOM   1758  CD1 ILE   249     178.209 198.092  98.790  1.00                 C  
ATOM   1759  CG1 ILE   249     179.074 198.245 100.021  1.00                 C  
ATOM   1760  CG2 ILE   249     178.407 200.605 100.636  1.00                 C  
ATOM   1761  N   THR   250     177.826 199.869 104.247  1.00                 N  
ATOM   1762  CA  THR   250     177.196 200.866 105.181  1.00                 C  
ATOM   1763  C   THR   250     178.257 201.688 106.024  1.00                 C  
ATOM   1764  O   THR   250     178.119 202.918 105.955  1.00                 O  
ATOM   1765  CB  THR   250     176.225 200.184 106.163  1.00                 C  
ATOM   1766  OG1 THR   250     175.162 199.559 105.431  1.00                 O  
ATOM   1767  CG2 THR   250     175.624 201.207 107.114  1.00                 C  
ATOM   1768  N   PRO   251     179.271 201.149 106.664  1.00                 N  
ATOM   1769  CA  PRO   251     180.240 201.881 107.411  1.00                 C  
ATOM   1770  C   PRO   251     181.163 202.631 106.506  1.00                 C  
ATOM   1771  O   PRO   251     181.635 203.653 106.955  1.00                 O  
ATOM   1772  CB  PRO   251     180.984 200.806 108.206  1.00                 C  
ATOM   1773  CD  PRO   251     179.386 199.675 106.829  1.00                 C  
ATOM   1774  CG  PRO   251     180.754 199.548 107.438  1.00                 C  
ATOM   1775  N   ARG   252     181.451 202.090 105.308  1.00                 N  
ATOM   1776  CA  ARG   252     182.333 202.651 104.308  1.00                 C  
ATOM   1777  C   ARG   252     181.880 204.004 103.796  1.00                 C  
ATOM   1778  O   ARG   252     182.718 204.883 103.699  1.00                 O  
ATOM   1779  CB  ARG   252     182.474 201.696 103.121  1.00                 C  
ATOM   1780  CD  ARG   252     183.316 199.507 102.227  1.00                 C  
ATOM   1781  NE  ARG   252     184.090 198.298 102.501  1.00                 N  
ATOM   1782  CG  ARG   252     183.274 200.440 103.426  1.00                 C  
ATOM   1783  CZ  ARG   252     184.143 197.246 101.691  1.00                 C  
ATOM   1784  NH1 ARG   252     184.874 196.190 102.023  1.00                 N  
ATOM   1785  NH2 ARG   252     183.465 197.252 100.551  1.00                 N  
ATOM   1786  N   ILE   253     180.590 204.223 103.566  1.00                 N  
ATOM   1787  CA  ILE   253     179.853 205.381 103.155  1.00                 C  
ATOM   1788  C   ILE   253     179.931 206.393 104.320  1.00                 C  
ATOM   1789  O   ILE   253     180.091 207.598 104.083  1.00                 O  
ATOM   1790  CB  ILE   253     178.400 205.025 102.788  1.00                 C  
ATOM   1791  CD1 ILE   253     177.013 203.541 101.248  1.00                 C  
ATOM   1792  CG1 ILE   253     178.366 204.156 101.529  1.00                 C  
ATOM   1793  CG2 ILE   253     177.566 206.287 102.628  1.00                 C  
ATOM   1794  N   ALA   254     179.807 205.879 105.567  1.00                 N  
ATOM   1795  CA  ALA   254     179.825 206.693 106.760  1.00                 C  
ATOM   1796  C   ALA   254     181.184 207.256 107.153  1.00                 C  
ATOM   1797  O   ALA   254     181.329 208.352 107.633  1.00                 O  
ATOM   1798  CB  ALA   254     179.291 205.906 107.947  1.00                 C  
ATOM   1799  N   LEU   255     182.180 206.448 106.919  1.00                 N  
ATOM   1800  CA  LEU   255     183.506 206.901 107.136  1.00                 C  
ATOM   1801  C   LEU   255     183.881 208.011 106.086  1.00                 C  
ATOM   1802  O   LEU   255     184.583 208.973 106.358  1.00                 O  
ATOM   1803  CB  LEU   255     184.491 205.733 107.057  1.00                 C  
ATOM   1804  CG  LEU   255     184.405 204.697 108.180  1.00                 C  
ATOM   1805  CD1 LEU   255     185.311 203.511 107.887  1.00                 C  
ATOM   1806  CD2 LEU   255     184.768 205.322 109.518  1.00                 C  
ATOM   1807  N   THR   256     183.417 207.914 104.818  1.00                 N  
ATOM   1808  CA  THR   256     183.618 208.900 103.865  1.00                 C  
ATOM   1809  C   THR   256     182.933 210.196 104.166  1.00                 C  
ATOM   1810  O   THR   256     183.445 211.273 103.913  1.00                 O  
ATOM   1811  CB  THR   256     183.153 208.440 102.471  1.00                 C  
ATOM   1812  OG1 THR   256     183.907 207.291 102.067  1.00                 O  
ATOM   1813  CG2 THR   256     183.365 209.545 101.447  1.00                 C  
ATOM   1814  N   THR   257     181.680 210.308 104.628  1.00                 N  
ATOM   1815  CA  THR   257     180.981 211.550 104.916  1.00                 C  
ATOM   1816  C   THR   257     181.736 212.340 105.937  1.00                 C  
ATOM   1817  O   THR   257     181.841 213.520 105.779  1.00                 O  
ATOM   1818  CB  THR   257     179.546 211.289 105.410  1.00                 C  
ATOM   1819  OG1 THR   257     178.800 210.617 104.387  1.00                 O  
ATOM   1820  CG2 THR   257     178.849 212.600 105.740  1.00                 C  
ATOM   1821  N   ALA   258     182.212 211.653 107.002  1.00                 N  
ATOM   1822  CA  ALA   258     182.930 212.189 108.153  1.00                 C  
ATOM   1823  C   ALA   258     184.175 212.765 107.775  1.00                 C  
ATOM   1824  O   ALA   258     184.505 213.834 108.318  1.00                 O  
ATOM   1825  CB  ALA   258     183.159 211.099 109.189  1.00                 C  
ATOM   1826  N   GLU   259     184.901 212.168 106.831  1.00                 N  
ATOM   1827  CA  GLU   259     186.149 212.589 106.260  1.00                 C  
ATOM   1828  C   GLU   259     186.022 213.844 105.412  1.00                 C  
ATOM   1829  O   GLU   259     186.923 214.676 105.437  1.00                 O  
ATOM   1830  CB  GLU   259     186.753 211.471 105.408  1.00                 C  
ATOM   1831  CD  GLU   259     188.727 210.637 104.071  1.00                 C  
ATOM   1832  CG  GLU   259     188.117 211.802 104.825  1.00                 C  
ATOM   1833  OE1 GLU   259     188.078 209.572 103.997  1.00                 O  
ATOM   1834  OE2 GLU   259     189.854 210.789 103.555  1.00                 O  
ATOM   1835  N   TYR   260     184.941 214.048 104.656  1.00                 N  
ATOM   1836  CA  TYR   260     184.730 215.171 103.760  1.00                 C  
ATOM   1837  C   TYR   260     184.589 216.392 104.578  1.00                 C  
ATOM   1838  O   TYR   260     185.192 217.459 104.311  1.00                 O  
ATOM   1839  CB  TYR   260     183.499 214.933 102.884  1.00                 C  
ATOM   1840  CG  TYR   260     183.202 216.064 101.925  1.00                 C  
ATOM   1841  OH  TYR   260     182.397 219.168  99.278  1.00                 O  
ATOM   1842  CZ  TYR   260     182.662 218.141 100.155  1.00                 C  
ATOM   1843  CD1 TYR   260     183.930 216.211 100.751  1.00                 C  
ATOM   1844  CE1 TYR   260     183.665 217.242  99.869  1.00                 C  
ATOM   1845  CD2 TYR   260     182.194 216.980 102.196  1.00                 C  
ATOM   1846  CE2 TYR   260     181.915 218.017 101.326  1.00                 C  
ATOM   1847  N   LEU   261     183.789 216.301 105.658  1.00                 N  
ATOM   1848  CA  LEU   261     183.560 217.327 106.684  1.00                 C  
ATOM   1849  C   LEU   261     184.779 217.620 107.484  1.00                 C  
ATOM   1850  O   LEU   261     185.027 218.762 107.789  1.00                 O  
ATOM   1851  CB  LEU   261     182.430 216.902 107.624  1.00                 C  
ATOM   1852  CG  LEU   261     182.055 217.895 108.725  1.00                 C  
ATOM   1853  CD1 LEU   261     181.613 219.221 108.125  1.00                 C  
ATOM   1854  CD2 LEU   261     180.959 217.325 109.613  1.00                 C  
ATOM   1855  N   ALA   262     185.597 216.623 107.884  1.00                 N  
ATOM   1856  CA  ALA   262     186.859 216.877 108.572  1.00                 C  
ATOM   1857  C   ALA   262     187.854 217.672 107.718  1.00                 C  
ATOM   1858  O   ALA   262     188.418 218.576 108.319  1.00                 O  
ATOM   1859  CB  ALA   262     187.503 215.567 109.000  1.00                 C  
ATOM   1860  N   TYR   263     188.061 217.232 106.406  1.00                 N  
ATOM   1861  CA  TYR   263     189.096 217.744 105.559  1.00                 C  
ATOM   1862  C   TYR   263     188.760 219.114 105.017  1.00                 C  
ATOM   1863  O   TYR   263     189.523 220.018 105.057  1.00                 O  
ATOM   1864  CB  TYR   263     189.361 216.784 104.397  1.00                 C  
ATOM   1865  CG  TYR   263     190.438 217.257 103.446  1.00                 C  
ATOM   1866  OH  TYR   263     193.410 218.550 100.842  1.00                 O  
ATOM   1867  CZ  TYR   263     192.426 218.123 101.703  1.00                 C  
ATOM   1868  CD1 TYR   263     191.782 217.123 103.771  1.00                 C  
ATOM   1869  CE1 TYR   263     192.773 217.552 102.908  1.00                 C  
ATOM   1870  CD2 TYR   263     190.107 217.834 102.228  1.00                 C  
ATOM   1871  CE2 TYR   263     191.084 218.269 101.352  1.00                 C  
ATOM   1872  N   GLU   264     187.608 219.181 104.332  1.00                 N  
ATOM   1873  CA  GLU   264     187.370 220.257 103.509  1.00                 C  
ATOM   1874  C   GLU   264     186.927 221.485 104.323  1.00                 C  
ATOM   1875  O   GLU   264     187.185 222.613 103.875  1.00                 O  
ATOM   1876  CB  GLU   264     186.310 219.907 102.463  1.00                 C  
ATOM   1877  CD  GLU   264     187.226 221.340 100.595  1.00                 C  
ATOM   1878  CG  GLU   264     186.028 221.022 101.468  1.00                 C  
ATOM   1879  OE1 GLU   264     188.114 220.472 100.466  1.00                 O  
ATOM   1880  OE2 GLU   264     187.276 222.458 100.040  1.00                 O  
ATOM   1881  N   CYS   265     186.222 221.257 105.419  1.00                 N  
ATOM   1882  CA  CYS   265     185.528 222.266 106.228  1.00                 C  
ATOM   1883  C   CYS   265     186.016 222.253 107.604  1.00                 C  
ATOM   1884  O   CYS   265     185.557 223.068 108.400  1.00                 O  
ATOM   1885  CB  CYS   265     184.017 222.028 106.200  1.00                 C  
ATOM   1886  SG  CYS   265     183.265 222.195 104.564  1.00                 S  
ATOM   1887  N   GLY   266     187.063 221.496 107.965  1.00                 N  
ATOM   1888  CA  GLY   266     187.855 221.599 109.197  1.00                 C  
ATOM   1889  C   GLY   266     186.982 221.390 110.462  1.00                 C  
ATOM   1890  O   GLY   266     187.076 222.164 111.444  1.00                 O  
ATOM   1891  N   LYS   267     186.133 220.364 110.393  1.00                 N  
ATOM   1892  CA  LYS   267     185.169 220.049 111.457  1.00                 C  
ATOM   1893  C   LYS   267     185.596 218.810 112.204  1.00                 C  
ATOM   1894  O   LYS   267     186.187 217.909 111.567  1.00                 O  
ATOM   1895  CB  LYS   267     183.767 219.865 110.873  1.00                 C  
ATOM   1896  CD  LYS   267     183.089 222.277 111.006  1.00                 C  
ATOM   1897  CE  LYS   267     182.475 223.449 110.257  1.00                 C  
ATOM   1898  CG  LYS   267     183.254 221.068 110.099  1.00                 C  
ATOM   1899  NZ  LYS   267     182.371 224.663 111.113  1.00                 N  
ATOM   1900  N   HIS   268     185.304 218.677 113.525  1.00                 N  
ATOM   1901  CA  HIS   268     185.340 217.390 114.287  1.00                 C  
ATOM   1902  C   HIS   268     184.020 216.722 114.085  1.00                 C  
ATOM   1903  O   HIS   268     182.936 217.261 114.394  1.00                 O  
ATOM   1904  CB  HIS   268     185.636 217.651 115.765  1.00                 C  
ATOM   1905  CG  HIS   268     186.995 218.225 116.018  1.00                 C  
ATOM   1906  ND1 HIS   268     188.146 217.469 115.953  1.00                 N  
ATOM   1907  CE1 HIS   268     189.202 218.257 116.225  1.00                 C  
ATOM   1908  CD2 HIS   268     187.520 219.539 116.360  1.00                 C  
ATOM   1909  NE2 HIS   268     188.834 219.499 116.470  1.00                 N  
ATOM   1910  N   VAL   269     184.127 215.457 113.628  1.00                 N  
ATOM   1911  CA  VAL   269     183.017 214.652 113.395  1.00                 C  
ATOM   1912  C   VAL   269     183.182 213.388 114.210  1.00                 C  
ATOM   1913  O   VAL   269     184.252 212.808 114.267  1.00                 O  
ATOM   1914  CB  VAL   269     182.850 214.341 111.896  1.00                 C  
ATOM   1915  CG1 VAL   269     181.661 213.419 111.673  1.00                 C  
ATOM   1916  CG2 VAL   269     182.688 215.627 111.100  1.00                 C  
ATOM   1917  N   LEU   270     182.165 212.949 114.980  1.00                 N  
ATOM   1918  CA  LEU   270     182.235 211.700 115.803  1.00                 C  
ATOM   1919  C   LEU   270     181.347 210.733 115.071  1.00                 C  
ATOM   1920  O   LEU   270     180.156 211.010 114.961  1.00                 O  
ATOM   1921  CB  LEU   270     181.791 211.980 117.240  1.00                 C  
ATOM   1922  CG  LEU   270     181.760 210.778 118.186  1.00                 C  
ATOM   1923  CD1 LEU   270     183.160 210.220 118.394  1.00                 C  
ATOM   1924  CD2 LEU   270     181.140 211.160 119.521  1.00                 C  
ATOM   1925  N   VAL   271     181.950 209.563 114.686  1.00                 N  
ATOM   1926  CA  VAL   271     181.202 208.453 114.021  1.00                 C  
ATOM   1927  C   VAL   271     181.108 207.243 114.866  1.00                 C  
ATOM   1928  O   VAL   271     182.031 206.850 115.535  1.00                 O  
ATOM   1929  CB  VAL   271     181.840 208.071 112.672  1.00                 C  
ATOM   1930  CG1 VAL   271     181.096 206.904 112.043  1.00                 C  
ATOM   1931  CG2 VAL   271     181.855 209.267 111.733  1.00                 C  
ATOM   1932  N   ILE   272     179.839 206.744 114.961  1.00                 N  
ATOM   1933  CA  ILE   272     179.306 205.748 115.889  1.00                 C  
ATOM   1934  C   ILE   272     178.925 204.647 114.976  1.00                 C  
ATOM   1935  O   ILE   272     178.123 204.775 114.048  1.00                 O  
ATOM   1936  CB  ILE   272     178.147 206.320 116.726  1.00                 C  
ATOM   1937  CD1 ILE   272     179.702 207.336 118.472  1.00                 C  
ATOM   1938  CG1 ILE   272     178.596 207.580 117.469  1.00                 C  
ATOM   1939  CG2 ILE   272     177.605 205.264 117.677  1.00                 C  
ATOM   1940  N   LEU   273     179.507 203.431 115.123  1.00                 N  
ATOM   1941  CA  LEU   273     179.408 202.364 114.230  1.00                 C  
ATOM   1942  C   LEU   273     178.842 201.273 115.073  1.00                 C  
ATOM   1943  O   LEU   273     179.526 200.683 115.928  1.00                 O  
ATOM   1944  CB  LEU   273     180.775 202.045 113.622  1.00                 C  
ATOM   1945  CG  LEU   273     181.450 203.175 112.842  1.00                 C  
ATOM   1946  CD1 LEU   273     182.848 202.765 112.403  1.00                 C  
ATOM   1947  CD2 LEU   273     180.612 203.572 111.636  1.00                 C  
ATOM   1948  N   THR   274     177.531 200.926 114.903  1.00                 N  
ATOM   1949  CA  THR   274     176.938 199.867 115.691  1.00                 C  
ATOM   1950  C   THR   274     176.351 199.093 114.547  1.00                 C  
ATOM   1951  O   THR   274     175.829 199.684 113.603  1.00                 O  
ATOM   1952  CB  THR   274     175.946 200.424 116.729  1.00                 C  
ATOM   1953  OG1 THR   274     176.628 201.325 117.610  1.00                 O  
ATOM   1954  CG2 THR   274     175.350 199.294 117.555  1.00                 C  
ATOM   1955  N   ASP   275     176.415 197.741 114.502  1.00                 N  
ATOM   1956  CA  ASP   275     176.929 196.832 115.430  1.00                 C  
ATOM   1957  C   ASP   275     178.013 196.111 114.566  1.00                 C  
ATOM   1958  O   ASP   275     177.829 195.779 113.379  1.00                 O  
ATOM   1959  CB  ASP   275     175.816 195.932 115.971  1.00                 C  
ATOM   1960  CG  ASP   275     176.296 195.014 117.078  1.00                 C  
ATOM   1961  OD1 ASP   275     176.525 195.508 118.202  1.00                 O  
ATOM   1962  OD2 ASP   275     176.444 193.800 116.821  1.00                 O  
ATOM   1963  N   MET   276     179.249 196.064 115.180  1.00                 N  
ATOM   1964  CA  MET   276     180.476 195.503 114.553  1.00                 C  
ATOM   1965  C   MET   276     180.379 194.002 114.377  1.00                 C  
ATOM   1966  O   MET   276     180.971 193.498 113.449  1.00                 O  
ATOM   1967  CB  MET   276     181.710 195.847 115.389  1.00                 C  
ATOM   1968  SD  MET   276     182.295 197.998 113.743  1.00                 S  
ATOM   1969  CE  MET   276     183.749 197.095 113.215  1.00                 C  
ATOM   1970  CG  MET   276     182.060 197.326 115.400  1.00                 C  
ATOM   1971  N   SER   277     179.583 193.345 115.269  1.00                 N  
ATOM   1972  CA  SER   277     179.350 191.908 115.101  1.00                 C  
ATOM   1973  C   SER   277     178.583 191.524 113.782  1.00                 C  
ATOM   1974  O   SER   277     178.901 190.505 113.244  1.00                 O  
ATOM   1975  CB  SER   277     178.568 191.349 116.291  1.00                 C  
ATOM   1976  OG  SER   277     179.333 191.417 117.482  1.00                 O  
ATOM   1977  N   SER   278     177.563 192.404 113.381  1.00                 N  
ATOM   1978  CA  SER   278     176.729 192.308 112.231  1.00                 C  
ATOM   1979  C   SER   278     177.596 192.411 111.030  1.00                 C  
ATOM   1980  O   SER   278     177.367 191.722 110.049  1.00                 O  
ATOM   1981  CB  SER   278     175.657 193.400 112.254  1.00                 C  
ATOM   1982  OG  SER   278     174.753 193.205 113.328  1.00                 O  
ATOM   1983  N   TYR   279     178.522 193.332 111.017  1.00                 N  
ATOM   1984  CA  TYR   279     179.455 193.568 109.976  1.00                 C  
ATOM   1985  C   TYR   279     180.478 192.345 109.785  1.00                 C  
ATOM   1986  O   TYR   279     180.704 191.920 108.633  1.00                 O  
ATOM   1987  CB  TYR   279     180.242 194.853 110.243  1.00                 C  
ATOM   1988  CG  TYR   279     181.232 195.202 109.155  1.00                 C  
ATOM   1989  OH  TYR   279     183.943 196.167 106.153  1.00                 O  
ATOM   1990  CZ  TYR   279     183.047 195.847 107.147  1.00                 C  
ATOM   1991  CD1 TYR   279     180.806 195.770 107.961  1.00                 C  
ATOM   1992  CE1 TYR   279     181.704 196.092 106.961  1.00                 C  
ATOM   1993  CD2 TYR   279     182.590 194.961 109.325  1.00                 C  
ATOM   1994  CE2 TYR   279     183.502 195.277 108.336  1.00                 C  
ATOM   1995  N   ALA   280     180.967 191.788 110.973  1.00                 N  
ATOM   1996  CA  ALA   280     181.879 190.617 111.003  1.00                 C  
ATOM   1997  C   ALA   280     181.219 189.366 110.558  1.00                 C  
ATOM   1998  O   ALA   280     181.815 188.530 109.989  1.00                 O  
ATOM   1999  CB  ALA   280     182.440 190.418 112.403  1.00                 C  
ATOM   2000  N   ASP   281     179.926 189.211 110.837  1.00                 N  
ATOM   2001  CA  ASP   281     179.081 188.089 110.478  1.00                 C  
ATOM   2002  C   ASP   281     178.841 188.031 109.001  1.00                 C  
ATOM   2003  O   ASP   281     178.850 186.962 108.412  1.00                 O  
ATOM   2004  CB  ASP   281     177.744 188.166 111.218  1.00                 C  
ATOM   2005  CG  ASP   281     177.881 187.872 112.699  1.00                 C  
ATOM   2006  OD1 ASP   281     178.939 187.347 113.106  1.00                 O  
ATOM   2007  OD2 ASP   281     176.930 188.167 113.454  1.00                 O  
ATOM   2008  N   ALA   282     178.567 189.222 108.396  1.00                 N  
ATOM   2009  CA  ALA   282     178.326 189.516 107.014  1.00                 C  
ATOM   2010  C   ALA   282     179.459 189.119 106.173  1.00                 C  
ATOM   2011  O   ALA   282     179.271 188.500 105.138  1.00                 O  
ATOM   2012  CB  ALA   282     178.039 190.998 106.829  1.00                 C  
ATOM   2013  N   LEU   283     180.731 189.456 106.669  1.00                 N  
ATOM   2014  CA  LEU   283     182.051 189.033 106.143  1.00                 C  
ATOM   2015  C   LEU   283     182.148 187.523 106.198  1.00                 C  
ATOM   2016  O   LEU   283     182.549 186.928 105.172  1.00                 O  
ATOM   2017  CB  LEU   283     183.181 189.687 106.941  1.00                 C  
ATOM   2018  CG  LEU   283     183.347 191.198 106.767  1.00                 C  
ATOM   2019  CD1 LEU   283     184.376 191.742 107.745  1.00                 C  
ATOM   2020  CD2 LEU   283     183.747 191.533 105.338  1.00                 C  
ATOM   2021  N   ARG   284     181.710 186.808 107.232  1.00                 N  
ATOM   2022  CA  ARG   284     181.725 185.316 107.261  1.00                 C  
ATOM   2023  C   ARG   284     180.817 184.763 106.180  1.00                 C  
ATOM   2024  O   ARG   284     181.223 183.827 105.475  1.00                 O  
ATOM   2025  CB  ARG   284     181.298 184.803 108.637  1.00                 C  
ATOM   2026  CD  ARG   284     181.009 182.855 110.194  1.00                 C  
ATOM   2027  NE  ARG   284     180.976 181.400 110.327  1.00                 N  
ATOM   2028  CG  ARG   284     181.330 183.289 108.773  1.00                 C  
ATOM   2029  CZ  ARG   284     180.719 180.760 111.463  1.00                 C  
ATOM   2030  NH1 ARG   284     180.710 179.434 111.489  1.00                 N  
ATOM   2031  NH2 ARG   284     180.470 181.447 112.570  1.00                 N  
ATOM   2032  N   GLU   285     179.636 185.402 105.927  1.00                 N  
ATOM   2033  CA  GLU   285     178.789 185.001 104.794  1.00                 C  
ATOM   2034  C   GLU   285     179.473 185.197 103.492  1.00                 C  
ATOM   2035  O   GLU   285     179.265 184.373 102.583  1.00                 O  
ATOM   2036  CB  GLU   285     177.474 185.782 104.805  1.00                 C  
ATOM   2037  CD  GLU   285     176.006 183.978 103.821  1.00                 C  
ATOM   2038  CG  GLU   285     176.515 185.400 103.690  1.00                 C  
ATOM   2039  OE1 GLU   285     176.089 183.417 104.934  1.00                 O  
ATOM   2040  OE2 GLU   285     175.524 183.424 102.811  1.00                 O  
ATOM   2041  N   VAL   286     180.203 186.306 103.257  1.00                 N  
ATOM   2042  CA  VAL   286     180.925 186.534 101.962  1.00                 C  
ATOM   2043  C   VAL   286     182.275 185.837 101.866  1.00                 C  
ATOM   2044  O   VAL   286     182.825 185.865 100.794  1.00                 O  
ATOM   2045  CB  VAL   286     181.145 188.035 101.695  1.00                 C  
ATOM   2046  CG1 VAL   286     179.813 188.766 101.637  1.00                 C  
ATOM   2047  CG2 VAL   286     182.043 188.640 102.764  1.00                 C  
ATOM   2048  N   SER   287     182.768 185.162 102.942  1.00                 N  
ATOM   2049  CA  SER   287     184.015 184.399 102.956  1.00                 C  
ATOM   2050  C   SER   287     184.002 183.173 102.101  1.00                 C  
ATOM   2051  O   SER   287     185.051 182.799 101.479  1.00                 O  
ATOM   2052  CB  SER   287     184.372 183.982 104.384  1.00                 C  
ATOM   2053  OG  SER   287     184.673 185.112 105.185  1.00                 O  
ATOM   2054  N   ALA   288     182.835 182.468 102.130  1.00                 N  
ATOM   2055  CA  ALA   288     182.642 181.234 101.484  1.00                 C  
ATOM   2056  C   ALA   288     181.836 181.324 100.266  1.00                 C  
ATOM   2057  O   ALA   288     181.719 180.294  99.522  1.00                 O  
ATOM   2058  CB  ALA   288     181.987 180.238 102.428  1.00                 C  
ATOM   2059  N   ALA   289     181.384 182.565 100.016  1.00                 N  
ATOM   2060  CA  ALA   289     180.800 183.082  98.834  1.00                 C  
ATOM   2061  C   ALA   289     181.934 183.143  97.858  1.00                 C  
ATOM   2062  O   ALA   289     181.855 182.815  96.676  1.00                 O  
ATOM   2063  CB  ALA   289     180.155 184.432  99.108  1.00                 C  
ATOM   2064  N   ARG   290     183.089 183.680  98.382  1.00                 N  
ATOM   2065  CA  ARG   290     184.309 183.715  97.701  1.00                 C  
ATOM   2066  C   ARG   290     184.959 182.348  97.687  1.00                 C  
ATOM   2067  O   ARG   290     184.780 181.609  98.649  1.00                 O  
ATOM   2068  CB  ARG   290     185.249 184.740  98.338  1.00                 C  
ATOM   2069  CD  ARG   290     185.713 187.135  98.932  1.00                 C  
ATOM   2070  NE  ARG   290     185.698 186.921 100.377  1.00                 N  
ATOM   2071  CG  ARG   290     184.779 186.180  98.205  1.00                 C  
ATOM   2072  CZ  ARG   290     186.526 187.516 101.229  1.00                 C  
ATOM   2073  NH1 ARG   290     186.439 187.260 102.527  1.00                 N  
ATOM   2074  NH2 ARG   290     187.439 188.367 100.780  1.00                 N  
ATOM   2075  N   GLU   291     185.808 182.122  96.663  1.00                 N  
ATOM   2076  CA  GLU   291     186.703 181.025  96.563  1.00                 C  
ATOM   2077  C   GLU   291     188.008 181.165  97.335  1.00                 C  
ATOM   2078  O   GLU   291     189.113 181.108  96.843  1.00                 O  
ATOM   2079  CB  GLU   291     187.059 180.756  95.100  1.00                 C  
ATOM   2080  CD  GLU   291     186.270 180.069  92.801  1.00                 C  
ATOM   2081  CG  GLU   291     185.876 180.343  94.239  1.00                 C  
ATOM   2082  OE1 GLU   291     187.432 180.349  92.439  1.00                 O  
ATOM   2083  OE2 GLU   291     185.416 179.574  92.035  1.00                 O  
ATOM   2084  N   GLU   292     187.890 181.286  98.645  1.00                 N  
ATOM   2085  CA  GLU   292     188.976 181.358  99.602  1.00                 C  
ATOM   2086  C   GLU   292     188.607 180.543 100.792  1.00                 C  
ATOM   2087  O   GLU   292     187.537 179.950 100.856  1.00                 O  
ATOM   2088  CB  GLU   292     189.259 182.813  99.983  1.00                 C  
ATOM   2089  CD  GLU   292     191.132 183.317  98.365  1.00                 C  
ATOM   2090  CG  GLU   292     189.733 183.676  98.825  1.00                 C  
ATOM   2091  OE1 GLU   292     191.876 182.699  99.154  1.00                 O  
ATOM   2092  OE2 GLU   292     191.484 183.655  97.215  1.00                 O  
ATOM   2093  N   VAL   293     189.558 180.358 101.769  1.00                 N  
ATOM   2094  CA  VAL   293     189.439 179.382 102.899  1.00                 C  
ATOM   2095  C   VAL   293     189.603 180.244 104.143  1.00                 C  
ATOM   2096  O   VAL   293     190.495 181.115 104.175  1.00                 O  
ATOM   2097  CB  VAL   293     190.483 178.256 102.784  1.00                 C  
ATOM   2098  CG1 VAL   293     190.376 177.308 103.969  1.00                 C  
ATOM   2099  CG2 VAL   293     190.310 177.501 101.476  1.00                 C  
ATOM   2100  N   PRO   294     188.712 180.092 105.174  1.00                 N  
ATOM   2101  CA  PRO   294     188.646 180.927 106.348  1.00                 C  
ATOM   2102  C   PRO   294     189.655 180.496 107.363  1.00                 C  
ATOM   2103  O   PRO   294     190.510 179.686 107.017  1.00                 O  
ATOM   2104  CB  PRO   294     187.216 180.737 106.857  1.00                 C  
ATOM   2105  CD  PRO   294     187.517 179.092 105.146  1.00                 C  
ATOM   2106  CG  PRO   294     186.867 179.337 106.478  1.00                 C  
ATOM   2107  N   GLY   295     189.667 181.095 108.579  1.00                 N  
ATOM   2108  CA  GLY   295     190.535 180.885 109.666  1.00                 C  
ATOM   2109  C   GLY   295     189.715 180.287 110.796  1.00                 C  
ATOM   2110  O   GLY   295     188.669 179.763 110.455  1.00                 O  
ATOM   2111  N   ARG   296     190.192 180.439 112.027  1.00                 N  
ATOM   2112  CA  ARG   296     189.641 179.851 113.238  1.00                 C  
ATOM   2113  C   ARG   296     188.137 180.001 113.299  1.00                 C  
ATOM   2114  O   ARG   296     187.626 181.125 113.146  1.00                 O  
ATOM   2115  CB  ARG   296     190.275 180.485 114.478  1.00                 C  
ATOM   2116  CD  ARG   296     192.298 180.779 115.933  1.00                 C  
ATOM   2117  NE  ARG   296     193.704 180.439 116.145  1.00                 N  
ATOM   2118  CG  ARG   296     191.733 180.112 114.690  1.00                 C  
ATOM   2119  CZ  ARG   296     194.421 180.845 117.187  1.00                 C  
ATOM   2120  NH1 ARG   296     195.693 180.486 117.297  1.00                 N  
ATOM   2121  NH2 ARG   296     193.865 181.607 118.119  1.00                 N  
ATOM   2122  N   ARG   297     187.475 178.947 113.725  1.00                 N  
ATOM   2123  CA  ARG   297     186.080 178.889 114.086  1.00                 C  
ATOM   2124  C   ARG   297     185.155 179.272 112.991  1.00                 C  
ATOM   2125  O   ARG   297     184.055 179.709 113.283  1.00                 O  
ATOM   2126  CB  ARG   297     185.801 179.788 115.292  1.00                 C  
ATOM   2127  CD  ARG   297     186.096 180.212 117.748  1.00                 C  
ATOM   2128  NE  ARG   297     186.763 179.802 118.982  1.00                 N  
ATOM   2129  CG  ARG   297     186.526 179.367 116.561  1.00                 C  
ATOM   2130  CZ  ARG   297     186.319 178.842 119.787  1.00                 C  
ATOM   2131  NH1 ARG   297     186.992 178.537 120.889  1.00                 N  
ATOM   2132  NH2 ARG   297     185.204 178.190 119.490  1.00                 N  
ATOM   2133  N   GLY   298     185.679 179.215 111.709  1.00                 N  
ATOM   2134  CA  GLY   298     185.014 179.534 110.495  1.00                 C  
ATOM   2135  C   GLY   298     185.063 180.953 110.088  1.00                 C  
ATOM   2136  O   GLY   298     184.619 181.237 109.012  1.00                 O  
ATOM   2137  N   TYR   299     185.629 181.889 110.886  1.00                 N  
ATOM   2138  CA  TYR   299     185.671 183.328 110.605  1.00                 C  
ATOM   2139  C   TYR   299     186.869 183.525 109.798  1.00                 C  
ATOM   2140  O   TYR   299     187.863 182.937 110.155  1.00                 O  
ATOM   2141  CB  TYR   299     185.684 184.128 111.909  1.00                 C  
ATOM   2142  CG  TYR   299     184.395 184.042 112.694  1.00                 C  
ATOM   2143  OH  TYR   299     180.856 183.789 114.861  1.00                 O  
ATOM   2144  CZ  TYR   299     182.026 183.874 114.144  1.00                 C  
ATOM   2145  CD1 TYR   299     184.174 182.999 113.585  1.00                 C  
ATOM   2146  CE1 TYR   299     182.999 182.912 114.307  1.00                 C  
ATOM   2147  CD2 TYR   299     183.404 185.002 112.542  1.00                 C  
ATOM   2148  CE2 TYR   299     182.222 184.931 113.256  1.00                 C  
ATOM   2149  N   PRO   300     186.877 184.266 108.669  1.00                 N  
ATOM   2150  CA  PRO   300     188.028 184.512 107.734  1.00                 C  
ATOM   2151  C   PRO   300     189.344 184.824 108.425  1.00                 C  
ATOM   2152  O   PRO   300     189.292 185.573 109.365  1.00                 O  
ATOM   2153  CB  PRO   300     187.577 185.712 106.899  1.00                 C  
ATOM   2154  CD  PRO   300     185.899 185.371 108.572  1.00                 C  
ATOM   2155  CG  PRO   300     186.605 186.431 107.773  1.00                 C  
ATOM   2156  N   GLY   301     190.508 184.396 107.883  1.00                 N  
ATOM   2157  CA  GLY   301     191.858 184.837 108.354  1.00                 C  
ATOM   2158  C   GLY   301     192.254 186.171 107.780  1.00                 C  
ATOM   2159  O   GLY   301     193.234 186.724 108.199  1.00                 O  
ATOM   2160  N   TYR   302     191.456 186.698 106.819  1.00                 N  
ATOM   2161  CA  TYR   302     191.611 187.964 106.187  1.00                 C  
ATOM   2162  C   TYR   302     190.495 188.827 106.646  1.00                 C  
ATOM   2163  O   TYR   302     190.217 189.907 106.115  1.00                 O  
ATOM   2164  CB  TYR   302     191.627 187.805 104.665  1.00                 C  
ATOM   2165  CG  TYR   302     192.778 186.973 104.148  1.00                 C  
ATOM   2166  OH  TYR   302     195.935 184.671 102.724  1.00                 O  
ATOM   2167  CZ  TYR   302     194.892 185.434 103.196  1.00                 C  
ATOM   2168  CD1 TYR   302     192.575 185.669 103.715  1.00                 C  
ATOM   2169  CE1 TYR   302     193.622 184.901 103.241  1.00                 C  
ATOM   2170  CD2 TYR   302     194.065 187.493 104.096  1.00                 C  
ATOM   2171  CE2 TYR   302     195.124 186.740 103.625  1.00                 C  
ATOM   2172  N   MET   303     189.910 188.566 107.886  1.00                 N  
ATOM   2173  CA  MET   303     188.930 189.363 108.537  1.00                 C  
ATOM   2174  C   MET   303     189.485 190.627 108.949  1.00                 C  
ATOM   2175  O   MET   303     188.734 191.614 108.967  1.00                 O  
ATOM   2176  CB  MET   303     188.352 188.622 109.744  1.00                 C  
ATOM   2177  SD  MET   303     186.630 188.491 111.911  1.00                 S  
ATOM   2178  CE  MET   303     188.011 188.598 113.046  1.00                 C  
ATOM   2179  CG  MET   303     187.282 189.397 110.495  1.00                 C  
ATOM   2180  N   TYR   304     190.757 190.539 109.338  1.00                 N  
ATOM   2181  CA  TYR   304     191.601 191.606 109.812  1.00                 C  
ATOM   2182  C   TYR   304     191.663 192.703 108.734  1.00                 C  
ATOM   2183  O   TYR   304     191.581 193.851 109.086  1.00                 O  
ATOM   2184  CB  TYR   304     192.996 191.076 110.149  1.00                 C  
ATOM   2185  CG  TYR   304     193.964 192.145 110.605  1.00                 C  
ATOM   2186  OH  TYR   304     196.617 195.083 111.876  1.00                 O  
ATOM   2187  CZ  TYR   304     195.740 194.111 111.454  1.00                 C  
ATOM   2188  CD1 TYR   304     193.924 192.631 111.906  1.00                 C  
ATOM   2189  CE1 TYR   304     194.804 193.608 112.332  1.00                 C  
ATOM   2190  CD2 TYR   304     194.913 192.664 109.734  1.00                 C  
ATOM   2191  CE2 TYR   304     195.801 193.641 110.143  1.00                 C  
ATOM   2192  N   THR   305     191.948 192.337 107.444  1.00                 N  
ATOM   2193  CA  THR   305     192.276 193.191 106.298  1.00                 C  
ATOM   2194  C   THR   305     191.127 194.173 106.107  1.00                 C  
ATOM   2195  O   THR   305     191.282 195.354 105.808  1.00                 O  
ATOM   2196  CB  THR   305     192.516 192.359 105.024  1.00                 C  
ATOM   2197  OG1 THR   305     193.632 191.483 105.225  1.00                 O  
ATOM   2198  CG2 THR   305     192.817 193.268 103.843  1.00                 C  
ATOM   2199  N   ASP   306     189.939 193.521 106.260  1.00                 N  
ATOM   2200  CA  ASP   306     188.678 194.218 106.149  1.00                 C  
ATOM   2201  C   ASP   306     188.415 195.228 107.166  1.00                 C  
ATOM   2202  O   ASP   306     188.059 196.393 106.937  1.00                 O  
ATOM   2203  CB  ASP   306     187.513 193.226 106.177  1.00                 C  
ATOM   2204  CG  ASP   306     187.419 192.401 104.909  1.00                 C  
ATOM   2205  OD1 ASP   306     188.069 192.773 103.909  1.00                 O  
ATOM   2206  OD2 ASP   306     186.696 191.383 104.914  1.00                 O  
ATOM   2207  N   LEU   307     188.631 194.855 108.488  1.00                 N  
ATOM   2208  CA  LEU   307     188.534 195.696 109.659  1.00                 C  
ATOM   2209  C   LEU   307     189.429 196.912 109.675  1.00                 C  
ATOM   2210  O   LEU   307     188.985 197.968 110.091  1.00                 O  
ATOM   2211  CB  LEU   307     188.834 194.890 110.924  1.00                 C  
ATOM   2212  CG  LEU   307     187.796 193.838 111.320  1.00                 C  
ATOM   2213  CD1 LEU   307     188.301 192.994 112.480  1.00                 C  
ATOM   2214  CD2 LEU   307     186.474 194.498 111.684  1.00                 C  
ATOM   2215  N   ALA   308     190.684 196.717 109.121  1.00                 N  
ATOM   2216  CA  ALA   308     191.723 197.654 108.975  1.00                 C  
ATOM   2217  C   ALA   308     191.211 198.742 108.015  1.00                 C  
ATOM   2218  O   ALA   308     191.495 199.945 108.230  1.00                 O  
ATOM   2219  CB  ALA   308     192.982 196.973 108.461  1.00                 C  
ATOM   2220  N   THR   309     190.387 198.385 107.044  1.00                 N  
ATOM   2221  CA  THR   309     189.876 199.332 106.012  1.00                 C  
ATOM   2222  C   THR   309     189.085 200.389 106.780  1.00                 C  
ATOM   2223  O   THR   309     189.177 201.558 106.369  1.00                 O  
ATOM   2224  CB  THR   309     189.017 198.609 104.958  1.00                 C  
ATOM   2225  OG1 THR   309     189.815 197.636 104.273  1.00                 O  
ATOM   2226  CG2 THR   309     188.478 199.600 103.939  1.00                 C  
ATOM   2227  N   ILE   310     188.309 199.965 107.809  1.00                 N  
ATOM   2228  CA  ILE   310     187.487 200.872 108.616  1.00                 C  
ATOM   2229  C   ILE   310     188.435 201.808 109.285  1.00                 C  
ATOM   2230  O   ILE   310     188.199 203.018 109.381  1.00                 O  
ATOM   2231  CB  ILE   310     186.614 200.098 109.621  1.00                 C  
ATOM   2232  CD1 ILE   310     184.839 198.274 109.760  1.00                 C  
ATOM   2233  CG1 ILE   310     185.546 199.286 108.886  1.00                 C  
ATOM   2234  CG2 ILE   310     186.002 201.050 110.638  1.00                 C  
ATOM   2235  N   TYR   311     189.491 201.235 109.929  1.00                 N  
ATOM   2236  CA  TYR   311     190.427 201.902 110.711  1.00                 C  
ATOM   2237  C   TYR   311     191.384 202.857 110.037  1.00                 C  
ATOM   2238  O   TYR   311     191.896 203.793 110.627  1.00                 O  
ATOM   2239  CB  TYR   311     191.299 200.902 111.472  1.00                 C  
ATOM   2240  CG  TYR   311     190.575 200.183 112.588  1.00                 C  
ATOM   2241  OH  TYR   311     188.589 198.191 115.651  1.00                 O  
ATOM   2242  CZ  TYR   311     189.246 198.851 114.638  1.00                 C  
ATOM   2243  CD1 TYR   311     190.618 198.798 112.687  1.00                 C  
ATOM   2244  CE1 TYR   311     189.960 198.132 113.704  1.00                 C  
ATOM   2245  CD2 TYR   311     189.851 200.891 113.539  1.00                 C  
ATOM   2246  CE2 TYR   311     189.186 200.242 114.562  1.00                 C  
ATOM   2247  N   GLU   312     191.595 202.700 108.739  1.00                 N  
ATOM   2248  CA  GLU   312     192.428 203.608 108.056  1.00                 C  
ATOM   2249  C   GLU   312     191.835 204.988 108.045  1.00                 C  
ATOM   2250  O   GLU   312     192.494 206.019 108.312  1.00                 O  
ATOM   2251  CB  GLU   312     192.676 203.133 106.623  1.00                 C  
ATOM   2252  CD  GLU   312     193.733 201.424 105.092  1.00                 C  
ATOM   2253  CG  GLU   312     193.546 201.891 106.522  1.00                 C  
ATOM   2254  OE1 GLU   312     192.910 201.802 104.232  1.00                 O  
ATOM   2255  OE2 GLU   312     194.702 200.681 104.831  1.00                 O  
ATOM   2256  N   ARG   313     190.479 205.044 107.962  1.00                 N  
ATOM   2257  CA  ARG   313     189.771 206.265 108.113  1.00                 C  
ATOM   2258  C   ARG   313     189.444 206.397 109.596  1.00                 C  
ATOM   2259  O   ARG   313     188.554 205.787 110.123  1.00                 O  
ATOM   2260  CB  ARG   313     188.518 206.270 107.235  1.00                 C  
ATOM   2261  CD  ARG   313     187.522 206.258 104.931  1.00                 C  
ATOM   2262  NE  ARG   313     186.671 205.094 105.167  1.00                 N  
ATOM   2263  CG  ARG   313     188.805 206.200 105.744  1.00                 C  
ATOM   2264  CZ  ARG   313     186.812 203.927 104.547  1.00                 C  
ATOM   2265  NH1 ARG   313     185.991 202.924 104.826  1.00                 N  
ATOM   2266  NH2 ARG   313     187.774 203.766 103.648  1.00                 N  
ATOM   2267  N   ALA   314     190.244 207.190 110.371  1.00                 N  
ATOM   2268  CA  ALA   314     190.185 207.218 111.769  1.00                 C  
ATOM   2269  C   ALA   314     191.417 207.969 112.022  1.00                 C  
ATOM   2270  O   ALA   314     192.539 207.542 111.699  1.00                 O  
ATOM   2271  CB  ALA   314     190.125 205.804 112.326  1.00                 C  
ATOM   2272  N   GLY   315     191.206 209.081 112.663  1.00                 N  
ATOM   2273  CA  GLY   315     192.245 209.924 113.056  1.00                 C  
ATOM   2274  C   GLY   315     192.100 211.266 112.598  1.00                 C  
ATOM   2275  O   GLY   315     191.172 211.612 111.872  1.00                 O  
ATOM   2276  N   ARG   316     193.056 212.115 113.092  1.00                 N  
ATOM   2277  CA  ARG   316     193.139 213.517 112.743  1.00                 C  
ATOM   2278  C   ARG   316     193.557 213.690 111.313  1.00                 C  
ATOM   2279  O   ARG   316     194.499 213.036 110.874  1.00                 O  
ATOM   2280  CB  ARG   316     194.116 214.243 113.670  1.00                 C  
ATOM   2281  CD  ARG   316     195.146 216.405 114.421  1.00                 C  
ATOM   2282  NE  ARG   316     194.688 216.309 115.805  1.00                 N  
ATOM   2283  CG  ARG   316     194.177 215.746 113.453  1.00                 C  
ATOM   2284  CZ  ARG   316     193.798 217.128 116.356  1.00                 C  
ATOM   2285  NH1 ARG   316     193.442 216.964 117.622  1.00                 N  
ATOM   2286  NH2 ARG   316     193.267 218.109 115.639  1.00                 N  
ATOM   2287  N   ILE   317     192.847 214.595 110.597  1.00                 N  
ATOM   2288  CA  ILE   317     193.163 214.902 109.222  1.00                 C  
ATOM   2289  C   ILE   317     194.208 215.982 109.222  1.00                 C  
ATOM   2290  O   ILE   317     194.262 216.724 110.195  1.00                 O  
ATOM   2291  CB  ILE   317     191.908 215.324 108.435  1.00                 C  
ATOM   2292  CD1 ILE   317     191.296 212.908 107.901  1.00                 C  
ATOM   2293  CG1 ILE   317     190.846 214.225 108.495  1.00                 C  
ATOM   2294  CG2 ILE   317     192.273 215.682 107.003  1.00                 C  
ATOM   2295  N   GLU   318     194.975 216.030 108.130  1.00                 N  
ATOM   2296  CA  GLU   318     195.973 216.975 107.863  1.00                 C  
ATOM   2297  C   GLU   318     195.259 218.282 107.660  1.00                 C  
ATOM   2298  O   GLU   318     194.432 218.445 106.775  1.00                 O  
ATOM   2299  CB  GLU   318     196.798 216.554 106.645  1.00                 C  
ATOM   2300  CD  GLU   318     198.781 217.008 105.148  1.00                 C  
ATOM   2301  CG  GLU   318     197.965 217.477 106.336  1.00                 C  
ATOM   2302  OE1 GLU   318     198.522 215.890 104.654  1.00                 O  
ATOM   2303  OE2 GLU   318     199.680 217.757 104.712  1.00                 O  
ATOM   2304  N   GLY   319     195.616 219.261 108.532  1.00                 N  
ATOM   2305  CA  GLY   319     194.977 220.607 108.591  1.00                 C  
ATOM   2306  C   GLY   319     194.985 220.866 110.103  1.00                 C  
ATOM   2307  O   GLY   319     195.373 221.975 110.461  1.00                 O  
ATOM   2308  N   ARG   320     194.830 219.767 110.949  1.00                 N  
ATOM   2309  CA  ARG   320     195.225 219.731 112.319  1.00                 C  
ATOM   2310  C   ARG   320     194.149 220.551 113.154  1.00                 C  
ATOM   2311  O   ARG   320     194.460 220.945 114.287  1.00                 O  
ATOM   2312  CB  ARG   320     196.634 220.304 112.486  1.00                 C  
ATOM   2313  CD  ARG   320     199.099 220.047 112.091  1.00                 C  
ATOM   2314  NE  ARG   320     200.148 219.313 111.388  1.00                 N  
ATOM   2315  CG  ARG   320     197.714 219.516 111.761  1.00                 C  
ATOM   2316  CZ  ARG   320     200.704 218.192 111.836  1.00                 C  
ATOM   2317  NH1 ARG   320     201.652 217.593 111.128  1.00                 N  
ATOM   2318  NH2 ARG   320     200.311 217.673 112.991  1.00                 N  
ATOM   2319  N   LYS   321     192.922 220.800 112.640  1.00                 N  
ATOM   2320  CA  LYS   321     191.791 221.189 113.481  1.00                 C  
ATOM   2321  C   LYS   321     190.533 220.489 113.037  1.00                 C  
ATOM   2322  O   LYS   321     189.481 221.073 113.170  1.00                 O  
ATOM   2323  CB  LYS   321     191.595 222.706 113.447  1.00                 C  
ATOM   2324  CD  LYS   321     192.468 224.987 114.027  1.00                 C  
ATOM   2325  CE  LYS   321     193.626 225.775 114.618  1.00                 C  
ATOM   2326  CG  LYS   321     192.759 223.495 114.025  1.00                 C  
ATOM   2327  NZ  LYS   321     193.369 227.241 114.594  1.00                 N  
ATOM   2328  N   GLY   322     190.604 219.247 112.488  1.00                 N  
ATOM   2329  CA  GLY   322     189.444 218.529 112.067  1.00                 C  
ATOM   2330  C   GLY   322     189.733 217.133 112.333  1.00                 C  
ATOM   2331  O   GLY   322     190.923 216.774 112.268  1.00                 O  
ATOM   2332  N   SER   323     188.731 216.229 112.538  1.00                 N  
ATOM   2333  CA  SER   323     189.102 214.901 112.829  1.00                 C  
ATOM   2334  C   SER   323     187.911 214.084 112.494  1.00                 C  
ATOM   2335  O   SER   323     186.771 214.616 112.347  1.00                 O  
ATOM   2336  CB  SER   323     189.530 214.773 114.292  1.00                 C  
ATOM   2337  OG  SER   323     188.430 214.970 115.164  1.00                 O  
ATOM   2338  N   ILE   324     188.167 212.801 112.430  1.00                 N  
ATOM   2339  CA  ILE   324     187.196 211.753 112.370  1.00                 C  
ATOM   2340  C   ILE   324     187.607 211.010 113.647  1.00                 C  
ATOM   2341  O   ILE   324     188.707 210.483 113.788  1.00                 O  
ATOM   2342  CB  ILE   324     187.294 210.967 111.049  1.00                 C  
ATOM   2343  CD1 ILE   324     187.350 211.256 108.517  1.00                 C  
ATOM   2344  CG1 ILE   324     187.064 211.898 109.857  1.00                 C  
ATOM   2345  CG2 ILE   324     186.322 209.798 111.051  1.00                 C  
ATOM   2346  N   THR   325     186.580 210.984 114.574  1.00                 N  
ATOM   2347  CA  THR   325     186.716 210.276 115.884  1.00                 C  
ATOM   2348  C   THR   325     185.819 209.112 115.677  1.00                 C  
ATOM   2349  O   THR   325     184.699 209.250 115.150  1.00                 O  
ATOM   2350  CB  THR   325     186.323 211.187 117.062  1.00                 C  
ATOM   2351  OG1 THR   325     187.186 212.331 117.094  1.00                 O  
ATOM   2352  CG2 THR   325     186.455 210.441 118.380  1.00                 C  
ATOM   2353  N   GLN   326     186.263 207.942 116.221  1.00                 N  
ATOM   2354  CA  GLN   326     185.491 206.750 116.034  1.00                 C  
ATOM   2355  C   GLN   326     185.255 205.967 117.333  1.00                 C  
ATOM   2356  O   GLN   326     186.198 205.797 118.087  1.00                 O  
ATOM   2357  CB  GLN   326     186.167 205.828 115.017  1.00                 C  
ATOM   2358  CD  GLN   326     186.041 203.716 113.637  1.00                 C  
ATOM   2359  CG  GLN   326     185.377 204.569 114.700  1.00                 C  
ATOM   2360  OE1 GLN   326     186.692 204.234 112.730  1.00                 O  
ATOM   2361  NE2 GLN   326     185.879 202.403 113.746  1.00                 N  
ATOM   2362  N   ILE   327     183.948 205.618 117.562  1.00                 N  
ATOM   2363  CA  ILE   327     183.483 204.706 118.535  1.00                 C  
ATOM   2364  C   ILE   327     182.696 203.565 117.831  1.00                 C  
ATOM   2365  O   ILE   327     181.471 203.641 117.594  1.00                 O  
ATOM   2366  CB  ILE   327     182.609 205.406 119.592  1.00                 C  
ATOM   2367  CD1 ILE   327     182.556 207.387 121.195  1.00                 C  
ATOM   2368  CG1 ILE   327     183.396 206.522 120.281  1.00                 C  
ATOM   2369  CG2 ILE   327     182.068 204.394 120.591  1.00                 C  
ATOM   2370  N   PRO   328     183.317 202.449 117.569  1.00                 N  
ATOM   2371  CA  PRO   328     182.554 201.236 117.175  1.00                 C  
ATOM   2372  C   PRO   328     182.058 200.575 118.464  1.00                 C  
ATOM   2373  O   PRO   328     182.667 200.754 119.510  1.00                 O  
ATOM   2374  CB  PRO   328     183.576 200.386 116.417  1.00                 C  
ATOM   2375  CD  PRO   328     184.817 202.187 117.389  1.00                 C  
ATOM   2376  CG  PRO   328     184.885 200.725 117.048  1.00                 C  
ATOM   2377  N   ILE   329     180.939 199.723 118.347  1.00                 N  
ATOM   2378  CA  ILE   329     180.287 198.941 119.472  1.00                 C  
ATOM   2379  C   ILE   329     180.502 197.612 118.888  1.00                 C  
ATOM   2380  O   ILE   329     180.030 197.358 117.815  1.00                 O  
ATOM   2381  CB  ILE   329     178.832 199.391 119.703  1.00                 C  
ATOM   2382  CD1 ILE   329     179.494 201.297 121.260  1.00                 C  
ATOM   2383  CG1 ILE   329     178.778 200.892 119.991  1.00                 C  
ATOM   2384  CG2 ILE   329     178.193 198.576 120.817  1.00                 C  
ATOM   2385  N   LEU   330     181.113 196.741 119.701  1.00                 N  
ATOM   2386  CA  LEU   330     181.224 195.310 119.445  1.00                 C  
ATOM   2387  C   LEU   330     180.608 194.522 120.577  1.00                 C  
ATOM   2388  O   LEU   330     180.856 194.807 121.688  1.00                 O  
ATOM   2389  CB  LEU   330     182.689 194.912 119.252  1.00                 C  
ATOM   2390  CG  LEU   330     182.964 193.422 119.040  1.00                 C  
ATOM   2391  CD1 LEU   330     182.356 192.944 117.731  1.00                 C  
ATOM   2392  CD2 LEU   330     184.459 193.143 119.062  1.00                 C  
ATOM   2393  N   THR   331     179.731 193.541 120.247  1.00                 N  
ATOM   2394  CA  THR   331     179.026 192.646 121.113  1.00                 C  
ATOM   2395  C   THR   331     179.671 191.303 120.947  1.00                 C  
ATOM   2396  O   THR   331     179.848 190.742 119.837  1.00                 O  
ATOM   2397  CB  THR   331     177.522 192.608 120.782  1.00                 C  
ATOM   2398  OG1 THR   331     176.958 193.913 120.957  1.00                 O  
ATOM   2399  CG2 THR   331     176.799 191.638 121.704  1.00                 C  
ATOM   2400  N   MET   332     180.048 190.698 122.104  1.00                 N  
ATOM   2401  CA  MET   332     180.572 189.359 122.156  1.00                 C  
ATOM   2402  C   MET   332     179.309 188.490 122.596  1.00                 C  
ATOM   2403  O   MET   332     178.323 188.987 123.177  1.00                 O  
ATOM   2404  CB  MET   332     181.754 189.283 123.125  1.00                 C  
ATOM   2405  SD  MET   332     184.291 190.067 123.915  1.00                 S  
ATOM   2406  CE  MET   332     183.651 191.167 125.175  1.00                 C  
ATOM   2407  CG  MET   332     182.954 190.117 122.707  1.00                 C  
ATOM   2408  N   PRO   333     179.260 187.125 122.351  1.00                 N  
ATOM   2409  CA  PRO   333     178.062 186.296 122.713  1.00                 C  
ATOM   2410  C   PRO   333     177.881 186.124 124.200  1.00                 C  
ATOM   2411  O   PRO   333     176.701 186.175 124.571  1.00                 O  
ATOM   2412  CB  PRO   333     178.331 184.946 122.045  1.00                 C  
ATOM   2413  CD  PRO   333     180.131 186.370 121.367  1.00                 C  
ATOM   2414  CG  PRO   333     179.223 185.269 120.894  1.00                 C  
ATOM   2415  N   ASN   334     178.917 185.960 125.021  1.00                 N  
ATOM   2416  CA  ASN   334     178.751 185.797 126.447  1.00                 C  
ATOM   2417  C   ASN   334     180.067 186.248 127.043  1.00                 C  
ATOM   2418  O   ASN   334     180.569 185.560 128.020  1.00                 O  
ATOM   2419  CB  ASN   334     178.380 184.351 126.781  1.00                 C  
ATOM   2420  CG  ASN   334     177.906 184.187 128.212  1.00                 C  
ATOM   2421  OD1 ASN   334     177.291 185.090 128.780  1.00                 O  
ATOM   2422  ND2 ASN   334     178.191 183.031 128.800  1.00                 N  
ATOM   2423  N   ASP   335     180.706 187.274 126.444  1.00                 N  
ATOM   2424  CA  ASP   335     182.089 187.773 126.728  1.00                 C  
ATOM   2425  C   ASP   335     183.026 186.724 126.246  1.00                 C  
ATOM   2426  O   ASP   335     183.942 186.373 127.044  1.00                 O  
ATOM   2427  CB  ASP   335     182.257 188.066 128.220  1.00                 C  
ATOM   2428  CG  ASP   335     183.457 188.947 128.509  1.00                 C  
ATOM   2429  OD1 ASP   335     183.859 189.717 127.612  1.00                 O  
ATOM   2430  OD2 ASP   335     183.995 188.866 129.633  1.00                 O  
ATOM   2431  N   ASP   336     182.878 186.261 124.989  1.00                 N  
ATOM   2432  CA  ASP   336     183.740 185.183 124.516  1.00                 C  
ATOM   2433  C   ASP   336     184.984 185.784 123.926  1.00                 C  
ATOM   2434  O   ASP   336     184.895 186.519 122.949  1.00                 O  
ATOM   2435  CB  ASP   336     183.002 184.316 123.495  1.00                 C  
ATOM   2436  CG  ASP   336     181.884 183.504 124.119  1.00                 C  
ATOM   2437  OD1 ASP   336     181.858 183.386 125.362  1.00                 O  
ATOM   2438  OD2 ASP   336     181.032 182.987 123.365  1.00                 O  
ATOM   2439  N   ILE   337     186.174 185.467 124.542  1.00                 N  
ATOM   2440  CA  ILE   337     187.481 185.959 124.074  1.00                 C  
ATOM   2441  C   ILE   337     188.190 184.800 123.408  1.00                 C  
ATOM   2442  O   ILE   337     189.411 184.853 123.116  1.00                 O  
ATOM   2443  CB  ILE   337     188.309 186.549 125.231  1.00                 C  
ATOM   2444  CD1 ILE   337     189.615 185.898 127.321  1.00                 C  
ATOM   2445  CG1 ILE   337     188.603 185.474 126.279  1.00                 C  
ATOM   2446  CG2 ILE   337     187.599 187.751 125.835  1.00                 C  
ATOM   2447  N   THR   338     187.464 183.676 123.164  1.00                 N  
ATOM   2448  CA  THR   338     187.922 182.540 122.353  1.00                 C  
ATOM   2449  C   THR   338     187.680 182.947 120.908  1.00                 C  
ATOM   2450  O   THR   338     188.291 182.392 120.004  1.00                 O  
ATOM   2451  CB  THR   338     187.181 181.243 122.729  1.00                 C  
ATOM   2452  OG1 THR   338     185.775 181.412 122.510  1.00                 O  
ATOM   2453  CG2 THR   338     187.408 180.906 124.194  1.00                 C  
ATOM   2454  N   HIS   339     186.707 183.826 120.653  1.00                 N  
ATOM   2455  CA  HIS   339     186.243 184.327 119.391  1.00                 C  
ATOM   2456  C   HIS   339     187.278 185.242 118.827  1.00                 C  
ATOM   2457  O   HIS   339     187.733 186.102 119.636  1.00                 O  
ATOM   2458  CB  HIS   339     184.901 185.042 119.559  1.00                 C  
ATOM   2459  CG  HIS   339     184.255 185.426 118.264  1.00                 C  
ATOM   2460  ND1 HIS   339     184.735 186.441 117.466  1.00                 N  
ATOM   2461  CE1 HIS   339     183.951 186.551 116.378  1.00                 C  
ATOM   2462  CD2 HIS   339     183.102 184.968 117.503  1.00                 C  
ATOM   2463  NE2 HIS   339     182.969 185.670 116.394  1.00                 N  
ATOM   2464  N   PRO   340     187.727 185.144 117.586  1.00                 N  
ATOM   2465  CA  PRO   340     188.636 186.020 116.928  1.00                 C  
ATOM   2466  C   PRO   340     188.329 187.487 116.995  1.00                 C  
ATOM   2467  O   PRO   340     189.218 188.344 116.822  1.00                 O  
ATOM   2468  CB  PRO   340     188.593 185.568 115.467  1.00                 C  
ATOM   2469  CD  PRO   340     187.251 183.983 116.657  1.00                 C  
ATOM   2470  CG  PRO   340     188.241 184.120 115.534  1.00                 C  
ATOM   2471  N   THR   341     187.021 187.818 117.042  1.00                 N  
ATOM   2472  CA  THR   341     186.606 189.152 116.887  1.00                 C  
ATOM   2473  C   THR   341     187.087 190.054 118.013  1.00                 C  
ATOM   2474  O   THR   341     187.722 190.993 117.577  1.00                 O  
ATOM   2475  CB  THR   341     185.072 189.259 116.799  1.00                 C  
ATOM   2476  OG1 THR   341     184.606 188.547 115.646  1.00                 O  
ATOM   2477  CG2 THR   341     184.646 190.714 116.676  1.00                 C  
ATOM   2478  N   PRO   342     186.909 189.882 119.350  1.00                 N  
ATOM   2479  CA  PRO   342     187.477 190.852 120.287  1.00                 C  
ATOM   2480  C   PRO   342     188.981 190.801 120.314  1.00                 C  
ATOM   2481  O   PRO   342     189.532 191.844 120.726  1.00                 O  
ATOM   2482  CB  PRO   342     186.888 190.448 121.640  1.00                 C  
ATOM   2483  CD  PRO   342     186.101 188.857 120.034  1.00                 C  
ATOM   2484  CG  PRO   342     186.513 189.014 121.471  1.00                 C  
ATOM   2485  N   ASP   343     189.666 189.657 120.053  1.00                 N  
ATOM   2486  CA  ASP   343     191.097 189.568 120.209  1.00                 C  
ATOM   2487  C   ASP   343     191.832 190.404 119.141  1.00                 C  
ATOM   2488  O   ASP   343     192.659 191.298 119.497  1.00                 O  
ATOM   2489  CB  ASP   343     191.554 188.110 120.136  1.00                 C  
ATOM   2490  CG  ASP   343     191.151 187.311 121.360  1.00                 C  
ATOM   2491  OD1 ASP   343     190.766 187.930 122.373  1.00                 O  
ATOM   2492  OD2 ASP   343     191.220 186.065 121.305  1.00                 O  
ATOM   2493  N   LEU   344     191.493 190.371 117.881  1.00                 N  
ATOM   2494  CA  LEU   344     192.114 191.173 116.839  1.00                 C  
ATOM   2495  C   LEU   344     191.734 192.560 116.800  1.00                 C  
ATOM   2496  O   LEU   344     192.601 193.356 116.531  1.00                 O  
ATOM   2497  CB  LEU   344     191.821 190.580 115.460  1.00                 C  
ATOM   2498  CG  LEU   344     192.460 189.224 115.155  1.00                 C  
ATOM   2499  CD1 LEU   344     191.961 188.680 113.825  1.00                 C  
ATOM   2500  CD2 LEU   344     193.977 189.335 115.145  1.00                 C  
ATOM   2501  N   THR   345     190.430 192.894 117.004  1.00                 N  
ATOM   2502  CA  THR   345     189.869 194.227 116.952  1.00                 C  
ATOM   2503  C   THR   345     190.470 195.036 118.091  1.00                 C  
ATOM   2504  O   THR   345     190.919 196.169 117.823  1.00                 O  
ATOM   2505  CB  THR   345     188.332 194.197 117.046  1.00                 C  
ATOM   2506  OG1 THR   345     187.797 193.461 115.939  1.00                 O  
ATOM   2507  CG2 THR   345     187.768 195.609 117.009  1.00                 C  
ATOM   2508  N   GLY   346     190.605 194.421 119.268  1.00                 N  
ATOM   2509  CA  GLY   346     191.163 194.963 120.478  1.00                 C  
ATOM   2510  C   GLY   346     192.640 195.395 120.301  1.00                 C  
ATOM   2511  O   GLY   346     193.144 196.329 120.970  1.00                 O  
ATOM   2512  N   TYR   347     193.391 194.750 119.359  1.00                 N  
ATOM   2513  CA  TYR   347     194.789 195.094 119.103  1.00                 C  
ATOM   2514  C   TYR   347     194.918 196.389 118.405  1.00                 C  
ATOM   2515  O   TYR   347     195.855 197.153 118.684  1.00                 O  
ATOM   2516  CB  TYR   347     195.469 193.997 118.282  1.00                 C  
ATOM   2517  CG  TYR   347     196.934 194.255 118.009  1.00                 C  
ATOM   2518  OH  TYR   347     200.965 194.959 117.273  1.00                 O  
ATOM   2519  CZ  TYR   347     199.631 194.727 117.515  1.00                 C  
ATOM   2520  CD1 TYR   347     197.889 194.040 118.994  1.00                 C  
ATOM   2521  CE1 TYR   347     199.230 194.273 118.753  1.00                 C  
ATOM   2522  CD2 TYR   347     197.356 194.712 116.767  1.00                 C  
ATOM   2523  CE2 TYR   347     198.692 194.950 116.509  1.00                 C  
ATOM   2524  N   ILE   348     194.087 196.674 117.358  1.00                 N  
ATOM   2525  CA  ILE   348     194.282 197.905 116.705  1.00                 C  
ATOM   2526  C   ILE   348     193.974 199.073 117.512  1.00                 C  
ATOM   2527  O   ILE   348     194.657 200.065 117.539  1.00                 O  
ATOM   2528  CB  ILE   348     193.454 197.994 115.409  1.00                 C  
ATOM   2529  CD1 ILE   348     193.063 196.823 113.179  1.00                 C  
ATOM   2530  CG1 ILE   348     193.973 196.993 114.375  1.00                 C  
ATOM   2531  CG2 ILE   348     193.457 199.417 114.872  1.00                 C  
ATOM   2532  N   THR   349     192.814 198.902 118.261  1.00                 N  
ATOM   2533  CA  THR   349     192.215 199.980 118.999  1.00                 C  
ATOM   2534  C   THR   349     193.117 200.252 120.249  1.00                 C  
ATOM   2535  O   THR   349     194.058 199.458 120.577  1.00                 O  
ATOM   2536  CB  THR   349     190.770 199.646 119.412  1.00                 C  
ATOM   2537  OG1 THR   349     190.770 198.512 120.287  1.00                 O  
ATOM   2538  CG2 THR   349     189.928 199.317 118.189  1.00                 C  
ATOM   2539  N   GLU   350     192.875 201.449 120.965  1.00                 N  
ATOM   2540  CA  GLU   350     193.638 201.911 122.076  1.00                 C  
ATOM   2541  C   GLU   350     192.692 202.029 123.243  1.00                 C  
ATOM   2542  O   GLU   350     192.263 203.137 123.619  1.00                 O  
ATOM   2543  CB  GLU   350     194.317 203.241 121.744  1.00                 C  
ATOM   2544  CD  GLU   350     195.994 204.488 120.326  1.00                 C  
ATOM   2545  CG  GLU   350     195.340 203.153 120.623  1.00                 C  
ATOM   2546  OE1 GLU   350     195.586 205.499 120.935  1.00                 O  
ATOM   2547  OE2 GLU   350     196.915 204.523 119.483  1.00                 O  
ATOM   2548  N   GLY   351     192.364 200.827 123.873  1.00                 N  
ATOM   2549  CA  GLY   351     191.651 200.594 125.053  1.00                 C  
ATOM   2550  C   GLY   351     190.356 200.030 124.626  1.00                 C  
ATOM   2551  O   GLY   351     190.088 199.693 123.470  1.00                 O  
ATOM   2552  N   GLN   352     189.441 199.864 125.603  1.00                 N  
ATOM   2553  CA  GLN   352     188.093 199.417 125.405  1.00                 C  
ATOM   2554  C   GLN   352     187.340 199.756 126.646  1.00                 C  
ATOM   2555  O   GLN   352     187.915 199.965 127.704  1.00                 O  
ATOM   2556  CB  GLN   352     188.065 197.918 125.098  1.00                 C  
ATOM   2557  CD  GLN   352     190.294 197.325 124.068  1.00                 C  
ATOM   2558  CG  GLN   352     188.810 197.530 123.831  1.00                 C  
ATOM   2559  OE1 GLN   352     190.695 196.715 125.059  1.00                 O  
ATOM   2560  NE2 GLN   352     191.113 197.835 123.156  1.00                 N  
ATOM   2561  N   ILE   353     185.942 199.815 126.556  1.00                 N  
ATOM   2562  CA  ILE   353     184.992 200.095 127.614  1.00                 C  
ATOM   2563  C   ILE   353     184.161 198.903 127.787  1.00                 C  
ATOM   2564  O   ILE   353     183.584 198.530 126.767  1.00                 O  
ATOM   2565  CB  ILE   353     184.145 201.342 127.297  1.00                 C  
ATOM   2566  CD1 ILE   353     184.319 203.790 126.609  1.00                 C  
ATOM   2567  CG1 ILE   353     185.044 202.568 127.128  1.00                 C  
ATOM   2568  CG2 ILE   353     183.090 201.556 128.371  1.00                 C  
ATOM   2569  N   TYR   354     184.203 198.222 128.911  1.00                 N  
ATOM   2570  CA  TYR   354     183.624 196.947 129.235  1.00                 C  
ATOM   2571  C   TYR   354     182.381 197.286 130.055  1.00                 C  
ATOM   2572  O   TYR   354     182.462 198.061 131.034  1.00                 O  
ATOM   2573  CB  TYR   354     184.632 196.076 129.987  1.00                 C  
ATOM   2574  CG  TYR   354     185.816 195.647 129.150  1.00                 C  
ATOM   2575  OH  TYR   354     189.080 194.481 126.852  1.00                 O  
ATOM   2576  CZ  TYR   354     187.999 194.866 127.612  1.00                 C  
ATOM   2577  CD1 TYR   354     186.972 196.417 129.105  1.00                 C  
ATOM   2578  CE1 TYR   354     188.058 196.033 128.342  1.00                 C  
ATOM   2579  CD2 TYR   354     185.774 194.474 128.407  1.00                 C  
ATOM   2580  CE2 TYR   354     186.851 194.074 127.639  1.00                 C  
ATOM   2581  N   ILE   355     181.243 196.688 129.719  1.00                 N  
ATOM   2582  CA  ILE   355     179.951 196.816 130.405  1.00                 C  
ATOM   2583  C   ILE   355     179.610 195.618 131.259  1.00                 C  
ATOM   2584  O   ILE   355     179.871 194.530 130.842  1.00                 O  
ATOM   2585  CB  ILE   355     178.803 197.053 129.406  1.00                 C  
ATOM   2586  CD1 ILE   355     178.083 198.553 127.475  1.00                 C  
ATOM   2587  CG1 ILE   355     179.014 198.368 128.653  1.00                 C  
ATOM   2588  CG2 ILE   355     177.460 197.017 130.120  1.00                 C  
ATOM   2589  N   ASP   356     179.080 195.826 132.513  1.00                 N  
ATOM   2590  CA  ASP   356     178.790 194.732 133.422  1.00                 C  
ATOM   2591  C   ASP   356     177.389 194.328 133.412  1.00                 C  
ATOM   2592  O   ASP   356     176.475 195.159 133.560  1.00                 O  
ATOM   2593  CB  ASP   356     179.187 195.104 134.852  1.00                 C  
ATOM   2594  CG  ASP   356     179.001 193.957 135.825  1.00                 C  
ATOM   2595  OD1 ASP   356     178.389 192.940 135.436  1.00                 O  
ATOM   2596  OD2 ASP   356     179.468 194.074 136.978  1.00                 O  
ATOM   2597  N   ARG   357     177.124 193.053 133.335  1.00                 N  
ATOM   2598  CA  ARG   357     175.760 192.483 133.457  1.00                 C  
ATOM   2599  C   ARG   357     175.422 192.541 134.863  1.00                 C  
ATOM   2600  O   ARG   357     174.260 192.779 135.199  1.00                 O  
ATOM   2601  CB  ARG   357     175.723 191.059 132.900  1.00                 C  
ATOM   2602  CD  ARG   357     175.884 189.535 130.912  1.00                 C  
ATOM   2603  NE  ARG   357     176.039 189.440 129.462  1.00                 N  
ATOM   2604  CG  ARG   357     175.892 190.978 131.391  1.00                 C  
ATOM   2605  CZ  ARG   357     176.164 188.296 128.798  1.00                 C  
ATOM   2606  NH1 ARG   357     176.300 188.306 127.479  1.00                 N  
ATOM   2607  NH2 ARG   357     176.153 187.143 129.454  1.00                 N  
ATOM   2608  N   GLN   358     176.357 192.368 135.809  1.00                 N  
ATOM   2609  CA  GLN   358     176.074 192.309 137.247  1.00                 C  
ATOM   2610  C   GLN   358     175.441 193.558 137.743  1.00                 C  
ATOM   2611  O   GLN   358     174.489 193.498 138.548  1.00                 O  
ATOM   2612  CB  GLN   358     177.357 192.037 138.035  1.00                 C  
ATOM   2613  CD  GLN   358     179.239 190.436 138.557  1.00                 C  
ATOM   2614  CG  GLN   358     177.909 190.632 137.856  1.00                 C  
ATOM   2615  OE1 GLN   358     180.012 191.380 138.719  1.00                 O  
ATOM   2616  NE2 GLN   358     179.510 189.204 138.974  1.00                 N  
ATOM   2617  N   LEU   359     175.939 194.709 137.235  1.00                 N  
ATOM   2618  CA  LEU   359     175.304 196.054 137.512  1.00                 C  
ATOM   2619  C   LEU   359     173.939 196.234 136.865  1.00                 C  
ATOM   2620  O   LEU   359     173.128 196.990 137.461  1.00                 O  
ATOM   2621  CB  LEU   359     176.220 197.186 137.042  1.00                 C  
ATOM   2622  CG  LEU   359     177.528 197.365 137.815  1.00                 C  
ATOM   2623  CD1 LEU   359     178.404 198.417 137.153  1.00                 C  
ATOM   2624  CD2 LEU   359     177.249 197.744 139.262  1.00                 C  
ATOM   2625  N   HIS   360     173.721 195.627 135.658  1.00                 N  
ATOM   2626  CA  HIS   360     172.418 195.746 134.962  1.00                 C  
ATOM   2627  C   HIS   360     171.355 195.103 135.758  1.00                 C  
ATOM   2628  O   HIS   360     170.276 195.636 135.916  1.00                 O  
ATOM   2629  CB  HIS   360     172.497 195.123 133.567  1.00                 C  
ATOM   2630  CG  HIS   360     171.217 195.205 132.795  1.00                 C  
ATOM   2631  ND1 HIS   360     170.751 196.381 132.249  1.00                 N  
ATOM   2632  CE1 HIS   360     169.586 196.141 131.620  1.00                 C  
ATOM   2633  CD2 HIS   360     170.178 194.263 132.404  1.00                 C  
ATOM   2634  NE2 HIS   360     169.237 194.872 131.709  1.00                 N  
ATOM   2635  N   ASN   361     171.660 193.856 136.239  1.00                 N  
ATOM   2636  CA  ASN   361     170.801 193.009 137.028  1.00                 C  
ATOM   2637  C   ASN   361     170.426 193.703 138.321  1.00                 C  
ATOM   2638  O   ASN   361     169.292 193.712 138.700  1.00                 O  
ATOM   2639  CB  ASN   361     171.478 191.664 137.300  1.00                 C  
ATOM   2640  CG  ASN   361     171.522 190.775 136.074  1.00                 C  
ATOM   2641  OD1 ASN   361     170.762 190.972 135.125  1.00                 O  
ATOM   2642  ND2 ASN   361     172.413 189.791 136.089  1.00                 N  
ATOM   2643  N   ARG   362     171.358 194.431 139.014  1.00                 N  
ATOM   2644  CA  ARG   362     171.046 195.165 140.240  1.00                 C  
ATOM   2645  C   ARG   362     170.027 196.292 139.973  1.00                 C  
ATOM   2646  O   ARG   362     169.213 196.500 140.840  1.00                 O  
ATOM   2647  CB  ARG   362     172.320 195.747 140.855  1.00                 C  
ATOM   2648  CD  ARG   362     174.515 195.345 142.005  1.00                 C  
ATOM   2649  NE  ARG   362     175.409 194.361 142.610  1.00                 N  
ATOM   2650  CG  ARG   362     173.249 194.706 141.459  1.00                 C  
ATOM   2651  CZ  ARG   362     176.643 194.628 143.026  1.00                 C  
ATOM   2652  NH1 ARG   362     177.383 193.669 143.564  1.00                 N  
ATOM   2653  NH2 ARG   362     177.133 195.853 142.902  1.00                 N  
ATOM   2654  N   GLN   363     170.123 196.910 138.771  1.00                 N  
ATOM   2655  CA  GLN   363     169.207 197.868 138.269  1.00                 C  
ATOM   2656  C   GLN   363     169.928 199.147 138.192  1.00                 C  
ATOM   2657  O   GLN   363     169.353 200.236 138.130  1.00                 O  
ATOM   2658  CB  GLN   363     167.971 197.950 139.167  1.00                 C  
ATOM   2659  CD  GLN   363     166.283 198.407 137.345  1.00                 C  
ATOM   2660  CG  GLN   363     166.889 198.884 138.650  1.00                 C  
ATOM   2661  OE1 GLN   363     165.819 197.271 137.244  1.00                 O  
ATOM   2662  NE2 GLN   363     166.284 199.276 136.341  1.00                 N  
ATOM   2663  N   ILE   364     171.274 199.066 138.271  1.00                 N  
ATOM   2664  CA  ILE   364     172.022 200.280 138.010  1.00                 C  
ATOM   2665  C   ILE   364     172.061 200.379 136.524  1.00                 C  
ATOM   2666  O   ILE   364     172.404 199.444 135.816  1.00                 O  
ATOM   2667  CB  ILE   364     173.418 200.233 138.659  1.00                 C  
ATOM   2668  CD1 ILE   364     174.603 199.849 140.882  1.00                 C  
ATOM   2669  CG1 ILE   364     173.296 200.146 140.181  1.00                 C  
ATOM   2670  CG2 ILE   364     174.248 201.432 138.224  1.00                 C  
ATOM   2671  N   TYR   365     171.699 201.523 135.949  1.00                 N  
ATOM   2672  CA  TYR   365     171.673 201.831 134.528  1.00                 C  
ATOM   2673  C   TYR   365     172.188 203.237 134.438  1.00                 C  
ATOM   2674  O   TYR   365     171.746 204.056 135.239  1.00                 O  
ATOM   2675  CB  TYR   365     170.259 201.661 133.969  1.00                 C  
ATOM   2676  CG  TYR   365     170.147 201.952 132.489  1.00                 C  
ATOM   2677  OH  TYR   365     169.844 202.736 128.417  1.00                 O  
ATOM   2678  CZ  TYR   365     169.943 202.478 129.765  1.00                 C  
ATOM   2679  CD1 TYR   365     170.576 201.025 131.548  1.00                 C  
ATOM   2680  CE1 TYR   365     170.477 201.282 130.194  1.00                 C  
ATOM   2681  CD2 TYR   365     169.612 203.152 132.039  1.00                 C  
ATOM   2682  CE2 TYR   365     169.505 203.426 130.688  1.00                 C  
ATOM   2683  N   PRO   366     173.173 203.532 133.560  1.00                 N  
ATOM   2684  CA  PRO   366     173.952 202.628 132.726  1.00                 C  
ATOM   2685  C   PRO   366     174.687 201.608 133.545  1.00                 C  
ATOM   2686  O   PRO   366     174.847 201.951 134.684  1.00                 O  
ATOM   2687  CB  PRO   366     174.924 203.551 131.988  1.00                 C  
ATOM   2688  CD  PRO   366     173.550 204.959 133.351  1.00                 C  
ATOM   2689  CG  PRO   366     174.274 204.893 132.035  1.00                 C  
ATOM   2690  N   PRO   367     175.083 200.445 133.138  1.00                 N  
ATOM   2691  CA  PRO   367     175.559 199.370 134.060  1.00                 C  
ATOM   2692  C   PRO   367     177.017 199.146 133.633  1.00                 C  
ATOM   2693  O   PRO   367     177.508 197.987 133.689  1.00                 O  
ATOM   2694  CB  PRO   367     174.624 198.194 133.772  1.00                 C  
ATOM   2695  CD  PRO   367     174.241 199.773 132.014  1.00                 C  
ATOM   2696  CG  PRO   367     174.325 198.303 132.314  1.00                 C  
ATOM   2697  N   ILE   368     177.822 200.189 133.312  1.00                 N  
ATOM   2698  CA  ILE   368     179.173 200.026 132.815  1.00                 C  
ATOM   2699  C   ILE   368     180.049 200.006 134.054  1.00                 C  
ATOM   2700  O   ILE   368     179.704 200.687 135.046  1.00                 O  
ATOM   2701  CB  ILE   368     179.549 201.145 131.826  1.00                 C  
ATOM   2702  CD1 ILE   368     178.768 202.303 129.694  1.00                 C  
ATOM   2703  CG1 ILE   368     178.647 201.091 130.592  1.00                 C  
ATOM   2704  CG2 ILE   368     181.022 201.055 131.456  1.00                 C  
ATOM   2705  N   ASN   369     181.063 199.161 134.114  1.00                 N  
ATOM   2706  CA  ASN   369     182.128 199.026 135.132  1.00                 C  
ATOM   2707  C   ASN   369     183.437 199.415 134.544  1.00                 C  
ATOM   2708  O   ASN   369     183.795 199.112 133.417  1.00                 O  
ATOM   2709  CB  ASN   369     182.166 197.599 135.682  1.00                 C  
ATOM   2710  CG  ASN   369     183.173 197.433 136.802  1.00                 C  
ATOM   2711  OD1 ASN   369     184.290 197.946 136.728  1.00                 O  
ATOM   2712  ND2 ASN   369     182.782 196.712 137.847  1.00                 N  
ATOM   2713  N   VAL   370     184.138 200.267 135.312  1.00                 N  
ATOM   2714  CA  VAL   370     185.199 201.178 134.812  1.00                 C  
ATOM   2715  C   VAL   370     186.563 200.572 135.110  1.00                 C  
ATOM   2716  O   VAL   370     187.613 201.098 134.726  1.00                 O  
ATOM   2717  CB  VAL   370     185.077 202.582 135.434  1.00                 C  
ATOM   2718  CG1 VAL   370     183.726 203.196 135.101  1.00                 C  
ATOM   2719  CG2 VAL   370     185.280 202.516 136.940  1.00                 C  
ATOM   2720  N   LEU   371     186.522 199.415 135.793  1.00                 N  
ATOM   2721  CA  LEU   371     187.716 198.753 136.270  1.00                 C  
ATOM   2722  C   LEU   371     188.412 197.784 135.269  1.00                 C  
ATOM   2723  O   LEU   371     189.597 197.652 135.489  1.00                 O  
ATOM   2724  CB  LEU   371     187.415 197.955 137.540  1.00                 C  
ATOM   2725  CG  LEU   371     186.992 198.766 138.766  1.00                 C  
ATOM   2726  CD1 LEU   371     186.612 197.845 139.916  1.00                 C  
ATOM   2727  CD2 LEU   371     188.103 199.713 139.193  1.00                 C  
ATOM   2728  N   PRO   372     187.833 197.184 134.332  1.00                 N  
ATOM   2729  CA  PRO   372     188.521 196.331 133.382  1.00                 C  
ATOM   2730  C   PRO   372     188.680 197.112 132.161  1.00                 C  
ATOM   2731  O   PRO   372     189.517 196.701 131.323  1.00                 O  
ATOM   2732  CB  PRO   372     187.587 195.130 133.218  1.00                 C  
ATOM   2733  CD  PRO   372     186.327 196.772 134.421  1.00                 C  
ATOM   2734  CG  PRO   372     186.216 195.699 133.374  1.00                 C  
ATOM   2735  N   SER   373     187.935 198.233 132.091  1.00                 N  
ATOM   2736  CA  SER   373     187.962 199.258 131.021  1.00                 C  
ATOM   2737  C   SER   373     189.267 200.032 130.988  1.00                 C  
ATOM   2738  O   SER   373     189.948 200.107 132.021  1.00                 O  
ATOM   2739  CB  SER   373     186.798 200.237 131.187  1.00                 C  
ATOM   2740  OG  SER   373     185.552 199.578 131.042  1.00                 O  
ATOM   2741  N   LEU   374     189.719 200.491 129.765  1.00                 N  
ATOM   2742  CA  LEU   374     191.013 201.141 129.701  1.00                 C  
ATOM   2743  C   LEU   374     191.036 202.153 128.686  1.00                 C  
ATOM   2744  O   LEU   374     190.230 202.048 127.754  1.00                 O  
ATOM   2745  CB  LEU   374     192.116 200.114 129.441  1.00                 C  
ATOM   2746  CG  LEU   374     192.323 199.052 130.523  1.00                 C  
ATOM   2747  CD1 LEU   374     193.298 197.985 130.051  1.00                 C  
ATOM   2748  CD2 LEU   374     192.818 199.688 131.813  1.00                 C  
ATOM   2749  N   SER   375     191.905 203.208 128.813  1.00                 N  
ATOM   2750  CA  SER   375     192.249 204.154 127.783  1.00                 C  
ATOM   2751  C   SER   375     193.718 204.166 127.745  1.00                 C  
ATOM   2752  O   SER   375     194.316 204.470 128.780  1.00                 O  
ATOM   2753  CB  SER   375     191.643 205.525 128.091  1.00                 C  
ATOM   2754  OG  SER   375     192.019 206.480 127.113  1.00                 O  
ATOM   2755  N   ARG   376     194.346 203.822 126.607  1.00                 N  
ATOM   2756  CA  ARG   376     195.736 203.596 126.488  1.00                 C  
ATOM   2757  C   ARG   376     196.191 204.992 126.201  1.00                 C  
ATOM   2758  O   ARG   376     195.716 205.538 125.241  1.00                 O  
ATOM   2759  CB  ARG   376     196.019 202.561 125.397  1.00                 C  
ATOM   2760  CD  ARG   376     197.695 201.144 124.180  1.00                 C  
ATOM   2761  NE  ARG   376     199.109 200.840 123.973  1.00                 N  
ATOM   2762  CG  ARG   376     197.493 202.236 125.218  1.00                 C  
ATOM   2763  CZ  ARG   376     199.565 199.988 123.061  1.00                 C  
ATOM   2764  NH1 ARG   376     200.868 199.774 122.945  1.00                 N  
ATOM   2765  NH2 ARG   376     198.715 199.350 122.267  1.00                 N  
ATOM   2766  N   LEU   377     197.039 205.589 127.086  1.00                 N  
ATOM   2767  CA  LEU   377     197.417 207.014 127.108  1.00                 C  
ATOM   2768  C   LEU   377     196.243 207.772 127.638  1.00                 C  
ATOM   2769  O   LEU   377     195.217 207.803 126.974  1.00                 O  
ATOM   2770  CB  LEU   377     197.824 207.482 125.709  1.00                 C  
ATOM   2771  CG  LEU   377     199.057 206.811 125.102  1.00                 C  
ATOM   2772  CD1 LEU   377     199.270 207.273 123.669  1.00                 C  
ATOM   2773  CD2 LEU   377     200.294 207.099 125.940  1.00                 C  
ATOM   2774  N   MET   378     196.284 208.387 128.832  1.00                 N  
ATOM   2775  CA  MET   378     195.145 208.883 129.505  1.00                 C  
ATOM   2776  C   MET   378     195.596 210.223 130.089  1.00                 C  
ATOM   2777  O   MET   378     194.729 211.077 130.345  1.00                 O  
ATOM   2778  CB  MET   378     194.671 207.885 130.563  1.00                 C  
ATOM   2779  SD  MET   378     195.002 206.586 132.988  1.00                 S  
ATOM   2780  CE  MET   378     196.449 206.398 134.027  1.00                 C  
ATOM   2781  CG  MET   378     195.633 207.710 131.727  1.00                 C  
ATOM   2782  N   LYS   379     196.878 210.416 130.282  1.00                 N  
ATOM   2783  CA  LYS   379     197.548 211.596 130.765  1.00                 C  
ATOM   2784  C   LYS   379     197.964 212.394 129.518  1.00                 C  
ATOM   2785  O   LYS   379     198.670 213.324 129.579  1.00                 O  
ATOM   2786  CB  LYS   379     198.740 211.213 131.645  1.00                 C  
ATOM   2787  CD  LYS   379     199.585 210.161 133.761  1.00                 C  
ATOM   2788  CE  LYS   379     199.202 209.462 135.055  1.00                 C  
ATOM   2789  CG  LYS   379     198.357 210.507 132.936  1.00                 C  
ATOM   2790  NZ  LYS   379     200.398 209.085 135.858  1.00                 N  
ATOM   2791  N   SER   380     197.584 211.902 128.324  1.00                 N  
ATOM   2792  CA  SER   380     198.021 212.408 127.079  1.00                 C  
ATOM   2793  C   SER   380     196.840 212.212 126.149  1.00                 C  
ATOM   2794  O   SER   380     196.982 212.266 124.936  1.00                 O  
ATOM   2795  CB  SER   380     199.286 211.680 126.619  1.00                 C  
ATOM   2796  OG  SER   380     199.048 210.292 126.463  1.00                 O  
ATOM   2797  N   ALA   381     195.662 211.975 126.704  1.00                 N  
ATOM   2798  CA  ALA   381     194.424 211.811 125.956  1.00                 C  
ATOM   2799  C   ALA   381     193.486 212.887 126.377  1.00                 C  
ATOM   2800  O   ALA   381     192.298 212.892 125.968  1.00                 O  
ATOM   2801  CB  ALA   381     193.840 210.427 126.195  1.00                 C  
ATOM   2802  N   ILE   382     194.034 213.873 127.055  1.00                 N  
ATOM   2803  CA  ILE   382     193.218 214.973 127.500  1.00                 C  
ATOM   2804  C   ILE   382     193.854 216.154 126.853  1.00                 C  
ATOM   2805  O   ILE   382     195.018 216.169 126.476  1.00                 O  
ATOM   2806  CB  ILE   382     193.166 215.051 129.037  1.00                 C  
ATOM   2807  CD1 ILE   382     194.574 215.605 131.089  1.00                 C  
ATOM   2808  CG1 ILE   382     194.563 215.305 129.606  1.00                 C  
ATOM   2809  CG2 ILE   382     192.539 213.791 129.614  1.00                 C  
ATOM   2810  N   GLY   383     193.145 217.305 126.827  1.00                 N  
ATOM   2811  CA  GLY   383     193.722 218.602 126.442  1.00                 C  
ATOM   2812  C   GLY   383     193.834 219.474 127.583  1.00                 C  
ATOM   2813  O   GLY   383     194.140 219.107 128.693  1.00                 O  
ATOM   2814  N   GLU   384     193.524 220.747 127.298  1.00                 N  
ATOM   2815  CA  GLU   384     193.556 221.767 128.343  1.00                 C  
ATOM   2816  C   GLU   384     192.528 222.830 127.965  1.00                 C  
ATOM   2817  O   GLU   384     192.265 223.002 126.769  1.00                 O  
ATOM   2818  CB  GLU   384     194.965 222.348 128.481  1.00                 C  
ATOM   2819  CD  GLU   384     196.869 223.608 127.403  1.00                 C  
ATOM   2820  CG  GLU   384     195.448 223.104 127.254  1.00                 C  
ATOM   2821  OE1 GLU   384     197.687 222.905 128.033  1.00                 O  
ATOM   2822  OE2 GLU   384     197.166 224.708 126.890  1.00                 O  
ATOM   2823  N   GLY   385     191.878 223.436 128.969  1.00                 N  
ATOM   2824  CA  GLY   385     190.952 224.498 128.830  1.00                 C  
ATOM   2825  C   GLY   385     189.559 223.981 128.581  1.00                 C  
ATOM   2826  O   GLY   385     188.678 224.729 128.195  1.00                 O  
ATOM   2827  N   MET   386     189.467 222.638 128.752  1.00                 N  
ATOM   2828  CA  MET   386     188.271 221.932 128.455  1.00                 C  
ATOM   2829  C   MET   386     188.369 220.657 129.245  1.00                 C  
ATOM   2830  O   MET   386     187.428 219.837 129.295  1.00                 O  
ATOM   2831  CB  MET   386     188.144 221.703 126.948  1.00                 C  
ATOM   2832  SD  MET   386     189.057 220.589 124.581  1.00                 S  
ATOM   2833  CE  MET   386     187.605 219.544 124.505  1.00                 C  
ATOM   2834  CG  MET   386     189.226 220.810 126.362  1.00                 C  
ATOM   2835  N   THR   387     189.513 220.419 130.023  1.00                 N  
ATOM   2836  CA  THR   387     189.842 219.444 131.002  1.00                 C  
ATOM   2837  C   THR   387     190.440 220.245 132.095  1.00                 C  
ATOM   2838  O   THR   387     190.661 221.483 131.960  1.00                 O  
ATOM   2839  CB  THR   387     190.792 218.373 130.435  1.00                 C  
ATOM   2840  OG1 THR   387     192.056 218.969 130.119  1.00                 O  
ATOM   2841  CG2 THR   387     190.211 217.763 129.168  1.00                 C  
ATOM   2842  N   ARG   388     190.889 219.567 133.155  1.00                 N  
ATOM   2843  CA  ARG   388     191.776 220.175 134.111  1.00                 C  
ATOM   2844  C   ARG   388     193.102 219.399 134.069  1.00                 C  
ATOM   2845  O   ARG   388     193.123 218.341 133.421  1.00                 O  
ATOM   2846  CB  ARG   388     191.149 220.164 135.507  1.00                 C  
ATOM   2847  CD  ARG   388     189.973 222.373 135.320  1.00                 C  
ATOM   2848  NE  ARG   388     190.819 223.025 136.316  1.00                 N  
ATOM   2849  CG  ARG   388     189.814 220.886 135.593  1.00                 C  
ATOM   2850  CZ  ARG   388     190.383 223.472 137.490  1.00                 C  
ATOM   2851  NH1 ARG   388     191.226 224.052 138.333  1.00                 N  
ATOM   2852  NH2 ARG   388     189.105 223.337 137.817  1.00                 N  
ATOM   2853  N   LYS   389     194.156 219.806 134.773  1.00                 N  
ATOM   2854  CA  LYS   389     195.333 219.009 134.834  1.00                 C  
ATOM   2855  C   LYS   389     195.149 218.065 135.975  1.00                 C  
ATOM   2856  O   LYS   389     195.865 217.062 136.101  1.00                 O  
ATOM   2857  CB  LYS   389     196.571 219.893 135.000  1.00                 C  
ATOM   2858  CD  LYS   389     197.029 220.169 132.547  1.00                 C  
ATOM   2859  CE  LYS   389     197.340 221.156 131.434  1.00                 C  
ATOM   2860  CG  LYS   389     196.782 220.883 133.866  1.00                 C  
ATOM   2861  NZ  LYS   389     197.521 220.475 130.123  1.00                 N  
ATOM   2862  N   ASP   390     194.123 218.270 136.846  1.00                 N  
ATOM   2863  CA  ASP   390     193.733 217.454 138.057  1.00                 C  
ATOM   2864  C   ASP   390     193.085 216.137 137.632  1.00                 C  
ATOM   2865  O   ASP   390     192.924 215.298 138.509  1.00                 O  
ATOM   2866  CB  ASP   390     192.783 218.249 138.956  1.00                 C  
ATOM   2867  CG  ASP   390     193.473 219.403 139.656  1.00                 C  
ATOM   2868  OD1 ASP   390     194.721 219.410 139.701  1.00                 O  
ATOM   2869  OD2 ASP   390     192.766 220.300 140.160  1.00                 O  
ATOM   2870  N   HIS   391     192.836 215.958 136.284  1.00                 N  
ATOM   2871  CA  HIS   391     192.135 214.854 135.623  1.00                 C  
ATOM   2872  C   HIS   391     192.790 213.583 135.885  1.00                 C  
ATOM   2873  O   HIS   391     192.134 212.584 136.298  1.00                 O  
ATOM   2874  CB  HIS   391     192.051 215.099 134.115  1.00                 C  
ATOM   2875  CG  HIS   391     191.344 214.013 133.365  1.00                 C  
ATOM   2876  ND1 HIS   391     189.978 213.840 133.418  1.00                 N  
ATOM   2877  CE1 HIS   391     189.640 212.791 132.646  1.00                 C  
ATOM   2878  CD2 HIS   391     191.747 212.938 132.470  1.00                 C  
ATOM   2879  NE2 HIS   391     190.696 212.245 132.075  1.00                 N  
ATOM   2880  N   SER   392     194.150 213.559 135.750  1.00                 N  
ATOM   2881  CA  SER   392     194.882 212.332 135.940  1.00                 C  
ATOM   2882  C   SER   392     194.870 211.849 137.413  1.00                 C  
ATOM   2883  O   SER   392     194.903 210.667 137.804  1.00                 O  
ATOM   2884  CB  SER   392     196.331 212.495 135.476  1.00                 C  
ATOM   2885  OG  SER   392     196.398 212.700 134.075  1.00                 O  
ATOM   2886  N   ASP   393     194.924 212.827 138.336  1.00                 N  
ATOM   2887  CA  ASP   393     195.091 212.510 139.698  1.00                 C  
ATOM   2888  C   ASP   393     193.834 211.853 140.228  1.00                 C  
ATOM   2889  O   ASP   393     193.848 210.916 141.077  1.00                 O  
ATOM   2890  CB  ASP   393     195.429 213.766 140.503  1.00                 C  
ATOM   2891  CG  ASP   393     196.828 214.278 140.225  1.00                 C  
ATOM   2892  OD1 ASP   393     197.629 213.526 139.630  1.00                 O  
ATOM   2893  OD2 ASP   393     197.125 215.431 140.601  1.00                 O  
ATOM   2894  N   VAL   394     192.678 212.391 139.723  1.00                 N  
ATOM   2895  CA  VAL   394     191.324 211.938 140.223  1.00                 C  
ATOM   2896  C   VAL   394     191.104 210.565 139.648  1.00                 C  
ATOM   2897  O   VAL   394     190.547 209.724 140.349  1.00                 O  
ATOM   2898  CB  VAL   394     190.214 212.928 139.823  1.00                 C  
ATOM   2899  CG1 VAL   394     189.928 212.834 138.333  1.00                 C  
ATOM   2900  CG2 VAL   394     188.952 212.667 140.630  1.00                 C  
ATOM   2901  N   SER   395     191.593 210.245 138.385  1.00                 N  
ATOM   2902  CA  SER   395     191.316 208.924 137.714  1.00                 C  
ATOM   2903  C   SER   395     191.933 207.754 138.504  1.00                 C  
ATOM   2904  O   SER   395     191.285 206.700 138.823  1.00                 O  
ATOM   2905  CB  SER   395     191.853 208.928 136.281  1.00                 C  
ATOM   2906  OG  SER   395     191.149 209.856 135.475  1.00                 O  
ATOM   2907  N   ASN   396     193.161 208.051 139.012  1.00                 N  
ATOM   2908  CA  ASN   396     193.765 207.199 139.980  1.00                 C  
ATOM   2909  C   ASN   396     193.071 206.934 141.252  1.00                 C  
ATOM   2910  O   ASN   396     192.976 205.786 141.702  1.00                 O  
ATOM   2911  CB  ASN   396     195.151 207.721 140.362  1.00                 C  
ATOM   2912  CG  ASN   396     196.178 207.505 139.268  1.00                 C  
ATOM   2913  OD1 ASN   396     195.978 206.688 138.369  1.00                 O  
ATOM   2914  ND2 ASN   396     197.283 208.238 139.341  1.00                 N  
ATOM   2915  N   GLN   397     192.518 207.977 141.942  1.00                 N  
ATOM   2916  CA  GLN   397     191.865 207.845 143.192  1.00                 C  
ATOM   2917  C   GLN   397     190.590 207.097 143.069  1.00                 C  
ATOM   2918  O   GLN   397     190.305 206.255 143.963  1.00                 O  
ATOM   2919  CB  GLN   397     191.600 209.221 143.806  1.00                 C  
ATOM   2920  CD  GLN   397     192.561 211.342 144.786  1.00                 C  
ATOM   2921  CG  GLN   397     192.854 209.952 144.257  1.00                 C  
ATOM   2922  OE1 GLN   397     191.903 212.143 144.122  1.00                 O  
ATOM   2923  NE2 GLN   397     193.049 211.632 145.986  1.00                 N  
ATOM   2924  N   LEU   398     189.827 207.370 142.029  1.00                 N  
ATOM   2925  CA  LEU   398     188.474 206.867 141.803  1.00                 C  
ATOM   2926  C   LEU   398     188.494 205.423 141.605  1.00                 C  
ATOM   2927  O   LEU   398     187.675 204.629 142.116  1.00                 O  
ATOM   2928  CB  LEU   398     187.838 207.563 140.598  1.00                 C  
ATOM   2929  CG  LEU   398     187.516 209.049 140.765  1.00                 C  
ATOM   2930  CD1 LEU   398     187.055 209.651 139.447  1.00                 C  
ATOM   2931  CD2 LEU   398     186.458 209.253 141.838  1.00                 C  
ATOM   2932  N   TYR   399     189.509 204.975 140.844  1.00                 N  
ATOM   2933  CA  TYR   399     189.722 203.604 140.383  1.00                 C  
ATOM   2934  C   TYR   399     190.002 202.719 141.538  1.00                 C  
ATOM   2935  O   TYR   399     189.366 201.673 141.640  1.00                 O  
ATOM   2936  CB  TYR   399     190.868 203.551 139.371  1.00                 C  
ATOM   2937  CG  TYR   399     191.161 202.162 138.850  1.00                 C  
ATOM   2938  OH  TYR   399     191.954 198.344 137.405  1.00                 O  
ATOM   2939  CZ  TYR   399     191.693 199.608 137.884  1.00                 C  
ATOM   2940  CD1 TYR   399     190.358 201.585 137.875  1.00                 C  
ATOM   2941  CE1 TYR   399     190.619 200.316 137.392  1.00                 C  
ATOM   2942  CD2 TYR   399     192.240 201.434 139.334  1.00                 C  
ATOM   2943  CE2 TYR   399     192.515 200.164 138.863  1.00                 C  
ATOM   2944  N   ALA   400     190.999 203.087 142.394  1.00                 N  
ATOM   2945  CA  ALA   400     191.570 202.233 143.427  1.00                 C  
ATOM   2946  C   ALA   400     190.617 201.922 144.559  1.00                 C  
ATOM   2947  O   ALA   400     190.442 200.814 145.030  1.00                 O  
ATOM   2948  CB  ALA   400     192.824 202.869 144.008  1.00                 C  
ATOM   2949  N   ASN   401     189.857 203.024 144.928  1.00                 N  
ATOM   2950  CA  ASN   401     188.787 202.888 145.963  1.00                 C  
ATOM   2951  C   ASN   401     187.623 202.032 145.429  1.00                 C  
ATOM   2952  O   ASN   401     187.051 201.213 146.179  1.00                 O  
ATOM   2953  CB  ASN   401     188.293 204.266 146.407  1.00                 C  
ATOM   2954  CG  ASN   401     189.296 204.990 147.283  1.00                 C  
ATOM   2955  OD1 ASN   401     190.178 204.370 147.877  1.00                 O  
ATOM   2956  ND2 ASN   401     189.163 206.309 147.367  1.00                 N  
ATOM   2957  N   TYR   402     187.206 202.150 144.197  1.00                 N  
ATOM   2958  CA  TYR   402     186.136 201.266 143.685  1.00                 C  
ATOM   2959  C   TYR   402     186.505 199.804 143.702  1.00                 C  
ATOM   2960  O   TYR   402     185.649 198.961 144.047  1.00                 O  
ATOM   2961  CB  TYR   402     185.752 201.661 142.258  1.00                 C  
ATOM   2962  CG  TYR   402     184.634 200.828 141.671  1.00                 C  
ATOM   2963  OH  TYR   402     181.549 198.547 140.068  1.00                 O  
ATOM   2964  CZ  TYR   402     182.571 199.301 140.598  1.00                 C  
ATOM   2965  CD1 TYR   402     183.312 201.065 142.023  1.00                 C  
ATOM   2966  CE1 TYR   402     182.284 200.309 141.492  1.00                 C  
ATOM   2967  CD2 TYR   402     184.906 199.808 140.768  1.00                 C  
ATOM   2968  CE2 TYR   402     183.890 199.042 140.227  1.00                 C  
ATOM   2969  N   ALA   403     187.734 199.366 143.472  1.00                 N  
ATOM   2970  CA  ALA   403     188.276 198.046 143.450  1.00                 C  
ATOM   2971  C   ALA   403     188.291 197.354 144.825  1.00                 C  
ATOM   2972  O   ALA   403     187.871 196.193 144.852  1.00                 O  
ATOM   2973  CB  ALA   403     189.694 198.064 142.901  1.00                 C  
ATOM   2974  N   ILE   404     188.689 198.128 145.886  1.00                 N  
ATOM   2975  CA  ILE   404     188.800 197.736 147.324  1.00                 C  
ATOM   2976  C   ILE   404     187.387 197.408 147.864  1.00                 C  
ATOM   2977  O   ILE   404     187.214 196.569 148.688  1.00                 O  
ATOM   2978  CB  ILE   404     189.470 198.842 148.160  1.00                 C  
ATOM   2979  CD1 ILE   404     191.787 197.850 147.782  1.00                 C  
ATOM   2980  CG1 ILE   404     190.905 199.075 147.685  1.00                 C  
ATOM   2981  CG2 ILE   404     189.412 198.499 149.641  1.00                 C  
ATOM   2982  N   GLY   405     186.401 198.219 147.364  1.00                 N  
ATOM   2983  CA  GLY   405     184.943 198.165 147.606  1.00                 C  
ATOM   2984  C   GLY   405     184.278 196.934 147.083  1.00                 C  
ATOM   2985  O   GLY   405     183.425 196.286 147.706  1.00                 O  
ATOM   2986  N   LYS   406     184.724 196.498 145.885  1.00                 N  
ATOM   2987  CA  LYS   406     184.363 195.214 145.278  1.00                 C  
ATOM   2988  C   LYS   406     184.813 194.045 146.147  1.00                 C  
ATOM   2989  O   LYS   406     184.073 193.073 146.356  1.00                 O  
ATOM   2990  CB  LYS   406     184.973 195.092 143.880  1.00                 C  
ATOM   2991  CD  LYS   406     185.181 193.787 141.746  1.00                 C  
ATOM   2992  CE  LYS   406     184.834 192.494 141.027  1.00                 C  
ATOM   2993  CG  LYS   406     184.607 193.808 143.154  1.00                 C  
ATOM   2994  NZ  LYS   406     185.392 192.459 139.647  1.00                 N  
ATOM   2995  N   ASP   407     186.040 194.209 146.666  1.00                 N  
ATOM   2996  CA  ASP   407     186.621 193.242 147.687  1.00                 C  
ATOM   2997  C   ASP   407     185.911 193.256 148.981  1.00                 C  
ATOM   2998  O   ASP   407     185.849 192.231 149.658  1.00                 O  
ATOM   2999  CB  ASP   407     188.100 193.547 147.933  1.00                 C  
ATOM   3000  CG  ASP   407     188.976 193.173 146.754  1.00                 C  
ATOM   3001  OD1 ASP   407     188.496 192.437 145.867  1.00                 O  
ATOM   3002  OD2 ASP   407     190.144 193.616 146.717  1.00                 O  
ATOM   3003  N   VAL   408     185.431 194.438 149.406  1.00                 N  
ATOM   3004  CA  VAL   408     184.755 194.692 150.637  1.00                 C  
ATOM   3005  C   VAL   408     183.437 194.096 150.718  1.00                 C  
ATOM   3006  O   VAL   408     182.952 193.665 151.795  1.00                 O  
ATOM   3007  CB  VAL   408     184.616 196.202 150.904  1.00                 C  
ATOM   3008  CG1 VAL   408     183.738 196.450 152.121  1.00                 C  
ATOM   3009  CG2 VAL   408     185.985 196.838 151.091  1.00                 C  
ATOM   3010  N   GLN   409     182.674 193.951 149.617  1.00                 N  
ATOM   3011  CA  GLN   409     181.387 193.355 149.540  1.00                 C  
ATOM   3012  C   GLN   409     181.432 191.910 149.877  1.00                 C  
ATOM   3013  O   GLN   409     180.714 191.435 150.770  1.00                 O  
ATOM   3014  CB  GLN   409     180.792 193.543 148.143  1.00                 C  
ATOM   3015  CD  GLN   409     178.841 193.166 146.583  1.00                 C  
ATOM   3016  CG  GLN   409     179.397 192.963 147.979  1.00                 C  
ATOM   3017  OE1 GLN   409     179.354 193.978 145.813  1.00                 O  
ATOM   3018  NE2 GLN   409     177.788 192.427 146.254  1.00                 N  
ATOM   3019  N   ALA   410     182.437 191.158 149.269  1.00                 N  
ATOM   3020  CA  ALA   410     182.663 189.761 149.448  1.00                 C  
ATOM   3021  C   ALA   410     183.095 189.407 150.871  1.00                 C  
ATOM   3022  O   ALA   410     182.742 188.349 151.381  1.00                 O  
ATOM   3023  CB  ALA   410     183.715 189.264 148.468  1.00                 C  
ATOM   3024  N   MET   411     183.867 190.362 151.470  1.00                 N  
ATOM   3025  CA  MET   411     184.506 190.224 152.730  1.00                 C  
ATOM   3026  C   MET   411     183.476 190.242 153.767  1.00                 C  
ATOM   3027  O   MET   411     183.576 189.564 154.768  1.00                 O  
ATOM   3028  CB  MET   411     185.533 191.339 152.935  1.00                 C  
ATOM   3029  SD  MET   411     187.342 189.683 154.224  1.00                 S  
ATOM   3030  CE  MET   411     188.626 190.095 153.046  1.00                 C  
ATOM   3031  CG  MET   411     186.361 191.196 154.202  1.00                 C  
ATOM   3032  N   LYS   412     182.510 191.144 153.600  1.00                 N  
ATOM   3033  CA  LYS   412     181.506 191.559 154.579  1.00                 C  
ATOM   3034  C   LYS   412     180.645 190.382 154.961  1.00                 C  
ATOM   3035  O   LYS   412     180.287 190.008 156.101  1.00                 O  
ATOM   3036  CB  LYS   412     180.650 192.697 154.019  1.00                 C  
ATOM   3037  CD  LYS   412     178.809 194.364 154.380  1.00                 C  
ATOM   3038  CE  LYS   412     177.723 194.849 155.327  1.00                 C  
ATOM   3039  CG  LYS   412     179.587 193.205 154.980  1.00                 C  
ATOM   3040  NZ  LYS   412     176.952 195.986 154.752  1.00                 N  
ATOM   3041  N   ALA   413     180.228 189.644 153.856  1.00                 N  
ATOM   3042  CA  ALA   413     179.413 188.477 153.842  1.00                 C  
ATOM   3043  C   ALA   413     179.968 187.309 154.698  1.00                 C  
ATOM   3044  O   ALA   413     179.259 186.818 155.555  1.00                 O  
ATOM   3045  CB  ALA   413     179.219 187.983 152.417  1.00                 C  
ATOM   3046  N   VAL   414     181.279 187.036 154.533  1.00                 N  
ATOM   3047  CA  VAL   414     182.022 186.123 155.420  1.00                 C  
ATOM   3048  C   VAL   414     182.172 186.659 156.816  1.00                 C  
ATOM   3049  O   VAL   414     181.728 185.974 157.739  1.00                 O  
ATOM   3050  CB  VAL   414     183.420 185.804 154.858  1.00                 C  
ATOM   3051  CG1 VAL   414     184.236 185.021 155.875  1.00                 C  
ATOM   3052  CG2 VAL   414     183.306 185.032 153.553  1.00                 C  
ATOM   3053  N   VAL   415     182.846 187.842 157.015  1.00                 N  
ATOM   3054  CA  VAL   415     183.214 188.272 158.344  1.00                 C  
ATOM   3055  C   VAL   415     182.018 188.621 159.283  1.00                 C  
ATOM   3056  O   VAL   415     182.061 188.217 160.441  1.00                 O  
ATOM   3057  CB  VAL   415     184.143 189.499 158.303  1.00                 C  
ATOM   3058  CG1 VAL   415     183.378 190.732 157.847  1.00                 C  
ATOM   3059  CG2 VAL   415     184.776 189.734 159.666  1.00                 C  
ATOM   3060  N   GLY   416     181.018 189.358 158.718  1.00                 N  
ATOM   3061  CA  GLY   416     179.752 189.969 159.266  1.00                 C  
ATOM   3062  C   GLY   416     179.900 191.490 159.169  1.00                 C  
ATOM   3063  O   GLY   416     180.698 192.043 158.419  1.00                 O  
ATOM   3064  N   GLU   417     179.251 192.220 160.144  1.00                 N  
ATOM   3065  CA  GLU   417     179.253 193.648 160.344  1.00                 C  
ATOM   3066  C   GLU   417     179.721 193.887 161.756  1.00                 C  
ATOM   3067  O   GLU   417     180.186 194.990 162.069  1.00                 O  
ATOM   3068  CB  GLU   417     177.861 194.227 160.085  1.00                 C  
ATOM   3069  CD  GLU   417     175.993 194.643 158.436  1.00                 C  
ATOM   3070  CG  GLU   417     177.379 194.067 158.652  1.00                 C  
ATOM   3071  OE1 GLU   417     175.385 195.114 159.420  1.00                 O  
ATOM   3072  OE2 GLU   417     175.515 194.624 157.282  1.00                 O  
ATOM   3073  N   GLU   418     179.700 192.798 162.541  1.00                 N  
ATOM   3074  CA  GLU   418     180.149 192.722 163.909  1.00                 C  
ATOM   3075  C   GLU   418     181.574 192.320 163.925  1.00                 C  
ATOM   3076  O   GLU   418     182.029 191.964 165.009  1.00                 O  
ATOM   3077  CB  GLU   418     179.286 191.738 164.702  1.00                 C  
ATOM   3078  CD  GLU   418     177.622 193.433 165.561  1.00                 C  
ATOM   3079  CG  GLU   418     177.823 192.137 164.801  1.00                 C  
ATOM   3080  OE1 GLU   418     178.229 193.589 166.641  1.00                 O  
ATOM   3081  OE2 GLU   418     176.857 194.293 165.076  1.00                 O  
ATOM   3082  N   ALA   419     182.337 192.500 162.769  1.00                 N  
ATOM   3083  CA  ALA   419     183.700 192.132 162.725  1.00                 C  
ATOM   3084  C   ALA   419     184.232 192.696 161.563  1.00                 C  
ATOM   3085  O   ALA   419     185.323 192.251 161.116  1.00                 O  
ATOM   3086  CB  ALA   419     183.842 190.618 162.753  1.00                 C  
ATOM   3087  N   LEU   420     183.547 193.671 160.943  1.00                 N  
ATOM   3088  CA  LEU   420     184.031 194.293 159.754  1.00                 C  
ATOM   3089  C   LEU   420     185.045 195.458 160.104  1.00                 C  
ATOM   3090  O   LEU   420     184.992 196.143 161.083  1.00                 O  
ATOM   3091  CB  LEU   420     182.868 194.835 158.921  1.00                 C  
ATOM   3092  CG  LEU   420     183.236 195.500 157.593  1.00                 C  
ATOM   3093  CD1 LEU   420     183.833 194.485 156.631  1.00                 C  
ATOM   3094  CD2 LEU   420     182.020 196.168 156.971  1.00                 C  
ATOM   3095  N   SER   421     186.088 195.718 159.217  1.00                 N  
ATOM   3096  CA  SER   421     187.147 196.722 159.465  1.00                 C  
ATOM   3097  C   SER   421     186.680 198.094 159.170  1.00                 C  
ATOM   3098  O   SER   421     185.829 198.199 158.276  1.00                 O  
ATOM   3099  CB  SER   421     188.390 196.408 158.629  1.00                 C  
ATOM   3100  OG  SER   421     188.962 195.169 159.012  1.00                 O  
ATOM   3101  N   SER   422     187.221 199.119 159.831  1.00                 N  
ATOM   3102  CA  SER   422     186.738 200.470 159.656  1.00                 C  
ATOM   3103  C   SER   422     186.989 200.984 158.266  1.00                 C  
ATOM   3104  O   SER   422     186.203 201.742 157.750  1.00                 O  
ATOM   3105  CB  SER   422     187.389 201.408 160.674  1.00                 C  
ATOM   3106  OG  SER   422     188.782 201.524 160.443  1.00                 O  
ATOM   3107  N   GLU   423     188.102 200.574 157.597  1.00                 N  
ATOM   3108  CA  GLU   423     188.386 200.934 156.230  1.00                 C  
ATOM   3109  C   GLU   423     187.434 200.314 155.265  1.00                 C  
ATOM   3110  O   GLU   423     187.013 200.923 154.335  1.00                 O  
ATOM   3111  CB  GLU   423     189.815 200.535 155.857  1.00                 C  
ATOM   3112  CD  GLU   423     192.291 200.888 156.209  1.00                 C  
ATOM   3113  CG  GLU   423     190.890 201.350 156.557  1.00                 C  
ATOM   3114  OE1 GLU   423     192.424 199.818 155.579  1.00                 O  
ATOM   3115  OE2 GLU   423     193.256 201.595 156.567  1.00                 O  
ATOM   3116  N   ASP   424     186.993 199.094 155.551  1.00                 N  
ATOM   3117  CA  ASP   424     186.033 198.415 154.719  1.00                 C  
ATOM   3118  C   ASP   424     184.742 199.092 154.672  1.00                 C  
ATOM   3119  O   ASP   424     183.993 199.038 153.772  1.00                 O  
ATOM   3120  CB  ASP   424     185.827 196.978 155.202  1.00                 C  
ATOM   3121  CG  ASP   424     187.018 196.088 154.906  1.00                 C  
ATOM   3122  OD1 ASP   424     187.880 196.497 154.100  1.00                 O  
ATOM   3123  OD2 ASP   424     187.090 194.981 155.481  1.00                 O  
ATOM   3124  N   LEU   425     184.317 199.738 155.832  1.00                 N  
ATOM   3125  CA  LEU   425     183.039 200.468 155.904  1.00                 C  
ATOM   3126  C   LEU   425     182.920 201.617 154.972  1.00                 C  
ATOM   3127  O   LEU   425     181.866 201.728 154.314  1.00                 O  
ATOM   3128  CB  LEU   425     182.796 200.985 157.323  1.00                 C  
ATOM   3129  CG  LEU   425     182.507 199.927 158.390  1.00                 C  
ATOM   3130  CD1 LEU   425     182.467 200.556 159.774  1.00                 C  
ATOM   3131  CD2 LEU   425     181.197 199.212 158.096  1.00                 C  
ATOM   3132  N   LEU   426     184.035 202.394 154.861  1.00                 N  
ATOM   3133  CA  LEU   426     184.216 203.555 153.923  1.00                 C  
ATOM   3134  C   LEU   426     184.192 203.079 152.421  1.00                 C  
ATOM   3135  O   LEU   426     183.517 203.734 151.577  1.00                 O  
ATOM   3136  CB  LEU   426     185.526 204.286 154.222  1.00                 C  
ATOM   3137  CG  LEU   426     185.586 205.057 155.542  1.00                 C  
ATOM   3138  CD1 LEU   426     186.992 205.579 155.796  1.00                 C  
ATOM   3139  CD2 LEU   426     184.588 206.205 155.540  1.00                 C  
ATOM   3140  N   TYR   427     184.853 201.920 152.163  1.00                 N  
ATOM   3141  CA  TYR   427     184.909 201.231 150.904  1.00                 C  
ATOM   3142  C   TYR   427     183.547 200.666 150.547  1.00                 C  
ATOM   3143  O   TYR   427     183.189 200.590 149.389  1.00                 O  
ATOM   3144  CB  TYR   427     185.955 200.115 150.950  1.00                 C  
ATOM   3145  CG  TYR   427     187.382 200.613 150.967  1.00                 C  
ATOM   3146  OH  TYR   427     191.309 201.978 151.030  1.00                 O  
ATOM   3147  CZ  TYR   427     190.010 201.527 151.008  1.00                 C  
ATOM   3148  CD1 TYR   427     188.170 200.475 152.103  1.00                 C  
ATOM   3149  CE1 TYR   427     189.476 200.927 152.128  1.00                 C  
ATOM   3150  CD2 TYR   427     187.937 201.220 149.848  1.00                 C  
ATOM   3151  CE2 TYR   427     189.241 201.679 149.855  1.00                 C  
ATOM   3152  N   LEU   428     182.764 200.220 151.527  1.00                 N  
ATOM   3153  CA  LEU   428     181.403 199.657 151.345  1.00                 C  
ATOM   3154  C   LEU   428     180.433 200.700 150.847  1.00                 C  
ATOM   3155  O   LEU   428     179.687 200.457 149.922  1.00                 O  
ATOM   3156  CB  LEU   428     180.892 199.057 152.656  1.00                 C  
ATOM   3157  CG  LEU   428     179.509 198.403 152.609  1.00                 C  
ATOM   3158  CD1 LEU   428     179.487 197.265 151.600  1.00                 C  
ATOM   3159  CD2 LEU   428     179.106 197.897 153.985  1.00                 C  
ATOM   3160  N   GLU   429     180.511 201.901 151.462  1.00                 N  
ATOM   3161  CA  GLU   429     179.756 203.072 151.065  1.00                 C  
ATOM   3162  C   GLU   429     180.146 203.657 149.752  1.00                 C  
ATOM   3163  O   GLU   429     179.324 204.130 148.983  1.00                 O  
ATOM   3164  CB  GLU   429     179.874 204.170 152.124  1.00                 C  
ATOM   3165  CD  GLU   429     179.356 204.932 154.476  1.00                 C  
ATOM   3166  CG  GLU   429     179.167 203.850 153.431  1.00                 C  
ATOM   3167  OE1 GLU   429     180.190 205.835 154.252  1.00                 O  
ATOM   3168  OE2 GLU   429     178.671 204.878 155.518  1.00                 O  
ATOM   3169  N   PHE   430     181.513 203.657 149.428  1.00                 N  
ATOM   3170  CA  PHE   430     182.099 204.151 148.257  1.00                 C  
ATOM   3171  C   PHE   430     181.640 203.398 147.018  1.00                 C  
ATOM   3172  O   PHE   430     181.388 203.995 145.979  1.00                 O  
ATOM   3173  CB  PHE   430     183.625 204.088 148.354  1.00                 C  
ATOM   3174  CG  PHE   430     184.331 204.616 147.138  1.00                 C  
ATOM   3175  CZ  PHE   430     185.638 205.586 144.884  1.00                 C  
ATOM   3176  CD1 PHE   430     184.842 205.902 147.119  1.00                 C  
ATOM   3177  CE1 PHE   430     185.492 206.387 146.000  1.00                 C  
ATOM   3178  CD2 PHE   430     184.485 203.826 146.012  1.00                 C  
ATOM   3179  CE2 PHE   430     185.135 204.311 144.893  1.00                 C  
ATOM   3180  N   LEU   431     181.448 202.098 147.151  1.00                 N  
ATOM   3181  CA  LEU   431     181.061 201.183 146.123  1.00                 C  
ATOM   3182  C   LEU   431     179.616 201.582 145.627  1.00                 C  
ATOM   3183  O   LEU   431     179.393 201.684 144.412  1.00                 O  
ATOM   3184  CB  LEU   431     181.102 199.745 146.643  1.00                 C  
ATOM   3185  CG  LEU   431     180.667 198.656 145.660  1.00                 C  
ATOM   3186  CD1 LEU   431     181.578 198.636 144.442  1.00                 C  
ATOM   3187  CD2 LEU   431     180.658 197.293 146.336  1.00                 C  
ATOM   3188  N   ASP   432     178.703 201.841 146.598  1.00                 N  
ATOM   3189  CA  ASP   432     177.349 202.208 146.250  1.00                 C  
ATOM   3190  C   ASP   432     177.206 203.643 145.715  1.00                 C  
ATOM   3191  O   ASP   432     176.517 203.854 144.703  1.00                 O  
ATOM   3192  CB  ASP   432     176.423 202.046 147.457  1.00                 C  
ATOM   3193  CG  ASP   432     176.172 200.593 147.808  1.00                 C  
ATOM   3194  OD1 ASP   432     176.481 199.718 146.973  1.00                 O  
ATOM   3195  OD2 ASP   432     175.666 200.329 148.919  1.00                 O  
ATOM   3196  N   LYS   433     177.937 204.672 146.377  1.00                 N  
ATOM   3197  CA  LYS   433     177.922 205.968 145.797  1.00                 C  
ATOM   3198  C   LYS   433     178.587 206.128 144.453  1.00                 C  
ATOM   3199  O   LYS   433     178.027 206.856 143.628  1.00                 O  
ATOM   3200  CB  LYS   433     178.577 206.983 146.736  1.00                 C  
ATOM   3201  CD  LYS   433     178.479 208.288 148.878  1.00                 C  
ATOM   3202  CE  LYS   433     177.668 208.591 150.127  1.00                 C  
ATOM   3203  CG  LYS   433     177.766 207.284 147.986  1.00                 C  
ATOM   3204  NZ  LYS   433     178.373 209.541 151.031  1.00                 N  
ATOM   3205  N   PHE   434     179.761 205.468 144.138  1.00                 N  
ATOM   3206  CA  PHE   434     180.354 205.572 142.786  1.00                 C  
ATOM   3207  C   PHE   434     179.474 205.086 141.671  1.00                 C  
ATOM   3208  O   PHE   434     179.261 205.772 140.662  1.00                 O  
ATOM   3209  CB  PHE   434     181.673 204.800 142.719  1.00                 C  
ATOM   3210  CG  PHE   434     182.348 204.868 141.378  1.00                 C  
ATOM   3211  CZ  PHE   434     183.594 204.988 138.897  1.00                 C  
ATOM   3212  CD1 PHE   434     183.067 205.990 141.006  1.00                 C  
ATOM   3213  CE1 PHE   434     183.687 206.053 139.772  1.00                 C  
ATOM   3214  CD2 PHE   434     182.263 203.810 140.490  1.00                 C  
ATOM   3215  CE2 PHE   434     182.884 203.873 139.257  1.00                 C  
ATOM   3216  N   GLU   435     178.832 203.932 141.934  1.00                 N  
ATOM   3217  CA  GLU   435     177.804 203.354 141.027  1.00                 C  
ATOM   3218  C   GLU   435     176.572 204.307 140.864  1.00                 C  
ATOM   3219  O   GLU   435     176.108 204.486 139.776  1.00                 O  
ATOM   3220  CB  GLU   435     177.338 201.991 141.544  1.00                 C  
ATOM   3221  CD  GLU   435     177.914 199.578 142.018  1.00                 C  
ATOM   3222  CG  GLU   435     178.382 200.893 141.427  1.00                 C  
ATOM   3223  OE1 GLU   435     176.858 199.570 142.686  1.00                 O  
ATOM   3224  OE2 GLU   435     178.602 198.556 141.815  1.00                 O  
ATOM   3225  N   ARG   436     176.012 204.974 141.934  1.00                 N  
ATOM   3226  CA  ARG   436     174.736 205.698 141.942  1.00                 C  
ATOM   3227  C   ARG   436     174.855 207.216 141.572  1.00                 C  
ATOM   3228  O   ARG   436     173.867 207.981 141.719  1.00                 O  
ATOM   3229  CB  ARG   436     174.066 205.587 143.313  1.00                 C  
ATOM   3230  CD  ARG   436     172.940 204.147 145.033  1.00                 C  
ATOM   3231  NE  ARG   436     172.515 202.799 145.400  1.00                 N  
ATOM   3232  CG  ARG   436     173.588 204.186 143.659  1.00                 C  
ATOM   3233  CZ  ARG   436     171.343 202.268 145.065  1.00                 C  
ATOM   3234  NH1 ARG   436     171.042 201.033 145.443  1.00                 N  
ATOM   3235  NH2 ARG   436     170.474 202.974 144.354  1.00                 N  
ATOM   3236  N   LYS   437     176.057 207.702 141.179  1.00                 N  
ATOM   3237  CA  LYS   437     176.323 209.144 141.006  1.00                 C  
ATOM   3238  C   LYS   437     177.101 209.273 139.709  1.00                 C  
ATOM   3239  O   LYS   437     176.715 210.003 138.795  1.00                 O  
ATOM   3240  CB  LYS   437     177.085 209.697 142.212  1.00                 C  
ATOM   3241  CD  LYS   437     177.092 210.286 144.652  1.00                 C  
ATOM   3242  CE  LYS   437     176.279 210.323 145.936  1.00                 C  
ATOM   3243  CG  LYS   437     176.278 209.720 143.499  1.00                 C  
ATOM   3244  NZ  LYS   437     177.075 210.844 147.081  1.00                 N  
ATOM   3245  N   PHE   438     178.265 208.512 139.621  1.00                 N  
ATOM   3246  CA  PHE   438     179.171 208.534 138.513  1.00                 C  
ATOM   3247  C   PHE   438     178.689 207.690 137.394  1.00                 C  
ATOM   3248  O   PHE   438     178.602 208.149 136.293  1.00                 O  
ATOM   3249  CB  PHE   438     180.562 208.070 138.949  1.00                 C  
ATOM   3250  CG  PHE   438     181.290 209.062 139.809  1.00                 C  
ATOM   3251  CZ  PHE   438     182.642 210.901 141.396  1.00                 C  
ATOM   3252  CD1 PHE   438     180.961 209.216 141.145  1.00                 C  
ATOM   3253  CE1 PHE   438     181.631 210.129 141.937  1.00                 C  
ATOM   3254  CD2 PHE   438     182.305 209.843 139.284  1.00                 C  
ATOM   3255  CE2 PHE   438     182.975 210.756 140.075  1.00                 C  
ATOM   3256  N   VAL   439     178.189 206.458 137.698  1.00                 N  
ATOM   3257  CA  VAL   439     177.731 205.573 136.660  1.00                 C  
ATOM   3258  C   VAL   439     176.273 205.773 136.326  1.00                 C  
ATOM   3259  O   VAL   439     175.964 206.230 135.224  1.00                 O  
ATOM   3260  CB  VAL   439     177.958 204.097 137.036  1.00                 C  
ATOM   3261  CG1 VAL   439     177.339 203.180 135.992  1.00                 C  
ATOM   3262  CG2 VAL   439     179.444 203.809 137.189  1.00                 C  
ATOM   3263  N   MET   440     175.295 205.615 137.285  1.00                 N  
ATOM   3264  CA  MET   440     173.870 205.966 137.206  1.00                 C  
ATOM   3265  C   MET   440     173.646 207.431 136.869  1.00                 C  
ATOM   3266  O   MET   440     173.930 208.262 137.708  1.00                 O  
ATOM   3267  CB  MET   440     173.163 205.638 138.523  1.00                 C  
ATOM   3268  SD  MET   440     170.859 205.398 140.042  1.00                 S  
ATOM   3269  CE  MET   440     171.102 203.624 140.088  1.00                 C  
ATOM   3270  CG  MET   440     171.654 205.811 138.477  1.00                 C  
ATOM   3271  N   GLN   441     173.028 207.717 135.715  1.00                 N  
ATOM   3272  CA  GLN   441     172.602 209.069 135.396  1.00                 C  
ATOM   3273  C   GLN   441     171.649 208.991 134.274  1.00                 C  
ATOM   3274  O   GLN   441     171.465 208.009 133.572  1.00                 O  
ATOM   3275  CB  GLN   441     173.809 209.945 135.056  1.00                 C  
ATOM   3276  CD  GLN   441     175.811 210.336 133.566  1.00                 C  
ATOM   3277  CG  GLN   441     174.585 209.485 133.832  1.00                 C  
ATOM   3278  OE1 GLN   441     176.885 210.081 134.111  1.00                 O  
ATOM   3279  NE2 GLN   441     175.654 211.351 132.724  1.00                 N  
ATOM   3280  N   GLY   442     170.868 210.096 134.045  1.00                 N  
ATOM   3281  CA  GLY   442     169.761 210.144 133.164  1.00                 C  
ATOM   3282  C   GLY   442     170.117 210.029 131.686  1.00                 C  
ATOM   3283  O   GLY   442     171.285 210.021 131.285  1.00                 O  
ATOM   3284  N   ALA   443     169.087 209.884 130.894  1.00                 N  
ATOM   3285  CA  ALA   443     169.100 209.546 129.477  1.00                 C  
ATOM   3286  C   ALA   443     169.259 210.794 128.658  1.00                 C  
ATOM   3287  O   ALA   443     169.545 210.677 127.466  1.00                 O  
ATOM   3288  CB  ALA   443     167.826 208.808 129.096  1.00                 C  
ATOM   3289  N   TYR   444     169.118 211.987 129.276  1.00                 N  
ATOM   3290  CA  TYR   444     169.473 213.231 128.601  1.00                 C  
ATOM   3291  C   TYR   444     170.415 214.052 129.315  1.00                 C  
ATOM   3292  O   TYR   444     170.629 215.174 128.888  1.00                 O  
ATOM   3293  CB  TYR   444     168.222 214.068 128.327  1.00                 C  
ATOM   3294  CG  TYR   444     167.453 214.446 129.573  1.00                 C  
ATOM   3295  OH  TYR   444     165.350 215.500 133.002  1.00                 O  
ATOM   3296  CZ  TYR   444     166.045 215.150 131.867  1.00                 C  
ATOM   3297  CD1 TYR   444     167.813 215.561 130.320  1.00                 C  
ATOM   3298  CE1 TYR   444     167.117 215.914 131.460  1.00                 C  
ATOM   3299  CD2 TYR   444     166.370 213.688 129.999  1.00                 C  
ATOM   3300  CE2 TYR   444     165.662 214.026 131.136  1.00                 C  
ATOM   3301  N   ASP   445     171.131 213.552 130.385  1.00                 N  
ATOM   3302  CA  ASP   445     172.218 214.248 131.130  1.00                 C  
ATOM   3303  C   ASP   445     173.490 214.355 130.309  1.00                 C  
ATOM   3304  O   ASP   445     173.734 213.598 129.376  1.00                 O  
ATOM   3305  CB  ASP   445     172.515 213.525 132.445  1.00                 C  
ATOM   3306  CG  ASP   445     171.400 213.682 133.461  1.00                 C  
ATOM   3307  OD1 ASP   445     170.518 214.540 133.246  1.00                 O  
ATOM   3308  OD2 ASP   445     171.409 212.948 134.471  1.00                 O  
ATOM   3309  N   THR   446     174.187 215.427 130.506  1.00                 N  
ATOM   3310  CA  THR   446     175.329 215.763 129.729  1.00                 C  
ATOM   3311  C   THR   446     176.361 216.202 130.702  1.00                 C  
ATOM   3312  O   THR   446     176.131 216.715 131.766  1.00                 O  
ATOM   3313  CB  THR   446     175.004 216.852 128.690  1.00                 C  
ATOM   3314  OG1 THR   446     176.147 217.076 127.855  1.00                 O  
ATOM   3315  CG2 THR   446     174.644 218.158 129.382  1.00                 C  
ATOM   3316  N   ARG   447     177.610 215.953 130.283  1.00                 N  
ATOM   3317  CA  ARG   447     178.788 216.023 131.160  1.00                 C  
ATOM   3318  C   ARG   447     179.948 216.391 130.314  1.00                 C  
ATOM   3319  O   ARG   447     180.122 215.835 129.178  1.00                 O  
ATOM   3320  CB  ARG   447     179.001 214.689 131.879  1.00                 C  
ATOM   3321  CD  ARG   447     177.863 215.219 134.053  1.00                 C  
ATOM   3322  NE  ARG   447     176.855 214.807 135.027  1.00                 N  
ATOM   3323  CG  ARG   447     177.879 214.312 132.832  1.00                 C  
ATOM   3324  CZ  ARG   447     175.578 215.172 134.980  1.00                 C  
ATOM   3325  NH1 ARG   447     174.733 214.749 135.910  1.00                 N  
ATOM   3326  NH2 ARG   447     175.149 215.959 134.003  1.00                 N  
ATOM   3327  N   ASN   448     180.879 217.241 130.862  1.00                 N  
ATOM   3328  CA  ASN   448     182.158 217.592 130.317  1.00                 C  
ATOM   3329  C   ASN   448     182.961 217.189 131.496  1.00                 C  
ATOM   3330  O   ASN   448     182.498 216.642 132.455  1.00                 O  
ATOM   3331  CB  ASN   448     182.178 219.065 129.904  1.00                 C  
ATOM   3332  CG  ASN   448     181.981 220.003 131.078  1.00                 C  
ATOM   3333  OD1 ASN   448     182.174 219.618 132.231  1.00                 O  
ATOM   3334  ND2 ASN   448     181.594 221.239 130.788  1.00                 N  
ATOM   3335  N   ILE   449     184.243 217.409 131.401  1.00                 N  
ATOM   3336  CA  ILE   449     185.252 217.032 132.399  1.00                 C  
ATOM   3337  C   ILE   449     185.182 217.823 133.678  1.00                 C  
ATOM   3338  O   ILE   449     185.324 217.283 134.793  1.00                 O  
ATOM   3339  CB  ILE   449     186.679 217.161 131.835  1.00                 C  
ATOM   3340  CD1 ILE   449     186.672 214.743 131.026  1.00                 C  
ATOM   3341  CG1 ILE   449     186.878 216.197 130.663  1.00                 C  
ATOM   3342  CG2 ILE   449     187.708 216.938 132.933  1.00                 C  
ATOM   3343  N   PHE   450     184.814 219.121 133.590  1.00                 N  
ATOM   3344  CA  PHE   450     184.596 219.944 134.813  1.00                 C  
ATOM   3345  C   PHE   450     183.456 219.383 135.579  1.00                 C  
ATOM   3346  O   PHE   450     183.549 219.338 136.790  1.00                 O  
ATOM   3347  CB  PHE   450     184.343 221.405 134.437  1.00                 C  
ATOM   3348  CG  PHE   450     184.127 222.307 135.619  1.00                 C  
ATOM   3349  CZ  PHE   450     183.721 223.974 137.806  1.00                 C  
ATOM   3350  CD1 PHE   450     185.200 222.758 136.369  1.00                 C  
ATOM   3351  CE1 PHE   450     185.001 223.587 137.457  1.00                 C  
ATOM   3352  CD2 PHE   450     182.852 222.703 135.982  1.00                 C  
ATOM   3353  CE2 PHE   450     182.654 223.532 137.070  1.00                 C  
ATOM   3354  N   GLN   451     182.338 218.936 134.937  1.00                 N  
ATOM   3355  CA  GLN   451     181.171 218.507 135.753  1.00                 C  
ATOM   3356  C   GLN   451     181.438 217.216 136.514  1.00                 C  
ATOM   3357  O   GLN   451     181.155 217.032 137.707  1.00                 O  
ATOM   3358  CB  GLN   451     179.935 218.329 134.869  1.00                 C  
ATOM   3359  CD  GLN   451     178.208 219.405 133.373  1.00                 C  
ATOM   3360  CG  GLN   451     179.381 219.628 134.307  1.00                 C  
ATOM   3361  OE1 GLN   451     177.764 218.274 133.177  1.00                 O  
ATOM   3362  NE2 GLN   451     177.701 220.487 132.793  1.00                 N  
ATOM   3363  N   SER   452     182.171 216.296 135.798  1.00                 N  
ATOM   3364  CA  SER   452     182.608 215.026 136.267  1.00                 C  
ATOM   3365  C   SER   452     183.482 215.218 137.459  1.00                 C  
ATOM   3366  O   SER   452     183.284 214.648 138.576  1.00                 O  
ATOM   3367  CB  SER   452     183.345 214.270 135.159  1.00                 C  
ATOM   3368  OG  SER   452     182.468 213.942 134.095  1.00                 O  
ATOM   3369  N   LEU   453     184.419 216.145 137.288  1.00                 N  
ATOM   3370  CA  LEU   453     185.324 216.503 138.289  1.00                 C  
ATOM   3371  C   LEU   453     184.698 217.020 139.594  1.00                 C  
ATOM   3372  O   LEU   453     185.177 216.591 140.659  1.00                 O  
ATOM   3373  CB  LEU   453     186.289 217.576 137.780  1.00                 C  
ATOM   3374  CG  LEU   453     187.353 218.055 138.770  1.00                 C  
ATOM   3375  CD1 LEU   453     188.245 216.901 139.201  1.00                 C  
ATOM   3376  CD2 LEU   453     188.188 219.172 138.163  1.00                 C  
ATOM   3377  N   ASP   454     183.607 217.830 139.615  1.00                 N  
ATOM   3378  CA  ASP   454     182.976 218.256 140.837  1.00                 C  
ATOM   3379  C   ASP   454     182.372 217.110 141.623  1.00                 C  
ATOM   3380  O   ASP   454     182.630 217.076 142.806  1.00                 O  
ATOM   3381  CB  ASP   454     181.887 219.290 140.545  1.00                 C  
ATOM   3382  CG  ASP   454     182.454 220.632 140.126  1.00                 C  
ATOM   3383  OD1 ASP   454     183.668 220.851 140.322  1.00                 O  
ATOM   3384  OD2 ASP   454     181.685 221.464 139.601  1.00                 O  
ATOM   3385  N   LEU   455     181.666 216.184 140.897  1.00                 N  
ATOM   3386  CA  LEU   455     181.033 214.998 141.475  1.00                 C  
ATOM   3387  C   LEU   455     182.035 214.047 142.087  1.00                 C  
ATOM   3388  O   LEU   455     181.728 213.313 143.055  1.00                 O  
ATOM   3389  CB  LEU   455     180.214 214.257 140.416  1.00                 C  
ATOM   3390  CG  LEU   455     178.958 214.969 139.910  1.00                 C  
ATOM   3391  CD1 LEU   455     178.338 214.205 138.750  1.00                 C  
ATOM   3392  CD2 LEU   455     177.947 215.139 141.033  1.00                 C  
ATOM   3393  N   ALA   456     183.281 214.020 141.533  1.00                 N  
ATOM   3394  CA  ALA   456     184.440 213.164 142.004  1.00                 C  
ATOM   3395  C   ALA   456     184.847 213.443 143.435  1.00                 C  
ATOM   3396  O   ALA   456     185.106 212.492 144.193  1.00                 O  
ATOM   3397  CB  ALA   456     185.647 213.362 141.100  1.00                 C  
ATOM   3398  N   TRP   457     184.884 214.727 143.778  1.00                 N  
ATOM   3399  CA  TRP   457     185.415 215.318 145.018  1.00                 C  
ATOM   3400  C   TRP   457     184.413 215.065 146.139  1.00                 C  
ATOM   3401  O   TRP   457     184.916 214.780 147.227  1.00                 O  
ATOM   3402  CB  TRP   457     185.680 216.813 144.828  1.00                 C  
ATOM   3403  CG  TRP   457     186.861 217.107 143.955  1.00                 C  
ATOM   3404  CD1 TRP   457     186.896 217.944 142.878  1.00                 C  
ATOM   3405  NE1 TRP   457     188.155 217.957 142.327  1.00                 N  
ATOM   3406  CD2 TRP   457     188.181 216.564 144.085  1.00                 C  
ATOM   3407  CE2 TRP   457     188.961 217.116 143.053  1.00                 C  
ATOM   3408  CH2 TRP   457     190.866 215.918 143.767  1.00                 C  
ATOM   3409  CZ2 TRP   457     190.308 216.799 142.884  1.00                 C  
ATOM   3410  CE3 TRP   457     188.778 215.664 144.974  1.00                 C  
ATOM   3411  CZ3 TRP   457     190.114 215.353 144.802  1.00                 C  
ATOM   3412  N   THR   458     183.086 215.144 145.905  1.00                 N  
ATOM   3413  CA  THR   458     182.097 214.783 146.844  1.00                 C  
ATOM   3414  C   THR   458     182.127 213.324 147.209  1.00                 C  
ATOM   3415  O   THR   458     182.015 212.960 148.378  1.00                 O  
ATOM   3416  CB  THR   458     180.684 215.121 146.334  1.00                 C  
ATOM   3417  OG1 THR   458     180.571 216.535 146.131  1.00                 O  
ATOM   3418  CG2 THR   458     179.634 214.689 147.346  1.00                 C  
ATOM   3419  N   LEU   459     182.432 212.337 146.245  1.00                 N  
ATOM   3420  CA  LEU   459     182.649 210.914 146.653  1.00                 C  
ATOM   3421  C   LEU   459     183.871 210.725 147.509  1.00                 C  
ATOM   3422  O   LEU   459     183.892 209.933 148.385  1.00                 O  
ATOM   3423  CB  LEU   459     182.760 210.014 145.421  1.00                 C  
ATOM   3424  CG  LEU   459     182.947 208.519 145.687  1.00                 C  
ATOM   3425  CD1 LEU   459     181.782 207.968 146.495  1.00                 C  
ATOM   3426  CD2 LEU   459     183.094 207.754 144.381  1.00                 C  
ATOM   3427  N   LEU   460     184.903 211.441 147.161  1.00                 N  
ATOM   3428  CA  LEU   460     186.245 211.295 147.757  1.00                 C  
ATOM   3429  C   LEU   460     186.295 211.906 149.151  1.00                 C  
ATOM   3430  O   LEU   460     187.213 211.512 149.920  1.00                 O  
ATOM   3431  CB  LEU   460     187.303 211.943 146.861  1.00                 C  
ATOM   3432  CG  LEU   460     187.535 211.283 145.500  1.00                 C  
ATOM   3433  CD1 LEU   460     188.501 212.105 144.662  1.00                 C  
ATOM   3434  CD2 LEU   460     188.059 209.865 145.673  1.00                 C  
ATOM   3435  N   ARG   461     185.428 212.921 149.481  1.00                 N  
ATOM   3436  CA  ARG   461     185.473 213.782 150.645  1.00                 C  
ATOM   3437  C   ARG   461     185.437 213.068 151.920  1.00                 C  
ATOM   3438  O   ARG   461     185.959 213.437 152.994  1.00                 O  
ATOM   3439  CB  ARG   461     184.314 214.781 150.618  1.00                 C  
ATOM   3440  CD  ARG   461     181.856 215.210 150.883  1.00                 C  
ATOM   3441  NE  ARG   461     181.750 215.900 149.599  1.00                 N  
ATOM   3442  CG  ARG   461     182.952 214.158 150.875  1.00                 C  
ATOM   3443  CZ  ARG   461     182.203 217.128 149.371  1.00                 C  
ATOM   3444  NH1 ARG   461     182.063 217.674 148.171  1.00                 N  
ATOM   3445  NH2 ARG   461     182.796 217.807 150.343  1.00                 N  
ATOM   3446  N   ILE   462     184.698 211.925 151.876  1.00                 N  
ATOM   3447  CA  ILE   462     184.451 210.958 152.930  1.00                 C  
ATOM   3448  C   ILE   462     185.711 210.234 153.420  1.00                 C  
ATOM   3449  O   ILE   462     185.848 210.041 154.650  1.00                 O  
ATOM   3450  CB  ILE   462     183.425 209.896 152.493  1.00                 C  
ATOM   3451  CD1 ILE   462     181.038 209.631 151.638  1.00                 C  
ATOM   3452  CG1 ILE   462     182.041 210.527 152.331  1.00                 C  
ATOM   3453  CG2 ILE   462     183.408 208.736 153.476  1.00                 C  
ATOM   3454  N   PHE   463     186.622 209.845 152.549  1.00                 N  
ATOM   3455  CA  PHE   463     187.953 209.329 152.890  1.00                 C  
ATOM   3456  C   PHE   463     188.717 210.462 153.563  1.00                 C  
ATOM   3457  O   PHE   463     188.602 211.632 153.095  1.00                 O  
ATOM   3458  CB  PHE   463     188.666 208.817 151.637  1.00                 C  
ATOM   3459  CG  PHE   463     188.109 207.526 151.107  1.00                 C  
ATOM   3460  CZ  PHE   463     187.081 205.135 150.132  1.00                 C  
ATOM   3461  CD1 PHE   463     187.362 207.505 149.943  1.00                 C  
ATOM   3462  CE1 PHE   463     186.849 206.318 149.455  1.00                 C  
ATOM   3463  CD2 PHE   463     188.332 206.334 151.773  1.00                 C  
ATOM   3464  CE2 PHE   463     187.819 205.147 151.286  1.00                 C  
ATOM   3465  N   PRO   464     189.575 210.280 154.576  1.00                 N  
ATOM   3466  CA  PRO   464     190.526 211.276 155.093  1.00                 C  
ATOM   3467  C   PRO   464     191.612 211.552 154.040  1.00                 C  
ATOM   3468  O   PRO   464     191.820 210.776 153.070  1.00                 O  
ATOM   3469  CB  PRO   464     191.098 210.623 156.353  1.00                 C  
ATOM   3470  CD  PRO   464     189.541 209.073 155.403  1.00                 C  
ATOM   3471  CG  PRO   464     190.109 209.562 156.705  1.00                 C  
ATOM   3472  N   ARG   465     192.439 212.688 154.212  1.00                 N  
ATOM   3473  CA  ARG   465     193.484 213.159 153.331  1.00                 C  
ATOM   3474  C   ARG   465     194.655 212.221 153.325  1.00                 C  
ATOM   3475  O   ARG   465     195.476 212.314 152.399  1.00                 O  
ATOM   3476  CB  ARG   465     193.939 214.561 153.741  1.00                 C  
ATOM   3477  CD  ARG   465     193.419 217.009 153.927  1.00                 C  
ATOM   3478  NE  ARG   465     192.403 218.050 153.785  1.00                 N  
ATOM   3479  CG  ARG   465     192.899 215.644 153.507  1.00                 C  
ATOM   3480  CZ  ARG   465     192.150 218.698 152.653  1.00                 C  
ATOM   3481  NH1 ARG   465     191.207 219.630 152.619  1.00                 N  
ATOM   3482  NH2 ARG   465     192.842 218.414 151.558  1.00                 N  
ATOM   3483  N   GLU   466     194.829 211.429 154.407  1.00                 N  
ATOM   3484  CA  GLU   466     195.960 210.580 154.591  1.00                 C  
ATOM   3485  C   GLU   466     195.627 209.224 153.899  1.00                 C  
ATOM   3486  O   GLU   466     196.433 208.253 153.812  1.00                 O  
ATOM   3487  CB  GLU   466     196.267 210.412 156.080  1.00                 C  
ATOM   3488  CD  GLU   466     197.929 212.306 156.256  1.00                 C  
ATOM   3489  CG  GLU   466     196.642 211.704 156.787  1.00                 C  
ATOM   3490  OE1 GLU   466     198.836 211.533 155.882  1.00                 O  
ATOM   3491  OE2 GLU   466     198.031 213.550 156.216  1.00                 O  
ATOM   3492  N   LEU   467     194.394 209.072 153.346  1.00                 N  
ATOM   3493  CA  LEU   467     194.036 207.856 152.605  1.00                 C  
ATOM   3494  C   LEU   467     194.048 208.116 151.139  1.00                 C  
ATOM   3495  O   LEU   467     193.854 207.279 150.285  1.00                 O  
ATOM   3496  CB  LEU   467     192.663 207.345 153.045  1.00                 C  
ATOM   3497  CG  LEU   467     192.530 206.936 154.513  1.00                 C  
ATOM   3498  CD1 LEU   467     191.099 206.530 154.831  1.00                 C  
ATOM   3499  CD2 LEU   467     193.488 205.802 154.844  1.00                 C  
ATOM   3500  N   LEU   468     194.302 209.439 150.882  1.00                 N  
ATOM   3501  CA  LEU   468     194.283 210.085 149.533  1.00                 C  
ATOM   3502  C   LEU   468     195.647 210.620 149.372  1.00                 C  
ATOM   3503  O   LEU   468     196.070 211.614 149.903  1.00                 O  
ATOM   3504  CB  LEU   468     193.190 211.153 149.466  1.00                 C  
ATOM   3505  CG  LEU   468     191.758 210.675 149.717  1.00                 C  
ATOM   3506  CD1 LEU   468     190.796 211.853 149.747  1.00                 C  
ATOM   3507  CD2 LEU   468     191.333 209.672 148.657  1.00                 C  
ATOM   3508  N   HIS   469     196.426 209.835 148.660  1.00                 N  
ATOM   3509  CA  HIS   469     197.877 210.020 148.675  1.00                 C  
ATOM   3510  C   HIS   469     198.463 209.825 147.303  1.00                 C  
ATOM   3511  O   HIS   469     199.634 210.034 147.093  1.00                 O  
ATOM   3512  CB  HIS   469     198.530 209.055 149.667  1.00                 C  
ATOM   3513  CG  HIS   469     198.298 207.611 149.347  1.00                 C  
ATOM   3514  ND1 HIS   469     197.176 206.928 149.764  1.00                 N  
ATOM   3515  CE1 HIS   469     197.250 205.658 149.326  1.00                 C  
ATOM   3516  CD2 HIS   469     199.022 206.580 148.618  1.00                 C  
ATOM   3517  NE2 HIS   469     198.354 205.442 148.639  1.00                 N  
ATOM   3518  N   ARG   470     197.668 209.513 146.297  1.00                 N  
ATOM   3519  CA  ARG   470     197.978 209.376 144.902  1.00                 C  
ATOM   3520  C   ARG   470     197.812 210.781 144.200  1.00                 C  
ATOM   3521  O   ARG   470     198.118 210.886 143.002  1.00                 O  
ATOM   3522  CB  ARG   470     197.078 208.322 144.254  1.00                 C  
ATOM   3523  CD  ARG   470     196.405 205.912 144.057  1.00                 C  
ATOM   3524  NE  ARG   470     196.600 204.552 144.552  1.00                 N  
ATOM   3525  CG  ARG   470     197.332 206.905 144.740  1.00                 C  
ATOM   3526  CZ  ARG   470     197.492 203.698 144.061  1.00                 C  
ATOM   3527  NH1 ARG   470     197.598 202.481 144.575  1.00                 N  
ATOM   3528  NH2 ARG   470     198.277 204.065 143.057  1.00                 N  
ATOM   3529  N   ILE   471     197.347 211.773 144.965  1.00                 N  
ATOM   3530  CA  ILE   471     196.999 213.114 144.650  1.00                 C  
ATOM   3531  C   ILE   471     198.089 213.998 145.270  1.00                 C  
ATOM   3532  O   ILE   471     198.509 213.891 146.412  1.00                 O  
ATOM   3533  CB  ILE   471     195.591 213.467 145.164  1.00                 C  
ATOM   3534  CD1 ILE   471     193.708 215.157 144.848  1.00                 C  
ATOM   3535  CG1 ILE   471     195.184 214.863 144.687  1.00                 C  
ATOM   3536  CG2 ILE   471     195.531 213.347 146.679  1.00                 C  
ATOM   3537  N   PRO   472     198.517 215.048 144.500  1.00                 N  
ATOM   3538  CA  PRO   472     199.413 216.070 145.001  1.00                 C  
ATOM   3539  C   PRO   472     198.879 216.874 146.203  1.00                 C  
ATOM   3540  O   PRO   472     197.654 216.998 146.185  1.00                 O  
ATOM   3541  CB  PRO   472     199.618 217.002 143.805  1.00                 C  
ATOM   3542  CD  PRO   472     198.233 215.216 143.015  1.00                 C  
ATOM   3543  CG  PRO   472     199.344 216.146 142.614  1.00                 C  
ATOM   3544  N   ALA   473     199.576 217.356 147.255  1.00                 N  
ATOM   3545  CA  ALA   473     199.043 218.006 148.434  1.00                 C  
ATOM   3546  C   ALA   473     198.396 219.307 148.022  1.00                 C  
ATOM   3547  O   ALA   473     197.654 219.840 148.799  1.00                 O  
ATOM   3548  CB  ALA   473     200.145 218.235 149.457  1.00                 C  
ATOM   3549  N   LYS   474     198.801 219.840 146.838  1.00                 N  
ATOM   3550  CA  LYS   474     198.346 221.123 146.301  1.00                 C  
ATOM   3551  C   LYS   474     196.897 221.077 145.974  1.00                 C  
ATOM   3552  O   LYS   474     196.179 221.932 146.419  1.00                 O  
ATOM   3553  CB  LYS   474     199.156 221.502 145.059  1.00                 C  
ATOM   3554  CD  LYS   474     199.670 223.193 143.278  1.00                 C  
ATOM   3555  CE  LYS   474     199.282 224.529 142.666  1.00                 C  
ATOM   3556  CG  LYS   474     198.775 222.844 144.456  1.00                 C  
ATOM   3557  NZ  LYS   474     200.151 224.885 141.511  1.00                 N  
ATOM   3558  N   THR   475     196.539 220.054 145.170  1.00                 N  
ATOM   3559  CA  THR   475     195.252 219.930 144.543  1.00                 C  
ATOM   3560  C   THR   475     194.143 219.757 145.547  1.00                 C  
ATOM   3561  O   THR   475     193.089 220.360 145.454  1.00                 O  
ATOM   3562  CB  THR   475     195.216 218.747 143.557  1.00                 C  
ATOM   3563  OG1 THR   475     196.166 218.968 142.507  1.00                 O  
ATOM   3564  CG2 THR   475     193.833 218.610 142.940  1.00                 C  
ATOM   3565  N   LEU   476     194.521 218.854 146.472  1.00                 N  
ATOM   3566  CA  LEU   476     193.765 218.242 147.553  1.00                 C  
ATOM   3567  C   LEU   476     193.307 219.247 148.570  1.00                 C  
ATOM   3568  O   LEU   476     192.172 219.329 149.000  1.00                 O  
ATOM   3569  CB  LEU   476     194.599 217.162 148.245  1.00                 C  
ATOM   3570  CG  LEU   476     193.921 216.418 149.398  1.00                 C  
ATOM   3571  CD1 LEU   476     192.674 215.696 148.912  1.00                 C  
ATOM   3572  CD2 LEU   476     194.885 215.433 150.042  1.00                 C  
ATOM   3573  N   ASP   477     194.228 220.165 148.927  1.00                 N  
ATOM   3574  CA  ASP   477     193.910 221.137 149.969  1.00                 C  
ATOM   3575  C   ASP   477     192.819 222.102 149.417  1.00                 C  
ATOM   3576  O   ASP   477     192.030 222.628 150.214  1.00                 O  
ATOM   3577  CB  ASP   477     195.169 221.894 150.398  1.00                 C  
ATOM   3578  CG  ASP   477     196.127 221.029 151.191  1.00                 C  
ATOM   3579  OD1 ASP   477     195.710 219.942 151.645  1.00                 O  
ATOM   3580  OD2 ASP   477     197.295 221.437 151.360  1.00                 O  
ATOM   3581  N   GLN   478     192.825 222.291 148.035  1.00                 N  
ATOM   3582  CA  GLN   478     191.815 222.970 147.352  1.00                 C  
ATOM   3583  C   GLN   478     190.529 222.137 147.086  1.00                 C  
ATOM   3584  O   GLN   478     189.442 222.668 147.337  1.00                 O  
ATOM   3585  CB  GLN   478     192.331 223.485 146.007  1.00                 C  
ATOM   3586  CD  GLN   478     193.895 225.038 144.773  1.00                 C  
ATOM   3587  CG  GLN   478     193.361 224.597 146.122  1.00                 C  
ATOM   3588  OE1 GLN   478     193.892 224.269 143.812  1.00                 O  
ATOM   3589  NE2 GLN   478     194.355 226.282 144.698  1.00                 N  
ATOM   3590  N   PHE   479     190.630 220.835 146.709  1.00                 N  
ATOM   3591  CA  PHE   479     189.422 220.009 146.322  1.00                 C  
ATOM   3592  C   PHE   479     189.669 218.755 147.005  1.00                 C  
ATOM   3593  O   PHE   479     190.599 218.042 146.716  1.00                 O  
ATOM   3594  CB  PHE   479     189.316 219.895 144.800  1.00                 C  
ATOM   3595  CG  PHE   479     189.155 221.215 144.103  1.00                 C  
ATOM   3596  CZ  PHE   479     188.851 223.658 142.812  1.00                 C  
ATOM   3597  CD1 PHE   479     190.263 221.956 143.727  1.00                 C  
ATOM   3598  CE1 PHE   479     190.115 223.171 143.086  1.00                 C  
ATOM   3599  CD2 PHE   479     187.897 221.717 143.822  1.00                 C  
ATOM   3600  CE2 PHE   479     187.749 222.932 143.180  1.00                 C  
ATOM   3601  N   TYR   480     188.877 218.354 147.951  1.00                 N  
ATOM   3602  CA  TYR   480     188.957 217.207 148.899  1.00                 C  
ATOM   3603  C   TYR   480     187.752 216.318 148.580  1.00                 C  
ATOM   3604  O   TYR   480     187.966 215.100 148.440  1.00                 O  
ATOM   3605  CB  TYR   480     188.962 217.706 150.345  1.00                 C  
ATOM   3606  CG  TYR   480     187.731 218.499 150.724  1.00                 C  
ATOM   3607  OH  TYR   480     184.338 220.663 151.770  1.00                 O  
ATOM   3608  CZ  TYR   480     185.461 219.948 151.423  1.00                 C  
ATOM   3609  CD1 TYR   480     186.597 217.861 151.212  1.00                 C  
ATOM   3610  CE1 TYR   480     185.468 218.577 151.561  1.00                 C  
ATOM   3611  CD2 TYR   480     187.706 219.881 150.592  1.00                 C  
ATOM   3612  CE2 TYR   480     186.585 220.613 150.935  1.00                 C  
TER
