# Supplementary material for: The Plant V-ATPase
Source: Front Plant Sci. 2022 Jun 30;13:931777. doi: 10.3389/fpls.2022.931777 (PMC9280200; doi:10.3389/fpls.2022.931777)
Supplement: Supplementary file 2 [file Data_Sheet_1.ZIP › pdb-files/B2_4f119856837325c8.final.pdb]

ATOM      1  N   THR    29     173.683 187.360  78.553  1.00                 N  
ATOM      2  CA  THR    29     172.764 186.883  79.546  1.00                 C  
ATOM      3  C   THR    29     173.480 186.490  80.715  1.00                 C  
ATOM      4  O   THR    29     174.690 186.341  80.696  1.00                 O  
ATOM      5  CB  THR    29     171.924 185.706  79.018  1.00                 C  
ATOM      6  OG1 THR    29     172.786 184.611  78.685  1.00                 O  
ATOM      7  CG2 THR    29     171.155 186.116  77.771  1.00                 C  
ATOM      8  N   VAL    30     172.706 186.228  81.774  1.00                 N  
ATOM      9  CA  VAL    30     173.207 185.688  82.991  1.00                 C  
ATOM     10  C   VAL    30     173.473 184.200  82.679  1.00                 C  
ATOM     11  O   VAL    30     172.716 183.465  82.071  1.00                 O  
ATOM     12  CB  VAL    30     172.217 185.898  84.152  1.00                 C  
ATOM     13  CG1 VAL    30     172.717 185.206  85.410  1.00                 C  
ATOM     14  CG2 VAL    30     172.000 187.382  84.405  1.00                 C  
ATOM     15  N   SER    31     174.737 183.734  82.934  1.00                 N  
ATOM     16  CA  SER    31     175.252 182.362  82.694  1.00                 C  
ATOM     17  C   SER    31     174.595 181.445  83.721  1.00                 C  
ATOM     18  O   SER    31     174.073 180.352  83.389  1.00                 O  
ATOM     19  CB  SER    31     176.779 182.338  82.793  1.00                 C  
ATOM     20  OG  SER    31     177.283 181.031  82.580  1.00                 O  
ATOM     21  N   GLY    32     174.560 181.869  85.031  1.00                 N  
ATOM     22  CA  GLY    32     173.922 181.094  86.053  1.00                 C  
ATOM     23  C   GLY    32     173.852 181.928  87.271  1.00                 C  
ATOM     24  O   GLY    32     174.241 183.080  87.207  1.00                 O  
ATOM     25  N   VAL    33     173.350 181.287  88.431  1.00                 N  
ATOM     26  CA  VAL    33     173.411 181.893  89.817  1.00                 C  
ATOM     27  C   VAL    33     173.726 180.719  90.748  1.00                 C  
ATOM     28  O   VAL    33     173.231 179.607  90.625  1.00                 O  
ATOM     29  CB  VAL    33     172.098 182.614  90.176  1.00                 C  
ATOM     30  CG1 VAL    33     172.171 183.181  91.585  1.00                 C  
ATOM     31  CG2 VAL    33     171.802 183.714  89.169  1.00                 C  
ATOM     32  N   ALA    34     174.626 180.967  91.735  1.00                 N  
ATOM     33  CA  ALA    34     174.929 180.029  92.789  1.00                 C  
ATOM     34  C   ALA    34     175.016 180.914  94.080  1.00                 C  
ATOM     35  O   ALA    34     175.952 181.646  94.198  1.00                 O  
ATOM     36  CB  ALA    34     176.213 179.276  92.476  1.00                 C  
ATOM     37  N   GLY    35     173.986 180.883  95.007  1.00                 N  
ATOM     38  CA  GLY    35     174.030 181.860  96.109  1.00                 C  
ATOM     39  C   GLY    35     173.740 183.292  95.553  1.00                 C  
ATOM     40  O   GLY    35     173.210 183.424  94.456  1.00                 O  
ATOM     41  N   PRO    36     174.104 184.318  96.275  1.00                 N  
ATOM     42  CA  PRO    36     173.997 185.680  95.798  1.00                 C  
ATOM     43  C   PRO    36     175.002 186.075  94.725  1.00                 C  
ATOM     44  O   PRO    36     174.992 187.180  94.295  1.00                 O  
ATOM     45  CB  PRO    36     174.221 186.530  97.051  1.00                 C  
ATOM     46  CD  PRO    36     174.664 184.269  97.700  1.00                 C  
ATOM     47  CG  PRO    36     175.098 185.691  97.919  1.00                 C  
ATOM     48  N   LEU    37     175.898 185.083  94.402  1.00                 N  
ATOM     49  CA  LEU    37     176.895 185.200  93.336  1.00                 C  
ATOM     50  C   LEU    37     176.108 184.960  92.047  1.00                 C  
ATOM     51  O   LEU    37     175.288 184.031  91.955  1.00                 O  
ATOM     52  CB  LEU    37     178.032 184.199  93.553  1.00                 C  
ATOM     53  CG  LEU    37     178.862 184.382  94.825  1.00                 C  
ATOM     54  CD1 LEU    37     179.879 183.260  94.969  1.00                 C  
ATOM     55  CD2 LEU    37     179.562 185.733  94.821  1.00                 C  
ATOM     56  N   VAL    38     176.324 185.852  91.059  1.00                 N  
ATOM     57  CA  VAL    38     175.646 185.821  89.739  1.00                 C  
ATOM     58  C   VAL    38     176.817 185.761  88.833  1.00                 C  
ATOM     59  O   VAL    38     177.660 186.627  88.912  1.00                 O  
ATOM     60  CB  VAL    38     174.726 187.041  89.548  1.00                 C  
ATOM     61  CG1 VAL    38     174.084 187.014  88.170  1.00                 C  
ATOM     62  CG2 VAL    38     173.663 187.082  90.635  1.00                 C  
ATOM     63  N   ILE    39     176.797 184.743  87.976  1.00                 N  
ATOM     64  CA  ILE    39     177.801 184.553  87.009  1.00                 C  
ATOM     65  C   ILE    39     177.210 184.931  85.722  1.00                 C  
ATOM     66  O   ILE    39     176.285 184.281  85.263  1.00                 O  
ATOM     67  CB  ILE    39     178.323 183.104  87.014  1.00                 C  
ATOM     68  CD1 ILE    39     179.253 181.290  88.545  1.00                 C  
ATOM     69  CG1 ILE    39     178.919 182.757  88.379  1.00                 C  
ATOM     70  CG2 ILE    39     179.323 182.894  85.888  1.00                 C  
ATOM     71  N   LEU    40     177.735 185.985  85.067  1.00                 N  
ATOM     72  CA  LEU    40     177.402 186.668  83.811  1.00                 C  
ATOM     73  C   LEU    40     178.469 186.341  82.923  1.00                 C  
ATOM     74  O   LEU    40     179.601 186.406  83.372  1.00                 O  
ATOM     75  CB  LEU    40     177.246 188.172  84.044  1.00                 C  
ATOM     76  CG  LEU    40     176.171 188.594  85.048  1.00                 C  
ATOM     77  CD1 LEU    40     176.185 190.102  85.247  1.00                 C  
ATOM     78  CD2 LEU    40     174.796 188.134  84.589  1.00                 C  
ATOM     79  N   GLU    41     178.150 186.082  81.669  1.00                 N  
ATOM     80  CA  GLU    41     179.071 185.763  80.609  1.00                 C  
ATOM     81  C   GLU    41     179.283 187.036  79.839  1.00                 C  
ATOM     82  O   GLU    41     178.428 187.518  79.150  1.00                 O  
ATOM     83  CB  GLU    41     178.516 184.633  79.739  1.00                 C  
ATOM     84  CD  GLU    41     178.879 183.055  77.800  1.00                 C  
ATOM     85  CG  GLU    41     179.454 184.186  78.630  1.00                 C  
ATOM     86  OE1 GLU    41     177.821 182.514  78.186  1.00                 O  
ATOM     87  OE2 GLU    41     179.485 182.710  76.765  1.00                 O  
ATOM     88  N   LYS    42     180.470 187.602  80.096  1.00                 N  
ATOM     89  CA  LYS    42     180.881 188.851  79.453  1.00                 C  
ATOM     90  C   LYS    42     182.403 188.837  79.283  1.00                 C  
ATOM     91  O   LYS    42     183.058 188.107  80.037  1.00                 O  
ATOM     92  CB  LYS    42     180.423 190.055  80.279  1.00                 C  
ATOM     93  CD  LYS    42     180.592 191.377  82.405  1.00                 C  
ATOM     94  CE  LYS    42     179.104 191.338  82.715  1.00                 C  
ATOM     95  CG  LYS    42     181.036 190.124  81.668  1.00                 C  
ATOM     96  NZ  LYS    42     178.692 192.459  83.604  1.00                 N  
ATOM     97  N   VAL    43     182.893 189.661  78.313  1.00                 N  
ATOM     98  CA  VAL    43     184.258 189.588  77.878  1.00                 C  
ATOM     99  C   VAL    43     185.194 190.056  78.982  1.00                 C  
ATOM    100  O   VAL    43     185.889 189.163  79.538  1.00                 O  
ATOM    101  CB  VAL    43     184.489 190.417  76.601  1.00                 C  
ATOM    102  CG1 VAL    43     185.971 190.482  76.268  1.00                 C  
ATOM    103  CG2 VAL    43     183.703 189.833  75.437  1.00                 C  
ATOM    104  N   LYS    44     185.223 191.332  79.408  1.00                 N  
ATOM    105  CA  LYS    44     186.284 191.959  80.155  1.00                 C  
ATOM    106  C   LYS    44     185.769 193.373  80.158  1.00                 C  
ATOM    107  O   LYS    44     186.384 194.314  80.726  1.00                 O  
ATOM    108  CB  LYS    44     187.631 191.732  79.466  1.00                 C  
ATOM    109  CD  LYS    44     189.076 191.620  81.515  1.00                 C  
ATOM    110  CE  LYS    44     190.322 192.157  82.200  1.00                 C  
ATOM    111  CG  LYS    44     188.815 192.339  80.202  1.00                 C  
ATOM    112  NZ  LYS    44     190.555 191.506  83.519  1.00                 N  
ATOM    113  N   GLY    45     184.567 193.685  79.588  1.00                 N  
ATOM    114  CA  GLY    45     184.090 195.031  79.464  1.00                 C  
ATOM    115  C   GLY    45     184.011 195.845  80.740  1.00                 C  
ATOM    116  O   GLY    45     184.301 197.020  80.658  1.00                 O  
ATOM    117  N   PRO    46     183.618 195.482  81.969  1.00                 N  
ATOM    118  CA  PRO    46     183.553 196.325  83.135  1.00                 C  
ATOM    119  C   PRO    46     184.850 196.343  83.760  1.00                 C  
ATOM    120  O   PRO    46     185.572 195.363  83.890  1.00                 O  
ATOM    121  CB  PRO    46     182.487 195.664  84.011  1.00                 C  
ATOM    122  CD  PRO    46     182.936 194.120  82.238  1.00                 C  
ATOM    123  CG  PRO    46     182.598 194.209  83.700  1.00                 C  
ATOM    124  N   LYS    47     185.207 197.560  84.350  1.00                 N  
ATOM    125  CA  LYS    47     186.400 197.740  85.154  1.00                 C  
ATOM    126  C   LYS    47     186.094 197.307  86.514  1.00                 C  
ATOM    127  O   LYS    47     184.874 197.141  86.825  1.00                 O  
ATOM    128  CB  LYS    47     186.859 199.199  85.112  1.00                 C  
ATOM    129  CD  LYS    47     187.787 201.111  83.777  1.00                 C  
ATOM    130  CE  LYS    47     188.259 201.574  82.408  1.00                 C  
ATOM    131  CG  LYS    47     187.313 199.668  83.739  1.00                 C  
ATOM    132  NZ  LYS    47     188.701 202.995  82.425  1.00                 N  
ATOM    133  N   TYR    48     187.098 197.145  87.451  1.00                 N  
ATOM    134  CA  TYR    48     186.861 196.651  88.809  1.00                 C  
ATOM    135  C   TYR    48     186.146 197.614  89.626  1.00                 C  
ATOM    136  O   TYR    48     186.572 198.733  89.830  1.00                 O  
ATOM    137  CB  TYR    48     188.184 196.290  89.486  1.00                 C  
ATOM    138  CG  TYR    48     188.026 195.738  90.885  1.00                 C  
ATOM    139  OH  TYR    48     187.579 194.209  94.726  1.00                 O  
ATOM    140  CZ  TYR    48     187.728 194.716  93.456  1.00                 C  
ATOM    141  CD1 TYR    48     187.141 194.699  91.144  1.00                 C  
ATOM    142  CE1 TYR    48     186.990 194.188  92.419  1.00                 C  
ATOM    143  CD2 TYR    48     188.762 196.258  91.942  1.00                 C  
ATOM    144  CE2 TYR    48     188.624 195.760  93.224  1.00                 C  
ATOM    145  N   GLN    49     184.981 197.090  90.125  1.00                 N  
ATOM    146  CA  GLN    49     184.076 197.708  91.023  1.00                 C  
ATOM    147  C   GLN    49     183.066 198.431  90.202  1.00                 C  
ATOM    148  O   GLN    49     182.247 199.157  90.706  1.00                 O  
ATOM    149  CB  GLN    49     184.822 198.644  91.976  1.00                 C  
ATOM    150  CD  GLN    49     186.533 198.894  93.817  1.00                 C  
ATOM    151  CG  GLN    49     185.871 197.952  92.831  1.00                 C  
ATOM    152  OE1 GLN    49     186.817 200.047  93.494  1.00                 O  
ATOM    153  NE2 GLN    49     186.781 198.403  95.026  1.00                 N  
ATOM    154  N   GLU    50     183.013 198.219  88.887  1.00                 N  
ATOM    155  CA  GLU    50     182.017 198.911  88.016  1.00                 C  
ATOM    156  C   GLU    50     180.589 198.367  88.199  1.00                 C  
ATOM    157  O   GLU    50     180.350 197.196  88.044  1.00                 O  
ATOM    158  CB  GLU    50     182.417 198.791  86.544  1.00                 C  
ATOM    159  CD  GLU    50     181.961 199.443  84.147  1.00                 C  
ATOM    160  CG  GLU    50     181.511 199.551  85.590  1.00                 C  
ATOM    161  OE1 GLU    50     183.161 199.184  83.917  1.00                 O  
ATOM    162  OE2 GLU    50     181.115 199.616  83.245  1.00                 O  
ATOM    163  N   ILE    51     179.658 199.280  88.404  1.00                 N  
ATOM    164  CA  ILE    51     178.235 198.951  88.537  1.00                 C  
ATOM    165  C   ILE    51     177.705 198.654  87.138  1.00                 C  
ATOM    166  O   ILE    51     178.066 199.214  86.053  1.00                 O  
ATOM    167  CB  ILE    51     177.454 200.090  89.218  1.00                 C  
ATOM    168  CD1 ILE    51     177.420 201.551  91.307  1.00                 C  
ATOM    169  CG1 ILE    51     177.950 200.295  90.651  1.00                 C  
ATOM    170  CG2 ILE    51     175.959 199.813  89.170  1.00                 C  
ATOM    171  N   VAL    52     176.859 197.614  87.124  1.00                 N  
ATOM    172  CA  VAL    52     176.344 197.050  85.935  1.00                 C  
ATOM    173  C   VAL    52     174.878 196.969  86.303  1.00                 C  
ATOM    174  O   VAL    52     174.455 197.079  87.435  1.00                 O  
ATOM    175  CB  VAL    52     177.026 195.709  85.605  1.00                 C  
ATOM    176  CG1 VAL    52     178.519 195.909  85.393  1.00                 C  
ATOM    177  CG2 VAL    52     176.772 194.696  86.710  1.00                 C  
ATOM    178  N   ASN    53     173.992 196.957  85.269  1.00                 N  
ATOM    179  CA  ASN    53     172.546 196.985  85.541  1.00                 C  
ATOM    180  C   ASN    53     172.098 195.815  84.790  1.00                 C  
ATOM    181  O   ASN    53     172.440 195.684  83.617  1.00                 O  
ATOM    182  CB  ASN    53     171.946 198.325  85.111  1.00                 C  
ATOM    183  CG  ASN    53     170.472 198.438  85.447  1.00                 C  
ATOM    184  OD1 ASN    53     170.091 198.445  86.618  1.00                 O  
ATOM    185  ND2 ASN    53     169.636 198.526  84.419  1.00                 N  
ATOM    186  N   ILE    54     171.407 194.923  85.538  1.00                 N  
ATOM    187  CA  ILE    54     170.878 193.670  85.074  1.00                 C  
ATOM    188  C   ILE    54     169.468 194.030  84.841  1.00                 C  
ATOM    189  O   ILE    54     168.787 194.502  85.728  1.00                 O  
ATOM    190  CB  ILE    54     171.108 192.545  86.101  1.00                 C  
ATOM    191  CD1 ILE    54     172.914 191.434  87.515  1.00                 C  
ATOM    192  CG1 ILE    54     172.604 192.348  86.350  1.00                 C  
ATOM    193  CG2 ILE    54     170.435 191.260  85.643  1.00                 C  
ATOM    194  N   ARG    55     168.877 193.904  83.609  1.00                 N  
ATOM    195  CA  ARG    55     167.610 194.333  83.197  1.00                 C  
ATOM    196  C   ARG    55     166.836 193.125  82.933  1.00                 C  
ATOM    197  O   ARG    55     167.205 192.318  82.084  1.00                 O  
ATOM    198  CB  ARG    55     167.724 195.240  81.970  1.00                 C  
ATOM    199  CD  ARG    55     166.612 196.848  80.396  1.00                 C  
ATOM    200  NE  ARG    55     167.017 196.189  79.156  1.00                 N  
ATOM    201  CG  ARG    55     166.406 195.854  81.527  1.00                 C  
ATOM    202  CZ  ARG    55     167.435 196.832  78.071  1.00                 C  
ATOM    203  NH1 ARG    55     167.782 196.150  76.988  1.00                 N  
ATOM    204  NH2 ARG    55     167.505 198.156  78.070  1.00                 N  
ATOM    205  N   LEU    56     165.857 192.963  83.781  1.00                 N  
ATOM    206  CA  LEU    56     164.983 191.790  83.731  1.00                 C  
ATOM    207  C   LEU    56     163.807 192.399  83.106  1.00                 C  
ATOM    208  O   LEU    56     163.525 193.630  83.334  1.00                 O  
ATOM    209  CB  LEU    56     164.778 191.214  85.134  1.00                 C  
ATOM    210  CG  LEU    56     165.922 190.364  85.691  1.00                 C  
ATOM    211  CD1 LEU    56     167.170 191.210  85.896  1.00                 C  
ATOM    212  CD2 LEU    56     165.512 189.701  86.997  1.00                 C  
ATOM    213  N   GLY    57     162.996 191.580  82.340  1.00                 N  
ATOM    214  CA  GLY    57     161.830 192.128  81.759  1.00                 C  
ATOM    215  C   GLY    57     160.718 191.419  82.563  1.00                 C  
ATOM    216  O   GLY    57     160.305 190.356  82.254  1.00                 O  
ATOM    217  N   ASP    58     160.310 192.151  83.568  1.00                 N  
ATOM    218  CA  ASP    58     159.158 191.850  84.397  1.00                 C  
ATOM    219  C   ASP    58     159.050 193.036  85.406  1.00                 C  
ATOM    220  O   ASP    58     158.258 193.010  86.355  1.00                 O  
ATOM    221  CB  ASP    58     159.331 190.493  85.083  1.00                 C  
ATOM    222  CG  ASP    58     160.515 190.466  86.030  1.00                 C  
ATOM    223  OD1 ASP    58     161.228 191.488  86.119  1.00                 O  
ATOM    224  OD2 ASP    58     160.729 189.424  86.683  1.00                 O  
ATOM    225  N   GLY    59     159.633 194.198  85.033  1.00                 N  
ATOM    226  CA  GLY    59     159.278 195.485  85.690  1.00                 C  
ATOM    227  C   GLY    59     160.280 195.701  86.828  1.00                 C  
ATOM    228  O   GLY    59     160.090 196.576  87.662  1.00                 O  
ATOM    229  N   THR    60     161.350 194.856  86.834  1.00                 N  
ATOM    230  CA  THR    60     162.278 194.902  87.972  1.00                 C  
ATOM    231  C   THR    60     163.619 195.122  87.304  1.00                 C  
ATOM    232  O   THR    60     164.035 194.353  86.435  1.00                 O  
ATOM    233  CB  THR    60     162.206 193.613  88.811  1.00                 C  
ATOM    234  OG1 THR    60     160.872 193.432  89.301  1.00                 O  
ATOM    235  CG2 THR    60     163.153 193.697  89.999  1.00                 C  
ATOM    236  N   THR    61     164.326 196.187  87.682  1.00                 N  
ATOM    237  CA  THR    61     165.624 196.514  87.256  1.00                 C  
ATOM    238  C   THR    61     166.429 196.223  88.478  1.00                 C  
ATOM    239  O   THR    61     165.906 196.506  89.586  1.00                 O  
ATOM    240  CB  THR    61     165.709 197.974  86.774  1.00                 C  
ATOM    241  OG1 THR    61     164.825 198.165  85.662  1.00                 O  
ATOM    242  CG2 THR    61     167.125 198.308  86.332  1.00                 C  
ATOM    243  N   ARG    62     167.583 195.641  88.332  1.00                 N  
ATOM    244  CA  ARG    62     168.426 195.363  89.503  1.00                 C  
ATOM    245  C   ARG    62     169.764 195.887  89.206  1.00                 C  
ATOM    246  O   ARG    62     170.106 195.818  88.049  1.00                 O  
ATOM    247  CB  ARG    62     168.446 193.863  89.805  1.00                 C  
ATOM    248  CD  ARG    62     167.195 191.811  90.526  1.00                 C  
ATOM    249  NE  ARG    62     165.899 191.241  90.888  1.00                 N  
ATOM    250  CG  ARG    62     167.092 193.288  90.186  1.00                 C  
ATOM    251  CZ  ARG    62     165.718 189.981  91.273  1.00                 C  
ATOM    252  NH1 ARG    62     164.503 189.551  91.583  1.00                 N  
ATOM    253  NH2 ARG    62     166.753 189.155  91.346  1.00                 N  
ATOM    254  N   ARG    63     170.566 196.287  90.237  1.00                 N  
ATOM    255  CA  ARG    63     171.905 196.816  90.021  1.00                 C  
ATOM    256  C   ARG    63     172.759 195.751  90.756  1.00                 C  
ATOM    257  O   ARG    63     172.324 195.117  91.721  1.00                 O  
ATOM    258  CB  ARG    63     172.014 198.239  90.572  1.00                 C  
ATOM    259  CD  ARG    63     171.290 200.639  90.454  1.00                 C  
ATOM    260  NE  ARG    63     170.423 201.617  89.800  1.00                 N  
ATOM    261  CG  ARG    63     171.152 199.255  89.841  1.00                 C  
ATOM    262  CZ  ARG    63     170.788 202.363  88.762  1.00                 C  
ATOM    263  NH1 ARG    63     169.931 203.226  88.233  1.00                 N  
ATOM    264  NH2 ARG    63     172.008 202.244  88.257  1.00                 N  
ATOM    265  N   GLY    64     174.028 195.660  90.249  1.00                 N  
ATOM    266  CA  GLY    64     175.125 194.885  90.870  1.00                 C  
ATOM    267  C   GLY    64     176.400 195.558  90.620  1.00                 C  
ATOM    268  O   GLY    64     176.469 196.448  89.766  1.00                 O  
ATOM    269  N   GLN    65     177.418 195.048  91.287  1.00                 N  
ATOM    270  CA  GLN    65     178.783 195.560  91.257  1.00                 C  
ATOM    271  C   GLN    65     179.601 194.364  90.864  1.00                 C  
ATOM    272  O   GLN    65     179.404 193.325  91.520  1.00                 O  
ATOM    273  CB  GLN    65     179.162 196.154  92.615  1.00                 C  
ATOM    274  CD  GLN    65     180.851 197.438  93.986  1.00                 C  
ATOM    275  CG  GLN    65     180.543 196.789  92.651  1.00                 C  
ATOM    276  OE1 GLN    65     180.342 197.017  95.024  1.00                 O  
ATOM    277  NE2 GLN    65     181.688 198.469  93.962  1.00                 N  
ATOM    278  N   VAL    66     180.588 194.403  89.952  1.00                 N  
ATOM    279  CA  VAL    66     181.399 193.260  89.762  1.00                 C  
ATOM    280  C   VAL    66     182.371 193.184  91.007  1.00                 C  
ATOM    281  O   VAL    66     183.132 194.049  91.394  1.00                 O  
ATOM    282  CB  VAL    66     182.165 193.327  88.428  1.00                 C  
ATOM    283  CG1 VAL    66     183.101 192.136  88.291  1.00                 C  
ATOM    284  CG2 VAL    66     181.194 193.384  87.258  1.00                 C  
ATOM    285  N   LEU    67     182.196 192.095  91.705  1.00                 N  
ATOM    286  CA  LEU    67     182.952 191.720  92.866  1.00                 C  
ATOM    287  C   LEU    67     184.285 191.217  92.523  1.00                 C  
ATOM    288  O   LEU    67     185.286 191.413  93.218  1.00                 O  
ATOM    289  CB  LEU    67     182.201 190.661  93.675  1.00                 C  
ATOM    290  CG  LEU    67     182.871 190.195  94.969  1.00                 C  
ATOM    291  CD1 LEU    67     183.069 191.363  95.923  1.00                 C  
ATOM    292  CD2 LEU    67     182.051 189.101  95.636  1.00                 C  
ATOM    293  N   GLU    68     184.265 190.529  91.371  1.00                 N  
ATOM    294  CA  GLU    68     185.458 189.988  90.755  1.00                 C  
ATOM    295  C   GLU    68     185.166 190.055  89.309  1.00                 C  
ATOM    296  O   GLU    68     184.028 189.777  88.982  1.00                 O  
ATOM    297  CB  GLU    68     185.732 188.573  91.269  1.00                 C  
ATOM    298  CD  GLU    68     187.289 186.585  91.321  1.00                 C  
ATOM    299  CG  GLU    68     187.014 187.956  90.735  1.00                 C  
ATOM    300  OE1 GLU    68     186.482 186.122  92.153  1.00                 O  
ATOM    301  OE2 GLU    68     188.312 185.974  90.947  1.00                 O  
ATOM    302  N   VAL    69     186.205 190.350  88.530  1.00                 N  
ATOM    303  CA  VAL    69     186.183 190.243  87.080  1.00                 C  
ATOM    304  C   VAL    69     187.252 189.299  86.739  1.00                 C  
ATOM    305  O   VAL    69     188.368 189.339  87.269  1.00                 O  
ATOM    306  CB  VAL    69     186.365 191.618  86.410  1.00                 C  
ATOM    307  CG1 VAL    69     187.676 192.253  86.846  1.00                 C  
ATOM    308  CG2 VAL    69     186.311 191.483  84.896  1.00                 C  
ATOM    309  N   ASP    70     186.915 188.314  85.830  1.00                 N  
ATOM    310  CA  ASP    70     187.794 187.144  85.425  1.00                 C  
ATOM    311  C   ASP    70     187.599 187.162  83.978  1.00                 C  
ATOM    312  O   ASP    70     186.834 187.945  83.437  1.00                 O  
ATOM    313  CB  ASP    70     187.347 185.866  86.138  1.00                 C  
ATOM    314  CG  ASP    70     188.463 184.847  86.260  1.00                 C  
ATOM    315  OD1 ASP    70     189.563 185.103  85.727  1.00                 O  
ATOM    316  OD2 ASP    70     188.237 183.791  86.888  1.00                 O  
ATOM    317  N   GLY    71     188.325 186.288  83.255  1.00                 N  
ATOM    318  CA  GLY    71     188.289 186.196  81.856  1.00                 C  
ATOM    319  C   GLY    71     187.153 185.520  81.280  1.00                 C  
ATOM    320  O   GLY    71     187.086 184.308  81.564  1.00                 O  
ATOM    321  N   GLU    72     186.209 186.219  80.515  1.00                 N  
ATOM    322  CA  GLU    72     185.098 185.613  79.908  1.00                 C  
ATOM    323  C   GLU    72     184.060 185.260  80.923  1.00                 C  
ATOM    324  O   GLU    72     183.364 184.282  80.875  1.00                 O  
ATOM    325  CB  GLU    72     185.525 184.364  79.134  1.00                 C  
ATOM    326  CD  GLU    72     186.876 183.385  77.238  1.00                 C  
ATOM    327  CG  GLU    72     186.524 184.634  78.022  1.00                 C  
ATOM    328  OE1 GLU    72     186.390 182.296  77.608  1.00                 O  
ATOM    329  OE2 GLU    72     187.637 183.496  76.253  1.00                 O  
ATOM    330  N   LYS    73     183.975 186.091  81.965  1.00                 N  
ATOM    331  CA  LYS    73     182.964 185.881  82.988  1.00                 C  
ATOM    332  C   LYS    73     183.183 186.938  83.986  1.00                 C  
ATOM    333  O   LYS    73     184.262 187.421  84.137  1.00                 O  
ATOM    334  CB  LYS    73     183.080 184.473  83.575  1.00                 C  
ATOM    335  CD  LYS    73     184.459 182.779  84.812  1.00                 C  
ATOM    336  CE  LYS    73     185.792 182.497  85.486  1.00                 C  
ATOM    337  CG  LYS    73     184.393 184.207  84.294  1.00                 C  
ATOM    338  NZ  LYS    73     185.856 181.114  86.033  1.00                 N  
ATOM    339  N   ALA    74     182.069 187.334  84.687  1.00                 N  
ATOM    340  CA  ALA    74     182.204 188.258  85.801  1.00                 C  
ATOM    341  C   ALA    74     181.235 187.804  86.821  1.00                 C  
ATOM    342  O   ALA    74     180.211 187.255  86.505  1.00                 O  
ATOM    343  CB  ALA    74     181.953 189.685  85.339  1.00                 C  
ATOM    344  N   VAL    75     181.596 188.099  88.133  1.00                 N  
ATOM    345  CA  VAL    75     180.863 187.690  89.273  1.00                 C  
ATOM    346  C   VAL    75     180.409 188.919  89.932  1.00                 C  
ATOM    347  O   VAL    75     181.240 189.764  90.253  1.00                 O  
ATOM    348  CB  VAL    75     181.713 186.805  90.203  1.00                 C  
ATOM    349  CG1 VAL    75     180.913 186.401  91.432  1.00                 C  
ATOM    350  CG2 VAL    75     182.211 185.575  89.459  1.00                 C  
ATOM    351  N   VAL    76     179.100 189.053  90.047  1.00                 N  
ATOM    352  CA  VAL    76     178.371 190.225  90.408  1.00                 C  
ATOM    353  C   VAL    76     177.692 189.709  91.670  1.00                 C  
ATOM    354  O   VAL    76     177.204 188.597  91.602  1.00                 O  
ATOM    355  CB  VAL    76     177.434 190.679  89.273  1.00                 C  
ATOM    356  CG1 VAL    76     176.615 191.884  89.708  1.00                 C  
ATOM    357  CG2 VAL    76     178.233 190.998  88.019  1.00                 C  
ATOM    358  N   GLN    77     177.550 190.529  92.774  1.00                 N  
ATOM    359  CA  GLN    77     176.629 190.350  93.813  1.00                 C  
ATOM    360  C   GLN    77     175.628 191.542  93.804  1.00                 C  
ATOM    361  O   GLN    77     175.984 192.747  93.885  1.00                 O  
ATOM    362  CB  GLN    77     177.352 190.239  95.157  1.00                 C  
ATOM    363  CD  GLN    77     177.187 189.805  97.639  1.00                 C  
ATOM    364  CG  GLN    77     176.430 189.990  96.339  1.00                 C  
ATOM    365  OE1 GLN    77     178.418 189.820  97.660  1.00                 O  
ATOM    366  NE2 GLN    77     176.451 189.629  98.731  1.00                 N  
ATOM    367  N   VAL    78     174.312 191.166  93.769  1.00                 N  
ATOM    368  CA  VAL    78     173.253 192.124  93.555  1.00                 C  
ATOM    369  C   VAL    78     172.840 192.720  94.823  1.00                 C  
ATOM    370  O   VAL    78     172.538 192.079  95.825  1.00                 O  
ATOM    371  CB  VAL    78     172.043 191.480  92.853  1.00                 C  
ATOM    372  CG1 VAL    78     170.905 192.482  92.727  1.00                 C  
ATOM    373  CG2 VAL    78     172.442 190.948  91.485  1.00                 C  
ATOM    374  N   PHE    79     172.616 194.061  94.692  1.00                 N  
ATOM    375  CA  PHE    79     172.300 194.999  95.733  1.00                 C  
ATOM    376  C   PHE    79     170.830 194.793  96.084  1.00                 C  
ATOM    377  O   PHE    79     170.382 195.096  97.190  1.00                 O  
ATOM    378  CB  PHE    79     172.593 196.429  95.273  1.00                 C  
ATOM    379  CG  PHE    79     174.058 196.742  95.162  1.00                 C  
ATOM    380  CZ  PHE    79     176.769 197.321  94.964  1.00                 C  
ATOM    381  CD1 PHE    79     174.670 196.827  93.924  1.00                 C  
ATOM    382  CE1 PHE    79     176.018 197.115  93.822  1.00                 C  
ATOM    383  CD2 PHE    79     174.823 196.951  96.295  1.00                 C  
ATOM    384  CE2 PHE    79     176.171 197.239  96.193  1.00                 C  
ATOM    385  N   GLU    80     170.084 194.429  95.042  1.00                 N  
ATOM    386  CA  GLU    80     168.651 194.310  94.980  1.00                 C  
ATOM    387  C   GLU    80     168.295 192.844  94.792  1.00                 C  
ATOM    388  O   GLU    80     168.557 192.150  93.836  1.00                 O  
ATOM    389  CB  GLU    80     168.090 195.172  93.847  1.00                 C  
ATOM    390  CD  GLU    80     166.054 196.040  92.631  1.00                 C  
ATOM    391  CG  GLU    80     166.574 195.150  93.742  1.00                 C  
ATOM    392  OE1 GLU    80     166.859 196.798  92.051  1.00                 O  
ATOM    393  OE2 GLU    80     164.840 195.981  92.342  1.00                 O  
ATOM    394  N   GLY    81     167.645 192.286  95.791  1.00                 N  
ATOM    395  CA  GLY    81     167.318 190.885  95.782  1.00                 C  
ATOM    396  C   GLY    81     168.527 190.007  95.819  1.00                 C  
ATOM    397  O   GLY    81     169.698 190.382  96.140  1.00                 O  
ATOM    398  N   THR    82     168.159 188.712  95.559  1.00                 N  
ATOM    399  CA  THR    82     169.054 187.652  95.638  1.00                 C  
ATOM    400  C   THR    82     168.525 186.482  94.905  1.00                 C  
ATOM    401  O   THR    82     169.219 185.559  94.637  1.00                 O  
ATOM    402  CB  THR    82     169.345 187.266  97.100  1.00                 C  
ATOM    403  OG1 THR    82     168.127 186.871  97.744  1.00                 O  
ATOM    404  CG2 THR    82     169.933 188.448  97.856  1.00                 C  
ATOM    405  N   SER    83     167.257 186.527  94.466  1.00                 N  
ATOM    406  CA  SER    83     166.651 185.422  93.805  1.00                 C  
ATOM    407  C   SER    83     165.510 185.923  92.915  1.00                 C  
ATOM    408  O   SER    83     165.004 186.983  93.296  1.00                 O  
ATOM    409  CB  SER    83     166.142 184.401  94.825  1.00                 C  
ATOM    410  OG  SER    83     165.530 183.298  94.180  1.00                 O  
ATOM    411  N   GLY    84     165.212 185.308  91.734  1.00                 N  
ATOM    412  CA  GLY    84     164.207 185.589  90.759  1.00                 C  
ATOM    413  C   GLY    84     164.785 186.255  89.592  1.00                 C  
ATOM    414  O   GLY    84     164.330 187.226  88.966  1.00                 O  
ATOM    415  N   ILE    85     166.000 185.718  89.209  1.00                 N  
ATOM    416  CA  ILE    85     166.827 186.259  88.149  1.00                 C  
ATOM    417  C   ILE    85     166.758 185.287  87.008  1.00                 C  
ATOM    418  O   ILE    85     166.849 184.064  87.164  1.00                 O  
ATOM    419  CB  ILE    85     168.272 186.496  88.626  1.00                 C  
ATOM    420  CD1 ILE    85     169.637 187.632  90.455  1.00                 C  
ATOM    421  CG1 ILE    85     168.298 187.523  89.759  1.00                 C  
ATOM    422  CG2 ILE    85     169.155 186.915  87.461  1.00                 C  
ATOM    423  N   ASP    86     166.616 185.770  85.713  1.00                 N  
ATOM    424  CA  ASP    86     166.478 184.881  84.560  1.00                 C  
ATOM    425  C   ASP    86     167.852 184.525  83.985  1.00                 C  
ATOM    426  O   ASP    86     168.843 185.200  84.332  1.00                 O  
ATOM    427  CB  ASP    86     165.604 185.530  83.485  1.00                 C  
ATOM    428  CG  ASP    86     164.153 185.652  83.909  1.00                 C  
ATOM    429  OD1 ASP    86     163.755 184.961  84.870  1.00                 O  
ATOM    430  OD2 ASP    86     163.415 186.440  83.281  1.00                 O  
ATOM    431  N   ASN    87     167.962 183.426  83.262  1.00                 N  
ATOM    432  CA  ASN    87     169.339 183.074  82.820  1.00                 C  
ATOM    433  C   ASN    87     169.461 183.089  81.344  1.00                 C  
ATOM    434  O   ASN    87     170.425 182.602  80.743  1.00                 O  
ATOM    435  CB  ASN    87     169.746 181.707  83.373  1.00                 C  
ATOM    436  CG  ASN    87     168.880 180.582  82.840  1.00                 C  
ATOM    437  OD1 ASN    87     167.766 180.812  82.370  1.00                 O  
ATOM    438  ND2 ASN    87     169.391 179.358  82.912  1.00                 N  
ATOM    439  N   LYS    88     168.459 183.757  80.752  1.00                 N  
ATOM    440  CA  LYS    88     168.358 183.767  79.317  1.00                 C  
ATOM    441  C   LYS    88     167.589 185.015  78.843  1.00                 C  
ATOM    442  O   LYS    88     167.503 185.243  77.625  1.00                 O  
ATOM    443  CB  LYS    88     167.671 182.493  78.819  1.00                 C  
ATOM    444  CD  LYS    88     167.755 180.005  78.504  1.00                 C  
ATOM    445  CE  LYS    88     166.519 179.627  79.304  1.00                 C  
ATOM    446  CG  LYS    88     168.449 181.218  79.101  1.00                 C  
ATOM    447  NZ  LYS    88     166.868 179.126  80.662  1.00                 N  
ATOM    448  N   TYR    89     166.872 185.731  79.734  1.00                 N  
ATOM    449  CA  TYR    89     166.010 186.857  79.356  1.00                 C  
ATOM    450  C   TYR    89     166.674 188.099  79.945  1.00                 C  
ATOM    451  O   TYR    89     166.271 189.189  79.616  1.00                 O  
ATOM    452  CB  TYR    89     164.586 186.639  79.873  1.00                 C  
ATOM    453  CG  TYR    89     163.903 185.423  79.290  1.00                 C  
ATOM    454  OH  TYR    89     162.025 182.070  77.701  1.00                 O  
ATOM    455  CZ  TYR    89     162.646 183.180  78.225  1.00                 C  
ATOM    456  CD1 TYR    89     163.775 184.255  80.031  1.00                 C  
ATOM    457  CE1 TYR    89     163.152 183.139  79.506  1.00                 C  
ATOM    458  CD2 TYR    89     163.387 185.447  78.000  1.00                 C  
ATOM    459  CE2 TYR    89     162.761 184.340  77.459  1.00                 C  
ATOM    460  N   THR    90     167.818 187.951  80.700  1.00                 N  
ATOM    461  CA  THR    90     168.477 189.143  81.197  1.00                 C  
ATOM    462  C   THR    90     169.452 189.726  80.123  1.00                 C  
ATOM    463  O   THR    90     169.976 189.078  79.289  1.00                 O  
ATOM    464  CB  THR    90     169.252 188.859  82.497  1.00                 C  
ATOM    465  OG1 THR    90     170.270 187.882  82.246  1.00                 O  
ATOM    466  CG2 THR    90     168.316 188.322  83.569  1.00                 C  
ATOM    467  N   THR    91     169.546 191.076  80.187  1.00                 N  
ATOM    468  CA  THR    91     170.299 191.928  79.270  1.00                 C  
ATOM    469  C   THR    91     171.035 192.773  80.224  1.00                 C  
ATOM    470  O   THR    91     170.687 192.708  81.398  1.00                 O  
ATOM    471  CB  THR    91     169.365 192.693  78.314  1.00                 C  
ATOM    472  OG1 THR    91     168.524 193.575  79.068  1.00                 O  
ATOM    473  CG2 THR    91     168.483 191.724  77.542  1.00                 C  
ATOM    474  N   VAL    92     172.128 193.377  79.758  1.00                 N  
ATOM    475  CA  VAL    92     173.040 194.200  80.586  1.00                 C  
ATOM    476  C   VAL    92     173.342 195.499  79.964  1.00                 C  
ATOM    477  O   VAL    92     173.340 195.698  78.765  1.00                 O  
ATOM    478  CB  VAL    92     174.360 193.462  80.875  1.00                 C  
ATOM    479  CG1 VAL    92     174.097 192.192  81.670  1.00                 C  
ATOM    480  CG2 VAL    92     175.087 193.142  79.578  1.00                 C  
ATOM    481  N   GLN    93     173.690 196.542  80.719  1.00                 N  
ATOM    482  CA  GLN    93     173.994 197.912  80.360  1.00                 C  
ATOM    483  C   GLN    93     175.140 198.084  81.335  1.00                 C  
ATOM    484  O   GLN    93     175.236 197.501  82.419  1.00                 O  
ATOM    485  CB  GLN    93     172.763 198.801  80.549  1.00                 C  
ATOM    486  CD  GLN    93     170.735 197.306  80.374  1.00                 C  
ATOM    487  CG  GLN    93     171.564 198.388  79.711  1.00                 C  
ATOM    488  OE1 GLN    93     170.476 197.358  81.576  1.00                 O  
ATOM    489  NE2 GLN    93     170.316 196.320  79.589  1.00                 N  
ATOM    490  N   PHE    94     176.132 198.834  80.968  1.00                 N  
ATOM    491  CA  PHE    94     177.291 199.152  81.782  1.00                 C  
ATOM    492  C   PHE    94     177.078 200.572  82.248  1.00                 C  
ATOM    493  O   PHE    94     176.893 201.524  81.492  1.00                 O  
ATOM    494  CB  PHE    94     178.578 198.973  80.975  1.00                 C  
ATOM    495  CG  PHE    94     178.869 197.546  80.607  1.00                 C  
ATOM    496  CZ  PHE    94     179.412 194.905  79.931  1.00                 C  
ATOM    497  CD1 PHE    94     178.317 196.983  79.469  1.00                 C  
ATOM    498  CE1 PHE    94     178.585 195.670  79.131  1.00                 C  
ATOM    499  CD2 PHE    94     179.695 196.767  81.398  1.00                 C  
ATOM    500  CE2 PHE    94     179.963 195.454  81.059  1.00                 C  
ATOM    501  N   THR    95     177.236 200.908  83.603  1.00                 N  
ATOM    502  CA  THR    95     176.965 202.289  84.072  1.00                 C  
ATOM    503  C   THR    95     178.164 203.081  83.702  1.00                 C  
ATOM    504  O   THR    95     178.015 204.233  83.282  1.00                 O  
ATOM    505  CB  THR    95     176.684 202.326  85.586  1.00                 C  
ATOM    506  OG1 THR    95     177.816 201.811  86.297  1.00                 O  
ATOM    507  CG2 THR    95     175.470 201.475  85.923  1.00                 C  
ATOM    508  N   GLY    96     179.419 202.427  83.780  1.00                 N  
ATOM    509  CA  GLY    96     180.578 203.203  83.366  1.00                 C  
ATOM    510  C   GLY    96     181.157 203.977  84.594  1.00                 C  
ATOM    511  O   GLY    96     182.130 204.707  84.451  1.00                 O  
ATOM    512  N   GLU    97     180.563 203.741  85.801  1.00                 N  
ATOM    513  CA  GLU    97     180.970 204.414  87.047  1.00                 C  
ATOM    514  C   GLU    97     181.101 203.327  88.072  1.00                 C  
ATOM    515  O   GLU    97     180.135 202.612  88.339  1.00                 O  
ATOM    516  CB  GLU    97     179.946 205.482  87.438  1.00                 C  
ATOM    517  CD  GLU    97     179.306 207.350  89.013  1.00                 C  
ATOM    518  CG  GLU    97     180.313 206.264  88.689  1.00                 C  
ATOM    519  OE1 GLU    97     178.324 207.495  88.254  1.00                 O  
ATOM    520  OE2 GLU    97     179.499 208.057  90.024  1.00                 O  
ATOM    521  N   VAL    98     182.377 203.152  88.622  1.00                 N  
ATOM    522  CA  VAL    98     182.801 202.388  89.776  1.00                 C  
ATOM    523  C   VAL    98     182.269 203.040  91.001  1.00                 C  
ATOM    524  O   VAL    98     182.084 204.274  91.010  1.00                 O  
ATOM    525  CB  VAL    98     184.335 202.262  89.837  1.00                 C  
ATOM    526  CG1 VAL    98     184.859 201.544  88.603  1.00                 C  
ATOM    527  CG2 VAL    98     184.977 203.634  89.973  1.00                 C  
ATOM    528  N   LEU    99     181.913 202.326  92.088  1.00                 N  
ATOM    529  CA  LEU    99     181.269 202.783  93.298  1.00                 C  
ATOM    530  C   LEU    99     181.957 203.860  94.058  1.00                 C  
ATOM    531  O   LEU    99     183.086 203.786  94.498  1.00                 O  
ATOM    532  CB  LEU    99     181.060 201.617  94.267  1.00                 C  
ATOM    533  CG  LEU    99     180.324 201.941  95.568  1.00                 C  
ATOM    534  CD1 LEU    99     178.884 202.343  95.286  1.00                 C  
ATOM    535  CD2 LEU    99     180.364 200.755  96.519  1.00                 C  
ATOM    536  N   LYS   100     181.176 204.971  94.235  1.00                 N  
ATOM    537  CA  LYS   100     181.647 206.126  94.943  1.00                 C  
ATOM    538  C   LYS   100     180.444 206.627  95.609  1.00                 C  
ATOM    539  O   LYS   100     179.277 206.341  95.187  1.00                 O  
ATOM    540  CB  LYS   100     182.288 207.123  93.976  1.00                 C  
ATOM    541  CD  LYS   100     184.144 207.654  92.371  1.00                 C  
ATOM    542  CE  LYS   100     185.377 207.123  91.658  1.00                 C  
ATOM    543  CG  LYS   100     183.531 206.597  93.276  1.00                 C  
ATOM    544  NZ  LYS   100     186.005 208.157  90.790  1.00                 N  
ATOM    545  N   THR   101     180.615 207.441  96.679  1.00                 N  
ATOM    546  CA  THR   101     179.495 207.897  97.570  1.00                 C  
ATOM    547  C   THR   101     179.274 209.369  97.240  1.00                 C  
ATOM    548  O   THR   101     180.284 210.073  97.369  1.00                 O  
ATOM    549  CB  THR   101     179.831 207.677  99.057  1.00                 C  
ATOM    550  OG1 THR   101     180.045 206.281  99.300  1.00                 O  
ATOM    551  CG2 THR   101     178.687 208.155  99.938  1.00                 C  
ATOM    552  N   PRO   102     178.093 209.915  96.836  1.00                 N  
ATOM    553  CA  PRO   102     177.707 211.354  96.737  1.00                 C  
ATOM    554  C   PRO   102     177.639 212.044  98.087  1.00                 C  
ATOM    555  O   PRO   102     176.737 211.754  98.833  1.00                 O  
ATOM    556  CB  PRO   102     176.328 211.323  96.076  1.00                 C  
ATOM    557  CD  PRO   102     176.955 209.054  96.513  1.00                 C  
ATOM    558  CG  PRO   102     175.775 209.982  96.427  1.00                 C  
ATOM    559  N   VAL   103     178.566 212.964  98.353  1.00                 N  
ATOM    560  CA  VAL   103     178.754 213.496  99.690  1.00                 C  
ATOM    561  C   VAL   103     178.446 214.879  99.634  1.00                 C  
ATOM    562  O   VAL   103     178.951 215.570  98.751  1.00                 O  
ATOM    563  CB  VAL   103     180.184 213.244 100.202  1.00                 C  
ATOM    564  CG1 VAL   103     180.372 213.855 101.582  1.00                 C  
ATOM    565  CG2 VAL   103     180.485 211.753 100.230  1.00                 C  
ATOM    566  N   SER   104     177.579 215.323 100.552  1.00                 N  
ATOM    567  CA  SER   104     177.206 216.691 100.659  1.00                 C  
ATOM    568  C   SER   104     177.007 216.835 102.116  1.00                 C  
ATOM    569  O   SER   104     177.377 215.903 102.865  1.00                 O  
ATOM    570  CB  SER   104     175.967 216.977  99.807  1.00                 C  
ATOM    571  OG  SER   104     174.825 216.325 100.334  1.00                 O  
ATOM    572  N   LEU   105     176.609 218.039 102.519  1.00                 N  
ATOM    573  CA  LEU   105     176.546 218.330 103.873  1.00                 C  
ATOM    574  C   LEU   105     175.179 218.805 104.210  1.00                 C  
ATOM    575  O   LEU   105     174.910 219.122 105.340  1.00                 O  
ATOM    576  CB  LEU   105     177.599 219.376 104.246  1.00                 C  
ATOM    577  CG  LEU   105     179.060 218.972 104.036  1.00                 C  
ATOM    578  CD1 LEU   105     179.987 220.143 104.321  1.00                 C  
ATOM    579  CD2 LEU   105     179.420 217.784 104.916  1.00                 C  
ATOM    580  N   ASP   106     174.238 218.785 103.270  1.00                 N  
ATOM    581  CA  ASP   106     172.864 219.025 103.460  1.00                 C  
ATOM    582  C   ASP   106     172.244 217.683 103.683  1.00                 C  
ATOM    583  O   ASP   106     171.087 217.616 103.974  1.00                 O  
ATOM    584  CB  ASP   106     172.276 219.759 102.253  1.00                 C  
ATOM    585  CG  ASP   106     172.811 221.171 102.113  1.00                 C  
ATOM    586  OD1 ASP   106     173.198 221.764 103.142  1.00                 O  
ATOM    587  OD2 ASP   106     172.842 221.684 100.975  1.00                 O  
ATOM    588  N   MET   107     173.159 216.650 103.816  1.00                 N  
ATOM    589  CA  MET   107     172.866 215.282 104.293  1.00                 C  
ATOM    590  C   MET   107     172.509 215.253 105.748  1.00                 C  
ATOM    591  O   MET   107     171.770 214.342 106.077  1.00                 O  
ATOM    592  CB  MET   107     174.061 214.360 104.043  1.00                 C  
ATOM    593  SD  MET   107     175.794 213.055 102.319  1.00                 S  
ATOM    594  CE  MET   107     175.195 211.472 102.904  1.00                 C  
ATOM    595  CG  MET   107     174.337 214.086 102.573  1.00                 C  
ATOM    596  N   LEU   108     172.958 216.284 106.513  1.00                 N  
ATOM    597  CA  LEU   108     172.694 216.351 108.000  1.00                 C  
ATOM    598  C   LEU   108     171.312 216.741 108.282  1.00                 C  
ATOM    599  O   LEU   108     170.880 217.791 107.755  1.00                 O  
ATOM    600  CB  LEU   108     173.658 217.331 108.672  1.00                 C  
ATOM    601  CG  LEU   108     175.145 216.975 108.600  1.00                 C  
ATOM    602  CD1 LEU   108     175.992 218.083 109.207  1.00                 C  
ATOM    603  CD2 LEU   108     175.417 215.655 109.305  1.00                 C  
ATOM    604  N   GLY   109     170.639 215.912 109.104  1.00                 N  
ATOM    605  CA  GLY   109     169.197 216.048 109.261  1.00                 C  
ATOM    606  C   GLY   109     168.497 215.273 108.248  1.00                 C  
ATOM    607  O   GLY   109     167.491 215.781 107.782  1.00                 O  
ATOM    608  N   ARG   110     168.885 214.017 107.946  1.00                 N  
ATOM    609  CA  ARG   110     168.215 213.184 107.041  1.00                 C  
ATOM    610  C   ARG   110     168.585 211.768 107.365  1.00                 C  
ATOM    611  O   ARG   110     169.665 211.503 107.860  1.00                 O  
ATOM    612  CB  ARG   110     168.579 213.554 105.602  1.00                 C  
ATOM    613  CD  ARG   110     168.156 213.252 103.146  1.00                 C  
ATOM    614  NE  ARG   110     167.471 212.472 102.118  1.00                 N  
ATOM    615  CG  ARG   110     167.814 212.771 104.547  1.00                 C  
ATOM    616  CZ  ARG   110     167.619 212.666 100.811  1.00                 C  
ATOM    617  NH1 ARG   110     166.956 211.907  99.949  1.00                 N  
ATOM    618  NH2 ARG   110     168.430 213.617 100.370  1.00                 N  
ATOM    619  N   ILE   111     167.670 210.828 107.129  1.00                 N  
ATOM    620  CA  ILE   111     167.655 209.411 107.386  1.00                 C  
ATOM    621  C   ILE   111     167.886 208.871 106.006  1.00                 C  
ATOM    622  O   ILE   111     167.222 209.349 105.045  1.00                 O  
ATOM    623  CB  ILE   111     166.338 208.972 108.052  1.00                 C  
ATOM    624  CD1 ILE   111     167.210 209.595 110.366  1.00                 C  
ATOM    625  CG1 ILE   111     166.106 209.759 109.344  1.00                 C  
ATOM    626  CG2 ILE   111     166.338 207.471 108.295  1.00                 C  
ATOM    627  N   PHE   112     168.807 207.897 105.828  1.00                 N  
ATOM    628  CA  PHE   112     169.136 207.225 104.551  1.00                 C  
ATOM    629  C   PHE   112     169.062 205.718 104.835  1.00                 C  
ATOM    630  O   PHE   112     169.074 205.302 106.000  1.00                 O  
ATOM    631  CB  PHE   112     170.513 207.667 104.052  1.00                 C  
ATOM    632  CG  PHE   112     170.615 209.141 103.782  1.00                 C  
ATOM    633  CZ  PHE   112     170.803 211.868 103.277  1.00                 C  
ATOM    634  CD1 PHE   112     171.067 210.009 104.761  1.00                 C  
ATOM    635  CE1 PHE   112     171.162 211.365 104.513  1.00                 C  
ATOM    636  CD2 PHE   112     170.260 209.660 102.550  1.00                 C  
ATOM    637  CE2 PHE   112     170.354 211.016 102.302  1.00                 C  
ATOM    638  N   ASN   113     169.091 204.849 103.799  1.00                 N  
ATOM    639  CA  ASN   113     169.356 203.425 103.919  1.00                 C  
ATOM    640  C   ASN   113     170.811 203.071 103.594  1.00                 C  
ATOM    641  O   ASN   113     171.657 203.912 103.248  1.00                 O  
ATOM    642  CB  ASN   113     168.412 202.627 103.018  1.00                 C  
ATOM    643  CG  ASN   113     168.623 202.922 101.546  1.00                 C  
ATOM    644  OD1 ASN   113     169.758 203.028 101.080  1.00                 O  
ATOM    645  ND2 ASN   113     167.528 203.057 100.808  1.00                 N  
ATOM    646  N   GLY   114     171.115 201.719 103.612  1.00                 N  
ATOM    647  CA  GLY   114     172.440 201.117 103.549  1.00                 C  
ATOM    648  C   GLY   114     173.247 201.378 102.234  1.00                 C  
ATOM    649  O   GLY   114     174.362 200.855 102.135  1.00                 O  
ATOM    650  N   SER   115     172.640 202.039 101.195  1.00                 N  
ATOM    651  CA  SER   115     173.245 202.322  99.886  1.00                 C  
ATOM    652  C   SER   115     173.106 203.763  99.617  1.00                 C  
ATOM    653  O   SER   115     173.336 204.252  98.500  1.00                 O  
ATOM    654  CB  SER   115     172.582 201.478  98.796  1.00                 C  
ATOM    655  OG  SER   115     171.194 201.752  98.712  1.00                 O  
ATOM    656  N   GLY   116     172.855 204.542 100.671  1.00                 N  
ATOM    657  CA  GLY   116     172.794 205.967 100.498  1.00                 C  
ATOM    658  C   GLY   116     171.617 206.528  99.884  1.00                 C  
ATOM    659  O   GLY   116     171.471 207.742  99.730  1.00                 O  
ATOM    660  N   LYS   117     170.595 205.719  99.497  1.00                 N  
ATOM    661  CA  LYS   117     169.317 206.153  98.964  1.00                 C  
ATOM    662  C   LYS   117     168.545 206.681 100.062  1.00                 C  
ATOM    663  O   LYS   117     168.873 206.264 101.201  1.00                 O  
ATOM    664  CB  LYS   117     168.604 204.991  98.269  1.00                 C  
ATOM    665  CD  LYS   117     168.518 203.377  96.349  1.00                 C  
ATOM    666  CE  LYS   117     169.216 202.883  95.093  1.00                 C  
ATOM    667  CG  LYS   117     169.298 204.502  97.008  1.00                 C  
ATOM    668  NZ  LYS   117     168.469 201.769  94.444  1.00                 N  
ATOM    669  N   PRO   118     167.645 207.685 100.007  1.00                 N  
ATOM    670  CA  PRO   118     166.938 208.259 101.161  1.00                 C  
ATOM    671  C   PRO   118     165.715 207.494 101.512  1.00                 C  
ATOM    672  O   PRO   118     164.994 206.986 100.661  1.00                 O  
ATOM    673  CB  PRO   118     166.586 209.678 100.711  1.00                 C  
ATOM    674  CD  PRO   118     167.411 208.539  98.774  1.00                 C  
ATOM    675  CG  PRO   118     166.418 209.570  99.232  1.00                 C  
ATOM    676  N   ILE   119     165.529 207.410 102.843  1.00                 N  
ATOM    677  CA  ILE   119     164.277 206.826 103.372  1.00                 C  
ATOM    678  C   ILE   119     163.542 207.946 104.091  1.00                 C  
ATOM    679  O   ILE   119     162.487 207.756 104.690  1.00                 O  
ATOM    680  CB  ILE   119     164.560 205.627 104.296  1.00                 C  
ATOM    681  CD1 ILE   119     165.486 205.016 106.591  1.00                 C  
ATOM    682  CG1 ILE   119     165.376 206.071 105.512  1.00                 C  
ATOM    683  CG2 ILE   119     165.252 204.512 103.526  1.00                 C  
ATOM    684  N   ASP   120     164.053 209.215 103.901  1.00                 N  
ATOM    685  CA  ASP   120     163.416 210.397 104.346  1.00                 C  
ATOM    686  C   ASP   120     162.175 210.647 103.454  1.00                 C  
ATOM    687  O   ASP   120     161.191 211.199 103.966  1.00                 O  
ATOM    688  CB  ASP   120     164.387 211.578 104.302  1.00                 C  
ATOM    689  CG  ASP   120     163.846 212.805 105.010  1.00                 C  
ATOM    690  OD1 ASP   120     163.596 212.724 106.231  1.00                 O  
ATOM    691  OD2 ASP   120     163.671 213.846 104.343  1.00                 O  
ATOM    692  N   ASN   121     162.298 210.162 102.165  1.00                 N  
ATOM    693  CA  ASN   121     161.316 210.242 101.166  1.00                 C  
ATOM    694  C   ASN   121     161.332 211.662 100.656  1.00                 C  
ATOM    695  O   ASN   121     161.581 212.578 101.435  1.00                 O  
ATOM    696  CB  ASN   121     159.953 209.821 101.719  1.00                 C  
ATOM    697  CG  ASN   121     159.912 208.358 102.114  1.00                 C  
ATOM    698  OD1 ASN   121     160.282 207.483 101.331  1.00                 O  
ATOM    699  ND2 ASN   121     159.460 208.087 103.333  1.00                 N  
ATOM    700  N   GLY   122     161.128 211.743  99.359  1.00                 N  
ATOM    701  CA  GLY   122     161.204 213.015  98.710  1.00                 C  
ATOM    702  C   GLY   122     162.520 213.037  97.992  1.00                 C  
ATOM    703  O   GLY   122     163.236 212.062  98.098  1.00                 O  
ATOM    704  N   PRO   123     162.759 214.040  97.211  1.00                 N  
ATOM    705  CA  PRO   123     163.977 214.187  96.351  1.00                 C  
ATOM    706  C   PRO   123     165.272 213.920  97.137  1.00                 C  
ATOM    707  O   PRO   123     165.274 214.183  98.330  1.00                 O  
ATOM    708  CB  PRO   123     163.915 215.637  95.866  1.00                 C  
ATOM    709  CD  PRO   123     161.907 215.291  97.121  1.00                 C  
ATOM    710  CG  PRO   123     162.464 215.983  95.910  1.00                 C  
ATOM    711  N   PRO   124     166.363 213.337  96.487  1.00                 N  
ATOM    712  CA  PRO   124     167.725 213.018  97.039  1.00                 C  
ATOM    713  C   PRO   124     168.512 214.270  97.167  1.00                 C  
ATOM    714  O   PRO   124     168.183 215.316  96.602  1.00                 O  
ATOM    715  CB  PRO   124     168.326 212.059  96.010  1.00                 C  
ATOM    716  CD  PRO   124     166.321 212.902  95.011  1.00                 C  
ATOM    717  CG  PRO   124     167.734 212.488  94.709  1.00                 C  
ATOM    718  N   ILE   125     169.693 214.181  97.877  1.00                 N  
ATOM    719  CA  ILE   125     170.624 215.301  98.231  1.00                 C  
ATOM    720  C   ILE   125     171.756 215.477  97.301  1.00                 C  
ATOM    721  O   ILE   125     172.224 216.589  96.985  1.00                 O  
ATOM    722  CB  ILE   125     171.200 215.129  99.649  1.00                 C  
ATOM    723  CD1 ILE   125     170.871 217.580 100.270  1.00                 C  
ATOM    724  CG1 ILE   125     171.846 216.433 100.123  1.00                 C  
ATOM    725  CG2 ILE   125     172.177 213.965  99.689  1.00                 C  
ATOM    726  N   LEU   126     172.201 214.374  96.647  1.00                 N  
ATOM    727  CA  LEU   126     173.264 214.355  95.694  1.00                 C  
ATOM    728  C   LEU   126     174.556 214.787  96.313  1.00                 C  
ATOM    729  O   LEU   126     174.720 214.527  97.478  1.00                 O  
ATOM    730  CB  LEU   126     172.930 215.252  94.501  1.00                 C  
ATOM    731  CG  LEU   126     171.703 214.856  93.677  1.00                 C  
ATOM    732  CD1 LEU   126     171.414 215.898  92.607  1.00                 C  
ATOM    733  CD2 LEU   126     171.902 213.488  93.042  1.00                 C  
ATOM    734  N   PRO   127     175.544 215.277  95.473  1.00                 N  
ATOM    735  CA  PRO   127     176.955 215.265  95.813  1.00                 C  
ATOM    736  C   PRO   127     177.484 216.709  95.599  1.00                 C  
ATOM    737  O   PRO   127     176.852 217.557  95.000  1.00                 O  
ATOM    738  CB  PRO   127     177.561 214.249  94.842  1.00                 C  
ATOM    739  CD  PRO   127     175.284 214.551  94.168  1.00                 C  
ATOM    740  CG  PRO   127     176.671 214.299  93.646  1.00                 C  
ATOM    741  N   GLU   128     178.671 216.931  96.168  1.00                 N  
ATOM    742  CA  GLU   128     179.555 218.023  95.889  1.00                 C  
ATOM    743  C   GLU   128     180.820 217.334  95.451  1.00                 C  
ATOM    744  O   GLU   128     181.555 217.887  94.631  1.00                 O  
ATOM    745  CB  GLU   128     179.718 218.910  97.125  1.00                 C  
ATOM    746  CD  GLU   128     178.633 220.454  98.804  1.00                 C  
ATOM    747  CG  GLU   128     178.435 219.592  97.573  1.00                 C  
ATOM    748  OE1 GLU   128     179.759 220.470  99.344  1.00                 O  
ATOM    749  OE2 GLU   128     177.661 221.113  99.230  1.00                 O  
ATOM    750  N   ALA   129     180.972 216.047  95.938  1.00                 N  
ATOM    751  CA  ALA   129     181.968 215.113  95.474  1.00                 C  
ATOM    752  C   ALA   129     181.446 213.678  95.492  1.00                 C  
ATOM    753  O   ALA   129     180.603 213.216  96.261  1.00                 O  
ATOM    754  CB  ALA   129     183.227 215.215  96.322  1.00                 C  
ATOM    755  N   TYR   130     182.157 212.938  94.548  1.00                 N  
ATOM    756  CA  TYR   130     182.081 211.420  94.533  1.00                 C  
ATOM    757  C   TYR   130     183.450 211.066  94.987  1.00                 C  
ATOM    758  O   TYR   130     184.432 211.431  94.289  1.00                 O  
ATOM    759  CB  TYR   130     181.703 210.916  93.139  1.00                 C  
ATOM    760  CG  TYR   130     180.301 211.289  92.712  1.00                 C  
ATOM    761  OH  TYR   130     176.451 212.324  91.529  1.00                 O  
ATOM    762  CZ  TYR   130     177.724 211.980  91.922  1.00                 C  
ATOM    763  CD1 TYR   130     180.087 212.232  91.716  1.00                 C  
ATOM    764  CE1 TYR   130     178.809 212.579  91.319  1.00                 C  
ATOM    765  CD2 TYR   130     179.195 210.696  93.308  1.00                 C  
ATOM    766  CE2 TYR   130     177.910 211.030  92.925  1.00                 C  
ATOM    767  N   LEU   131     183.480 210.322  96.169  1.00                 N  
ATOM    768  CA  LEU   131     184.768 210.030  96.789  1.00                 C  
ATOM    769  C   LEU   131     184.842 208.539  96.857  1.00                 C  
ATOM    770  O   LEU   131     183.767 207.928  96.963  1.00                 O  
ATOM    771  CB  LEU   131     184.867 210.701  98.160  1.00                 C  
ATOM    772  CG  LEU   131     184.731 212.225  98.181  1.00                 C  
ATOM    773  CD1 LEU   131     184.717 212.744  99.611  1.00                 C  
ATOM    774  CD2 LEU   131     185.856 212.876  97.392  1.00                 C  
ATOM    775  N   ASP   132     185.998 207.872  96.730  1.00                 N  
ATOM    776  CA  ASP   132     186.127 206.394  96.703  1.00                 C  
ATOM    777  C   ASP   132     185.903 205.986  98.129  1.00                 C  
ATOM    778  O   ASP   132     186.265 206.742  99.065  1.00                 O  
ATOM    779  CB  ASP   132     187.494 205.985  96.150  1.00                 C  
ATOM    780  CG  ASP   132     187.626 206.256  94.665  1.00                 C  
ATOM    781  OD1 ASP   132     186.595 206.532  94.017  1.00                 O  
ATOM    782  OD2 ASP   132     188.762 206.194  94.148  1.00                 O  
ATOM    783  N   ILE   133     185.262 204.836  98.262  1.00                 N  
ATOM    784  CA  ILE   133     184.908 204.178  99.441  1.00                 C  
ATOM    785  C   ILE   133     185.839 203.040  99.733  1.00                 C  
ATOM    786  O   ILE   133     185.699 202.382 100.747  1.00                 O  
ATOM    787  CB  ILE   133     183.458 203.661  99.385  1.00                 C  
ATOM    788  CD1 ILE   133     183.904 201.362  98.379  1.00                 C  
ATOM    789  CG1 ILE   133     183.272 202.723  98.191  1.00                 C  
ATOM    790  CG2 ILE   133     182.479 204.824  99.351  1.00                 C  
ATOM    791  N   SER   134     186.731 202.724  98.782  1.00                 N  
ATOM    792  CA  SER   134     187.444 201.481  98.778  1.00                 C  
ATOM    793  C   SER   134     188.621 201.405  99.738  1.00                 C  
ATOM    794  O   SER   134     188.874 200.356 100.338  1.00                 O  
ATOM    795  CB  SER   134     187.964 201.166  97.374  1.00                 C  
ATOM    796  OG  SER   134     186.895 200.942  96.472  1.00                 O  
ATOM    797  N   GLY   135     189.224 202.583  99.992  1.00                 N  
ATOM    798  CA  GLY   135     190.211 202.751 100.967  1.00                 C  
ATOM    799  C   GLY   135     190.451 204.238 101.071  1.00                 C  
ATOM    800  O   GLY   135     191.293 204.639 101.856  1.00                 O  
ATOM    801  N   SER   136     189.785 205.059 100.169  1.00                 N  
ATOM    802  CA  SER   136     189.780 206.493 100.007  1.00                 C  
ATOM    803  C   SER   136     190.953 206.928  99.057  1.00                 C  
ATOM    804  O   SER   136     192.024 206.320  99.041  1.00                 O  
ATOM    805  CB  SER   136     189.898 207.186 101.366  1.00                 C  
ATOM    806  OG  SER   136     188.780 206.895 102.186  1.00                 O  
ATOM    807  N   SER   137     190.745 207.900  98.250  1.00                 N  
ATOM    808  CA  SER   137     191.602 208.229  97.177  1.00                 C  
ATOM    809  C   SER   137     192.724 209.167  97.646  1.00                 C  
ATOM    810  O   SER   137     193.626 209.457  96.830  1.00                 O  
ATOM    811  CB  SER   137     190.811 208.876  96.038  1.00                 C  
ATOM    812  OG  SER   137     190.285 210.132  96.431  1.00                 O  
ATOM    813  N   ILE   138     192.870 209.511  98.980  1.00                 N  
ATOM    814  CA  ILE   138     193.949 210.401  99.316  1.00                 C  
ATOM    815  C   ILE   138     194.555 210.021 100.721  1.00                 C  
ATOM    816  O   ILE   138     195.668 210.464 101.002  1.00                 O  
ATOM    817  CB  ILE   138     193.490 211.871  99.313  1.00                 C  
ATOM    818  CD1 ILE   138     192.073 213.551 100.605  1.00                 C  
ATOM    819  CG1 ILE   138     192.406 212.094 100.369  1.00                 C  
ATOM    820  CG2 ILE   138     193.021 212.279  97.924  1.00                 C  
ATOM    821  N   ASN   139     193.855 209.208 101.554  1.00                 N  
ATOM    822  CA  ASN   139     194.229 208.894 102.898  1.00                 C  
ATOM    823  C   ASN   139     195.171 209.862 103.749  1.00                 C  
ATOM    824  O   ASN   139     196.310 209.491 104.055  1.00                 O  
ATOM    825  CB  ASN   139     194.918 207.529 102.958  1.00                 C  
ATOM    826  CG  ASN   139     195.011 206.985 104.369  1.00                 C  
ATOM    827  OD1 ASN   139     194.145 207.245 105.204  1.00                 O  
ATOM    828  ND2 ASN   139     196.066 206.225 104.641  1.00                 N  
ATOM    829  N   PRO   140     194.691 211.016 104.328  1.00                 N  
ATOM    830  CA  PRO   140     195.592 211.882 105.090  1.00                 C  
ATOM    831  C   PRO   140     195.306 211.738 106.582  1.00                 C  
ATOM    832  O   PRO   140     194.474 212.505 107.187  1.00                 O  
ATOM    833  CB  PRO   140     195.276 213.288 104.576  1.00                 C  
ATOM    834  CD  PRO   140     193.629 211.833 103.629  1.00                 C  
ATOM    835  CG  PRO   140     193.845 213.222 104.161  1.00                 C  
ATOM    836  N   SER   141     195.922 210.788 107.321  1.00                 N  
ATOM    837  CA  SER   141     195.588 210.476 108.686  1.00                 C  
ATOM    838  C   SER   141     196.894 210.406 109.547  1.00                 C  
ATOM    839  O   SER   141     197.920 209.914 109.057  1.00                 O  
ATOM    840  CB  SER   141     194.816 209.157 108.761  1.00                 C  
ATOM    841  OG  SER   141     193.584 209.248 108.067  1.00                 O  
ATOM    842  N   GLU   142     196.758 210.949 110.762  1.00                 N  
ATOM    843  CA  GLU   142     197.669 211.275 111.858  1.00                 C  
ATOM    844  C   GLU   142     199.073 210.746 111.949  1.00                 C  
ATOM    845  O   GLU   142     199.298 209.501 111.880  1.00                 O  
ATOM    846  CB  GLU   142     197.057 210.873 113.201  1.00                 C  
ATOM    847  CD  GLU   142     195.617 208.843 112.771  1.00                 C  
ATOM    848  CG  GLU   142     196.897 209.373 113.387  1.00                 C  
ATOM    849  OE1 GLU   142     195.008 209.564 111.953  1.00                 O  
ATOM    850  OE2 GLU   142     195.223 207.706 113.107  1.00                 O  
ATOM    851  N   ARG   143     200.032 211.651 112.228  1.00                 N  
ATOM    852  CA  ARG   143     201.463 211.368 112.601  1.00                 C  
ATOM    853  C   ARG   143     201.873 212.456 113.636  1.00                 C  
ATOM    854  O   ARG   143     203.079 212.527 113.973  1.00                 O  
ATOM    855  CB  ARG   143     202.353 211.377 111.357  1.00                 C  
ATOM    856  CD  ARG   143     202.447 208.899 110.970  1.00                 C  
ATOM    857  NE  ARG   143     202.229 207.807 110.025  1.00                 N  
ATOM    858  CG  ARG   143     202.067 210.248 110.381  1.00                 C  
ATOM    859  CZ  ARG   143     201.083 207.146 109.898  1.00                 C  
ATOM    860  NH1 ARG   143     200.977 206.167 109.011  1.00                 N  
ATOM    861  NH2 ARG   143     200.046 207.465 110.660  1.00                 N  
ATOM    862  N   THR   144     200.807 213.076 114.203  1.00                 N  
ATOM    863  CA  THR   144     200.798 213.854 115.378  1.00                 C  
ATOM    864  C   THR   144     199.737 213.214 116.139  1.00                 C  
ATOM    865  O   THR   144     198.601 213.109 115.664  1.00                 O  
ATOM    866  CB  THR   144     200.553 215.342 115.068  1.00                 C  
ATOM    867  OG1 THR   144     201.580 215.826 114.193  1.00                 O  
ATOM    868  CG2 THR   144     200.577 216.164 116.347  1.00                 C  
ATOM    869  N   TYR   145     200.089 212.627 117.295  1.00                 N  
ATOM    870  CA  TYR   145     199.253 211.771 118.103  1.00                 C  
ATOM    871  C   TYR   145     198.109 212.640 118.690  1.00                 C  
ATOM    872  O   TYR   145     198.155 213.887 118.783  1.00                 O  
ATOM    873  CB  TYR   145     200.078 211.099 119.202  1.00                 C  
ATOM    874  CG  TYR   145     201.060 210.070 118.689  1.00                 C  
ATOM    875  OH  TYR   145     203.771 207.250 117.280  1.00                 O  
ATOM    876  CZ  TYR   145     202.873 208.182 117.746  1.00                 C  
ATOM    877  CD1 TYR   145     202.419 210.348 118.635  1.00                 C  
ATOM    878  CE1 TYR   145     203.324 209.414 118.168  1.00                 C  
ATOM    879  CD2 TYR   145     200.623 208.823 118.260  1.00                 C  
ATOM    880  CE2 TYR   145     201.513 207.876 117.789  1.00                 C  
ATOM    881  N   PRO   146     197.008 211.974 119.061  1.00                 N  
ATOM    882  CA  PRO   146     195.942 212.667 119.684  1.00                 C  
ATOM    883  C   PRO   146     196.212 213.488 120.935  1.00                 C  
ATOM    884  O   PRO   146     196.671 212.912 121.960  1.00                 O  
ATOM    885  CB  PRO   146     194.950 211.563 120.057  1.00                 C  
ATOM    886  CD  PRO   146     196.721 210.466 118.878  1.00                 C  
ATOM    887  CG  PRO   146     195.233 210.464 119.087  1.00                 C  
ATOM    888  N   GLU   147     195.745 214.794 120.848  1.00                 N  
ATOM    889  CA  GLU   147     195.804 215.676 121.972  1.00                 C  
ATOM    890  C   GLU   147     194.452 215.798 122.670  1.00                 C  
ATOM    891  O   GLU   147     194.027 214.947 123.459  1.00                 O  
ATOM    892  CB  GLU   147     196.288 217.062 121.541  1.00                 C  
ATOM    893  CD  GLU   147     198.170 218.478 120.629  1.00                 C  
ATOM    894  CG  GLU   147     197.741 217.101 121.096  1.00                 C  
ATOM    895  OE1 GLU   147     197.588 218.979 119.644  1.00                 O  
ATOM    896  OE2 GLU   147     199.089 219.055 121.247  1.00                 O  
ATOM    897  N   GLU   148     193.808 216.904 122.420  1.00                 N  
ATOM    898  CA  GLU   148     192.528 217.361 123.040  1.00                 C  
ATOM    899  C   GLU   148     191.506 216.359 123.434  1.00                 C  
ATOM    900  O   GLU   148     191.259 215.351 122.767  1.00                 O  
ATOM    901  CB  GLU   148     191.802 218.337 122.112  1.00                 C  
ATOM    902  CD  GLU   148     192.601 220.499 123.145  1.00                 C  
ATOM    903  CG  GLU   148     192.538 219.648 121.892  1.00                 C  
ATOM    904  OE1 GLU   148     191.543 220.711 123.773  1.00                 O  
ATOM    905  OE2 GLU   148     193.710 220.954 123.500  1.00                 O  
ATOM    906  N   MET   149     190.788 216.675 124.549  1.00                 N  
ATOM    907  CA  MET   149     189.801 215.783 125.175  1.00                 C  
ATOM    908  C   MET   149     188.526 215.837 124.386  1.00                 C  
ATOM    909  O   MET   149     188.140 216.874 123.852  1.00                 O  
ATOM    910  CB  MET   149     189.568 216.182 126.634  1.00                 C  
ATOM    911  SD  MET   149     189.474 213.610 127.661  1.00                 S  
ATOM    912  CE  MET   149     188.137 212.694 128.421  1.00                 C  
ATOM    913  CG  MET   149     188.689 215.214 127.409  1.00                 C  
ATOM    914  N   ILE   150     187.781 214.777 124.259  1.00                 N  
ATOM    915  CA  ILE   150     186.423 214.609 123.714  1.00                 C  
ATOM    916  C   ILE   150     185.708 214.062 124.964  1.00                 C  
ATOM    917  O   ILE   150     186.048 212.986 125.502  1.00                 O  
ATOM    918  CB  ILE   150     186.420 213.687 122.480  1.00                 C  
ATOM    919  CD1 ILE   150     187.524 213.338 120.209  1.00                 C  
ATOM    920  CG1 ILE   150     187.287 214.281 121.368  1.00                 C  
ATOM    921  CG2 ILE   150     184.996 213.428 122.012  1.00                 C  
ATOM    922  N   GLN   151     184.569 214.696 125.239  1.00                 N  
ATOM    923  CA  GLN   151     183.667 214.191 126.211  1.00                 C  
ATOM    924  C   GLN   151     182.558 213.454 125.445  1.00                 C  
ATOM    925  O   GLN   151     182.343 213.800 124.271  1.00                 O  
ATOM    926  CB  GLN   151     183.121 215.328 127.077  1.00                 C  
ATOM    927  CD  GLN   151     184.994 217.016 127.225  1.00                 C  
ATOM    928  CG  GLN   151     184.163 215.987 127.966  1.00                 C  
ATOM    929  OE1 GLN   151     184.568 217.550 126.200  1.00                 O  
ATOM    930  NE2 GLN   151     186.184 217.298 127.742  1.00                 N  
ATOM    931  N   THR   152     181.864 212.509 126.048  1.00                 N  
ATOM    932  CA  THR   152     180.663 211.841 125.573  1.00                 C  
ATOM    933  C   THR   152     179.423 212.291 126.193  1.00                 C  
ATOM    934  O   THR   152     178.408 212.384 125.508  1.00                 O  
ATOM    935  CB  THR   152     180.747 210.317 125.776  1.00                 C  
ATOM    936  OG1 THR   152     180.884 210.024 127.172  1.00                 O  
ATOM    937  CG2 THR   152     181.950 209.747 125.040  1.00                 C  
ATOM    938  N   GLY   153     179.503 212.676 127.528  1.00                 N  
ATOM    939  CA  GLY   153     178.297 213.079 128.216  1.00                 C  
ATOM    940  C   GLY   153     177.965 212.288 129.374  1.00                 C  
ATOM    941  O   GLY   153     176.873 212.233 129.908  1.00                 O  
ATOM    942  N   ILE   154     178.920 211.356 129.756  1.00                 N  
ATOM    943  CA  ILE   154     178.810 210.410 130.866  1.00                 C  
ATOM    944  C   ILE   154     180.181 210.495 131.527  1.00                 C  
ATOM    945  O   ILE   154     181.219 210.348 130.930  1.00                 O  
ATOM    946  CB  ILE   154     178.434 209.001 130.371  1.00                 C  
ATOM    947  CD1 ILE   154     176.752 207.737 128.932  1.00                 C  
ATOM    948  CG1 ILE   154     177.098 209.036 129.626  1.00                 C  
ATOM    949  CG2 ILE   154     178.410 208.018 131.532  1.00                 C  
ATOM    950  N   SER   155     180.158 210.751 132.874  1.00                 N  
ATOM    951  CA  SER   155     181.251 210.932 133.843  1.00                 C  
ATOM    952  C   SER   155     182.035 209.690 133.963  1.00                 C  
ATOM    953  O   SER   155     183.262 209.785 133.962  1.00                 O  
ATOM    954  CB  SER   155     180.695 211.351 135.206  1.00                 C  
ATOM    955  OG  SER   155     180.102 212.636 135.141  1.00                 O  
ATOM    956  N   THR   156     181.386 208.573 133.977  1.00                 N  
ATOM    957  CA  THR   156     182.049 207.305 134.101  1.00                 C  
ATOM    958  C   THR   156     182.946 206.938 132.940  1.00                 C  
ATOM    959  O   THR   156     184.018 206.425 133.231  1.00                 O  
ATOM    960  CB  THR   156     181.040 206.155 134.279  1.00                 C  
ATOM    961  OG1 THR   156     180.280 206.363 135.476  1.00                 O  
ATOM    962  CG2 THR   156     181.764 204.823 134.388  1.00                 C  
ATOM    963  N   ILE   157     182.440 207.287 131.657  1.00                 N  
ATOM    964  CA  ILE   157     183.317 207.180 130.456  1.00                 C  
ATOM    965  C   ILE   157     184.442 208.261 130.501  1.00                 C  
ATOM    966  O   ILE   157     185.550 207.938 130.280  1.00                 O  
ATOM    967  CB  ILE   157     182.507 207.311 129.152  1.00                 C  
ATOM    968  CD1 ILE   157     180.545 206.290 127.886  1.00                 C  
ATOM    969  CG1 ILE   157     181.570 206.113 128.985  1.00                 C  
ATOM    970  CG2 ILE   157     183.439 207.473 127.961  1.00                 C  
ATOM    971  N   ASP   158     184.168 209.557 130.702  1.00                 N  
ATOM    972  CA  ASP   158     185.057 210.643 130.483  1.00                 C  
ATOM    973  C   ASP   158     186.318 210.673 131.312  1.00                 C  
ATOM    974  O   ASP   158     187.407 210.977 130.875  1.00                 O  
ATOM    975  CB  ASP   158     184.342 211.976 130.715  1.00                 C  
ATOM    976  CG  ASP   158     183.341 212.298 129.623  1.00                 C  
ATOM    977  OD1 ASP   158     183.388 211.640 128.562  1.00                 O  
ATOM    978  OD2 ASP   158     182.510 213.207 129.828  1.00                 O  
ATOM    979  N   VAL   159     186.132 210.450 132.638  1.00                 N  
ATOM    980  CA  VAL   159     187.186 210.581 133.591  1.00                 C  
ATOM    981  C   VAL   159     187.956 209.298 133.496  1.00                 C  
ATOM    982  O   VAL   159     189.134 209.367 133.430  1.00                 O  
ATOM    983  CB  VAL   159     186.638 210.853 135.004  1.00                 C  
ATOM    984  CG1 VAL   159     187.765 210.828 136.026  1.00                 C  
ATOM    985  CG2 VAL   159     185.908 212.187 135.045  1.00                 C  
ATOM    986  N   MET   160     187.331 208.083 133.546  1.00                 N  
ATOM    987  CA  MET   160     188.023 206.815 133.629  1.00                 C  
ATOM    988  C   MET   160     188.628 206.341 132.305  1.00                 C  
ATOM    989  O   MET   160     189.612 205.597 132.359  1.00                 O  
ATOM    990  CB  MET   160     187.083 205.725 134.147  1.00                 C  
ATOM    991  SD  MET   160     188.054 205.987 136.729  1.00                 S  
ATOM    992  CE  MET   160     188.686 204.316 136.601  1.00                 C  
ATOM    993  CG  MET   160     186.655 205.910 135.594  1.00                 C  
ATOM    994  N   ASN   161     187.987 206.674 131.190  1.00                 N  
ATOM    995  CA  ASN   161     188.307 206.088 129.866  1.00                 C  
ATOM    996  C   ASN   161     188.401 207.207 128.882  1.00                 C  
ATOM    997  O   ASN   161     187.762 207.106 127.820  1.00                 O  
ATOM    998  CB  ASN   161     187.254 205.051 129.471  1.00                 C  
ATOM    999  CG  ASN   161     187.243 203.850 130.396  1.00                 C  
ATOM   1000  OD1 ASN   161     188.083 202.957 130.280  1.00                 O  
ATOM   1001  ND2 ASN   161     186.289 203.825 131.320  1.00                 N  
ATOM   1002  N   SER   162     189.230 208.245 129.145  1.00                 N  
ATOM   1003  CA  SER   162     189.238 209.511 128.350  1.00                 C  
ATOM   1004  C   SER   162     189.494 209.336 126.880  1.00                 C  
ATOM   1005  O   SER   162     190.319 208.495 126.547  1.00                 O  
ATOM   1006  CB  SER   162     190.286 210.482 128.899  1.00                 C  
ATOM   1007  OG  SER   162     189.968 210.881 130.221  1.00                 O  
ATOM   1008  N   ILE   163     188.797 210.084 126.007  1.00                 N  
ATOM   1009  CA  ILE   163     188.898 209.860 124.556  1.00                 C  
ATOM   1010  C   ILE   163     189.396 211.175 124.055  1.00                 C  
ATOM   1011  O   ILE   163     189.014 212.234 124.563  1.00                 O  
ATOM   1012  CB  ILE   163     187.549 209.422 123.957  1.00                 C  
ATOM   1013  CD1 ILE   163     185.675 207.713 124.223  1.00                 C  
ATOM   1014  CG1 ILE   163     187.096 208.098 124.576  1.00                 C  
ATOM   1015  CG2 ILE   163     187.641 209.337 122.441  1.00                 C  
ATOM   1016  N   ALA   164     190.297 211.129 123.083  1.00                 N  
ATOM   1017  CA  ALA   164     190.939 212.231 122.508  1.00                 C  
ATOM   1018  C   ALA   164     190.429 212.258 121.102  1.00                 C  
ATOM   1019  O   ALA   164     189.897 211.239 120.620  1.00                 O  
ATOM   1020  CB  ALA   164     192.449 212.078 122.610  1.00                 C  
ATOM   1021  N   ARG   165     190.582 213.478 120.498  1.00                 N  
ATOM   1022  CA  ARG   165     190.256 213.693 119.115  1.00                 C  
ATOM   1023  C   ARG   165     191.082 212.776 118.215  1.00                 C  
ATOM   1024  O   ARG   165     192.310 212.978 118.147  1.00                 O  
ATOM   1025  CB  ARG   165     190.484 215.157 118.732  1.00                 C  
ATOM   1026  CD  ARG   165     189.814 217.562 118.983  1.00                 C  
ATOM   1027  NE  ARG   165     188.941 218.516 119.663  1.00                 N  
ATOM   1028  CG  ARG   165     189.528 216.130 119.404  1.00                 C  
ATOM   1029  CZ  ARG   165     188.973 219.830 119.466  1.00                 C  
ATOM   1030  NH1 ARG   165     188.140 220.621 120.130  1.00                 N  
ATOM   1031  NH2 ARG   165     189.838 220.351 118.607  1.00                 N  
ATOM   1032  N   GLY   166     190.321 211.866 117.550  1.00                 N  
ATOM   1033  CA  GLY   166     190.688 210.865 116.547  1.00                 C  
ATOM   1034  C   GLY   166     191.146 209.568 117.145  1.00                 C  
ATOM   1035  O   GLY   166     191.651 208.733 116.458  1.00                 O  
ATOM   1036  N   GLN   167     190.943 209.416 118.490  1.00                 N  
ATOM   1037  CA  GLN   167     191.312 208.211 119.196  1.00                 C  
ATOM   1038  C   GLN   167     190.299 207.115 119.193  1.00                 C  
ATOM   1039  O   GLN   167     189.113 207.427 119.260  1.00                 O  
ATOM   1040  CB  GLN   167     191.641 208.525 120.657  1.00                 C  
ATOM   1041  CD  GLN   167     192.520 207.690 122.873  1.00                 C  
ATOM   1042  CG  GLN   167     192.109 207.323 121.460  1.00                 C  
ATOM   1043  OE1 GLN   167     191.868 208.503 123.527  1.00                 O  
ATOM   1044  NE2 GLN   167     193.605 207.089 123.347  1.00                 N  
ATOM   1045  N   LYS   168     190.728 205.858 118.876  1.00                 N  
ATOM   1046  CA  LYS   168     189.887 204.712 118.652  1.00                 C  
ATOM   1047  C   LYS   168     189.593 203.915 119.910  1.00                 C  
ATOM   1048  O   LYS   168     190.498 203.179 120.281  1.00                 O  
ATOM   1049  CB  LYS   168     190.518 203.778 117.617  1.00                 C  
ATOM   1050  CD  LYS   168     191.185 203.372 115.232  1.00                 C  
ATOM   1051  CE  LYS   168     192.671 203.135 115.447  1.00                 C  
ATOM   1052  CG  LYS   168     190.637 204.382 116.227  1.00                 C  
ATOM   1053  NZ  LYS   168     193.252 202.263 114.389  1.00                 N  
ATOM   1054  N   ILE   169     188.510 204.209 120.611  1.00                 N  
ATOM   1055  CA  ILE   169     188.199 203.538 121.805  1.00                 C  
ATOM   1056  C   ILE   169     186.847 202.953 121.557  1.00                 C  
ATOM   1057  O   ILE   169     185.939 203.771 121.384  1.00                 O  
ATOM   1058  CB  ILE   169     188.245 204.489 123.015  1.00                 C  
ATOM   1059  CD1 ILE   169     189.720 206.202 124.194  1.00                 C  
ATOM   1060  CG1 ILE   169     189.641 205.098 123.162  1.00                 C  
ATOM   1061  CG2 ILE   169     187.808 203.764 124.279  1.00                 C  
ATOM   1062  N   PRO   170     186.616 201.666 121.606  1.00                 N  
ATOM   1063  CA  PRO   170     185.332 201.095 121.342  1.00                 C  
ATOM   1064  C   PRO   170     184.754 200.754 122.722  1.00                 C  
ATOM   1065  O   PRO   170     185.371 200.942 123.759  1.00                 O  
ATOM   1066  CB  PRO   170     185.642 199.871 120.478  1.00                 C  
ATOM   1067  CD  PRO   170     187.740 200.930 120.929  1.00                 C  
ATOM   1068  CG  PRO   170     186.980 200.161 119.885  1.00                 C  
ATOM   1069  N   LEU   171     183.511 200.300 122.649  1.00                 N  
ATOM   1070  CA  LEU   171     182.639 199.863 123.678  1.00                 C  
ATOM   1071  C   LEU   171     182.546 198.382 123.293  1.00                 C  
ATOM   1072  O   LEU   171     181.990 197.930 122.327  1.00                 O  
ATOM   1073  CB  LEU   171     181.331 200.657 123.645  1.00                 C  
ATOM   1074  CG  LEU   171     180.268 200.254 124.669  1.00                 C  
ATOM   1075  CD1 LEU   171     180.759 200.517 126.085  1.00                 C  
ATOM   1076  CD2 LEU   171     178.966 200.998 124.414  1.00                 C  
ATOM   1077  N   PHE   172     183.030 197.543 124.239  1.00                 N  
ATOM   1078  CA  PHE   172     182.962 196.137 124.283  1.00                 C  
ATOM   1079  C   PHE   172     181.854 195.772 125.173  1.00                 C  
ATOM   1080  O   PHE   172     181.899 196.211 126.317  1.00                 O  
ATOM   1081  CB  PHE   172     184.293 195.551 124.758  1.00                 C  
ATOM   1082  CG  PHE   172     185.425 195.757 123.793  1.00                 C  
ATOM   1083  CZ  PHE   172     187.524 196.133 122.010  1.00                 C  
ATOM   1084  CD1 PHE   172     185.395 196.797 122.881  1.00                 C  
ATOM   1085  CE1 PHE   172     186.437 196.987 121.993  1.00                 C  
ATOM   1086  CD2 PHE   172     186.520 194.911 123.798  1.00                 C  
ATOM   1087  CE2 PHE   172     187.562 195.101 122.910  1.00                 C  
ATOM   1088  N   SER   173     180.845 195.050 124.628  1.00                 N  
ATOM   1089  CA  SER   173     179.532 194.903 125.196  1.00                 C  
ATOM   1090  C   SER   173     179.257 193.506 125.180  1.00                 C  
ATOM   1091  O   SER   173     180.062 192.767 124.640  1.00                 O  
ATOM   1092  CB  SER   173     178.510 195.720 124.402  1.00                 C  
ATOM   1093  OG  SER   173     178.346 195.199 123.095  1.00                 O  
ATOM   1094  N   ALA   174     178.077 193.011 125.659  1.00                 N  
ATOM   1095  CA  ALA   174     177.786 191.617 125.661  1.00                 C  
ATOM   1096  C   ALA   174     176.315 191.527 125.396  1.00                 C  
ATOM   1097  O   ALA   174     175.678 192.576 125.367  1.00                 O  
ATOM   1098  CB  ALA   174     178.199 190.991 126.984  1.00                 C  
ATOM   1099  N   ALA   175     175.699 190.329 125.215  1.00                 N  
ATOM   1100  CA  ALA   175     174.288 190.085 124.901  1.00                 C  
ATOM   1101  C   ALA   175     173.375 189.979 126.096  1.00                 C  
ATOM   1102  O   ALA   175     172.227 189.534 125.884  1.00                 O  
ATOM   1103  CB  ALA   175     174.139 188.811 124.084  1.00                 C  
ATOM   1104  N   GLY   176     173.861 190.370 127.323  1.00                 N  
ATOM   1105  CA  GLY   176     172.951 190.311 128.491  1.00                 C  
ATOM   1106  C   GLY   176     172.512 191.699 128.858  1.00                 C  
ATOM   1107  O   GLY   176     172.155 192.029 129.992  1.00                 O  
ATOM   1108  N   LEU   177     172.658 192.626 127.902  1.00                 N  
ATOM   1109  CA  LEU   177     172.521 194.015 128.081  1.00                 C  
ATOM   1110  C   LEU   177     171.917 194.385 126.761  1.00                 C  
ATOM   1111  O   LEU   177     172.238 193.722 125.744  1.00                 O  
ATOM   1112  CB  LEU   177     173.876 194.651 128.396  1.00                 C  
ATOM   1113  CG  LEU   177     174.956 194.513 127.321  1.00                 C  
ATOM   1114  CD1 LEU   177     174.783 195.576 126.246  1.00                 C  
ATOM   1115  CD2 LEU   177     176.344 194.605 127.937  1.00                 C  
ATOM   1116  N   PRO   178     171.147 195.514 126.751  1.00                 N  
ATOM   1117  CA  PRO   178     170.781 196.154 125.534  1.00                 C  
ATOM   1118  C   PRO   178     171.890 197.078 125.079  1.00                 C  
ATOM   1119  O   PRO   178     171.883 198.260 125.453  1.00                 O  
ATOM   1120  CB  PRO   178     169.506 196.922 125.888  1.00                 C  
ATOM   1121  CD  PRO   178     170.413 196.116 127.952  1.00                 C  
ATOM   1122  CG  PRO   178     169.664 197.263 127.332  1.00                 C  
ATOM   1123  N   HIS   179     172.795 196.591 124.263  1.00                 N  
ATOM   1124  CA  HIS   179     173.971 197.206 123.731  1.00                 C  
ATOM   1125  C   HIS   179     173.661 198.462 122.896  1.00                 C  
ATOM   1126  O   HIS   179     174.268 199.480 122.903  1.00                 O  
ATOM   1127  CB  HIS   179     174.754 196.211 122.871  1.00                 C  
ATOM   1128  CG  HIS   179     174.035 195.792 121.627  1.00                 C  
ATOM   1129  ND1 HIS   179     172.995 194.888 121.636  1.00                 N  
ATOM   1130  CE1 HIS   179     172.555 194.714 120.377  1.00                 C  
ATOM   1131  CD2 HIS   179     174.137 196.115 120.210  1.00                 C  
ATOM   1132  NE2 HIS   179     173.236 195.446 119.517  1.00                 N  
ATOM   1133  N   ASN   180     172.533 198.358 122.153  1.00                 N  
ATOM   1134  CA  ASN   180     171.940 199.407 121.374  1.00                 C  
ATOM   1135  C   ASN   180     171.448 200.626 122.095  1.00                 C  
ATOM   1136  O   ASN   180     171.625 201.772 121.578  1.00                 O  
ATOM   1137  CB  ASN   180     170.761 198.869 120.560  1.00                 C  
ATOM   1138  CG  ASN   180     171.204 198.012 119.391  1.00                 C  
ATOM   1139  OD1 ASN   180     172.352 198.087 118.953  1.00                 O  
ATOM   1140  ND2 ASN   180     170.291 197.193 118.881  1.00                 N  
ATOM   1141  N   GLU   181     170.912 200.562 123.266  1.00                 N  
ATOM   1142  CA  GLU   181     170.455 201.686 124.056  1.00                 C  
ATOM   1143  C   GLU   181     171.464 202.573 124.582  1.00                 C  
ATOM   1144  O   GLU   181     171.186 203.773 124.640  1.00                 O  
ATOM   1145  CB  GLU   181     169.628 201.202 125.249  1.00                 C  
ATOM   1146  CD  GLU   181     167.519 200.079 126.069  1.00                 C  
ATOM   1147  CG  GLU   181     168.284 200.602 124.869  1.00                 C  
ATOM   1148  OE1 GLU   181     168.112 200.009 127.166  1.00                 O  
ATOM   1149  OE2 GLU   181     166.328 199.740 125.913  1.00                 O  
ATOM   1150  N   ILE   182     172.524 201.976 125.040  1.00                 N  
ATOM   1151  CA  ILE   182     173.673 202.505 125.645  1.00                 C  
ATOM   1152  C   ILE   182     174.310 203.250 124.542  1.00                 C  
ATOM   1153  O   ILE   182     174.815 204.365 124.694  1.00                 O  
ATOM   1154  CB  ILE   182     174.553 201.396 126.252  1.00                 C  
ATOM   1155  CD1 ILE   182     174.508 199.470 127.921  1.00                 C  
ATOM   1156  CG1 ILE   182     173.839 200.736 127.434  1.00                 C  
ATOM   1157  CG2 ILE   182     175.912 201.952 126.649  1.00                 C  
ATOM   1158  N   ALA   183     174.286 202.736 123.273  1.00                 N  
ATOM   1159  CA  ALA   183     174.789 203.380 122.047  1.00                 C  
ATOM   1160  C   ALA   183     174.015 204.568 121.651  1.00                 C  
ATOM   1161  O   ALA   183     174.696 205.530 121.356  1.00                 O  
ATOM   1162  CB  ALA   183     174.796 202.390 120.893  1.00                 C  
ATOM   1163  N   ALA   184     172.632 204.587 121.715  1.00                 N  
ATOM   1164  CA  ALA   184     171.938 205.824 121.470  1.00                 C  
ATOM   1165  C   ALA   184     172.367 207.011 122.363  1.00                 C  
ATOM   1166  O   ALA   184     172.421 208.151 121.984  1.00                 O  
ATOM   1167  CB  ALA   184     170.438 205.633 121.638  1.00                 C  
ATOM   1168  N   GLN   185     172.588 206.634 123.641  1.00                 N  
ATOM   1169  CA  GLN   185     172.920 207.513 124.698  1.00                 C  
ATOM   1170  C   GLN   185     174.254 208.251 124.456  1.00                 C  
ATOM   1171  O   GLN   185     174.282 209.520 124.522  1.00                 O  
ATOM   1172  CB  GLN   185     172.995 206.753 126.024  1.00                 C  
ATOM   1173  CD  GLN   185     171.774 205.428 127.794  1.00                 C  
ATOM   1174  CG  GLN   185     171.649 206.273 126.541  1.00                 C  
ATOM   1175  OE1 GLN   185     172.628 204.545 127.876  1.00                 O  
ATOM   1176  NE2 GLN   185     170.921 205.698 128.775  1.00                 N  
ATOM   1177  N   ILE   186     175.302 207.544 124.044  1.00                 N  
ATOM   1178  CA  ILE   186     176.622 208.172 123.739  1.00                 C  
ATOM   1179  C   ILE   186     176.544 209.081 122.572  1.00                 C  
ATOM   1180  O   ILE   186     176.957 210.244 122.660  1.00                 O  
ATOM   1181  CB  ILE   186     177.708 207.109 123.489  1.00                 C  
ATOM   1182  CD1 ILE   186     178.845 205.096 124.561  1.00                 C  
ATOM   1183  CG1 ILE   186     178.001 206.333 124.774  1.00                 C  
ATOM   1184  CG2 ILE   186     178.962 207.754 122.917  1.00                 C  
ATOM   1185  N   CYS   187     175.917 208.677 121.472  1.00                 N  
ATOM   1186  CA  CYS   187     175.703 209.525 120.293  1.00                 C  
ATOM   1187  C   CYS   187     174.979 210.782 120.566  1.00                 C  
ATOM   1188  O   CYS   187     175.421 211.833 120.093  1.00                 O  
ATOM   1189  CB  CYS   187     174.938 208.758 119.213  1.00                 C  
ATOM   1190  SG  CYS   187     174.651 209.694 117.693  1.00                 S  
ATOM   1191  N   ARG   188     173.790 210.729 121.243  1.00                 N  
ATOM   1192  CA  ARG   188     172.894 211.895 121.453  1.00                 C  
ATOM   1193  C   ARG   188     173.487 212.952 122.250  1.00                 C  
ATOM   1194  O   ARG   188     173.335 214.151 121.999  1.00                 O  
ATOM   1195  CB  ARG   188     171.589 211.455 122.119  1.00                 C  
ATOM   1196  CD  ARG   188     170.442 210.461 124.118  1.00                 C  
ATOM   1197  NE  ARG   188     169.422 211.503 124.214  1.00                 N  
ATOM   1198  CG  ARG   188     171.751 210.995 123.559  1.00                 C  
ATOM   1199  CZ  ARG   188     168.152 211.277 124.534  1.00                 C  
ATOM   1200  NH1 ARG   188     167.295 212.287 124.597  1.00                 N  
ATOM   1201  NH2 ARG   188     167.742 210.042 124.790  1.00                 N  
ATOM   1202  N   GLN   189     174.754 212.795 122.612  1.00                 N  
ATOM   1203  CA  GLN   189     175.417 213.804 123.430  1.00                 C  
ATOM   1204  C   GLN   189     175.723 215.115 122.715  1.00                 C  
ATOM   1205  O   GLN   189     176.230 216.073 123.305  1.00                 O  
ATOM   1206  CB  GLN   189     176.730 213.258 123.995  1.00                 C  
ATOM   1207  CD  GLN   189     175.753 212.439 126.175  1.00                 C  
ATOM   1208  CG  GLN   189     176.557 212.081 124.941  1.00                 C  
ATOM   1209  OE1 GLN   189     176.091 213.377 126.897  1.00                 O  
ATOM   1210  NE2 GLN   189     174.685 211.690 126.422  1.00                 N  
ATOM   1211  N   ALA   190     175.417 215.174 121.425  1.00                 N  
ATOM   1212  CA  ALA   190     175.641 216.385 120.646  1.00                 C  
ATOM   1213  C   ALA   190     174.381 217.220 120.716  1.00                 C  
ATOM   1214  O   ALA   190     174.364 218.406 120.374  1.00                 O  
ATOM   1215  CB  ALA   190     176.009 216.033 119.213  1.00                 C  
ATOM   1216  N   GLY   191     173.297 216.603 121.166  1.00                 N  
ATOM   1217  CA  GLY   191     172.022 217.296 121.251  1.00                 C  
ATOM   1218  C   GLY   191     171.084 216.666 122.277  1.00                 C  
ATOM   1219  O   GLY   191     170.171 215.901 121.953  1.00                 O  
ATOM   1220  N   LEU   192     171.317 216.994 123.536  1.00                 N  
ATOM   1221  CA  LEU   192     170.484 216.494 124.611  1.00                 C  
ATOM   1222  C   LEU   192     169.667 217.690 125.048  1.00                 C  
ATOM   1223  O   LEU   192     170.101 218.534 125.837  1.00                 O  
ATOM   1224  CB  LEU   192     171.347 215.904 125.728  1.00                 C  
ATOM   1225  CG  LEU   192     172.270 214.749 125.333  1.00                 C  
ATOM   1226  CD1 LEU   192     173.141 214.331 126.507  1.00                 C  
ATOM   1227  CD2 LEU   192     171.461 213.564 124.828  1.00                 C  
ATOM   1228  N   VAL   193     168.450 217.768 124.522  1.00                 N  
ATOM   1229  CA  VAL   193     167.566 218.871 124.840  1.00                 C  
ATOM   1230  C   VAL   193     168.245 220.166 124.388  1.00                 C  
ATOM   1231  O   VAL   193     168.238 221.191 125.075  1.00                 O  
ATOM   1232  CB  VAL   193     167.226 218.907 126.342  1.00                 C  
ATOM   1233  CG1 VAL   193     166.204 219.996 126.630  1.00                 C  
ATOM   1234  CG2 VAL   193     166.710 217.552 126.803  1.00                 C  
ATOM   1235  N   LYS   194     168.845 220.106 123.198  1.00                 N  
ATOM   1236  CA  LYS   194     169.517 221.258 122.618  1.00                 C  
ATOM   1237  C   LYS   194     170.960 221.491 123.029  1.00                 C  
ATOM   1238  O   LYS   194     171.702 222.240 122.388  1.00                 O  
ATOM   1239  CB  LYS   194     168.751 222.543 122.939  1.00                 C  
ATOM   1240  CD  LYS   194     167.125 222.299 121.043  1.00                 C  
ATOM   1241  CE  LYS   194     165.662 222.349 120.632  1.00                 C  
ATOM   1242  CG  LYS   194     167.285 222.507 122.540  1.00                 C  
ATOM   1243  NZ  LYS   194     165.468 221.922 119.219  1.00                 N  
ATOM   1244  N   ARG   195     171.385 220.852 124.110  1.00                 N  
ATOM   1245  CA  ARG   195     172.742 221.028 124.603  1.00                 C  
ATOM   1246  C   ARG   195     173.717 219.939 124.179  1.00                 C  
ATOM   1247  O   ARG   195     173.488 218.743 124.381  1.00                 O  
ATOM   1248  CB  ARG   195     172.751 221.107 126.131  1.00                 C  
ATOM   1249  CD  ARG   195     172.057 222.325 128.213  1.00                 C  
ATOM   1250  NE  ARG   195     173.405 222.532 128.739  1.00                 N  
ATOM   1251  CG  ARG   195     172.033 222.323 126.693  1.00                 C  
ATOM   1252  CZ  ARG   195     173.756 222.309 130.001  1.00                 C  
ATOM   1253  NH1 ARG   195     175.006 222.526 130.389  1.00                 N  
ATOM   1254  NH2 ARG   195     172.858 221.871 130.872  1.00                 N  
ATOM   1255  N   LEU   196     174.829 220.350 123.579  1.00                 N  
ATOM   1256  CA  LEU   196     175.860 219.404 123.177  1.00                 C  
ATOM   1257  C   LEU   196     177.078 219.626 124.066  1.00                 C  
ATOM   1258  O   LEU   196     177.315 220.730 124.564  1.00                 O  
ATOM   1259  CB  LEU   196     176.201 219.580 121.696  1.00                 C  
ATOM   1260  CG  LEU   196     177.298 218.670 121.140  1.00                 C  
ATOM   1261  CD1 LEU   196     176.853 217.216 121.163  1.00                 C  
ATOM   1262  CD2 LEU   196     177.676 219.086 119.726  1.00                 C  
ATOM   1263  N   GLU   197     177.958 218.530 124.249  1.00                 N  
ATOM   1264  CA  GLU   197     179.045 218.775 125.139  1.00                 C  
ATOM   1265  C   GLU   197     179.874 219.902 124.601  1.00                 C  
ATOM   1266  O   GLU   197     180.476 220.620 125.349  1.00                 O  
ATOM   1267  CB  GLU   197     179.885 217.509 125.321  1.00                 C  
ATOM   1268  CD  GLU   197     179.649 216.132 123.216  1.00                 C  
ATOM   1269  CG  GLU   197     180.554 217.020 124.046  1.00                 C  
ATOM   1270  OE1 GLU   197     178.574 215.743 123.720  1.00                 O  
ATOM   1271  OE2 GLU   197     180.014 215.824 122.062  1.00                 O  
ATOM   1272  N   LYS   198     179.969 219.979 123.268  1.00                 N  
ATOM   1273  CA  LYS   198     180.706 220.957 122.497  1.00                 C  
ATOM   1274  C   LYS   198     180.240 222.374 122.737  1.00                 C  
ATOM   1275  O   LYS   198     181.092 223.263 122.863  1.00                 O  
ATOM   1276  CB  LYS   198     180.607 220.646 121.002  1.00                 C  
ATOM   1277  CD  LYS   198     182.851 219.558 120.720  1.00                 C  
ATOM   1278  CE  LYS   198     183.595 218.343 120.192  1.00                 C  
ATOM   1279  CG  LYS   198     181.347 219.388 120.579  1.00                 C  
ATOM   1280  NZ  LYS   198     185.068 218.472 120.373  1.00                 N  
ATOM   1281  N   SER   199     178.960 222.684 122.864  1.00                 N  
ATOM   1282  CA  SER   199     178.518 224.049 123.336  1.00                 C  
ATOM   1283  C   SER   199     178.880 224.245 124.749  1.00                 C  
ATOM   1284  O   SER   199     179.169 225.442 125.033  1.00                 O  
ATOM   1285  CB  SER   199     177.010 224.221 123.141  1.00                 C  
ATOM   1286  OG  SER   199     176.284 223.321 123.960  1.00                 O  
ATOM   1287  N   ASP   200     178.842 223.271 125.662  1.00                 N  
ATOM   1288  CA  ASP   200     179.168 223.502 127.082  1.00                 C  
ATOM   1289  C   ASP   200     180.703 223.898 127.119  1.00                 C  
ATOM   1290  O   ASP   200     181.115 224.833 127.841  1.00                 O  
ATOM   1291  CB  ASP   200     178.857 222.255 127.913  1.00                 C  
ATOM   1292  CG  ASP   200     177.369 222.014 128.067  1.00                 C  
ATOM   1293  OD1 ASP   200     176.583 222.940 127.774  1.00                 O  
ATOM   1294  OD2 ASP   200     176.987 220.899 128.481  1.00                 O  
ATOM   1295  N   ASN   201     181.525 223.231 126.286  1.00                 N  
ATOM   1296  CA  ASN   201     182.959 223.528 126.014  1.00                 C  
ATOM   1297  C   ASN   201     183.246 224.903 125.380  1.00                 C  
ATOM   1298  O   ASN   201     184.185 225.543 125.819  1.00                 O  
ATOM   1299  CB  ASN   201     183.567 222.452 125.112  1.00                 C  
ATOM   1300  CG  ASN   201     183.795 221.142 125.841  1.00                 C  
ATOM   1301  OD1 ASN   201     183.847 221.105 127.070  1.00                 O  
ATOM   1302  ND2 ASN   201     183.932 220.061 125.083  1.00                 N  
ATOM   1303  N   LEU   202     182.377 225.392 124.522  1.00                 N  
ATOM   1304  CA  LEU   202     182.473 226.733 123.911  1.00                 C  
ATOM   1305  C   LEU   202     182.433 227.722 125.099  1.00                 C  
ATOM   1306  O   LEU   202     183.141 228.719 125.063  1.00                 O  
ATOM   1307  CB  LEU   202     181.337 226.948 122.909  1.00                 C  
ATOM   1308  CG  LEU   202     181.319 228.294 122.183  1.00                 C  
ATOM   1309  CD1 LEU   202     182.594 228.486 121.375  1.00                 C  
ATOM   1310  CD2 LEU   202     180.100 228.402 121.280  1.00                 C  
ATOM   1311  N   LEU   203     181.568 227.510 126.151  1.00                 N  
ATOM   1312  CA  LEU   203     181.577 228.406 127.263  1.00                 C  
ATOM   1313  C   LEU   203     182.919 228.362 128.024  1.00                 C  
ATOM   1314  O   LEU   203     183.480 229.415 128.426  1.00                 O  
ATOM   1315  CB  LEU   203     180.430 228.082 128.222  1.00                 C  
ATOM   1316  CG  LEU   203     179.017 228.376 127.712  1.00                 C  
ATOM   1317  CD1 LEU   203     177.974 227.842 128.682  1.00                 C  
ATOM   1318  CD2 LEU   203     178.824 229.869 127.496  1.00                 C  
ATOM   1319  N   GLU   204     183.617 227.160 128.157  1.00                 N  
ATOM   1320  CA  GLU   204     184.976 227.038 128.759  1.00                 C  
ATOM   1321  C   GLU   204     186.010 227.631 127.904  1.00                 C  
ATOM   1322  O   GLU   204     187.159 227.933 128.294  1.00                 O  
ATOM   1323  CB  GLU   204     185.312 225.570 129.029  1.00                 C  
ATOM   1324  CD  GLU   204     184.829 223.477 130.358  1.00                 C  
ATOM   1325  CG  GLU   204     184.469 224.931 130.120  1.00                 C  
ATOM   1326  OE1 GLU   204     185.700 222.954 129.632  1.00                 O  
ATOM   1327  OE2 GLU   204     184.239 222.861 131.271  1.00                 O  
ATOM   1328  N   HIS   205     185.644 227.773 126.608  1.00                 N  
ATOM   1329  CA  HIS   205     186.429 228.312 125.474  1.00                 C  
ATOM   1330  C   HIS   205     187.546 227.332 125.269  1.00                 C  
ATOM   1331  O   HIS   205     188.686 227.760 125.169  1.00                 O  
ATOM   1332  CB  HIS   205     186.918 229.728 125.786  1.00                 C  
ATOM   1333  CG  HIS   205     185.815 230.704 126.048  1.00                 C  
ATOM   1334  ND1 HIS   205     184.925 231.102 125.073  1.00                 N  
ATOM   1335  CE1 HIS   205     184.055 231.979 125.605  1.00                 C  
ATOM   1336  CD2 HIS   205     185.349 231.460 127.201  1.00                 C  
ATOM   1337  NE2 HIS   205     184.304 232.198 126.881  1.00                 N  
ATOM   1338  N   GLN   206     187.133 226.077 124.987  1.00                 N  
ATOM   1339  CA  GLN   206     187.923 225.057 124.463  1.00                 C  
ATOM   1340  C   GLN   206     187.598 224.688 123.049  1.00                 C  
ATOM   1341  O   GLN   206     188.459 224.050 122.424  1.00                 O  
ATOM   1342  CB  GLN   206     187.814 223.798 125.325  1.00                 C  
ATOM   1343  CD  GLN   206     188.152 221.798 123.820  1.00                 C  
ATOM   1344  CG  GLN   206     188.747 222.674 124.904  1.00                 C  
ATOM   1345  OE1 GLN   206     186.933 221.656 123.723  1.00                 O  
ATOM   1346  NE2 GLN   206     189.012 221.206 123.000  1.00                 N  
ATOM   1347  N   GLU   207     186.489 225.102 122.543  1.00                 N  
ATOM   1348  CA  GLU   207     186.076 224.801 121.218  1.00                 C  
ATOM   1349  C   GLU   207     185.452 226.053 120.628  1.00                 C  
ATOM   1350  O   GLU   207     184.982 226.921 121.373  1.00                 O  
ATOM   1351  CB  GLU   207     185.099 223.624 121.216  1.00                 C  
ATOM   1352  CD  GLU   207     185.831 222.653 119.002  1.00                 C  
ATOM   1353  CG  GLU   207     184.671 223.174 119.828  1.00                 C  
ATOM   1354  OE1 GLU   207     186.543 223.477 118.392  1.00                 O  
ATOM   1355  OE2 GLU   207     186.027 221.420 118.965  1.00                 O  
ATOM   1356  N   ASP   208     185.479 226.118 119.234  1.00                 N  
ATOM   1357  CA  ASP   208     184.853 227.177 118.537  1.00                 C  
ATOM   1358  C   ASP   208     184.313 226.702 117.193  1.00                 C  
ATOM   1359  O   ASP   208     183.582 227.406 116.500  1.00                 O  
ATOM   1360  CB  ASP   208     185.831 228.336 118.332  1.00                 C  
ATOM   1361  CG  ASP   208     187.017 227.952 117.469  1.00                 C  
ATOM   1362  OD1 ASP   208     187.014 226.830 116.921  1.00                 O  
ATOM   1363  OD2 ASP   208     187.949 228.773 117.341  1.00                 O  
ATOM   1364  N   ASP   209     184.601 225.433 116.829  1.00                 N  
ATOM   1365  CA  ASP   209     184.322 224.762 115.639  1.00                 C  
ATOM   1366  C   ASP   209     183.141 223.921 115.726  1.00                 C  
ATOM   1367  O   ASP   209     182.954 223.310 116.743  1.00                 O  
ATOM   1368  CB  ASP   209     185.516 223.905 115.215  1.00                 C  
ATOM   1369  CG  ASP   209     186.714 224.737 114.803  1.00                 C  
ATOM   1370  OD1 ASP   209     186.527 225.930 114.482  1.00                 O  
ATOM   1371  OD2 ASP   209     187.840 224.197 114.801  1.00                 O  
ATOM   1372  N   ASN   210     182.389 223.874 114.587  1.00                 N  
ATOM   1373  CA  ASN   210     181.110 223.225 114.253  1.00                 C  
ATOM   1374  C   ASN   210     181.380 221.731 114.289  1.00                 C  
ATOM   1375  O   ASN   210     182.385 221.269 113.783  1.00                 O  
ATOM   1376  CB  ASN   210     180.597 223.718 112.898  1.00                 C  
ATOM   1377  CG  ASN   210     180.182 225.176 112.928  1.00                 C  
ATOM   1378  OD1 ASN   210     179.890 225.727 113.989  1.00                 O  
ATOM   1379  ND2 ASN   210     180.156 225.806 111.759  1.00                 N  
ATOM   1380  N   PHE   211     180.452 220.927 114.972  1.00                 N  
ATOM   1381  CA  PHE   211     180.633 219.489 115.293  1.00                 C  
ATOM   1382  C   PHE   211     179.506 218.937 114.613  1.00                 C  
ATOM   1383  O   PHE   211     178.382 219.454 114.516  1.00                 O  
ATOM   1384  CB  PHE   211     180.663 219.278 116.808  1.00                 C  
ATOM   1385  CG  PHE   211     180.837 217.843 117.217  1.00                 C  
ATOM   1386  CZ  PHE   211     181.151 215.187 117.974  1.00                 C  
ATOM   1387  CD1 PHE   211     182.089 217.254 117.214  1.00                 C  
ATOM   1388  CE1 PHE   211     182.249 215.934 117.590  1.00                 C  
ATOM   1389  CD2 PHE   211     179.748 217.082 117.604  1.00                 C  
ATOM   1390  CE2 PHE   211     179.908 215.762 117.980  1.00                 C  
ATOM   1391  N   ALA   212     179.794 217.765 114.052  1.00                 N  
ATOM   1392  CA  ALA   212     178.823 216.989 113.285  1.00                 C  
ATOM   1393  C   ALA   212     179.080 215.606 113.766  1.00                 C  
ATOM   1394  O   ALA   212     180.079 215.184 114.399  1.00                 O  
ATOM   1395  CB  ALA   212     179.038 217.196 111.794  1.00                 C  
ATOM   1396  N   ILE   213     178.010 214.827 113.575  1.00                 N  
ATOM   1397  CA  ILE   213     177.976 213.478 114.031  1.00                 C  
ATOM   1398  C   ILE   213     177.519 212.523 112.887  1.00                 C  
ATOM   1399  O   ILE   213     176.577 212.933 112.179  1.00                 O  
ATOM   1400  CB  ILE   213     177.054 213.319 115.254  1.00                 C  
ATOM   1401  CD1 ILE   213     176.577 214.265 117.573  1.00                 C  
ATOM   1402  CG1 ILE   213     177.539 214.200 116.406  1.00                 C  
ATOM   1403  CG2 ILE   213     176.957 211.856 115.661  1.00                 C  
ATOM   1404  N   VAL   214     178.158 211.394 112.615  1.00                 N  
ATOM   1405  CA  VAL   214     177.793 210.437 111.599  1.00                 C  
ATOM   1406  C   VAL   214     177.381 209.166 112.275  1.00                 C  
ATOM   1407  O   VAL   214     178.067 208.551 113.015  1.00                 O  
ATOM   1408  CB  VAL   214     178.949 210.195 110.610  1.00                 C  
ATOM   1409  CG1 VAL   214     178.560 209.142 109.584  1.00                 C  
ATOM   1410  CG2 VAL   214     179.343 211.494 109.923  1.00                 C  
ATOM   1411  N   PHE   215     176.182 208.680 111.978  1.00                 N  
ATOM   1412  CA  PHE   215     175.668 207.516 112.603  1.00                 C  
ATOM   1413  C   PHE   215     175.406 206.353 111.667  1.00                 C  
ATOM   1414  O   PHE   215     174.795 206.614 110.638  1.00                 O  
ATOM   1415  CB  PHE   215     174.365 207.834 113.339  1.00                 C  
ATOM   1416  CG  PHE   215     173.757 206.650 114.034  1.00                 C  
ATOM   1417  CZ  PHE   215     172.627 204.457 115.316  1.00                 C  
ATOM   1418  CD1 PHE   215     174.247 206.218 115.254  1.00                 C  
ATOM   1419  CE1 PHE   215     173.688 205.128 115.894  1.00                 C  
ATOM   1420  CD2 PHE   215     172.694 205.967 113.469  1.00                 C  
ATOM   1421  CE2 PHE   215     172.135 204.878 114.108  1.00                 C  
ATOM   1422  N   ALA   216     175.860 205.153 111.980  1.00                 N  
ATOM   1423  CA  ALA   216     175.689 203.972 111.127  1.00                 C  
ATOM   1424  C   ALA   216     175.144 202.944 111.988  1.00                 C  
ATOM   1425  O   ALA   216     175.631 202.726 113.091  1.00                 O  
ATOM   1426  CB  ALA   216     177.015 203.577 110.496  1.00                 C  
ATOM   1427  N   ALA   217     174.054 202.377 111.549  1.00                 N  
ATOM   1428  CA  ALA   217     173.286 201.356 112.220  1.00                 C  
ATOM   1429  C   ALA   217     173.380 200.210 111.320  1.00                 C  
ATOM   1430  O   ALA   217     173.182 200.429 110.097  1.00                 O  
ATOM   1431  CB  ALA   217     171.864 201.837 112.465  1.00                 C  
ATOM   1432  N   MET   218     173.792 199.017 111.738  1.00                 N  
ATOM   1433  CA  MET   218     174.051 197.919 110.829  1.00                 C  
ATOM   1434  C   MET   218     173.324 196.848 111.478  1.00                 C  
ATOM   1435  O   MET   218     173.456 196.659 112.691  1.00                 O  
ATOM   1436  CB  MET   218     175.557 197.691 110.679  1.00                 C  
ATOM   1437  SD  MET   218     178.084 198.596 109.995  1.00                 S  
ATOM   1438  CE  MET   218     178.521 198.891 111.706  1.00                 C  
ATOM   1439  CG  MET   218     176.301 198.857 110.048  1.00                 C  
ATOM   1440  N   GLY   219     172.496 196.119 110.680  1.00                 N  
ATOM   1441  CA  GLY   219     171.748 194.994 111.142  1.00                 C  
ATOM   1442  C   GLY   219     170.713 195.254 112.189  1.00                 C  
ATOM   1443  O   GLY   219     170.541 194.371 112.985  1.00                 O  
ATOM   1444  N   VAL   220     170.066 196.466 112.067  1.00                 N  
ATOM   1445  CA  VAL   220     169.150 196.980 113.060  1.00                 C  
ATOM   1446  C   VAL   220     167.701 196.465 112.780  1.00                 C  
ATOM   1447  O   VAL   220     167.331 196.132 111.634  1.00                 O  
ATOM   1448  CB  VAL   220     169.169 198.519 113.102  1.00                 C  
ATOM   1449  CG1 VAL   220     170.554 199.025 113.475  1.00                 C  
ATOM   1450  CG2 VAL   220     168.730 199.094 111.764  1.00                 C  
ATOM   1451  N   ASN   221     166.895 196.409 113.809  1.00                 N  
ATOM   1452  CA  ASN   221     165.553 196.041 113.811  1.00                 C  
ATOM   1453  C   ASN   221     164.883 197.303 113.555  1.00                 C  
ATOM   1454  O   ASN   221     165.436 198.381 113.771  1.00                 O  
ATOM   1455  CB  ASN   221     165.185 195.365 115.133  1.00                 C  
ATOM   1456  CG  ASN   221     165.859 194.018 115.306  1.00                 C  
ATOM   1457  OD1 ASN   221     165.853 193.189 114.396  1.00                 O  
ATOM   1458  ND2 ASN   221     166.443 193.796 116.478  1.00                 N  
ATOM   1459  N   MET   222     163.640 197.274 113.074  1.00                 N  
ATOM   1460  CA  MET   222     162.873 198.439 112.732  1.00                 C  
ATOM   1461  C   MET   222     162.601 199.289 113.891  1.00                 C  
ATOM   1462  O   MET   222     162.709 200.491 113.856  1.00                 O  
ATOM   1463  CB  MET   222     161.550 198.036 112.077  1.00                 C  
ATOM   1464  SD  MET   222     159.075 198.692 111.018  1.00                 S  
ATOM   1465  CE  MET   222     158.267 198.074 112.492  1.00                 C  
ATOM   1466  CG  MET   222     160.665 199.211 111.694  1.00                 C  
ATOM   1467  N   GLU   223     162.178 198.572 115.021  1.00                 N  
ATOM   1468  CA  GLU   223     161.769 199.142 116.305  1.00                 C  
ATOM   1469  C   GLU   223     162.959 199.838 116.989  1.00                 C  
ATOM   1470  O   GLU   223     162.783 201.027 117.424  1.00                 O  
ATOM   1471  CB  GLU   223     161.192 198.055 117.214  1.00                 C  
ATOM   1472  CD  GLU   223     159.343 196.388 117.640  1.00                 C  
ATOM   1473  CG  GLU   223     159.854 197.504 116.750  1.00                 C  
ATOM   1474  OE1 GLU   223     160.113 195.916 118.502  1.00                 O  
ATOM   1475  OE2 GLU   223     158.171 195.987 117.477  1.00                 O  
ATOM   1476  N   THR   224     164.161 199.212 116.950  1.00                 N  
ATOM   1477  CA  THR   224     165.388 199.754 117.477  1.00                 C  
ATOM   1478  C   THR   224     165.824 200.934 116.725  1.00                 C  
ATOM   1479  O   THR   224     166.423 201.867 117.303  1.00                 O  
ATOM   1480  CB  THR   224     166.517 198.706 117.470  1.00                 C  
ATOM   1481  OG1 THR   224     166.147 197.595 118.296  1.00                 O  
ATOM   1482  CG2 THR   224     167.805 199.307 118.011  1.00                 C  
ATOM   1483  N   ALA   225     165.616 200.890 115.384  1.00                 N  
ATOM   1484  CA  ALA   225     166.018 201.898 114.461  1.00                 C  
ATOM   1485  C   ALA   225     165.275 203.243 114.679  1.00                 C  
ATOM   1486  O   ALA   225     165.962 204.247 114.769  1.00                 O  
ATOM   1487  CB  ALA   225     165.794 201.428 113.032  1.00                 C  
ATOM   1488  N   GLN   226     163.929 203.088 114.853  1.00                 N  
ATOM   1489  CA  GLN   226     163.029 204.221 115.056  1.00                 C  
ATOM   1490  C   GLN   226     163.406 204.839 116.405  1.00                 C  
ATOM   1491  O   GLN   226     163.327 206.051 116.502  1.00                 O  
ATOM   1492  CB  GLN   226     161.570 203.762 115.009  1.00                 C  
ATOM   1493  CD  GLN   226     159.681 202.795 113.639  1.00                 C  
ATOM   1494  CG  GLN   226     161.104 203.318 113.632  1.00                 C  
ATOM   1495  OE1 GLN   226     158.844 203.258 114.414  1.00                 O  
ATOM   1496  NE2 GLN   226     159.403 201.827 112.774  1.00                 N  
ATOM   1497  N   PHE   227     163.820 204.080 117.468  1.00                 N  
ATOM   1498  CA  PHE   227     164.133 204.496 118.804  1.00                 C  
ATOM   1499  C   PHE   227     165.211 205.522 118.744  1.00                 C  
ATOM   1500  O   PHE   227     165.083 206.526 119.399  1.00                 O  
ATOM   1501  CB  PHE   227     164.552 203.295 119.655  1.00                 C  
ATOM   1502  CG  PHE   227     164.884 203.647 121.077  1.00                 C  
ATOM   1503  CZ  PHE   227     165.505 204.296 123.707  1.00                 C  
ATOM   1504  CD1 PHE   227     163.880 203.863 122.004  1.00                 C  
ATOM   1505  CE1 PHE   227     164.185 204.187 123.312  1.00                 C  
ATOM   1506  CD2 PHE   227     166.200 203.760 121.488  1.00                 C  
ATOM   1507  CE2 PHE   227     166.506 204.083 122.796  1.00                 C  
ATOM   1508  N   PHE   228     166.278 205.279 117.885  1.00                 N  
ATOM   1509  CA  PHE   228     167.398 206.233 117.770  1.00                 C  
ATOM   1510  C   PHE   228     167.015 207.537 117.129  1.00                 C  
ATOM   1511  O   PHE   228     167.502 208.581 117.433  1.00                 O  
ATOM   1512  CB  PHE   228     168.549 205.614 116.974  1.00                 C  
ATOM   1513  CG  PHE   228     169.313 204.565 117.730  1.00                 C  
ATOM   1514  CZ  PHE   228     170.729 202.620 119.122  1.00                 C  
ATOM   1515  CD1 PHE   228     169.214 204.473 119.107  1.00                 C  
ATOM   1516  CE1 PHE   228     169.917 203.507 119.802  1.00                 C  
ATOM   1517  CD2 PHE   228     170.131 203.670 117.063  1.00                 C  
ATOM   1518  CE2 PHE   228     170.834 202.704 117.759  1.00                 C  
ATOM   1519  N   LYS   229     166.102 207.444 116.097  1.00                 N  
ATOM   1520  CA  LYS   229     165.719 208.577 115.298  1.00                 C  
ATOM   1521  C   LYS   229     164.927 209.566 116.151  1.00                 C  
ATOM   1522  O   LYS   229     165.155 210.755 116.107  1.00                 O  
ATOM   1523  CB  LYS   229     164.900 208.126 114.087  1.00                 C  
ATOM   1524  CD  LYS   229     163.795 208.725 111.915  1.00                 C  
ATOM   1525  CE  LYS   229     163.401 209.855 110.977  1.00                 C  
ATOM   1526  CG  LYS   229     164.506 209.256 113.149  1.00                 C  
ATOM   1527  NZ  LYS   229     162.703 209.350 109.762  1.00                 N  
ATOM   1528  N   ARG   230     163.955 208.950 117.015  1.00                 N  
ATOM   1529  CA  ARG   230     163.084 209.682 117.881  1.00                 C  
ATOM   1530  C   ARG   230     163.964 210.322 118.992  1.00                 C  
ATOM   1531  O   ARG   230     163.735 211.456 119.298  1.00                 O  
ATOM   1532  CB  ARG   230     162.007 208.762 118.459  1.00                 C  
ATOM   1533  CD  ARG   230     159.784 207.646 118.125  1.00                 C  
ATOM   1534  NE  ARG   230     160.162 206.430 118.842  1.00                 N  
ATOM   1535  CG  ARG   230     160.976 208.298 117.443  1.00                 C  
ATOM   1536  CZ  ARG   230     160.206 205.221 118.291  1.00                 C  
ATOM   1537  NH1 ARG   230     160.561 204.173 119.022  1.00                 N  
ATOM   1538  NH2 ARG   230     159.896 205.064 117.012  1.00                 N  
ATOM   1539  N   ASP   231     164.969 209.655 119.594  1.00                 N  
ATOM   1540  CA  ASP   231     165.871 210.192 120.641  1.00                 C  
ATOM   1541  C   ASP   231     166.694 211.408 120.150  1.00                 C  
ATOM   1542  O   ASP   231     166.710 212.431 120.860  1.00                 O  
ATOM   1543  CB  ASP   231     166.825 209.103 121.136  1.00                 C  
ATOM   1544  CG  ASP   231     166.125 208.054 121.978  1.00                 C  
ATOM   1545  OD1 ASP   231     164.976 208.302 122.401  1.00                 O  
ATOM   1546  OD2 ASP   231     166.725 206.984 122.213  1.00                 O  
ATOM   1547  N   PHE   232     167.338 211.351 119.030  1.00                 N  
ATOM   1548  CA  PHE   232     168.064 212.429 118.461  1.00                 C  
ATOM   1549  C   PHE   232     167.204 213.615 118.138  1.00                 C  
ATOM   1550  O   PHE   232     167.646 214.751 118.392  1.00                 O  
ATOM   1551  CB  PHE   232     168.785 211.977 117.190  1.00                 C  
ATOM   1552  CG  PHE   232     169.981 211.106 117.448  1.00                 C  
ATOM   1553  CZ  PHE   232     172.195 209.493 117.920  1.00                 C  
ATOM   1554  CD1 PHE   232     170.542 211.033 118.711  1.00                 C  
ATOM   1555  CE1 PHE   232     171.643 210.232 118.949  1.00                 C  
ATOM   1556  CD2 PHE   232     170.546 210.360 116.429  1.00                 C  
ATOM   1557  CE2 PHE   232     171.646 209.559 116.667  1.00                 C  
ATOM   1558  N   GLU   233     165.945 213.360 117.795  1.00                 N  
ATOM   1559  CA  GLU   233     164.948 214.328 117.515  1.00                 C  
ATOM   1560  C   GLU   233     164.551 215.106 118.728  1.00                 C  
ATOM   1561  O   GLU   233     164.309 216.329 118.646  1.00                 O  
ATOM   1562  CB  GLU   233     163.709 213.662 116.912  1.00                 C  
ATOM   1563  CD  GLU   233     161.453 213.954 115.814  1.00                 C  
ATOM   1564  CG  GLU   233     162.618 214.638 116.501  1.00                 C  
ATOM   1565  OE1 GLU   233     161.486 212.712 115.684  1.00                 O  
ATOM   1566  OE2 GLU   233     160.507 214.659 115.406  1.00                 O  
ATOM   1567  N   GLU   234     164.522 214.477 119.962  1.00                 N  
ATOM   1568  CA  GLU   234     164.174 215.185 121.167  1.00                 C  
ATOM   1569  C   GLU   234     165.238 216.243 121.533  1.00                 C  
ATOM   1570  O   GLU   234     164.920 217.304 122.095  1.00                 O  
ATOM   1571  CB  GLU   234     163.994 214.207 122.330  1.00                 C  
ATOM   1572  CD  GLU   234     162.659 212.318 123.343  1.00                 C  
ATOM   1573  CG  GLU   234     162.771 213.313 122.205  1.00                 C  
ATOM   1574  OE1 GLU   234     163.627 212.194 124.122  1.00                 O  
ATOM   1575  OE2 GLU   234     161.602 211.661 123.456  1.00                 O  
ATOM   1576  N   ASN   235     166.531 215.835 121.421  1.00                 N  
ATOM   1577  CA  ASN   235     167.638 216.468 122.003  1.00                 C  
ATOM   1578  C   ASN   235     167.954 217.721 121.284  1.00                 C  
ATOM   1579  O   ASN   235     168.434 218.724 121.826  1.00                 O  
ATOM   1580  CB  ASN   235     168.845 215.527 122.021  1.00                 C  
ATOM   1581  CG  ASN   235     168.710 214.426 123.055  1.00                 C  
ATOM   1582  OD1 ASN   235     167.956 214.556 124.019  1.00                 O  
ATOM   1583  ND2 ASN   235     169.442 213.337 122.856  1.00                 N  
ATOM   1584  N   GLY   236     167.629 217.662 119.948  1.00                 N  
ATOM   1585  CA  GLY   236     167.907 218.657 118.912  1.00                 C  
ATOM   1586  C   GLY   236     169.277 218.266 118.389  1.00                 C  
ATOM   1587  O   GLY   236     170.090 219.135 118.224  1.00                 O  
ATOM   1588  N   SER   237     169.553 217.007 118.183  1.00                 N  
ATOM   1589  CA  SER   237     170.774 216.433 117.692  1.00                 C  
ATOM   1590  C   SER   237     170.537 215.837 116.327  1.00                 C  
ATOM   1591  O   SER   237     171.471 215.423 115.598  1.00                 O  
ATOM   1592  CB  SER   237     171.299 215.377 118.666  1.00                 C  
ATOM   1593  OG  SER   237     170.395 214.292 118.779  1.00                 O  
ATOM   1594  N   MET   238     169.233 215.718 115.952  1.00                 N  
ATOM   1595  CA  MET   238     168.886 215.111 114.656  1.00                 C  
ATOM   1596  C   MET   238     169.410 215.934 113.505  1.00                 C  
ATOM   1597  O   MET   238     170.061 215.362 112.649  1.00                 O  
ATOM   1598  CB  MET   238     167.370 214.945 114.531  1.00                 C  
ATOM   1599  SD  MET   238     165.129 214.147 113.110  1.00                 S  
ATOM   1600  CE  MET   238     164.630 215.856 112.917  1.00                 C  
ATOM   1601  CG  MET   238     166.920 214.325 113.218  1.00                 C  
ATOM   1602  N   GLU   239     169.319 217.244 113.591  1.00                 N  
ATOM   1603  CA  GLU   239     169.840 218.151 112.579  1.00                 C  
ATOM   1604  C   GLU   239     171.300 218.029 112.440  1.00                 C  
ATOM   1605  O   GLU   239     171.861 218.231 111.352  1.00                 O  
ATOM   1606  CB  GLU   239     169.471 219.597 112.915  1.00                 C  
ATOM   1607  CD  GLU   239     167.655 221.337 113.158  1.00                 C  
ATOM   1608  CG  GLU   239     167.990 219.909 112.773  1.00                 C  
ATOM   1609  OE1 GLU   239     168.460 221.961 113.881  1.00                 O  
ATOM   1610  OE2 GLU   239     166.589 221.831 112.736  1.00                 O  
ATOM   1611  N   ARG   240     172.013 217.704 113.511  1.00                 N  
ATOM   1612  CA  ARG   240     173.450 217.588 113.578  1.00                 C  
ATOM   1613  C   ARG   240     174.020 216.278 113.106  1.00                 C  
ATOM   1614  O   ARG   240     175.191 216.151 112.900  1.00                 O  
ATOM   1615  CB  ARG   240     173.940 217.817 115.009  1.00                 C  
ATOM   1616  CD  ARG   240     174.275 219.400 116.928  1.00                 C  
ATOM   1617  NE  ARG   240     174.039 220.744 117.450  1.00                 N  
ATOM   1618  CG  ARG   240     173.744 219.237 115.513  1.00                 C  
ATOM   1619  CZ  ARG   240     174.860 221.772 117.263  1.00                 C  
ATOM   1620  NH1 ARG   240     174.563 222.959 117.776  1.00                 N  
ATOM   1621  NH2 ARG   240     175.975 221.612 116.564  1.00                 N  
ATOM   1622  N   VAL   241     173.154 215.233 112.932  1.00                 N  
ATOM   1623  CA  VAL   241     173.588 213.910 112.562  1.00                 C  
ATOM   1624  C   VAL   241     172.969 213.518 111.266  1.00                 C  
ATOM   1625  O   VAL   241     171.919 214.052 110.888  1.00                 O  
ATOM   1626  CB  VAL   241     173.249 212.879 113.654  1.00                 C  
ATOM   1627  CG1 VAL   241     173.950 213.232 114.957  1.00                 C  
ATOM   1628  CG2 VAL   241     171.744 212.797 113.860  1.00                 C  
ATOM   1629  N   THR   242     173.525 212.560 110.515  1.00                 N  
ATOM   1630  CA  THR   242     173.005 211.828 109.369  1.00                 C  
ATOM   1631  C   THR   242     173.042 210.392 109.935  1.00                 C  
ATOM   1632  O   THR   242     173.876 210.021 110.697  1.00                 O  
ATOM   1633  CB  THR   242     173.864 212.063 108.112  1.00                 C  
ATOM   1634  OG1 THR   242     173.868 213.458 107.786  1.00                 O  
ATOM   1635  CG2 THR   242     173.301 211.288 106.930  1.00                 C  
ATOM   1636  N   LEU   243     171.989 209.612 109.539  1.00                 N  
ATOM   1637  CA  LEU   243     171.836 208.294 110.045  1.00                 C  
ATOM   1638  C   LEU   243     171.833 207.440 108.825  1.00                 C  
ATOM   1639  O   LEU   243     171.007 207.742 107.990  1.00                 O  
ATOM   1640  CB  LEU   243     170.558 208.185 110.879  1.00                 C  
ATOM   1641  CG  LEU   243     170.592 208.842 112.261  1.00                 C  
ATOM   1642  CD1 LEU   243     170.487 210.355 112.140  1.00                 C  
ATOM   1643  CD2 LEU   243     169.475 208.303 113.140  1.00                 C  
ATOM   1644  N   PHE   244     172.606 206.315 108.815  1.00                 N  
ATOM   1645  CA  PHE   244     172.446 205.284 107.817  1.00                 C  
ATOM   1646  C   PHE   244     171.897 204.026 108.454  1.00                 C  
ATOM   1647  O   PHE   244     172.401 203.581 109.485  1.00                 O  
ATOM   1648  CB  PHE   244     173.779 204.999 107.122  1.00                 C  
ATOM   1649  CG  PHE   244     174.294 206.149 106.305  1.00                 C  
ATOM   1650  CZ  PHE   244     175.244 208.275 104.787  1.00                 C  
ATOM   1651  CD1 PHE   244     175.049 207.151 106.891  1.00                 C  
ATOM   1652  CE1 PHE   244     175.523 208.209 106.139  1.00                 C  
ATOM   1653  CD2 PHE   244     174.024 206.230 104.950  1.00                 C  
ATOM   1654  CE2 PHE   244     174.498 207.289 104.198  1.00                 C  
ATOM   1655  N   LEU   245     170.812 203.476 107.940  1.00                 N  
ATOM   1656  CA  LEU   245     170.233 202.311 108.436  1.00                 C  
ATOM   1657  C   LEU   245     170.381 201.257 107.358  1.00                 C  
ATOM   1658  O   LEU   245     169.951 201.412 106.239  1.00                 O  
ATOM   1659  CB  LEU   245     168.771 202.558 108.813  1.00                 C  
ATOM   1660  CG  LEU   245     168.517 203.628 109.877  1.00                 C  
ATOM   1661  CD1 LEU   245     167.024 203.833 110.087  1.00                 C  
ATOM   1662  CD2 LEU   245     169.190 203.253 111.188  1.00                 C  
ATOM   1663  N   ASN   246     170.949 200.131 107.769  1.00                 N  
ATOM   1664  CA  ASN   246     170.925 198.954 106.984  1.00                 C  
ATOM   1665  C   ASN   246     170.245 198.060 107.968  1.00                 C  
ATOM   1666  O   ASN   246     170.729 197.930 109.112  1.00                 O  
ATOM   1667  CB  ASN   246     172.341 198.571 106.549  1.00                 C  
ATOM   1668  CG  ASN   246     172.362 197.368 105.626  1.00                 C  
ATOM   1669  OD1 ASN   246     172.139 196.238 106.059  1.00                 O  
ATOM   1670  ND2 ASN   246     172.631 197.609 104.349  1.00                 N  
ATOM   1671  N   LEU   247     169.170 197.401 107.499  1.00                 N  
ATOM   1672  CA  LEU   247     168.296 196.576 108.201  1.00                 C  
ATOM   1673  C   LEU   247     168.842 195.149 108.134  1.00                 C  
ATOM   1674  O   LEU   247     169.718 194.840 107.314  1.00                 O  
ATOM   1675  CB  LEU   247     166.884 196.672 107.619  1.00                 C  
ATOM   1676  CG  LEU   247     166.235 198.057 107.643  1.00                 C  
ATOM   1677  CD1 LEU   247     164.877 198.026 106.957  1.00                 C  
ATOM   1678  CD2 LEU   247     166.094 198.561 109.071  1.00                 C  
ATOM   1679  N   ALA   248     168.454 194.226 109.074  1.00                 N  
ATOM   1680  CA  ALA   248     169.006 192.833 109.182  1.00                 C  
ATOM   1681  C   ALA   248     168.238 191.927 108.262  1.00                 C  
ATOM   1682  O   ALA   248     167.682 190.922 108.748  1.00                 O  
ATOM   1683  CB  ALA   248     168.935 192.345 110.621  1.00                 C  
ATOM   1684  N   ASN   249     168.000 192.336 106.910  1.00                 N  
ATOM   1685  CA  ASN   249     167.083 191.679 105.982  1.00                 C  
ATOM   1686  C   ASN   249     167.513 192.020 104.574  1.00                 C  
ATOM   1687  O   ASN   249     166.985 191.480 103.593  1.00                 O  
ATOM   1688  CB  ASN   249     165.640 192.102 106.265  1.00                 C  
ATOM   1689  CG  ASN   249     165.410 193.582 106.028  1.00                 C  
ATOM   1690  OD1 ASN   249     166.281 194.280 105.509  1.00                 O  
ATOM   1691  ND2 ASN   249     164.233 194.065 106.410  1.00                 N  
ATOM   1692  N   ASP   250     168.487 193.011 104.465  1.00                 N  
ATOM   1693  CA  ASP   250     169.069 193.578 103.302  1.00                 C  
ATOM   1694  C   ASP   250     170.341 192.757 103.157  1.00                 C  
ATOM   1695  O   ASP   250     170.817 192.238 104.159  1.00                 O  
ATOM   1696  CB  ASP   250     169.291 195.080 103.492  1.00                 C  
ATOM   1697  CG  ASP   250     167.990 195.854 103.584  1.00                 C  
ATOM   1698  OD1 ASP   250     167.088 195.599 102.758  1.00                 O  
ATOM   1699  OD2 ASP   250     167.873 196.714 104.481  1.00                 O  
ATOM   1700  N   PRO   251     170.840 192.662 101.935  1.00                 N  
ATOM   1701  CA  PRO   251     172.092 191.928 101.555  1.00                 C  
ATOM   1702  C   PRO   251     173.237 192.307 102.371  1.00                 C  
ATOM   1703  O   PRO   251     173.310 193.425 102.891  1.00                 O  
ATOM   1704  CB  PRO   251     172.317 192.313 100.091  1.00                 C  
ATOM   1705  CD  PRO   251     170.241 193.329 100.713  1.00                 C  
ATOM   1706  CG  PRO   251     170.956 192.648  99.580  1.00                 C  
ATOM   1707  N   THR   252     174.150 191.344 102.526  1.00                 N  
ATOM   1708  CA  THR   252     175.356 191.446 103.241  1.00                 C  
ATOM   1709  C   THR   252     176.254 192.486 102.680  1.00                 C  
ATOM   1710  O   THR   252     176.925 193.224 103.378  1.00                 O  
ATOM   1711  CB  THR   252     176.110 190.103 103.271  1.00                 C  
ATOM   1712  OG1 THR   252     176.389 189.679 101.931  1.00                 O  
ATOM   1713  CG2 THR   252     175.269 189.035 103.953  1.00                 C  
ATOM   1714  N   ILE   253     176.399 192.575 101.338  1.00                 N  
ATOM   1715  CA  ILE   253     177.252 193.453 100.551  1.00                 C  
ATOM   1716  C   ILE   253     176.884 194.830 100.785  1.00                 C  
ATOM   1717  O   ILE   253     177.661 195.733 100.985  1.00                 O  
ATOM   1718  CB  ILE   253     177.173 193.119  99.050  1.00                 C  
ATOM   1719  CD1 ILE   253     179.674 193.447  98.677  1.00                 C  
ATOM   1720  CG1 ILE   253     178.272 193.856  98.281  1.00                 C  
ATOM   1721  CG2 ILE   253     175.789 193.437  98.505  1.00                 C  
ATOM   1722  N   GLU   254     175.572 195.117 100.821  1.00                 N  
ATOM   1723  CA  GLU   254     175.003 196.381 101.213  1.00                 C  
ATOM   1724  C   GLU   254     175.375 196.803 102.617  1.00                 C  
ATOM   1725  O   GLU   254     175.586 197.953 102.861  1.00                 O  
ATOM   1726  CB  GLU   254     173.478 196.340 101.100  1.00                 C  
ATOM   1727  CD  GLU   254     171.293 197.599 101.244  1.00                 C  
ATOM   1728  CG  GLU   254     172.795 197.654 101.441  1.00                 C  
ATOM   1729  OE1 GLU   254     170.783 196.525 100.859  1.00                 O  
ATOM   1730  OE2 GLU   254     170.624 198.628 101.474  1.00                 O  
ATOM   1731  N   ARG   255     175.383 195.783 103.519  1.00                 N  
ATOM   1732  CA  ARG   255     175.686 195.969 104.963  1.00                 C  
ATOM   1733  C   ARG   255     177.166 196.287 105.246  1.00                 C  
ATOM   1734  O   ARG   255     177.390 197.100 106.143  1.00                 O  
ATOM   1735  CB  ARG   255     175.290 194.723 105.758  1.00                 C  
ATOM   1736  CD  ARG   255     175.013 193.611 107.991  1.00                 C  
ATOM   1737  NE  ARG   255     173.579 193.379 107.835  1.00                 N  
ATOM   1738  CG  ARG   255     175.470 194.863 107.261  1.00                 C  
ATOM   1739  CZ  ARG   255     172.997 192.190 107.955  1.00                 C  
ATOM   1740  NH1 ARG   255     171.686 192.074 107.797  1.00                 N  
ATOM   1741  NH2 ARG   255     173.728 191.119 108.234  1.00                 N  
ATOM   1742  N   ILE   256     178.141 195.665 104.435  1.00                 N  
ATOM   1743  CA  ILE   256     179.523 195.964 104.598  1.00                 C  
ATOM   1744  C   ILE   256     179.900 197.247 104.029  1.00                 C  
ATOM   1745  O   ILE   256     180.875 197.814 104.489  1.00                 O  
ATOM   1746  CB  ILE   256     180.414 194.869 103.982  1.00                 C  
ATOM   1747  CD1 ILE   256     181.213 193.918 101.756  1.00                 C  
ATOM   1748  CG1 ILE   256     180.226 194.820 102.464  1.00                 C  
ATOM   1749  CG2 ILE   256     180.130 193.524 104.632  1.00                 C  
ATOM   1750  N   ILE   257     179.105 197.737 102.999  1.00                 N  
ATOM   1751  CA  ILE   257     179.259 199.036 102.408  1.00                 C  
ATOM   1752  C   ILE   257     178.821 200.074 103.394  1.00                 C  
ATOM   1753  O   ILE   257     179.389 201.122 103.395  1.00                 O  
ATOM   1754  CB  ILE   257     178.468 199.155 101.092  1.00                 C  
ATOM   1755  CD1 ILE   257     178.209 198.092  98.790  1.00                 C  
ATOM   1756  CG1 ILE   257     179.074 198.245 100.021  1.00                 C  
ATOM   1757  CG2 ILE   257     178.407 200.605 100.636  1.00                 C  
ATOM   1758  N   THR   258     177.826 199.869 104.247  1.00                 N  
ATOM   1759  CA  THR   258     177.196 200.866 105.181  1.00                 C  
ATOM   1760  C   THR   258     178.257 201.688 106.024  1.00                 C  
ATOM   1761  O   THR   258     178.119 202.918 105.955  1.00                 O  
ATOM   1762  CB  THR   258     176.225 200.184 106.163  1.00                 C  
ATOM   1763  OG1 THR   258     175.162 199.559 105.431  1.00                 O  
ATOM   1764  CG2 THR   258     175.624 201.207 107.114  1.00                 C  
ATOM   1765  N   PRO   259     179.271 201.149 106.664  1.00                 N  
ATOM   1766  CA  PRO   259     180.240 201.881 107.411  1.00                 C  
ATOM   1767  C   PRO   259     181.163 202.631 106.506  1.00                 C  
ATOM   1768  O   PRO   259     181.635 203.653 106.955  1.00                 O  
ATOM   1769  CB  PRO   259     180.984 200.806 108.206  1.00                 C  
ATOM   1770  CD  PRO   259     179.386 199.675 106.829  1.00                 C  
ATOM   1771  CG  PRO   259     180.754 199.548 107.438  1.00                 C  
ATOM   1772  N   ARG   260     181.451 202.090 105.308  1.00                 N  
ATOM   1773  CA  ARG   260     182.333 202.651 104.308  1.00                 C  
ATOM   1774  C   ARG   260     181.880 204.004 103.796  1.00                 C  
ATOM   1775  O   ARG   260     182.718 204.883 103.699  1.00                 O  
ATOM   1776  CB  ARG   260     182.474 201.696 103.121  1.00                 C  
ATOM   1777  CD  ARG   260     183.316 199.507 102.227  1.00                 C  
ATOM   1778  NE  ARG   260     184.090 198.298 102.501  1.00                 N  
ATOM   1779  CG  ARG   260     183.274 200.440 103.426  1.00                 C  
ATOM   1780  CZ  ARG   260     184.143 197.246 101.691  1.00                 C  
ATOM   1781  NH1 ARG   260     184.874 196.190 102.023  1.00                 N  
ATOM   1782  NH2 ARG   260     183.465 197.252 100.551  1.00                 N  
ATOM   1783  N   ILE   261     180.590 204.223 103.566  1.00                 N  
ATOM   1784  CA  ILE   261     179.853 205.381 103.155  1.00                 C  
ATOM   1785  C   ILE   261     179.931 206.393 104.320  1.00                 C  
ATOM   1786  O   ILE   261     180.091 207.598 104.083  1.00                 O  
ATOM   1787  CB  ILE   261     178.400 205.025 102.788  1.00                 C  
ATOM   1788  CD1 ILE   261     177.013 203.541 101.248  1.00                 C  
ATOM   1789  CG1 ILE   261     178.366 204.156 101.529  1.00                 C  
ATOM   1790  CG2 ILE   261     177.566 206.287 102.628  1.00                 C  
ATOM   1791  N   ALA   262     179.807 205.879 105.567  1.00                 N  
ATOM   1792  CA  ALA   262     179.825 206.693 106.760  1.00                 C  
ATOM   1793  C   ALA   262     181.184 207.256 107.153  1.00                 C  
ATOM   1794  O   ALA   262     181.329 208.352 107.633  1.00                 O  
ATOM   1795  CB  ALA   262     179.291 205.906 107.947  1.00                 C  
ATOM   1796  N   LEU   263     182.180 206.448 106.919  1.00                 N  
ATOM   1797  CA  LEU   263     183.506 206.901 107.136  1.00                 C  
ATOM   1798  C   LEU   263     183.881 208.011 106.086  1.00                 C  
ATOM   1799  O   LEU   263     184.583 208.973 106.358  1.00                 O  
ATOM   1800  CB  LEU   263     184.491 205.733 107.057  1.00                 C  
ATOM   1801  CG  LEU   263     184.405 204.697 108.180  1.00                 C  
ATOM   1802  CD1 LEU   263     185.311 203.511 107.887  1.00                 C  
ATOM   1803  CD2 LEU   263     184.768 205.322 109.518  1.00                 C  
ATOM   1804  N   THR   264     183.417 207.914 104.818  1.00                 N  
ATOM   1805  CA  THR   264     183.618 208.900 103.865  1.00                 C  
ATOM   1806  C   THR   264     182.933 210.196 104.166  1.00                 C  
ATOM   1807  O   THR   264     183.445 211.273 103.913  1.00                 O  
ATOM   1808  CB  THR   264     183.153 208.440 102.471  1.00                 C  
ATOM   1809  OG1 THR   264     183.907 207.291 102.067  1.00                 O  
ATOM   1810  CG2 THR   264     183.365 209.545 101.447  1.00                 C  
ATOM   1811  N   THR   265     181.680 210.308 104.628  1.00                 N  
ATOM   1812  CA  THR   265     180.981 211.550 104.916  1.00                 C  
ATOM   1813  C   THR   265     181.736 212.340 105.937  1.00                 C  
ATOM   1814  O   THR   265     181.841 213.520 105.779  1.00                 O  
ATOM   1815  CB  THR   265     179.546 211.289 105.410  1.00                 C  
ATOM   1816  OG1 THR   265     178.800 210.617 104.387  1.00                 O  
ATOM   1817  CG2 THR   265     178.849 212.600 105.740  1.00                 C  
ATOM   1818  N   ALA   266     182.212 211.653 107.002  1.00                 N  
ATOM   1819  CA  ALA   266     182.930 212.189 108.153  1.00                 C  
ATOM   1820  C   ALA   266     184.175 212.765 107.775  1.00                 C  
ATOM   1821  O   ALA   266     184.505 213.834 108.318  1.00                 O  
ATOM   1822  CB  ALA   266     183.159 211.099 109.189  1.00                 C  
ATOM   1823  N   GLU   267     184.901 212.168 106.831  1.00                 N  
ATOM   1824  CA  GLU   267     186.149 212.589 106.260  1.00                 C  
ATOM   1825  C   GLU   267     186.022 213.844 105.412  1.00                 C  
ATOM   1826  O   GLU   267     186.923 214.676 105.437  1.00                 O  
ATOM   1827  CB  GLU   267     186.753 211.471 105.408  1.00                 C  
ATOM   1828  CD  GLU   267     188.727 210.637 104.071  1.00                 C  
ATOM   1829  CG  GLU   267     188.117 211.802 104.825  1.00                 C  
ATOM   1830  OE1 GLU   267     188.078 209.572 103.997  1.00                 O  
ATOM   1831  OE2 GLU   267     189.854 210.789 103.555  1.00                 O  
ATOM   1832  N   TYR   268     184.941 214.048 104.656  1.00                 N  
ATOM   1833  CA  TYR   268     184.730 215.171 103.760  1.00                 C  
ATOM   1834  C   TYR   268     184.589 216.392 104.578  1.00                 C  
ATOM   1835  O   TYR   268     185.192 217.459 104.311  1.00                 O  
ATOM   1836  CB  TYR   268     183.499 214.933 102.884  1.00                 C  
ATOM   1837  CG  TYR   268     183.202 216.064 101.925  1.00                 C  
ATOM   1838  OH  TYR   268     182.397 219.168  99.278  1.00                 O  
ATOM   1839  CZ  TYR   268     182.662 218.141 100.155  1.00                 C  
ATOM   1840  CD1 TYR   268     183.930 216.211 100.751  1.00                 C  
ATOM   1841  CE1 TYR   268     183.665 217.242  99.869  1.00                 C  
ATOM   1842  CD2 TYR   268     182.194 216.980 102.196  1.00                 C  
ATOM   1843  CE2 TYR   268     181.915 218.017 101.326  1.00                 C  
ATOM   1844  N   LEU   269     183.789 216.301 105.658  1.00                 N  
ATOM   1845  CA  LEU   269     183.560 217.327 106.684  1.00                 C  
ATOM   1846  C   LEU   269     184.779 217.620 107.484  1.00                 C  
ATOM   1847  O   LEU   269     185.027 218.762 107.789  1.00                 O  
ATOM   1848  CB  LEU   269     182.430 216.902 107.624  1.00                 C  
ATOM   1849  CG  LEU   269     182.055 217.895 108.725  1.00                 C  
ATOM   1850  CD1 LEU   269     181.613 219.221 108.125  1.00                 C  
ATOM   1851  CD2 LEU   269     180.959 217.325 109.613  1.00                 C  
ATOM   1852  N   ALA   270     185.597 216.623 107.884  1.00                 N  
ATOM   1853  CA  ALA   270     186.859 216.877 108.572  1.00                 C  
ATOM   1854  C   ALA   270     187.854 217.672 107.718  1.00                 C  
ATOM   1855  O   ALA   270     188.418 218.576 108.319  1.00                 O  
ATOM   1856  CB  ALA   270     187.503 215.567 109.000  1.00                 C  
ATOM   1857  N   TYR   271     188.061 217.232 106.406  1.00                 N  
ATOM   1858  CA  TYR   271     189.096 217.744 105.559  1.00                 C  
ATOM   1859  C   TYR   271     188.760 219.114 105.017  1.00                 C  
ATOM   1860  O   TYR   271     189.523 220.018 105.057  1.00                 O  
ATOM   1861  CB  TYR   271     189.361 216.784 104.397  1.00                 C  
ATOM   1862  CG  TYR   271     190.438 217.257 103.446  1.00                 C  
ATOM   1863  OH  TYR   271     193.410 218.550 100.842  1.00                 O  
ATOM   1864  CZ  TYR   271     192.426 218.123 101.703  1.00                 C  
ATOM   1865  CD1 TYR   271     191.782 217.123 103.771  1.00                 C  
ATOM   1866  CE1 TYR   271     192.773 217.552 102.908  1.00                 C  
ATOM   1867  CD2 TYR   271     190.107 217.834 102.228  1.00                 C  
ATOM   1868  CE2 TYR   271     191.084 218.269 101.352  1.00                 C  
ATOM   1869  N   GLU   272     187.608 219.181 104.332  1.00                 N  
ATOM   1870  CA  GLU   272     187.370 220.257 103.509  1.00                 C  
ATOM   1871  C   GLU   272     186.927 221.485 104.323  1.00                 C  
ATOM   1872  O   GLU   272     187.185 222.613 103.875  1.00                 O  
ATOM   1873  CB  GLU   272     186.310 219.907 102.463  1.00                 C  
ATOM   1874  CD  GLU   272     187.226 221.340 100.595  1.00                 C  
ATOM   1875  CG  GLU   272     186.028 221.022 101.468  1.00                 C  
ATOM   1876  OE1 GLU   272     188.114 220.472 100.466  1.00                 O  
ATOM   1877  OE2 GLU   272     187.276 222.458 100.040  1.00                 O  
ATOM   1878  N   CYS   273     186.222 221.257 105.419  1.00                 N  
ATOM   1879  CA  CYS   273     185.528 222.266 106.228  1.00                 C  
ATOM   1880  C   CYS   273     186.016 222.253 107.604  1.00                 C  
ATOM   1881  O   CYS   273     185.557 223.068 108.400  1.00                 O  
ATOM   1882  CB  CYS   273     184.017 222.028 106.200  1.00                 C  
ATOM   1883  SG  CYS   273     183.265 222.195 104.564  1.00                 S  
ATOM   1884  N   GLY   274     187.063 221.496 107.965  1.00                 N  
ATOM   1885  CA  GLY   274     187.855 221.599 109.197  1.00                 C  
ATOM   1886  C   GLY   274     186.982 221.390 110.462  1.00                 C  
ATOM   1887  O   GLY   274     187.076 222.164 111.444  1.00                 O  
ATOM   1888  N   LYS   275     186.133 220.364 110.393  1.00                 N  
ATOM   1889  CA  LYS   275     185.169 220.049 111.457  1.00                 C  
ATOM   1890  C   LYS   275     185.596 218.810 112.204  1.00                 C  
ATOM   1891  O   LYS   275     186.187 217.909 111.567  1.00                 O  
ATOM   1892  CB  LYS   275     183.767 219.865 110.873  1.00                 C  
ATOM   1893  CD  LYS   275     183.089 222.277 111.006  1.00                 C  
ATOM   1894  CE  LYS   275     182.475 223.449 110.257  1.00                 C  
ATOM   1895  CG  LYS   275     183.254 221.068 110.099  1.00                 C  
ATOM   1896  NZ  LYS   275     182.371 224.663 111.113  1.00                 N  
ATOM   1897  N   HIS   276     185.304 218.677 113.525  1.00                 N  
ATOM   1898  CA  HIS   276     185.340 217.390 114.287  1.00                 C  
ATOM   1899  C   HIS   276     184.020 216.722 114.085  1.00                 C  
ATOM   1900  O   HIS   276     182.936 217.261 114.394  1.00                 O  
ATOM   1901  CB  HIS   276     185.636 217.651 115.765  1.00                 C  
ATOM   1902  CG  HIS   276     186.995 218.225 116.018  1.00                 C  
ATOM   1903  ND1 HIS   276     188.146 217.469 115.953  1.00                 N  
ATOM   1904  CE1 HIS   276     189.202 218.257 116.225  1.00                 C  
ATOM   1905  CD2 HIS   276     187.520 219.539 116.360  1.00                 C  
ATOM   1906  NE2 HIS   276     188.834 219.499 116.470  1.00                 N  
ATOM   1907  N   VAL   277     184.127 215.457 113.628  1.00                 N  
ATOM   1908  CA  VAL   277     183.017 214.652 113.395  1.00                 C  
ATOM   1909  C   VAL   277     183.182 213.388 114.210  1.00                 C  
ATOM   1910  O   VAL   277     184.252 212.808 114.267  1.00                 O  
ATOM   1911  CB  VAL   277     182.850 214.341 111.896  1.00                 C  
ATOM   1912  CG1 VAL   277     181.661 213.419 111.673  1.00                 C  
ATOM   1913  CG2 VAL   277     182.688 215.627 111.100  1.00                 C  
ATOM   1914  N   LEU   278     182.165 212.949 114.980  1.00                 N  
ATOM   1915  CA  LEU   278     182.235 211.700 115.803  1.00                 C  
ATOM   1916  C   LEU   278     181.347 210.733 115.071  1.00                 C  
ATOM   1917  O   LEU   278     180.156 211.010 114.961  1.00                 O  
ATOM   1918  CB  LEU   278     181.791 211.980 117.240  1.00                 C  
ATOM   1919  CG  LEU   278     181.760 210.778 118.186  1.00                 C  
ATOM   1920  CD1 LEU   278     183.160 210.220 118.394  1.00                 C  
ATOM   1921  CD2 LEU   278     181.140 211.160 119.521  1.00                 C  
ATOM   1922  N   VAL   279     181.950 209.563 114.686  1.00                 N  
ATOM   1923  CA  VAL   279     181.202 208.453 114.021  1.00                 C  
ATOM   1924  C   VAL   279     181.108 207.243 114.866  1.00                 C  
ATOM   1925  O   VAL   279     182.031 206.850 115.535  1.00                 O  
ATOM   1926  CB  VAL   279     181.840 208.071 112.672  1.00                 C  
ATOM   1927  CG1 VAL   279     181.096 206.904 112.043  1.00                 C  
ATOM   1928  CG2 VAL   279     181.855 209.267 111.733  1.00                 C  
ATOM   1929  N   ILE   280     179.839 206.744 114.961  1.00                 N  
ATOM   1930  CA  ILE   280     179.306 205.748 115.889  1.00                 C  
ATOM   1931  C   ILE   280     178.925 204.647 114.976  1.00                 C  
ATOM   1932  O   ILE   280     178.123 204.775 114.048  1.00                 O  
ATOM   1933  CB  ILE   280     178.147 206.320 116.726  1.00                 C  
ATOM   1934  CD1 ILE   280     179.702 207.336 118.472  1.00                 C  
ATOM   1935  CG1 ILE   280     178.596 207.580 117.469  1.00                 C  
ATOM   1936  CG2 ILE   280     177.605 205.264 117.677  1.00                 C  
ATOM   1937  N   LEU   281     179.507 203.431 115.123  1.00                 N  
ATOM   1938  CA  LEU   281     179.408 202.364 114.230  1.00                 C  
ATOM   1939  C   LEU   281     178.842 201.273 115.073  1.00                 C  
ATOM   1940  O   LEU   281     179.526 200.683 115.928  1.00                 O  
ATOM   1941  CB  LEU   281     180.775 202.045 113.622  1.00                 C  
ATOM   1942  CG  LEU   281     181.450 203.175 112.842  1.00                 C  
ATOM   1943  CD1 LEU   281     182.848 202.765 112.403  1.00                 C  
ATOM   1944  CD2 LEU   281     180.612 203.572 111.636  1.00                 C  
ATOM   1945  N   THR   282     177.531 200.926 114.903  1.00                 N  
ATOM   1946  CA  THR   282     176.938 199.867 115.691  1.00                 C  
ATOM   1947  C   THR   282     176.351 199.093 114.547  1.00                 C  
ATOM   1948  O   THR   282     175.829 199.684 113.603  1.00                 O  
ATOM   1949  CB  THR   282     175.946 200.424 116.729  1.00                 C  
ATOM   1950  OG1 THR   282     176.628 201.325 117.610  1.00                 O  
ATOM   1951  CG2 THR   282     175.350 199.294 117.555  1.00                 C  
ATOM   1952  N   ASP   283     176.415 197.741 114.502  1.00                 N  
ATOM   1953  CA  ASP   283     176.929 196.832 115.430  1.00                 C  
ATOM   1954  C   ASP   283     178.013 196.111 114.566  1.00                 C  
ATOM   1955  O   ASP   283     177.829 195.779 113.379  1.00                 O  
ATOM   1956  CB  ASP   283     175.816 195.932 115.971  1.00                 C  
ATOM   1957  CG  ASP   283     176.296 195.014 117.078  1.00                 C  
ATOM   1958  OD1 ASP   283     176.525 195.508 118.202  1.00                 O  
ATOM   1959  OD2 ASP   283     176.444 193.800 116.821  1.00                 O  
ATOM   1960  N   MET   284     179.249 196.064 115.180  1.00                 N  
ATOM   1961  CA  MET   284     180.476 195.503 114.553  1.00                 C  
ATOM   1962  C   MET   284     180.379 194.002 114.377  1.00                 C  
ATOM   1963  O   MET   284     180.971 193.498 113.449  1.00                 O  
ATOM   1964  CB  MET   284     181.710 195.847 115.389  1.00                 C  
ATOM   1965  SD  MET   284     182.295 197.998 113.743  1.00                 S  
ATOM   1966  CE  MET   284     183.749 197.095 113.215  1.00                 C  
ATOM   1967  CG  MET   284     182.060 197.326 115.400  1.00                 C  
ATOM   1968  N   SER   285     179.583 193.345 115.269  1.00                 N  
ATOM   1969  CA  SER   285     179.350 191.908 115.101  1.00                 C  
ATOM   1970  C   SER   285     178.583 191.524 113.782  1.00                 C  
ATOM   1971  O   SER   285     178.901 190.505 113.244  1.00                 O  
ATOM   1972  CB  SER   285     178.568 191.349 116.291  1.00                 C  
ATOM   1973  OG  SER   285     179.333 191.417 117.482  1.00                 O  
ATOM   1974  N   SER   286     177.563 192.404 113.381  1.00                 N  
ATOM   1975  CA  SER   286     176.729 192.308 112.231  1.00                 C  
ATOM   1976  C   SER   286     177.596 192.411 111.030  1.00                 C  
ATOM   1977  O   SER   286     177.367 191.722 110.049  1.00                 O  
ATOM   1978  CB  SER   286     175.657 193.400 112.254  1.00                 C  
ATOM   1979  OG  SER   286     174.753 193.205 113.328  1.00                 O  
ATOM   1980  N   TYR   287     178.522 193.332 111.017  1.00                 N  
ATOM   1981  CA  TYR   287     179.455 193.568 109.976  1.00                 C  
ATOM   1982  C   TYR   287     180.478 192.345 109.785  1.00                 C  
ATOM   1983  O   TYR   287     180.704 191.920 108.633  1.00                 O  
ATOM   1984  CB  TYR   287     180.242 194.853 110.243  1.00                 C  
ATOM   1985  CG  TYR   287     181.232 195.202 109.155  1.00                 C  
ATOM   1986  OH  TYR   287     183.943 196.167 106.153  1.00                 O  
ATOM   1987  CZ  TYR   287     183.047 195.847 107.147  1.00                 C  
ATOM   1988  CD1 TYR   287     180.806 195.770 107.961  1.00                 C  
ATOM   1989  CE1 TYR   287     181.704 196.092 106.961  1.00                 C  
ATOM   1990  CD2 TYR   287     182.590 194.961 109.325  1.00                 C  
ATOM   1991  CE2 TYR   287     183.502 195.277 108.336  1.00                 C  
ATOM   1992  N   ALA   288     180.967 191.788 110.973  1.00                 N  
ATOM   1993  CA  ALA   288     181.879 190.617 111.003  1.00                 C  
ATOM   1994  C   ALA   288     181.219 189.366 110.558  1.00                 C  
ATOM   1995  O   ALA   288     181.815 188.530 109.989  1.00                 O  
ATOM   1996  CB  ALA   288     182.440 190.418 112.403  1.00                 C  
ATOM   1997  N   ASP   289     179.926 189.211 110.837  1.00                 N  
ATOM   1998  CA  ASP   289     179.081 188.089 110.478  1.00                 C  
ATOM   1999  C   ASP   289     178.841 188.031 109.001  1.00                 C  
ATOM   2000  O   ASP   289     178.850 186.962 108.412  1.00                 O  
ATOM   2001  CB  ASP   289     177.744 188.166 111.218  1.00                 C  
ATOM   2002  CG  ASP   289     177.881 187.872 112.699  1.00                 C  
ATOM   2003  OD1 ASP   289     178.939 187.347 113.106  1.00                 O  
ATOM   2004  OD2 ASP   289     176.930 188.167 113.454  1.00                 O  
ATOM   2005  N   ALA   290     178.567 189.222 108.396  1.00                 N  
ATOM   2006  CA  ALA   290     178.326 189.516 107.014  1.00                 C  
ATOM   2007  C   ALA   290     179.459 189.119 106.173  1.00                 C  
ATOM   2008  O   ALA   290     179.271 188.500 105.138  1.00                 O  
ATOM   2009  CB  ALA   290     178.039 190.998 106.829  1.00                 C  
ATOM   2010  N   LEU   291     180.731 189.456 106.669  1.00                 N  
ATOM   2011  CA  LEU   291     182.051 189.033 106.143  1.00                 C  
ATOM   2012  C   LEU   291     182.148 187.523 106.198  1.00                 C  
ATOM   2013  O   LEU   291     182.549 186.928 105.172  1.00                 O  
ATOM   2014  CB  LEU   291     183.181 189.687 106.941  1.00                 C  
ATOM   2015  CG  LEU   291     183.347 191.198 106.767  1.00                 C  
ATOM   2016  CD1 LEU   291     184.376 191.742 107.745  1.00                 C  
ATOM   2017  CD2 LEU   291     183.747 191.533 105.338  1.00                 C  
ATOM   2018  N   ARG   292     181.710 186.808 107.232  1.00                 N  
ATOM   2019  CA  ARG   292     181.725 185.316 107.261  1.00                 C  
ATOM   2020  C   ARG   292     180.817 184.763 106.180  1.00                 C  
ATOM   2021  O   ARG   292     181.223 183.827 105.475  1.00                 O  
ATOM   2022  CB  ARG   292     181.298 184.803 108.637  1.00                 C  
ATOM   2023  CD  ARG   292     181.009 182.855 110.194  1.00                 C  
ATOM   2024  NE  ARG   292     180.976 181.400 110.327  1.00                 N  
ATOM   2025  CG  ARG   292     181.330 183.289 108.773  1.00                 C  
ATOM   2026  CZ  ARG   292     180.719 180.760 111.463  1.00                 C  
ATOM   2027  NH1 ARG   292     180.710 179.434 111.489  1.00                 N  
ATOM   2028  NH2 ARG   292     180.470 181.447 112.570  1.00                 N  
ATOM   2029  N   GLU   293     179.636 185.402 105.927  1.00                 N  
ATOM   2030  CA  GLU   293     178.789 185.001 104.794  1.00                 C  
ATOM   2031  C   GLU   293     179.473 185.197 103.492  1.00                 C  
ATOM   2032  O   GLU   293     179.265 184.373 102.583  1.00                 O  
ATOM   2033  CB  GLU   293     177.474 185.782 104.805  1.00                 C  
ATOM   2034  CD  GLU   293     176.006 183.978 103.821  1.00                 C  
ATOM   2035  CG  GLU   293     176.515 185.400 103.690  1.00                 C  
ATOM   2036  OE1 GLU   293     176.089 183.417 104.934  1.00                 O  
ATOM   2037  OE2 GLU   293     175.524 183.424 102.811  1.00                 O  
ATOM   2038  N   VAL   294     180.203 186.306 103.257  1.00                 N  
ATOM   2039  CA  VAL   294     180.925 186.534 101.962  1.00                 C  
ATOM   2040  C   VAL   294     182.275 185.837 101.866  1.00                 C  
ATOM   2041  O   VAL   294     182.825 185.865 100.794  1.00                 O  
ATOM   2042  CB  VAL   294     181.145 188.035 101.695  1.00                 C  
ATOM   2043  CG1 VAL   294     179.813 188.766 101.637  1.00                 C  
ATOM   2044  CG2 VAL   294     182.043 188.640 102.764  1.00                 C  
ATOM   2045  N   SER   295     182.768 185.162 102.942  1.00                 N  
ATOM   2046  CA  SER   295     184.015 184.399 102.956  1.00                 C  
ATOM   2047  C   SER   295     184.002 183.173 102.101  1.00                 C  
ATOM   2048  O   SER   295     185.051 182.799 101.479  1.00                 O  
ATOM   2049  CB  SER   295     184.372 183.982 104.384  1.00                 C  
ATOM   2050  OG  SER   295     184.673 185.112 105.185  1.00                 O  
ATOM   2051  N   ALA   296     182.835 182.468 102.130  1.00                 N  
ATOM   2052  CA  ALA   296     182.642 181.234 101.484  1.00                 C  
ATOM   2053  C   ALA   296     181.836 181.324 100.266  1.00                 C  
ATOM   2054  O   ALA   296     181.719 180.294  99.522  1.00                 O  
ATOM   2055  CB  ALA   296     181.987 180.238 102.428  1.00                 C  
ATOM   2056  N   ALA   297     181.384 182.565 100.016  1.00                 N  
ATOM   2057  CA  ALA   297     180.800 183.082  98.834  1.00                 C  
ATOM   2058  C   ALA   297     181.934 183.143  97.858  1.00                 C  
ATOM   2059  O   ALA   297     181.855 182.815  96.676  1.00                 O  
ATOM   2060  CB  ALA   297     180.155 184.432  99.108  1.00                 C  
ATOM   2061  N   ARG   298     183.089 183.680  98.382  1.00                 N  
ATOM   2062  CA  ARG   298     184.309 183.715  97.701  1.00                 C  
ATOM   2063  C   ARG   298     184.959 182.348  97.687  1.00                 C  
ATOM   2064  O   ARG   298     184.780 181.609  98.649  1.00                 O  
ATOM   2065  CB  ARG   298     185.249 184.740  98.338  1.00                 C  
ATOM   2066  CD  ARG   298     185.713 187.135  98.932  1.00                 C  
ATOM   2067  NE  ARG   298     185.698 186.921 100.377  1.00                 N  
ATOM   2068  CG  ARG   298     184.779 186.180  98.205  1.00                 C  
ATOM   2069  CZ  ARG   298     186.526 187.516 101.229  1.00                 C  
ATOM   2070  NH1 ARG   298     186.439 187.260 102.527  1.00                 N  
ATOM   2071  NH2 ARG   298     187.439 188.367 100.780  1.00                 N  
ATOM   2072  N   GLU   299     185.808 182.122  96.663  1.00                 N  
ATOM   2073  CA  GLU   299     186.703 181.025  96.563  1.00                 C  
ATOM   2074  C   GLU   299     188.008 181.165  97.335  1.00                 C  
ATOM   2075  O   GLU   299     189.113 181.108  96.843  1.00                 O  
ATOM   2076  CB  GLU   299     187.059 180.756  95.100  1.00                 C  
ATOM   2077  CD  GLU   299     186.270 180.069  92.801  1.00                 C  
ATOM   2078  CG  GLU   299     185.876 180.343  94.239  1.00                 C  
ATOM   2079  OE1 GLU   299     187.432 180.349  92.439  1.00                 O  
ATOM   2080  OE2 GLU   299     185.416 179.574  92.035  1.00                 O  
ATOM   2081  N   GLU   300     187.890 181.286  98.645  1.00                 N  
ATOM   2082  CA  GLU   300     188.976 181.358  99.602  1.00                 C  
ATOM   2083  C   GLU   300     188.607 180.543 100.792  1.00                 C  
ATOM   2084  O   GLU   300     187.537 179.950 100.856  1.00                 O  
ATOM   2085  CB  GLU   300     189.259 182.813  99.983  1.00                 C  
ATOM   2086  CD  GLU   300     191.132 183.317  98.365  1.00                 C  
ATOM   2087  CG  GLU   300     189.733 183.676  98.825  1.00                 C  
ATOM   2088  OE1 GLU   300     191.876 182.699  99.154  1.00                 O  
ATOM   2089  OE2 GLU   300     191.484 183.655  97.215  1.00                 O  
ATOM   2090  N   VAL   301     189.558 180.358 101.769  1.00                 N  
ATOM   2091  CA  VAL   301     189.439 179.382 102.899  1.00                 C  
ATOM   2092  C   VAL   301     189.603 180.244 104.143  1.00                 C  
ATOM   2093  O   VAL   301     190.495 181.115 104.175  1.00                 O  
ATOM   2094  CB  VAL   301     190.483 178.256 102.784  1.00                 C  
ATOM   2095  CG1 VAL   301     190.376 177.308 103.969  1.00                 C  
ATOM   2096  CG2 VAL   301     190.310 177.501 101.476  1.00                 C  
ATOM   2097  N   PRO   302     188.712 180.092 105.174  1.00                 N  
ATOM   2098  CA  PRO   302     188.646 180.927 106.348  1.00                 C  
ATOM   2099  C   PRO   302     189.655 180.496 107.363  1.00                 C  
ATOM   2100  O   PRO   302     190.510 179.686 107.017  1.00                 O  
ATOM   2101  CB  PRO   302     187.216 180.737 106.857  1.00                 C  
ATOM   2102  CD  PRO   302     187.517 179.092 105.146  1.00                 C  
ATOM   2103  CG  PRO   302     186.867 179.337 106.478  1.00                 C  
ATOM   2104  N   GLY   303     189.667 181.095 108.579  1.00                 N  
ATOM   2105  CA  GLY   303     190.535 180.885 109.666  1.00                 C  
ATOM   2106  C   GLY   303     189.715 180.287 110.796  1.00                 C  
ATOM   2107  O   GLY   303     188.669 179.763 110.455  1.00                 O  
ATOM   2108  N   ARG   304     190.192 180.439 112.027  1.00                 N  
ATOM   2109  CA  ARG   304     189.641 179.851 113.238  1.00                 C  
ATOM   2110  C   ARG   304     188.137 180.001 113.299  1.00                 C  
ATOM   2111  O   ARG   304     187.626 181.125 113.146  1.00                 O  
ATOM   2112  CB  ARG   304     190.275 180.485 114.478  1.00                 C  
ATOM   2113  CD  ARG   304     192.298 180.779 115.933  1.00                 C  
ATOM   2114  NE  ARG   304     193.704 180.439 116.145  1.00                 N  
ATOM   2115  CG  ARG   304     191.733 180.112 114.690  1.00                 C  
ATOM   2116  CZ  ARG   304     194.421 180.845 117.187  1.00                 C  
ATOM   2117  NH1 ARG   304     195.693 180.486 117.297  1.00                 N  
ATOM   2118  NH2 ARG   304     193.865 181.607 118.119  1.00                 N  
ATOM   2119  N   ARG   305     187.475 178.947 113.725  1.00                 N  
ATOM   2120  CA  ARG   305     186.080 178.889 114.086  1.00                 C  
ATOM   2121  C   ARG   305     185.155 179.272 112.991  1.00                 C  
ATOM   2122  O   ARG   305     184.055 179.709 113.283  1.00                 O  
ATOM   2123  CB  ARG   305     185.801 179.788 115.292  1.00                 C  
ATOM   2124  CD  ARG   305     186.096 180.212 117.748  1.00                 C  
ATOM   2125  NE  ARG   305     186.763 179.802 118.982  1.00                 N  
ATOM   2126  CG  ARG   305     186.526 179.367 116.561  1.00                 C  
ATOM   2127  CZ  ARG   305     186.319 178.842 119.787  1.00                 C  
ATOM   2128  NH1 ARG   305     186.992 178.537 120.889  1.00                 N  
ATOM   2129  NH2 ARG   305     185.204 178.190 119.490  1.00                 N  
ATOM   2130  N   GLY   306     185.679 179.215 111.709  1.00                 N  
ATOM   2131  CA  GLY   306     185.014 179.534 110.495  1.00                 C  
ATOM   2132  C   GLY   306     185.063 180.953 110.088  1.00                 C  
ATOM   2133  O   GLY   306     184.619 181.237 109.012  1.00                 O  
ATOM   2134  N   TYR   307     185.629 181.889 110.886  1.00                 N  
ATOM   2135  CA  TYR   307     185.671 183.328 110.605  1.00                 C  
ATOM   2136  C   TYR   307     186.869 183.525 109.798  1.00                 C  
ATOM   2137  O   TYR   307     187.863 182.937 110.155  1.00                 O  
ATOM   2138  CB  TYR   307     185.684 184.128 111.909  1.00                 C  
ATOM   2139  CG  TYR   307     184.395 184.042 112.694  1.00                 C  
ATOM   2140  OH  TYR   307     180.856 183.789 114.861  1.00                 O  
ATOM   2141  CZ  TYR   307     182.026 183.874 114.144  1.00                 C  
ATOM   2142  CD1 TYR   307     184.174 182.999 113.585  1.00                 C  
ATOM   2143  CE1 TYR   307     182.999 182.912 114.307  1.00                 C  
ATOM   2144  CD2 TYR   307     183.404 185.002 112.542  1.00                 C  
ATOM   2145  CE2 TYR   307     182.222 184.931 113.256  1.00                 C  
ATOM   2146  N   PRO   308     186.877 184.266 108.669  1.00                 N  
ATOM   2147  CA  PRO   308     188.028 184.512 107.734  1.00                 C  
ATOM   2148  C   PRO   308     189.344 184.824 108.425  1.00                 C  
ATOM   2149  O   PRO   308     189.292 185.573 109.365  1.00                 O  
ATOM   2150  CB  PRO   308     187.577 185.712 106.899  1.00                 C  
ATOM   2151  CD  PRO   308     185.899 185.371 108.572  1.00                 C  
ATOM   2152  CG  PRO   308     186.605 186.431 107.773  1.00                 C  
ATOM   2153  N   GLY   309     190.508 184.396 107.883  1.00                 N  
ATOM   2154  CA  GLY   309     191.858 184.837 108.354  1.00                 C  
ATOM   2155  C   GLY   309     192.254 186.171 107.780  1.00                 C  
ATOM   2156  O   GLY   309     193.234 186.724 108.199  1.00                 O  
ATOM   2157  N   TYR   310     191.456 186.698 106.819  1.00                 N  
ATOM   2158  CA  TYR   310     191.611 187.964 106.187  1.00                 C  
ATOM   2159  C   TYR   310     190.495 188.827 106.646  1.00                 C  
ATOM   2160  O   TYR   310     190.217 189.907 106.115  1.00                 O  
ATOM   2161  CB  TYR   310     191.627 187.805 104.665  1.00                 C  
ATOM   2162  CG  TYR   310     192.778 186.973 104.148  1.00                 C  
ATOM   2163  OH  TYR   310     195.935 184.671 102.724  1.00                 O  
ATOM   2164  CZ  TYR   310     194.892 185.434 103.196  1.00                 C  
ATOM   2165  CD1 TYR   310     192.575 185.669 103.715  1.00                 C  
ATOM   2166  CE1 TYR   310     193.622 184.901 103.241  1.00                 C  
ATOM   2167  CD2 TYR   310     194.065 187.493 104.096  1.00                 C  
ATOM   2168  CE2 TYR   310     195.124 186.740 103.625  1.00                 C  
ATOM   2169  N   MET   311     189.910 188.566 107.886  1.00                 N  
ATOM   2170  CA  MET   311     188.930 189.363 108.537  1.00                 C  
ATOM   2171  C   MET   311     189.485 190.627 108.949  1.00                 C  
ATOM   2172  O   MET   311     188.734 191.614 108.967  1.00                 O  
ATOM   2173  CB  MET   311     188.352 188.622 109.744  1.00                 C  
ATOM   2174  SD  MET   311     186.630 188.491 111.911  1.00                 S  
ATOM   2175  CE  MET   311     188.011 188.598 113.046  1.00                 C  
ATOM   2176  CG  MET   311     187.282 189.397 110.495  1.00                 C  
ATOM   2177  N   TYR   312     190.757 190.539 109.338  1.00                 N  
ATOM   2178  CA  TYR   312     191.601 191.606 109.812  1.00                 C  
ATOM   2179  C   TYR   312     191.663 192.703 108.734  1.00                 C  
ATOM   2180  O   TYR   312     191.581 193.851 109.086  1.00                 O  
ATOM   2181  CB  TYR   312     192.996 191.076 110.149  1.00                 C  
ATOM   2182  CG  TYR   312     193.964 192.145 110.605  1.00                 C  
ATOM   2183  OH  TYR   312     196.617 195.083 111.876  1.00                 O  
ATOM   2184  CZ  TYR   312     195.740 194.111 111.454  1.00                 C  
ATOM   2185  CD1 TYR   312     193.924 192.631 111.906  1.00                 C  
ATOM   2186  CE1 TYR   312     194.804 193.608 112.332  1.00                 C  
ATOM   2187  CD2 TYR   312     194.913 192.664 109.734  1.00                 C  
ATOM   2188  CE2 TYR   312     195.801 193.641 110.143  1.00                 C  
ATOM   2189  N   THR   313     191.948 192.337 107.444  1.00                 N  
ATOM   2190  CA  THR   313     192.276 193.191 106.298  1.00                 C  
ATOM   2191  C   THR   313     191.127 194.173 106.107  1.00                 C  
ATOM   2192  O   THR   313     191.282 195.354 105.808  1.00                 O  
ATOM   2193  CB  THR   313     192.516 192.359 105.024  1.00                 C  
ATOM   2194  OG1 THR   313     193.632 191.483 105.225  1.00                 O  
ATOM   2195  CG2 THR   313     192.817 193.268 103.843  1.00                 C  
ATOM   2196  N   ASP   314     189.939 193.521 106.260  1.00                 N  
ATOM   2197  CA  ASP   314     188.678 194.218 106.149  1.00                 C  
ATOM   2198  C   ASP   314     188.415 195.228 107.166  1.00                 C  
ATOM   2199  O   ASP   314     188.059 196.393 106.937  1.00                 O  
ATOM   2200  CB  ASP   314     187.513 193.226 106.177  1.00                 C  
ATOM   2201  CG  ASP   314     187.419 192.401 104.909  1.00                 C  
ATOM   2202  OD1 ASP   314     188.069 192.773 103.909  1.00                 O  
ATOM   2203  OD2 ASP   314     186.696 191.383 104.914  1.00                 O  
ATOM   2204  N   LEU   315     188.631 194.855 108.488  1.00                 N  
ATOM   2205  CA  LEU   315     188.534 195.696 109.659  1.00                 C  
ATOM   2206  C   LEU   315     189.429 196.912 109.675  1.00                 C  
ATOM   2207  O   LEU   315     188.985 197.968 110.091  1.00                 O  
ATOM   2208  CB  LEU   315     188.834 194.890 110.924  1.00                 C  
ATOM   2209  CG  LEU   315     187.796 193.838 111.320  1.00                 C  
ATOM   2210  CD1 LEU   315     188.301 192.994 112.480  1.00                 C  
ATOM   2211  CD2 LEU   315     186.474 194.498 111.684  1.00                 C  
ATOM   2212  N   ALA   316     190.684 196.717 109.121  1.00                 N  
ATOM   2213  CA  ALA   316     191.723 197.654 108.975  1.00                 C  
ATOM   2214  C   ALA   316     191.211 198.742 108.015  1.00                 C  
ATOM   2215  O   ALA   316     191.495 199.945 108.230  1.00                 O  
ATOM   2216  CB  ALA   316     192.982 196.973 108.461  1.00                 C  
ATOM   2217  N   THR   317     190.387 198.385 107.044  1.00                 N  
ATOM   2218  CA  THR   317     189.876 199.332 106.012  1.00                 C  
ATOM   2219  C   THR   317     189.085 200.389 106.780  1.00                 C  
ATOM   2220  O   THR   317     189.177 201.558 106.369  1.00                 O  
ATOM   2221  CB  THR   317     189.017 198.609 104.958  1.00                 C  
ATOM   2222  OG1 THR   317     189.815 197.636 104.273  1.00                 O  
ATOM   2223  CG2 THR   317     188.478 199.600 103.939  1.00                 C  
ATOM   2224  N   ILE   318     188.309 199.965 107.809  1.00                 N  
ATOM   2225  CA  ILE   318     187.487 200.872 108.616  1.00                 C  
ATOM   2226  C   ILE   318     188.435 201.808 109.285  1.00                 C  
ATOM   2227  O   ILE   318     188.199 203.018 109.381  1.00                 O  
ATOM   2228  CB  ILE   318     186.614 200.098 109.621  1.00                 C  
ATOM   2229  CD1 ILE   318     184.839 198.274 109.760  1.00                 C  
ATOM   2230  CG1 ILE   318     185.546 199.286 108.886  1.00                 C  
ATOM   2231  CG2 ILE   318     186.002 201.050 110.638  1.00                 C  
ATOM   2232  N   TYR   319     189.491 201.235 109.929  1.00                 N  
ATOM   2233  CA  TYR   319     190.427 201.902 110.711  1.00                 C  
ATOM   2234  C   TYR   319     191.384 202.857 110.037  1.00                 C  
ATOM   2235  O   TYR   319     191.896 203.793 110.627  1.00                 O  
ATOM   2236  CB  TYR   319     191.299 200.902 111.472  1.00                 C  
ATOM   2237  CG  TYR   319     190.575 200.183 112.588  1.00                 C  
ATOM   2238  OH  TYR   319     188.589 198.191 115.651  1.00                 O  
ATOM   2239  CZ  TYR   319     189.246 198.851 114.638  1.00                 C  
ATOM   2240  CD1 TYR   319     190.618 198.798 112.687  1.00                 C  
ATOM   2241  CE1 TYR   319     189.960 198.132 113.704  1.00                 C  
ATOM   2242  CD2 TYR   319     189.851 200.891 113.539  1.00                 C  
ATOM   2243  CE2 TYR   319     189.186 200.242 114.562  1.00                 C  
ATOM   2244  N   GLU   320     191.595 202.700 108.739  1.00                 N  
ATOM   2245  CA  GLU   320     192.428 203.608 108.056  1.00                 C  
ATOM   2246  C   GLU   320     191.835 204.988 108.045  1.00                 C  
ATOM   2247  O   GLU   320     192.494 206.019 108.312  1.00                 O  
ATOM   2248  CB  GLU   320     192.676 203.133 106.623  1.00                 C  
ATOM   2249  CD  GLU   320     193.733 201.424 105.092  1.00                 C  
ATOM   2250  CG  GLU   320     193.546 201.891 106.522  1.00                 C  
ATOM   2251  OE1 GLU   320     192.910 201.802 104.232  1.00                 O  
ATOM   2252  OE2 GLU   320     194.702 200.681 104.831  1.00                 O  
ATOM   2253  N   ARG   321     190.479 205.044 107.962  1.00                 N  
ATOM   2254  CA  ARG   321     189.771 206.265 108.113  1.00                 C  
ATOM   2255  C   ARG   321     189.444 206.397 109.596  1.00                 C  
ATOM   2256  O   ARG   321     188.554 205.787 110.123  1.00                 O  
ATOM   2257  CB  ARG   321     188.518 206.270 107.235  1.00                 C  
ATOM   2258  CD  ARG   321     187.522 206.258 104.931  1.00                 C  
ATOM   2259  NE  ARG   321     186.671 205.094 105.167  1.00                 N  
ATOM   2260  CG  ARG   321     188.805 206.200 105.744  1.00                 C  
ATOM   2261  CZ  ARG   321     186.812 203.927 104.547  1.00                 C  
ATOM   2262  NH1 ARG   321     185.991 202.924 104.826  1.00                 N  
ATOM   2263  NH2 ARG   321     187.774 203.766 103.648  1.00                 N  
ATOM   2264  N   ALA   322     190.244 207.190 110.371  1.00                 N  
ATOM   2265  CA  ALA   322     190.185 207.218 111.769  1.00                 C  
ATOM   2266  C   ALA   322     191.417 207.969 112.022  1.00                 C  
ATOM   2267  O   ALA   322     192.539 207.542 111.699  1.00                 O  
ATOM   2268  CB  ALA   322     190.125 205.804 112.326  1.00                 C  
ATOM   2269  N   GLY   323     191.206 209.081 112.663  1.00                 N  
ATOM   2270  CA  GLY   323     192.245 209.924 113.056  1.00                 C  
ATOM   2271  C   GLY   323     192.100 211.266 112.598  1.00                 C  
ATOM   2272  O   GLY   323     191.172 211.612 111.872  1.00                 O  
ATOM   2273  N   ARG   324     193.056 212.115 113.092  1.00                 N  
ATOM   2274  CA  ARG   324     193.139 213.517 112.743  1.00                 C  
ATOM   2275  C   ARG   324     193.557 213.690 111.313  1.00                 C  
ATOM   2276  O   ARG   324     194.499 213.036 110.874  1.00                 O  
ATOM   2277  CB  ARG   324     194.116 214.243 113.670  1.00                 C  
ATOM   2278  CD  ARG   324     194.660 215.078 115.973  1.00                 C  
ATOM   2279  NE  ARG   324     194.250 215.133 117.374  1.00                 N  
ATOM   2280  CG  ARG   324     193.645 214.345 115.111  1.00                 C  
ATOM   2281  CZ  ARG   324     194.974 215.683 118.344  1.00                 C  
ATOM   2282  NH1 ARG   324     194.520 215.687 119.589  1.00                 N  
ATOM   2283  NH2 ARG   324     196.151 216.227 118.065  1.00                 N  
ATOM   2284  N   ILE   325     192.847 214.595 110.597  1.00                 N  
ATOM   2285  CA  ILE   325     193.163 214.902 109.222  1.00                 C  
ATOM   2286  C   ILE   325     194.208 215.982 109.222  1.00                 C  
ATOM   2287  O   ILE   325     194.262 216.724 110.195  1.00                 O  
ATOM   2288  CB  ILE   325     191.908 215.324 108.435  1.00                 C  
ATOM   2289  CD1 ILE   325     191.296 212.908 107.901  1.00                 C  
ATOM   2290  CG1 ILE   325     190.846 214.225 108.495  1.00                 C  
ATOM   2291  CG2 ILE   325     192.273 215.682 107.003  1.00                 C  
ATOM   2292  N   GLU   326     194.975 216.030 108.130  1.00                 N  
ATOM   2293  CA  GLU   326     195.973 216.975 107.863  1.00                 C  
ATOM   2294  C   GLU   326     195.259 218.282 107.660  1.00                 C  
ATOM   2295  O   GLU   326     194.432 218.445 106.775  1.00                 O  
ATOM   2296  CB  GLU   326     196.798 216.554 106.645  1.00                 C  
ATOM   2297  CD  GLU   326     198.781 217.008 105.148  1.00                 C  
ATOM   2298  CG  GLU   326     197.965 217.477 106.336  1.00                 C  
ATOM   2299  OE1 GLU   326     198.522 215.890 104.654  1.00                 O  
ATOM   2300  OE2 GLU   326     199.680 217.757 104.712  1.00                 O  
ATOM   2301  N   GLY   327     195.616 219.261 108.532  1.00                 N  
ATOM   2302  CA  GLY   327     194.977 220.607 108.591  1.00                 C  
ATOM   2303  C   GLY   327     194.985 220.866 110.103  1.00                 C  
ATOM   2304  O   GLY   327     195.373 221.975 110.461  1.00                 O  
ATOM   2305  N   ARG   328     194.830 219.767 110.949  1.00                 N  
ATOM   2306  CA  ARG   328     195.225 219.731 112.319  1.00                 C  
ATOM   2307  C   ARG   328     194.149 220.551 113.154  1.00                 C  
ATOM   2308  O   ARG   328     194.460 220.945 114.287  1.00                 O  
ATOM   2309  CB  ARG   328     196.634 220.304 112.486  1.00                 C  
ATOM   2310  CD  ARG   328     199.099 220.047 112.091  1.00                 C  
ATOM   2311  NE  ARG   328     200.148 219.313 111.388  1.00                 N  
ATOM   2312  CG  ARG   328     197.714 219.516 111.761  1.00                 C  
ATOM   2313  CZ  ARG   328     200.704 218.192 111.836  1.00                 C  
ATOM   2314  NH1 ARG   328     201.652 217.593 111.128  1.00                 N  
ATOM   2315  NH2 ARG   328     200.311 217.673 112.991  1.00                 N  
ATOM   2316  N   LYS   329     192.922 220.800 112.640  1.00                 N  
ATOM   2317  CA  LYS   329     191.791 221.189 113.481  1.00                 C  
ATOM   2318  C   LYS   329     190.533 220.489 113.037  1.00                 C  
ATOM   2319  O   LYS   329     189.481 221.073 113.170  1.00                 O  
ATOM   2320  CB  LYS   329     191.595 222.706 113.447  1.00                 C  
ATOM   2321  CD  LYS   329     192.468 224.987 114.027  1.00                 C  
ATOM   2322  CE  LYS   329     193.626 225.775 114.618  1.00                 C  
ATOM   2323  CG  LYS   329     192.759 223.495 114.025  1.00                 C  
ATOM   2324  NZ  LYS   329     193.369 227.241 114.594  1.00                 N  
ATOM   2325  N   GLY   330     190.604 219.247 112.488  1.00                 N  
ATOM   2326  CA  GLY   330     189.444 218.529 112.067  1.00                 C  
ATOM   2327  C   GLY   330     189.733 217.133 112.333  1.00                 C  
ATOM   2328  O   GLY   330     190.923 216.774 112.268  1.00                 O  
ATOM   2329  N   SER   331     188.731 216.229 112.538  1.00                 N  
ATOM   2330  CA  SER   331     189.102 214.901 112.829  1.00                 C  
ATOM   2331  C   SER   331     187.911 214.084 112.494  1.00                 C  
ATOM   2332  O   SER   331     186.771 214.616 112.347  1.00                 O  
ATOM   2333  CB  SER   331     189.530 214.773 114.292  1.00                 C  
ATOM   2334  OG  SER   331     188.430 214.970 115.164  1.00                 O  
ATOM   2335  N   ILE   332     188.167 212.801 112.430  1.00                 N  
ATOM   2336  CA  ILE   332     187.196 211.753 112.370  1.00                 C  
ATOM   2337  C   ILE   332     187.607 211.010 113.647  1.00                 C  
ATOM   2338  O   ILE   332     188.707 210.483 113.788  1.00                 O  
ATOM   2339  CB  ILE   332     187.294 210.967 111.049  1.00                 C  
ATOM   2340  CD1 ILE   332     187.350 211.256 108.517  1.00                 C  
ATOM   2341  CG1 ILE   332     187.064 211.898 109.857  1.00                 C  
ATOM   2342  CG2 ILE   332     186.322 209.798 111.051  1.00                 C  
ATOM   2343  N   THR   333     186.580 210.984 114.574  1.00                 N  
ATOM   2344  CA  THR   333     186.716 210.276 115.884  1.00                 C  
ATOM   2345  C   THR   333     185.819 209.112 115.677  1.00                 C  
ATOM   2346  O   THR   333     184.699 209.250 115.150  1.00                 O  
ATOM   2347  CB  THR   333     186.323 211.187 117.062  1.00                 C  
ATOM   2348  OG1 THR   333     187.186 212.331 117.094  1.00                 O  
ATOM   2349  CG2 THR   333     186.455 210.441 118.380  1.00                 C  
ATOM   2350  N   GLN   334     186.263 207.942 116.221  1.00                 N  
ATOM   2351  CA  GLN   334     185.491 206.750 116.034  1.00                 C  
ATOM   2352  C   GLN   334     185.255 205.967 117.333  1.00                 C  
ATOM   2353  O   GLN   334     186.198 205.797 118.087  1.00                 O  
ATOM   2354  CB  GLN   334     186.167 205.828 115.017  1.00                 C  
ATOM   2355  CD  GLN   334     186.041 203.716 113.637  1.00                 C  
ATOM   2356  CG  GLN   334     185.377 204.569 114.700  1.00                 C  
ATOM   2357  OE1 GLN   334     186.692 204.234 112.730  1.00                 O  
ATOM   2358  NE2 GLN   334     185.879 202.403 113.746  1.00                 N  
ATOM   2359  N   ILE   335     183.948 205.618 117.562  1.00                 N  
ATOM   2360  CA  ILE   335     183.483 204.706 118.535  1.00                 C  
ATOM   2361  C   ILE   335     182.696 203.565 117.831  1.00                 C  
ATOM   2362  O   ILE   335     181.471 203.641 117.594  1.00                 O  
ATOM   2363  CB  ILE   335     182.609 205.406 119.592  1.00                 C  
ATOM   2364  CD1 ILE   335     182.556 207.387 121.195  1.00                 C  
ATOM   2365  CG1 ILE   335     183.396 206.522 120.281  1.00                 C  
ATOM   2366  CG2 ILE   335     182.068 204.394 120.591  1.00                 C  
ATOM   2367  N   PRO   336     183.317 202.449 117.569  1.00                 N  
ATOM   2368  CA  PRO   336     182.554 201.236 117.175  1.00                 C  
ATOM   2369  C   PRO   336     182.058 200.575 118.464  1.00                 C  
ATOM   2370  O   PRO   336     182.667 200.754 119.510  1.00                 O  
ATOM   2371  CB  PRO   336     183.576 200.386 116.417  1.00                 C  
ATOM   2372  CD  PRO   336     184.817 202.187 117.389  1.00                 C  
ATOM   2373  CG  PRO   336     184.885 200.725 117.048  1.00                 C  
ATOM   2374  N   ILE   337     180.939 199.723 118.347  1.00                 N  
ATOM   2375  CA  ILE   337     180.287 198.941 119.472  1.00                 C  
ATOM   2376  C   ILE   337     180.502 197.612 118.888  1.00                 C  
ATOM   2377  O   ILE   337     180.030 197.358 117.815  1.00                 O  
ATOM   2378  CB  ILE   337     178.832 199.391 119.703  1.00                 C  
ATOM   2379  CD1 ILE   337     179.494 201.297 121.260  1.00                 C  
ATOM   2380  CG1 ILE   337     178.778 200.892 119.991  1.00                 C  
ATOM   2381  CG2 ILE   337     178.193 198.576 120.817  1.00                 C  
ATOM   2382  N   LEU   338     181.113 196.741 119.701  1.00                 N  
ATOM   2383  CA  LEU   338     181.224 195.310 119.445  1.00                 C  
ATOM   2384  C   LEU   338     180.608 194.522 120.577  1.00                 C  
ATOM   2385  O   LEU   338     180.856 194.807 121.688  1.00                 O  
ATOM   2386  CB  LEU   338     182.689 194.912 119.252  1.00                 C  
ATOM   2387  CG  LEU   338     182.964 193.422 119.040  1.00                 C  
ATOM   2388  CD1 LEU   338     182.356 192.944 117.731  1.00                 C  
ATOM   2389  CD2 LEU   338     184.459 193.143 119.062  1.00                 C  
ATOM   2390  N   THR   339     179.731 193.541 120.247  1.00                 N  
ATOM   2391  CA  THR   339     179.026 192.646 121.113  1.00                 C  
ATOM   2392  C   THR   339     179.671 191.303 120.947  1.00                 C  
ATOM   2393  O   THR   339     179.848 190.742 119.837  1.00                 O  
ATOM   2394  CB  THR   339     177.522 192.608 120.782  1.00                 C  
ATOM   2395  OG1 THR   339     176.958 193.913 120.957  1.00                 O  
ATOM   2396  CG2 THR   339     176.799 191.638 121.704  1.00                 C  
ATOM   2397  N   MET   340     180.048 190.698 122.104  1.00                 N  
ATOM   2398  CA  MET   340     180.572 189.359 122.156  1.00                 C  
ATOM   2399  C   MET   340     179.309 188.490 122.596  1.00                 C  
ATOM   2400  O   MET   340     178.323 188.987 123.177  1.00                 O  
ATOM   2401  CB  MET   340     181.754 189.283 123.125  1.00                 C  
ATOM   2402  SD  MET   340     184.291 190.067 123.915  1.00                 S  
ATOM   2403  CE  MET   340     183.651 191.167 125.175  1.00                 C  
ATOM   2404  CG  MET   340     182.954 190.117 122.707  1.00                 C  
ATOM   2405  N   PRO   341     179.260 187.125 122.351  1.00                 N  
ATOM   2406  CA  PRO   341     178.062 186.296 122.713  1.00                 C  
ATOM   2407  C   PRO   341     177.881 186.124 124.200  1.00                 C  
ATOM   2408  O   PRO   341     176.701 186.175 124.571  1.00                 O  
ATOM   2409  CB  PRO   341     178.331 184.946 122.045  1.00                 C  
ATOM   2410  CD  PRO   341     180.131 186.370 121.367  1.00                 C  
ATOM   2411  CG  PRO   341     179.223 185.269 120.894  1.00                 C  
ATOM   2412  N   ASN   342     178.917 185.960 125.021  1.00                 N  
ATOM   2413  CA  ASN   342     178.751 185.797 126.447  1.00                 C  
ATOM   2414  C   ASN   342     180.067 186.248 127.043  1.00                 C  
ATOM   2415  O   ASN   342     180.569 185.560 128.020  1.00                 O  
ATOM   2416  CB  ASN   342     178.380 184.351 126.781  1.00                 C  
ATOM   2417  CG  ASN   342     177.906 184.187 128.212  1.00                 C  
ATOM   2418  OD1 ASN   342     177.291 185.090 128.780  1.00                 O  
ATOM   2419  ND2 ASN   342     178.191 183.031 128.800  1.00                 N  
ATOM   2420  N   ASP   343     180.706 187.274 126.444  1.00                 N  
ATOM   2421  CA  ASP   343     182.089 187.773 126.728  1.00                 C  
ATOM   2422  C   ASP   343     183.026 186.724 126.246  1.00                 C  
ATOM   2423  O   ASP   343     183.942 186.373 127.044  1.00                 O  
ATOM   2424  CB  ASP   343     182.257 188.066 128.220  1.00                 C  
ATOM   2425  CG  ASP   343     183.457 188.947 128.509  1.00                 C  
ATOM   2426  OD1 ASP   343     183.859 189.717 127.612  1.00                 O  
ATOM   2427  OD2 ASP   343     183.995 188.866 129.633  1.00                 O  
ATOM   2428  N   ASP   344     182.878 186.261 124.989  1.00                 N  
ATOM   2429  CA  ASP   344     183.740 185.183 124.516  1.00                 C  
ATOM   2430  C   ASP   344     184.984 185.784 123.926  1.00                 C  
ATOM   2431  O   ASP   344     184.895 186.519 122.949  1.00                 O  
ATOM   2432  CB  ASP   344     183.002 184.316 123.495  1.00                 C  
ATOM   2433  CG  ASP   344     181.884 183.504 124.119  1.00                 C  
ATOM   2434  OD1 ASP   344     181.858 183.386 125.362  1.00                 O  
ATOM   2435  OD2 ASP   344     181.032 182.987 123.365  1.00                 O  
ATOM   2436  N   ILE   345     186.174 185.467 124.542  1.00                 N  
ATOM   2437  CA  ILE   345     187.481 185.959 124.074  1.00                 C  
ATOM   2438  C   ILE   345     188.190 184.800 123.408  1.00                 C  
ATOM   2439  O   ILE   345     189.411 184.853 123.116  1.00                 O  
ATOM   2440  CB  ILE   345     188.309 186.549 125.231  1.00                 C  
ATOM   2441  CD1 ILE   345     189.615 185.898 127.321  1.00                 C  
ATOM   2442  CG1 ILE   345     188.603 185.474 126.279  1.00                 C  
ATOM   2443  CG2 ILE   345     187.599 187.751 125.835  1.00                 C  
ATOM   2444  N   THR   346     187.464 183.676 123.164  1.00                 N  
ATOM   2445  CA  THR   346     187.922 182.540 122.353  1.00                 C  
ATOM   2446  C   THR   346     187.680 182.947 120.908  1.00                 C  
ATOM   2447  O   THR   346     188.291 182.392 120.004  1.00                 O  
ATOM   2448  CB  THR   346     187.181 181.243 122.729  1.00                 C  
ATOM   2449  OG1 THR   346     185.775 181.412 122.510  1.00                 O  
ATOM   2450  CG2 THR   346     187.408 180.906 124.194  1.00                 C  
ATOM   2451  N   HIS   347     186.707 183.826 120.653  1.00                 N  
ATOM   2452  CA  HIS   347     186.243 184.327 119.391  1.00                 C  
ATOM   2453  C   HIS   347     187.278 185.242 118.827  1.00                 C  
ATOM   2454  O   HIS   347     187.733 186.102 119.636  1.00                 O  
ATOM   2455  CB  HIS   347     184.901 185.042 119.559  1.00                 C  
ATOM   2456  CG  HIS   347     184.255 185.426 118.264  1.00                 C  
ATOM   2457  ND1 HIS   347     184.735 186.441 117.466  1.00                 N  
ATOM   2458  CE1 HIS   347     183.951 186.551 116.378  1.00                 C  
ATOM   2459  CD2 HIS   347     183.102 184.968 117.503  1.00                 C  
ATOM   2460  NE2 HIS   347     182.969 185.670 116.394  1.00                 N  
ATOM   2461  N   PRO   348     187.727 185.144 117.586  1.00                 N  
ATOM   2462  CA  PRO   348     188.636 186.020 116.928  1.00                 C  
ATOM   2463  C   PRO   348     188.329 187.487 116.995  1.00                 C  
ATOM   2464  O   PRO   348     189.218 188.344 116.822  1.00                 O  
ATOM   2465  CB  PRO   348     188.593 185.568 115.467  1.00                 C  
ATOM   2466  CD  PRO   348     187.251 183.983 116.657  1.00                 C  
ATOM   2467  CG  PRO   348     188.241 184.120 115.534  1.00                 C  
ATOM   2468  N   THR   349     187.021 187.818 117.042  1.00                 N  
ATOM   2469  CA  THR   349     186.606 189.152 116.887  1.00                 C  
ATOM   2470  C   THR   349     187.087 190.054 118.013  1.00                 C  
ATOM   2471  O   THR   349     187.722 190.993 117.577  1.00                 O  
ATOM   2472  CB  THR   349     185.072 189.259 116.799  1.00                 C  
ATOM   2473  OG1 THR   349     184.606 188.547 115.646  1.00                 O  
ATOM   2474  CG2 THR   349     184.646 190.714 116.676  1.00                 C  
ATOM   2475  N   PRO   350     186.909 189.882 119.350  1.00                 N  
ATOM   2476  CA  PRO   350     187.477 190.852 120.287  1.00                 C  
ATOM   2477  C   PRO   350     188.981 190.801 120.314  1.00                 C  
ATOM   2478  O   PRO   350     189.532 191.844 120.726  1.00                 O  
ATOM   2479  CB  PRO   350     186.888 190.448 121.640  1.00                 C  
ATOM   2480  CD  PRO   350     186.101 188.857 120.034  1.00                 C  
ATOM   2481  CG  PRO   350     186.513 189.014 121.471  1.00                 C  
ATOM   2482  N   ASP   351     189.666 189.657 120.053  1.00                 N  
ATOM   2483  CA  ASP   351     191.097 189.568 120.209  1.00                 C  
ATOM   2484  C   ASP   351     191.832 190.404 119.141  1.00                 C  
ATOM   2485  O   ASP   351     192.659 191.298 119.497  1.00                 O  
ATOM   2486  CB  ASP   351     191.554 188.110 120.136  1.00                 C  
ATOM   2487  CG  ASP   351     191.151 187.311 121.360  1.00                 C  
ATOM   2488  OD1 ASP   351     190.766 187.930 122.373  1.00                 O  
ATOM   2489  OD2 ASP   351     191.220 186.065 121.305  1.00                 O  
ATOM   2490  N   LEU   352     191.493 190.371 117.881  1.00                 N  
ATOM   2491  CA  LEU   352     192.114 191.173 116.839  1.00                 C  
ATOM   2492  C   LEU   352     191.734 192.560 116.800  1.00                 C  
ATOM   2493  O   LEU   352     192.601 193.356 116.531  1.00                 O  
ATOM   2494  CB  LEU   352     191.821 190.580 115.460  1.00                 C  
ATOM   2495  CG  LEU   352     192.460 189.224 115.155  1.00                 C  
ATOM   2496  CD1 LEU   352     191.961 188.680 113.825  1.00                 C  
ATOM   2497  CD2 LEU   352     193.977 189.335 115.145  1.00                 C  
ATOM   2498  N   THR   353     190.430 192.894 117.004  1.00                 N  
ATOM   2499  CA  THR   353     189.869 194.227 116.952  1.00                 C  
ATOM   2500  C   THR   353     190.470 195.036 118.091  1.00                 C  
ATOM   2501  O   THR   353     190.919 196.169 117.823  1.00                 O  
ATOM   2502  CB  THR   353     188.332 194.197 117.046  1.00                 C  
ATOM   2503  OG1 THR   353     187.797 193.461 115.939  1.00                 O  
ATOM   2504  CG2 THR   353     187.768 195.609 117.009  1.00                 C  
ATOM   2505  N   GLY   354     190.605 194.421 119.268  1.00                 N  
ATOM   2506  CA  GLY   354     191.163 194.963 120.478  1.00                 C  
ATOM   2507  C   GLY   354     192.640 195.395 120.301  1.00                 C  
ATOM   2508  O   GLY   354     193.144 196.329 120.970  1.00                 O  
ATOM   2509  N   TYR   355     193.391 194.750 119.359  1.00                 N  
ATOM   2510  CA  TYR   355     194.789 195.094 119.103  1.00                 C  
ATOM   2511  C   TYR   355     194.918 196.389 118.405  1.00                 C  
ATOM   2512  O   TYR   355     195.855 197.153 118.684  1.00                 O  
ATOM   2513  CB  TYR   355     195.469 193.997 118.282  1.00                 C  
ATOM   2514  CG  TYR   355     196.934 194.255 118.009  1.00                 C  
ATOM   2515  OH  TYR   355     200.965 194.959 117.273  1.00                 O  
ATOM   2516  CZ  TYR   355     199.631 194.727 117.515  1.00                 C  
ATOM   2517  CD1 TYR   355     197.889 194.040 118.994  1.00                 C  
ATOM   2518  CE1 TYR   355     199.230 194.273 118.753  1.00                 C  
ATOM   2519  CD2 TYR   355     197.356 194.712 116.767  1.00                 C  
ATOM   2520  CE2 TYR   355     198.692 194.950 116.509  1.00                 C  
ATOM   2521  N   ILE   356     194.087 196.674 117.358  1.00                 N  
ATOM   2522  CA  ILE   356     194.282 197.905 116.705  1.00                 C  
ATOM   2523  C   ILE   356     193.974 199.073 117.512  1.00                 C  
ATOM   2524  O   ILE   356     194.657 200.065 117.539  1.00                 O  
ATOM   2525  CB  ILE   356     193.454 197.994 115.409  1.00                 C  
ATOM   2526  CD1 ILE   356     193.063 196.823 113.179  1.00                 C  
ATOM   2527  CG1 ILE   356     193.973 196.993 114.375  1.00                 C  
ATOM   2528  CG2 ILE   356     193.457 199.417 114.872  1.00                 C  
ATOM   2529  N   THR   357     192.814 198.902 118.261  1.00                 N  
ATOM   2530  CA  THR   357     192.215 199.980 118.999  1.00                 C  
ATOM   2531  C   THR   357     193.117 200.252 120.249  1.00                 C  
ATOM   2532  O   THR   357     194.058 199.458 120.577  1.00                 O  
ATOM   2533  CB  THR   357     190.770 199.646 119.412  1.00                 C  
ATOM   2534  OG1 THR   357     190.770 198.512 120.287  1.00                 O  
ATOM   2535  CG2 THR   357     189.928 199.317 118.189  1.00                 C  
ATOM   2536  N   GLU   358     192.875 201.449 120.965  1.00                 N  
ATOM   2537  CA  GLU   358     193.638 201.911 122.076  1.00                 C  
ATOM   2538  C   GLU   358     192.692 202.029 123.243  1.00                 C  
ATOM   2539  O   GLU   358     192.263 203.137 123.619  1.00                 O  
ATOM   2540  CB  GLU   358     194.317 203.241 121.744  1.00                 C  
ATOM   2541  CD  GLU   358     195.994 204.488 120.326  1.00                 C  
ATOM   2542  CG  GLU   358     195.340 203.153 120.623  1.00                 C  
ATOM   2543  OE1 GLU   358     195.586 205.499 120.935  1.00                 O  
ATOM   2544  OE2 GLU   358     196.915 204.523 119.483  1.00                 O  
ATOM   2545  N   GLY   359     192.364 200.827 123.873  1.00                 N  
ATOM   2546  CA  GLY   359     191.651 200.594 125.053  1.00                 C  
ATOM   2547  C   GLY   359     190.356 200.030 124.626  1.00                 C  
ATOM   2548  O   GLY   359     190.088 199.693 123.470  1.00                 O  
ATOM   2549  N   GLN   360     189.441 199.864 125.603  1.00                 N  
ATOM   2550  CA  GLN   360     188.093 199.417 125.405  1.00                 C  
ATOM   2551  C   GLN   360     187.340 199.756 126.646  1.00                 C  
ATOM   2552  O   GLN   360     187.915 199.965 127.704  1.00                 O  
ATOM   2553  CB  GLN   360     188.065 197.918 125.098  1.00                 C  
ATOM   2554  CD  GLN   360     190.294 197.325 124.068  1.00                 C  
ATOM   2555  CG  GLN   360     188.810 197.530 123.831  1.00                 C  
ATOM   2556  OE1 GLN   360     190.695 196.715 125.059  1.00                 O  
ATOM   2557  NE2 GLN   360     191.113 197.835 123.156  1.00                 N  
ATOM   2558  N   ILE   361     185.942 199.815 126.556  1.00                 N  
ATOM   2559  CA  ILE   361     184.992 200.095 127.614  1.00                 C  
ATOM   2560  C   ILE   361     184.161 198.903 127.787  1.00                 C  
ATOM   2561  O   ILE   361     183.584 198.530 126.767  1.00                 O  
ATOM   2562  CB  ILE   361     184.145 201.342 127.297  1.00                 C  
ATOM   2563  CD1 ILE   361     184.319 203.790 126.609  1.00                 C  
ATOM   2564  CG1 ILE   361     185.044 202.568 127.128  1.00                 C  
ATOM   2565  CG2 ILE   361     183.090 201.556 128.371  1.00                 C  
ATOM   2566  N   TYR   362     184.203 198.222 128.911  1.00                 N  
ATOM   2567  CA  TYR   362     183.624 196.947 129.235  1.00                 C  
ATOM   2568  C   TYR   362     182.381 197.286 130.055  1.00                 C  
ATOM   2569  O   TYR   362     182.462 198.061 131.034  1.00                 O  
ATOM   2570  CB  TYR   362     184.632 196.076 129.987  1.00                 C  
ATOM   2571  CG  TYR   362     185.816 195.647 129.150  1.00                 C  
ATOM   2572  OH  TYR   362     189.080 194.481 126.852  1.00                 O  
ATOM   2573  CZ  TYR   362     187.999 194.866 127.612  1.00                 C  
ATOM   2574  CD1 TYR   362     186.972 196.417 129.105  1.00                 C  
ATOM   2575  CE1 TYR   362     188.058 196.033 128.342  1.00                 C  
ATOM   2576  CD2 TYR   362     185.774 194.474 128.407  1.00                 C  
ATOM   2577  CE2 TYR   362     186.851 194.074 127.639  1.00                 C  
ATOM   2578  N   ILE   363     181.243 196.688 129.719  1.00                 N  
ATOM   2579  CA  ILE   363     179.951 196.816 130.405  1.00                 C  
ATOM   2580  C   ILE   363     179.610 195.618 131.259  1.00                 C  
ATOM   2581  O   ILE   363     179.871 194.530 130.842  1.00                 O  
ATOM   2582  CB  ILE   363     178.803 197.053 129.406  1.00                 C  
ATOM   2583  CD1 ILE   363     178.083 198.553 127.475  1.00                 C  
ATOM   2584  CG1 ILE   363     179.014 198.368 128.653  1.00                 C  
ATOM   2585  CG2 ILE   363     177.460 197.017 130.120  1.00                 C  
ATOM   2586  N   ASP   364     179.080 195.826 132.513  1.00                 N  
ATOM   2587  CA  ASP   364     178.790 194.732 133.422  1.00                 C  
ATOM   2588  C   ASP   364     177.389 194.328 133.412  1.00                 C  
ATOM   2589  O   ASP   364     176.475 195.159 133.560  1.00                 O  
ATOM   2590  CB  ASP   364     179.187 195.104 134.852  1.00                 C  
ATOM   2591  CG  ASP   364     179.001 193.957 135.825  1.00                 C  
ATOM   2592  OD1 ASP   364     178.389 192.940 135.436  1.00                 O  
ATOM   2593  OD2 ASP   364     179.468 194.074 136.978  1.00                 O  
ATOM   2594  N   ARG   365     177.124 193.053 133.335  1.00                 N  
ATOM   2595  CA  ARG   365     175.760 192.483 133.457  1.00                 C  
ATOM   2596  C   ARG   365     175.422 192.541 134.863  1.00                 C  
ATOM   2597  O   ARG   365     174.260 192.779 135.199  1.00                 O  
ATOM   2598  CB  ARG   365     175.723 191.059 132.900  1.00                 C  
ATOM   2599  CD  ARG   365     175.884 189.535 130.912  1.00                 C  
ATOM   2600  NE  ARG   365     176.039 189.440 129.462  1.00                 N  
ATOM   2601  CG  ARG   365     175.892 190.978 131.391  1.00                 C  
ATOM   2602  CZ  ARG   365     176.164 188.296 128.798  1.00                 C  
ATOM   2603  NH1 ARG   365     176.300 188.306 127.479  1.00                 N  
ATOM   2604  NH2 ARG   365     176.153 187.143 129.454  1.00                 N  
ATOM   2605  N   GLN   366     176.357 192.368 135.809  1.00                 N  
ATOM   2606  CA  GLN   366     176.074 192.309 137.247  1.00                 C  
ATOM   2607  C   GLN   366     175.441 193.558 137.743  1.00                 C  
ATOM   2608  O   GLN   366     174.489 193.498 138.548  1.00                 O  
ATOM   2609  CB  GLN   366     177.357 192.037 138.035  1.00                 C  
ATOM   2610  CD  GLN   366     179.239 190.436 138.557  1.00                 C  
ATOM   2611  CG  GLN   366     177.909 190.632 137.856  1.00                 C  
ATOM   2612  OE1 GLN   366     180.012 191.380 138.719  1.00                 O  
ATOM   2613  NE2 GLN   366     179.510 189.204 138.974  1.00                 N  
ATOM   2614  N   LEU   367     175.939 194.709 137.235  1.00                 N  
ATOM   2615  CA  LEU   367     175.304 196.054 137.512  1.00                 C  
ATOM   2616  C   LEU   367     173.939 196.234 136.865  1.00                 C  
ATOM   2617  O   LEU   367     173.128 196.990 137.461  1.00                 O  
ATOM   2618  CB  LEU   367     176.220 197.186 137.042  1.00                 C  
ATOM   2619  CG  LEU   367     177.528 197.365 137.815  1.00                 C  
ATOM   2620  CD1 LEU   367     178.404 198.417 137.153  1.00                 C  
ATOM   2621  CD2 LEU   367     177.249 197.744 139.262  1.00                 C  
ATOM   2622  N   HIS   368     173.721 195.627 135.658  1.00                 N  
ATOM   2623  CA  HIS   368     172.418 195.746 134.962  1.00                 C  
ATOM   2624  C   HIS   368     171.355 195.103 135.758  1.00                 C  
ATOM   2625  O   HIS   368     170.276 195.636 135.916  1.00                 O  
ATOM   2626  CB  HIS   368     172.497 195.123 133.567  1.00                 C  
ATOM   2627  CG  HIS   368     171.217 195.205 132.795  1.00                 C  
ATOM   2628  ND1 HIS   368     170.751 196.381 132.249  1.00                 N  
ATOM   2629  CE1 HIS   368     169.586 196.141 131.620  1.00                 C  
ATOM   2630  CD2 HIS   368     170.178 194.263 132.404  1.00                 C  
ATOM   2631  NE2 HIS   368     169.237 194.872 131.709  1.00                 N  
ATOM   2632  N   ASN   369     171.660 193.856 136.239  1.00                 N  
ATOM   2633  CA  ASN   369     170.801 193.009 137.028  1.00                 C  
ATOM   2634  C   ASN   369     170.426 193.703 138.321  1.00                 C  
ATOM   2635  O   ASN   369     169.292 193.712 138.700  1.00                 O  
ATOM   2636  CB  ASN   369     171.478 191.664 137.300  1.00                 C  
ATOM   2637  CG  ASN   369     171.522 190.775 136.074  1.00                 C  
ATOM   2638  OD1 ASN   369     170.762 190.972 135.125  1.00                 O  
ATOM   2639  ND2 ASN   369     172.413 189.791 136.089  1.00                 N  
ATOM   2640  N   ARG   370     171.358 194.431 139.014  1.00                 N  
ATOM   2641  CA  ARG   370     171.046 195.165 140.240  1.00                 C  
ATOM   2642  C   ARG   370     170.027 196.292 139.973  1.00                 C  
ATOM   2643  O   ARG   370     169.213 196.500 140.840  1.00                 O  
ATOM   2644  CB  ARG   370     172.320 195.747 140.855  1.00                 C  
ATOM   2645  CD  ARG   370     174.515 195.345 142.005  1.00                 C  
ATOM   2646  NE  ARG   370     175.409 194.361 142.610  1.00                 N  
ATOM   2647  CG  ARG   370     173.249 194.706 141.459  1.00                 C  
ATOM   2648  CZ  ARG   370     176.643 194.628 143.026  1.00                 C  
ATOM   2649  NH1 ARG   370     177.383 193.669 143.564  1.00                 N  
ATOM   2650  NH2 ARG   370     177.133 195.853 142.902  1.00                 N  
ATOM   2651  N   GLN   371     170.123 196.910 138.771  1.00                 N  
ATOM   2652  CA  GLN   371     169.207 197.868 138.269  1.00                 C  
ATOM   2653  C   GLN   371     169.928 199.147 138.192  1.00                 C  
ATOM   2654  O   GLN   371     169.353 200.236 138.130  1.00                 O  
ATOM   2655  CB  GLN   371     167.971 197.950 139.167  1.00                 C  
ATOM   2656  CD  GLN   371     166.283 198.407 137.345  1.00                 C  
ATOM   2657  CG  GLN   371     166.889 198.884 138.650  1.00                 C  
ATOM   2658  OE1 GLN   371     165.819 197.271 137.244  1.00                 O  
ATOM   2659  NE2 GLN   371     166.284 199.276 136.341  1.00                 N  
ATOM   2660  N   ILE   372     171.274 199.066 138.271  1.00                 N  
ATOM   2661  CA  ILE   372     172.022 200.280 138.010  1.00                 C  
ATOM   2662  C   ILE   372     172.061 200.379 136.524  1.00                 C  
ATOM   2663  O   ILE   372     172.404 199.444 135.816  1.00                 O  
ATOM   2664  CB  ILE   372     173.418 200.233 138.659  1.00                 C  
ATOM   2665  CD1 ILE   372     174.603 199.849 140.882  1.00                 C  
ATOM   2666  CG1 ILE   372     173.296 200.146 140.181  1.00                 C  
ATOM   2667  CG2 ILE   372     174.248 201.432 138.224  1.00                 C  
ATOM   2668  N   TYR   373     171.699 201.523 135.949  1.00                 N  
ATOM   2669  CA  TYR   373     171.673 201.831 134.528  1.00                 C  
ATOM   2670  C   TYR   373     172.188 203.237 134.438  1.00                 C  
ATOM   2671  O   TYR   373     171.746 204.056 135.239  1.00                 O  
ATOM   2672  CB  TYR   373     170.259 201.661 133.969  1.00                 C  
ATOM   2673  CG  TYR   373     170.147 201.952 132.489  1.00                 C  
ATOM   2674  OH  TYR   373     169.844 202.736 128.417  1.00                 O  
ATOM   2675  CZ  TYR   373     169.943 202.478 129.765  1.00                 C  
ATOM   2676  CD1 TYR   373     170.576 201.025 131.548  1.00                 C  
ATOM   2677  CE1 TYR   373     170.477 201.282 130.194  1.00                 C  
ATOM   2678  CD2 TYR   373     169.612 203.152 132.039  1.00                 C  
ATOM   2679  CE2 TYR   373     169.505 203.426 130.688  1.00                 C  
ATOM   2680  N   PRO   374     173.173 203.532 133.560  1.00                 N  
ATOM   2681  CA  PRO   374     173.952 202.628 132.726  1.00                 C  
ATOM   2682  C   PRO   374     174.687 201.608 133.545  1.00                 C  
ATOM   2683  O   PRO   374     174.847 201.951 134.684  1.00                 O  
ATOM   2684  CB  PRO   374     174.924 203.551 131.988  1.00                 C  
ATOM   2685  CD  PRO   374     173.550 204.959 133.351  1.00                 C  
ATOM   2686  CG  PRO   374     174.274 204.893 132.035  1.00                 C  
ATOM   2687  N   PRO   375     175.083 200.445 133.138  1.00                 N  
ATOM   2688  CA  PRO   375     175.559 199.370 134.060  1.00                 C  
ATOM   2689  C   PRO   375     177.017 199.146 133.633  1.00                 C  
ATOM   2690  O   PRO   375     177.508 197.987 133.689  1.00                 O  
ATOM   2691  CB  PRO   375     174.624 198.194 133.772  1.00                 C  
ATOM   2692  CD  PRO   375     174.241 199.773 132.014  1.00                 C  
ATOM   2693  CG  PRO   375     174.325 198.303 132.314  1.00                 C  
ATOM   2694  N   ILE   376     177.822 200.189 133.312  1.00                 N  
ATOM   2695  CA  ILE   376     179.173 200.026 132.815  1.00                 C  
ATOM   2696  C   ILE   376     180.049 200.006 134.054  1.00                 C  
ATOM   2697  O   ILE   376     179.704 200.687 135.046  1.00                 O  
ATOM   2698  CB  ILE   376     179.549 201.145 131.826  1.00                 C  
ATOM   2699  CD1 ILE   376     178.768 202.303 129.694  1.00                 C  
ATOM   2700  CG1 ILE   376     178.647 201.091 130.592  1.00                 C  
ATOM   2701  CG2 ILE   376     181.022 201.055 131.456  1.00                 C  
ATOM   2702  N   ASN   377     181.063 199.161 134.114  1.00                 N  
ATOM   2703  CA  ASN   377     182.128 199.026 135.132  1.00                 C  
ATOM   2704  C   ASN   377     183.437 199.415 134.544  1.00                 C  
ATOM   2705  O   ASN   377     183.795 199.112 133.417  1.00                 O  
ATOM   2706  CB  ASN   377     182.166 197.599 135.682  1.00                 C  
ATOM   2707  CG  ASN   377     183.173 197.433 136.802  1.00                 C  
ATOM   2708  OD1 ASN   377     184.290 197.946 136.728  1.00                 O  
ATOM   2709  ND2 ASN   377     182.782 196.712 137.847  1.00                 N  
ATOM   2710  N   VAL   378     184.138 200.267 135.312  1.00                 N  
ATOM   2711  CA  VAL   378     185.199 201.178 134.812  1.00                 C  
ATOM   2712  C   VAL   378     186.563 200.572 135.110  1.00                 C  
ATOM   2713  O   VAL   378     187.613 201.098 134.726  1.00                 O  
ATOM   2714  CB  VAL   378     185.077 202.582 135.434  1.00                 C  
ATOM   2715  CG1 VAL   378     183.726 203.196 135.101  1.00                 C  
ATOM   2716  CG2 VAL   378     185.280 202.516 136.940  1.00                 C  
ATOM   2717  N   LEU   379     186.522 199.415 135.793  1.00                 N  
ATOM   2718  CA  LEU   379     187.716 198.753 136.270  1.00                 C  
ATOM   2719  C   LEU   379     188.412 197.784 135.269  1.00                 C  
ATOM   2720  O   LEU   379     189.597 197.652 135.489  1.00                 O  
ATOM   2721  CB  LEU   379     187.415 197.955 137.540  1.00                 C  
ATOM   2722  CG  LEU   379     186.992 198.766 138.766  1.00                 C  
ATOM   2723  CD1 LEU   379     186.612 197.845 139.916  1.00                 C  
ATOM   2724  CD2 LEU   379     188.103 199.713 139.193  1.00                 C  
ATOM   2725  N   PRO   380     187.833 197.184 134.332  1.00                 N  
ATOM   2726  CA  PRO   380     188.521 196.331 133.382  1.00                 C  
ATOM   2727  C   PRO   380     188.680 197.112 132.161  1.00                 C  
ATOM   2728  O   PRO   380     189.517 196.701 131.323  1.00                 O  
ATOM   2729  CB  PRO   380     187.587 195.130 133.218  1.00                 C  
ATOM   2730  CD  PRO   380     186.327 196.772 134.421  1.00                 C  
ATOM   2731  CG  PRO   380     186.216 195.699 133.374  1.00                 C  
ATOM   2732  N   SER   381     187.935 198.233 132.091  1.00                 N  
ATOM   2733  CA  SER   381     187.962 199.258 131.021  1.00                 C  
ATOM   2734  C   SER   381     189.267 200.032 130.988  1.00                 C  
ATOM   2735  O   SER   381     189.948 200.107 132.021  1.00                 O  
ATOM   2736  CB  SER   381     186.798 200.237 131.187  1.00                 C  
ATOM   2737  OG  SER   381     185.552 199.578 131.042  1.00                 O  
ATOM   2738  N   LEU   382     189.719 200.491 129.765  1.00                 N  
ATOM   2739  CA  LEU   382     191.013 201.141 129.701  1.00                 C  
ATOM   2740  C   LEU   382     191.036 202.153 128.686  1.00                 C  
ATOM   2741  O   LEU   382     190.230 202.048 127.754  1.00                 O  
ATOM   2742  CB  LEU   382     192.116 200.114 129.441  1.00                 C  
ATOM   2743  CG  LEU   382     192.323 199.052 130.523  1.00                 C  
ATOM   2744  CD1 LEU   382     193.298 197.985 130.051  1.00                 C  
ATOM   2745  CD2 LEU   382     192.818 199.688 131.813  1.00                 C  
ATOM   2746  N   SER   383     191.905 203.208 128.813  1.00                 N  
ATOM   2747  CA  SER   383     192.249 204.154 127.783  1.00                 C  
ATOM   2748  C   SER   383     193.718 204.166 127.745  1.00                 C  
ATOM   2749  O   SER   383     194.316 204.470 128.780  1.00                 O  
ATOM   2750  CB  SER   383     191.643 205.525 128.091  1.00                 C  
ATOM   2751  OG  SER   383     192.019 206.480 127.113  1.00                 O  
ATOM   2752  N   ARG   384     194.346 203.822 126.607  1.00                 N  
ATOM   2753  CA  ARG   384     195.736 203.596 126.488  1.00                 C  
ATOM   2754  C   ARG   384     196.191 204.992 126.201  1.00                 C  
ATOM   2755  O   ARG   384     195.716 205.538 125.241  1.00                 O  
ATOM   2756  CB  ARG   384     196.019 202.561 125.397  1.00                 C  
ATOM   2757  CD  ARG   384     197.695 201.144 124.180  1.00                 C  
ATOM   2758  NE  ARG   384     199.109 200.840 123.973  1.00                 N  
ATOM   2759  CG  ARG   384     197.493 202.236 125.218  1.00                 C  
ATOM   2760  CZ  ARG   384     199.565 199.988 123.061  1.00                 C  
ATOM   2761  NH1 ARG   384     200.868 199.774 122.945  1.00                 N  
ATOM   2762  NH2 ARG   384     198.715 199.350 122.267  1.00                 N  
ATOM   2763  N   LEU   385     197.039 205.589 127.086  1.00                 N  
ATOM   2764  CA  LEU   385     197.417 207.014 127.108  1.00                 C  
ATOM   2765  C   LEU   385     196.243 207.772 127.638  1.00                 C  
ATOM   2766  O   LEU   385     195.217 207.803 126.974  1.00                 O  
ATOM   2767  CB  LEU   385     197.824 207.482 125.709  1.00                 C  
ATOM   2768  CG  LEU   385     199.057 206.811 125.102  1.00                 C  
ATOM   2769  CD1 LEU   385     199.270 207.273 123.669  1.00                 C  
ATOM   2770  CD2 LEU   385     200.294 207.099 125.940  1.00                 C  
ATOM   2771  N   MET   386     196.284 208.387 128.832  1.00                 N  
ATOM   2772  CA  MET   386     195.145 208.883 129.505  1.00                 C  
ATOM   2773  C   MET   386     195.596 210.223 130.089  1.00                 C  
ATOM   2774  O   MET   386     194.729 211.077 130.345  1.00                 O  
ATOM   2775  CB  MET   386     194.671 207.885 130.563  1.00                 C  
ATOM   2776  SD  MET   386     195.002 206.586 132.988  1.00                 S  
ATOM   2777  CE  MET   386     196.449 206.398 134.027  1.00                 C  
ATOM   2778  CG  MET   386     195.633 207.710 131.727  1.00                 C  
ATOM   2779  N   LYS   387     196.878 210.416 130.282  1.00                 N  
ATOM   2780  CA  LYS   387     197.548 211.596 130.765  1.00                 C  
ATOM   2781  C   LYS   387     197.964 212.394 129.518  1.00                 C  
ATOM   2782  O   LYS   387     198.670 213.324 129.579  1.00                 O  
ATOM   2783  CB  LYS   387     198.740 211.213 131.645  1.00                 C  
ATOM   2784  CD  LYS   387     199.585 210.161 133.761  1.00                 C  
ATOM   2785  CE  LYS   387     199.202 209.462 135.055  1.00                 C  
ATOM   2786  CG  LYS   387     198.357 210.507 132.936  1.00                 C  
ATOM   2787  NZ  LYS   387     200.398 209.085 135.858  1.00                 N  
ATOM   2788  N   SER   388     197.584 211.902 128.324  1.00                 N  
ATOM   2789  CA  SER   388     198.021 212.408 127.079  1.00                 C  
ATOM   2790  C   SER   388     196.840 212.212 126.149  1.00                 C  
ATOM   2791  O   SER   388     196.982 212.266 124.936  1.00                 O  
ATOM   2792  CB  SER   388     199.286 211.680 126.619  1.00                 C  
ATOM   2793  OG  SER   388     199.048 210.292 126.463  1.00                 O  
ATOM   2794  N   ALA   389     195.662 211.975 126.704  1.00                 N  
ATOM   2795  CA  ALA   389     194.424 211.811 125.956  1.00                 C  
ATOM   2796  C   ALA   389     193.486 212.887 126.377  1.00                 C  
ATOM   2797  O   ALA   389     192.298 212.892 125.968  1.00                 O  
ATOM   2798  CB  ALA   389     193.840 210.427 126.195  1.00                 C  
ATOM   2799  N   ILE   390     194.034 213.873 127.055  1.00                 N  
ATOM   2800  CA  ILE   390     193.218 214.973 127.500  1.00                 C  
ATOM   2801  C   ILE   390     193.854 216.154 126.853  1.00                 C  
ATOM   2802  O   ILE   390     195.018 216.169 126.476  1.00                 O  
ATOM   2803  CB  ILE   390     193.166 215.051 129.037  1.00                 C  
ATOM   2804  CD1 ILE   390     194.574 215.605 131.089  1.00                 C  
ATOM   2805  CG1 ILE   390     194.563 215.305 129.606  1.00                 C  
ATOM   2806  CG2 ILE   390     192.539 213.791 129.614  1.00                 C  
ATOM   2807  N   GLY   391     193.145 217.305 126.827  1.00                 N  
ATOM   2808  CA  GLY   391     193.722 218.602 126.442  1.00                 C  
ATOM   2809  C   GLY   391     193.834 219.474 127.583  1.00                 C  
ATOM   2810  O   GLY   391     194.140 219.107 128.693  1.00                 O  
ATOM   2811  N   GLU   392     193.524 220.747 127.298  1.00                 N  
ATOM   2812  CA  GLU   392     193.556 221.767 128.343  1.00                 C  
ATOM   2813  C   GLU   392     192.528 222.830 127.965  1.00                 C  
ATOM   2814  O   GLU   392     192.265 223.002 126.769  1.00                 O  
ATOM   2815  CB  GLU   392     194.965 222.348 128.481  1.00                 C  
ATOM   2816  CD  GLU   392     196.534 223.858 129.761  1.00                 C  
ATOM   2817  CG  GLU   392     195.111 223.359 129.608  1.00                 C  
ATOM   2818  OE1 GLU   392     197.409 223.405 128.993  1.00                 O  
ATOM   2819  OE2 GLU   392     196.775 224.703 130.649  1.00                 O  
ATOM   2820  N   GLY   393     191.878 223.436 128.969  1.00                 N  
ATOM   2821  CA  GLY   393     190.952 224.498 128.830  1.00                 C  
ATOM   2822  C   GLY   393     189.559 223.981 128.581  1.00                 C  
ATOM   2823  O   GLY   393     188.678 224.729 128.195  1.00                 O  
ATOM   2824  N   MET   394     189.467 222.638 128.752  1.00                 N  
ATOM   2825  CA  MET   394     188.271 221.932 128.455  1.00                 C  
ATOM   2826  C   MET   394     188.369 220.657 129.245  1.00                 C  
ATOM   2827  O   MET   394     187.428 219.837 129.295  1.00                 O  
ATOM   2828  CB  MET   394     188.144 221.703 126.948  1.00                 C  
ATOM   2829  SD  MET   394     189.873 219.547 126.756  1.00                 S  
ATOM   2830  CE  MET   394     188.466 218.632 126.130  1.00                 C  
ATOM   2831  CG  MET   394     189.425 221.228 126.282  1.00                 C  
ATOM   2832  N   THR   395     189.513 220.419 130.023  1.00                 N  
ATOM   2833  CA  THR   395     189.842 219.444 131.002  1.00                 C  
ATOM   2834  C   THR   395     190.440 220.245 132.095  1.00                 C  
ATOM   2835  O   THR   395     190.661 221.483 131.960  1.00                 O  
ATOM   2836  CB  THR   395     190.792 218.373 130.435  1.00                 C  
ATOM   2837  OG1 THR   395     192.056 218.969 130.119  1.00                 O  
ATOM   2838  CG2 THR   395     190.211 217.763 129.168  1.00                 C  
ATOM   2839  N   ARG   396     190.889 219.567 133.155  1.00                 N  
ATOM   2840  CA  ARG   396     191.776 220.175 134.111  1.00                 C  
ATOM   2841  C   ARG   396     193.102 219.399 134.069  1.00                 C  
ATOM   2842  O   ARG   396     193.123 218.341 133.421  1.00                 O  
ATOM   2843  CB  ARG   396     191.149 220.164 135.507  1.00                 C  
ATOM   2844  CD  ARG   396     189.907 222.342 135.393  1.00                 C  
ATOM   2845  NE  ARG   396     188.624 223.018 135.569  1.00                 N  
ATOM   2846  CG  ARG   396     189.789 220.838 135.581  1.00                 C  
ATOM   2847  CZ  ARG   396     188.408 224.298 135.280  1.00                 C  
ATOM   2848  NH1 ARG   396     187.208 224.827 135.473  1.00                 N  
ATOM   2849  NH2 ARG   396     189.393 225.044 134.800  1.00                 N  
ATOM   2850  N   ARG   397     194.156 219.806 134.773  1.00                 N  
ATOM   2851  CA  ARG   397     195.333 219.009 134.834  1.00                 C  
ATOM   2852  C   ARG   397     195.149 218.065 135.975  1.00                 C  
ATOM   2853  O   ARG   397     195.865 217.062 136.101  1.00                 O  
ATOM   2854  CB  ARG   397     196.571 219.893 135.000  1.00                 C  
ATOM   2855  CD  ARG   397     198.106 221.627 134.031  1.00                 C  
ATOM   2856  NE  ARG   397     198.391 222.501 132.896  1.00                 N  
ATOM   2857  CG  ARG   397     196.859 220.787 133.805  1.00                 C  
ATOM   2858  CZ  ARG   397     199.427 223.331 132.834  1.00                 C  
ATOM   2859  NH1 ARG   397     199.606 224.089 131.761  1.00                 N  
ATOM   2860  NH2 ARG   397     200.280 223.403 133.846  1.00                 N  
ATOM   2861  N   ASP   398     194.123 218.270 136.846  1.00                 N  
ATOM   2862  CA  ASP   398     193.733 217.454 138.057  1.00                 C  
ATOM   2863  C   ASP   398     193.085 216.137 137.632  1.00                 C  
ATOM   2864  O   ASP   398     192.924 215.298 138.509  1.00                 O  
ATOM   2865  CB  ASP   398     192.783 218.249 138.956  1.00                 C  
ATOM   2866  CG  ASP   398     193.473 219.403 139.656  1.00                 C  
ATOM   2867  OD1 ASP   398     194.721 219.410 139.701  1.00                 O  
ATOM   2868  OD2 ASP   398     192.766 220.300 140.160  1.00                 O  
ATOM   2869  N   HIS   399     192.836 215.958 136.284  1.00                 N  
ATOM   2870  CA  HIS   399     192.135 214.854 135.623  1.00                 C  
ATOM   2871  C   HIS   399     192.790 213.583 135.885  1.00                 C  
ATOM   2872  O   HIS   399     192.134 212.584 136.298  1.00                 O  
ATOM   2873  CB  HIS   399     192.051 215.099 134.115  1.00                 C  
ATOM   2874  CG  HIS   399     191.344 214.013 133.365  1.00                 C  
ATOM   2875  ND1 HIS   399     189.978 213.840 133.418  1.00                 N  
ATOM   2876  CE1 HIS   399     189.640 212.791 132.646  1.00                 C  
ATOM   2877  CD2 HIS   399     191.747 212.938 132.470  1.00                 C  
ATOM   2878  NE2 HIS   399     190.696 212.245 132.075  1.00                 N  
ATOM   2879  N   SER   400     194.150 213.559 135.750  1.00                 N  
ATOM   2880  CA  SER   400     194.882 212.332 135.940  1.00                 C  
ATOM   2881  C   SER   400     194.870 211.849 137.413  1.00                 C  
ATOM   2882  O   SER   400     194.903 210.667 137.804  1.00                 O  
ATOM   2883  CB  SER   400     196.331 212.495 135.476  1.00                 C  
ATOM   2884  OG  SER   400     196.398 212.700 134.075  1.00                 O  
ATOM   2885  N   ASP   401     194.924 212.827 138.336  1.00                 N  
ATOM   2886  CA  ASP   401     195.091 212.510 139.698  1.00                 C  
ATOM   2887  C   ASP   401     193.834 211.853 140.228  1.00                 C  
ATOM   2888  O   ASP   401     193.848 210.916 141.077  1.00                 O  
ATOM   2889  CB  ASP   401     195.429 213.766 140.503  1.00                 C  
ATOM   2890  CG  ASP   401     196.828 214.278 140.225  1.00                 C  
ATOM   2891  OD1 ASP   401     197.629 213.526 139.630  1.00                 O  
ATOM   2892  OD2 ASP   401     197.125 215.431 140.601  1.00                 O  
ATOM   2893  N   VAL   402     192.678 212.391 139.723  1.00                 N  
ATOM   2894  CA  VAL   402     191.324 211.938 140.223  1.00                 C  
ATOM   2895  C   VAL   402     191.104 210.565 139.648  1.00                 C  
ATOM   2896  O   VAL   402     190.547 209.724 140.349  1.00                 O  
ATOM   2897  CB  VAL   402     190.214 212.928 139.823  1.00                 C  
ATOM   2898  CG1 VAL   402     189.928 212.834 138.333  1.00                 C  
ATOM   2899  CG2 VAL   402     188.952 212.667 140.630  1.00                 C  
ATOM   2900  N   SER   403     191.593 210.245 138.385  1.00                 N  
ATOM   2901  CA  SER   403     191.316 208.924 137.714  1.00                 C  
ATOM   2902  C   SER   403     191.933 207.754 138.504  1.00                 C  
ATOM   2903  O   SER   403     191.285 206.700 138.823  1.00                 O  
ATOM   2904  CB  SER   403     191.853 208.928 136.281  1.00                 C  
ATOM   2905  OG  SER   403     191.149 209.856 135.475  1.00                 O  
ATOM   2906  N   ASN   404     193.161 208.051 139.012  1.00                 N  
ATOM   2907  CA  ASN   404     193.765 207.199 139.980  1.00                 C  
ATOM   2908  C   ASN   404     193.071 206.934 141.252  1.00                 C  
ATOM   2909  O   ASN   404     192.976 205.786 141.702  1.00                 O  
ATOM   2910  CB  ASN   404     195.151 207.721 140.362  1.00                 C  
ATOM   2911  CG  ASN   404     196.178 207.505 139.268  1.00                 C  
ATOM   2912  OD1 ASN   404     195.978 206.688 138.369  1.00                 O  
ATOM   2913  ND2 ASN   404     197.283 208.238 139.341  1.00                 N  
ATOM   2914  N   GLN   405     192.518 207.977 141.942  1.00                 N  
ATOM   2915  CA  GLN   405     191.865 207.845 143.192  1.00                 C  
ATOM   2916  C   GLN   405     190.590 207.097 143.069  1.00                 C  
ATOM   2917  O   GLN   405     190.305 206.255 143.963  1.00                 O  
ATOM   2918  CB  GLN   405     191.600 209.221 143.806  1.00                 C  
ATOM   2919  CD  GLN   405     192.561 211.342 144.786  1.00                 C  
ATOM   2920  CG  GLN   405     192.854 209.952 144.257  1.00                 C  
ATOM   2921  OE1 GLN   405     191.903 212.143 144.122  1.00                 O  
ATOM   2922  NE2 GLN   405     193.049 211.632 145.986  1.00                 N  
ATOM   2923  N   LEU   406     189.827 207.370 142.029  1.00                 N  
ATOM   2924  CA  LEU   406     188.474 206.867 141.803  1.00                 C  
ATOM   2925  C   LEU   406     188.494 205.423 141.605  1.00                 C  
ATOM   2926  O   LEU   406     187.675 204.629 142.116  1.00                 O  
ATOM   2927  CB  LEU   406     187.838 207.563 140.598  1.00                 C  
ATOM   2928  CG  LEU   406     187.516 209.049 140.765  1.00                 C  
ATOM   2929  CD1 LEU   406     187.055 209.651 139.447  1.00                 C  
ATOM   2930  CD2 LEU   406     186.458 209.253 141.838  1.00                 C  
ATOM   2931  N   TYR   407     189.509 204.975 140.844  1.00                 N  
ATOM   2932  CA  TYR   407     189.722 203.604 140.383  1.00                 C  
ATOM   2933  C   TYR   407     190.002 202.719 141.538  1.00                 C  
ATOM   2934  O   TYR   407     189.366 201.673 141.640  1.00                 O  
ATOM   2935  CB  TYR   407     190.868 203.551 139.371  1.00                 C  
ATOM   2936  CG  TYR   407     191.161 202.162 138.850  1.00                 C  
ATOM   2937  OH  TYR   407     191.954 198.344 137.405  1.00                 O  
ATOM   2938  CZ  TYR   407     191.693 199.608 137.884  1.00                 C  
ATOM   2939  CD1 TYR   407     190.358 201.585 137.875  1.00                 C  
ATOM   2940  CE1 TYR   407     190.619 200.316 137.392  1.00                 C  
ATOM   2941  CD2 TYR   407     192.240 201.434 139.334  1.00                 C  
ATOM   2942  CE2 TYR   407     192.515 200.164 138.863  1.00                 C  
ATOM   2943  N   ALA   408     190.999 203.087 142.394  1.00                 N  
ATOM   2944  CA  ALA   408     191.570 202.233 143.427  1.00                 C  
ATOM   2945  C   ALA   408     190.617 201.922 144.559  1.00                 C  
ATOM   2946  O   ALA   408     190.442 200.814 145.030  1.00                 O  
ATOM   2947  CB  ALA   408     192.824 202.869 144.008  1.00                 C  
ATOM   2948  N   ASN   409     189.857 203.024 144.928  1.00                 N  
ATOM   2949  CA  ASN   409     188.787 202.888 145.963  1.00                 C  
ATOM   2950  C   ASN   409     187.623 202.032 145.429  1.00                 C  
ATOM   2951  O   ASN   409     187.051 201.213 146.179  1.00                 O  
ATOM   2952  CB  ASN   409     188.293 204.266 146.407  1.00                 C  
ATOM   2953  CG  ASN   409     189.296 204.990 147.283  1.00                 C  
ATOM   2954  OD1 ASN   409     190.178 204.370 147.877  1.00                 O  
ATOM   2955  ND2 ASN   409     189.163 206.309 147.367  1.00                 N  
ATOM   2956  N   TYR   410     187.206 202.150 144.197  1.00                 N  
ATOM   2957  CA  TYR   410     186.136 201.266 143.685  1.00                 C  
ATOM   2958  C   TYR   410     186.505 199.804 143.702  1.00                 C  
ATOM   2959  O   TYR   410     185.649 198.961 144.047  1.00                 O  
ATOM   2960  CB  TYR   410     185.752 201.661 142.258  1.00                 C  
ATOM   2961  CG  TYR   410     184.634 200.828 141.671  1.00                 C  
ATOM   2962  OH  TYR   410     181.549 198.547 140.068  1.00                 O  
ATOM   2963  CZ  TYR   410     182.571 199.301 140.598  1.00                 C  
ATOM   2964  CD1 TYR   410     183.312 201.065 142.023  1.00                 C  
ATOM   2965  CE1 TYR   410     182.284 200.309 141.492  1.00                 C  
ATOM   2966  CD2 TYR   410     184.906 199.808 140.768  1.00                 C  
ATOM   2967  CE2 TYR   410     183.890 199.042 140.227  1.00                 C  
ATOM   2968  N   ALA   411     187.734 199.366 143.472  1.00                 N  
ATOM   2969  CA  ALA   411     188.276 198.046 143.450  1.00                 C  
ATOM   2970  C   ALA   411     188.291 197.354 144.825  1.00                 C  
ATOM   2971  O   ALA   411     187.871 196.193 144.852  1.00                 O  
ATOM   2972  CB  ALA   411     189.694 198.064 142.901  1.00                 C  
ATOM   2973  N   ILE   412     188.689 198.128 145.886  1.00                 N  
ATOM   2974  CA  ILE   412     188.800 197.736 147.324  1.00                 C  
ATOM   2975  C   ILE   412     187.387 197.408 147.864  1.00                 C  
ATOM   2976  O   ILE   412     187.214 196.569 148.688  1.00                 O  
ATOM   2977  CB  ILE   412     189.470 198.842 148.160  1.00                 C  
ATOM   2978  CD1 ILE   412     191.787 197.850 147.782  1.00                 C  
ATOM   2979  CG1 ILE   412     190.905 199.075 147.685  1.00                 C  
ATOM   2980  CG2 ILE   412     189.412 198.499 149.641  1.00                 C  
ATOM   2981  N   GLY   413     186.401 198.219 147.364  1.00                 N  
ATOM   2982  CA  GLY   413     184.943 198.165 147.606  1.00                 C  
ATOM   2983  C   GLY   413     184.278 196.934 147.083  1.00                 C  
ATOM   2984  O   GLY   413     183.425 196.286 147.706  1.00                 O  
ATOM   2985  N   LYS   414     184.724 196.498 145.885  1.00                 N  
ATOM   2986  CA  LYS   414     184.363 195.214 145.278  1.00                 C  
ATOM   2987  C   LYS   414     184.813 194.045 146.147  1.00                 C  
ATOM   2988  O   LYS   414     184.073 193.073 146.356  1.00                 O  
ATOM   2989  CB  LYS   414     184.973 195.092 143.880  1.00                 C  
ATOM   2990  CD  LYS   414     185.181 193.787 141.746  1.00                 C  
ATOM   2991  CE  LYS   414     184.834 192.494 141.027  1.00                 C  
ATOM   2992  CG  LYS   414     184.607 193.808 143.154  1.00                 C  
ATOM   2993  NZ  LYS   414     185.392 192.459 139.647  1.00                 N  
ATOM   2994  N   ASP   415     186.040 194.209 146.666  1.00                 N  
ATOM   2995  CA  ASP   415     186.621 193.242 147.687  1.00                 C  
ATOM   2996  C   ASP   415     185.911 193.256 148.981  1.00                 C  
ATOM   2997  O   ASP   415     185.849 192.231 149.658  1.00                 O  
ATOM   2998  CB  ASP   415     188.100 193.547 147.933  1.00                 C  
ATOM   2999  CG  ASP   415     188.976 193.173 146.754  1.00                 C  
ATOM   3000  OD1 ASP   415     188.496 192.437 145.867  1.00                 O  
ATOM   3001  OD2 ASP   415     190.144 193.616 146.717  1.00                 O  
ATOM   3002  N   VAL   416     185.431 194.438 149.406  1.00                 N  
ATOM   3003  CA  VAL   416     184.755 194.692 150.637  1.00                 C  
ATOM   3004  C   VAL   416     183.437 194.096 150.718  1.00                 C  
ATOM   3005  O   VAL   416     182.952 193.665 151.795  1.00                 O  
ATOM   3006  CB  VAL   416     184.616 196.202 150.904  1.00                 C  
ATOM   3007  CG1 VAL   416     183.738 196.450 152.121  1.00                 C  
ATOM   3008  CG2 VAL   416     185.985 196.838 151.091  1.00                 C  
ATOM   3009  N   GLN   417     182.674 193.951 149.617  1.00                 N  
ATOM   3010  CA  GLN   417     181.387 193.355 149.540  1.00                 C  
ATOM   3011  C   GLN   417     181.432 191.910 149.877  1.00                 C  
ATOM   3012  O   GLN   417     180.714 191.435 150.770  1.00                 O  
ATOM   3013  CB  GLN   417     180.792 193.543 148.143  1.00                 C  
ATOM   3014  CD  GLN   417     178.841 193.166 146.583  1.00                 C  
ATOM   3015  CG  GLN   417     179.397 192.963 147.979  1.00                 C  
ATOM   3016  OE1 GLN   417     179.354 193.978 145.813  1.00                 O  
ATOM   3017  NE2 GLN   417     177.788 192.427 146.254  1.00                 N  
ATOM   3018  N   ALA   418     182.437 191.158 149.269  1.00                 N  
ATOM   3019  CA  ALA   418     182.663 189.761 149.448  1.00                 C  
ATOM   3020  C   ALA   418     183.095 189.407 150.871  1.00                 C  
ATOM   3021  O   ALA   418     182.742 188.349 151.381  1.00                 O  
ATOM   3022  CB  ALA   418     183.715 189.264 148.468  1.00                 C  
ATOM   3023  N   MET   419     183.867 190.362 151.470  1.00                 N  
ATOM   3024  CA  MET   419     184.506 190.224 152.730  1.00                 C  
ATOM   3025  C   MET   419     183.476 190.242 153.767  1.00                 C  
ATOM   3026  O   MET   419     183.576 189.564 154.768  1.00                 O  
ATOM   3027  CB  MET   419     185.533 191.339 152.935  1.00                 C  
ATOM   3028  SD  MET   419     187.342 189.683 154.224  1.00                 S  
ATOM   3029  CE  MET   419     188.626 190.095 153.046  1.00                 C  
ATOM   3030  CG  MET   419     186.361 191.196 154.202  1.00                 C  
ATOM   3031  N   LYS   420     182.510 191.144 153.600  1.00                 N  
ATOM   3032  CA  LYS   420     181.506 191.559 154.579  1.00                 C  
ATOM   3033  C   LYS   420     180.645 190.382 154.961  1.00                 C  
ATOM   3034  O   LYS   420     180.287 190.008 156.101  1.00                 O  
ATOM   3035  CB  LYS   420     180.650 192.697 154.019  1.00                 C  
ATOM   3036  CD  LYS   420     178.809 194.364 154.380  1.00                 C  
ATOM   3037  CE  LYS   420     177.723 194.849 155.327  1.00                 C  
ATOM   3038  CG  LYS   420     179.587 193.205 154.980  1.00                 C  
ATOM   3039  NZ  LYS   420     176.952 195.986 154.752  1.00                 N  
ATOM   3040  N   ALA   421     180.228 189.644 153.856  1.00                 N  
ATOM   3041  CA  ALA   421     179.413 188.477 153.842  1.00                 C  
ATOM   3042  C   ALA   421     179.968 187.309 154.698  1.00                 C  
ATOM   3043  O   ALA   421     179.259 186.818 155.555  1.00                 O  
ATOM   3044  CB  ALA   421     179.219 187.983 152.417  1.00                 C  
ATOM   3045  N   VAL   422     181.279 187.036 154.533  1.00                 N  
ATOM   3046  CA  VAL   422     182.022 186.123 155.420  1.00                 C  
ATOM   3047  C   VAL   422     182.172 186.659 156.816  1.00                 C  
ATOM   3048  O   VAL   422     181.728 185.974 157.739  1.00                 O  
ATOM   3049  CB  VAL   422     183.420 185.804 154.858  1.00                 C  
ATOM   3050  CG1 VAL   422     184.236 185.021 155.875  1.00                 C  
ATOM   3051  CG2 VAL   422     183.306 185.032 153.553  1.00                 C  
ATOM   3052  N   VAL   423     182.846 187.842 157.015  1.00                 N  
ATOM   3053  CA  VAL   423     183.214 188.272 158.344  1.00                 C  
ATOM   3054  C   VAL   423     182.018 188.621 159.283  1.00                 C  
ATOM   3055  O   VAL   423     182.061 188.217 160.441  1.00                 O  
ATOM   3056  CB  VAL   423     184.143 189.499 158.303  1.00                 C  
ATOM   3057  CG1 VAL   423     183.378 190.732 157.847  1.00                 C  
ATOM   3058  CG2 VAL   423     184.776 189.734 159.666  1.00                 C  
ATOM   3059  N   GLY   424     181.018 189.358 158.718  1.00                 N  
ATOM   3060  CA  GLY   424     179.752 189.969 159.266  1.00                 C  
ATOM   3061  C   GLY   424     179.900 191.490 159.169  1.00                 C  
ATOM   3062  O   GLY   424     180.698 192.043 158.419  1.00                 O  
ATOM   3063  N   GLU   425     179.251 192.220 160.144  1.00                 N  
ATOM   3064  CA  GLU   425     179.253 193.648 160.344  1.00                 C  
ATOM   3065  C   GLU   425     179.721 193.887 161.756  1.00                 C  
ATOM   3066  O   GLU   425     180.186 194.990 162.069  1.00                 O  
ATOM   3067  CB  GLU   425     177.861 194.227 160.085  1.00                 C  
ATOM   3068  CD  GLU   425     175.993 194.643 158.436  1.00                 C  
ATOM   3069  CG  GLU   425     177.379 194.067 158.652  1.00                 C  
ATOM   3070  OE1 GLU   425     175.385 195.114 159.420  1.00                 O  
ATOM   3071  OE2 GLU   425     175.515 194.624 157.282  1.00                 O  
ATOM   3072  N   GLU   426     179.700 192.798 162.541  1.00                 N  
ATOM   3073  CA  GLU   426     180.149 192.722 163.909  1.00                 C  
ATOM   3074  C   GLU   426     181.574 192.320 163.925  1.00                 C  
ATOM   3075  O   GLU   426     182.029 191.964 165.009  1.00                 O  
ATOM   3076  CB  GLU   426     179.286 191.738 164.702  1.00                 C  
ATOM   3077  CD  GLU   426     177.622 193.433 165.561  1.00                 C  
ATOM   3078  CG  GLU   426     177.823 192.137 164.801  1.00                 C  
ATOM   3079  OE1 GLU   426     178.229 193.589 166.641  1.00                 O  
ATOM   3080  OE2 GLU   426     176.857 194.293 165.076  1.00                 O  
ATOM   3081  N   ALA   427     182.337 192.500 162.769  1.00                 N  
ATOM   3082  CA  ALA   427     183.700 192.132 162.725  1.00                 C  
ATOM   3083  C   ALA   427     184.232 192.696 161.563  1.00                 C  
ATOM   3084  O   ALA   427     185.323 192.251 161.116  1.00                 O  
ATOM   3085  CB  ALA   427     183.842 190.618 162.753  1.00                 C  
ATOM   3086  N   LEU   428     183.547 193.671 160.943  1.00                 N  
ATOM   3087  CA  LEU   428     184.031 194.293 159.754  1.00                 C  
ATOM   3088  C   LEU   428     185.045 195.458 160.104  1.00                 C  
ATOM   3089  O   LEU   428     184.992 196.143 161.083  1.00                 O  
ATOM   3090  CB  LEU   428     182.868 194.835 158.921  1.00                 C  
ATOM   3091  CG  LEU   428     183.236 195.500 157.593  1.00                 C  
ATOM   3092  CD1 LEU   428     183.833 194.485 156.631  1.00                 C  
ATOM   3093  CD2 LEU   428     182.020 196.168 156.971  1.00                 C  
ATOM   3094  N   SER   429     186.088 195.718 159.217  1.00                 N  
ATOM   3095  CA  SER   429     187.147 196.722 159.465  1.00                 C  
ATOM   3096  C   SER   429     186.680 198.094 159.170  1.00                 C  
ATOM   3097  O   SER   429     185.829 198.199 158.276  1.00                 O  
ATOM   3098  CB  SER   429     188.390 196.408 158.629  1.00                 C  
ATOM   3099  OG  SER   429     188.962 195.169 159.012  1.00                 O  
ATOM   3100  N   SER   430     187.221 199.119 159.831  1.00                 N  
ATOM   3101  CA  SER   430     186.738 200.470 159.656  1.00                 C  
ATOM   3102  C   SER   430     186.989 200.984 158.266  1.00                 C  
ATOM   3103  O   SER   430     186.203 201.742 157.750  1.00                 O  
ATOM   3104  CB  SER   430     187.389 201.408 160.674  1.00                 C  
ATOM   3105  OG  SER   430     188.782 201.524 160.443  1.00                 O  
ATOM   3106  N   GLU   431     188.102 200.574 157.597  1.00                 N  
ATOM   3107  CA  GLU   431     188.386 200.934 156.230  1.00                 C  
ATOM   3108  C   GLU   431     187.434 200.314 155.265  1.00                 C  
ATOM   3109  O   GLU   431     187.013 200.923 154.335  1.00                 O  
ATOM   3110  CB  GLU   431     189.815 200.535 155.857  1.00                 C  
ATOM   3111  CD  GLU   431     192.291 200.888 156.209  1.00                 C  
ATOM   3112  CG  GLU   431     190.890 201.350 156.557  1.00                 C  
ATOM   3113  OE1 GLU   431     192.424 199.818 155.579  1.00                 O  
ATOM   3114  OE2 GLU   431     193.256 201.595 156.567  1.00                 O  
ATOM   3115  N   ASP   432     186.993 199.094 155.551  1.00                 N  
ATOM   3116  CA  ASP   432     186.033 198.415 154.719  1.00                 C  
ATOM   3117  C   ASP   432     184.742 199.092 154.672  1.00                 C  
ATOM   3118  O   ASP   432     183.993 199.038 153.772  1.00                 O  
ATOM   3119  CB  ASP   432     185.827 196.978 155.202  1.00                 C  
ATOM   3120  CG  ASP   432     187.018 196.088 154.906  1.00                 C  
ATOM   3121  OD1 ASP   432     187.880 196.497 154.100  1.00                 O  
ATOM   3122  OD2 ASP   432     187.090 194.981 155.481  1.00                 O  
ATOM   3123  N   LEU   433     184.317 199.738 155.832  1.00                 N  
ATOM   3124  CA  LEU   433     183.039 200.468 155.904  1.00                 C  
ATOM   3125  C   LEU   433     182.920 201.617 154.972  1.00                 C  
ATOM   3126  O   LEU   433     181.866 201.728 154.314  1.00                 O  
ATOM   3127  CB  LEU   433     182.796 200.985 157.323  1.00                 C  
ATOM   3128  CG  LEU   433     182.507 199.927 158.390  1.00                 C  
ATOM   3129  CD1 LEU   433     182.467 200.556 159.774  1.00                 C  
ATOM   3130  CD2 LEU   433     181.197 199.212 158.096  1.00                 C  
ATOM   3131  N   LEU   434     184.035 202.394 154.861  1.00                 N  
ATOM   3132  CA  LEU   434     184.216 203.555 153.923  1.00                 C  
ATOM   3133  C   LEU   434     184.192 203.079 152.421  1.00                 C  
ATOM   3134  O   LEU   434     183.517 203.734 151.577  1.00                 O  
ATOM   3135  CB  LEU   434     185.526 204.286 154.222  1.00                 C  
ATOM   3136  CG  LEU   434     185.586 205.057 155.542  1.00                 C  
ATOM   3137  CD1 LEU   434     186.992 205.579 155.796  1.00                 C  
ATOM   3138  CD2 LEU   434     184.588 206.205 155.540  1.00                 C  
ATOM   3139  N   TYR   435     184.853 201.920 152.163  1.00                 N  
ATOM   3140  CA  TYR   435     184.909 201.231 150.904  1.00                 C  
ATOM   3141  C   TYR   435     183.547 200.666 150.547  1.00                 C  
ATOM   3142  O   TYR   435     183.189 200.590 149.389  1.00                 O  
ATOM   3143  CB  TYR   435     185.955 200.115 150.950  1.00                 C  
ATOM   3144  CG  TYR   435     187.382 200.613 150.967  1.00                 C  
ATOM   3145  OH  TYR   435     191.309 201.978 151.030  1.00                 O  
ATOM   3146  CZ  TYR   435     190.010 201.527 151.008  1.00                 C  
ATOM   3147  CD1 TYR   435     188.170 200.475 152.103  1.00                 C  
ATOM   3148  CE1 TYR   435     189.476 200.927 152.128  1.00                 C  
ATOM   3149  CD2 TYR   435     187.937 201.220 149.848  1.00                 C  
ATOM   3150  CE2 TYR   435     189.241 201.679 149.855  1.00                 C  
ATOM   3151  N   LEU   436     182.764 200.220 151.527  1.00                 N  
ATOM   3152  CA  LEU   436     181.403 199.657 151.345  1.00                 C  
ATOM   3153  C   LEU   436     180.433 200.700 150.847  1.00                 C  
ATOM   3154  O   LEU   436     179.687 200.457 149.922  1.00                 O  
ATOM   3155  CB  LEU   436     180.892 199.057 152.656  1.00                 C  
ATOM   3156  CG  LEU   436     179.509 198.403 152.609  1.00                 C  
ATOM   3157  CD1 LEU   436     179.487 197.265 151.600  1.00                 C  
ATOM   3158  CD2 LEU   436     179.106 197.897 153.985  1.00                 C  
ATOM   3159  N   GLU   437     180.511 201.901 151.462  1.00                 N  
ATOM   3160  CA  GLU   437     179.756 203.072 151.065  1.00                 C  
ATOM   3161  C   GLU   437     180.146 203.657 149.752  1.00                 C  
ATOM   3162  O   GLU   437     179.324 204.130 148.983  1.00                 O  
ATOM   3163  CB  GLU   437     179.874 204.170 152.124  1.00                 C  
ATOM   3164  CD  GLU   437     179.356 204.932 154.476  1.00                 C  
ATOM   3165  CG  GLU   437     179.167 203.850 153.431  1.00                 C  
ATOM   3166  OE1 GLU   437     180.190 205.835 154.252  1.00                 O  
ATOM   3167  OE2 GLU   437     178.671 204.878 155.518  1.00                 O  
ATOM   3168  N   PHE   438     181.513 203.657 149.428  1.00                 N  
ATOM   3169  CA  PHE   438     182.099 204.151 148.257  1.00                 C  
ATOM   3170  C   PHE   438     181.640 203.398 147.018  1.00                 C  
ATOM   3171  O   PHE   438     181.388 203.995 145.979  1.00                 O  
ATOM   3172  CB  PHE   438     183.625 204.088 148.354  1.00                 C  
ATOM   3173  CG  PHE   438     184.331 204.616 147.138  1.00                 C  
ATOM   3174  CZ  PHE   438     185.638 205.586 144.884  1.00                 C  
ATOM   3175  CD1 PHE   438     184.842 205.902 147.119  1.00                 C  
ATOM   3176  CE1 PHE   438     185.492 206.387 146.000  1.00                 C  
ATOM   3177  CD2 PHE   438     184.485 203.826 146.012  1.00                 C  
ATOM   3178  CE2 PHE   438     185.135 204.311 144.893  1.00                 C  
ATOM   3179  N   LEU   439     181.448 202.098 147.151  1.00                 N  
ATOM   3180  CA  LEU   439     181.061 201.183 146.123  1.00                 C  
ATOM   3181  C   LEU   439     179.616 201.582 145.627  1.00                 C  
ATOM   3182  O   LEU   439     179.393 201.684 144.412  1.00                 O  
ATOM   3183  CB  LEU   439     181.102 199.745 146.643  1.00                 C  
ATOM   3184  CG  LEU   439     180.667 198.656 145.660  1.00                 C  
ATOM   3185  CD1 LEU   439     181.578 198.636 144.442  1.00                 C  
ATOM   3186  CD2 LEU   439     180.658 197.293 146.336  1.00                 C  
ATOM   3187  N   ASP   440     178.703 201.841 146.598  1.00                 N  
ATOM   3188  CA  ASP   440     177.349 202.208 146.250  1.00                 C  
ATOM   3189  C   ASP   440     177.206 203.643 145.715  1.00                 C  
ATOM   3190  O   ASP   440     176.517 203.854 144.703  1.00                 O  
ATOM   3191  CB  ASP   440     176.423 202.046 147.457  1.00                 C  
ATOM   3192  CG  ASP   440     176.172 200.593 147.808  1.00                 C  
ATOM   3193  OD1 ASP   440     176.481 199.718 146.973  1.00                 O  
ATOM   3194  OD2 ASP   440     175.666 200.329 148.919  1.00                 O  
ATOM   3195  N   LYS   441     177.937 204.672 146.377  1.00                 N  
ATOM   3196  CA  LYS   441     177.922 205.968 145.797  1.00                 C  
ATOM   3197  C   LYS   441     178.587 206.128 144.453  1.00                 C  
ATOM   3198  O   LYS   441     178.027 206.856 143.628  1.00                 O  
ATOM   3199  CB  LYS   441     178.577 206.983 146.736  1.00                 C  
ATOM   3200  CD  LYS   441     178.479 208.288 148.878  1.00                 C  
ATOM   3201  CE  LYS   441     177.668 208.591 150.127  1.00                 C  
ATOM   3202  CG  LYS   441     177.766 207.284 147.986  1.00                 C  
ATOM   3203  NZ  LYS   441     178.373 209.541 151.031  1.00                 N  
ATOM   3204  N   PHE   442     179.761 205.468 144.138  1.00                 N  
ATOM   3205  CA  PHE   442     180.354 205.572 142.786  1.00                 C  
ATOM   3206  C   PHE   442     179.474 205.086 141.671  1.00                 C  
ATOM   3207  O   PHE   442     179.261 205.772 140.662  1.00                 O  
ATOM   3208  CB  PHE   442     181.673 204.800 142.719  1.00                 C  
ATOM   3209  CG  PHE   442     182.348 204.868 141.378  1.00                 C  
ATOM   3210  CZ  PHE   442     183.594 204.988 138.897  1.00                 C  
ATOM   3211  CD1 PHE   442     183.067 205.990 141.006  1.00                 C  
ATOM   3212  CE1 PHE   442     183.687 206.053 139.772  1.00                 C  
ATOM   3213  CD2 PHE   442     182.263 203.810 140.490  1.00                 C  
ATOM   3214  CE2 PHE   442     182.884 203.873 139.257  1.00                 C  
ATOM   3215  N   GLU   443     178.832 203.932 141.934  1.00                 N  
ATOM   3216  CA  GLU   443     177.804 203.354 141.027  1.00                 C  
ATOM   3217  C   GLU   443     176.572 204.307 140.864  1.00                 C  
ATOM   3218  O   GLU   443     176.108 204.486 139.776  1.00                 O  
ATOM   3219  CB  GLU   443     177.338 201.991 141.544  1.00                 C  
ATOM   3220  CD  GLU   443     177.914 199.578 142.018  1.00                 C  
ATOM   3221  CG  GLU   443     178.382 200.893 141.427  1.00                 C  
ATOM   3222  OE1 GLU   443     176.858 199.570 142.686  1.00                 O  
ATOM   3223  OE2 GLU   443     178.602 198.556 141.815  1.00                 O  
ATOM   3224  N   ARG   444     176.012 204.974 141.934  1.00                 N  
ATOM   3225  CA  ARG   444     174.736 205.698 141.942  1.00                 C  
ATOM   3226  C   ARG   444     174.855 207.216 141.572  1.00                 C  
ATOM   3227  O   ARG   444     173.867 207.981 141.719  1.00                 O  
ATOM   3228  CB  ARG   444     174.066 205.587 143.313  1.00                 C  
ATOM   3229  CD  ARG   444     172.940 204.147 145.033  1.00                 C  
ATOM   3230  NE  ARG   444     172.515 202.799 145.400  1.00                 N  
ATOM   3231  CG  ARG   444     173.588 204.186 143.659  1.00                 C  
ATOM   3232  CZ  ARG   444     171.343 202.268 145.065  1.00                 C  
ATOM   3233  NH1 ARG   444     171.042 201.033 145.443  1.00                 N  
ATOM   3234  NH2 ARG   444     170.474 202.974 144.354  1.00                 N  
ATOM   3235  N   LYS   445     176.057 207.702 141.179  1.00                 N  
ATOM   3236  CA  LYS   445     176.323 209.144 141.006  1.00                 C  
ATOM   3237  C   LYS   445     177.101 209.273 139.709  1.00                 C  
ATOM   3238  O   LYS   445     176.715 210.003 138.795  1.00                 O  
ATOM   3239  CB  LYS   445     177.085 209.697 142.212  1.00                 C  
ATOM   3240  CD  LYS   445     177.092 210.286 144.652  1.00                 C  
ATOM   3241  CE  LYS   445     176.279 210.323 145.936  1.00                 C  
ATOM   3242  CG  LYS   445     176.278 209.720 143.499  1.00                 C  
ATOM   3243  NZ  LYS   445     177.075 210.844 147.081  1.00                 N  
ATOM   3244  N   PHE   446     178.265 208.512 139.621  1.00                 N  
ATOM   3245  CA  PHE   446     179.171 208.534 138.513  1.00                 C  
ATOM   3246  C   PHE   446     178.689 207.690 137.394  1.00                 C  
ATOM   3247  O   PHE   446     178.602 208.149 136.293  1.00                 O  
ATOM   3248  CB  PHE   446     180.562 208.070 138.949  1.00                 C  
ATOM   3249  CG  PHE   446     181.290 209.062 139.809  1.00                 C  
ATOM   3250  CZ  PHE   446     182.642 210.901 141.396  1.00                 C  
ATOM   3251  CD1 PHE   446     180.961 209.216 141.145  1.00                 C  
ATOM   3252  CE1 PHE   446     181.631 210.129 141.937  1.00                 C  
ATOM   3253  CD2 PHE   446     182.305 209.843 139.284  1.00                 C  
ATOM   3254  CE2 PHE   446     182.975 210.756 140.075  1.00                 C  
ATOM   3255  N   VAL   447     178.189 206.458 137.698  1.00                 N  
ATOM   3256  CA  VAL   447     177.731 205.573 136.660  1.00                 C  
ATOM   3257  C   VAL   447     176.273 205.773 136.326  1.00                 C  
ATOM   3258  O   VAL   447     175.964 206.230 135.224  1.00                 O  
ATOM   3259  CB  VAL   447     177.958 204.097 137.036  1.00                 C  
ATOM   3260  CG1 VAL   447     177.339 203.180 135.992  1.00                 C  
ATOM   3261  CG2 VAL   447     179.444 203.809 137.189  1.00                 C  
ATOM   3262  N   ALA   448     175.295 205.615 137.285  1.00                 N  
ATOM   3263  CA  ALA   448     173.870 205.966 137.206  1.00                 C  
ATOM   3264  C   ALA   448     173.646 207.431 136.869  1.00                 C  
ATOM   3265  O   ALA   448     173.930 208.262 137.708  1.00                 O  
ATOM   3266  CB  ALA   448     173.170 205.639 138.516  1.00                 C  
ATOM   3267  N   GLN   449     173.028 207.717 135.715  1.00                 N  
ATOM   3268  CA  GLN   449     172.602 209.069 135.396  1.00                 C  
ATOM   3269  C   GLN   449     171.649 208.991 134.274  1.00                 C  
ATOM   3270  O   GLN   449     171.465 208.009 133.572  1.00                 O  
ATOM   3271  CB  GLN   449     173.809 209.945 135.056  1.00                 C  
ATOM   3272  CD  GLN   449     175.811 210.336 133.566  1.00                 C  
ATOM   3273  CG  GLN   449     174.585 209.485 133.832  1.00                 C  
ATOM   3274  OE1 GLN   449     176.885 210.081 134.111  1.00                 O  
ATOM   3275  NE2 GLN   449     175.654 211.351 132.724  1.00                 N  
ATOM   3276  N   GLY   450     170.868 210.096 134.045  1.00                 N  
ATOM   3277  CA  GLY   450     169.761 210.144 133.164  1.00                 C  
ATOM   3278  C   GLY   450     170.117 210.029 131.686  1.00                 C  
ATOM   3279  O   GLY   450     171.285 210.021 131.285  1.00                 O  
ATOM   3280  N   ALA   451     169.087 209.884 130.894  1.00                 N  
ATOM   3281  CA  ALA   451     169.100 209.546 129.477  1.00                 C  
ATOM   3282  C   ALA   451     169.259 210.794 128.658  1.00                 C  
ATOM   3283  O   ALA   451     169.545 210.677 127.466  1.00                 O  
ATOM   3284  CB  ALA   451     167.826 208.808 129.096  1.00                 C  
ATOM   3285  N   TYR   452     169.118 211.987 129.276  1.00                 N  
ATOM   3286  CA  TYR   452     169.473 213.231 128.601  1.00                 C  
ATOM   3287  C   TYR   452     170.415 214.052 129.315  1.00                 C  
ATOM   3288  O   TYR   452     170.629 215.174 128.888  1.00                 O  
ATOM   3289  CB  TYR   452     168.222 214.068 128.327  1.00                 C  
ATOM   3290  CG  TYR   452     167.453 214.446 129.573  1.00                 C  
ATOM   3291  OH  TYR   452     165.350 215.500 133.002  1.00                 O  
ATOM   3292  CZ  TYR   452     166.045 215.150 131.867  1.00                 C  
ATOM   3293  CD1 TYR   452     167.813 215.561 130.320  1.00                 C  
ATOM   3294  CE1 TYR   452     167.117 215.914 131.460  1.00                 C  
ATOM   3295  CD2 TYR   452     166.370 213.688 129.999  1.00                 C  
ATOM   3296  CE2 TYR   452     165.662 214.026 131.136  1.00                 C  
ATOM   3297  N   ASP   453     171.131 213.552 130.385  1.00                 N  
ATOM   3298  CA  ASP   453     172.218 214.248 131.130  1.00                 C  
ATOM   3299  C   ASP   453     173.490 214.355 130.309  1.00                 C  
ATOM   3300  O   ASP   453     173.734 213.598 129.376  1.00                 O  
ATOM   3301  CB  ASP   453     172.515 213.525 132.445  1.00                 C  
ATOM   3302  CG  ASP   453     171.400 213.682 133.461  1.00                 C  
ATOM   3303  OD1 ASP   453     170.518 214.540 133.246  1.00                 O  
ATOM   3304  OD2 ASP   453     171.409 212.948 134.471  1.00                 O  
ATOM   3305  N   THR   454     174.187 215.427 130.506  1.00                 N  
ATOM   3306  CA  THR   454     175.329 215.763 129.729  1.00                 C  
ATOM   3307  C   THR   454     176.361 216.202 130.702  1.00                 C  
ATOM   3308  O   THR   454     176.131 216.715 131.766  1.00                 O  
ATOM   3309  CB  THR   454     175.004 216.852 128.690  1.00                 C  
ATOM   3310  OG1 THR   454     176.147 217.076 127.855  1.00                 O  
ATOM   3311  CG2 THR   454     174.644 218.158 129.382  1.00                 C  
ATOM   3312  N   ARG   455     177.610 215.953 130.283  1.00                 N  
ATOM   3313  CA  ARG   455     178.788 216.023 131.160  1.00                 C  
ATOM   3314  C   ARG   455     179.948 216.391 130.314  1.00                 C  
ATOM   3315  O   ARG   455     180.122 215.835 129.178  1.00                 O  
ATOM   3316  CB  ARG   455     179.001 214.689 131.879  1.00                 C  
ATOM   3317  CD  ARG   455     177.863 215.219 134.053  1.00                 C  
ATOM   3318  NE  ARG   455     176.855 214.807 135.027  1.00                 N  
ATOM   3319  CG  ARG   455     177.879 214.312 132.832  1.00                 C  
ATOM   3320  CZ  ARG   455     175.578 215.172 134.980  1.00                 C  
ATOM   3321  NH1 ARG   455     174.733 214.749 135.910  1.00                 N  
ATOM   3322  NH2 ARG   455     175.149 215.959 134.003  1.00                 N  
ATOM   3323  N   ASN   456     180.879 217.241 130.862  1.00                 N  
ATOM   3324  CA  ASN   456     182.158 217.592 130.317  1.00                 C  
ATOM   3325  C   ASN   456     182.961 217.189 131.496  1.00                 C  
ATOM   3326  O   ASN   456     182.498 216.642 132.455  1.00                 O  
ATOM   3327  CB  ASN   456     182.178 219.065 129.904  1.00                 C  
ATOM   3328  CG  ASN   456     181.981 220.003 131.078  1.00                 C  
ATOM   3329  OD1 ASN   456     182.174 219.618 132.231  1.00                 O  
ATOM   3330  ND2 ASN   456     181.594 221.239 130.788  1.00                 N  
ATOM   3331  N   ILE   457     184.243 217.409 131.401  1.00                 N  
ATOM   3332  CA  ILE   457     185.252 217.032 132.399  1.00                 C  
ATOM   3333  C   ILE   457     185.182 217.823 133.678  1.00                 C  
ATOM   3334  O   ILE   457     185.324 217.283 134.793  1.00                 O  
ATOM   3335  CB  ILE   457     186.679 217.161 131.835  1.00                 C  
ATOM   3336  CD1 ILE   457     186.672 214.743 131.026  1.00                 C  
ATOM   3337  CG1 ILE   457     186.878 216.197 130.663  1.00                 C  
ATOM   3338  CG2 ILE   457     187.708 216.938 132.933  1.00                 C  
ATOM   3339  N   PHE   458     184.814 219.121 133.590  1.00                 N  
ATOM   3340  CA  PHE   458     184.596 219.944 134.813  1.00                 C  
ATOM   3341  C   PHE   458     183.456 219.383 135.579  1.00                 C  
ATOM   3342  O   PHE   458     183.549 219.338 136.790  1.00                 O  
ATOM   3343  CB  PHE   458     184.343 221.405 134.437  1.00                 C  
ATOM   3344  CG  PHE   458     184.127 222.307 135.619  1.00                 C  
ATOM   3345  CZ  PHE   458     183.721 223.974 137.806  1.00                 C  
ATOM   3346  CD1 PHE   458     185.200 222.758 136.369  1.00                 C  
ATOM   3347  CE1 PHE   458     185.001 223.587 137.457  1.00                 C  
ATOM   3348  CD2 PHE   458     182.852 222.703 135.982  1.00                 C  
ATOM   3349  CE2 PHE   458     182.654 223.532 137.070  1.00                 C  
ATOM   3350  N   GLN   459     182.338 218.936 134.937  1.00                 N  
ATOM   3351  CA  GLN   459     181.171 218.507 135.753  1.00                 C  
ATOM   3352  C   GLN   459     181.438 217.216 136.514  1.00                 C  
ATOM   3353  O   GLN   459     181.155 217.032 137.707  1.00                 O  
ATOM   3354  CB  GLN   459     179.935 218.329 134.869  1.00                 C  
ATOM   3355  CD  GLN   459     178.208 219.405 133.373  1.00                 C  
ATOM   3356  CG  GLN   459     179.381 219.628 134.307  1.00                 C  
ATOM   3357  OE1 GLN   459     177.764 218.274 133.177  1.00                 O  
ATOM   3358  NE2 GLN   459     177.701 220.487 132.793  1.00                 N  
ATOM   3359  N   SER   460     182.171 216.296 135.798  1.00                 N  
ATOM   3360  CA  SER   460     182.608 215.026 136.267  1.00                 C  
ATOM   3361  C   SER   460     183.482 215.218 137.459  1.00                 C  
ATOM   3362  O   SER   460     183.284 214.648 138.576  1.00                 O  
ATOM   3363  CB  SER   460     183.345 214.270 135.159  1.00                 C  
ATOM   3364  OG  SER   460     182.468 213.942 134.095  1.00                 O  
ATOM   3365  N   LEU   461     184.419 216.145 137.288  1.00                 N  
ATOM   3366  CA  LEU   461     185.324 216.503 138.289  1.00                 C  
ATOM   3367  C   LEU   461     184.698 217.020 139.594  1.00                 C  
ATOM   3368  O   LEU   461     185.177 216.591 140.659  1.00                 O  
ATOM   3369  CB  LEU   461     186.289 217.576 137.780  1.00                 C  
ATOM   3370  CG  LEU   461     187.353 218.055 138.770  1.00                 C  
ATOM   3371  CD1 LEU   461     188.245 216.901 139.201  1.00                 C  
ATOM   3372  CD2 LEU   461     188.188 219.172 138.163  1.00                 C  
ATOM   3373  N   ASP   462     183.607 217.830 139.615  1.00                 N  
ATOM   3374  CA  ASP   462     182.976 218.256 140.837  1.00                 C  
ATOM   3375  C   ASP   462     182.372 217.110 141.623  1.00                 C  
ATOM   3376  O   ASP   462     182.630 217.076 142.806  1.00                 O  
ATOM   3377  CB  ASP   462     181.887 219.290 140.545  1.00                 C  
ATOM   3378  CG  ASP   462     182.454 220.632 140.126  1.00                 C  
ATOM   3379  OD1 ASP   462     183.668 220.851 140.322  1.00                 O  
ATOM   3380  OD2 ASP   462     181.685 221.464 139.601  1.00                 O  
ATOM   3381  N   LEU   463     181.666 216.184 140.897  1.00                 N  
ATOM   3382  CA  LEU   463     181.033 214.998 141.475  1.00                 C  
ATOM   3383  C   LEU   463     182.035 214.047 142.087  1.00                 C  
ATOM   3384  O   LEU   463     181.728 213.313 143.055  1.00                 O  
ATOM   3385  CB  LEU   463     180.214 214.257 140.416  1.00                 C  
ATOM   3386  CG  LEU   463     178.958 214.969 139.910  1.00                 C  
ATOM   3387  CD1 LEU   463     178.338 214.205 138.750  1.00                 C  
ATOM   3388  CD2 LEU   463     177.947 215.139 141.033  1.00                 C  
ATOM   3389  N   ALA   464     183.281 214.020 141.533  1.00                 N  
ATOM   3390  CA  ALA   464     184.440 213.164 142.004  1.00                 C  
ATOM   3391  C   ALA   464     184.847 213.443 143.435  1.00                 C  
ATOM   3392  O   ALA   464     185.106 212.492 144.193  1.00                 O  
ATOM   3393  CB  ALA   464     185.647 213.362 141.100  1.00                 C  
ATOM   3394  N   TRP   465     184.884 214.727 143.778  1.00                 N  
ATOM   3395  CA  TRP   465     185.415 215.318 145.018  1.00                 C  
ATOM   3396  C   TRP   465     184.413 215.065 146.139  1.00                 C  
ATOM   3397  O   TRP   465     184.916 214.780 147.227  1.00                 O  
ATOM   3398  CB  TRP   465     185.680 216.813 144.828  1.00                 C  
ATOM   3399  CG  TRP   465     186.861 217.107 143.955  1.00                 C  
ATOM   3400  CD1 TRP   465     186.896 217.944 142.878  1.00                 C  
ATOM   3401  NE1 TRP   465     188.155 217.957 142.327  1.00                 N  
ATOM   3402  CD2 TRP   465     188.181 216.564 144.085  1.00                 C  
ATOM   3403  CE2 TRP   465     188.961 217.116 143.053  1.00                 C  
ATOM   3404  CH2 TRP   465     190.866 215.918 143.767  1.00                 C  
ATOM   3405  CZ2 TRP   465     190.308 216.799 142.884  1.00                 C  
ATOM   3406  CE3 TRP   465     188.778 215.664 144.974  1.00                 C  
ATOM   3407  CZ3 TRP   465     190.114 215.353 144.802  1.00                 C  
ATOM   3408  N   THR   466     183.086 215.144 145.905  1.00                 N  
ATOM   3409  CA  THR   466     182.097 214.783 146.844  1.00                 C  
ATOM   3410  C   THR   466     182.127 213.324 147.209  1.00                 C  
ATOM   3411  O   THR   466     182.015 212.960 148.378  1.00                 O  
ATOM   3412  CB  THR   466     180.684 215.121 146.334  1.00                 C  
ATOM   3413  OG1 THR   466     180.571 216.535 146.131  1.00                 O  
ATOM   3414  CG2 THR   466     179.634 214.689 147.346  1.00                 C  
ATOM   3415  N   LEU   467     182.432 212.337 146.245  1.00                 N  
ATOM   3416  CA  LEU   467     182.649 210.914 146.653  1.00                 C  
ATOM   3417  C   LEU   467     183.871 210.725 147.509  1.00                 C  
ATOM   3418  O   LEU   467     183.892 209.933 148.385  1.00                 O  
ATOM   3419  CB  LEU   467     182.760 210.014 145.421  1.00                 C  
ATOM   3420  CG  LEU   467     182.947 208.519 145.687  1.00                 C  
ATOM   3421  CD1 LEU   467     181.782 207.968 146.495  1.00                 C  
ATOM   3422  CD2 LEU   467     183.094 207.754 144.381  1.00                 C  
ATOM   3423  N   LEU   468     184.903 211.441 147.161  1.00                 N  
ATOM   3424  CA  LEU   468     186.245 211.295 147.757  1.00                 C  
ATOM   3425  C   LEU   468     186.295 211.906 149.151  1.00                 C  
ATOM   3426  O   LEU   468     187.213 211.512 149.920  1.00                 O  
ATOM   3427  CB  LEU   468     187.303 211.943 146.861  1.00                 C  
ATOM   3428  CG  LEU   468     187.535 211.283 145.500  1.00                 C  
ATOM   3429  CD1 LEU   468     188.501 212.105 144.662  1.00                 C  
ATOM   3430  CD2 LEU   468     188.059 209.865 145.673  1.00                 C  
ATOM   3431  N   ARG   469     185.428 212.921 149.481  1.00                 N  
ATOM   3432  CA  ARG   469     185.473 213.782 150.645  1.00                 C  
ATOM   3433  C   ARG   469     185.437 213.068 151.920  1.00                 C  
ATOM   3434  O   ARG   469     185.959 213.437 152.994  1.00                 O  
ATOM   3435  CB  ARG   469     184.314 214.781 150.618  1.00                 C  
ATOM   3436  CD  ARG   469     181.856 215.210 150.883  1.00                 C  
ATOM   3437  NE  ARG   469     181.750 215.900 149.599  1.00                 N  
ATOM   3438  CG  ARG   469     182.952 214.158 150.875  1.00                 C  
ATOM   3439  CZ  ARG   469     182.203 217.128 149.371  1.00                 C  
ATOM   3440  NH1 ARG   469     182.063 217.674 148.171  1.00                 N  
ATOM   3441  NH2 ARG   469     182.796 217.807 150.343  1.00                 N  
ATOM   3442  N   ILE   470     184.698 211.925 151.876  1.00                 N  
ATOM   3443  CA  ILE   470     184.451 210.958 152.930  1.00                 C  
ATOM   3444  C   ILE   470     185.711 210.234 153.420  1.00                 C  
ATOM   3445  O   ILE   470     185.848 210.041 154.650  1.00                 O  
ATOM   3446  CB  ILE   470     183.425 209.896 152.493  1.00                 C  
ATOM   3447  CD1 ILE   470     181.038 209.631 151.638  1.00                 C  
ATOM   3448  CG1 ILE   470     182.041 210.527 152.331  1.00                 C  
ATOM   3449  CG2 ILE   470     183.408 208.736 153.476  1.00                 C  
ATOM   3450  N   PHE   471     186.622 209.845 152.549  1.00                 N  
ATOM   3451  CA  PHE   471     187.953 209.329 152.890  1.00                 C  
ATOM   3452  C   PHE   471     188.717 210.462 153.563  1.00                 C  
ATOM   3453  O   PHE   471     188.602 211.632 153.095  1.00                 O  
ATOM   3454  CB  PHE   471     188.666 208.817 151.637  1.00                 C  
ATOM   3455  CG  PHE   471     188.109 207.526 151.107  1.00                 C  
ATOM   3456  CZ  PHE   471     187.081 205.135 150.132  1.00                 C  
ATOM   3457  CD1 PHE   471     187.362 207.505 149.943  1.00                 C  
ATOM   3458  CE1 PHE   471     186.849 206.318 149.455  1.00                 C  
ATOM   3459  CD2 PHE   471     188.332 206.334 151.773  1.00                 C  
ATOM   3460  CE2 PHE   471     187.819 205.147 151.286  1.00                 C  
ATOM   3461  N   PRO   472     189.575 210.280 154.576  1.00                 N  
ATOM   3462  CA  PRO   472     190.526 211.276 155.093  1.00                 C  
ATOM   3463  C   PRO   472     191.612 211.552 154.040  1.00                 C  
ATOM   3464  O   PRO   472     191.820 210.776 153.070  1.00                 O  
ATOM   3465  CB  PRO   472     191.098 210.623 156.353  1.00                 C  
ATOM   3466  CD  PRO   472     189.541 209.073 155.403  1.00                 C  
ATOM   3467  CG  PRO   472     190.109 209.562 156.705  1.00                 C  
ATOM   3468  N   ARG   473     192.439 212.688 154.212  1.00                 N  
ATOM   3469  CA  ARG   473     193.484 213.159 153.331  1.00                 C  
ATOM   3470  C   ARG   473     194.655 212.221 153.325  1.00                 C  
ATOM   3471  O   ARG   473     195.476 212.314 152.399  1.00                 O  
ATOM   3472  CB  ARG   473     193.939 214.561 153.741  1.00                 C  
ATOM   3473  CD  ARG   473     193.419 217.009 153.927  1.00                 C  
ATOM   3474  NE  ARG   473     192.403 218.050 153.785  1.00                 N  
ATOM   3475  CG  ARG   473     192.899 215.644 153.507  1.00                 C  
ATOM   3476  CZ  ARG   473     192.150 218.698 152.653  1.00                 C  
ATOM   3477  NH1 ARG   473     191.207 219.630 152.619  1.00                 N  
ATOM   3478  NH2 ARG   473     192.842 218.414 151.558  1.00                 N  
ATOM   3479  N   GLU   474     194.829 211.429 154.407  1.00                 N  
ATOM   3480  CA  GLU   474     195.960 210.580 154.591  1.00                 C  
ATOM   3481  C   GLU   474     195.627 209.224 153.899  1.00                 C  
ATOM   3482  O   GLU   474     196.433 208.253 153.812  1.00                 O  
ATOM   3483  CB  GLU   474     196.267 210.412 156.080  1.00                 C  
ATOM   3484  CD  GLU   474     197.929 212.306 156.256  1.00                 C  
ATOM   3485  CG  GLU   474     196.642 211.704 156.787  1.00                 C  
ATOM   3486  OE1 GLU   474     198.836 211.533 155.882  1.00                 O  
ATOM   3487  OE2 GLU   474     198.031 213.550 156.216  1.00                 O  
ATOM   3488  N   LEU   475     194.394 209.072 153.346  1.00                 N  
ATOM   3489  CA  LEU   475     194.036 207.856 152.605  1.00                 C  
ATOM   3490  C   LEU   475     194.048 208.116 151.139  1.00                 C  
ATOM   3491  O   LEU   475     193.854 207.279 150.285  1.00                 O  
ATOM   3492  CB  LEU   475     192.663 207.345 153.045  1.00                 C  
ATOM   3493  CG  LEU   475     192.530 206.936 154.513  1.00                 C  
ATOM   3494  CD1 LEU   475     191.099 206.530 154.831  1.00                 C  
ATOM   3495  CD2 LEU   475     193.488 205.802 154.844  1.00                 C  
ATOM   3496  N   LEU   476     194.302 209.439 150.882  1.00                 N  
ATOM   3497  CA  LEU   476     194.283 210.085 149.533  1.00                 C  
ATOM   3498  C   LEU   476     195.647 210.620 149.372  1.00                 C  
ATOM   3499  O   LEU   476     196.070 211.614 149.903  1.00                 O  
ATOM   3500  CB  LEU   476     193.190 211.153 149.466  1.00                 C  
ATOM   3501  CG  LEU   476     191.758 210.675 149.717  1.00                 C  
ATOM   3502  CD1 LEU   476     190.796 211.853 149.747  1.00                 C  
ATOM   3503  CD2 LEU   476     191.333 209.672 148.657  1.00                 C  
ATOM   3504  N   HIS   477     196.426 209.835 148.660  1.00                 N  
ATOM   3505  CA  HIS   477     197.877 210.020 148.675  1.00                 C  
ATOM   3506  C   HIS   477     198.463 209.825 147.303  1.00                 C  
ATOM   3507  O   HIS   477     199.634 210.034 147.093  1.00                 O  
ATOM   3508  CB  HIS   477     198.530 209.055 149.667  1.00                 C  
ATOM   3509  CG  HIS   477     198.298 207.611 149.347  1.00                 C  
ATOM   3510  ND1 HIS   477     197.176 206.928 149.764  1.00                 N  
ATOM   3511  CE1 HIS   477     197.250 205.658 149.326  1.00                 C  
ATOM   3512  CD2 HIS   477     199.022 206.580 148.618  1.00                 C  
ATOM   3513  NE2 HIS   477     198.354 205.442 148.639  1.00                 N  
ATOM   3514  N   ARG   478     197.668 209.513 146.297  1.00                 N  
ATOM   3515  CA  ARG   478     197.978 209.376 144.902  1.00                 C  
ATOM   3516  C   ARG   478     197.812 210.781 144.200  1.00                 C  
ATOM   3517  O   ARG   478     198.118 210.886 143.002  1.00                 O  
ATOM   3518  CB  ARG   478     197.078 208.322 144.254  1.00                 C  
ATOM   3519  CD  ARG   478     196.405 205.912 144.057  1.00                 C  
ATOM   3520  NE  ARG   478     196.600 204.552 144.552  1.00                 N  
ATOM   3521  CG  ARG   478     197.332 206.905 144.740  1.00                 C  
ATOM   3522  CZ  ARG   478     197.492 203.698 144.061  1.00                 C  
ATOM   3523  NH1 ARG   478     197.598 202.481 144.575  1.00                 N  
ATOM   3524  NH2 ARG   478     198.277 204.065 143.057  1.00                 N  
ATOM   3525  N   ILE   479     197.347 211.773 144.965  1.00                 N  
ATOM   3526  CA  ILE   479     196.999 213.114 144.650  1.00                 C  
ATOM   3527  C   ILE   479     198.089 213.998 145.270  1.00                 C  
ATOM   3528  O   ILE   479     198.509 213.891 146.412  1.00                 O  
ATOM   3529  CB  ILE   479     195.591 213.467 145.164  1.00                 C  
ATOM   3530  CD1 ILE   479     193.708 215.157 144.848  1.00                 C  
ATOM   3531  CG1 ILE   479     195.184 214.863 144.687  1.00                 C  
ATOM   3532  CG2 ILE   479     195.531 213.347 146.679  1.00                 C  
ATOM   3533  N   PRO   480     198.517 215.048 144.500  1.00                 N  
ATOM   3534  CA  PRO   480     199.413 216.070 145.001  1.00                 C  
ATOM   3535  C   PRO   480     198.879 216.874 146.203  1.00                 C  
ATOM   3536  O   PRO   480     197.654 216.998 146.185  1.00                 O  
ATOM   3537  CB  PRO   480     199.618 217.002 143.805  1.00                 C  
ATOM   3538  CD  PRO   480     198.233 215.216 143.015  1.00                 C  
ATOM   3539  CG  PRO   480     199.344 216.146 142.614  1.00                 C  
ATOM   3540  N   ALA   481     199.576 217.356 147.255  1.00                 N  
ATOM   3541  CA  ALA   481     199.043 218.006 148.434  1.00                 C  
ATOM   3542  C   ALA   481     198.396 219.307 148.022  1.00                 C  
ATOM   3543  O   ALA   481     197.654 219.840 148.799  1.00                 O  
ATOM   3544  CB  ALA   481     200.145 218.235 149.457  1.00                 C  
ATOM   3545  N   LYS   482     198.801 219.840 146.838  1.00                 N  
ATOM   3546  CA  LYS   482     198.346 221.123 146.301  1.00                 C  
ATOM   3547  C   LYS   482     196.897 221.077 145.974  1.00                 C  
ATOM   3548  O   LYS   482     196.179 221.932 146.419  1.00                 O  
ATOM   3549  CB  LYS   482     199.156 221.502 145.059  1.00                 C  
ATOM   3550  CD  LYS   482     199.670 223.193 143.278  1.00                 C  
ATOM   3551  CE  LYS   482     199.282 224.529 142.666  1.00                 C  
ATOM   3552  CG  LYS   482     198.775 222.844 144.456  1.00                 C  
ATOM   3553  NZ  LYS   482     200.151 224.885 141.511  1.00                 N  
ATOM   3554  N   THR   483     196.539 220.054 145.170  1.00                 N  
ATOM   3555  CA  THR   483     195.252 219.930 144.543  1.00                 C  
ATOM   3556  C   THR   483     194.143 219.757 145.547  1.00                 C  
ATOM   3557  O   THR   483     193.089 220.360 145.454  1.00                 O  
ATOM   3558  CB  THR   483     195.216 218.747 143.557  1.00                 C  
ATOM   3559  OG1 THR   483     196.166 218.968 142.507  1.00                 O  
ATOM   3560  CG2 THR   483     193.833 218.610 142.940  1.00                 C  
ATOM   3561  N   LEU   484     194.521 218.854 146.472  1.00                 N  
ATOM   3562  CA  LEU   484     193.765 218.242 147.553  1.00                 C  
ATOM   3563  C   LEU   484     193.307 219.247 148.570  1.00                 C  
ATOM   3564  O   LEU   484     192.172 219.329 149.000  1.00                 O  
ATOM   3565  CB  LEU   484     194.599 217.162 148.245  1.00                 C  
ATOM   3566  CG  LEU   484     193.921 216.418 149.398  1.00                 C  
ATOM   3567  CD1 LEU   484     192.674 215.696 148.912  1.00                 C  
ATOM   3568  CD2 LEU   484     194.885 215.433 150.042  1.00                 C  
ATOM   3569  N   ASP   485     194.228 220.165 148.927  1.00                 N  
ATOM   3570  CA  ASP   485     193.910 221.137 149.969  1.00                 C  
ATOM   3571  C   ASP   485     192.819 222.102 149.417  1.00                 C  
ATOM   3572  O   ASP   485     192.030 222.628 150.214  1.00                 O  
ATOM   3573  CB  ASP   485     195.169 221.894 150.398  1.00                 C  
ATOM   3574  CG  ASP   485     196.127 221.029 151.191  1.00                 C  
ATOM   3575  OD1 ASP   485     195.710 219.942 151.645  1.00                 O  
ATOM   3576  OD2 ASP   485     197.295 221.437 151.360  1.00                 O  
ATOM   3577  N   GLN   486     192.825 222.291 148.035  1.00                 N  
ATOM   3578  CA  GLN   486     191.815 222.970 147.352  1.00                 C  
ATOM   3579  C   GLN   486     190.529 222.137 147.086  1.00                 C  
ATOM   3580  O   GLN   486     189.442 222.668 147.337  1.00                 O  
ATOM   3581  CB  GLN   486     192.331 223.485 146.007  1.00                 C  
ATOM   3582  CD  GLN   486     193.895 225.038 144.773  1.00                 C  
ATOM   3583  CG  GLN   486     193.361 224.597 146.122  1.00                 C  
ATOM   3584  OE1 GLN   486     193.892 224.269 143.812  1.00                 O  
ATOM   3585  NE2 GLN   486     194.355 226.282 144.698  1.00                 N  
ATOM   3586  N   PHE   487     190.630 220.835 146.709  1.00                 N  
ATOM   3587  CA  PHE   487     189.422 220.009 146.322  1.00                 C  
ATOM   3588  C   PHE   487     189.669 218.755 147.005  1.00                 C  
ATOM   3589  O   PHE   487     190.599 218.042 146.716  1.00                 O  
ATOM   3590  CB  PHE   487     189.316 219.895 144.800  1.00                 C  
ATOM   3591  CG  PHE   487     189.155 221.215 144.103  1.00                 C  
ATOM   3592  CZ  PHE   487     188.851 223.658 142.812  1.00                 C  
ATOM   3593  CD1 PHE   487     190.263 221.956 143.727  1.00                 C  
ATOM   3594  CE1 PHE   487     190.115 223.171 143.086  1.00                 C  
ATOM   3595  CD2 PHE   487     187.897 221.717 143.822  1.00                 C  
ATOM   3596  CE2 PHE   487     187.749 222.932 143.180  1.00                 C  
ATOM   3597  N   TYR   488     188.877 218.354 147.951  1.00                 N  
ATOM   3598  CA  TYR   488     188.957 217.207 148.899  1.00                 C  
ATOM   3599  C   TYR   488     187.752 216.318 148.580  1.00                 C  
ATOM   3600  O   TYR   488     187.966 215.100 148.440  1.00                 O  
ATOM   3601  CB  TYR   488     188.962 217.706 150.345  1.00                 C  
ATOM   3602  CG  TYR   488     187.731 218.499 150.724  1.00                 C  
ATOM   3603  OH  TYR   488     184.338 220.663 151.770  1.00                 O  
ATOM   3604  CZ  TYR   488     185.461 219.948 151.423  1.00                 C  
ATOM   3605  CD1 TYR   488     186.597 217.861 151.212  1.00                 C  
ATOM   3606  CE1 TYR   488     185.468 218.577 151.561  1.00                 C  
ATOM   3607  CD2 TYR   488     187.706 219.881 150.592  1.00                 C  
ATOM   3608  CE2 TYR   488     186.585 220.613 150.935  1.00                 C  
TER
