# Supplementary material for: The Plant V-ATPase
Source: Front Plant Sci. 2022 Jun 30;13:931777. doi: 10.3389/fpls.2022.931777 (PMC9280200; doi:10.3389/fpls.2022.931777)
Supplement: Supplementary file 2 [file Data_Sheet_1.ZIP › pdb-files/c-1_e89870d295fea533.final.pdb]

ATOM      1  N   GLY     3     200.458 198.157  89.558  1.00                 N  
ATOM      2  CA  GLY     3     200.566 198.037  91.007  1.00                 C  
ATOM      3  C   GLY     3     199.267 198.449  91.693  1.00                 C  
ATOM      4  O   GLY     3     199.208 198.551  92.917  1.00                 O  
ATOM      5  N   VAL     4     193.926 197.550 298.694  1.00                 N  
ATOM      6  CA  VAL     4     192.603 198.027 299.170  1.00                 C  
ATOM      7  C   VAL     4     192.351 197.432 300.553  1.00                 C  
ATOM      8  O   VAL     4     192.064 198.204 301.476  1.00                 O  
ATOM      9  CB  VAL     4     191.480 197.652 298.185  1.00                 C  
ATOM     10  CG1 VAL     4     190.118 197.956 298.790  1.00                 C  
ATOM     11  CG2 VAL     4     191.659 198.391 296.868  1.00                 C  
ATOM     12  N   VAL     5     192.466 196.112 300.689  1.00                 N  
ATOM     13  CA  VAL     5     192.053 195.479 301.931  1.00                 C  
ATOM     14  C   VAL     5     193.071 195.664 303.042  1.00                 C  
ATOM     15  O   VAL     5     192.877 195.119 304.135  1.00                 O  
ATOM     16  CB  VAL     5     191.789 193.974 301.737  1.00                 C  
ATOM     17  CG1 VAL     5     190.698 193.754 300.701  1.00                 C  
ATOM     18  CG2 VAL     5     193.068 193.257 301.331  1.00                 C  
ATOM     19  N   ALA     6     194.122 196.417 302.735  1.00                 N  
ATOM     20  CA  ALA     6     195.150 196.798 303.735  1.00                 C  
ATOM     21  C   ALA     6     195.658 195.549 304.443  1.00                 C  
ATOM     22  O   ALA     6     195.534 195.466 305.677  1.00                 O  
ATOM     23  CB  ALA     6     194.577 197.794 304.731  1.00                 C  
ATOM     24  N   LEU     7     196.223 194.633 303.660  1.00                 N  
ATOM     25  CA  LEU     7     196.872 193.433 304.162  1.00                 C  
ATOM     26  C   LEU     7     198.224 193.781 304.770  1.00                 C  
ATOM     27  O   LEU     7     198.888 194.727 304.333  1.00                 O  
ATOM     28  CB  LEU     7     197.035 192.404 303.042  1.00                 C  
ATOM     29  CG  LEU     7     195.744 191.846 302.440  1.00                 C  
ATOM     30  CD1 LEU     7     196.050 190.937 301.260  1.00                 C  
ATOM     31  CD2 LEU     7     194.941 191.095 303.492  1.00                 C  
ATOM     32  N   GLY     8     198.648 192.999 305.758  1.00                 N  
ATOM     33  CA  GLY     8     199.867 193.297 306.481  1.00                 C  
ATOM     34  C   GLY     8     201.091 193.013 305.643  1.00                 C  
ATOM     35  O   GLY     8     201.862 192.095 305.934  1.00                 O  
ATOM     36  N   HIS     9     201.273 193.809 304.590  1.00                 N  
ATOM     37  CA  HIS     9     202.390 193.632 303.670  1.00                 C  
ATOM     38  C   HIS     9     202.505 192.166 303.270  1.00                 C  
ATOM     39  O   HIS     9     203.596 191.592 303.253  1.00                 O  
ATOM     40  CB  HIS     9     203.692 194.124 304.307  1.00                 C  
ATOM     41  CG  HIS     9     203.676 195.576 304.668  1.00                 C  
ATOM     42  ND1 HIS     9     203.636 196.578 303.723  1.00                 N  
ATOM     43  CE1 HIS     9     203.631 197.769 304.348  1.00                 C  
ATOM     44  CD2 HIS     9     203.694 196.338 305.909  1.00                 C  
ATOM     45  NE2 HIS     9     203.666 197.632 305.659  1.00                 N  
ATOM     46  N   ALA    10     201.363 191.555 302.941  1.00                 N  
ATOM     47  CA  ALA    10     201.355 190.142 302.586  1.00                 C  
ATOM     48  C   ALA    10     202.183 189.911 301.334  1.00                 C  
ATOM     49  O   ALA    10     202.846 188.877 301.195  1.00                 O  
ATOM     50  CB  ALA    10     199.929 189.655 302.382  1.00                 C  
ATOM     51  N   SER    11     202.166 190.870 300.415  1.00                 N  
ATOM     52  CA  SER    11     202.989 190.796 299.216  1.00                 C  
ATOM     53  C   SER    11     204.356 191.359 299.571  1.00                 C  
ATOM     54  O   SER    11     204.582 192.567 299.498  1.00                 O  
ATOM     55  CB  SER    11     202.331 191.562 298.067  1.00                 C  
ATOM     56  OG  SER    11     203.134 191.520 296.900  1.00                 O  
ATOM     57  N   SER    12     205.269 190.480 299.958  1.00                 N  
ATOM     58  CA  SER    12     206.564 190.866 300.509  1.00                 C  
ATOM     59  C   SER    12     207.664 190.506 299.511  1.00                 C  
ATOM     60  O   SER    12     208.088 189.349 299.403  1.00                 O  
ATOM     61  CB  SER    12     206.798 190.181 301.857  1.00                 C  
ATOM     62  OG  SER    12     208.076 190.504 302.378  1.00                 O  
ATOM     63  N   TRP    13     208.133 191.526 298.791  1.00                 N  
ATOM     64  CA  TRP    13     209.133 191.315 297.755  1.00                 C  
ATOM     65  C   TRP    13     210.430 190.820 298.370  1.00                 C  
ATOM     66  O   TRP    13     211.092 189.933 297.821  1.00                 O  
ATOM     67  CB  TRP    13     209.370 192.606 296.968  1.00                 C  
ATOM     68  CG  TRP    13     208.251 192.953 296.035  1.00                 C  
ATOM     69  CD1 TRP    13     207.413 194.027 296.124  1.00                 C  
ATOM     70  NE1 TRP    13     206.511 194.012 295.087  1.00                 N  
ATOM     71  CD2 TRP    13     207.847 192.223 294.870  1.00                 C  
ATOM     72  CE2 TRP    13     206.759 192.913 294.304  1.00                 C  
ATOM     73  CH2 TRP    13     206.578 191.327 292.564  1.00                 C  
ATOM     74  CZ2 TRP    13     206.116 192.473 293.148  1.00                 C  
ATOM     75  CE3 TRP    13     208.299 191.054 294.251  1.00                 C  
ATOM     76  CZ3 TRP    13     207.658 190.622 293.105  1.00                 C  
ATOM     77  N   GLY    14     210.820 191.393 299.509  1.00                 N  
ATOM     78  CA  GLY    14     212.033 190.938 300.174  1.00                 C  
ATOM     79  C   GLY    14     211.943 189.457 300.496  1.00                 C  
ATOM     80  O   GLY    14     212.929 188.723 300.372  1.00                 O  
ATOM     81  N   ALA    15     210.766 189.001 300.917  1.00                 N  
ATOM     82  CA  ALA    15     210.574 187.585 301.200  1.00                 C  
ATOM     83  C   ALA    15     210.893 186.750 299.972  1.00                 C  
ATOM     84  O   ALA    15     211.669 185.790 300.043  1.00                 O  
ATOM     85  CB  ALA    15     209.149 187.326 301.665  1.00                 C  
ATOM     86  N   ALA    16     210.319 187.122 298.825  1.00                 N  
ATOM     87  CA  ALA    16     210.591 186.382 297.595  1.00                 C  
ATOM     88  C   ALA    16     212.074 186.355 297.276  1.00                 C  
ATOM     89  O   ALA    16     212.637 185.286 297.018  1.00                 O  
ATOM     90  CB  ALA    16     209.823 186.988 296.431  1.00                 C  
ATOM     91  N   LEU    17     212.722 187.511 297.291  1.00                 N  
ATOM     92  CA  LEU    17     214.106 187.598 296.855  1.00                 C  
ATOM     93  C   LEU    17     215.060 186.869 297.785  1.00                 C  
ATOM     94  O   LEU    17     216.019 186.245 297.318  1.00                 O  
ATOM     95  CB  LEU    17     214.539 189.061 296.735  1.00                 C  
ATOM     96  CG  LEU    17     213.883 189.872 295.615  1.00                 C  
ATOM     97  CD1 LEU    17     214.269 191.339 295.718  1.00                 C  
ATOM     98  CD2 LEU    17     214.270 189.318 294.252  1.00                 C  
ATOM     99  N   VAL    18     214.821 186.930 299.087  1.00                 N  
ATOM    100  CA  VAL    18     215.721 186.306 300.041  1.00                 C  
ATOM    101  C   VAL    18     215.466 184.820 300.231  1.00                 C  
ATOM    102  O   VAL    18     216.418 184.077 300.488  1.00                 O  
ATOM    103  CB  VAL    18     215.649 186.993 301.418  1.00                 C  
ATOM    104  CG1 VAL    18     216.467 186.221 302.441  1.00                 C  
ATOM    105  CG2 VAL    18     216.130 188.432 301.321  1.00                 C  
ATOM    106  N   ARG    19     214.218 184.362 300.116  1.00                 N  
ATOM    107  CA  ARG    19     213.967 182.937 300.288  1.00                 C  
ATOM    108  C   ARG    19     214.463 182.149 299.091  1.00                 C  
ATOM    109  O   ARG    19     214.931 181.017 299.247  1.00                 O  
ATOM    110  CB  ARG    19     212.475 182.678 300.507  1.00                 C  
ATOM    111  CD  ARG    19     210.456 182.923 301.978  1.00                 C  
ATOM    112  NE  ARG    19     209.940 183.366 303.271  1.00                 N  
ATOM    113  CG  ARG    19     211.951 183.165 301.849  1.00                 C  
ATOM    114  CZ  ARG    19     208.652 183.379 303.597  1.00                 C  
ATOM    115  NH1 ARG    19     208.275 183.799 304.797  1.00                 N  
ATOM    116  NH2 ARG    19     207.743 182.971 302.722  1.00                 N  
ATOM    117  N   ILE    20     214.367 182.728 297.901  1.00                 N  
ATOM    118  CA  ILE    20     214.867 182.071 296.704  1.00                 C  
ATOM    119  C   ILE    20     216.375 181.921 296.800  1.00                 C  
ATOM    120  O   ILE    20     217.102 182.913 296.900  1.00                 O  
ATOM    121  CB  ILE    20     214.476 182.844 295.431  1.00                 C  
ATOM    122  CD1 ILE    20     212.473 183.795 294.173  1.00                 C  
ATOM    123  CG1 ILE    20     212.955 182.869 295.268  1.00                 C  
ATOM    124  CG2 ILE    20     215.167 182.249 294.213  1.00                 C  
ATOM    125  N   SER    21     216.846 180.687 296.769  1.00                 N  
ATOM    126  CA  SER    21     218.250 180.438 297.033  1.00                 C  
ATOM    127  C   SER    21     219.105 181.115 295.969  1.00                 C  
ATOM    128  O   SER    21     218.808 180.997 294.773  1.00                 O  
ATOM    129  CB  SER    21     218.529 178.934 297.076  1.00                 C  
ATOM    130  OG  SER    21     219.911 178.676 297.247  1.00                 O  
ATOM    131  N   PRO    22     220.173 181.811 296.353  1.00                 N  
ATOM    132  CA  PRO    22     221.082 182.366 295.346  1.00                 C  
ATOM    133  C   PRO    22     221.605 181.325 294.392  1.00                 C  
ATOM    134  O   PRO    22     222.030 181.672 293.286  1.00                 O  
ATOM    135  CB  PRO    22     222.222 182.969 296.169  1.00                 C  
ATOM    136  CD  PRO    22     220.614 182.192 297.763  1.00                 C  
ATOM    137  CG  PRO    22     221.602 183.291 297.487  1.00                 C  
ATOM    138  N   TYR    23     221.601 180.056 294.790  1.00                 N  
ATOM    139  CA  TYR    23     222.013 178.997 293.885  1.00                 C  
ATOM    140  C   TYR    23     221.085 178.907 292.688  1.00                 C  
ATOM    141  O   TYR    23     221.540 178.619 291.575  1.00                 O  
ATOM    142  CB  TYR    23     222.057 177.654 294.617  1.00                 C  
ATOM    143  CG  TYR    23     222.515 176.501 293.753  1.00                 C  
ATOM    144  OH  TYR    23     223.791 173.334 291.379  1.00                 O  
ATOM    145  CZ  TYR    23     223.367 174.381 292.164  1.00                 C  
ATOM    146  CD1 TYR    23     223.862 176.316 293.469  1.00                 C  
ATOM    147  CE1 TYR    23     224.290 175.265 292.680  1.00                 C  
ATOM    148  CD2 TYR    23     221.599 175.600 293.224  1.00                 C  
ATOM    149  CE2 TYR    23     222.009 174.543 292.434  1.00                 C  
ATOM    150  N   THR    24     219.794 179.169 292.892  1.00                 N  
ATOM    151  CA  THR    24     218.867 179.161 291.772  1.00                 C  
ATOM    152  C   THR    24     219.197 180.298 290.825  1.00                 C  
ATOM    153  O   THR    24     219.317 180.106 289.611  1.00                 O  
ATOM    154  CB  THR    24     217.407 179.275 292.247  1.00                 C  
ATOM    155  OG1 THR    24     217.082 178.151 293.076  1.00                 O  
ATOM    156  CG2 THR    24     216.459 179.291 291.058  1.00                 C  
ATOM    157  N   PHE    25     219.366 181.496 291.379  1.00                 N  
ATOM    158  CA  PHE    25     219.634 182.668 290.560  1.00                 C  
ATOM    159  C   PHE    25     220.940 182.507 289.799  1.00                 C  
ATOM    160  O   PHE    25     221.020 182.802 288.604  1.00                 O  
ATOM    161  CB  PHE    25     219.677 183.928 291.426  1.00                 C  
ATOM    162  CG  PHE    25     218.326 184.395 291.886  1.00                 C  
ATOM    163  CZ  PHE    25     215.822 185.257 292.730  1.00                 C  
ATOM    164  CD1 PHE    25     218.158 184.946 293.144  1.00                 C  
ATOM    165  CE1 PHE    25     216.915 185.375 293.567  1.00                 C  
ATOM    166  CD2 PHE    25     217.221 184.283 291.059  1.00                 C  
ATOM    167  CE2 PHE    25     215.978 184.713 291.482  1.00                 C  
ATOM    168  N   SER    26     221.973 182.027 290.483  1.00                 N  
ATOM    169  CA  SER    26     223.293 181.912 289.871  1.00                 C  
ATOM    170  C   SER    26     223.294 180.895 288.737  1.00                 C  
ATOM    171  O   SER    26     223.770 181.176 287.624  1.00                 O  
ATOM    172  CB  SER    26     224.338 181.524 290.919  1.00                 C  
ATOM    173  OG  SER    26     225.623 181.396 290.336  1.00                 O  
ATOM    174  N   ALA    27     222.792 179.693 289.012  1.00                 N  
ATOM    175  CA  ALA    27     222.878 178.626 288.030  1.00                 C  
ATOM    176  C   ALA    27     221.932 178.883 286.869  1.00                 C  
ATOM    177  O   ALA    27     222.178 178.433 285.743  1.00                 O  
ATOM    178  CB  ALA    27     222.568 177.284 288.676  1.00                 C  
ATOM    179  N   ILE    28     220.848 179.617 287.124  1.00                 N  
ATOM    180  CA  ILE    28     219.975 180.035 286.042  1.00                 C  
ATOM    181  C   ILE    28     220.704 180.973 285.103  1.00                 C  
ATOM    182  O   ILE    28     220.656 180.804 283.882  1.00                 O  
ATOM    183  CB  ILE    28     218.696 180.707 286.576  1.00                 C  
ATOM    184  CD1 ILE    28     216.700 180.303 288.109  1.00                 C  
ATOM    185  CG1 ILE    28     217.820 179.684 287.302  1.00                 C  
ATOM    186  CG2 ILE    28     217.946 181.396 285.447  1.00                 C  
ATOM    187  N   GLY    29     221.393 181.966 285.656  1.00                 N  
ATOM    188  CA  GLY    29     222.147 182.876 284.823  1.00                 C  
ATOM    189  C   GLY    29     223.215 182.159 284.028  1.00                 C  
ATOM    190  O   GLY    29     223.460 182.480 282.865  1.00                 O  
ATOM    191  N   ILE    30     223.854 181.161 284.636  1.00                 N  
ATOM    192  CA  ILE    30     224.893 180.438 283.908  1.00                 C  
ATOM    193  C   ILE    30     224.295 179.713 282.711  1.00                 C  
ATOM    194  O   ILE    30     224.801 179.816 281.583  1.00                 O  
ATOM    195  CB  ILE    30     225.632 179.441 284.820  1.00                 C  
ATOM    196  CD1 ILE    30     226.972 179.304 286.984  1.00                 C  
ATOM    197  CG1 ILE    30     226.455 180.189 285.871  1.00                 C  
ATOM    198  CG2 ILE    30     226.492 178.498 283.993  1.00                 C  
ATOM    199  N   ALA    31     223.208 178.973 282.930  1.00                 N  
ATOM    200  CA  ALA    31     222.606 178.239 281.832  1.00                 C  
ATOM    201  C   ALA    31     222.077 179.162 280.756  1.00                 C  
ATOM    202  O   ALA    31     222.192 178.876 279.559  1.00                 O  
ATOM    203  CB  ALA    31     221.482 177.350 282.342  1.00                 C  
ATOM    204  N   ILE    32     221.494 180.287 281.164  1.00                 N  
ATOM    205  CA  ILE    32     220.965 181.236 280.200  1.00                 C  
ATOM    206  C   ILE    32     222.089 181.840 279.382  1.00                 C  
ATOM    207  O   ILE    32     221.985 181.955 278.158  1.00                 O  
ATOM    208  CB  ILE    32     220.151 182.347 280.890  1.00                 C  
ATOM    209  CD1 ILE    32     217.985 181.021 280.671  1.00                 C  
ATOM    210  CG1 ILE    32     218.931 181.754 281.597  1.00                 C  
ATOM    211  CG2 ILE    32     219.759 183.421 279.886  1.00                 C  
ATOM    212  N   SER    33     223.192 182.195 280.038  1.00                 N  
ATOM    213  CA  SER    33     224.275 182.886 279.357  1.00                 C  
ATOM    214  C   SER    33     224.758 182.075 278.170  1.00                 C  
ATOM    215  O   SER    33     224.976 182.606 277.073  1.00                 O  
ATOM    216  CB  SER    33     225.429 183.157 280.324  1.00                 C  
ATOM    217  OG  SER    33     226.022 181.947 280.762  1.00                 O  
ATOM    218  N   ILE    34     224.924 180.774 278.382  1.00                 N  
ATOM    219  CA  ILE    34     225.418 179.925 277.308  1.00                 C  
ATOM    220  C   ILE    34     224.282 179.547 276.373  1.00                 C  
ATOM    221  O   ILE    34     224.438 179.543 275.144  1.00                 O  
ATOM    222  CB  ILE    34     226.102 178.660 277.858  1.00                 C  
ATOM    223  CD1 ILE    34     227.869 176.913 277.287  1.00                 C  
ATOM    224  CG1 ILE    34     226.943 177.991 276.768  1.00                 C  
ATOM    225  CG2 ILE    34     225.070 177.707 278.442  1.00                 C  
ATOM    226  N   GLY    35     223.126 179.208 276.938  1.00                 N  
ATOM    227  CA  GLY    35     222.080 178.601 276.136  1.00                 C  
ATOM    228  C   GLY    35     221.429 179.624 275.224  1.00                 C  
ATOM    229  O   GLY    35     221.171 179.339 274.052  1.00                 O  
ATOM    230  N   VAL    36     221.177 180.828 275.731  1.00                 N  
ATOM    231  CA  VAL    36     220.581 181.868 274.910  1.00                 C  
ATOM    232  C   VAL    36     221.526 182.273 273.789  1.00                 C  
ATOM    233  O   VAL    36     221.087 182.601 272.676  1.00                 O  
ATOM    234  CB  VAL    36     220.200 183.101 275.750  1.00                 C  
ATOM    235  CG1 VAL    36     219.749 184.241 274.849  1.00                 C  
ATOM    236  CG2 VAL    36     219.112 182.747 276.752  1.00                 C  
ATOM    237  N   SER    37     222.831 182.254 274.064  1.00                 N  
ATOM    238  CA  SER    37     223.795 182.639 273.045  1.00                 C  
ATOM    239  C   SER    37     223.791 181.634 271.904  1.00                 C  
ATOM    240  O   SER    37     223.903 182.005 270.727  1.00                 O  
ATOM    241  CB  SER    37     225.196 182.756 273.649  1.00                 C  
ATOM    242  OG  SER    37     225.262 183.823 274.580  1.00                 O  
ATOM    243  N   VAL    38     223.640 180.354 272.236  1.00                 N  
ATOM    244  CA  VAL    38     223.543 179.335 271.202  1.00                 C  
ATOM    245  C   VAL    38     222.278 179.539 270.386  1.00                 C  
ATOM    246  O   VAL    38     222.280 179.383 269.158  1.00                 O  
ATOM    247  CB  VAL    38     223.570 177.917 271.803  1.00                 C  
ATOM    248  CG1 VAL    38     223.290 176.878 270.728  1.00                 C  
ATOM    249  CG2 VAL    38     224.908 177.648 272.473  1.00                 C  
ATOM    250  N   LEU    39     221.181 179.888 271.053  1.00                 N  
ATOM    251  CA  LEU    39     219.926 180.123 270.350  1.00                 C  
ATOM    252  C   LEU    39     220.107 181.222 269.320  1.00                 C  
ATOM    253  O   LEU    39     219.639 181.113 268.182  1.00                 O  
ATOM    254  CB  LEU    39     218.817 180.487 271.340  1.00                 C  
ATOM    255  CG  LEU    39     218.344 179.367 272.269  1.00                 C  
ATOM    256  CD1 LEU    39     217.379 179.907 273.313  1.00                 C  
ATOM    257  CD2 LEU    39     217.690 178.249 271.473  1.00                 C  
ATOM    258  N   GLY    40     220.775 182.304 269.709  1.00                 N  
ATOM    259  CA  GLY    40     221.028 183.370 268.755  1.00                 C  
ATOM    260  C   GLY    40     221.870 182.896 267.587  1.00                 C  
ATOM    261  O   GLY    40     221.519 183.108 266.417  1.00                 O  
ATOM    262  N   ALA    41     223.030 182.344 267.938  1.00                 N  
ATOM    263  CA  ALA    41     223.989 181.844 266.936  1.00                 C  
ATOM    264  C   ALA    41     223.207 180.950 265.983  1.00                 C  
ATOM    265  O   ALA    41     223.213 181.194 264.762  1.00                 O  
ATOM    266  CB  ALA    41     225.131 181.105 267.617  1.00                 C  
ATOM    267  N   ALA    42     222.540 179.962 266.568  1.00                 N  
ATOM    268  CA  ALA    42     221.825 178.938 265.821  1.00                 C  
ATOM    269  C   ALA    42     220.726 179.553 264.969  1.00                 C  
ATOM    270  O   ALA    42     220.527 179.162 263.811  1.00                 O  
ATOM    271  CB  ALA    42     221.238 177.903 266.769  1.00                 C  
ATOM    272  N   TRP    43     220.012 180.531 265.520  1.00                 N  
ATOM    273  CA  TRP    43     219.009 181.237 264.737  1.00                 C  
ATOM    274  C   TRP    43     219.636 181.858 263.504  1.00                 C  
ATOM    275  O   TRP    43     219.177 181.646 262.369  1.00                 O  
ATOM    276  CB  TRP    43     218.325 182.311 265.585  1.00                 C  
ATOM    277  CG  TRP    43     217.353 181.759 266.582  1.00                 C  
ATOM    278  CD1 TRP    43     217.415 181.877 267.940  1.00                 C  
ATOM    279  NE1 TRP    43     216.345 181.240 268.522  1.00                 N  
ATOM    280  CD2 TRP    43     216.170 181.001 266.298  1.00                 C  
ATOM    281  CE2 TRP    43     215.567 180.694 267.531  1.00                 C  
ATOM    282  CH2 TRP    43     213.815 179.533 266.457  1.00                 C  
ATOM    283  CZ2 TRP    43     214.386 179.959 267.623  1.00                 C  
ATOM    284  CE3 TRP    43     215.564 180.552 265.121  1.00                 C  
ATOM    285  CZ3 TRP    43     214.393 179.823 265.217  1.00                 C  
ATOM    286  N   GLY    44     220.696 182.633 263.716  1.00                 N  
ATOM    287  CA  GLY    44     221.318 183.315 262.596  1.00                 C  
ATOM    288  C   GLY    44     221.852 182.333 261.577  1.00                 C  
ATOM    289  O   GLY    44     221.879 182.614 260.371  1.00                 O  
ATOM    290  N   ILE    45     222.344 181.196 262.066  1.00                 N  
ATOM    291  CA  ILE    45     222.955 180.207 261.136  1.00                 C  
ATOM    292  C   ILE    45     221.887 179.811 260.120  1.00                 C  
ATOM    293  O   ILE    45     222.191 179.845 258.915  1.00                 O  
ATOM    294  CB  ILE    45     223.505 178.985 261.894  1.00                 C  
ATOM    295  CD1 ILE    45     225.125 178.328 263.749  1.00                 C  
ATOM    296  CG1 ILE    45     224.707 179.385 262.752  1.00                 C  
ATOM    297  CG2 ILE    45     223.850 177.866 260.922  1.00                 C  
ATOM    298  N   TYR    46     220.680 179.475 260.583  1.00                 N  
ATOM    299  CA  TYR    46     219.693 179.039 259.608  1.00                 C  
ATOM    300  C   TYR    46     219.233 180.193 258.734  1.00                 C  
ATOM    301  O   TYR    46     218.880 179.976 257.572  1.00                 O  
ATOM    302  CB  TYR    46     218.491 178.404 260.310  1.00                 C  
ATOM    303  CG  TYR    46     218.782 177.050 260.917  1.00                 C  
ATOM    304  OH  TYR    46     219.579 173.333 262.602  1.00                 O  
ATOM    305  CZ  TYR    46     219.315 174.562 262.043  1.00                 C  
ATOM    306  CD1 TYR    46     218.818 176.881 262.295  1.00                 C  
ATOM    307  CE1 TYR    46     219.082 175.648 262.859  1.00                 C  
ATOM    308  CD2 TYR    46     219.019 175.944 260.110  1.00                 C  
ATOM    309  CE2 TYR    46     219.285 174.703 260.656  1.00                 C  
ATOM    310  N   ILE    47     219.261 181.424 259.244  1.00                 N  
ATOM    311  CA  ILE    47     218.836 182.542 258.405  1.00                 C  
ATOM    312  C   ILE    47     219.740 182.641 257.182  1.00                 C  
ATOM    313  O   ILE    47     219.275 182.754 256.033  1.00                 O  
ATOM    314  CB  ILE    47     218.837 183.868 259.188  1.00                 C  
ATOM    315  CD1 ILE    47     217.863 184.980 261.265  1.00                 C  
ATOM    316  CG1 ILE    47     217.746 183.855 260.261  1.00                 C  
ATOM    317  CG2 ILE    47     218.685 185.047 258.240  1.00                 C  
ATOM    318  N   THR    48     221.051 182.579 257.414  1.00                 N  
ATOM    319  CA  THR    48     221.974 182.737 256.302  1.00                 C  
ATOM    320  C   THR    48     222.180 181.431 255.562  1.00                 C  
ATOM    321  O   THR    48     222.466 181.454 254.368  1.00                 O  
ATOM    322  CB  THR    48     223.339 183.272 256.773  1.00                 C  
ATOM    323  OG1 THR    48     223.918 182.354 257.709  1.00                 O  
ATOM    324  CG2 THR    48     223.176 184.622 257.454  1.00                 C  
ATOM    325  N   GLY    49     221.987 180.294 256.224  1.00                 N  
ATOM    326  CA  GLY    49     222.144 179.017 255.571  1.00                 C  
ATOM    327  C   GLY    49     221.187 178.877 254.415  1.00                 C  
ATOM    328  O   GLY    49     221.586 178.502 253.312  1.00                 O  
ATOM    329  N   SER    50     219.915 179.176 254.657  1.00                 N  
ATOM    330  CA  SER    50     218.930 179.023 253.600  1.00                 C  
ATOM    331  C   SER    50     219.208 180.002 252.472  1.00                 C  
ATOM    332  O   SER    50     219.130 179.644 251.289  1.00                 O  
ATOM    333  CB  SER    50     217.517 179.228 254.150  1.00                 C  
ATOM    334  OG  SER    50     217.173 178.203 255.066  1.00                 O  
ATOM    335  N   SER    51     219.575 181.235 252.818  1.00                 N  
ATOM    336  CA  SER    51     219.798 182.225 251.768  1.00                 C  
ATOM    337  C   SER    51     221.009 181.848 250.921  1.00                 C  
ATOM    338  O   SER    51     220.988 181.957 249.689  1.00                 O  
ATOM    339  CB  SER    51     219.987 183.617 252.375  1.00                 C  
ATOM    340  OG  SER    51     218.797 184.067 252.999  1.00                 O  
ATOM    341  N   LEU    52     222.082 181.412 251.578  1.00                 N  
ATOM    342  CA  LEU    52     223.299 181.028 250.875  1.00                 C  
ATOM    343  C   LEU    52     223.038 179.835 249.977  1.00                 C  
ATOM    344  O   LEU    52     223.473 179.803 248.825  1.00                 O  
ATOM    345  CB  LEU    52     224.416 180.712 251.871  1.00                 C  
ATOM    346  CG  LEU    52     225.807 180.475 251.278  1.00                 C  
ATOM    347  CD1 LEU    52     226.881 180.642 252.342  1.00                 C  
ATOM    348  CD2 LEU    52     225.895 179.093 250.650  1.00                 C  
ATOM    349  N   ILE    53     222.369 178.815 250.507  1.00                 N  
ATOM    350  CA  ILE    53     222.134 177.612 249.719  1.00                 C  
ATOM    351  C   ILE    53     221.237 177.931 248.535  1.00                 C  
ATOM    352  O   ILE    53     221.459 177.456 247.412  1.00                 O  
ATOM    353  CB  ILE    53     221.517 176.489 250.573  1.00                 C  
ATOM    354  CD1 ILE    53     221.929 175.087 252.662  1.00                 C  
ATOM    355  CG1 ILE    53     222.530 175.983 251.602  1.00                 C  
ATOM    356  CG2 ILE    53     221.002 175.367 249.686  1.00                 C  
ATOM    357  N   GLY    54     220.196 178.728 248.775  1.00                 N  
ATOM    358  CA  GLY    54     219.314 179.111 247.691  1.00                 C  
ATOM    359  C   GLY    54     220.041 179.848 246.589  1.00                 C  
ATOM    360  O   GLY    54     219.943 179.480 245.418  1.00                 O  
ATOM    361  N   ALA    55     220.771 180.897 246.945  1.00                 N  
ATOM    362  CA  ALA    55     221.486 181.661 245.944  1.00                 C  
ATOM    363  C   ALA    55     222.519 180.822 245.221  1.00                 C  
ATOM    364  O   ALA    55     222.736 180.964 244.012  1.00                 O  
ATOM    365  CB  ALA    55     222.160 182.867 246.579  1.00                 C  
ATOM    366  N   ALA    56     223.168 179.934 245.968  1.00                 N  
ATOM    367  CA  ALA    56     224.224 179.113 245.421  1.00                 C  
ATOM    368  C   ALA    56     223.775 178.226 244.287  1.00                 C  
ATOM    369  O   ALA    56     224.619 177.669 243.577  1.00                 O  
ATOM    370  CB  ALA    56     224.837 178.244 246.508  1.00                 C  
ATOM    371  N   ILE    57     222.463 178.080 244.097  1.00                 N  
ATOM    372  CA  ILE    57     221.985 177.233 243.010  1.00                 C  
ATOM    373  C   ILE    57     222.463 177.780 241.677  1.00                 C  
ATOM    374  O   ILE    57     222.797 177.019 240.763  1.00                 O  
ATOM    375  CB  ILE    57     220.450 177.111 243.023  1.00                 C  
ATOM    376  CD1 ILE    57     218.497 176.391 244.494  1.00                 C  
ATOM    377  CG1 ILE    57     219.988 176.320 244.248  1.00                 C  
ATOM    378  CG2 ILE    57     219.954 176.489 241.726  1.00                 C  
ATOM    379  N   GLU    58     222.494 179.102 241.545  1.00                 N  
ATOM    380  CA  GLU    58     222.980 179.761 240.347  1.00                 C  
ATOM    381  C   GLU    58     224.353 180.393 240.530  1.00                 C  
ATOM    382  O   GLU    58     225.041 180.633 239.533  1.00                 O  
ATOM    383  CB  GLU    58     221.993 180.836 239.889  1.00                 C  
ATOM    384  CD  GLU    58     219.676 181.391 239.051  1.00                 C  
ATOM    385  CG  GLU    58     220.634 180.296 239.475  1.00                 C  
ATOM    386  OE1 GLU    58     220.048 182.579 239.155  1.00                 O  
ATOM    387  OE2 GLU    58     218.553 181.062 238.614  1.00                 O  
ATOM    388  N   ALA    59     224.773 180.656 241.767  1.00                 N  
ATOM    389  CA  ALA    59     226.084 181.256 241.980  1.00                 C  
ATOM    390  C   ALA    59     226.945 180.441 242.937  1.00                 C  
ATOM    391  O   ALA    59     227.114 180.826 244.099  1.00                 O  
ATOM    392  CB  ALA    59     225.938 182.674 242.511  1.00                 C  
ATOM    393  N   PRO    60     227.529 179.333 242.482  1.00                 N  
ATOM    394  CA  PRO    60     228.348 178.511 243.386  1.00                 C  
ATOM    395  C   PRO    60     229.521 179.249 244.008  1.00                 C  
ATOM    396  O   PRO    60     230.101 178.735 244.972  1.00                 O  
ATOM    397  CB  PRO    60     228.853 177.373 242.496  1.00                 C  
ATOM    398  CD  PRO    60     227.437 178.720 241.114  1.00                 C  
ATOM    399  CG  PRO    60     227.863 177.303 241.382  1.00                 C  
ATOM    400  N   ARG    61     229.904 180.416 243.496  1.00                 N  
ATOM    401  CA  ARG    61     231.002 181.150 244.109  1.00                 C  
ATOM    402  C   ARG    61     230.693 181.542 245.544  1.00                 C  
ATOM    403  O   ARG    61     231.621 181.783 246.325  1.00                 O  
ATOM    404  CB  ARG    61     231.330 182.402 243.294  1.00                 C  
ATOM    405  CD  ARG    61     230.570 184.607 242.366  1.00                 C  
ATOM    406  NE  ARG    61     229.486 185.584 242.286  1.00                 N  
ATOM    407  CG  ARG    61     230.216 183.436 243.268  1.00                 C  
ATOM    408  CZ  ARG    61     229.544 186.708 241.580  1.00                 C  
ATOM    409  NH1 ARG    61     228.509 187.536 241.566  1.00                 N  
ATOM    410  NH2 ARG    61     230.637 187.001 240.889  1.00                 N  
ATOM    411  N   ILE    62     229.416 181.605 245.901  1.00                 N  
ATOM    412  CA  ILE    62     229.000 182.209 247.160  1.00                 C  
ATOM    413  C   ILE    62     229.690 181.539 248.344  1.00                 C  
ATOM    414  O   ILE    62     230.209 182.204 249.250  1.00                 O  
ATOM    415  CB  ILE    62     227.472 182.144 247.339  1.00                 C  
ATOM    416  CD1 ILE    62     225.281 182.840 246.238  1.00                 C  
ATOM    417  CG1 ILE    62     226.776 183.053 246.324  1.00                 C  
ATOM    418  CG2 ILE    62     227.088 182.494 248.769  1.00                 C  
ATOM    419  N   THR    63     229.745 180.212 248.317  1.00                 N  
ATOM    420  CA  THR    63     230.255 179.444 249.482  1.00                 C  
ATOM    421  C   THR    63     231.690 179.854 249.834  1.00                 C  
ATOM    422  O   THR    63     232.114 179.572 250.958  1.00                 O  
ATOM    423  CB  THR    63     230.209 177.927 249.222  1.00                 C  
ATOM    424  OG1 THR    63     231.001 177.612 248.070  1.00                 O  
ATOM    425  CG2 THR    63     228.780 177.473 248.967  1.00                 C  
ATOM    426  N   SER    64     232.418 180.474 248.910  1.00                 N  
ATOM    427  CA  SER    64     233.808 180.816 249.174  1.00                 C  
ATOM    428  C   SER    64     233.911 181.913 250.216  1.00                 C  
ATOM    429  O   SER    64     234.804 181.886 251.071  1.00                 O  
ATOM    430  CB  SER    64     234.508 181.249 247.884  1.00                 C  
ATOM    431  OG  SER    64     234.606 180.170 246.971  1.00                 O  
ATOM    432  N   LYS    65     233.009 182.885 250.164  1.00                 N  
ATOM    433  CA  LYS    65     233.169 184.082 250.976  1.00                 C  
ATOM    434  C   LYS    65     232.070 184.190 252.024  1.00                 C  
ATOM    435  O   LYS    65     232.331 184.581 253.167  1.00                 O  
ATOM    436  CB  LYS    65     233.174 185.332 250.093  1.00                 C  
ATOM    437  CD  LYS    65     235.658 185.366 249.735  1.00                 C  
ATOM    438  CE  LYS    65     236.775 185.491 248.712  1.00                 C  
ATOM    439  CG  LYS    65     234.294 185.361 249.065  1.00                 C  
ATOM    440  NZ  LYS    65     238.117 185.522 249.355  1.00                 N  
ATOM    441  N   ASN    66     230.835 183.845 251.662  1.00                 N  
ATOM    442  CA  ASN    66     229.729 184.121 252.574  1.00                 C  
ATOM    443  C   ASN    66     229.649 183.152 253.739  1.00                 C  
ATOM    444  O   ASN    66     228.784 183.326 254.602  1.00                 O  
ATOM    445  CB  ASN    66     228.398 184.116 251.819  1.00                 C  
ATOM    446  CG  ASN    66     228.246 185.311 250.899  1.00                 C  
ATOM    447  OD1 ASN    66     227.915 186.410 251.343  1.00                 O  
ATOM    448  ND2 ASN    66     228.486 185.098 249.610  1.00                 N  
ATOM    449  N   LEU    67     230.511 182.142 253.789  1.00                 N  
ATOM    450  CA  LEU    67     230.558 181.297 254.974  1.00                 C  
ATOM    451  C   LEU    67     230.963 182.072 256.226  1.00                 C  
ATOM    452  O   LEU    67     230.640 181.648 257.345  1.00                 O  
ATOM    453  CB  LEU    67     231.527 180.132 254.763  1.00                 C  
ATOM    454  CG  LEU    67     231.112 179.084 253.728  1.00                 C  
ATOM    455  CD1 LEU    67     232.227 178.074 253.508  1.00                 C  
ATOM    456  CD2 LEU    67     229.836 178.378 254.160  1.00                 C  
ATOM    457  N   ILE    68     231.645 183.205 256.067  1.00                 N  
ATOM    458  CA  ILE    68     232.047 183.999 257.223  1.00                 C  
ATOM    459  C   ILE    68     230.843 184.442 258.043  1.00                 C  
ATOM    460  O   ILE    68     230.970 184.719 259.241  1.00                 O  
ATOM    461  CB  ILE    68     232.868 185.232 256.803  1.00                 C  
ATOM    462  CD1 ILE    68     234.659 186.842 257.640  1.00                 C  
ATOM    463  CG1 ILE    68     233.612 185.814 258.007  1.00                 C  
ATOM    464  CG2 ILE    68     231.973 186.266 256.136  1.00                 C  
ATOM    465  N   SER    69     229.665 184.527 257.430  1.00                 N  
ATOM    466  CA  SER    69     228.483 184.913 258.195  1.00                 C  
ATOM    467  C   SER    69     228.202 183.893 259.290  1.00                 C  
ATOM    468  O   SER    69     227.581 184.205 260.319  1.00                 O  
ATOM    469  CB  SER    69     227.271 185.055 257.273  1.00                 C  
ATOM    470  OG  SER    69     227.440 186.134 256.370  1.00                 O  
ATOM    471  N   VAL    70     228.491 182.640 258.945  1.00                 N  
ATOM    472  CA  VAL    70     228.254 181.515 259.885  1.00                 C  
ATOM    473  C   VAL    70     229.434 181.519 260.850  1.00                 C  
ATOM    474  O   VAL    70     229.242 181.129 262.011  1.00                 O  
ATOM    475  CB  VAL    70     228.106 180.177 259.138  1.00                 C  
ATOM    476  CG1 VAL    70     228.035 179.021 260.124  1.00                 C  
ATOM    477  CG2 VAL    70     226.874 180.198 258.246  1.00                 C  
ATOM    478  N   ILE    71     230.601 181.970 260.385  1.00                 N  
ATOM    479  CA  ILE    71     231.757 182.105 261.313  1.00                 C  
ATOM    480  C   ILE    71     231.361 183.148 262.357  1.00                 C  
ATOM    481  O   ILE    71     231.615 182.916 263.552  1.00                 O  
ATOM    482  CB  ILE    71     233.043 182.492 260.560  1.00                 C  
ATOM    483  CD1 ILE    71     234.590 181.725 258.684  1.00                 C  
ATOM    484  CG1 ILE    71     233.506 181.339 259.667  1.00                 C  
ATOM    485  CG2 ILE    71     234.126 182.920 261.539  1.00                 C  
ATOM    486  N   PHE    72     230.708 184.225 261.916  1.00                 N  
ATOM    487  CA  PHE    72     230.271 185.292 262.851  1.00                 C  
ATOM    488  C   PHE    72     229.283 184.697 263.853  1.00                 C  
ATOM    489  O   PHE    72     229.362 185.046 265.036  1.00                 O  
ATOM    490  CB  PHE    72     229.647 186.457 262.080  1.00                 C  
ATOM    491  CG  PHE    72     230.648 187.314 261.361  1.00                 C  
ATOM    492  CZ  PHE    72     232.507 188.900 260.035  1.00                 C  
ATOM    493  CD1 PHE    72     230.351 187.863 260.126  1.00                 C  
ATOM    494  CE1 PHE    72     231.273 188.652 259.464  1.00                 C  
ATOM    495  CD2 PHE    72     231.888 187.572 261.919  1.00                 C  
ATOM    496  CE2 PHE    72     232.810 188.361 261.258  1.00                 C  
ATOM    497  N   CYS    73     228.366 183.850 263.379  1.00                 N  
ATOM    498  CA  CYS    73     227.351 183.236 264.271  1.00                 C  
ATOM    499  C   CYS    73     228.030 182.330 265.304  1.00                 C  
ATOM    500  O   CYS    73     227.640 182.384 266.492  1.00                 O  
ATOM    501  CB  CYS    73     226.328 182.445 263.454  1.00                 C  
ATOM    502  SG  CYS    73     225.218 183.466 262.456  1.00                 S  
ATOM    503  N   GLU    74     229.026 181.548 264.876  1.00                 N  
ATOM    504  CA  GLU    74     229.762 180.681 265.833  1.00                 C  
ATOM    505  C   GLU    74     230.456 181.588 266.849  1.00                 C  
ATOM    506  O   GLU    74     230.450 181.249 268.047  1.00                 O  
ATOM    507  CB  GLU    74     230.760 179.790 265.091  1.00                 C  
ATOM    508  CD  GLU    74     231.129 177.887 263.472  1.00                 C  
ATOM    509  CG  GLU    74     230.115 178.699 264.252  1.00                 C  
ATOM    510  OE1 GLU    74     232.311 178.290 263.434  1.00                 O  
ATOM    511  OE2 GLU    74     230.743 176.847 262.898  1.00                 O  
ATOM    512  N   ALA    75     231.009 182.709 266.380  1.00                 N  
ATOM    513  CA  ALA    75     231.691 183.665 267.280  1.00                 C  
ATOM    514  C   ALA    75     230.686 184.222 268.291  1.00                 C  
ATOM    515  O   ALA    75     231.059 184.373 269.461  1.00                 O  
ATOM    516  CB  ALA    75     232.332 184.785 266.476  1.00                 C  
ATOM    517  N   VAL    76     229.462 184.516 267.848  1.00                 N  
ATOM    518  CA  VAL    76     228.408 185.059 268.751  1.00                 C  
ATOM    519  C   VAL    76     228.117 184.020 269.834  1.00                 C  
ATOM    520  O   VAL    76     227.969 184.416 271.003  1.00                 O  
ATOM    521  CB  VAL    76     227.131 185.425 267.972  1.00                 C  
ATOM    522  CG1 VAL    76     226.004 185.775 268.931  1.00                 C  
ATOM    523  CG2 VAL    76     227.401 186.579 267.019  1.00                 C  
ATOM    524  N   ALA    77     228.042 182.743 269.453  1.00                 N  
ATOM    525  CA  ALA    77     227.832 181.691 270.472  1.00                 C  
ATOM    526  C   ALA    77     229.021 181.646 271.435  1.00                 C  
ATOM    527  O   ALA    77     228.786 181.546 272.653  1.00                 O  
ATOM    528  CB  ALA    77     227.630 180.339 269.805  1.00                 C  
ATOM    529  N   ILE    78     230.241 181.743 270.908  1.00                 N  
ATOM    530  CA  ILE    78     231.457 181.626 271.764  1.00                 C  
ATOM    531  C   ILE    78     231.442 182.701 272.856  1.00                 C  
ATOM    532  O   ILE    78     231.815 182.368 273.997  1.00                 O  
ATOM    533  CB  ILE    78     232.747 181.729 270.929  1.00                 C  
ATOM    534  CD1 ILE    78     233.974 180.651 268.973  1.00                 C  
ATOM    535  CG1 ILE    78     232.896 180.505 270.024  1.00                 C  
ATOM    536  CG2 ILE    78     233.954 181.914 271.835  1.00                 C  
ATOM    537  N   TYR    79     231.052 183.934 272.509  1.00                 N  
ATOM    538  CA  TYR    79     230.979 185.024 273.477  1.00                 C  
ATOM    539  C   TYR    79     230.267 184.545 274.730  1.00                 C  
ATOM    540  O   TYR    79     230.757 184.714 275.856  1.00                 O  
ATOM    541  CB  TYR    79     230.263 186.232 272.870  1.00                 C  
ATOM    542  CG  TYR    79     231.082 186.976 271.840  1.00                 C  
ATOM    543  OH  TYR    79     233.322 189.027 269.000  1.00                 O  
ATOM    544  CZ  TYR    79     232.582 188.348 269.940  1.00                 C  
ATOM    545  CD1 TYR    79     230.470 187.609 270.766  1.00                 C  
ATOM    546  CE1 TYR    79     231.211 188.291 269.820  1.00                 C  
ATOM    547  CD2 TYR    79     232.466 187.044 271.946  1.00                 C  
ATOM    548  CE2 TYR    79     233.223 187.722 271.009  1.00                 C  
ATOM    549  N   GLY    80     229.105 183.923 274.540  1.00                 N  
ATOM    550  CA  GLY    80     228.343 183.459 275.680  1.00                 C  
ATOM    551  C   GLY    80     229.034 182.326 276.410  1.00                 C  
ATOM    552  O   GLY    80     228.996 182.249 277.639  1.00                 O  
ATOM    553  N   VAL    81     229.676 181.428 275.660  1.00                 N  
ATOM    554  CA  VAL    81     230.316 180.264 276.269  1.00                 C  
ATOM    555  C   VAL    81     231.432 180.692 277.206  1.00                 C  
ATOM    556  O   VAL    81     231.572 180.160 278.314  1.00                 O  
ATOM    557  CB  VAL    81     230.866 179.300 275.202  1.00                 C  
ATOM    558  CG1 VAL    81     231.712 178.214 275.850  1.00                 C  
ATOM    559  CG2 VAL    81     229.728 178.686 274.400  1.00                 C  
ATOM    560  N   ILE    82     232.269 181.622 276.762  1.00                 N  
ATOM    561  CA  ILE    82     233.354 182.078 277.619  1.00                 C  
ATOM    562  C   ILE    82     232.784 182.748 278.856  1.00                 C  
ATOM    563  O   ILE    82     233.212 182.481 279.990  1.00                 O  
ATOM    564  CB  ILE    82     234.299 183.036 276.871  1.00                 C  
ATOM    565  CD1 ILE    82     235.787 183.193 274.806  1.00                 C  
ATOM    566  CG1 ILE    82     235.064 182.286 275.778  1.00                 C  
ATOM    567  CG2 ILE    82     235.239 183.727 277.847  1.00                 C  
ATOM    568  N   VAL    83     231.791 183.618 278.662  1.00                 N  
ATOM    569  CA  VAL    83     231.214 184.330 279.794  1.00                 C  
ATOM    570  C   VAL    83     230.554 183.367 280.764  1.00                 C  
ATOM    571  O   VAL    83     230.620 183.550 281.984  1.00                 O  
ATOM    572  CB  VAL    83     230.194 185.389 279.335  1.00                 C  
ATOM    573  CG1 VAL    83     229.454 185.969 280.530  1.00                 C  
ATOM    574  CG2 VAL    83     230.888 186.490 278.548  1.00                 C  
ATOM    575  N   ALA    84     229.890 182.344 280.236  1.00                 N  
ATOM    576  CA  ALA    84     229.197 181.400 281.098  1.00                 C  
ATOM    577  C   ALA    84     230.185 180.666 281.982  1.00                 C  
ATOM    578  O   ALA    84     229.913 180.411 283.161  1.00                 O  
ATOM    579  CB  ALA    84     228.393 180.414 280.265  1.00                 C  
ATOM    580  N   ILE    85     231.353 180.339 281.434  1.00                 N  
ATOM    581  CA  ILE    85     232.347 179.594 282.197  1.00                 C  
ATOM    582  C   ILE    85     232.988 180.488 283.247  1.00                 C  
ATOM    583  O   ILE    85     233.193 180.081 284.399  1.00                 O  
ATOM    584  CB  ILE    85     233.427 178.991 281.280  1.00                 C  
ATOM    585  CD1 ILE    85     233.742 177.445 279.277  1.00                 C  
ATOM    586  CG1 ILE    85     232.823 177.904 280.387  1.00                 C  
ATOM    587  CG2 ILE    85     234.592 178.464 282.103  1.00                 C  
ATOM    588  N   ILE    86     233.327 181.720 282.863  1.00                 N  
ATOM    589  CA  ILE    86     233.917 182.634 283.834  1.00                 C  
ATOM    590  C   ILE    86     232.968 182.839 285.001  1.00                 C  
ATOM    591  O   ILE    86     233.395 182.941 286.156  1.00                 O  
ATOM    592  CB  ILE    86     234.277 183.986 283.190  1.00                 C  
ATOM    593  CD1 ILE    86     235.660 185.023 281.317  1.00                 C  
ATOM    594  CG1 ILE    86     235.428 183.815 282.198  1.00                 C  
ATOM    595  CG2 ILE    86     234.600 185.017 284.261  1.00                 C  
ATOM    596  N   LEU    87     231.666 182.889 284.725  1.00                 N  
ATOM    597  CA  LEU    87     230.702 183.037 285.803  1.00                 C  
ATOM    598  C   LEU    87     230.635 181.766 286.630  1.00                 C  
ATOM    599  O   LEU    87     230.702 181.812 287.864  1.00                 O  
ATOM    600  CB  LEU    87     229.321 183.385 285.243  1.00                 C  
ATOM    601  CG  LEU    87     229.175 184.771 284.613  1.00                 C  
ATOM    602  CD1 LEU    87     227.820 184.914 283.936  1.00                 C  
ATOM    603  CD2 LEU    87     229.361 185.860 285.659  1.00                 C  
ATOM    604  N   GLN    88     230.516 180.613 285.975  1.00                 N  
ATOM    605  CA  GLN    88     230.331 179.369 286.703  1.00                 C  
ATOM    606  C   GLN    88     231.538 179.061 287.570  1.00                 C  
ATOM    607  O   GLN    88     231.406 178.399 288.606  1.00                 O  
ATOM    608  CB  GLN    88     230.071 178.214 285.733  1.00                 C  
ATOM    609  CD  GLN    88     229.441 175.788 285.425  1.00                 C  
ATOM    610  CG  GLN    88     229.779 176.887 286.413  1.00                 C  
ATOM    611  OE1 GLN    88     229.406 176.016 284.216  1.00                 O  
ATOM    612  NE2 GLN    88     229.191 174.589 285.938  1.00                 N  
ATOM    613  N   THR    89     232.715 179.541 287.174  1.00                 N  
ATOM    614  CA  THR    89     233.901 179.325 287.992  1.00                 C  
ATOM    615  C   THR    89     233.761 179.935 289.381  1.00                 C  
ATOM    616  O   THR    89     234.515 179.560 290.285  1.00                 O  
ATOM    617  CB  THR    89     235.162 179.902 287.322  1.00                 C  
ATOM    618  OG1 THR    89     234.990 181.309 287.106  1.00                 O  
ATOM    619  CG2 THR    89     235.406 179.231 285.979  1.00                 C  
ATOM    620  N   LYS    90     232.816 180.855 289.575  1.00                 N  
ATOM    621  CA  LYS    90     232.625 181.525 290.851  1.00                 C  
ATOM    622  C   LYS    90     231.637 180.803 291.757  1.00                 C  
ATOM    623  O   LYS    90     231.454 181.214 292.909  1.00                 O  
ATOM    624  CB  LYS    90     232.148 182.963 290.635  1.00                 C  
ATOM    625  CD  LYS    90     234.438 183.990 290.603  1.00                 C  
ATOM    626  CE  LYS    90     235.368 184.953 289.882  1.00                 C  
ATOM    627  CG  LYS    90     233.124 183.830 289.856  1.00                 C  
ATOM    628  NZ  LYS    90     236.682 185.076 290.572  1.00                 N  
ATOM    629  N   LEU    91     231.004 179.737 291.279  1.00                 N  
ATOM    630  CA  LEU    91     229.969 179.031 292.029  1.00                 C  
ATOM    631  C   LEU    91     230.605 178.346 293.230  1.00                 C  
ATOM    632  O   LEU    91     231.597 177.624 293.088  1.00                 O  
ATOM    633  CB  LEU    91     229.252 178.020 291.132  1.00                 C  
ATOM    634  CG  LEU    91     228.095 177.249 291.769  1.00                 C  
ATOM    635  CD1 LEU    91     226.949 178.187 292.115  1.00                 C  
ATOM    636  CD2 LEU    91     227.611 176.143 290.843  1.00                 C  
ATOM    637  N   GLU    92     230.036 178.580 294.408  1.00                 N  
ATOM    638  CA  GLU    92     230.515 177.980 295.638  1.00                 C  
ATOM    639  C   GLU    92     229.337 177.655 296.543  1.00                 C  
ATOM    640  O   GLU    92     228.285 178.299 296.451  1.00                 O  
ATOM    641  CB  GLU    92     231.500 178.915 296.342  1.00                 C  
ATOM    642  CD  GLU    92     233.732 180.096 296.291  1.00                 C  
ATOM    643  CG  GLU    92     232.766 179.194 295.548  1.00                 C  
ATOM    644  OE1 GLU    92     233.342 180.648 297.342  1.00                 O  
ATOM    645  OE2 GLU    92     234.880 180.252 295.823  1.00                 O  
ATOM    646  N   SER    93     229.482 176.672 297.427  1.00                 N  
ATOM    647  CA  SER    93     228.467 176.453 298.459  1.00                 C  
ATOM    648  C   SER    93     228.520 177.518 299.542  1.00                 C  
ATOM    649  O   SER    93     229.521 178.221 299.702  1.00                 O  
ATOM    650  CB  SER    93     228.634 175.069 299.090  1.00                 C  
ATOM    651  OG  SER    93     229.830 174.994 299.846  1.00                 O  
ATOM    652  N   VAL    94     227.428 177.621 300.301  1.00                 N  
ATOM    653  CA  VAL    94     227.380 178.552 301.421  1.00                 C  
ATOM    654  C   VAL    94     227.489 177.850 302.764  1.00                 C  
ATOM    655  O   VAL    94     228.057 178.415 303.706  1.00                 O  
ATOM    656  CB  VAL    94     226.092 179.396 301.399  1.00                 C  
ATOM    657  CG1 VAL    94     226.019 180.224 300.125  1.00                 C  
ATOM    658  CG2 VAL    94     224.868 178.502 301.528  1.00                 C  
ATOM    659  N   PRO    95     226.953 176.637 302.878  1.00                 N  
ATOM    660  CA  PRO    95     226.684 176.025 304.178  1.00                 C  
ATOM    661  C   PRO    95     225.861 176.971 305.047  1.00                 C  
ATOM    662  O   PRO    95     226.123 177.137 306.238  1.00                 O  
ATOM    663  CB  PRO    95     228.075 175.776 304.765  1.00                 C  
ATOM    664  CD  PRO    95     228.407 177.006 302.739  1.00                 C  
ATOM    665  CG  PRO    95     228.939 176.814 304.131  1.00                 C  
ATOM    666  N   SER    96     225.524 178.115 304.492  1.00                 N  
ATOM    667  CA  SER    96     224.673 179.118 305.096  1.00                 C  
ATOM    668  C   SER    96     223.228 178.666 304.846  1.00                 C  
ATOM    669  O   SER    96     222.846 178.291 303.734  1.00                 O  
ATOM    670  CB  SER    96     224.968 180.498 304.505  1.00                 C  
ATOM    671  OG  SER    96     226.283 180.919 304.823  1.00                 O  
ATOM    672  N   SER    97     222.405 178.701 305.904  1.00                 N  
ATOM    673  CA  SER    97     221.017 178.229 305.662  1.00                 C  
ATOM    674  C   SER    97     220.105 179.430 305.671  1.00                 C  
ATOM    675  O   SER    97     218.975 179.368 305.180  1.00                 O  
ATOM    676  CB  SER    97     220.609 177.201 306.719  1.00                 C  
ATOM    677  OG  SER    97     220.580 177.782 308.011  1.00                 O  
ATOM    678  N   LYS    98     220.547 180.555 306.218  1.00                 N  
ATOM    679  CA  LYS    98     219.857 181.818 306.327  1.00                 C  
ATOM    680  C   LYS    98     220.705 182.967 305.748  1.00                 C  
ATOM    681  O   LYS    98     221.713 182.739 305.075  1.00                 O  
ATOM    682  CB  LYS    98     219.503 182.111 307.786  1.00                 C  
ATOM    683  CD  LYS    98     218.179 181.501 309.829  1.00                 C  
ATOM    684  CE  LYS    98     217.207 180.507 310.444  1.00                 C  
ATOM    685  CG  LYS    98     218.523 181.123 308.398  1.00                 C  
ATOM    686  NZ  LYS    98     216.855 180.868 311.845  1.00                 N  
ATOM    687  N   MET    99     220.312 184.214 305.999  1.00                 N  
ATOM    688  CA  MET    99     221.021 185.387 305.502  1.00                 C  
ATOM    689  C   MET    99     221.415 186.326 306.629  1.00                 C  
ATOM    690  O   MET    99     220.611 187.137 307.097  1.00                 O  
ATOM    691  CB  MET    99     220.165 186.137 304.480  1.00                 C  
ATOM    692  SD  MET    99     219.809 188.202 302.667  1.00                 S  
ATOM    693  CE  MET    99     218.619 188.984 303.754  1.00                 C  
ATOM    694  CG  MET    99     220.851 187.345 303.862  1.00                 C  
ATOM    695  N   TYR   100     222.724 186.322 307.072  1.00                 N  
ATOM    696  CA  TYR   100     223.623 185.288 306.579  1.00                 C  
ATOM    697  C   TYR   100     223.791 185.380 305.072  1.00                 C  
ATOM    698  O   TYR   100     222.816 185.314 304.317  1.00                 O  
ATOM    699  CB  TYR   100     223.107 183.900 306.966  1.00                 C  
ATOM    700  CG  TYR   100     223.072 183.653 308.457  1.00                 C  
ATOM    701  OH  TYR   100     222.960 182.979 312.558  1.00                 O  
ATOM    702  CZ  TYR   100     222.999 183.202 311.201  1.00                 C  
ATOM    703  CD1 TYR   100     221.918 183.896 309.191  1.00                 C  
ATOM    704  CE1 TYR   100     221.877 183.673 310.554  1.00                 C  
ATOM    705  CD2 TYR   100     224.193 183.179 309.126  1.00                 C  
ATOM    706  CE2 TYR   100     224.170 182.950 310.488  1.00                 C  
ATOM    707  N   ASP   101     225.031 185.501 304.623  1.00                 N  
ATOM    708  CA  ASP   101     225.295 185.513 303.203  1.00                 C  
ATOM    709  C   ASP   101     224.935 186.800 302.491  1.00                 C  
ATOM    710  O   ASP   101     224.639 186.780 301.295  1.00                 O  
ATOM    711  CB  ASP   101     224.550 184.370 302.510  1.00                 C  
ATOM    712  CG  ASP   101     225.039 183.004 302.951  1.00                 C  
ATOM    713  OD1 ASP   101     225.991 182.946 303.758  1.00                 O  
ATOM    714  OD2 ASP   101     224.469 181.993 302.491  1.00                 O  
ATOM    715  N   ALA   102     224.950 187.922 303.205  1.00                 N  
ATOM    716  CA  ALA   102     224.590 189.201 302.608  1.00                 C  
ATOM    717  C   ALA   102     225.332 189.356 301.287  1.00                 C  
ATOM    718  O   ALA   102     224.733 189.649 300.243  1.00                 O  
ATOM    719  CB  ALA   102     224.915 190.341 303.561  1.00                 C  
ATOM    720  N   GLU   103     226.646 189.147 301.343  1.00                 N  
ATOM    721  CA  GLU   103     227.478 189.210 300.152  1.00                 C  
ATOM    722  C   GLU   103     227.162 188.074 299.193  1.00                 C  
ATOM    723  O   GLU   103     227.266 188.240 297.973  1.00                 O  
ATOM    724  CB  GLU   103     228.960 189.175 300.531  1.00                 C  
ATOM    725  CD  GLU   103     230.912 190.341 301.631  1.00                 C  
ATOM    726  CG  GLU   103     229.446 190.421 301.253  1.00                 C  
ATOM    727  OE1 GLU   103     231.505 189.252 301.483  1.00                 O  
ATOM    728  OE2 GLU   103     231.467 191.368 302.076  1.00                 O  
ATOM    729  N   SER   104     226.783 186.915 299.722  1.00                 N  
ATOM    730  CA  SER   104     226.417 185.791 298.866  1.00                 C  
ATOM    731  C   SER   104     225.194 186.125 298.023  1.00                 C  
ATOM    732  O   SER   104     225.080 185.690 296.869  1.00                 O  
ATOM    733  CB  SER   104     226.153 184.541 299.707  1.00                 C  
ATOM    734  OG  SER   104     227.336 184.097 300.348  1.00                 O  
ATOM    735  N   LEU   105     224.269 186.905 298.576  1.00                 N  
ATOM    736  CA  LEU   105     223.109 187.314 297.800  1.00                 C  
ATOM    737  C   LEU   105     223.518 188.288 296.710  1.00                 C  
ATOM    738  O   LEU   105     223.049 188.188 295.570  1.00                 O  
ATOM    739  CB  LEU   105     222.051 187.942 298.709  1.00                 C  
ATOM    740  CG  LEU   105     220.753 188.387 298.032  1.00                 C  
ATOM    741  CD1 LEU   105     220.068 187.209 297.356  1.00                 C  
ATOM    742  CD2 LEU   105     219.816 189.037 299.038  1.00                 C  
ATOM    743  N   ARG   106     224.402 189.233 297.033  1.00                 N  
ATOM    744  CA  ARG   106     224.881 190.140 296.000  1.00                 C  
ATOM    745  C   ARG   106     225.513 189.366 294.858  1.00                 C  
ATOM    746  O   ARG   106     225.198 189.595 293.683  1.00                 O  
ATOM    747  CB  ARG   106     225.884 191.137 296.585  1.00                 C  
ATOM    748  CD  ARG   106     227.502 193.014 296.193  1.00                 C  
ATOM    749  NE  ARG   106     228.686 192.245 296.570  1.00                 N  
ATOM    750  CG  ARG   106     226.425 192.137 295.576  1.00                 C  
ATOM    751  CZ  ARG   106     229.631 192.685 297.394  1.00                 C  
ATOM    752  NH1 ARG   106     230.672 191.915 297.679  1.00                 N  
ATOM    753  NH2 ARG   106     229.533 193.893 297.930  1.00                 N  
ATOM    754  N   ALA   107     226.420 188.451 295.187  1.00                 N  
ATOM    755  CA  ALA   107     227.076 187.663 294.156  1.00                 C  
ATOM    756  C   ALA   107     226.057 186.842 293.386  1.00                 C  
ATOM    757  O   ALA   107     226.150 186.711 292.163  1.00                 O  
ATOM    758  CB  ALA   107     228.132 186.758 294.772  1.00                 C  
ATOM    759  N   GLY   108     225.068 186.293 294.087  1.00                 N  
ATOM    760  CA  GLY   108     224.050 185.515 293.401  1.00                 C  
ATOM    761  C   GLY   108     223.300 186.342 292.375  1.00                 C  
ATOM    762  O   GLY   108     223.180 185.957 291.205  1.00                 O  
ATOM    763  N   TYR   109     222.786 187.497 292.801  1.00                 N  
ATOM    764  CA  TYR   109     222.009 188.332 291.894  1.00                 C  
ATOM    765  C   TYR   109     222.883 188.853 290.766  1.00                 C  
ATOM    766  O   TYR   109     222.452 188.914 289.610  1.00                 O  
ATOM    767  CB  TYR   109     221.369 189.496 292.653  1.00                 C  
ATOM    768  CG  TYR   109     220.508 190.390 291.790  1.00                 C  
ATOM    769  OH  TYR   109     218.126 192.838 289.418  1.00                 O  
ATOM    770  CZ  TYR   109     218.915 192.029 290.203  1.00                 C  
ATOM    771  CD1 TYR   109     219.229 189.999 291.415  1.00                 C  
ATOM    772  CE1 TYR   109     218.434 190.809 290.627  1.00                 C  
ATOM    773  CD2 TYR   109     220.976 191.623 291.354  1.00                 C  
ATOM    774  CE2 TYR   109     220.195 192.447 290.565  1.00                 C  
ATOM    775  N   ALA   110     224.126 189.211 291.085  1.00                 N  
ATOM    776  CA  ALA   110     225.014 189.740 290.060  1.00                 C  
ATOM    777  C   ALA   110     225.301 188.684 289.007  1.00                 C  
ATOM    778  O   ALA   110     225.264 188.966 287.803  1.00                 O  
ATOM    779  CB  ALA   110     226.310 190.233 290.685  1.00                 C  
ATOM    780  N   ILE   111     225.569 187.458 289.443  1.00                 N  
ATOM    781  CA  ILE   111     225.812 186.373 288.507  1.00                 C  
ATOM    782  C   ILE   111     224.592 186.144 287.630  1.00                 C  
ATOM    783  O   ILE   111     224.710 185.919 286.417  1.00                 O  
ATOM    784  CB  ILE   111     226.193 185.072 289.238  1.00                 C  
ATOM    785  CD1 ILE   111     227.896 184.099 290.866  1.00                 C  
ATOM    786  CG1 ILE   111     227.566 185.214 289.898  1.00                 C  
ATOM    787  CG2 ILE   111     226.144 183.890 288.281  1.00                 C  
ATOM    788  N   PHE   112     223.405 186.201 288.231  1.00                 N  
ATOM    789  CA  PHE   112     222.182 186.093 287.445  1.00                 C  
ATOM    790  C   PHE   112     222.113 187.198 286.403  1.00                 C  
ATOM    791  O   PHE   112     221.891 186.938 285.211  1.00                 O  
ATOM    792  CB  PHE   112     220.954 186.145 288.356  1.00                 C  
ATOM    793  CG  PHE   112     219.648 186.097 287.615  1.00                 C  
ATOM    794  CZ  PHE   112     217.230 186.014 286.245  1.00                 C  
ATOM    795  CD1 PHE   112     219.147 184.896 287.144  1.00                 C  
ATOM    796  CE1 PHE   112     217.945 184.851 286.462  1.00                 C  
ATOM    797  CD2 PHE   112     218.920 187.252 287.390  1.00                 C  
ATOM    798  CE2 PHE   112     217.719 187.207 286.708  1.00                 C  
ATOM    799  N   ALA   113     222.300 188.442 286.839  1.00                 N  
ATOM    800  CA  ALA   113     222.235 189.552 285.910  1.00                 C  
ATOM    801  C   ALA   113     223.267 189.435 284.811  1.00                 C  
ATOM    802  O   ALA   113     222.934 189.523 283.628  1.00                 O  
ATOM    803  CB  ALA   113     222.420 190.870 286.646  1.00                 C  
ATOM    804  N   SER   114     224.528 189.217 285.182  1.00                 N  
ATOM    805  CA  SER   114     225.582 189.151 284.180  1.00                 C  
ATOM    806  C   SER   114     225.315 188.026 283.199  1.00                 C  
ATOM    807  O   SER   114     225.520 188.175 281.985  1.00                 O  
ATOM    808  CB  SER   114     226.945 188.963 284.848  1.00                 C  
ATOM    809  OG  SER   114     227.023 187.709 285.505  1.00                 O  
ATOM    810  N   GLY   115     224.849 186.889 283.712  1.00                 N  
ATOM    811  CA  GLY   115     224.506 185.795 282.827  1.00                 C  
ATOM    812  C   GLY   115     223.371 186.169 281.899  1.00                 C  
ATOM    813  O   GLY   115     223.425 185.915 280.692  1.00                 O  
ATOM    814  N   ILE   116     222.325 186.779 282.455  1.00                 N  
ATOM    815  CA  ILE   116     221.193 187.184 281.632  1.00                 C  
ATOM    816  C   ILE   116     221.615 188.242 280.624  1.00                 C  
ATOM    817  O   ILE   116     221.210 188.207 279.451  1.00                 O  
ATOM    818  CB  ILE   116     220.028 187.707 282.493  1.00                 C  
ATOM    819  CD1 ILE   116     218.915 185.416 282.598  1.00                 C  
ATOM    820  CG1 ILE   116     219.473 186.588 283.376  1.00                 C  
ATOM    821  CG2 ILE   116     218.950 188.322 281.613  1.00                 C  
ATOM    822  N   ILE   117     222.457 189.173 281.063  1.00                 N  
ATOM    823  CA  ILE   117     222.893 190.296 280.254  1.00                 C  
ATOM    824  C   ILE   117     223.553 189.807 278.985  1.00                 C  
ATOM    825  O   ILE   117     223.189 190.216 277.876  1.00                 O  
ATOM    826  CB  ILE   117     223.853 191.214 281.033  1.00                 C  
ATOM    827  CD1 ILE   117     224.022 192.607 283.162  1.00                 C  
ATOM    828  CG1 ILE   117     223.109 191.922 282.169  1.00                 C  
ATOM    829  CG2 ILE   117     224.525 192.203 280.093  1.00                 C  
ATOM    830  N   VAL   118     224.536 188.925 279.160  1.00                 N  
ATOM    831  CA  VAL   118     225.286 188.445 278.011  1.00                 C  
ATOM    832  C   VAL   118     224.441 187.487 277.193  1.00                 C  
ATOM    833  O   VAL   118     224.534 187.459 275.963  1.00                 O  
ATOM    834  CB  VAL   118     226.599 187.764 278.439  1.00                 C  
ATOM    835  CG1 VAL   118     227.278 187.116 277.241  1.00                 C  
ATOM    836  CG2 VAL   118     227.528 188.768 279.103  1.00                 C  
ATOM    837  N   GLY   119     223.609 186.688 277.852  1.00                 N  
ATOM    838  CA  GLY   119     222.797 185.746 277.117  1.00                 C  
ATOM    839  C   GLY   119     221.897 186.461 276.139  1.00                 C  
ATOM    840  O   GLY   119     221.936 186.195 274.934  1.00                 O  
ATOM    841  N   PHE   120     221.096 187.395 276.649  1.00                 N  
ATOM    842  CA  PHE   120     220.139 188.082 275.790  1.00                 C  
ATOM    843  C   PHE   120     220.853 188.931 274.746  1.00                 C  
ATOM    844  O   PHE   120     220.421 189.023 273.584  1.00                 O  
ATOM    845  CB  PHE   120     219.199 188.954 276.625  1.00                 C  
ATOM    846  CG  PHE   120     218.145 189.656 275.817  1.00                 C  
ATOM    847  CZ  PHE   120     216.198 190.959 274.322  1.00                 C  
ATOM    848  CD1 PHE   120     217.064 188.957 275.308  1.00                 C  
ATOM    849  CE1 PHE   120     216.094 189.603 274.565  1.00                 C  
ATOM    850  CD2 PHE   120     218.235 191.013 275.565  1.00                 C  
ATOM    851  CE2 PHE   120     217.265 191.658 274.821  1.00                 C  
ATOM    852  N   ALA   121     221.963 189.555 275.142  1.00                 N  
ATOM    853  CA  ALA   121     222.696 190.396 274.212  1.00                 C  
ATOM    854  C   ALA   121     223.223 189.576 273.048  1.00                 C  
ATOM    855  O   ALA   121     223.138 190.002 271.892  1.00                 O  
ATOM    856  CB  ALA   121     223.840 191.101 274.924  1.00                 C  
ATOM    857  N   ASN   122     223.755 188.388 273.334  1.00                 N  
ATOM    858  CA  ASN   122     224.203 187.504 272.271  1.00                 C  
ATOM    859  C   ASN   122     223.019 186.948 271.501  1.00                 C  
ATOM    860  O   ASN   122     223.103 186.744 270.288  1.00                 O  
ATOM    861  CB  ASN   122     225.062 186.373 272.841  1.00                 C  
ATOM    862  CG  ASN   122     226.438 186.845 273.267  1.00                 C  
ATOM    863  OD1 ASN   122     226.923 187.876 272.801  1.00                 O  
ATOM    864  ND2 ASN   122     227.071 186.090 274.157  1.00                 N  
ATOM    865  N   LEU   123     221.900 186.721 272.186  1.00                 N  
ATOM    866  CA  LEU   123     220.712 186.220 271.510  1.00                 C  
ATOM    867  C   LEU   123     220.294 187.159 270.392  1.00                 C  
ATOM    868  O   LEU   123     220.095 186.745 269.239  1.00                 O  
ATOM    869  CB  LEU   123     219.565 186.038 272.506  1.00                 C  
ATOM    870  CG  LEU   123     218.234 185.557 271.927  1.00                 C  
ATOM    871  CD1 LEU   123     218.389 184.186 271.286  1.00                 C  
ATOM    872  CD2 LEU   123     217.161 185.518 273.004  1.00                 C  
ATOM    873  N   VAL   124     220.167 188.440 270.714  1.00                 N  
ATOM    874  CA  VAL   124     219.752 189.369 269.673  1.00                 C  
ATOM    875  C   VAL   124     220.876 189.672 268.693  1.00                 C  
ATOM    876  O   VAL   124     220.615 189.873 267.496  1.00                 O  
ATOM    877  CB  VAL   124     219.231 190.690 270.270  1.00                 C  
ATOM    878  CG1 VAL   124     218.023 190.433 271.157  1.00                 C  
ATOM    879  CG2 VAL   124     220.331 191.391 271.052  1.00                 C  
ATOM    880  N   CYS   125     222.121 189.629 269.155  1.00                 N  
ATOM    881  CA  CYS   125     223.247 189.789 268.250  1.00                 C  
ATOM    882  C   CYS   125     223.211 188.735 267.159  1.00                 C  
ATOM    883  O   CYS   125     223.303 189.047 265.966  1.00                 O  
ATOM    884  CB  CYS   125     224.568 189.713 269.019  1.00                 C  
ATOM    885  SG  CYS   125     226.041 189.940 267.997  1.00                 S  
ATOM    886  N   GLY   126     223.043 187.476 267.556  1.00                 N  
ATOM    887  CA  GLY   126     222.996 186.405 266.584  1.00                 C  
ATOM    888  C   GLY   126     221.918 186.611 265.543  1.00                 C  
ATOM    889  O   GLY   126     222.124 186.329 264.362  1.00                 O  
ATOM    890  N   LEU   157     220.753 187.102 265.961  1.00                 N  
ATOM    891  CA  LEU   157     219.712 187.358 264.972  1.00                 C  
ATOM    892  C   LEU   157     220.152 188.466 264.025  1.00                 C  
ATOM    893  O   LEU   157     219.964 188.370 262.804  1.00                 O  
ATOM    894  CB  LEU   157     218.397 187.728 265.661  1.00                 C  
ATOM    895  CG  LEU   157     217.709 186.613 266.451  1.00                 C  
ATOM    896  CD1 LEU   157     216.516 187.159 267.222  1.00                 C  
ATOM    897  CD2 LEU   157     217.270 185.490 265.525  1.00                 C  
ATOM    898  N   CYS   158     220.746 189.536 264.564  1.00                 N  
ATOM    899  CA  CYS   158     221.155 190.639 263.699  1.00                 C  
ATOM    900  C   CYS   158     222.075 190.153 262.592  1.00                 C  
ATOM    901  O   CYS   158     221.828 190.410 261.404  1.00                 O  
ATOM    902  CB  CYS   158     221.847 191.732 264.516  1.00                 C  
ATOM    903  SG  CYS   158     220.747 192.650 265.619  1.00                 S  
ATOM    904  N   VAL   159     223.158 189.476 262.971  1.00                 N  
ATOM    905  CA  VAL   159     224.169 189.085 262.000  1.00                 C  
ATOM    906  C   VAL   159     223.596 188.082 261.013  1.00                 C  
ATOM    907  O   VAL   159     223.991 188.041 259.844  1.00                 O  
ATOM    908  CB  VAL   159     225.416 188.499 262.688  1.00                 C  
ATOM    909  CG1 VAL   159     226.378 187.932 261.655  1.00                 C  
ATOM    910  CG2 VAL   159     226.103 189.558 263.537  1.00                 C  
ATOM    911  N   GLY   160     222.656 187.261 261.469  1.00                 N  
ATOM    912  CA  GLY   160     221.974 186.359 260.557  1.00                 C  
ATOM    913  C   GLY   160     221.215 187.097 259.472  1.00                 C  
ATOM    914  O   GLY   160     221.372 186.808 258.283  1.00                 O  
ATOM    915  N   ILE   161     220.391 188.067 259.864  1.00                 N  
ATOM    916  CA  ILE   161     219.600 188.790 258.874  1.00                 C  
ATOM    917  C   ILE   161     220.517 189.513 257.903  1.00                 C  
ATOM    918  O   ILE   161     220.297 189.519 256.682  1.00                 O  
ATOM    919  CB  ILE   161     218.632 189.784 259.542  1.00                 C  
ATOM    920  CD1 ILE   161     216.720 189.917 261.222  1.00                 C  
ATOM    921  CG1 ILE   161     217.542 189.034 260.310  1.00                 C  
ATOM    922  CG2 ILE   161     218.046 190.733 258.508  1.00                 C  
ATOM    923  N   ILE   162     221.562 190.146 258.433  1.00                 N  
ATOM    924  CA  ILE   162     222.447 190.883 257.548  1.00                 C  
ATOM    925  C   ILE   162     223.187 189.920 256.637  1.00                 C  
ATOM    926  O   ILE   162     223.325 190.174 255.439  1.00                 O  
ATOM    927  CB  ILE   162     223.443 191.750 258.340  1.00                 C  
ATOM    928  CD1 ILE   162     221.863 193.750 258.314  1.00                 C  
ATOM    929  CG1 ILE   162     222.699 192.809 259.154  1.00                 C  
ATOM    930  CG2 ILE   162     224.469 192.371 257.405  1.00                 C  
ATOM    931  N   GLY   163     223.651 188.790 257.170  1.00                 N  
ATOM    932  CA  GLY   163     224.350 187.831 256.332  1.00                 C  
ATOM    933  C   GLY   163     223.488 187.339 255.187  1.00                 C  
ATOM    934  O   GLY   163     223.991 187.032 254.102  1.00                 O  
ATOM    935  N   SER   164     222.179 187.257 255.410  1.00                 N  
ATOM    936  CA  SER   164     221.276 186.864 254.334  1.00                 C  
ATOM    937  C   SER   164     221.345 187.866 253.195  1.00                 C  
ATOM    938  O   SER   164     221.429 187.492 252.014  1.00                 O  
ATOM    939  CB  SER   164     219.843 186.743 254.855  1.00                 C  
ATOM    940  OG  SER   164     218.950 186.383 253.814  1.00                 O  
ATOM    941  N   SER   165     221.271 189.152 253.533  1.00                 N  
ATOM    942  CA  SER   165     221.377 190.174 252.506  1.00                 C  
ATOM    943  C   SER   165     222.704 190.108 251.779  1.00                 C  
ATOM    944  O   SER   165     222.771 190.275 250.556  1.00                 O  
ATOM    945  CB  SER   165     221.192 191.566 253.114  1.00                 C  
ATOM    946  OG  SER   165     219.874 191.736 253.607  1.00                 O  
ATOM    947  N   CYS   166     223.776 189.823 252.517  1.00                 N  
ATOM    948  CA  CYS   166     225.097 189.722 251.912  1.00                 C  
ATOM    949  C   CYS   166     225.144 188.596 250.899  1.00                 C  
ATOM    950  O   CYS   166     225.720 188.745 249.818  1.00                 O  
ATOM    951  CB  CYS   166     226.164 189.509 252.988  1.00                 C  
ATOM    952  SG  CYS   166     226.465 190.950 254.037  1.00                 S  
ATOM    953  N   ALA   167     224.571 187.451 251.247  1.00                 N  
ATOM    954  CA  ALA   167     224.573 186.331 250.317  1.00                 C  
ATOM    955  C   ALA   167     223.747 186.652 249.085  1.00                 C  
ATOM    956  O   ALA   167     224.127 186.315 247.954  1.00                 O  
ATOM    957  CB  ALA   167     224.043 185.077 250.996  1.00                 C  
ATOM    958  N   LEU   168     222.611 187.314 249.280  1.00                 N  
ATOM    959  CA  LEU   168     221.767 187.633 248.137  1.00                 C  
ATOM    960  C   LEU   168     222.435 188.673 247.255  1.00                 C  
ATOM    961  O   LEU   168     222.256 188.670 246.032  1.00                 O  
ATOM    962  CB  LEU   168     220.398 188.131 248.604  1.00                 C  
ATOM    963  CG  LEU   168     219.501 187.101 249.295  1.00                 C  
ATOM    964  CD1 LEU   168     218.244 187.761 249.840  1.00                 C  
ATOM    965  CD2 LEU   168     219.136 185.978 248.336  1.00                 C  
ATOM    966  N   SER   169     223.209 189.571 247.856  1.00                 N  
ATOM    967  CA  SER   169     223.927 190.560 247.068  1.00                 C  
ATOM    968  C   SER   169     225.043 189.907 246.268  1.00                 C  
ATOM    969  O   SER   169     225.167 190.121 245.055  1.00                 O  
ATOM    970  CB  SER   169     224.495 191.656 247.972  1.00                 C  
ATOM    971  OG  SER   169     223.457 192.407 248.577  1.00                 O  
ATOM    972  N   ASP   170     225.865 189.104 246.940  1.00                 N  
ATOM    973  CA  ASP   170     226.994 188.460 246.285  1.00                 C  
ATOM    974  C   ASP   170     226.537 187.535 245.174  1.00                 C  
ATOM    975  O   ASP   170     227.231 187.394 244.160  1.00                 O  
ATOM    976  CB  ASP   170     227.829 187.679 247.302  1.00                 C  
ATOM    977  CG  ASP   170     229.139 187.183 246.721  1.00                 C  
ATOM    978  OD1 ASP   170     229.973 188.027 246.330  1.00                 O  
ATOM    979  OD2 ASP   170     229.332 185.951 246.658  1.00                 O  
ATOM    980  N   ALA   171     225.373 186.906 245.333  1.00                 N  
ATOM    981  CA  ALA   171     224.883 186.030 244.276  1.00                 C  
ATOM    982  C   ALA   171     224.818 186.757 242.943  1.00                 C  
ATOM    983  O   ALA   171     224.997 186.138 241.889  1.00                 O  
ATOM    984  CB  ALA   171     223.512 185.479 244.637  1.00                 C  
ATOM    985  N   GLN   172     224.564 188.063 242.969  1.00                 N  
ATOM    986  CA  GLN   172     224.322 188.803 241.740  1.00                 C  
ATOM    987  C   GLN   172     225.516 189.660 241.353  1.00                 C  
ATOM    988  O   GLN   172     225.695 189.966 240.170  1.00                 O  
ATOM    989  CB  GLN   172     223.079 189.684 241.881  1.00                 C  
ATOM    990  CD  GLN   172     221.441 187.961 241.024  1.00                 C  
ATOM    991  CG  GLN   172     221.798 188.911 242.151  1.00                 C  
ATOM    992  OE1 GLN   172     221.326 188.370 239.869  1.00                 O  
ATOM    993  NE2 GLN   172     221.265 186.688 241.358  1.00                 N  
ATOM    994  N   ASN   173     226.327 190.068 242.323  1.00                 N  
ATOM    995  CA  ASN   173     227.492 190.888 242.033  1.00                 C  
ATOM    996  C   ASN   173     228.625 190.605 243.007  1.00                 C  
ATOM    997  O   ASN   173     228.551 191.004 244.175  1.00                 O  
ATOM    998  CB  ASN   173     227.122 192.372 242.058  1.00                 C  
ATOM    999  CG  ASN   173     228.273 193.267 241.641  1.00                 C  
ATOM   1000  OD1 ASN   173     229.366 192.788 241.340  1.00                 O  
ATOM   1001  ND2 ASN   173     228.030 194.572 241.622  1.00                 N  
ATOM   1002  N   SER   174     229.704 189.963 242.563  1.00                 N  
ATOM   1003  CA  SER   174     230.753 189.558 243.507  1.00                 C  
ATOM   1004  C   SER   174     231.510 190.718 244.112  1.00                 C  
ATOM   1005  O   SER   174     232.271 190.527 245.068  1.00                 O  
ATOM   1006  CB  SER   174     231.755 188.623 242.826  1.00                 C  
ATOM   1007  OG  SER   174     232.489 189.305 241.825  1.00                 O  
ATOM   1008  N   THR   175     231.339 191.919 243.570  1.00                 N  
ATOM   1009  CA  THR   175     232.032 193.082 244.107  1.00                 C  
ATOM   1010  C   THR   175     231.376 193.641 245.361  1.00                 C  
ATOM   1011  O   THR   175     231.957 194.514 246.011  1.00                 O  
ATOM   1012  CB  THR   175     232.127 194.213 243.066  1.00                 C  
ATOM   1013  OG1 THR   175     230.809 194.624 242.682  1.00                 O  
ATOM   1014  CG2 THR   175     232.868 193.736 241.827  1.00                 C  
ATOM   1015  N   LEU   176     230.178 193.172 245.709  1.00                 N  
ATOM   1016  CA  LEU   176     229.428 193.802 246.792  1.00                 C  
ATOM   1017  C   LEU   176     229.775 193.205 248.151  1.00                 C  
ATOM   1018  O   LEU   176     229.573 193.851 249.190  1.00                 O  
ATOM   1019  CB  LEU   176     227.923 193.676 246.546  1.00                 C  
ATOM   1020  CG  LEU   176     227.378 194.381 245.302  1.00                 C  
ATOM   1021  CD1 LEU   176     225.897 194.087 245.123  1.00                 C  
ATOM   1022  CD2 LEU   176     227.613 195.882 245.389  1.00                 C  
ATOM   1023  N   PHE   177     230.284 191.974 248.172  1.00                 N  
ATOM   1024  CA  PHE   177     230.488 191.294 249.444  1.00                 C  
ATOM   1025  C   PHE   177     231.345 192.129 250.385  1.00                 C  
ATOM   1026  O   PHE   177     231.007 192.302 251.564  1.00                 O  
ATOM   1027  CB  PHE   177     231.135 189.926 249.222  1.00                 C  
ATOM   1028  CG  PHE   177     231.432 189.182 250.493  1.00                 C  
ATOM   1029  CZ  PHE   177     231.988 187.809 252.845  1.00                 C  
ATOM   1030  CD1 PHE   177     230.429 188.508 251.168  1.00                 C  
ATOM   1031  CE1 PHE   177     230.702 187.824 252.337  1.00                 C  
ATOM   1032  CD2 PHE   177     232.713 189.157 251.014  1.00                 C  
ATOM   1033  CE2 PHE   177     232.986 188.473 252.184  1.00                 C  
ATOM   1034  N   VAL   178     232.468 192.647 249.885  1.00                 N  
ATOM   1035  CA  VAL   178     233.449 193.270 250.763  1.00                 C  
ATOM   1036  C   VAL   178     232.841 194.479 251.454  1.00                 C  
ATOM   1037  O   VAL   178     233.021 194.683 252.661  1.00                 O  
ATOM   1038  CB  VAL   178     234.718 193.678 249.992  1.00                 C  
ATOM   1039  CG1 VAL   178     235.634 194.511 250.876  1.00                 C  
ATOM   1040  CG2 VAL   178     235.446 192.447 249.475  1.00                 C  
ATOM   1041  N   LYS   179     232.107 195.297 250.702  1.00                 N  
ATOM   1042  CA  LYS   179     231.543 196.510 251.276  1.00                 C  
ATOM   1043  C   LYS   179     230.480 196.176 252.311  1.00                 C  
ATOM   1044  O   LYS   179     230.445 196.776 253.392  1.00                 O  
ATOM   1045  CB  LYS   179     230.952 197.398 250.179  1.00                 C  
ATOM   1046  CD  LYS   179     231.335 198.893 248.200  1.00                 C  
ATOM   1047  CE  LYS   179     232.374 199.534 247.294  1.00                 C  
ATOM   1048  CG  LYS   179     231.990 198.037 249.271  1.00                 C  
ATOM   1049  NZ  LYS   179     231.744 200.342 246.213  1.00                 N  
ATOM   1050  N   ILE   180     229.616 195.209 252.006  1.00                 N  
ATOM   1051  CA  ILE   180     228.560 194.824 252.938  1.00                 C  
ATOM   1052  C   ILE   180     229.138 194.204 254.199  1.00                 C  
ATOM   1053  O   ILE   180     228.528 194.279 255.282  1.00                 O  
ATOM   1054  CB  ILE   180     227.562 193.848 252.288  1.00                 C  
ATOM   1055  CD1 ILE   180     225.515 195.021 253.254  1.00                 C  
ATOM   1056  CG1 ILE   180     226.297 193.731 253.142  1.00                 C  
ATOM   1057  CG2 ILE   180     228.215 192.495 252.055  1.00                 C  
ATOM   1058  N   LEU   181     230.299 193.571 254.084  1.00                 N  
ATOM   1059  CA  LEU   181     230.860 192.889 255.240  1.00                 C  
ATOM   1060  C   LEU   181     230.933 193.819 256.443  1.00                 C  
ATOM   1061  O   LEU   181     230.867 193.365 257.591  1.00                 O  
ATOM   1062  CB  LEU   181     232.251 192.340 254.915  1.00                 C  
ATOM   1063  CG  LEU   181     232.955 191.571 256.036  1.00                 C  
ATOM   1064  CD1 LEU   181     232.144 190.350 256.441  1.00                 C  
ATOM   1065  CD2 LEU   181     234.355 191.159 255.607  1.00                 C  
ATOM   1066  N   VAL   182     231.026 195.128 256.203  1.00                 N  
ATOM   1067  CA  VAL   182     231.208 196.059 257.304  1.00                 C  
ATOM   1068  C   VAL   182     230.027 195.998 258.260  1.00                 C  
ATOM   1069  O   VAL   182     230.184 196.235 259.465  1.00                 O  
ATOM   1070  CB  VAL   182     231.402 197.500 256.798  1.00                 C  
ATOM   1071  CG1 VAL   182     231.391 198.480 257.962  1.00                 C  
ATOM   1072  CG2 VAL   182     232.698 197.619 256.010  1.00                 C  
ATOM   1073  N   ILE   183     228.836 195.680 257.758  1.00                 N  
ATOM   1074  CA  ILE   183     227.655 195.755 258.607  1.00                 C  
ATOM   1075  C   ILE   183     227.692 194.629 259.627  1.00                 C  
ATOM   1076  O   ILE   183     227.384 194.833 260.816  1.00                 O  
ATOM   1077  CB  ILE   183     226.359 195.697 257.777  1.00                 C  
ATOM   1078  CD1 ILE   183     225.122 196.867 255.880  1.00                 C  
ATOM   1079  CG1 ILE   183     226.220 196.955 256.917  1.00                 C  
ATOM   1080  CG2 ILE   183     225.155 195.495 258.684  1.00                 C  
ATOM   1081  N   GLU   184     228.095 193.436 259.189  1.00                 N  
ATOM   1082  CA  GLU   184     228.129 192.306 260.108  1.00                 C  
ATOM   1083  C   GLU   184     229.100 192.570 261.250  1.00                 C  
ATOM   1084  O   GLU   184     228.878 192.118 262.380  1.00                 O  
ATOM   1085  CB  GLU   184     228.516 191.024 259.367  1.00                 C  
ATOM   1086  CD  GLU   184     227.890 189.274 257.658  1.00                 C  
ATOM   1087  CG  GLU   184     227.454 190.518 258.406  1.00                 C  
ATOM   1088  OE1 GLU   184     229.015 189.272 257.115  1.00                 O  
ATOM   1089  OE2 GLU   184     227.108 188.301 257.614  1.00                 O  
ATOM   1090  N   ILE   185     230.177 193.306 260.971  1.00                 N  
ATOM   1091  CA  ILE   185     231.137 193.639 262.020  1.00                 C  
ATOM   1092  C   ILE   185     230.468 194.454 263.120  1.00                 C  
ATOM   1093  O   ILE   185     230.714 194.237 264.309  1.00                 O  
ATOM   1094  CB  ILE   185     232.348 194.405 261.455  1.00                 C  
ATOM   1095  CD1 ILE   185     234.226 194.225 259.740  1.00                 C  
ATOM   1096  CG1 ILE   185     233.185 193.491 260.558  1.00                 C  
ATOM   1097  CG2 ILE   185     233.174 195.003 262.583  1.00                 C  
ATOM   1098  N   PHE   186     229.633 195.421 262.740  1.00                 N  
ATOM   1099  CA  PHE   186     228.855 196.142 263.744  1.00                 C  
ATOM   1100  C   PHE   186     227.955 195.192 264.520  1.00                 C  
ATOM   1101  O   PHE   186     227.811 195.309 265.751  1.00                 O  
ATOM   1102  CB  PHE   186     228.019 197.242 263.086  1.00                 C  
ATOM   1103  CG  PHE   186     227.198 198.041 264.057  1.00                 C  
ATOM   1104  CZ  PHE   186     225.673 199.518 265.851  1.00                 C  
ATOM   1105  CD1 PHE   186     227.779 199.038 264.821  1.00                 C  
ATOM   1106  CE1 PHE   186     227.024 199.774 265.714  1.00                 C  
ATOM   1107  CD2 PHE   186     225.844 197.797 264.206  1.00                 C  
ATOM   1108  CE2 PHE   186     225.089 198.533 265.099  1.00                 C  
ATOM   1109  N   GLY   187     227.335 194.242 263.813  1.00                 N  
ATOM   1110  CA  GLY   187     226.490 193.281 264.496  1.00                 C  
ATOM   1111  C   GLY   187     227.255 192.527 265.560  1.00                 C  
ATOM   1112  O   GLY   187     226.813 192.411 266.704  1.00                 O  
ATOM   1113  N   SER   188     228.431 192.017 265.198  1.00                 N  
ATOM   1114  CA  SER   188     229.246 191.288 266.161  1.00                 C  
ATOM   1115  C   SER   188     229.577 192.149 267.374  1.00                 C  
ATOM   1116  O   SER   188     229.558 191.666 268.511  1.00                 O  
ATOM   1117  CB  SER   188     230.537 190.793 265.505  1.00                 C  
ATOM   1118  OG  SER   188     230.263 189.822 264.510  1.00                 O  
ATOM   1119  N   ALA   189     229.876 193.428 267.153  1.00                 N  
ATOM   1120  CA  ALA   189     230.166 194.333 268.260  1.00                 C  
ATOM   1121  C   ALA   189     229.035 194.376 269.273  1.00                 C  
ATOM   1122  O   ALA   189     229.290 194.562 270.473  1.00                 O  
ATOM   1123  CB  ALA   189     230.440 195.736 267.740  1.00                 C  
ATOM   1124  N   LEU   190     227.792 194.245 268.816  1.00                 N  
ATOM   1125  CA  LEU   190     226.671 194.303 269.755  1.00                 C  
ATOM   1126  C   LEU   190     226.823 193.212 270.814  1.00                 C  
ATOM   1127  O   LEU   190     226.665 193.444 272.023  1.00                 O  
ATOM   1128  CB  LEU   190     225.342 194.156 269.012  1.00                 C  
ATOM   1129  CG  LEU   190     224.079 194.152 269.876  1.00                 C  
ATOM   1130  CD1 LEU   190     223.939 195.467 270.628  1.00                 C  
ATOM   1131  CD2 LEU   190     222.845 193.897 269.024  1.00                 C  
ATOM   1132  N   GLY   191     227.140 191.999 270.365  1.00                 N  
ATOM   1133  CA  GLY   191     227.358 190.911 271.298  1.00                 C  
ATOM   1134  C   GLY   191     228.519 191.167 272.237  1.00                 C  
ATOM   1135  O   GLY   191     228.454 190.829 273.416  1.00                 O  
ATOM   1136  N   LEU   192     229.598 191.759 271.727  1.00                 N  
ATOM   1137  CA  LEU   192     230.759 191.988 272.581  1.00                 C  
ATOM   1138  C   LEU   192     230.431 192.961 273.700  1.00                 C  
ATOM   1139  O   LEU   192     230.965 192.842 274.812  1.00                 O  
ATOM   1140  CB  LEU   192     231.936 192.513 271.756  1.00                 C  
ATOM   1141  CG  LEU   192     232.564 191.528 270.768  1.00                 C  
ATOM   1142  CD1 LEU   192     233.603 192.224 269.902  1.00                 C  
ATOM   1143  CD2 LEU   192     233.189 190.353 271.503  1.00                 C  
ATOM   1144  N   PHE   193     229.570 193.937 273.420  1.00                 N  
ATOM   1145  CA  PHE   193     229.227 194.918 274.441  1.00                 C  
ATOM   1146  C   PHE   193     228.535 194.230 275.610  1.00                 C  
ATOM   1147  O   PHE   193     228.788 194.549 276.784  1.00                 O  
ATOM   1148  CB  PHE   193     228.336 196.014 273.853  1.00                 C  
ATOM   1149  CG  PHE   193     227.948 197.076 274.842  1.00                 C  
ATOM   1150  CZ  PHE   193     227.225 199.037 276.674  1.00                 C  
ATOM   1151  CD1 PHE   193     228.837 198.080 275.186  1.00                 C  
ATOM   1152  CE1 PHE   193     228.480 199.057 276.096  1.00                 C  
ATOM   1153  CD2 PHE   193     226.696 197.070 275.430  1.00                 C  
ATOM   1154  CE2 PHE   193     226.339 198.047 276.340  1.00                 C  
ATOM   1155  N   GLY   194     227.669 193.264 275.297  1.00                 N  
ATOM   1156  CA  GLY   194     227.018 192.504 276.356  1.00                 C  
ATOM   1157  C   GLY   194     228.017 191.769 277.229  1.00                 C  
ATOM   1158  O   GLY   194     227.838 191.652 278.445  1.00                 O  
ATOM   1159  N   VAL   195     229.095 191.288 276.619  1.00                 N  
ATOM   1160  CA  VAL   195     230.149 190.592 277.350  1.00                 C  
ATOM   1161  C   VAL   195     230.843 191.553 278.305  1.00                 C  
ATOM   1162  O   VAL   195     231.128 191.220 279.462  1.00                 O  
ATOM   1163  CB  VAL   195     231.173 189.954 276.393  1.00                 C  
ATOM   1164  CG1 VAL   195     232.351 189.390 277.172  1.00                 C  
ATOM   1165  CG2 VAL   195     230.515 188.869 275.555  1.00                 C  
ATOM   1166  N   ILE   196     231.152 192.751 277.818  1.00                 N  
ATOM   1167  CA  ILE   196     231.875 193.699 278.660  1.00                 C  
ATOM   1168  C   ILE   196     231.073 193.998 279.917  1.00                 C  
ATOM   1169  O   ILE   196     231.603 193.971 281.037  1.00                 O  
ATOM   1170  CB  ILE   196     232.190 195.002 277.901  1.00                 C  
ATOM   1171  CD1 ILE   196     233.352 195.883 275.811  1.00                 C  
ATOM   1172  CG1 ILE   196     233.207 194.738 276.789  1.00                 C  
ATOM   1173  CG2 ILE   196     232.669 196.077 278.865  1.00                 C  
ATOM   1174  N   VAL   197     229.778 194.267 279.757  1.00                 N  
ATOM   1175  CA  VAL   197     228.980 194.584 280.933  1.00                 C  
ATOM   1176  C   VAL   197     228.875 193.381 281.861  1.00                 C  
ATOM   1177  O   VAL   197     229.009 193.524 283.078  1.00                 O  
ATOM   1178  CB  VAL   197     227.571 195.069 280.545  1.00                 C  
ATOM   1179  CG1 VAL   197     226.701 195.224 281.783  1.00                 C  
ATOM   1180  CG2 VAL   197     227.652 196.381 279.779  1.00                 C  
ATOM   1181  N   GLY   198     228.645 192.182 281.323  1.00                 N  
ATOM   1182  CA  GLY   198     228.538 191.017 282.196  1.00                 C  
ATOM   1183  C   GLY   198     229.799 190.843 283.031  1.00                 C  
ATOM   1184  O   GLY   198     229.734 190.454 284.208  1.00                 O  
ATOM   1185  N   ILE   199     230.959 191.114 282.434  1.00                 N  
ATOM   1186  CA  ILE   199     232.206 190.988 283.180  1.00                 C  
ATOM   1187  C   ILE   199     232.218 191.982 284.323  1.00                 C  
ATOM   1188  O   ILE   199     232.567 191.649 285.461  1.00                 O  
ATOM   1189  CB  ILE   199     233.431 191.192 282.270  1.00                 C  
ATOM   1190  CD1 ILE   199     234.539 190.299 280.154  1.00                 C  
ATOM   1191  CG1 ILE   199     233.551 190.039 281.271  1.00                 C  
ATOM   1192  CG2 ILE   199     234.693 191.353 283.103  1.00                 C  
ATOM   1193  N   ILE   200     231.828 193.222 284.037  1.00                 N  
ATOM   1194  CA  ILE   200     231.842 194.237 285.083  1.00                 C  
ATOM   1195  C   ILE   200     230.899 193.866 286.217  1.00                 C  
ATOM   1196  O   ILE   200     231.240 194.015 287.396  1.00                 O  
ATOM   1197  CB  ILE   200     231.472 195.625 284.528  1.00                 C  
ATOM   1198  CD1 ILE   200     232.173 197.353 282.789  1.00                 C  
ATOM   1199  CG1 ILE   200     232.572 196.137 283.595  1.00                 C  
ATOM   1200  CG2 ILE   200     231.195 196.597 285.664  1.00                 C  
ATOM   1201  N   MET   201     229.713 193.364 285.877  1.00                 N  
ATOM   1202  CA  MET   201     228.702 193.082 286.886  1.00                 C  
ATOM   1203  C   MET   201     229.199 192.061 287.891  1.00                 C  
ATOM   1204  O   MET   201     228.878 192.147 289.080  1.00                 O  
ATOM   1205  CB  MET   201     227.413 192.585 286.229  1.00                 C  
ATOM   1206  SD  MET   201     226.117 195.022 286.476  1.00                 S  
ATOM   1207  CE  MET   201     224.879 194.211 287.484  1.00                 C  
ATOM   1208  CG  MET   201     226.667 193.651 285.442  1.00                 C  
ATOM   1209  N   SER   202     229.979 191.088 287.433  1.00                 N  
ATOM   1210  CA  SER   202     230.552 190.083 288.319  1.00                 C  
ATOM   1211  C   SER   202     232.022 190.330 288.638  1.00                 C  
ATOM   1212  O   SER   202     232.693 189.421 289.132  1.00                 O  
ATOM   1213  CB  SER   202     230.404 188.686 287.712  1.00                 C  
ATOM   1214  OG  SER   202     231.114 188.584 286.490  1.00                 O  
ATOM   1215  N   ALA   203     232.532 191.535 288.381  1.00                 N  
ATOM   1216  CA  ALA   203     233.947 191.823 288.608  1.00                 C  
ATOM   1217  C   ALA   203     234.300 191.808 290.089  1.00                 C  
ATOM   1218  O   ALA   203     235.448 191.559 290.466  1.00                 O  
ATOM   1219  CB  ALA   203     234.317 193.170 288.007  1.00                 C  
ATOM   1220  N   GLN   204     233.319 192.076 290.937  1.00                 N  
ATOM   1221  CA  GLN   204     233.508 192.124 292.383  1.00                 C  
ATOM   1222  C   GLN   204     232.366 191.338 293.013  1.00                 C  
ATOM   1223  O   GLN   204     231.403 191.907 293.528  1.00                 O  
ATOM   1224  CB  GLN   204     233.548 193.574 292.870  1.00                 C  
ATOM   1225  CD  GLN   204     234.771 195.784 292.897  1.00                 C  
ATOM   1226  CG  GLN   204     234.731 194.372 292.346  1.00                 C  
ATOM   1227  OE1 GLN   204     234.500 196.008 294.077  1.00                 O  
ATOM   1228  NE2 GLN   204     235.110 196.742 292.042  1.00                 N  
ATOM   1229  N   ALA   205     232.485 190.013 292.963  1.00                 N  
ATOM   1230  CA  ALA   205     231.549 189.111 293.610  1.00                 C  
ATOM   1231  C   ALA   205     232.349 188.046 294.341  1.00                 C  
ATOM   1232  O   ALA   205     233.502 187.765 294.013  1.00                 O  
ATOM   1233  CB  ALA   205     230.605 188.502 292.585  1.00                 C  
ATOM   1234  N   THR   206     231.717 187.451 295.348  1.00                 N  
ATOM   1235  CA  THR   206     232.282 186.275 295.989  1.00                 C  
ATOM   1236  C   THR   206     231.150 185.415 296.519  1.00                 C  
ATOM   1237  O   THR   206     230.140 185.941 296.993  1.00                 O  
ATOM   1238  CB  THR   206     233.248 186.660 297.125  1.00                 C  
ATOM   1239  OG1 THR   206     232.568 187.492 298.073  1.00                 O  
ATOM   1240  CG2 THR   206     234.440 187.427 296.573  1.00                 C  
TER
