# Supplementary material for: The Plant V-ATPase
Source: Front Plant Sci. 2022 Jun 30;13:931777. doi: 10.3389/fpls.2022.931777 (PMC9280200; doi:10.3389/fpls.2022.931777)
Supplement: Supplementary file 2 [file Data_Sheet_1.ZIP › pdb-files/c-2_66ce9653a0309276.final.pdb]

ATOM      1  N   HIS     7     153.442 137.944 184.400  1.00                 N  
ATOM      2  CA  HIS     7     152.301 138.421 185.158  1.00                 C  
ATOM      3  C   HIS     7     151.406 137.263 185.566  1.00                 C  
ATOM      4  O   HIS     7     151.055 137.128 186.742  1.00                 O  
ATOM      5  CB  HIS     7     151.507 139.445 184.344  1.00                 C  
ATOM      6  CG  HIS     7     150.310 139.989 185.060  1.00                 C  
ATOM      7  ND1 HIS     7     150.410 140.887 186.101  1.00                 N  
ATOM      8  CE1 HIS     7     149.175 141.190 186.538  1.00                 C  
ATOM      9  CD2 HIS     7     148.869 139.815 184.955  1.00                 C  
ATOM     10  NE2 HIS     7     148.245 140.550 185.855  1.00                 N  
ATOM     11  N   ALA     8     151.059 136.400 184.607  1.00                 N  
ATOM     12  CA  ALA     8     150.108 135.336 184.876  1.00                 C  
ATOM     13  C   ALA     8     150.480 134.505 186.081  1.00                 C  
ATOM     14  O   ALA     8     149.612 133.933 186.740  1.00                 O  
ATOM     15  CB  ALA     8     149.974 134.426 183.665  1.00                 C  
ATOM     16  N   SER     9     150.442 135.082 187.276  1.00                 N  
ATOM     17  CA  SER     9     150.808 134.297 188.455  1.00                 C  
ATOM     18  C   SER     9     150.396 134.835 189.818  1.00                 C  
ATOM     19  O   SER     9     150.528 134.153 190.837  1.00                 O  
ATOM     20  CB  SER     9     152.323 134.089 188.511  1.00                 C  
ATOM     21  OG  SER     9     153.004 135.326 188.626  1.00                 O  
ATOM     22  N   SER    10     149.890 136.064 189.876  1.00                 N  
ATOM     23  CA  SER    10     149.517 136.629 191.170  1.00                 C  
ATOM     24  C   SER    10     148.301 135.980 191.805  1.00                 C  
ATOM     25  O   SER    10     148.153 135.925 193.029  1.00                 O  
ATOM     26  CB  SER    10     149.252 138.130 191.043  1.00                 C  
ATOM     27  OG  SER    10     148.115 138.381 190.234  1.00                 O  
ATOM     28  N   TRP    11     147.410 135.475 190.969  1.00                 N  
ATOM     29  CA  TRP    11     146.235 134.784 191.469  1.00                 C  
ATOM     30  C   TRP    11     146.703 133.565 192.267  1.00                 C  
ATOM     31  O   TRP    11     145.915 132.701 192.664  1.00                 O  
ATOM     32  CB  TRP    11     145.316 134.384 190.313  1.00                 C  
ATOM     33  CG  TRP    11     145.966 133.470 189.319  1.00                 C  
ATOM     34  CD1 TRP    11     146.599 133.831 188.165  1.00                 C  
ATOM     35  NE1 TRP    11     147.069 132.717 187.513  1.00                 N  
ATOM     36  CD2 TRP    11     146.047 132.041 189.392  1.00                 C  
ATOM     37  CE2 TRP    11     146.741 131.605 188.249  1.00                 C  
ATOM     38  CH2 TRP    11     146.551 129.348 188.917  1.00                 C  
ATOM     39  CZ2 TRP    11     146.999 130.258 188.001  1.00                 C  
ATOM     40  CE3 TRP    11     145.599 131.089 190.313  1.00                 C  
ATOM     41  CZ3 TRP    11     145.857 129.754 190.062  1.00                 C  
ATOM     42  N   GLY    12     148.012 133.492 192.508  1.00                 N  
ATOM     43  CA  GLY    12     148.658 132.371 193.215  1.00                 C  
ATOM     44  C   GLY    12     148.724 132.437 194.742  1.00                 C  
ATOM     45  O   GLY    12     149.043 131.454 195.415  1.00                 O  
ATOM     46  N   ALA    13     148.424 133.600 195.313  1.00                 N  
ATOM     47  CA  ALA    13     148.444 133.753 196.759  1.00                 C  
ATOM     48  C   ALA    13     147.498 134.850 197.217  1.00                 C  
ATOM     49  O   ALA    13     147.005 135.658 196.425  1.00                 O  
ATOM     50  CB  ALA    13     149.855 134.052 197.241  1.00                 C  
ATOM     51  N   ALA    14     147.201 134.842 198.497  1.00                 N  
ATOM     52  CA  ALA    14     146.491 135.962 199.099  1.00                 C  
ATOM     53  C   ALA    14     146.412 137.041 198.037  1.00                 C  
ATOM     54  O   ALA    14     147.294 137.132 197.186  1.00                 O  
ATOM     55  CB  ALA    14     147.208 136.430 200.356  1.00                 C  
ATOM     56  N   LEU    15     145.360 137.852 198.070  1.00                 N  
ATOM     57  CA  LEU    15     145.226 138.905 197.069  1.00                 C  
ATOM     58  C   LEU    15     145.579 140.297 197.588  1.00                 C  
ATOM     59  O   LEU    15     145.357 140.624 198.755  1.00                 O  
ATOM     60  CB  LEU    15     143.801 138.938 196.513  1.00                 C  
ATOM     61  CG  LEU    15     143.304 137.654 195.845  1.00                 C  
ATOM     62  CD1 LEU    15     141.853 137.800 195.414  1.00                 C  
ATOM     63  CD2 LEU    15     144.177 137.296 194.653  1.00                 C  
ATOM     64  N   VAL    16     146.109 141.118 196.676  1.00                 N  
ATOM     65  CA  VAL    16     146.483 142.508 196.931  1.00                 C  
ATOM     66  C   VAL    16     146.039 143.362 195.749  1.00                 C  
ATOM     67  O   VAL    16     146.451 143.108 194.613  1.00                 O  
ATOM     68  CB  VAL    16     147.997 142.649 197.177  1.00                 C  
ATOM     69  CG1 VAL    16     148.363 144.105 197.425  1.00                 C  
ATOM     70  CG2 VAL    16     148.430 141.780 198.348  1.00                 C  
ATOM     71  N   ARG    17     145.253 144.406 196.023  1.00                 N  
ATOM     72  CA  ARG    17     144.305 144.955 195.059  1.00                 C  
ATOM     73  C   ARG    17     144.428 146.466 194.921  1.00                 C  
ATOM     74  O   ARG    17     145.045 147.145 195.740  1.00                 O  
ATOM     75  CB  ARG    17     142.871 144.596 195.454  1.00                 C  
ATOM     76  CD  ARG    17     141.135 142.821 195.821  1.00                 C  
ATOM     77  NE  ARG    17     140.839 143.173 197.208  1.00                 N  
ATOM     78  CG  ARG    17     142.584 143.103 195.459  1.00                 C  
ATOM     79  CZ  ARG    17     139.629 143.104 197.754  1.00                 C  
ATOM     80  NH1 ARG    17     139.454 143.444 199.023  1.00                 N  
ATOM     81  NH2 ARG    17     138.596 142.696 197.029  1.00                 N  
ATOM     82  N   ILE    18     143.762 146.981 193.889  1.00                 N  
ATOM     83  CA  ILE    18     143.889 148.363 193.452  1.00                 C  
ATOM     84  C   ILE    18     143.397 149.341 194.514  1.00                 C  
ATOM     85  O   ILE    18     142.598 149.000 195.386  1.00                 O  
ATOM     86  CB  ILE    18     143.129 148.611 192.136  1.00                 C  
ATOM     87  CD1 ILE    18     140.782 148.813 191.163  1.00                 C  
ATOM     88  CG1 ILE    18     141.633 148.358 192.328  1.00                 C  
ATOM     89  CG2 ILE    18     143.709 147.758 191.017  1.00                 C  
ATOM     90  N   SER    19     143.881 150.579 194.425  1.00                 N  
ATOM     91  CA  SER    19     143.582 151.581 195.438  1.00                 C  
ATOM     92  C   SER    19     143.879 152.970 194.878  1.00                 C  
ATOM     93  O   SER    19     144.354 153.108 193.742  1.00                 O  
ATOM     94  CB  SER    19     144.392 151.316 196.709  1.00                 C  
ATOM     95  OG  SER    19     145.772 151.553 196.493  1.00                 O  
ATOM     96  N   PRO    20     143.596 154.015 195.655  1.00                 N  
ATOM     97  CA  PRO    20     143.632 155.393 195.149  1.00                 C  
ATOM     98  C   PRO    20     144.995 156.084 195.154  1.00                 C  
ATOM     99  O   PRO    20     145.855 155.823 195.996  1.00                 O  
ATOM    100  CB  PRO    20     142.681 156.153 196.076  1.00                 C  
ATOM    101  CD  PRO    20     142.940 153.974 197.033  1.00                 C  
ATOM    102  CG  PRO    20     142.768 155.427 197.377  1.00                 C  
ATOM    103  N   TYR    21     145.139 157.041 194.220  1.00                 N  
ATOM    104  CA  TYR    21     146.225 158.026 194.139  1.00                 C  
ATOM    105  C   TYR    21     145.695 159.386 193.651  1.00                 C  
ATOM    106  O   TYR    21     144.489 159.540 193.459  1.00                 O  
ATOM    107  CB  TYR    21     147.334 157.526 193.211  1.00                 C  
ATOM    108  CG  TYR    21     147.982 156.239 193.668  1.00                 C  
ATOM    109  OH  TYR    21     149.753 152.691 194.919  1.00                 O  
ATOM    110  CZ  TYR    21     149.168 153.866 194.506  1.00                 C  
ATOM    111  CD1 TYR    21     147.440 155.008 193.322  1.00                 C  
ATOM    112  CE1 TYR    21     148.026 153.826 193.736  1.00                 C  
ATOM    113  CD2 TYR    21     149.133 156.259 194.445  1.00                 C  
ATOM    114  CE2 TYR    21     149.733 155.088 194.867  1.00                 C  
ATOM    115  N   THR    22     146.560 160.386 193.444  1.00                 N  
ATOM    116  CA  THR    22     146.079 161.756 193.233  1.00                 C  
ATOM    117  C   THR    22     145.641 162.034 191.799  1.00                 C  
ATOM    118  O   THR    22     144.680 162.772 191.578  1.00                 O  
ATOM    119  CB  THR    22     147.150 162.795 193.614  1.00                 C  
ATOM    120  OG1 THR    22     148.323 162.590 192.817  1.00                 O  
ATOM    121  CG2 THR    22     147.528 162.657 195.081  1.00                 C  
ATOM    122  N   PHE    23     146.371 161.495 190.817  1.00                 N  
ATOM    123  CA  PHE    23     146.207 161.785 189.389  1.00                 C  
ATOM    124  C   PHE    23     146.240 163.263 189.089  1.00                 C  
ATOM    125  O   PHE    23     147.278 163.918 189.201  1.00                 O  
ATOM    126  CB  PHE    23     144.895 161.194 188.869  1.00                 C  
ATOM    127  CG  PHE    23     144.857 159.693 188.889  1.00                 C  
ATOM    128  CZ  PHE    23     144.789 156.914 188.918  1.00                 C  
ATOM    129  CD1 PHE    23     144.285 159.014 189.951  1.00                 C  
ATOM    130  CE1 PHE    23     144.250 157.632 189.968  1.00                 C  
ATOM    131  CD2 PHE    23     145.392 158.959 187.845  1.00                 C  
ATOM    132  CE2 PHE    23     145.357 157.578 187.862  1.00                 C  
ATOM    133  N   SER    24     145.066 163.761 188.711  1.00                 N  
ATOM    134  CA  SER    24     144.845 165.006 187.999  1.00                 C  
ATOM    135  C   SER    24     145.358 164.941 186.574  1.00                 C  
ATOM    136  O   SER    24     144.935 164.087 185.793  1.00                 O  
ATOM    137  CB  SER    24     145.513 166.170 188.734  1.00                 C  
ATOM    138  OG  SER    24     145.098 167.415 188.201  1.00                 O  
ATOM    139  N   ALA    25     146.299 165.818 186.260  1.00                 N  
ATOM    140  CA  ALA    25     146.574 166.310 184.922  1.00                 C  
ATOM    141  C   ALA    25     146.556 165.247 183.849  1.00                 C  
ATOM    142  O   ALA    25     146.013 165.469 182.766  1.00                 O  
ATOM    143  CB  ALA    25     147.925 167.008 184.881  1.00                 C  
ATOM    144  N   ILE    26     147.100 164.075 184.157  1.00                 N  
ATOM    145  CA  ILE    26     147.578 163.197 183.100  1.00                 C  
ATOM    146  C   ILE    26     146.551 163.032 182.005  1.00                 C  
ATOM    147  O   ILE    26     146.911 162.843 180.845  1.00                 O  
ATOM    148  CB  ILE    26     147.971 161.813 183.650  1.00                 C  
ATOM    149  CD1 ILE    26     149.500 160.677 185.344  1.00                 C  
ATOM    150  CG1 ILE    26     149.211 161.925 184.540  1.00                 C  
ATOM    151  CG2 ILE    26     148.178 160.826 182.511  1.00                 C  
ATOM    152  N   GLY    27     145.278 163.147 182.336  1.00                 N  
ATOM    153  CA  GLY    27     144.278 163.206 181.302  1.00                 C  
ATOM    154  C   GLY    27     144.375 164.461 180.465  1.00                 C  
ATOM    155  O   GLY    27     144.546 164.387 179.245  1.00                 O  
ATOM    156  N   ILE    28     144.296 165.619 181.115  1.00                 N  
ATOM    157  CA  ILE    28     144.105 166.852 180.365  1.00                 C  
ATOM    158  C   ILE    28     145.212 167.031 179.349  1.00                 C  
ATOM    159  O   ILE    28     144.951 167.300 178.174  1.00                 O  
ATOM    160  CB  ILE    28     144.037 168.075 181.298  1.00                 C  
ATOM    161  CD1 ILE    28     142.756 169.020 183.289  1.00                 C  
ATOM    162  CG1 ILE    28     142.764 168.029 182.146  1.00                 C  
ATOM    163  CG2 ILE    28     144.137 169.363 180.495  1.00                 C  
ATOM    164  N   ALA    29     146.458 166.840 179.761  1.00                 N  
ATOM    165  CA  ALA    29     147.543 166.934 178.798  1.00                 C  
ATOM    166  C   ALA    29     147.437 165.822 177.776  1.00                 C  
ATOM    167  O   ALA    29     147.556 166.056 176.570  1.00                 O  
ATOM    168  CB  ALA    29     148.887 166.881 179.507  1.00                 C  
ATOM    169  N   ILE    30     147.193 164.603 178.239  1.00                 N  
ATOM    170  CA  ILE    30     147.005 163.519 177.296  1.00                 C  
ATOM    171  C   ILE    30     145.870 163.836 176.346  1.00                 C  
ATOM    172  O   ILE    30     145.942 163.511 175.159  1.00                 O  
ATOM    173  CB  ILE    30     146.739 162.184 178.016  1.00                 C  
ATOM    174  CD1 ILE    30     149.207 161.543 178.002  1.00                 C  
ATOM    175  CG1 ILE    30     147.963 161.767 178.834  1.00                 C  
ATOM    176  CG2 ILE    30     146.333 161.112 177.017  1.00                 C  
ATOM    177  N   SER    31     144.830 164.508 176.838  1.00                 N  
ATOM    178  CA  SER    31     143.717 164.857 175.968  1.00                 C  
ATOM    179  C   SER    31     144.178 165.639 174.755  1.00                 C  
ATOM    180  O   SER    31     143.979 165.212 173.614  1.00                 O  
ATOM    181  CB  SER    31     142.669 165.664 176.736  1.00                 C  
ATOM    182  OG  SER    31     141.585 166.023 175.897  1.00                 O  
ATOM    183  N   ILE    32     144.737 166.822 174.977  1.00                 N  
ATOM    184  CA  ILE    32     145.152 167.625 173.838  1.00                 C  
ATOM    185  C   ILE    32     146.099 166.830 172.966  1.00                 C  
ATOM    186  O   ILE    32     145.871 166.665 171.765  1.00                 O  
ATOM    187  CB  ILE    32     145.809 168.944 174.286  1.00                 C  
ATOM    188  CD1 ILE    32     145.380 171.036 175.679  1.00                 C  
ATOM    189  CG1 ILE    32     144.775 169.857 174.948  1.00                 C  
ATOM    190  CG2 ILE    32     146.496 169.623 173.112  1.00                 C  
ATOM    191  N   GLY    33     147.128 166.260 173.572  1.00                 N  
ATOM    192  CA  GLY    33     148.151 165.591 172.807  1.00                 C  
ATOM    193  C   GLY    33     147.565 164.484 171.972  1.00                 C  
ATOM    194  O   GLY    33     147.701 164.473 170.746  1.00                 O  
ATOM    195  N   VAL    34     146.877 163.562 172.633  1.00                 N  
ATOM    196  CA  VAL    34     146.186 162.525 171.895  1.00                 C  
ATOM    197  C   VAL    34     145.347 163.137 170.795  1.00                 C  
ATOM    198  O   VAL    34     145.325 162.640 169.669  1.00                 O  
ATOM    199  CB  VAL    34     145.306 161.664 172.821  1.00                 C  
ATOM    200  CG1 VAL    34     144.429 160.728 172.003  1.00                 C  
ATOM    201  CG2 VAL    34     146.169 160.876 173.794  1.00                 C  
ATOM    202  N   SER    35     144.682 164.248 171.089  1.00                 N  
ATOM    203  CA  SER    35     143.916 164.919 170.053  1.00                 C  
ATOM    204  C   SER    35     144.831 165.506 168.996  1.00                 C  
ATOM    205  O   SER    35     144.544 165.412 167.799  1.00                 O  
ATOM    206  CB  SER    35     143.040 166.016 170.660  1.00                 C  
ATOM    207  OG  SER    35     142.039 165.465 171.499  1.00                 O  
ATOM    208  N   VAL    36     145.938 166.113 169.420  1.00                 N  
ATOM    209  CA  VAL    36     146.791 166.830 168.478  1.00                 C  
ATOM    210  C   VAL    36     147.173 165.921 167.335  1.00                 C  
ATOM    211  O   VAL    36     146.906 166.209 166.165  1.00                 O  
ATOM    212  CB  VAL    36     148.051 167.385 169.167  1.00                 C  
ATOM    213  CG1 VAL    36     149.021 167.942 168.136  1.00                 C  
ATOM    214  CG2 VAL    36     147.676 168.453 170.183  1.00                 C  
ATOM    215  N   LEU    37     147.793 164.797 167.670  1.00                 N  
ATOM    216  CA  LEU    37     148.227 163.877 166.635  1.00                 C  
ATOM    217  C   LEU    37     147.069 163.568 165.714  1.00                 C  
ATOM    218  O   LEU    37     147.208 163.616 164.488  1.00                 O  
ATOM    219  CB  LEU    37     148.787 162.596 167.257  1.00                 C  
ATOM    220  CG  LEU    37     150.114 162.730 168.007  1.00                 C  
ATOM    221  CD1 LEU    37     150.460 161.434 168.723  1.00                 C  
ATOM    222  CD2 LEU    37     151.232 163.123 167.054  1.00                 C  
ATOM    223  N   GLY    38     145.886 163.364 166.285  1.00                 N  
ATOM    224  CA  GLY    38     144.721 163.116 165.461  1.00                 C  
ATOM    225  C   GLY    38     144.614 164.110 164.333  1.00                 C  
ATOM    226  O   GLY    38     144.399 163.746 163.178  1.00                 O  
ATOM    227  N   ALA    39     144.791 165.380 164.644  1.00                 N  
ATOM    228  CA  ALA    39     144.917 166.330 163.560  1.00                 C  
ATOM    229  C   ALA    39     146.179 166.057 162.764  1.00                 C  
ATOM    230  O   ALA    39     146.121 165.660 161.595  1.00                 O  
ATOM    231  CB  ALA    39     144.923 167.752 164.099  1.00                 C  
ATOM    232  N   ALA    40     147.335 166.179 163.412  1.00                 N  
ATOM    233  CA  ALA    40     148.580 166.150 162.662  1.00                 C  
ATOM    234  C   ALA    40     148.745 164.850 161.924  1.00                 C  
ATOM    235  O   ALA    40     149.613 164.743 161.059  1.00                 O  
ATOM    236  CB  ALA    40     149.764 166.375 163.590  1.00                 C  
ATOM    237  N   TRP    41     147.965 163.855 162.279  1.00                 N  
ATOM    238  CA  TRP    41     147.892 162.642 161.502  1.00                 C  
ATOM    239  C   TRP    41     146.806 162.715 160.447  1.00                 C  
ATOM    240  O   TRP    41     146.800 161.896 159.526  1.00                 O  
ATOM    241  CB  TRP    41     147.648 161.437 162.412  1.00                 C  
ATOM    242  CG  TRP    41     148.793 161.137 163.330  1.00                 C  
ATOM    243  CD1 TRP    41     148.853 161.382 164.672  1.00                 C  
ATOM    244  NE1 TRP    41     150.064 160.971 165.175  1.00                 N  
ATOM    245  CD2 TRP    41     150.044 160.535 162.975  1.00                 C  
ATOM    246  CE2 TRP    41     150.812 160.447 164.150  1.00                 C  
ATOM    247  CH2 TRP    41     152.604 159.452 162.979  1.00                 C  
ATOM    248  CZ2 TRP    41     152.096 159.906 164.164  1.00                 C  
ATOM    249  CE3 TRP    41     150.589 160.063 161.777  1.00                 C  
ATOM    250  CZ3 TRP    41     151.862 159.527 161.795  1.00                 C  
ATOM    251  N   GLY    42     145.892 163.670 160.562  1.00                 N  
ATOM    252  CA  GLY    42     144.902 163.863 159.527  1.00                 C  
ATOM    253  C   GLY    42     145.405 164.641 158.336  1.00                 C  
ATOM    254  O   GLY    42     145.270 164.195 157.194  1.00                 O  
ATOM    255  N   ILE    43     146.010 165.802 158.587  1.00                 N  
ATOM    256  CA  ILE    43     146.522 166.598 157.481  1.00                 C  
ATOM    257  C   ILE    43     147.625 165.826 156.802  1.00                 C  
ATOM    258  O   ILE    43     147.813 165.903 155.586  1.00                 O  
ATOM    259  CB  ILE    43     147.018 167.975 157.959  1.00                 C  
ATOM    260  CD1 ILE    43     147.420 170.363 157.161  1.00                 C  
ATOM    261  CG1 ILE    43     147.207 168.917 156.768  1.00                 C  
ATOM    262  CG2 ILE    43     148.295 167.828 158.773  1.00                 C  
ATOM    263  N   TYR    44     148.316 165.022 157.582  1.00                 N  
ATOM    264  CA  TYR    44     149.314 164.043 157.211  1.00                 C  
ATOM    265  C   TYR    44     148.901 163.241 155.992  1.00                 C  
ATOM    266  O   TYR    44     149.542 163.338 154.946  1.00                 O  
ATOM    267  CB  TYR    44     149.593 163.094 158.378  1.00                 C  
ATOM    268  CG  TYR    44     150.606 162.016 158.062  1.00                 C  
ATOM    269  OH  TYR    44     153.404 159.064 157.197  1.00                 O  
ATOM    270  CZ  TYR    44     152.477 160.040 157.483  1.00                 C  
ATOM    271  CD1 TYR    44     151.966 162.296 158.067  1.00                 C  
ATOM    272  CE1 TYR    44     152.899 161.318 157.780  1.00                 C  
ATOM    273  CD2 TYR    44     150.198 160.723 157.761  1.00                 C  
ATOM    274  CE2 TYR    44     151.117 159.732 157.471  1.00                 C  
ATOM    275  N   ILE    45     147.831 162.454 156.107  1.00                 N  
ATOM    276  CA  ILE    45     147.439 161.601 154.992  1.00                 C  
ATOM    277  C   ILE    45     146.887 162.421 153.844  1.00                 C  
ATOM    278  O   ILE    45     146.999 162.023 152.682  1.00                 O  
ATOM    279  CB  ILE    45     146.404 160.546 155.425  1.00                 C  
ATOM    280  CD1 ILE    45     147.531 158.656 154.138  1.00                 C  
ATOM    281  CG1 ILE    45     146.269 159.461 154.355  1.00                 C  
ATOM    282  CG2 ILE    45     145.069 161.206 155.736  1.00                 C  
ATOM    283  N   THR    46     146.261 163.553 154.132  1.00                 N  
ATOM    284  CA  THR    46     145.772 164.384 153.045  1.00                 C  
ATOM    285  C   THR    46     146.890 165.204 152.437  1.00                 C  
ATOM    286  O   THR    46     146.984 165.312 151.211  1.00                 O  
ATOM    287  CB  THR    46     144.648 165.325 153.516  1.00                 C  
ATOM    288  OG1 THR    46     145.138 166.174 154.561  1.00                 O  
ATOM    289  CG2 THR    46     143.471 164.523 154.052  1.00                 C  
ATOM    290  N   GLY    47     147.750 165.764 153.288  1.00                 N  
ATOM    291  CA  GLY    47     148.708 166.756 152.829  1.00                 C  
ATOM    292  C   GLY    47     149.442 166.333 151.581  1.00                 C  
ATOM    293  O   GLY    47     149.681 167.139 150.683  1.00                 O  
ATOM    294  N   SER    48     149.803 165.068 151.500  1.00                 N  
ATOM    295  CA  SER    48     150.241 164.582 150.213  1.00                 C  
ATOM    296  C   SER    48     149.109 164.807 149.237  1.00                 C  
ATOM    297  O   SER    48     149.207 165.642 148.333  1.00                 O  
ATOM    298  CB  SER    48     150.637 163.107 150.304  1.00                 C  
ATOM    299  OG  SER    48     151.777 162.935 151.128  1.00                 O  
ATOM    300  N   SER    49     148.007 164.106 149.482  1.00                 N  
ATOM    301  CA  SER    49     147.010 163.877 148.449  1.00                 C  
ATOM    302  C   SER    49     146.623 165.162 147.736  1.00                 C  
ATOM    303  O   SER    49     146.495 165.180 146.509  1.00                 O  
ATOM    304  CB  SER    49     145.761 163.225 149.045  1.00                 C  
ATOM    305  OG  SER    49     145.118 164.095 149.960  1.00                 O  
ATOM    306  N   LEU    50     146.443 166.250 148.476  1.00                 N  
ATOM    307  CA  LEU    50     146.199 167.518 147.807  1.00                 C  
ATOM    308  C   LEU    50     147.358 167.817 146.878  1.00                 C  
ATOM    309  O   LEU    50     147.214 167.761 145.654  1.00                 O  
ATOM    310  CB  LEU    50     146.009 168.637 148.833  1.00                 C  
ATOM    311  CG  LEU    50     145.755 170.037 148.270  1.00                 C  
ATOM    312  CD1 LEU    50     144.479 170.060 147.442  1.00                 C  
ATOM    313  CD2 LEU    50     145.676 171.061 149.391  1.00                 C  
ATOM    314  N   ILE    51     148.517 168.110 147.466  1.00                 N  
ATOM    315  CA  ILE    51     149.704 168.384 146.671  1.00                 C  
ATOM    316  C   ILE    51     149.881 167.314 145.619  1.00                 C  
ATOM    317  O   ILE    51     150.235 167.596 144.472  1.00                 O  
ATOM    318  CB  ILE    51     150.963 168.485 147.552  1.00                 C  
ATOM    319  CD1 ILE    51     151.940 169.760 149.532  1.00                 C  
ATOM    320  CG1 ILE    51     150.895 169.731 148.438  1.00                 C  
ATOM    321  CG2 ILE    51     152.218 168.468 146.693  1.00                 C  
ATOM    322  N   GLY    52     149.610 166.070 145.987  1.00                 N  
ATOM    323  CA  GLY    52     149.646 165.007 145.008  1.00                 C  
ATOM    324  C   GLY    52     148.747 165.272 143.825  1.00                 C  
ATOM    325  O   GLY    52     149.115 164.981 142.688  1.00                 O  
ATOM    326  N   ALA    53     147.582 165.858 144.059  1.00                 N  
ATOM    327  CA  ALA    53     146.740 166.146 142.917  1.00                 C  
ATOM    328  C   ALA    53     147.443 167.259 142.184  1.00                 C  
ATOM    329  O   ALA    53     147.986 167.043 141.099  1.00                 O  
ATOM    330  CB  ALA    53     145.337 166.517 143.373  1.00                 C  
ATOM    331  N   ALA    54     147.423 168.446 142.770  1.00                 N  
ATOM    332  CA  ALA    54     148.517 169.377 142.577  1.00                 C  
ATOM    333  C   ALA    54     148.888 169.556 141.132  1.00                 C  
ATOM    334  O   ALA    54     148.047 169.819 140.272  1.00                 O  
ATOM    335  CB  ALA    54     149.743 168.922 143.353  1.00                 C  
ATOM    336  N   ILE    55     150.161 169.296 140.858  1.00                 N  
ATOM    337  CA  ILE    55     150.786 169.636 139.592  1.00                 C  
ATOM    338  C   ILE    55     149.960 169.173 138.410  1.00                 C  
ATOM    339  O   ILE    55     150.040 169.754 137.324  1.00                 O  
ATOM    340  CB  ILE    55     152.204 169.046 139.486  1.00                 C  
ATOM    341  CD1 ILE    55     153.190 171.146 138.429  1.00                 C  
ATOM    342  CG1 ILE    55     152.950 169.658 138.298  1.00                 C  
ATOM    343  CG2 ILE    55     152.145 167.528 139.397  1.00                 C  
ATOM    344  N   GLU    56     149.163 168.124 138.586  1.00                 N  
ATOM    345  CA  GLU    56     148.215 167.763 137.542  1.00                 C  
ATOM    346  C   GLU    56     147.284 168.923 137.243  1.00                 C  
ATOM    347  O   GLU    56     147.130 169.327 136.087  1.00                 O  
ATOM    348  CB  GLU    56     147.412 166.527 137.952  1.00                 C  
ATOM    349  CD  GLU    56     145.664 164.813 137.330  1.00                 C  
ATOM    350  CG  GLU    56     146.419 166.056 136.902  1.00                 C  
ATOM    351  OE1 GLU    56     145.902 164.332 138.458  1.00                 O  
ATOM    352  OE2 GLU    56     144.835 164.319 136.537  1.00                 O  
ATOM    353  N   ALA    57     146.658 169.474 138.278  1.00                 N  
ATOM    354  CA  ALA    57     145.800 170.653 138.154  1.00                 C  
ATOM    355  C   ALA    57     146.006 171.518 139.383  1.00                 C  
ATOM    356  O   ALA    57     145.217 171.478 140.332  1.00                 O  
ATOM    357  CB  ALA    57     144.346 170.236 137.996  1.00                 C  
ATOM    358  N   PRO    58     147.102 172.271 139.418  1.00                 N  
ATOM    359  CA  PRO    58     147.428 173.029 140.633  1.00                 C  
ATOM    360  C   PRO    58     146.295 173.892 141.123  1.00                 C  
ATOM    361  O   PRO    58     145.992 173.904 142.321  1.00                 O  
ATOM    362  CB  PRO    58     148.621 173.894 140.221  1.00                 C  
ATOM    363  CD  PRO    58     148.231 172.457 138.347  1.00                 C  
ATOM    364  CG  PRO    58     149.315 173.096 139.168  1.00                 C  
ATOM    365  N   ARG    59     145.635 174.597 140.223  1.00                 N  
ATOM    366  CA  ARG    59     144.472 175.354 140.628  1.00                 C  
ATOM    367  C   ARG    59     143.395 174.402 141.118  1.00                 C  
ATOM    368  O   ARG    59     143.395 173.214 140.808  1.00                 O  
ATOM    369  CB  ARG    59     143.960 176.211 139.468  1.00                 C  
ATOM    370  CD  ARG    59     144.320 178.156 137.925  1.00                 C  
ATOM    371  NE  ARG    59     145.202 179.255 137.538  1.00                 N  
ATOM    372  CG  ARG    59     144.891 177.347 139.078  1.00                 C  
ATOM    373  CZ  ARG    59     144.922 180.138 136.585  1.00                 C  
ATOM    374  NH1 ARG    59     145.785 181.104 136.302  1.00                 N  
ATOM    375  NH2 ARG    59     143.780 180.053 135.917  1.00                 N  
ATOM    376  N   ILE    60     142.481 174.945 141.912  1.00                 N  
ATOM    377  CA  ILE    60     141.493 174.163 142.644  1.00                 C  
ATOM    378  C   ILE    60     142.218 173.272 143.643  1.00                 C  
ATOM    379  O   ILE    60     141.676 172.263 144.109  1.00                 O  
ATOM    380  CB  ILE    60     140.614 173.331 141.692  1.00                 C  
ATOM    381  CD1 ILE    60     140.659 171.300 140.151  1.00                 C  
ATOM    382  CG1 ILE    60     141.467 172.315 140.930  1.00                 C  
ATOM    383  CG2 ILE    60     139.839 174.240 140.751  1.00                 C  
ATOM    384  N   THR    61     143.447 173.648 143.991  1.00                 N  
ATOM    385  CA  THR    61     143.985 173.226 145.274  1.00                 C  
ATOM    386  C   THR    61     143.095 173.726 146.393  1.00                 C  
ATOM    387  O   THR    61     142.613 172.947 147.220  1.00                 O  
ATOM    388  CB  THR    61     145.425 173.733 145.476  1.00                 C  
ATOM    389  OG1 THR    61     146.277 173.174 144.469  1.00                 O  
ATOM    390  CG2 THR    61     145.949 173.317 146.842  1.00                 C  
ATOM    391  N   SER    62     142.826 175.024 146.397  1.00                 N  
ATOM    392  CA  SER    62     142.101 175.626 147.499  1.00                 C  
ATOM    393  C   SER    62     140.640 175.204 147.520  1.00                 C  
ATOM    394  O   SER    62     140.022 175.158 148.586  1.00                 O  
ATOM    395  CB  SER    62     142.193 177.152 147.431  1.00                 C  
ATOM    396  OG  SER    62     141.525 177.652 146.285  1.00                 O  
ATOM    397  N   LYS    63     140.053 174.910 146.362  1.00                 N  
ATOM    398  CA  LYS    63     138.714 174.338 146.393  1.00                 C  
ATOM    399  C   LYS    63     138.716 173.016 147.136  1.00                 C  
ATOM    400  O   LYS    63     137.685 172.617 147.687  1.00                 O  
ATOM    401  CB  LYS    63     138.179 174.149 144.972  1.00                 C  
ATOM    402  CD  LYS    63     137.331 175.188 142.850  1.00                 C  
ATOM    403  CE  LYS    63     136.993 176.487 142.137  1.00                 C  
ATOM    404  CG  LYS    63     137.852 175.449 144.254  1.00                 C  
ATOM    405  NZ  LYS    63     136.520 176.249 140.745  1.00                 N  
ATOM    406  N   ASN    64     139.860 172.340 147.166  1.00                 N  
ATOM    407  CA  ASN    64     140.044 171.184 148.019  1.00                 C  
ATOM    408  C   ASN    64     140.524 171.565 149.406  1.00                 C  
ATOM    409  O   ASN    64     140.668 170.683 150.256  1.00                 O  
ATOM    410  CB  ASN    64     141.022 170.196 147.379  1.00                 C  
ATOM    411  CG  ASN    64     140.446 169.518 146.152  1.00                 C  
ATOM    412  OD1 ASN    64     139.231 169.363 146.029  1.00                 O  
ATOM    413  ND2 ASN    64     141.319 169.112 145.238  1.00                 N  
ATOM    414  N   LEU    65     140.767 172.851 149.657  1.00                 N  
ATOM    415  CA  LEU    65     141.303 173.251 150.951  1.00                 C  
ATOM    416  C   LEU    65     140.314 173.015 152.073  1.00                 C  
ATOM    417  O   LEU    65     140.720 172.724 153.199  1.00                 O  
ATOM    418  CB  LEU    65     141.712 174.725 150.929  1.00                 C  
ATOM    419  CG  LEU    65     142.347 175.272 152.209  1.00                 C  
ATOM    420  CD1 LEU    65     143.617 174.506 152.548  1.00                 C  
ATOM    421  CD2 LEU    65     142.646 176.757 152.070  1.00                 C  
ATOM    422  N   ILE    66     139.019 173.118 151.790  1.00                 N  
ATOM    423  CA  ILE    66     138.017 172.963 152.837  1.00                 C  
ATOM    424  C   ILE    66     138.255 171.688 153.623  1.00                 C  
ATOM    425  O   ILE    66     137.884 171.592 154.794  1.00                 O  
ATOM    426  CB  ILE    66     136.590 172.968 152.258  1.00                 C  
ATOM    427  CD1 ILE    66     135.647 174.421 154.128  1.00                 C  
ATOM    428  CG1 ILE    66     135.560 173.109 153.380  1.00                 C  
ATOM    429  CG2 ILE    66     136.350 171.720 151.421  1.00                 C  
ATOM    430  N   SER    67     138.889 170.693 153.004  1.00                 N  
ATOM    431  CA  SER    67     139.226 169.482 153.736  1.00                 C  
ATOM    432  C   SER    67     140.251 169.766 154.820  1.00                 C  
ATOM    433  O   SER    67     140.076 169.345 155.967  1.00                 O  
ATOM    434  CB  SER    67     139.754 168.409 152.782  1.00                 C  
ATOM    435  OG  SER    67     138.743 167.981 151.886  1.00                 O  
ATOM    436  N   VAL    68     141.312 170.500 154.488  1.00                 N  
ATOM    437  CA  VAL    68     142.399 170.666 155.443  1.00                 C  
ATOM    438  C   VAL    68     141.902 171.315 156.719  1.00                 C  
ATOM    439  O   VAL    68     142.421 171.040 157.805  1.00                 O  
ATOM    440  CB  VAL    68     143.552 171.496 154.847  1.00                 C  
ATOM    441  CG1 VAL    68     144.580 171.824 155.919  1.00                 C  
ATOM    442  CG2 VAL    68     144.201 170.752 153.691  1.00                 C  
ATOM    443  N   ILE    69     140.890 172.175 156.623  1.00                 N  
ATOM    444  CA  ILE    69     140.502 172.941 157.794  1.00                 C  
ATOM    445  C   ILE    69     139.873 172.034 158.831  1.00                 C  
ATOM    446  O   ILE    69     140.174 172.137 160.025  1.00                 O  
ATOM    447  CB  ILE    69     139.536 174.083 157.427  1.00                 C  
ATOM    448  CD1 ILE    69     139.320 176.149 155.950  1.00                 C  
ATOM    449  CG1 ILE    69     140.251 175.133 156.575  1.00                 C  
ATOM    450  CG2 ILE    69     138.927 174.689 158.682  1.00                 C  
ATOM    451  N   PHE    70     139.019 171.107 158.401  1.00                 N  
ATOM    452  CA  PHE    70     138.433 170.187 159.362  1.00                 C  
ATOM    453  C   PHE    70     139.506 169.350 160.022  1.00                 C  
ATOM    454  O   PHE    70     139.502 169.175 161.244  1.00                 O  
ATOM    455  CB  PHE    70     137.400 169.287 158.681  1.00                 C  
ATOM    456  CG  PHE    70     136.108 169.982 158.359  1.00                 C  
ATOM    457  CZ  PHE    70     133.716 171.269 157.771  1.00                 C  
ATOM    458  CD1 PHE    70     135.733 170.204 157.046  1.00                 C  
ATOM    459  CE1 PHE    70     134.545 170.843 156.750  1.00                 C  
ATOM    460  CD2 PHE    70     135.268 170.413 159.370  1.00                 C  
ATOM    461  CE2 PHE    70     134.079 171.053 159.074  1.00                 C  
ATOM    462  N   CYS    71     140.449 168.848 159.231  1.00                 N  
ATOM    463  CA  CYS    71     141.459 167.964 159.781  1.00                 C  
ATOM    464  C   CYS    71     142.123 168.587 160.991  1.00                 C  
ATOM    465  O   CYS    71     142.472 167.884 161.940  1.00                 O  
ATOM    466  CB  CYS    71     142.508 167.623 158.721  1.00                 C  
ATOM    467  SG  CYS    71     141.901 166.573 157.380  1.00                 S  
ATOM    468  N   GLU    72     142.304 169.900 160.986  1.00                 N  
ATOM    469  CA  GLU    72     142.858 170.545 162.163  1.00                 C  
ATOM    470  C   GLU    72     141.823 170.861 163.225  1.00                 C  
ATOM    471  O   GLU    72     142.125 170.713 164.411  1.00                 O  
ATOM    472  CB  GLU    72     143.577 171.839 161.777  1.00                 C  
ATOM    473  CD  GLU    72     145.506 172.931 160.567  1.00                 C  
ATOM    474  CG  GLU    72     144.849 171.627 160.972  1.00                 C  
ATOM    475  OE1 GLU    72     144.879 173.995 160.751  1.00                 O  
ATOM    476  OE2 GLU    72     146.649 172.889 160.064  1.00                 O  
ATOM    477  N   ALA    73     140.624 171.300 162.845  1.00                 N  
ATOM    478  CA  ALA    73     139.698 171.805 163.853  1.00                 C  
ATOM    479  C   ALA    73     139.472 170.773 164.942  1.00                 C  
ATOM    480  O   ALA    73     139.277 171.124 166.111  1.00                 O  
ATOM    481  CB  ALA    73     138.375 172.193 163.211  1.00                 C  
ATOM    482  N   VAL    74     139.536 169.487 164.595  1.00                 N  
ATOM    483  CA  VAL    74     139.416 168.454 165.605  1.00                 C  
ATOM    484  C   VAL    74     140.539 168.545 166.624  1.00                 C  
ATOM    485  O   VAL    74     140.421 168.000 167.724  1.00                 O  
ATOM    486  CB  VAL    74     139.400 167.049 164.976  1.00                 C  
ATOM    487  CG1 VAL    74     140.780 166.686 164.448  1.00                 C  
ATOM    488  CG2 VAL    74     138.925 166.017 165.987  1.00                 C  
ATOM    489  N   ALA    75     141.631 169.227 166.300  1.00                 N  
ATOM    490  CA  ALA    75     142.593 169.534 167.346  1.00                 C  
ATOM    491  C   ALA    75     142.088 170.657 168.229  1.00                 C  
ATOM    492  O   ALA    75     142.328 170.658 169.438  1.00                 O  
ATOM    493  CB  ALA    75     143.937 169.904 166.738  1.00                 C  
ATOM    494  N   ILE    76     141.403 171.631 167.645  1.00                 N  
ATOM    495  CA  ILE    76     140.877 172.712 168.460  1.00                 C  
ATOM    496  C   ILE    76     139.868 172.173 169.451  1.00                 C  
ATOM    497  O   ILE    76     139.878 172.537 170.633  1.00                 O  
ATOM    498  CB  ILE    76     140.242 173.815 167.593  1.00                 C  
ATOM    499  CD1 ILE    76     140.761 175.443 165.702  1.00                 C  
ATOM    500  CG1 ILE    76     141.317 174.542 166.783  1.00                 C  
ATOM    501  CG2 ILE    76     139.436 174.774 168.457  1.00                 C  
ATOM    502  N   TYR    77     139.012 171.271 169.007  1.00                 N  
ATOM    503  CA  TYR    77     138.388 170.405 169.983  1.00                 C  
ATOM    504  C   TYR    77     139.494 169.741 170.763  1.00                 C  
ATOM    505  O   TYR    77     140.364 169.084 170.190  1.00                 O  
ATOM    506  CB  TYR    77     137.478 169.387 169.292  1.00                 C  
ATOM    507  CG  TYR    77     136.227 169.990 168.695  1.00                 C  
ATOM    508  OH  TYR    77     132.791 171.645 167.038  1.00                 O  
ATOM    509  CZ  TYR    77     133.927 171.098 167.588  1.00                 C  
ATOM    510  CD1 TYR    77     136.041 170.025 167.319  1.00                 C  
ATOM    511  CE1 TYR    77     134.900 170.574 166.765  1.00                 C  
ATOM    512  CD2 TYR    77     135.236 170.523 169.510  1.00                 C  
ATOM    513  CE2 TYR    77     134.089 171.076 168.973  1.00                 C  
ATOM    514  N   GLY    78     139.464 169.916 172.067  1.00                 N  
ATOM    515  CA  GLY    78     140.507 169.462 172.921  1.00                 C  
ATOM    516  C   GLY    78     141.453 170.560 173.328  1.00                 C  
ATOM    517  O   GLY    78     142.008 170.510 174.426  1.00                 O  
ATOM    518  N   VAL    79     141.603 171.584 172.507  1.00                 N  
ATOM    519  CA  VAL    79     142.130 172.786 173.108  1.00                 C  
ATOM    520  C   VAL    79     141.040 173.415 173.934  1.00                 C  
ATOM    521  O   VAL    79     141.273 173.826 175.073  1.00                 O  
ATOM    522  CB  VAL    79     142.662 173.763 172.043  1.00                 C  
ATOM    523  CG1 VAL    79     143.047 175.089 172.682  1.00                 C  
ATOM    524  CG2 VAL    79     143.848 173.157 171.309  1.00                 C  
ATOM    525  N   ILE    80     139.825 173.417 173.389  1.00                 N  
ATOM    526  CA  ILE    80     138.653 173.731 174.189  1.00                 C  
ATOM    527  C   ILE    80     138.706 172.965 175.496  1.00                 C  
ATOM    528  O   ILE    80     138.505 173.530 176.575  1.00                 O  
ATOM    529  CB  ILE    80     137.351 173.418 173.429  1.00                 C  
ATOM    530  CD1 ILE    80     136.091 173.963 171.281  1.00                 C  
ATOM    531  CG1 ILE    80     137.179 174.375 172.248  1.00                 C  
ATOM    532  CG2 ILE    80     136.159 173.463 174.374  1.00                 C  
ATOM    533  N   VAL    81     138.968 171.660 175.415  1.00                 N  
ATOM    534  CA  VAL    81     139.154 170.868 176.625  1.00                 C  
ATOM    535  C   VAL    81     140.183 171.526 177.520  1.00                 C  
ATOM    536  O   VAL    81     139.930 171.795 178.698  1.00                 O  
ATOM    537  CB  VAL    81     139.574 169.424 176.295  1.00                 C  
ATOM    538  CG1 VAL    81     139.973 168.682 177.562  1.00                 C  
ATOM    539  CG2 VAL    81     138.450 168.693 175.577  1.00                 C  
ATOM    540  N   ALA    82     141.340 171.852 176.949  1.00                 N  
ATOM    541  CA  ALA    82     142.465 172.253 177.778  1.00                 C  
ATOM    542  C   ALA    82     142.065 173.334 178.761  1.00                 C  
ATOM    543  O   ALA    82     142.477 173.307 179.923  1.00                 O  
ATOM    544  CB  ALA    82     143.617 172.737 176.911  1.00                 C  
ATOM    545  N   ILE    83     141.197 174.242 178.350  1.00                 N  
ATOM    546  CA  ILE    83     140.788 175.283 179.271  1.00                 C  
ATOM    547  C   ILE    83     139.802 174.709 180.267  1.00                 C  
ATOM    548  O   ILE    83     140.110 174.599 181.455  1.00                 O  
ATOM    549  CB  ILE    83     140.180 176.487 178.528  1.00                 C  
ATOM    550  CD1 ILE    83     140.688 178.206 176.715  1.00                 C  
ATOM    551  CG1 ILE    83     141.247 177.189 177.686  1.00                 C  
ATOM    552  CG2 ILE    83     139.516 177.439 179.511  1.00                 C  
ATOM    553  N   ILE    84     138.637 174.282 179.772  1.00                 N  
ATOM    554  CA  ILE    84     137.489 173.990 180.625  1.00                 C  
ATOM    555  C   ILE    84     137.897 173.123 181.790  1.00                 C  
ATOM    556  O   ILE    84     137.328 173.213 182.882  1.00                 O  
ATOM    557  CB  ILE    84     136.355 173.312 179.833  1.00                 C  
ATOM    558  CD1 ILE    84     134.516 174.666 180.966  1.00                 C  
ATOM    559  CG1 ILE    84     135.067 173.291 180.658  1.00                 C  
ATOM    560  CG2 ILE    84     136.772 171.916 179.396  1.00                 C  
ATOM    561  N   LEU    85     138.940 172.343 181.603  1.00                 N  
ATOM    562  CA  LEU    85     139.530 171.472 182.596  1.00                 C  
ATOM    563  C   LEU    85     140.522 172.208 183.462  1.00                 C  
ATOM    564  O   LEU    85     141.372 171.598 184.109  1.00                 O  
ATOM    565  CB  LEU    85     140.213 170.279 181.924  1.00                 C  
ATOM    566  CG  LEU    85     139.307 169.340 181.126  1.00                 C  
ATOM    567  CD1 LEU    85     140.125 168.259 180.437  1.00                 C  
ATOM    568  CD2 LEU    85     138.255 168.712 182.029  1.00                 C  
ATOM    569  N   GLN    86     140.432 173.533 183.432  1.00                 N  
ATOM    570  CA  GLN    86     141.232 174.401 184.282  1.00                 C  
ATOM    571  C   GLN    86     141.405 173.892 185.702  1.00                 C  
ATOM    572  O   GLN    86     142.527 173.830 186.210  1.00                 O  
ATOM    573  CB  GLN    86     140.622 175.803 184.342  1.00                 C  
ATOM    574  CD  GLN    86     142.785 177.100 184.471  1.00                 C  
ATOM    575  CG  GLN    86     141.450 176.807 185.127  1.00                 C  
ATOM    576  OE1 GLN    86     142.844 177.470 183.299  1.00                 O  
ATOM    577  NE2 GLN    86     143.863 176.935 185.229  1.00                 N  
ATOM    578  N   THR    87     140.316 173.529 186.359  1.00                 N  
ATOM    579  CA  THR    87     140.381 173.197 187.775  1.00                 C  
ATOM    580  C   THR    87     141.431 172.145 188.100  1.00                 C  
ATOM    581  O   THR    87     142.497 172.476 188.617  1.00                 O  
ATOM    582  CB  THR    87     139.023 172.697 188.300  1.00                 C  
ATOM    583  OG1 THR    87     139.078 172.562 189.726  1.00                 O  
ATOM    584  CG2 THR    87     138.684 171.342 187.697  1.00                 C  
ATOM    585  N   LYS    88     142.347 171.884 187.172  1.00                 N  
ATOM    586  CA  LYS    88     143.361 170.868 187.438  1.00                 C  
ATOM    587  C   LYS    88     144.424 171.331 188.429  1.00                 C  
ATOM    588  O   LYS    88     144.976 170.537 189.195  1.00                 O  
ATOM    589  CB  LYS    88     144.044 170.439 186.138  1.00                 C  
ATOM    590  CD  LYS    88     145.519 171.041 184.198  1.00                 C  
ATOM    591  CE  LYS    88     146.432 172.097 183.597  1.00                 C  
ATOM    592  CG  LYS    88     144.914 171.515 185.510  1.00                 C  
ATOM    593  NZ  LYS    88     146.989 171.668 182.285  1.00                 N  
ATOM    594  N   LEU    89     144.732 172.624 188.435  1.00                 N  
ATOM    595  CA  LEU    89     145.720 173.142 189.375  1.00                 C  
ATOM    596  C   LEU    89     145.141 173.036 190.784  1.00                 C  
ATOM    597  O   LEU    89     145.814 172.628 191.735  1.00                 O  
ATOM    598  CB  LEU    89     146.088 174.585 189.024  1.00                 C  
ATOM    599  CG  LEU    89     146.866 174.789 187.722  1.00                 C  
ATOM    600  CD1 LEU    89     147.012 176.270 187.410  1.00                 C  
ATOM    601  CD2 LEU    89     148.233 174.128 187.804  1.00                 C  
ATOM    602  N   GLU    90     143.873 173.407 190.930  1.00                 N  
ATOM    603  CA  GLU    90     143.214 173.327 192.227  1.00                 C  
ATOM    604  C   GLU    90     143.142 171.862 192.661  1.00                 C  
ATOM    605  O   GLU    90     143.356 171.517 193.827  1.00                 O  
ATOM    606  CB  GLU    90     141.819 173.953 192.159  1.00                 C  
ATOM    607  CD  GLU    90     140.429 176.041 191.863  1.00                 C  
ATOM    608  CG  GLU    90     141.824 175.465 192.004  1.00                 C  
ATOM    609  OE1 GLU    90     139.586 175.399 191.202  1.00                 O  
ATOM    610  OE2 GLU    90     140.179 177.134 192.413  1.00                 O  
ATOM    611  N   SER    91     142.835 170.981 191.714  1.00                 N  
ATOM    612  CA  SER    91     142.742 169.553 192.001  1.00                 C  
ATOM    613  C   SER    91     144.069 169.046 192.566  1.00                 C  
ATOM    614  O   SER    91     144.118 168.382 193.605  1.00                 O  
ATOM    615  CB  SER    91     142.360 168.777 190.739  1.00                 C  
ATOM    616  OG  SER    91     142.288 167.385 190.998  1.00                 O  
ATOM    617  N   VAL    92     145.168 169.355 191.882  1.00                 N  
ATOM    618  CA  VAL    92     146.489 168.923 192.338  1.00                 C  
ATOM    619  C   VAL    92     146.783 169.409 193.753  1.00                 C  
ATOM    620  O   VAL    92     147.221 168.653 194.625  1.00                 O  
ATOM    621  CB  VAL    92     147.600 169.407 191.388  1.00                 C  
ATOM    622  CG1 VAL    92     148.971 169.137 191.990  1.00                 C  
ATOM    623  CG2 VAL    92     147.469 168.737 190.029  1.00                 C  
ATOM    624  N   PRO    93     146.541 170.693 193.992  1.00                 N  
ATOM    625  CA  PRO    93     146.817 171.265 195.296  1.00                 C  
ATOM    626  C   PRO    93     145.979 170.646 196.412  1.00                 C  
ATOM    627  O   PRO    93     146.482 170.329 197.493  1.00                 O  
ATOM    628  CB  PRO    93     146.481 172.748 195.128  1.00                 C  
ATOM    629  CD  PRO    93     146.224 171.788 192.951  1.00                 C  
ATOM    630  CG  PRO    93     146.694 173.018 193.676  1.00                 C  
ATOM    631  N   SER    94     144.687 170.462 196.170  1.00                 N  
ATOM    632  CA  SER    94     143.823 169.883 197.192  1.00                 C  
ATOM    633  C   SER    94     144.243 168.465 197.567  1.00                 C  
ATOM    634  O   SER    94     144.376 168.122 198.745  1.00                 O  
ATOM    635  CB  SER    94     142.367 169.876 196.722  1.00                 C  
ATOM    636  OG  SER    94     141.519 169.295 197.697  1.00                 O  
ATOM    637  N   SER    95     144.460 167.616 196.567  1.00                 N  
ATOM    638  CA  SER    95     144.858 166.234 196.824  1.00                 C  
ATOM    639  C   SER    95     146.157 166.153 197.625  1.00                 C  
ATOM    640  O   SER    95     146.265 165.416 198.609  1.00                 O  
ATOM    641  CB  SER    95     145.017 165.469 195.509  1.00                 C  
ATOM    642  OG  SER    95     143.773 165.333 194.844  1.00                 O  
ATOM    643  N   LYS    96     147.163 166.913 197.210  1.00                 N  
ATOM    644  CA  LYS    96     148.446 166.886 197.904  1.00                 C  
ATOM    645  C   LYS    96     148.381 167.500 199.299  1.00                 C  
ATOM    646  O   LYS    96     149.075 167.077 200.227  1.00                 O  
ATOM    647  CB  LYS    96     149.513 167.616 197.086  1.00                 C  
ATOM    648  CD  LYS    96     150.985 167.669 195.053  1.00                 C  
ATOM    649  CE  LYS    96     151.409 166.935 193.792  1.00                 C  
ATOM    650  CG  LYS    96     149.921 166.893 195.813  1.00                 C  
ATOM    651  NZ  LYS    96     152.415 167.708 193.011  1.00                 N  
ATOM    652  N   MET    97     147.538 168.515 199.462  1.00                 N  
ATOM    653  CA  MET    97     147.418 169.213 200.736  1.00                 C  
ATOM    654  C   MET    97     146.381 168.651 201.704  1.00                 C  
ATOM    655  O   MET    97     146.543 168.717 202.926  1.00                 O  
ATOM    656  CB  MET    97     147.085 170.689 200.509  1.00                 C  
ATOM    657  SD  MET    97     147.733 173.193 199.515  1.00                 S  
ATOM    658  CE  MET    97     147.756 173.862 201.177  1.00                 C  
ATOM    659  CG  MET    97     148.193 171.478 199.832  1.00                 C  
ATOM    660  N   TYR    98     145.296 168.086 201.179  1.00                 N  
ATOM    661  CA  TYR    98     144.240 167.549 202.040  1.00                 C  
ATOM    662  C   TYR    98     143.852 166.086 201.827  1.00                 C  
ATOM    663  O   TYR    98     142.984 165.551 202.521  1.00                 O  
ATOM    664  CB  TYR    98     142.960 168.374 201.896  1.00                 C  
ATOM    665  CG  TYR    98     143.116 169.823 202.298  1.00                 C  
ATOM    666  OH  TYR    98     143.546 173.812 203.390  1.00                 O  
ATOM    667  CZ  TYR    98     143.404 172.492 203.030  1.00                 C  
ATOM    668  CD1 TYR    98     143.227 170.820 201.338  1.00                 C  
ATOM    669  CE1 TYR    98     143.370 172.147 201.697  1.00                 C  
ATOM    670  CD2 TYR    98     143.152 170.189 203.638  1.00                 C  
ATOM    671  CE2 TYR    98     143.295 171.511 204.015  1.00                 C  
ATOM    672  N   ASP    99     144.477 165.409 200.871  1.00                 N  
ATOM    673  CA  ASP    99     144.138 164.010 200.657  1.00                 C  
ATOM    674  C   ASP    99     143.182 163.750 199.510  1.00                 C  
ATOM    675  O   ASP    99     142.783 164.661 198.779  1.00                 O  
ATOM    676  CB  ASP    99     143.529 163.406 201.924  1.00                 C  
ATOM    677  CG  ASP    99     143.705 161.902 201.996  1.00                 C  
ATOM    678  OD1 ASP    99     144.163 161.310 200.997  1.00                 O  
ATOM    679  OD2 ASP    99     143.385 161.317 203.052  1.00                 O  
ATOM    680  N   ALA   100     142.794 162.486 199.331  1.00                 N  
ATOM    681  CA  ALA   100     141.913 162.119 198.229  1.00                 C  
ATOM    682  C   ALA   100     140.434 161.871 198.514  1.00                 C  
ATOM    683  O   ALA   100     139.814 160.990 197.911  1.00                 O  
ATOM    684  CB  ALA   100     142.418 160.859 197.544  1.00                 C  
ATOM    685  N   GLU   101     139.829 162.623 199.425  1.00                 N  
ATOM    686  CA  GLU   101     138.403 162.423 199.674  1.00                 C  
ATOM    687  C   GLU   101     137.694 162.704 198.347  1.00                 C  
ATOM    688  O   GLU   101     138.285 163.222 197.396  1.00                 O  
ATOM    689  CB  GLU   101     137.923 163.336 200.804  1.00                 C  
ATOM    690  CD  GLU   101     139.256 165.475 200.635  1.00                 C  
ATOM    691  CG  GLU   101     137.906 164.813 200.444  1.00                 C  
ATOM    692  OE1 GLU   101     140.243 164.751 200.880  1.00                 O  
ATOM    693  OE2 GLU   101     139.326 166.719 200.540  1.00                 O  
ATOM    694  N   SER   102     136.501 162.357 198.195  1.00                 N  
ATOM    695  CA  SER   102     135.599 162.569 197.072  1.00                 C  
ATOM    696  C   SER   102     136.401 162.932 195.828  1.00                 C  
ATOM    697  O   SER   102     136.208 163.972 195.196  1.00                 O  
ATOM    698  CB  SER   102     134.582 163.663 197.401  1.00                 C  
ATOM    699  OG  SER   102     133.576 163.741 196.406  1.00                 O  
ATOM    700  N   LEU   103     137.338 162.039 195.506  1.00                 N  
ATOM    701  CA  LEU   103     138.280 162.213 194.407  1.00                 C  
ATOM    702  C   LEU   103     137.585 162.415 193.082  1.00                 C  
ATOM    703  O   LEU   103     138.250 162.732 192.092  1.00                 O  
ATOM    704  CB  LEU   103     139.219 161.009 194.310  1.00                 C  
ATOM    705  CG  LEU   103     140.289 161.070 193.219  1.00                 C  
ATOM    706  CD1 LEU   103     141.206 162.265 193.430  1.00                 C  
ATOM    707  CD2 LEU   103     141.098 159.782 193.187  1.00                 C  
ATOM    708  N   ARG   104     136.269 162.232 193.054  1.00                 N  
ATOM    709  CA  ARG   104     135.508 162.228 191.819  1.00                 C  
ATOM    710  C   ARG   104     135.864 163.393 190.932  1.00                 C  
ATOM    711  O   ARG   104     135.793 163.285 189.707  1.00                 O  
ATOM    712  CB  ARG   104     134.007 162.248 192.115  1.00                 C  
ATOM    713  CD  ARG   104     131.988 161.057 193.012  1.00                 C  
ATOM    714  NE  ARG   104     131.728 161.970 194.122  1.00                 N  
ATOM    715  CG  ARG   104     133.472 160.951 192.698  1.00                 C  
ATOM    716  CZ  ARG   104     130.516 162.377 194.486  1.00                 C  
ATOM    717  NH1 ARG   104     130.376 163.209 195.509  1.00                 N  
ATOM    718  NH2 ARG   104     129.448 161.952 193.827  1.00                 N  
ATOM    719  N   ALA   105     136.217 164.519 191.525  1.00                 N  
ATOM    720  CA  ALA   105     136.720 165.620 190.730  1.00                 C  
ATOM    721  C   ALA   105     137.905 165.139 189.922  1.00                 C  
ATOM    722  O   ALA   105     137.819 164.975 188.704  1.00                 O  
ATOM    723  CB  ALA   105     137.099 166.790 191.625  1.00                 C  
ATOM    724  N   GLY   106     139.006 164.874 190.611  1.00                 N  
ATOM    725  CA  GLY   106     140.201 164.456 189.915  1.00                 C  
ATOM    726  C   GLY   106     140.007 163.151 189.174  1.00                 C  
ATOM    727  O   GLY   106     140.295 163.053 187.981  1.00                 O  
ATOM    728  N   TYR   107     139.525 162.123 189.871  1.00                 N  
ATOM    729  CA  TYR   107     139.524 160.804 189.256  1.00                 C  
ATOM    730  C   TYR   107     138.675 160.806 187.995  1.00                 C  
ATOM    731  O   TYR   107     139.164 160.535 186.896  1.00                 O  
ATOM    732  CB  TYR   107     139.012 159.753 190.243  1.00                 C  
ATOM    733  CG  TYR   107     138.943 158.356 189.669  1.00                 C  
ATOM    734  OH  TYR   107     138.769 154.512 188.092  1.00                 O  
ATOM    735  CZ  TYR   107     138.825 155.784 188.614  1.00                 C  
ATOM    736  CD1 TYR   107     140.087 157.577 189.554  1.00                 C  
ATOM    737  CE1 TYR   107     140.033 156.299 189.031  1.00                 C  
ATOM    738  CD2 TYR   107     137.733 157.821 189.244  1.00                 C  
ATOM    739  CE2 TYR   107     137.661 156.545 188.718  1.00                 C  
ATOM    740  N   ALA   108     137.404 161.155 188.133  1.00                 N  
ATOM    741  CA  ALA   108     136.519 161.203 186.983  1.00                 C  
ATOM    742  C   ALA   108     136.921 162.273 185.993  1.00                 C  
ATOM    743  O   ALA   108     136.335 162.346 184.913  1.00                 O  
ATOM    744  CB  ALA   108     135.084 161.437 187.428  1.00                 C  
ATOM    745  N   ILE   109     137.879 163.122 186.342  1.00                 N  
ATOM    746  CA  ILE   109     138.392 164.065 185.365  1.00                 C  
ATOM    747  C   ILE   109     139.107 163.333 184.248  1.00                 C  
ATOM    748  O   ILE   109     138.900 163.611 183.063  1.00                 O  
ATOM    749  CB  ILE   109     139.335 165.095 186.015  1.00                 C  
ATOM    750  CD1 ILE   109     137.433 166.739 186.440  1.00                 C  
ATOM    751  CG1 ILE   109     138.574 165.944 187.036  1.00                 C  
ATOM    752  CG2 ILE   109     140.003 165.951 184.951  1.00                 C  
ATOM    753  N   PHE   110     139.967 162.397 184.621  1.00                 N  
ATOM    754  CA  PHE   110     140.853 161.701 183.708  1.00                 C  
ATOM    755  C   PHE   110     140.118 161.193 182.487  1.00                 C  
ATOM    756  O   PHE   110     140.265 161.741 181.393  1.00                 O  
ATOM    757  CB  PHE   110     141.543 160.534 184.416  1.00                 C  
ATOM    758  CG  PHE   110     142.459 159.742 183.528  1.00                 C  
ATOM    759  CZ  PHE   110     144.150 158.271 181.883  1.00                 C  
ATOM    760  CD1 PHE   110     143.727 160.207 183.227  1.00                 C  
ATOM    761  CE1 PHE   110     144.571 159.478 182.409  1.00                 C  
ATOM    762  CD2 PHE   110     142.054 158.532 182.994  1.00                 C  
ATOM    763  CE2 PHE   110     142.897 157.803 182.176  1.00                 C  
ATOM    764  N   ALA   111     139.284 160.179 182.685  1.00                 N  
ATOM    765  CA  ALA   111     138.695 159.476 181.562  1.00                 C  
ATOM    766  C   ALA   111     137.985 160.407 180.609  1.00                 C  
ATOM    767  O   ALA   111     137.817 160.074 179.435  1.00                 O  
ATOM    768  CB  ALA   111     137.722 158.415 182.052  1.00                 C  
ATOM    769  N   SER   112     137.558 161.566 181.079  1.00                 N  
ATOM    770  CA  SER   112     137.085 162.565 180.143  1.00                 C  
ATOM    771  C   SER   112     138.194 162.937 179.179  1.00                 C  
ATOM    772  O   SER   112     138.030 162.869 177.958  1.00                 O  
ATOM    773  CB  SER   112     136.579 163.801 180.889  1.00                 C  
ATOM    774  OG  SER   112     136.135 164.797 179.984  1.00                 O  
ATOM    775  N   GLY   113     139.341 163.322 179.718  1.00                 N  
ATOM    776  CA  GLY   113     140.441 163.699 178.857  1.00                 C  
ATOM    777  C   GLY   113     140.704 162.662 177.794  1.00                 C  
ATOM    778  O   GLY   113     140.786 162.980 176.607  1.00                 O  
ATOM    779  N   ILE   114     140.775 161.398 178.195  1.00                 N  
ATOM    780  CA  ILE   114     141.094 160.359 177.234  1.00                 C  
ATOM    781  C   ILE   114     139.970 160.216 176.224  1.00                 C  
ATOM    782  O   ILE   114     140.217 160.007 175.033  1.00                 O  
ATOM    783  CB  ILE   114     141.364 159.011 177.929  1.00                 C  
ATOM    784  CD1 ILE   114     143.858 159.507 178.118  1.00                 C  
ATOM    785  CG1 ILE   114     142.587 159.118 178.842  1.00                 C  
ATOM    786  CG2 ILE   114     141.521 157.903 176.899  1.00                 C  
ATOM    787  N   ILE   115     138.720 160.361 176.660  1.00                 N  
ATOM    788  CA  ILE   115     137.638 160.003 175.757  1.00                 C  
ATOM    789  C   ILE   115     137.531 160.999 174.619  1.00                 C  
ATOM    790  O   ILE   115     137.569 160.615 173.447  1.00                 O  
ATOM    791  CB  ILE   115     136.292 159.906 176.499  1.00                 C  
ATOM    792  CD1 ILE   115     135.141 158.727 178.444  1.00                 C  
ATOM    793  CG1 ILE   115     136.307 158.732 177.479  1.00                 C  
ATOM    794  CG2 ILE   115     135.143 159.803 175.508  1.00                 C  
ATOM    795  N   VAL   116     137.445 162.286 174.931  1.00                 N  
ATOM    796  CA  VAL   116     137.418 163.255 173.851  1.00                 C  
ATOM    797  C   VAL   116     138.711 163.189 173.079  1.00                 C  
ATOM    798  O   VAL   116     138.737 163.432 171.868  1.00                 O  
ATOM    799  CB  VAL   116     137.174 164.681 174.378  1.00                 C  
ATOM    800  CG1 VAL   116     138.392 165.183 175.139  1.00                 C  
ATOM    801  CG2 VAL   116     136.833 165.622 173.233  1.00                 C  
ATOM    802  N   GLY   117     139.793 162.823 173.745  1.00                 N  
ATOM    803  CA  GLY   117     141.062 162.766 173.068  1.00                 C  
ATOM    804  C   GLY   117     141.057 161.747 171.956  1.00                 C  
ATOM    805  O   GLY   117     141.294 162.078 170.792  1.00                 O  
ATOM    806  N   PHE   118     140.759 160.501 172.291  1.00                 N  
ATOM    807  CA  PHE   118     140.788 159.485 171.256  1.00                 C  
ATOM    808  C   PHE   118     139.646 159.685 170.279  1.00                 C  
ATOM    809  O   PHE   118     139.819 159.505 169.068  1.00                 O  
ATOM    810  CB  PHE   118     140.720 158.087 171.875  1.00                 C  
ATOM    811  CG  PHE   118     140.800 156.975 170.869  1.00                 C  
ATOM    812  CZ  PHE   118     140.942 154.914 169.009  1.00                 C  
ATOM    813  CD1 PHE   118     142.002 156.658 170.260  1.00                 C  
ATOM    814  CE1 PHE   118     142.075 155.634 169.335  1.00                 C  
ATOM    815  CD2 PHE   118     139.674 156.244 170.533  1.00                 C  
ATOM    816  CE2 PHE   118     139.748 155.220 169.608  1.00                 C  
ATOM    817  N   ALA   119     138.474 160.067 170.785  1.00                 N  
ATOM    818  CA  ALA   119     137.389 160.431 169.891  1.00                 C  
ATOM    819  C   ALA   119     137.888 161.411 168.850  1.00                 C  
ATOM    820  O   ALA   119     137.665 161.231 167.650  1.00                 O  
ATOM    821  CB  ALA   119     136.229 161.022 170.678  1.00                 C  
ATOM    822  N   ASN   120     138.612 162.437 169.290  1.00                 N  
ATOM    823  CA  ASN   120     139.338 163.256 168.335  1.00                 C  
ATOM    824  C   ASN   120     140.287 162.405 167.517  1.00                 C  
ATOM    825  O   ASN   120     140.234 162.415 166.284  1.00                 O  
ATOM    826  CB  ASN   120     140.091 164.377 169.054  1.00                 C  
ATOM    827  CG  ASN   120     139.168 165.468 169.560  1.00                 C  
ATOM    828  OD1 ASN   120     138.028 165.587 169.111  1.00                 O  
ATOM    829  ND2 ASN   120     139.659 166.268 170.499  1.00                 N  
ATOM    830  N   LEU   121     141.144 161.637 168.193  1.00                 N  
ATOM    831  CA  LEU   121     142.237 160.970 167.501  1.00                 C  
ATOM    832  C   LEU   121     141.742 160.285 166.253  1.00                 C  
ATOM    833  O   LEU   121     142.317 160.443 165.173  1.00                 O  
ATOM    834  CB  LEU   121     142.918 159.959 168.425  1.00                 C  
ATOM    835  CG  LEU   121     144.072 159.157 167.819  1.00                 C  
ATOM    836  CD1 LEU   121     145.204 160.080 167.394  1.00                 C  
ATOM    837  CD2 LEU   121     144.580 158.116 168.806  1.00                 C  
ATOM    838  N   VAL   122     140.650 159.546 166.370  1.00                 N  
ATOM    839  CA  VAL   122     140.125 158.954 165.160  1.00                 C  
ATOM    840  C   VAL   122     139.310 159.960 164.371  1.00                 C  
ATOM    841  O   VAL   122     139.237 159.872 163.141  1.00                 O  
ATOM    842  CB  VAL   122     139.267 157.712 165.465  1.00                 C  
ATOM    843  CG1 VAL   122     138.590 157.208 164.200  1.00                 C  
ATOM    844  CG2 VAL   122     140.118 156.617 166.090  1.00                 C  
ATOM    845  N   CYS   123     138.705 160.944 165.028  1.00                 N  
ATOM    846  CA  CYS   123     137.978 161.933 164.248  1.00                 C  
ATOM    847  C   CYS   123     138.905 162.621 163.260  1.00                 C  
ATOM    848  O   CYS   123     138.464 163.054 162.193  1.00                 O  
ATOM    849  CB  CYS   123     137.321 162.964 165.168  1.00                 C  
ATOM    850  SG  CYS   123     136.252 164.149 164.319  1.00                 S  
ATOM    851  N   GLY   124     140.196 162.688 163.574  1.00                 N  
ATOM    852  CA  GLY   124     141.151 163.174 162.598  1.00                 C  
ATOM    853  C   GLY   124     141.323 162.216 161.439  1.00                 C  
ATOM    854  O   GLY   124     141.448 162.636 160.289  1.00                 O  
ATOM    855  N   LEU   125     141.349 160.920 161.724  1.00                 N  
ATOM    856  CA  LEU   125     141.413 159.929 160.657  1.00                 C  
ATOM    857  C   LEU   125     140.307 160.173 159.647  1.00                 C  
ATOM    858  O   LEU   125     140.556 160.533 158.493  1.00                 O  
ATOM    859  CB  LEU   125     141.313 158.515 161.232  1.00                 C  
ATOM    860  CG  LEU   125     141.354 157.367 160.221  1.00                 C  
ATOM    861  CD1 LEU   125     142.669 157.372 159.457  1.00                 C  
ATOM    862  CD2 LEU   125     141.152 156.030 160.918  1.00                 C  
ATOM    863  N   CYS   126     139.064 159.976 160.083  1.00                 N  
ATOM    864  CA  CYS   126     137.940 159.919 159.161  1.00                 C  
ATOM    865  C   CYS   126     137.946 161.104 158.220  1.00                 C  
ATOM    866  O   CYS   126     137.916 160.940 156.996  1.00                 O  
ATOM    867  CB  CYS   126     136.618 159.866 159.930  1.00                 C  
ATOM    868  SG  CYS   126     136.340 158.323 160.831  1.00                 S  
ATOM    869  N   VAL   127     138.009 162.308 158.772  1.00                 N  
ATOM    870  CA  VAL   127     138.067 163.478 157.914  1.00                 C  
ATOM    871  C   VAL   127     139.243 163.371 156.960  1.00                 C  
ATOM    872  O   VAL   127     139.116 163.647 155.763  1.00                 O  
ATOM    873  CB  VAL   127     138.164 164.777 158.736  1.00                 C  
ATOM    874  CG1 VAL   127     138.435 165.964 157.826  1.00                 C  
ATOM    875  CG2 VAL   127     136.890 164.995 159.538  1.00                 C  
ATOM    876  N   GLY   128     140.383 162.906 157.451  1.00                 N  
ATOM    877  CA  GLY   128     141.544 162.816 156.600  1.00                 C  
ATOM    878  C   GLY   128     141.316 161.895 155.427  1.00                 C  
ATOM    879  O   GLY   128     141.411 162.325 154.276  1.00                 O  
ATOM    880  N   ILE   129     140.972 160.637 155.701  1.00                 N  
ATOM    881  CA  ILE   129     140.870 159.665 154.620  1.00                 C  
ATOM    882  C   ILE   129     139.892 160.152 153.568  1.00                 C  
ATOM    883  O   ILE   129     140.172 160.099 152.366  1.00                 O  
ATOM    884  CB  ILE   129     140.447 158.280 155.144  1.00                 C  
ATOM    885  CD1 ILE   129     141.123 156.460 156.795  1.00                 C  
ATOM    886  CG1 ILE   129     141.558 157.672 156.002  1.00                 C  
ATOM    887  CG2 ILE   129     140.059 157.369 153.990  1.00                 C  
ATOM    888  N   ILE   130     138.743 160.653 153.998  1.00                 N  
ATOM    889  CA  ILE   130     137.839 161.282 153.052  1.00                 C  
ATOM    890  C   ILE   130     138.553 162.374 152.278  1.00                 C  
ATOM    891  O   ILE   130     138.499 162.415 151.044  1.00                 O  
ATOM    892  CB  ILE   130     136.596 161.857 153.756  1.00                 C  
ATOM    893  CD1 ILE   130     135.219 159.748 153.365  1.00                 C  
ATOM    894  CG1 ILE   130     135.766 160.731 154.376  1.00                 C  
ATOM    895  CG2 ILE   130     135.777 162.698 152.789  1.00                 C  
ATOM    896  N   GLY   131     139.255 163.253 152.989  1.00                 N  
ATOM    897  CA  GLY   131     139.947 164.338 152.319  1.00                 C  
ATOM    898  C   GLY   131     140.899 163.835 151.257  1.00                 C  
ATOM    899  O   GLY   131     140.819 164.233 150.094  1.00                 O  
ATOM    900  N   SER   132     141.795 162.929 151.638  1.00                 N  
ATOM    901  CA  SER   132     142.724 162.369 150.671  1.00                 C  
ATOM    902  C   SER   132     142.008 161.730 149.497  1.00                 C  
ATOM    903  O   SER   132     142.573 161.664 148.404  1.00                 O  
ATOM    904  CB  SER   132     143.635 161.337 151.339  1.00                 C  
ATOM    905  OG  SER   132     142.897 160.204 151.763  1.00                 O  
ATOM    906  N   SER   133     140.786 161.250 149.695  1.00                 N  
ATOM    907  CA  SER   133     139.969 160.914 148.542  1.00                 C  
ATOM    908  C   SER   133     139.372 162.165 147.931  1.00                 C  
ATOM    909  O   SER   133     139.366 162.323 146.706  1.00                 O  
ATOM    910  CB  SER   133     138.863 159.933 148.937  1.00                 C  
ATOM    911  OG  SER   133     139.405 158.686 149.333  1.00                 O  
ATOM    912  N   CYS   134     138.874 163.063 148.778  1.00                 N  
ATOM    913  CA  CYS   134     138.252 164.280 148.284  1.00                 C  
ATOM    914  C   CYS   134     139.171 165.012 147.330  1.00                 C  
ATOM    915  O   CYS   134     138.728 165.523 146.299  1.00                 O  
ATOM    916  CB  CYS   134     137.865 165.195 149.448  1.00                 C  
ATOM    917  SG  CYS   134     136.991 166.699 148.957  1.00                 S  
ATOM    918  N   ALA   135     140.460 165.059 147.648  1.00                 N  
ATOM    919  CA  ALA   135     141.393 165.781 146.799  1.00                 C  
ATOM    920  C   ALA   135     141.349 165.254 145.376  1.00                 C  
ATOM    921  O   ALA   135     141.041 165.991 144.437  1.00                 O  
ATOM    922  CB  ALA   135     142.805 165.678 147.355  1.00                 C  
ATOM    923  N   LEU   136     141.622 163.971 145.192  1.00                 N  
ATOM    924  CA  LEU   136     141.693 163.518 143.816  1.00                 C  
ATOM    925  C   LEU   136     140.303 163.378 143.219  1.00                 C  
ATOM    926  O   LEU   136     140.116 163.627 142.024  1.00                 O  
ATOM    927  CB  LEU   136     142.442 162.187 143.728  1.00                 C  
ATOM    928  CG  LEU   136     143.930 162.222 144.081  1.00                 C  
ATOM    929  CD1 LEU   136     144.514 160.817 144.090  1.00                 C  
ATOM    930  CD2 LEU   136     144.693 163.105 143.106  1.00                 C  
ATOM    931  N   SER   137     139.309 163.021 144.023  1.00                 N  
ATOM    932  CA  SER   137     137.977 162.747 143.500  1.00                 C  
ATOM    933  C   SER   137     137.366 163.969 142.832  1.00                 C  
ATOM    934  O   SER   137     137.369 164.079 141.607  1.00                 O  
ATOM    935  CB  SER   137     137.053 162.256 144.617  1.00                 C  
ATOM    936  OG  SER   137     136.816 163.278 145.569  1.00                 O  
ATOM    937  N   ASP   138     137.693 165.135 143.368  1.00                 N  
ATOM    938  CA  ASP   138     137.181 166.380 142.835  1.00                 C  
ATOM    939  C   ASP   138     137.789 166.713 141.481  1.00                 C  
ATOM    940  O   ASP   138     137.231 167.488 140.700  1.00                 O  
ATOM    941  CB  ASP   138     137.442 167.529 143.811  1.00                 C  
ATOM    942  CG  ASP   138     136.648 168.774 143.472  1.00                 C  
ATOM    943  OD1 ASP   138     135.403 168.689 143.419  1.00                 O  
ATOM    944  OD2 ASP   138     137.270 169.836 143.258  1.00                 O  
ATOM    945  N   ALA   139     138.945 166.135 141.173  1.00                 N  
ATOM    946  CA  ALA   139     139.589 166.407 139.894  1.00                 C  
ATOM    947  C   ALA   139     139.165 165.411 138.813  1.00                 C  
ATOM    948  O   ALA   139     139.648 165.439 137.678  1.00                 O  
ATOM    949  CB  ALA   139     141.102 166.381 140.046  1.00                 C  
ATOM    950  N   GLN   140     138.249 164.516 139.160  1.00                 N  
ATOM    951  CA  GLN   140     137.790 163.511 138.219  1.00                 C  
ATOM    952  C   GLN   140     136.292 163.503 138.049  1.00                 C  
ATOM    953  O   GLN   140     135.754 163.035 137.042  1.00                 O  
ATOM    954  CB  GLN   140     138.250 162.119 138.655  1.00                 C  
ATOM    955  CD  GLN   140     140.419 162.111 137.361  1.00                 C  
ATOM    956  CG  GLN   140     139.760 161.955 138.717  1.00                 C  
ATOM    957  OE1 GLN   140     140.029 161.460 136.392  1.00                 O  
ATOM    958  NE2 GLN   140     141.424 162.977 137.289  1.00                 N  
ATOM    959  N   ASN   141     135.585 164.025 139.039  1.00                 N  
ATOM    960  CA  ASN   141     134.131 164.059 138.999  1.00                 C  
ATOM    961  C   ASN   141     133.646 165.114 139.990  1.00                 C  
ATOM    962  O   ASN   141     133.692 164.941 141.211  1.00                 O  
ATOM    963  CB  ASN   141     133.554 162.675 139.304  1.00                 C  
ATOM    964  CG  ASN   141     132.046 162.628 139.161  1.00                 C  
ATOM    965  OD1 ASN   141     131.412 163.632 138.835  1.00                 O  
ATOM    966  ND2 ASN   141     131.465 161.459 139.404  1.00                 N  
ATOM    967  N   SER   142     133.170 166.232 139.451  1.00                 N  
ATOM    968  CA  SER   142     132.693 167.350 140.261  1.00                 C  
ATOM    969  C   SER   142     131.605 166.993 141.260  1.00                 C  
ATOM    970  O   SER   142     131.630 167.413 142.420  1.00                 O  
ATOM    971  CB  SER   142     132.166 168.474 139.366  1.00                 C  
ATOM    972  OG  SER   142     133.211 169.049 138.601  1.00                 O  
ATOM    973  N   THR   143     130.626 166.210 140.826  1.00                 N  
ATOM    974  CA  THR   143     129.535 165.837 141.710  1.00                 C  
ATOM    975  C   THR   143     130.050 165.127 142.950  1.00                 C  
ATOM    976  O   THR   143     129.433 165.153 144.018  1.00                 O  
ATOM    977  CB  THR   143     128.512 164.935 140.995  1.00                 C  
ATOM    978  OG1 THR   143     129.163 163.747 140.526  1.00                 O  
ATOM    979  CG2 THR   143     127.905 165.659 139.803  1.00                 C  
ATOM    980  N   LEU   144     131.203 164.476 142.820  1.00                 N  
ATOM    981  CA  LEU   144     131.809 163.742 143.931  1.00                 C  
ATOM    982  C   LEU   144     132.186 164.700 145.051  1.00                 C  
ATOM    983  O   LEU   144     132.002 164.426 146.240  1.00                 O  
ATOM    984  CB  LEU   144     133.037 162.964 143.453  1.00                 C  
ATOM    985  CG  LEU   144     132.769 161.778 142.525  1.00                 C  
ATOM    986  CD1 LEU   144     134.074 161.213 141.984  1.00                 C  
ATOM    987  CD2 LEU   144     131.983 160.696 143.248  1.00                 C  
ATOM    988  N   PHE   145     132.723 165.848 144.668  1.00                 N  
ATOM    989  CA  PHE   145     133.125 166.873 145.608  1.00                 C  
ATOM    990  C   PHE   145     132.017 167.266 146.590  1.00                 C  
ATOM    991  O   PHE   145     132.137 167.097 147.806  1.00                 O  
ATOM    992  CB  PHE   145     133.595 168.126 144.866  1.00                 C  
ATOM    993  CG  PHE   145     133.988 169.256 145.774  1.00                 C  
ATOM    994  CZ  PHE   145     134.709 171.351 147.453  1.00                 C  
ATOM    995  CD1 PHE   145     135.223 169.264 146.398  1.00                 C  
ATOM    996  CE1 PHE   145     135.585 170.304 147.233  1.00                 C  
ATOM    997  CD2 PHE   145     133.123 170.311 146.003  1.00                 C  
ATOM    998  CE2 PHE   145     133.484 171.351 146.839  1.00                 C  
ATOM    999  N   VAL   146     130.917 167.801 146.062  1.00                 N  
ATOM   1000  CA  VAL   146     129.807 168.225 146.901  1.00                 C  
ATOM   1001  C   VAL   146     129.105 167.044 147.524  1.00                 C  
ATOM   1002  O   VAL   146     128.421 167.150 148.545  1.00                 O  
ATOM   1003  CB  VAL   146     128.792 169.071 146.109  1.00                 C  
ATOM   1004  CG1 VAL   146     129.454 170.329 145.569  1.00                 C  
ATOM   1005  CG2 VAL   146     128.187 168.255 144.977  1.00                 C  
ATOM   1006  N   LYS   147     129.221 165.949 146.940  1.00                 N  
ATOM   1007  CA  LYS   147     128.753 164.631 147.351  1.00                 C  
ATOM   1008  C   LYS   147     129.734 163.981 148.309  1.00                 C  
ATOM   1009  O   LYS   147     129.328 163.257 149.224  1.00                 O  
ATOM   1010  CB  LYS   147     128.536 163.735 146.130  1.00                 C  
ATOM   1011  CD  LYS   147     127.661 161.575 145.198  1.00                 C  
ATOM   1012  CE  LYS   147     127.101 160.201 145.528  1.00                 C  
ATOM   1013  CG  LYS   147     127.973 162.362 146.460  1.00                 C  
ATOM   1014  NZ  LYS   147     126.790 159.418 144.300  1.00                 N  
ATOM   1015  N   ILE   148     131.025 164.233 148.113  1.00                 N  
ATOM   1016  CA  ILE   148     132.052 163.938 149.097  1.00                 C  
ATOM   1017  C   ILE   148     131.694 164.632 150.395  1.00                 C  
ATOM   1018  O   ILE   148     131.393 163.984 151.402  1.00                 O  
ATOM   1019  CB  ILE   148     133.446 164.366 148.603  1.00                 C  
ATOM   1020  CD1 ILE   148     133.949 162.068 147.620  1.00                 C  
ATOM   1021  CG1 ILE   148     133.847 163.557 147.368  1.00                 C  
ATOM   1022  CG2 ILE   148     134.470 164.238 149.721  1.00                 C  
ATOM   1023  N   LEU   149     131.693 165.965 150.353  1.00                 N  
ATOM   1024  CA  LEU   149     131.709 166.776 151.563  1.00                 C  
ATOM   1025  C   LEU   149     130.614 166.392 152.540  1.00                 C  
ATOM   1026  O   LEU   149     130.751 166.619 153.747  1.00                 O  
ATOM   1027  CB  LEU   149     131.576 168.260 151.215  1.00                 C  
ATOM   1028  CG  LEU   149     131.604 169.237 152.392  1.00                 C  
ATOM   1029  CD1 LEU   149     132.922 169.136 153.144  1.00                 C  
ATOM   1030  CD2 LEU   149     131.376 170.663 151.913  1.00                 C  
ATOM   1031  N   VAL   150     129.518 165.826 152.043  1.00                 N  
ATOM   1032  CA  VAL   150     128.529 165.237 152.937  1.00                 C  
ATOM   1033  C   VAL   150     129.210 164.281 153.899  1.00                 C  
ATOM   1034  O   VAL   150     128.990 164.327 155.113  1.00                 O  
ATOM   1035  CB  VAL   150     127.419 164.513 152.152  1.00                 C  
ATOM   1036  CG1 VAL   150     126.526 163.725 153.098  1.00                 C  
ATOM   1037  CG2 VAL   150     126.601 165.509 151.345  1.00                 C  
ATOM   1038  N   ILE   151     130.066 163.411 153.364  1.00                 N  
ATOM   1039  CA  ILE   151     130.748 162.435 154.202  1.00                 C  
ATOM   1040  C   ILE   151     131.726 163.127 155.134  1.00                 C  
ATOM   1041  O   ILE   151     131.777 162.826 156.331  1.00                 O  
ATOM   1042  CB  ILE   151     131.479 161.376 153.355  1.00                 C  
ATOM   1043  CD1 ILE   151     131.096 159.635 151.533  1.00                 C  
ATOM   1044  CG1 ILE   151     130.470 160.512 152.596  1.00                 C  
ATOM   1045  CG2 ILE   151     132.399 160.538 154.229  1.00                 C  
ATOM   1046  N   GLU   152     132.521 164.056 154.604  1.00                 N  
ATOM   1047  CA  GLU   152     133.474 164.775 155.440  1.00                 C  
ATOM   1048  C   GLU   152     132.780 165.381 156.650  1.00                 C  
ATOM   1049  O   GLU   152     133.235 165.225 157.787  1.00                 O  
ATOM   1050  CB  GLU   152     134.179 165.866 154.632  1.00                 C  
ATOM   1051  CD  GLU   152     135.931 167.685 154.572  1.00                 C  
ATOM   1052  CG  GLU   152     135.229 166.638 155.415  1.00                 C  
ATOM   1053  OE1 GLU   152     136.530 167.314 153.541  1.00                 O  
ATOM   1054  OE2 GLU   152     135.883 168.876 154.944  1.00                 O  
ATOM   1055  N   ILE   153     131.653 166.053 156.431  1.00                 N  
ATOM   1056  CA  ILE   153     130.926 166.578 157.576  1.00                 C  
ATOM   1057  C   ILE   153     130.244 165.460 158.340  1.00                 C  
ATOM   1058  O   ILE   153     130.178 165.495 159.575  1.00                 O  
ATOM   1059  CB  ILE   153     129.889 167.634 157.150  1.00                 C  
ATOM   1060  CD1 ILE   153     129.660 169.861 155.931  1.00                 C  
ATOM   1061  CG1 ILE   153     130.590 168.886 156.619  1.00                 C  
ATOM   1062  CG2 ILE   153     128.952 167.956 158.304  1.00                 C  
ATOM   1063  N   PHE   154     129.768 164.429 157.639  1.00                 N  
ATOM   1064  CA  PHE   154     129.267 163.253 158.339  1.00                 C  
ATOM   1065  C   PHE   154     130.334 162.618 159.210  1.00                 C  
ATOM   1066  O   PHE   154     130.009 161.762 160.039  1.00                 O  
ATOM   1067  CB  PHE   154     128.735 162.222 157.342  1.00                 C  
ATOM   1068  CG  PHE   154     128.166 160.991 157.988  1.00                 C  
ATOM   1069  CZ  PHE   154     127.118 158.710 159.182  1.00                 C  
ATOM   1070  CD1 PHE   154     126.901 161.008 158.549  1.00                 C  
ATOM   1071  CE1 PHE   154     126.377 159.876 159.144  1.00                 C  
ATOM   1072  CD2 PHE   154     128.895 159.816 158.034  1.00                 C  
ATOM   1073  CE2 PHE   154     128.372 158.684 158.629  1.00                 C  
ATOM   1074  N   GLY   155     131.591 163.000 159.025  1.00                 N  
ATOM   1075  CA  GLY   155     132.652 162.712 159.956  1.00                 C  
ATOM   1076  C   GLY   155     133.055 163.890 160.803  1.00                 C  
ATOM   1077  O   GLY   155     133.918 163.748 161.672  1.00                 O  
ATOM   1078  N   SER   156     132.463 165.056 160.579  1.00                 N  
ATOM   1079  CA  SER   156     132.779 166.194 161.425  1.00                 C  
ATOM   1080  C   SER   156     132.093 166.072 162.774  1.00                 C  
ATOM   1081  O   SER   156     132.710 166.306 163.817  1.00                 O  
ATOM   1082  CB  SER   156     132.371 167.500 160.741  1.00                 C  
ATOM   1083  OG  SER   156     133.145 167.729 159.576  1.00                 O  
ATOM   1084  N   ALA   157     130.814 165.695 162.769  1.00                 N  
ATOM   1085  CA  ALA   157     130.034 165.691 163.994  1.00                 C  
ATOM   1086  C   ALA   157     130.664 164.817 165.054  1.00                 C  
ATOM   1087  O   ALA   157     130.452 165.046 166.247  1.00                 O  
ATOM   1088  CB  ALA   157     128.614 165.223 163.717  1.00                 C  
ATOM   1089  N   LEU   158     131.447 163.819 164.648  1.00                 N  
ATOM   1090  CA  LEU   158     132.206 163.049 165.622  1.00                 C  
ATOM   1091  C   LEU   158     133.040 163.970 166.498  1.00                 C  
ATOM   1092  O   LEU   158     133.205 163.722 167.696  1.00                 O  
ATOM   1093  CB  LEU   158     133.102 162.028 164.917  1.00                 C  
ATOM   1094  CG  LEU   158     133.961 161.142 165.822  1.00                 C  
ATOM   1095  CD1 LEU   158     133.085 160.303 166.740  1.00                 C  
ATOM   1096  CD2 LEU   158     134.867 160.246 164.992  1.00                 C  
ATOM   1097  N   GLY   159     133.552 165.051 165.924  1.00                 N  
ATOM   1098  CA  GLY   159     134.254 166.028 166.719  1.00                 C  
ATOM   1099  C   GLY   159     133.369 166.547 167.826  1.00                 C  
ATOM   1100  O   GLY   159     133.702 166.418 169.006  1.00                 O  
ATOM   1101  N   LEU   160     132.212 167.092 167.456  1.00                 N  
ATOM   1102  CA  LEU   160     131.298 167.642 168.449  1.00                 C  
ATOM   1103  C   LEU   160     130.938 166.608 169.500  1.00                 C  
ATOM   1104  O   LEU   160     131.268 166.763 170.680  1.00                 O  
ATOM   1105  CB  LEU   160     130.028 168.167 167.776  1.00                 C  
ATOM   1106  CG  LEU   160     128.968 168.765 168.702  1.00                 C  
ATOM   1107  CD1 LEU   160     129.525 169.966 169.452  1.00                 C  
ATOM   1108  CD2 LEU   160     127.728 169.162 167.915  1.00                 C  
ATOM   1109  N   PHE   161     130.244 165.548 169.090  1.00                 N  
ATOM   1110  CA  PHE   161     129.902 164.501 170.037  1.00                 C  
ATOM   1111  C   PHE   161     131.127 164.088 170.826  1.00                 C  
ATOM   1112  O   PHE   161     131.060 163.899 172.044  1.00                 O  
ATOM   1113  CB  PHE   161     129.300 163.297 169.310  1.00                 C  
ATOM   1114  CG  PHE   161     128.936 162.159 170.221  1.00                 C  
ATOM   1115  CZ  PHE   161     128.267 160.051 171.904  1.00                 C  
ATOM   1116  CD1 PHE   161     127.765 162.191 170.958  1.00                 C  
ATOM   1117  CE1 PHE   161     127.430 161.145 171.796  1.00                 C  
ATOM   1118  CD2 PHE   161     129.763 161.057 170.340  1.00                 C  
ATOM   1119  CE2 PHE   161     129.428 160.010 171.178  1.00                 C  
ATOM   1120  N   GLY   162     132.268 163.988 170.151  1.00                 N  
ATOM   1121  CA  GLY   162     133.503 163.780 170.870  1.00                 C  
ATOM   1122  C   GLY   162     133.713 164.824 171.942  1.00                 C  
ATOM   1123  O   GLY   162     134.096 164.507 173.066  1.00                 O  
ATOM   1124  N   VAL   163     133.439 166.079 171.621  1.00                 N  
ATOM   1125  CA  VAL   163     133.658 167.125 172.608  1.00                 C  
ATOM   1126  C   VAL   163     132.533 167.175 173.626  1.00                 C  
ATOM   1127  O   VAL   163     132.772 167.457 174.805  1.00                 O  
ATOM   1128  CB  VAL   163     133.812 168.505 171.943  1.00                 C  
ATOM   1129  CG1 VAL   163     132.479 168.979 171.385  1.00                 C  
ATOM   1130  CG2 VAL   163     134.368 169.516 172.935  1.00                 C  
ATOM   1131  N   ILE   164     131.308 166.900 173.183  1.00                 N  
ATOM   1132  CA  ILE   164     130.148 167.040 174.053  1.00                 C  
ATOM   1133  C   ILE   164     130.355 166.273 175.344  1.00                 C  
ATOM   1134  O   ILE   164     130.282 166.828 176.443  1.00                 O  
ATOM   1135  CB  ILE   164     128.859 166.567 173.356  1.00                 C  
ATOM   1136  CD1 ILE   164     127.422 166.969 171.289  1.00                 C  
ATOM   1137  CG1 ILE   164     128.499 167.508 172.204  1.00                 C  
ATOM   1138  CG2 ILE   164     127.725 166.442 174.361  1.00                 C  
ATOM   1139  N   VAL   165     130.635 164.984 175.227  1.00                 N  
ATOM   1140  CA  VAL   165     130.656 164.142 176.409  1.00                 C  
ATOM   1141  C   VAL   165     131.790 164.525 177.327  1.00                 C  
ATOM   1142  O   VAL   165     131.641 164.518 178.554  1.00                 O  
ATOM   1143  CB  VAL   165     130.766 162.651 176.038  1.00                 C  
ATOM   1144  CG1 VAL   165     130.964 161.805 177.286  1.00                 C  
ATOM   1145  CG2 VAL   165     129.530 162.200 175.275  1.00                 C  
ATOM   1146  N   GLY   166     132.940 164.848 176.758  1.00                 N  
ATOM   1147  CA  GLY   166     134.017 165.357 177.576  1.00                 C  
ATOM   1148  C   GLY   166     133.546 166.474 178.473  1.00                 C  
ATOM   1149  O   GLY   166     133.934 166.560 179.637  1.00                 O  
ATOM   1150  N   ILE   167     132.670 167.325 177.954  1.00                 N  
ATOM   1151  CA  ILE   167     132.071 168.337 178.803  1.00                 C  
ATOM   1152  C   ILE   167     131.178 167.691 179.853  1.00                 C  
ATOM   1153  O   ILE   167     131.387 167.867 181.058  1.00                 O  
ATOM   1154  CB  ILE   167     131.268 169.361 177.980  1.00                 C  
ATOM   1155  CD1 ILE   167     131.489 171.021 176.057  1.00                 C  
ATOM   1156  CG1 ILE   167     132.206 170.191 177.100  1.00                 C  
ATOM   1157  CG2 ILE   167     130.427 170.238 178.895  1.00                 C  
ATOM   1158  N   ILE   168     130.188 166.914 179.407  1.00                 N  
ATOM   1159  CA  ILE   168     129.259 166.268 180.326  1.00                 C  
ATOM   1160  C   ILE   168     130.004 165.473 181.373  1.00                 C  
ATOM   1161  O   ILE   168     129.830 165.675 182.577  1.00                 O  
ATOM   1162  CB  ILE   168     128.268 165.356 179.579  1.00                 C  
ATOM   1163  CD1 ILE   168     126.509 165.376 177.734  1.00                 C  
ATOM   1164  CG1 ILE   168     127.321 166.192 178.716  1.00                 C  
ATOM   1165  CG2 ILE   168     127.511 164.474 180.560  1.00                 C  
ATOM   1166  N   MET   169     130.857 164.565 180.914  1.00                 N  
ATOM   1167  CA  MET   169     131.637 163.752 181.827  1.00                 C  
ATOM   1168  C   MET   169     132.406 164.614 182.813  1.00                 C  
ATOM   1169  O   MET   169     132.729 164.160 183.911  1.00                 O  
ATOM   1170  CB  MET   169     132.604 162.854 181.052  1.00                 C  
ATOM   1171  SD  MET   169     132.223 160.650 182.688  1.00                 S  
ATOM   1172  CE  MET   169     131.802 159.621 181.285  1.00                 C  
ATOM   1173  CG  MET   169     133.336 161.840 181.916  1.00                 C  
ATOM   1174  N   SER   170     132.710 165.856 182.447  1.00                 N  
ATOM   1175  CA  SER   170     133.341 166.760 183.397  1.00                 C  
ATOM   1176  C   SER   170     132.329 167.625 184.124  1.00                 C  
ATOM   1177  O   SER   170     132.685 168.308 185.090  1.00                 O  
ATOM   1178  CB  SER   170     134.362 167.654 182.690  1.00                 C  
ATOM   1179  OG  SER   170     133.724 168.545 181.792  1.00                 O  
ATOM   1180  N   ALA   171     131.074 167.598 183.683  1.00                 N  
ATOM   1181  CA  ALA   171     130.089 168.554 184.152  1.00                 C  
ATOM   1182  C   ALA   171     129.948 168.625 185.654  1.00                 C  
ATOM   1183  O   ALA   171     129.702 169.705 186.193  1.00                 O  
ATOM   1184  CB  ALA   171     128.723 168.242 183.560  1.00                 C  
ATOM   1185  N   GLN   172     130.104 167.509 186.344  1.00                 N  
ATOM   1186  CA  GLN   172     129.858 167.468 187.771  1.00                 C  
ATOM   1187  C   GLN   172     131.105 167.715 188.599  1.00                 C  
ATOM   1188  O   GLN   172     131.043 167.611 189.822  1.00                 O  
ATOM   1189  CB  GLN   172     129.254 166.121 188.172  1.00                 C  
ATOM   1190  CD  GLN   172     126.853 166.847 187.878  1.00                 C  
ATOM   1191  CG  GLN   172     127.913 165.824 187.521  1.00                 C  
ATOM   1192  OE1 GLN   172     126.629 167.140 189.052  1.00                 O  
ATOM   1193  NE2 GLN   172     126.196 167.395 186.862  1.00                 N  
ATOM   1194  N   ALA   173     132.222 168.055 187.977  1.00                 N  
ATOM   1195  CA  ALA   173     133.517 167.946 188.632  1.00                 C  
ATOM   1196  C   ALA   173     133.882 169.218 189.385  1.00                 C  
ATOM   1197  O   ALA   173     134.140 170.256 188.775  1.00                 O  
ATOM   1198  CB  ALA   173     134.600 167.624 187.614  1.00                 C  
ATOM   1199  N   THR   174     133.963 169.112 190.703  1.00                 N  
ATOM   1200  CA  THR   174     134.406 170.197 191.560  1.00                 C  
ATOM   1201  C   THR   174     135.888 170.478 191.347  1.00                 C  
ATOM   1202  O   THR   174     136.600 169.733 190.680  1.00                 O  
ATOM   1203  CB  THR   174     134.146 169.885 193.046  1.00                 C  
ATOM   1204  OG1 THR   174     134.761 168.637 193.389  1.00                 O  
ATOM   1205  CG2 THR   174     132.653 169.782 193.315  1.00                 C  
TER
