# Supplementary material for: The Plant V-ATPase
Source: Front Plant Sci. 2022 Jun 30;13:931777. doi: 10.3389/fpls.2022.931777 (PMC9280200; doi:10.3389/fpls.2022.931777)
Supplement: Supplementary file 2 [file Data_Sheet_1.ZIP › pdb-files/c1_b0944d87588f4660.final.pdb]

ATOM      1  N   PHE    12     132.500 155.265 191.122  1.00                 N  
ATOM      2  CA  PHE    12     133.921 155.551 191.174  1.00                 C  
ATOM      3  C   PHE    12     134.542 155.313 189.815  1.00                 C  
ATOM      4  O   PHE    12     134.233 156.008 188.860  1.00                 O  
ATOM      5  CB  PHE    12     134.602 154.691 192.240  1.00                 C  
ATOM      6  CG  PHE    12     136.078 154.940 192.369  1.00                 C  
ATOM      7  CZ  PHE    12     138.810 155.396 192.603  1.00                 C  
ATOM      8  CD1 PHE    12     136.551 156.042 193.059  1.00                 C  
ATOM      9  CE1 PHE    12     137.908 156.272 193.177  1.00                 C  
ATOM     10  CD2 PHE    12     136.993 154.072 191.799  1.00                 C  
ATOM     11  CE2 PHE    12     138.350 154.302 191.917  1.00                 C  
ATOM     12  N   PHE    13     135.414 154.314 189.716  1.00                 N  
ATOM     13  CA  PHE    13     136.150 154.143 188.473  1.00                 C  
ATOM     14  C   PHE    13     135.268 153.704 187.336  1.00                 C  
ATOM     15  O   PHE    13     135.646 153.883 186.178  1.00                 O  
ATOM     16  CB  PHE    13     137.282 153.130 188.655  1.00                 C  
ATOM     17  CG  PHE    13     136.805 151.724 188.887  1.00                 C  
ATOM     18  CZ  PHE    13     135.924 149.124 189.324  1.00                 C  
ATOM     19  CD1 PHE    13     136.524 150.888 187.821  1.00                 C  
ATOM     20  CE1 PHE    13     136.086 149.595 188.034  1.00                 C  
ATOM     21  CD2 PHE    13     136.638 151.238 190.172  1.00                 C  
ATOM     22  CE2 PHE    13     136.200 149.945 190.386  1.00                 C  
ATOM     23  N   GLY    14     134.105 153.154 187.636  1.00                 N  
ATOM     24  CA  GLY    14     133.200 152.772 186.580  1.00                 C  
ATOM     25  C   GLY    14     132.966 153.903 185.612  1.00                 C  
ATOM     26  O   GLY    14     132.661 153.676 184.441  1.00                 O  
ATOM     27  N   PHE    15     133.149 155.134 186.075  1.00                 N  
ATOM     28  CA  PHE    15     133.035 156.277 185.192  1.00                 C  
ATOM     29  C   PHE    15     133.890 156.118 183.953  1.00                 C  
ATOM     30  O   PHE    15     133.596 156.729 182.925  1.00                 O  
ATOM     31  CB  PHE    15     133.424 157.562 185.926  1.00                 C  
ATOM     32  CG  PHE    15     133.316 158.799 185.081  1.00                 C  
ATOM     33  CZ  PHE    15     133.123 161.088 183.516  1.00                 C  
ATOM     34  CD1 PHE    15     132.086 159.388 184.844  1.00                 C  
ATOM     35  CE1 PHE    15     131.987 160.526 184.066  1.00                 C  
ATOM     36  CD2 PHE    15     134.444 159.374 184.523  1.00                 C  
ATOM     37  CE2 PHE    15     134.345 160.512 183.745  1.00                 C  
ATOM     38  N   LEU    16     134.944 155.313 184.028  1.00                 N  
ATOM     39  CA  LEU    16     135.736 155.026 182.842  1.00                 C  
ATOM     40  C   LEU    16     134.856 154.528 181.712  1.00                 C  
ATOM     41  O   LEU    16     135.027 154.919 180.555  1.00                 O  
ATOM     42  CB  LEU    16     136.822 153.996 183.159  1.00                 C  
ATOM     43  CG  LEU    16     137.738 153.598 182.000  1.00                 C  
ATOM     44  CD1 LEU    16     138.504 154.805 181.481  1.00                 C  
ATOM     45  CD2 LEU    16     138.703 152.503 182.429  1.00                 C  
ATOM     46  N   GLY    17     133.917 153.647 182.028  1.00                 N  
ATOM     47  CA  GLY    17     133.014 153.166 181.004  1.00                 C  
ATOM     48  C   GLY    17     132.364 154.300 180.251  1.00                 C  
ATOM     49  O   GLY    17     132.203 154.235 179.030  1.00                 O  
ATOM     50  N   ALA    18     132.005 155.367 180.968  1.00                 N  
ATOM     51  CA  ALA    18     131.458 156.545 180.313  1.00                 C  
ATOM     52  C   ALA    18     132.326 156.932 179.140  1.00                 C  
ATOM     53  O   ALA    18     131.840 157.124 178.021  1.00                 O  
ATOM     54  CB  ALA    18     131.343 157.696 181.301  1.00                 C  
ATOM     55  N   ALA    19     133.627 157.018 179.378  1.00                 N  
ATOM     56  CA  ALA    19     134.555 157.163 178.273  1.00                 C  
ATOM     57  C   ALA    19     134.419 155.994 177.318  1.00                 C  
ATOM     58  O   ALA    19     134.184 156.181 176.121  1.00                 O  
ATOM     59  CB  ALA    19     135.982 157.270 178.789  1.00                 C  
ATOM     60  N   ALA    20     134.474 154.778 177.853  1.00                 N  
ATOM     61  CA  ALA    20     134.596 153.604 177.009  1.00                 C  
ATOM     62  C   ALA    20     133.542 153.565 175.925  1.00                 C  
ATOM     63  O   ALA    20     133.758 152.936 174.888  1.00                 O  
ATOM     64  CB  ALA    20     134.510 152.337 177.847  1.00                 C  
ATOM     65  N   ALA    21     132.422 154.240 176.125  1.00                 N  
ATOM     66  CA  ALA    21     131.360 154.189 175.140  1.00                 C  
ATOM     67  C   ALA    21     131.749 154.652 173.743  1.00                 C  
ATOM     68  O   ALA    21     131.873 153.825 172.838  1.00                 O  
ATOM     69  CB  ALA    21     130.174 155.024 175.596  1.00                 C  
ATOM     70  N   LEU    22     132.014 155.946 173.549  1.00                 N  
ATOM     71  CA  LEU    22     132.105 156.420 172.171  1.00                 C  
ATOM     72  C   LEU    22     133.524 156.256 171.664  1.00                 C  
ATOM     73  O   LEU    22     133.722 155.978 170.477  1.00                 O  
ATOM     74  CB  LEU    22     131.660 157.881 172.076  1.00                 C  
ATOM     75  CG  LEU    22     131.672 158.504 170.679  1.00                 C  
ATOM     76  CD1 LEU    22     130.743 157.744 169.744  1.00                 C  
ATOM     77  CD2 LEU    22     131.275 159.971 170.741  1.00                 C  
ATOM     78  N   VAL    23     134.520 156.436 172.534  1.00                 N  
ATOM     79  CA  VAL    23     135.893 156.184 172.118  1.00                 C  
ATOM     80  C   VAL    23     135.972 154.824 171.470  1.00                 C  
ATOM     81  O   VAL    23     136.694 154.617 170.491  1.00                 O  
ATOM     82  CB  VAL    23     136.870 156.283 173.305  1.00                 C  
ATOM     83  CG1 VAL    23     138.255 155.808 172.896  1.00                 C  
ATOM     84  CG2 VAL    23     136.926 157.709 173.830  1.00                 C  
ATOM     85  N   PHE    24     135.205 153.883 171.988  1.00                 N  
ATOM     86  CA  PHE    24     135.032 152.646 171.268  1.00                 C  
ATOM     87  C   PHE    24     133.961 152.781 170.194  1.00                 C  
ATOM     88  O   PHE    24     134.148 152.301 169.074  1.00                 O  
ATOM     89  CB  PHE    24     134.671 151.512 172.230  1.00                 C  
ATOM     90  CG  PHE    24     135.813 151.068 173.099  1.00                 C  
ATOM     91  CZ  PHE    24     137.928 150.242 174.702  1.00                 C  
ATOM     92  CD1 PHE    24     135.894 151.472 174.420  1.00                 C  
ATOM     93  CE1 PHE    24     136.945 151.064 175.219  1.00                 C  
ATOM     94  CD2 PHE    24     136.805 150.246 172.595  1.00                 C  
ATOM     95  CE2 PHE    24     137.856 149.837 173.395  1.00                 C  
ATOM     96  N   SER    25     132.847 153.449 170.498  1.00                 N  
ATOM     97  CA  SER    25     131.757 153.537 169.530  1.00                 C  
ATOM     98  C   SER    25     132.166 154.355 168.320  1.00                 C  
ATOM     99  O   SER    25     132.106 153.876 167.184  1.00                 O  
ATOM    100  CB  SER    25     130.512 154.145 170.179  1.00                 C  
ATOM    101  OG  SER    25     129.450 154.249 169.247  1.00                 O  
ATOM    102  N   CYS    26     132.584 155.597 168.543  1.00                 N  
ATOM    103  CA  CYS    26     132.956 156.448 167.424  1.00                 C  
ATOM    104  C   CYS    26     133.952 155.745 166.527  1.00                 C  
ATOM    105  O   CYS    26     133.881 155.852 165.299  1.00                 O  
ATOM    106  CB  CYS    26     133.535 157.772 167.927  1.00                 C  
ATOM    107  SG  CYS    26     133.942 158.953 166.620  1.00                 S  
ATOM    108  N   MET    27     134.854 154.974 167.132  1.00                 N  
ATOM    109  CA  MET    27     135.894 154.282 166.385  1.00                 C  
ATOM    110  C   MET    27     135.312 153.528 165.205  1.00                 C  
ATOM    111  O   MET    27     135.689 153.759 164.052  1.00                 O  
ATOM    112  CB  MET    27     136.658 153.320 167.296  1.00                 C  
ATOM    113  SD  MET    27     138.713 151.513 167.734  1.00                 S  
ATOM    114  CE  MET    27     139.415 152.652 168.924  1.00                 C  
ATOM    115  CG  MET    27     137.854 152.656 166.634  1.00                 C  
ATOM    116  N   GLY    28     134.364 152.650 165.468  1.00                 N  
ATOM    117  CA  GLY    28     133.733 151.955 164.378  1.00                 C  
ATOM    118  C   GLY    28     133.054 152.957 163.486  1.00                 C  
ATOM    119  O   GLY    28     133.306 153.010 162.280  1.00                 O  
ATOM    120  N   ALA    29     132.228 153.798 164.104  1.00                 N  
ATOM    121  CA  ALA    29     131.428 154.736 163.338  1.00                 C  
ATOM    122  C   ALA    29     132.281 155.483 162.340  1.00                 C  
ATOM    123  O   ALA    29     131.837 155.760 161.222  1.00                 O  
ATOM    124  CB  ALA    29     130.725 155.715 164.266  1.00                 C  
ATOM    125  N   ALA    30     133.520 155.786 162.705  1.00                 N  
ATOM    126  CA  ALA    30     134.434 156.325 161.716  1.00                 C  
ATOM    127  C   ALA    30     134.691 155.309 160.618  1.00                 C  
ATOM    128  O   ALA    30     134.363 155.547 159.451  1.00                 O  
ATOM    129  CB  ALA    30     135.742 156.739 162.373  1.00                 C  
ATOM    130  N   TYR    31     135.229 154.139 160.973  1.00                 N  
ATOM    131  CA  TYR    31     135.646 153.217 159.925  1.00                 C  
ATOM    132  C   TYR    31     134.469 152.712 159.121  1.00                 C  
ATOM    133  O   TYR    31     134.664 152.050 158.099  1.00                 O  
ATOM    134  CB  TYR    31     136.408 152.033 160.525  1.00                 C  
ATOM    135  CG  TYR    31     137.775 152.393 161.061  1.00                 C  
ATOM    136  OH  TYR    31     141.529 153.381 162.551  1.00                 O  
ATOM    137  CZ  TYR    31     140.287 153.054 162.056  1.00                 C  
ATOM    138  CD1 TYR    31     137.982 152.565 162.424  1.00                 C  
ATOM    139  CE1 TYR    31     139.228 152.893 162.923  1.00                 C  
ATOM    140  CD2 TYR    31     138.854 152.559 160.203  1.00                 C  
ATOM    141  CE2 TYR    31     140.107 152.887 160.684  1.00                 C  
ATOM    142  N   GLY    32     133.249 153.007 159.557  1.00                 N  
ATOM    143  CA  GLY    32     132.130 152.913 158.644  1.00                 C  
ATOM    144  C   GLY    32     132.183 154.001 157.593  1.00                 C  
ATOM    145  O   GLY    32     132.093 153.733 156.394  1.00                 O  
ATOM    146  N   THR    33     132.358 155.243 158.031  1.00                 N  
ATOM    147  CA  THR    33     132.362 156.360 157.098  1.00                 C  
ATOM    148  C   THR    33     133.503 156.235 156.102  1.00                 C  
ATOM    149  O   THR    33     133.285 156.172 154.889  1.00                 O  
ATOM    150  CB  THR    33     132.470 157.709 157.833  1.00                 C  
ATOM    151  OG1 THR    33     131.335 157.881 158.691  1.00                 O  
ATOM    152  CG2 THR    33     132.504 158.857 156.836  1.00                 C  
ATOM    153  N   ALA    34     134.733 156.180 156.604  1.00                 N  
ATOM    154  CA  ALA    34     135.894 156.225 155.727  1.00                 C  
ATOM    155  C   ALA    34     135.858 155.098 154.707  1.00                 C  
ATOM    156  O   ALA    34     135.864 155.342 153.495  1.00                 O  
ATOM    157  CB  ALA    34     137.177 156.151 156.541  1.00                 C  
ATOM    158  N   LYS    35     135.806 153.851 155.180  1.00                 N  
ATOM    159  CA  LYS    35     135.787 152.719 154.261  1.00                 C  
ATOM    160  C   LYS    35     134.644 152.834 153.267  1.00                 C  
ATOM    161  O   LYS    35     134.764 152.401 152.117  1.00                 O  
ATOM    162  CB  LYS    35     135.677 151.403 155.034  1.00                 C  
ATOM    163  CD  LYS    35     136.747 149.725 156.562  1.00                 C  
ATOM    164  CE  LYS    35     138.002 149.352 157.335  1.00                 C  
ATOM    165  CG  LYS    35     136.928 151.037 155.816  1.00                 C  
ATOM    166  NZ  LYS    35     137.827 148.089 158.103  1.00                 N  
ATOM    167  N   SER    36     133.524 153.416 153.688  1.00                 N  
ATOM    168  CA  SER    36     132.457 153.693 152.739  1.00                 C  
ATOM    169  C   SER    36     132.920 154.689 151.693  1.00                 C  
ATOM    170  O   SER    36     132.937 154.393 150.494  1.00                 O  
ATOM    171  CB  SER    36     131.218 154.220 153.465  1.00                 C  
ATOM    172  OG  SER    36     130.174 154.507 152.550  1.00                 O  
ATOM    173  N   GLY    37     133.334 155.871 152.141  1.00                 N  
ATOM    174  CA  GLY    37     133.576 156.960 151.213  1.00                 C  
ATOM    175  C   GLY    37     134.650 156.641 150.199  1.00                 C  
ATOM    176  O   GLY    37     134.526 156.991 149.023  1.00                 O  
ATOM    177  N   VAL    38     135.714 155.967 150.639  1.00                 N  
ATOM    178  CA  VAL    38     136.810 155.639 149.740  1.00                 C  
ATOM    179  C   VAL    38     136.284 154.952 148.494  1.00                 C  
ATOM    180  O   VAL    38     136.819 155.141 147.396  1.00                 O  
ATOM    181  CB  VAL    38     137.861 154.751 150.432  1.00                 C  
ATOM    182  CG1 VAL    38     138.885 154.253 149.423  1.00                 C  
ATOM    183  CG2 VAL    38     138.544 155.514 151.557  1.00                 C  
ATOM    184  N   GLY    39     135.221 154.167 148.630  1.00                 N  
ATOM    185  CA  GLY    39     134.597 153.598 147.452  1.00                 C  
ATOM    186  C   GLY    39     133.637 154.563 146.791  1.00                 C  
ATOM    187  O   GLY    39     133.448 154.533 145.573  1.00                 O  
ATOM    188  N   VAL    40     133.029 155.445 147.583  1.00                 N  
ATOM    189  CA  VAL    40     132.029 156.357 147.055  1.00                 C  
ATOM    190  C   VAL    40     132.590 157.285 145.990  1.00                 C  
ATOM    191  O   VAL    40     131.817 157.906 145.253  1.00                 O  
ATOM    192  CB  VAL    40     131.392 157.205 148.172  1.00                 C  
ATOM    193  CG1 VAL    40     130.494 158.279 147.579  1.00                 C  
ATOM    194  CG2 VAL    40     130.610 156.321 149.131  1.00                 C  
ATOM    195  N   ALA    41     133.914 157.354 145.850  1.00                 N  
ATOM    196  CA  ALA    41     134.518 158.185 144.813  1.00                 C  
ATOM    197  C   ALA    41     133.936 157.870 143.440  1.00                 C  
ATOM    198  O   ALA    41     133.398 158.750 142.760  1.00                 O  
ATOM    199  CB  ALA    41     136.027 157.996 144.794  1.00                 C  
ATOM    200  N   SER    42     134.018 156.614 143.023  1.00                 N  
ATOM    201  CA  SER    42     133.478 156.222 141.737  1.00                 C  
ATOM    202  C   SER    42     131.979 156.018 141.793  1.00                 C  
ATOM    203  O   SER    42     131.357 156.263 142.824  1.00                 O  
ATOM    204  CB  SER    42     134.153 154.942 141.240  1.00                 C  
ATOM    205  OG  SER    42     133.789 153.830 142.038  1.00                 O  
ATOM    206  N   MET    43     131.391 155.580 140.684  1.00                 N  
ATOM    207  CA  MET    43     132.102 155.437 139.420  1.00                 C  
ATOM    208  C   MET    43     132.172 156.777 138.711  1.00                 C  
ATOM    209  O   MET    43     133.122 157.074 137.996  1.00                 O  
ATOM    210  CB  MET    43     131.418 154.392 138.536  1.00                 C  
ATOM    211  SD  MET    43     133.204 152.425 139.322  1.00                 S  
ATOM    212  CE  MET    43     133.790 152.360 137.631  1.00                 C  
ATOM    213  CG  MET    43     131.505 152.973 139.073  1.00                 C  
ATOM    214  N   GLY    44     131.149 157.572 138.923  1.00                 N  
ATOM    215  CA  GLY    44     130.965 158.836 138.253  1.00                 C  
ATOM    216  C   GLY    44     129.503 159.235 138.332  1.00                 C  
ATOM    217  O   GLY    44     128.786 158.812 139.237  1.00                 O  
ATOM    218  N   VAL    45     129.089 160.053 137.373  1.00                 N  
ATOM    219  CA  VAL    45     127.696 160.452 137.267  1.00                 C  
ATOM    220  C   VAL    45     127.230 161.056 138.576  1.00                 C  
ATOM    221  O   VAL    45     126.466 160.441 139.314  1.00                 O  
ATOM    222  CB  VAL    45     126.797 159.265 136.873  1.00                 C  
ATOM    223  CG1 VAL    45     125.353 159.717 136.723  1.00                 C  
ATOM    224  CG2 VAL    45     127.295 158.624 135.587  1.00                 C  
ATOM    225  N   MET    46     127.723 162.251 138.873  1.00                 N  
ATOM    226  CA  MET    46     127.362 162.944 140.102  1.00                 C  
ATOM    227  C   MET    46     125.943 163.495 140.032  1.00                 C  
ATOM    228  O   MET    46     125.421 164.016 141.015  1.00                 O  
ATOM    229  CB  MET    46     128.349 164.078 140.387  1.00                 C  
ATOM    230  SD  MET    46     129.800 162.567 142.201  1.00                 S  
ATOM    231  CE  MET    46     129.368 163.756 143.469  1.00                 C  
ATOM    232  CG  MET    46     129.753 163.607 140.729  1.00                 C  
ATOM    233  N   ARG    47     125.334 163.399 138.862  1.00                 N  
ATOM    234  CA  ARG    47     123.972 163.870 138.651  1.00                 C  
ATOM    235  C   ARG    47     122.937 163.042 139.406  1.00                 C  
ATOM    236  O   ARG    47     121.976 163.604 139.947  1.00                 O  
ATOM    237  CB  ARG    47     123.628 163.866 137.160  1.00                 C  
ATOM    238  CD  ARG    47     124.019 164.824 134.873  1.00                 C  
ATOM    239  NE  ARG    47     124.702 165.845 134.083  1.00                 N  
ATOM    240  CG  ARG    47     124.364 164.921 136.351  1.00                 C  
ATOM    241  CZ  ARG    47     124.677 165.904 132.756  1.00                 C  
ATOM    242  NH1 ARG    47     125.328 166.870 132.122  1.00                 N  
ATOM    243  NH2 ARG    47     124.000 164.997 132.065  1.00                 N  
ATOM    244  N   PRO    48     123.118 161.721 139.479  1.00                 N  
ATOM    245  CA  PRO    48     121.987 160.813 139.725  1.00                 C  
ATOM    246  C   PRO    48     121.128 161.211 140.917  1.00                 C  
ATOM    247  O   PRO    48     121.617 161.747 141.912  1.00                 O  
ATOM    248  CB  PRO    48     122.649 159.457 139.976  1.00                 C  
ATOM    249  CD  PRO    48     124.411 161.055 139.714  1.00                 C  
ATOM    250  CG  PRO    48     124.028 159.793 140.435  1.00                 C  
ATOM    251  N   GLU    49     119.826 160.935 140.798  1.00                 N  
ATOM    252  CA  GLU    49     118.863 161.375 141.803  1.00                 C  
ATOM    253  C   GLU    49     119.100 160.734 143.162  1.00                 C  
ATOM    254  O   GLU    49     118.475 161.151 144.143  1.00                 O  
ATOM    255  CB  GLU    49     117.435 161.073 141.345  1.00                 C  
ATOM    256  CD  GLU    49     117.482 161.204 138.823  1.00                 C  
ATOM    257  CG  GLU    49     117.002 161.846 140.110  1.00                 C  
ATOM    258  OE1 GLU    49     118.245 160.218 138.900  1.00                 O  
ATOM    259  OE2 GLU    49     117.094 161.686 137.738  1.00                 O  
ATOM    260  N   LEU    50     119.953 159.718 143.240  1.00                 N  
ATOM    261  CA  LEU    50     120.403 159.206 144.529  1.00                 C  
ATOM    262  C   LEU    50     121.907 158.914 144.527  1.00                 C  
ATOM    263  O   LEU    50     122.316 158.023 143.791  1.00                 O  
ATOM    264  CB  LEU    50     119.630 157.940 144.902  1.00                 C  
ATOM    265  CG  LEU    50     118.156 158.128 145.268  1.00                 C  
ATOM    266  CD1 LEU    50     117.307 158.281 144.015  1.00                 C  
ATOM    267  CD2 LEU    50     117.657 156.961 146.106  1.00                 C  
ATOM    268  N   VAL    51     122.757 159.589 145.317  1.00                 N  
ATOM    269  CA  VAL    51     122.532 160.766 146.182  1.00                 C  
ATOM    270  C   VAL    51     121.659 160.476 147.385  1.00                 C  
ATOM    271  O   VAL    51     121.472 161.323 148.247  1.00                 O  
ATOM    272  CB  VAL    51     121.904 161.932 145.396  1.00                 C  
ATOM    273  CG1 VAL    51     121.542 163.073 146.335  1.00                 C  
ATOM    274  CG2 VAL    51     122.852 162.413 144.308  1.00                 C  
ATOM    275  N   MET    52     121.143 159.261 147.446  1.00                 N  
ATOM    276  CA  MET    52     120.423 158.781 148.610  1.00                 C  
ATOM    277  C   MET    52     121.066 157.483 149.062  1.00                 C  
ATOM    278  O   MET    52     121.585 157.406 150.179  1.00                 O  
ATOM    279  CB  MET    52     118.940 158.593 148.283  1.00                 C  
ATOM    280  SD  MET    52     118.064 159.488 150.754  1.00                 S  
ATOM    281  CE  MET    52     117.019 160.721 149.982  1.00                 C  
ATOM    282  CG  MET    52     118.084 158.213 149.480  1.00                 C  
ATOM    283  N   LYS    53     121.049 156.462 148.211  1.00                 N  
ATOM    284  CA  LYS    53     121.712 155.211 148.539  1.00                 C  
ATOM    285  C   LYS    53     123.179 155.426 148.877  1.00                 C  
ATOM    286  O   LYS    53     123.737 154.699 149.705  1.00                 O  
ATOM    287  CB  LYS    53     121.587 154.219 147.381  1.00                 C  
ATOM    288  CD  LYS    53     122.136 153.626 145.005  1.00                 C  
ATOM    289  CE  LYS    53     122.931 154.010 143.768  1.00                 C  
ATOM    290  CG  LYS    53     122.355 154.621 146.133  1.00                 C  
ATOM    291  NZ  LYS    53     122.691 153.070 142.639  1.00                 N  
ATOM    292  N   SER    54     123.810 156.430 148.270  1.00                 N  
ATOM    293  CA  SER    54     125.222 156.673 148.528  1.00                 C  
ATOM    294  C   SER    54     125.476 157.040 149.981  1.00                 C  
ATOM    295  O   SER    54     126.558 156.763 150.506  1.00                 O  
ATOM    296  CB  SER    54     125.750 157.782 147.616  1.00                 C  
ATOM    297  OG  SER    54     125.152 159.028 147.929  1.00                 O  
ATOM    298  N   ILE    55     124.519 157.690 150.639  1.00                 N  
ATOM    299  CA  ILE    55     124.686 158.017 152.049  1.00                 C  
ATOM    300  C   ILE    55     124.304 156.870 152.975  1.00                 C  
ATOM    301  O   ILE    55     124.816 156.801 154.098  1.00                 O  
ATOM    302  CB  ILE    55     123.870 159.263 152.440  1.00                 C  
ATOM    303  CD1 ILE    55     125.758 160.290 153.810  1.00                 C  
ATOM    304  CG1 ILE    55     124.328 159.796 153.799  1.00                 C  
ATOM    305  CG2 ILE    55     122.381 158.950 152.426  1.00                 C  
ATOM    306  N   VAL    56     123.409 155.988 152.539  1.00                 N  
ATOM    307  CA  VAL    56     122.832 154.957 153.401  1.00                 C  
ATOM    308  C   VAL    56     123.916 154.290 154.239  1.00                 C  
ATOM    309  O   VAL    56     123.781 154.239 155.468  1.00                 O  
ATOM    310  CB  VAL    56     122.071 153.898 152.582  1.00                 C  
ATOM    311  CG1 VAL    56     121.663 152.731 153.469  1.00                 C  
ATOM    312  CG2 VAL    56     120.852 154.515 151.914  1.00                 C  
ATOM    313  N   PRO    57     125.004 153.784 153.652  1.00                 N  
ATOM    314  CA  PRO    57     126.031 153.170 154.499  1.00                 C  
ATOM    315  C   PRO    57     126.559 154.126 155.539  1.00                 C  
ATOM    316  O   PRO    57     126.657 153.774 156.719  1.00                 O  
ATOM    317  CB  PRO    57     127.131 152.767 153.514  1.00                 C  
ATOM    318  CD  PRO    57     125.340 153.576 152.148  1.00                 C  
ATOM    319  CG  PRO    57     126.412 152.526 152.230  1.00                 C  
ATOM    320  N   VAL    58     126.876 155.349 155.130  1.00                 N  
ATOM    321  CA  VAL    58     127.431 156.312 156.069  1.00                 C  
ATOM    322  C   VAL    58     126.491 156.484 157.248  1.00                 C  
ATOM    323  O   VAL    58     126.864 156.263 158.404  1.00                 O  
ATOM    324  CB  VAL    58     127.700 157.669 155.393  1.00                 C  
ATOM    325  CG1 VAL    58     128.084 158.714 156.429  1.00                 C  
ATOM    326  CG2 VAL    58     128.789 157.533 154.339  1.00                 C  
ATOM    327  N   VAL    59     125.243 156.853 156.966  1.00                 N  
ATOM    328  CA  VAL    59     124.311 157.151 158.045  1.00                 C  
ATOM    329  C   VAL    59     124.023 155.900 158.855  1.00                 C  
ATOM    330  O   VAL    59     123.883 155.956 160.082  1.00                 O  
ATOM    331  CB  VAL    59     122.998 157.750 157.507  1.00                 C  
ATOM    332  CG1 VAL    59     121.977 157.887 158.627  1.00                 C  
ATOM    333  CG2 VAL    59     123.257 159.096 156.849  1.00                 C  
ATOM    334  N   MET    60     123.940 154.749 158.188  1.00                 N  
ATOM    335  CA  MET    60     123.916 153.498 158.927  1.00                 C  
ATOM    336  C   MET    60     125.091 153.454 159.885  1.00                 C  
ATOM    337  O   MET    60     124.919 153.299 161.098  1.00                 O  
ATOM    338  CB  MET    60     123.948 152.308 157.966  1.00                 C  
ATOM    339  SD  MET    60     123.863 149.581 157.484  1.00                 S  
ATOM    340  CE  MET    60     122.342 149.829 156.570  1.00                 C  
ATOM    341  CG  MET    60     123.791 150.957 158.646  1.00                 C  
ATOM    342  N   ALA    61     126.297 153.652 159.358  1.00                 N  
ATOM    343  CA  ALA    61     127.457 153.783 160.221  1.00                 C  
ATOM    344  C   ALA    61     127.374 155.024 161.088  1.00                 C  
ATOM    345  O   ALA    61     128.000 155.070 162.149  1.00                 O  
ATOM    346  CB  ALA    61     128.733 153.817 159.393  1.00                 C  
ATOM    347  N   GLY    62     126.622 156.029 160.665  1.00                 N  
ATOM    348  CA  GLY    62     126.573 157.255 161.426  1.00                 C  
ATOM    349  C   GLY    62     125.951 157.044 162.784  1.00                 C  
ATOM    350  O   GLY    62     126.580 157.301 163.813  1.00                 O  
ATOM    351  N   VAL    63     124.722 156.528 162.796  1.00                 N  
ATOM    352  CA  VAL    63     124.007 156.364 164.050  1.00                 C  
ATOM    353  C   VAL    63     124.781 155.487 165.006  1.00                 C  
ATOM    354  O   VAL    63     124.527 155.512 166.213  1.00                 O  
ATOM    355  CB  VAL    63     122.601 155.777 163.826  1.00                 C  
ATOM    356  CG1 VAL    63     121.762 156.715 162.972  1.00                 C  
ATOM    357  CG2 VAL    63     122.695 154.403 163.179  1.00                 C  
ATOM    358  N   LEU    64     125.726 154.700 164.496  1.00                 N  
ATOM    359  CA  LEU    64     126.621 153.988 165.389  1.00                 C  
ATOM    360  C   LEU    64     127.187 154.946 166.417  1.00                 C  
ATOM    361  O   LEU    64     127.113 154.697 167.623  1.00                 O  
ATOM    362  CB  LEU    64     127.744 153.314 164.597  1.00                 C  
ATOM    363  CG  LEU    64     127.336 152.134 163.713  1.00                 C  
ATOM    364  CD1 LEU    64     128.502 151.684 162.846  1.00                 C  
ATOM    365  CD2 LEU    64     126.829 150.977 164.560  1.00                 C  
ATOM    366  N   GLY    65     127.704 156.081 165.958  1.00                 N  
ATOM    367  CA  GLY    65     128.193 157.074 166.900  1.00                 C  
ATOM    368  C   GLY    65     127.082 157.528 167.830  1.00                 C  
ATOM    369  O   GLY    65     127.308 157.739 169.027  1.00                 O  
ATOM    370  N   ILE    66     125.870 157.672 167.300  1.00                 N  
ATOM    371  CA  ILE    66     124.754 158.080 168.142  1.00                 C  
ATOM    372  C   ILE    66     124.613 157.124 169.310  1.00                 C  
ATOM    373  O   ILE    66     124.431 157.542 170.457  1.00                 O  
ATOM    374  CB  ILE    66     123.440 158.152 167.342  1.00                 C  
ATOM    375  CD1 ILE    66     122.372 159.274 165.317  1.00                 C  
ATOM    376  CG1 ILE    66     123.493 159.301 166.333  1.00                 C  
ATOM    377  CG2 ILE    66     122.251 158.278 168.281  1.00                 C  
ATOM    378  N   TYR    67     124.724 155.829 169.035  1.00                 N  
ATOM    379  CA  TYR    67     124.537 154.826 170.067  1.00                 C  
ATOM    380  C   TYR    67     125.342 155.166 171.306  1.00                 C  
ATOM    381  O   TYR    67     124.770 155.503 172.349  1.00                 O  
ATOM    382  CB  TYR    67     124.930 153.442 169.546  1.00                 C  
ATOM    383  CG  TYR    67     123.957 152.867 168.541  1.00                 C  
ATOM    384  OH  TYR    67     121.295 151.286 165.766  1.00                 O  
ATOM    385  CZ  TYR    67     122.175 151.809 166.686  1.00                 C  
ATOM    386  CD1 TYR    67     124.355 152.603 167.237  1.00                 C  
ATOM    387  CE1 TYR    67     123.474 152.077 166.312  1.00                 C  
ATOM    388  CD2 TYR    67     122.644 152.590 168.900  1.00                 C  
ATOM    389  CE2 TYR    67     121.748 152.065 167.988  1.00                 C  
ATOM    390  N   GLY    68     126.666 155.107 171.183  1.00                 N  
ATOM    391  CA  GLY    68     127.516 155.347 172.331  1.00                 C  
ATOM    392  C   GLY    68     127.168 156.637 173.035  1.00                 C  
ATOM    393  O   GLY    68     127.139 156.697 174.267  1.00                 O  
ATOM    394  N   LEU    69     126.880 157.682 172.260  1.00                 N  
ATOM    395  CA  LEU    69     126.459 158.940 172.852  1.00                 C  
ATOM    396  C   LEU    69     125.354 158.703 173.864  1.00                 C  
ATOM    397  O   LEU    69     125.520 158.956 175.061  1.00                 O  
ATOM    398  CB  LEU    69     125.992 159.913 171.767  1.00                 C  
ATOM    399  CG  LEU    69     125.493 161.277 172.249  1.00                 C  
ATOM    400  CD1 LEU    69     126.600 162.030 172.971  1.00                 C  
ATOM    401  CD2 LEU    69     124.967 162.099 171.083  1.00                 C  
ATOM    402  N   ILE    70     124.227 158.177 173.390  1.00                 N  
ATOM    403  CA  ILE    70     123.124 157.844 174.281  1.00                 C  
ATOM    404  C   ILE    70     123.649 157.093 175.486  1.00                 C  
ATOM    405  O   ILE    70     123.396 157.463 176.638  1.00                 O  
ATOM    406  CB  ILE    70     122.043 157.020 173.557  1.00                 C  
ATOM    407  CD1 ILE    70     120.470 157.079 171.552  1.00                 C  
ATOM    408  CG1 ILE    70     121.336 157.875 172.504  1.00                 C  
ATOM    409  CG2 ILE    70     121.063 156.430 174.560  1.00                 C  
ATOM    410  N   ILE    71     124.424 156.046 175.229  1.00                 N  
ATOM    411  CA  ILE    71     125.028 155.295 176.316  1.00                 C  
ATOM    412  C   ILE    71     125.790 156.234 177.226  1.00                 C  
ATOM    413  O   ILE    71     125.536 156.310 178.433  1.00                 O  
ATOM    414  CB  ILE    71     125.954 154.183 175.788  1.00                 C  
ATOM    415  CD1 ILE    71     124.099 152.434 175.832  1.00                 C  
ATOM    416  CG1 ILE    71     125.147 153.146 175.004  1.00                 C  
ATOM    417  CG2 ILE    71     126.732 153.551 176.931  1.00                 C  
ATOM    418  N   ALA    72     126.722 156.984 176.649  1.00                 N  
ATOM    419  CA  ALA    72     127.492 157.920 177.448  1.00                 C  
ATOM    420  C   ALA    72     126.577 158.898 178.155  1.00                 C  
ATOM    421  O   ALA    72     126.785 159.222 179.329  1.00                 O  
ATOM    422  CB  ALA    72     128.491 158.665 176.576  1.00                 C  
ATOM    423  N   VAL    73     125.549 159.370 177.459  1.00                 N  
ATOM    424  CA  VAL    73     124.625 160.301 178.086  1.00                 C  
ATOM    425  C   VAL    73     124.036 159.677 179.337  1.00                 C  
ATOM    426  O   VAL    73     124.189 160.198 180.447  1.00                 O  
ATOM    427  CB  VAL    73     123.506 160.724 177.117  1.00                 C  
ATOM    428  CG1 VAL    73     122.444 161.531 177.849  1.00                 C  
ATOM    429  CG2 VAL    73     124.080 161.522 175.956  1.00                 C  
ATOM    430  N   ILE    74     123.381 158.531 179.177  1.00                 N  
ATOM    431  CA  ILE    74     122.767 157.888 180.325  1.00                 C  
ATOM    432  C   ILE    74     123.795 157.629 181.403  1.00                 C  
ATOM    433  O   ILE    74     123.511 157.776 182.596  1.00                 O  
ATOM    434  CB  ILE    74     122.071 156.572 179.930  1.00                 C  
ATOM    435  CD1 ILE    74     120.273 155.626 178.390  1.00                 C  
ATOM    436  CG1 ILE    74     120.849 156.858 179.054  1.00                 C  
ATOM    437  CG2 ILE    74     121.705 155.770 181.169  1.00                 C  
ATOM    438  N   ILE    75     125.012 157.276 181.004  1.00                 N  
ATOM    439  CA  ILE    75     125.962 156.866 182.018  1.00                 C  
ATOM    440  C   ILE    75     126.542 158.075 182.718  1.00                 C  
ATOM    441  O   ILE    75     126.901 158.006 183.897  1.00                 O  
ATOM    442  CB  ILE    75     127.090 156.005 181.419  1.00                 C  
ATOM    443  CD1 ILE    75     127.513 153.872 180.089  1.00                 C  
ATOM    444  CG1 ILE    75     126.536 154.666 180.928  1.00                 C  
ATOM    445  CG2 ILE    75     128.211 155.819 182.430  1.00                 C  
ATOM    446  N   SER    76     126.648 159.197 182.020  1.00                 N  
ATOM    447  CA  SER    76     126.998 160.435 182.693  1.00                 C  
ATOM    448  C   SER    76     125.980 160.755 183.774  1.00                 C  
ATOM    449  O   SER    76     126.304 160.789 184.964  1.00                 O  
ATOM    450  CB  SER    76     127.090 161.584 181.687  1.00                 C  
ATOM    451  OG  SER    76     127.418 162.802 182.333  1.00                 O  
ATOM    452  N   THR    77     124.734 160.984 183.364  1.00                 N  
ATOM    453  CA  THR    77     123.733 161.485 184.290  1.00                 C  
ATOM    454  C   THR    77     123.626 160.653 185.545  1.00                 C  
ATOM    455  O   THR    77     123.677 161.176 186.658  1.00                 O  
ATOM    456  CB  THR    77     122.342 161.555 183.633  1.00                 C  
ATOM    457  OG1 THR    77     122.380 162.459 182.522  1.00                 O  
ATOM    458  CG2 THR    77     121.307 162.054 184.630  1.00                 C  
ATOM    459  N   GLY    78     123.495 159.342 185.387  1.00                 N  
ATOM    460  CA  GLY    78     123.417 158.495 186.563  1.00                 C  
ATOM    461  C   GLY    78     124.667 158.609 187.419  1.00                 C  
ATOM    462  O   GLY    78     124.607 158.331 188.618  1.00                 O  
ATOM    463  N   ILE    79     125.774 159.005 186.796  1.00                 N  
ATOM    464  CA  ILE    79     127.040 159.190 187.491  1.00                 C  
ATOM    465  C   ILE    79     126.953 160.468 188.298  1.00                 C  
ATOM    466  O   ILE    79     126.426 161.462 187.813  1.00                 O  
ATOM    467  CB  ILE    79     128.224 159.224 186.507  1.00                 C  
ATOM    468  CD1 ILE    79     128.527 156.695 186.606  1.00                 C  
ATOM    469  CG1 ILE    79     128.310 157.909 185.730  1.00                 C  
ATOM    470  CG2 ILE    79     129.519 159.533 187.243  1.00                 C  
ATOM    471  N   ASN    80     127.458 160.458 189.523  1.00                 N  
ATOM    472  CA  ASN    80     127.400 161.662 190.341  1.00                 C  
ATOM    473  C   ASN    80     128.707 162.017 191.033  1.00                 C  
ATOM    474  O   ASN    80     129.386 161.158 191.577  1.00                 O  
ATOM    475  CB  ASN    80     126.301 161.539 191.398  1.00                 C  
ATOM    476  CG  ASN    80     126.160 162.792 192.240  1.00                 C  
ATOM    477  OD1 ASN    80     125.987 163.890 191.712  1.00                 O  
ATOM    478  ND2 ASN    80     126.234 162.630 193.556  1.00                 N  
ATOM    479  N   PRO    81     129.181 161.123 191.894  1.00                 N  
ATOM    480  CA  PRO    81     130.443 161.307 192.610  1.00                 C  
ATOM    481  C   PRO    81     130.578 162.602 193.423  1.00                 C  
ATOM    482  O   PRO    81     131.678 163.088 193.700  1.00                 O  
ATOM    483  CB  PRO    81     131.501 161.292 191.505  1.00                 C  
ATOM    484  CD  PRO    81     129.375 161.247 190.406  1.00                 C  
ATOM    485  CG  PRO    81     130.779 161.771 190.290  1.00                 C  
ATOM    486  N   LYS    82     129.434 163.170 193.813  1.00                 N  
ATOM    487  CA  LYS    82     129.361 164.406 194.598  1.00                 C  
ATOM    488  C   LYS    82     128.826 164.161 196.007  1.00                 C  
ATOM    489  O   LYS    82     128.683 165.084 196.815  1.00                 O  
ATOM    490  CB  LYS    82     128.483 165.440 193.890  1.00                 C  
ATOM    491  CD  LYS    82     130.317 166.481 192.529  1.00                 C  
ATOM    492  CE  LYS    82     130.755 166.915 191.140  1.00                 C  
ATOM    493  CG  LYS    82     128.957 165.803 192.492  1.00                 C  
ATOM    494  NZ  LYS    82     132.111 167.530 191.152  1.00                 N  
ATOM    495  N   ALA    83     128.520 162.903 196.323  1.00                 N  
ATOM    496  CA  ALA    83     128.011 162.569 197.642  1.00                 C  
ATOM    497  C   ALA    83     126.794 161.660 197.647  1.00                 C  
ATOM    498  O   ALA    83     126.404 161.115 198.683  1.00                 O  
ATOM    499  CB  ALA    83     127.658 163.834 198.410  1.00                 C  
ATOM    500  N   LYS    84     126.165 161.473 196.484  1.00                 N  
ATOM    501  CA  LYS    84     124.972 160.629 196.380  1.00                 C  
ATOM    502  C   LYS    84     125.201 159.190 196.837  1.00                 C  
ATOM    503  O   LYS    84     124.686 158.749 197.868  1.00                 O  
ATOM    504  CB  LYS    84     124.452 160.611 194.941  1.00                 C  
ATOM    505  CD  LYS    84     122.673 159.891 193.324  1.00                 C  
ATOM    506  CE  LYS    84     123.570 159.163 192.335  1.00                 C  
ATOM    507  CG  LYS    84     123.203 159.768 194.743  1.00                 C  
ATOM    508  NZ  LYS    84     122.997 159.163 190.961  1.00                 N  
ATOM    509  N   SER    85     125.888 158.421 196.039  1.00                 N  
ATOM    510  CA  SER    85     126.338 157.089 196.406  1.00                 C  
ATOM    511  C   SER    85     126.883 156.270 195.236  1.00                 C  
ATOM    512  O   SER    85     126.366 156.302 194.124  1.00                 O  
ATOM    513  CB  SER    85     125.202 156.301 197.061  1.00                 C  
ATOM    514  OG  SER    85     125.622 154.994 197.410  1.00                 O  
ATOM    515  N   TYR    86     127.948 155.539 195.528  1.00                 N  
ATOM    516  CA  TYR    86     128.617 154.643 194.601  1.00                 C  
ATOM    517  C   TYR    86     129.430 153.590 195.360  1.00                 C  
ATOM    518  O   TYR    86     129.077 152.415 195.319  1.00                 O  
ATOM    519  CB  TYR    86     129.522 155.432 193.652  1.00                 C  
ATOM    520  CG  TYR    86     130.664 156.141 194.344  1.00                 C  
ATOM    521  OH  TYR    86     133.814 158.079 196.245  1.00                 O  
ATOM    522  CZ  TYR    86     132.771 157.439 195.616  1.00                 C  
ATOM    523  CD1 TYR    86     131.870 155.491 194.575  1.00                 C  
ATOM    524  CE1 TYR    86     132.919 156.132 195.206  1.00                 C  
ATOM    525  CD2 TYR    86     130.533 157.459 194.764  1.00                 C  
ATOM    526  CE2 TYR    86     131.571 158.115 195.396  1.00                 C  
ATOM    527  N   TYR    87     130.438 154.010 196.144  1.00                 N  
ATOM    528  CA  TYR    87     131.674 153.273 196.454  1.00                 C  
ATOM    529  C   TYR    87     131.547 151.939 197.175  1.00                 C  
ATOM    530  O   TYR    87     132.566 151.299 197.445  1.00                 O  
ATOM    531  CB  TYR    87     132.612 154.133 197.304  1.00                 C  
ATOM    532  CG  TYR    87     132.096 154.407 198.699  1.00                 C  
ATOM    533  OH  TYR    87     130.683 155.146 202.539  1.00                 O  
ATOM    534  CZ  TYR    87     131.150 154.903 201.268  1.00                 C  
ATOM    535  CD1 TYR    87     132.308 153.498 199.727  1.00                 C  
ATOM    536  CE1 TYR    87     131.840 153.740 201.005  1.00                 C  
ATOM    537  CD2 TYR    87     131.397 155.573 198.982  1.00                 C  
ATOM    538  CE2 TYR    87     130.922 155.832 200.254  1.00                 C  
ATOM    539  N   LEU    88     130.343 151.522 197.534  1.00                 N  
ATOM    540  CA  LEU    88     130.190 150.256 198.246  1.00                 C  
ATOM    541  C   LEU    88     129.980 148.925 197.480  1.00                 C  
ATOM    542  O   LEU    88     129.668 147.953 198.164  1.00                 O  
ATOM    543  CB  LEU    88     129.010 150.327 199.218  1.00                 C  
ATOM    544  CG  LEU    88     129.124 151.352 200.348  1.00                 C  
ATOM    545  CD1 LEU    88     127.850 151.381 201.178  1.00                 C  
ATOM    546  CD2 LEU    88     130.324 151.048 201.231  1.00                 C  
ATOM    547  N   PHE    89     130.090 148.797 196.138  1.00                 N  
ATOM    548  CA  PHE    89     130.299 149.828 195.104  1.00                 C  
ATOM    549  C   PHE    89     129.201 149.838 194.035  1.00                 C  
ATOM    550  O   PHE    89     129.185 149.003 193.124  1.00                 O  
ATOM    551  CB  PHE    89     131.656 149.637 194.423  1.00                 C  
ATOM    552  CG  PHE    89     131.972 150.687 193.397  1.00                 C  
ATOM    553  CZ  PHE    89     132.563 152.626 191.495  1.00                 C  
ATOM    554  CD1 PHE    89     131.283 151.887 193.378  1.00                 C  
ATOM    555  CE1 PHE    89     131.574 152.853 192.434  1.00                 C  
ATOM    556  CD2 PHE    89     132.959 150.475 192.450  1.00                 C  
ATOM    557  CE2 PHE    89     133.250 151.441 191.506  1.00                 C  
ATOM    558  N   ASP    90     128.350 150.859 194.109  1.00                 N  
ATOM    559  CA  ASP    90     127.117 150.862 193.338  1.00                 C  
ATOM    560  C   ASP    90     127.409 150.862 191.853  1.00                 C  
ATOM    561  O   ASP    90     127.084 149.913 191.133  1.00                 O  
ATOM    562  CB  ASP    90     126.257 152.072 193.707  1.00                 C  
ATOM    563  CG  ASP    90     125.647 151.954 195.090  1.00                 C  
ATOM    564  OD1 ASP    90     125.660 150.838 195.651  1.00                 O  
ATOM    565  OD2 ASP    90     125.156 152.976 195.613  1.00                 O  
ATOM    566  N   GLY    91     128.093 151.898 191.392  1.00                 N  
ATOM    567  CA  GLY    91     128.169 152.117 189.974  1.00                 C  
ATOM    568  C   GLY    91     128.960 151.077 189.226  1.00                 C  
ATOM    569  O   GLY    91     129.131 151.215 188.011  1.00                 O  
ATOM    570  N   TYR    92     129.441 150.040 189.909  1.00                 N  
ATOM    571  CA  TYR    92     130.492 149.228 189.317  1.00                 C  
ATOM    572  C   TYR    92     130.062 148.644 187.985  1.00                 C  
ATOM    573  O   TYR    92     130.864 148.532 187.053  1.00                 O  
ATOM    574  CB  TYR    92     130.900 148.103 190.270  1.00                 C  
ATOM    575  CG  TYR    92     131.996 147.211 189.730  1.00                 C  
ATOM    576  OH  TYR    92     135.020 144.770 188.251  1.00                 O  
ATOM    577  CZ  TYR    92     134.018 145.577 188.740  1.00                 C  
ATOM    578  CD1 TYR    92     133.323 147.620 189.756  1.00                 C  
ATOM    579  CE1 TYR    92     134.331 146.812 189.265  1.00                 C  
ATOM    580  CD2 TYR    92     131.700 145.963 189.198  1.00                 C  
ATOM    581  CE2 TYR    92     132.694 145.141 188.703  1.00                 C  
ATOM    582  N   ALA    93     128.804 148.240 187.887  1.00                 N  
ATOM    583  CA  ALA    93     128.335 147.612 186.663  1.00                 C  
ATOM    584  C   ALA    93     128.461 148.561 185.492  1.00                 C  
ATOM    585  O   ALA    93     128.733 148.139 184.362  1.00                 O  
ATOM    586  CB  ALA    93     126.893 147.155 186.820  1.00                 C  
ATOM    587  N   HIS    94     128.285 149.856 185.753  1.00                 N  
ATOM    588  CA  HIS    94     128.263 150.840 184.683  1.00                 C  
ATOM    589  C   HIS    94     129.478 150.721 183.793  1.00                 C  
ATOM    590  O   HIS    94     129.395 150.999 182.593  1.00                 O  
ATOM    591  CB  HIS    94     128.178 152.255 185.258  1.00                 C  
ATOM    592  CG  HIS    94     126.852 152.578 185.874  1.00                 C  
ATOM    593  ND1 HIS    94     126.410 153.871 186.053  1.00                 N  
ATOM    594  CE1 HIS    94     125.193 153.842 186.626  1.00                 C  
ATOM    595  CD2 HIS    94     125.742 151.806 186.413  1.00                 C  
ATOM    596  NE2 HIS    94     124.786 152.607 186.845  1.00                 N  
ATOM    597  N   LEU    95     130.615 150.316 184.357  1.00                 N  
ATOM    598  CA  LEU    95     131.778 150.044 183.529  1.00                 C  
ATOM    599  C   LEU    95     131.413 149.089 182.419  1.00                 C  
ATOM    600  O   LEU    95     131.540 149.411 181.235  1.00                 O  
ATOM    601  CB  LEU    95     132.918 149.475 184.376  1.00                 C  
ATOM    602  CG  LEU    95     134.204 149.115 183.629  1.00                 C  
ATOM    603  CD1 LEU    95     134.808 150.348 182.975  1.00                 C  
ATOM    604  CD2 LEU    95     135.209 148.468 184.570  1.00                 C  
ATOM    605  N   SER    96     130.975 147.894 182.791  1.00                 N  
ATOM    606  CA  SER    96     130.495 146.962 181.793  1.00                 C  
ATOM    607  C   SER    96     129.555 147.664 180.846  1.00                 C  
ATOM    608  O   SER    96     129.708 147.578 179.626  1.00                 O  
ATOM    609  CB  SER    96     129.803 145.772 182.460  1.00                 C  
ATOM    610  OG  SER    96     130.725 145.001 183.211  1.00                 O  
ATOM    611  N   SER    97     128.644 148.454 181.405  1.00                 N  
ATOM    612  CA  SER    97     127.531 148.976 180.631  1.00                 C  
ATOM    613  C   SER    97     128.005 149.595 179.334  1.00                 C  
ATOM    614  O   SER    97     127.555 149.216 178.249  1.00                 O  
ATOM    615  CB  SER    97     126.748 150.007 181.446  1.00                 C  
ATOM    616  OG  SER    97     125.665 150.533 180.699  1.00                 O  
ATOM    617  N   GLY    98     128.932 150.531 179.419  1.00                 N  
ATOM    618  CA  GLY    98     129.369 151.173 178.205  1.00                 C  
ATOM    619  C   GLY    98     130.102 150.199 177.318  1.00                 C  
ATOM    620  O   GLY    98     129.707 149.952 176.173  1.00                 O  
ATOM    621  N   LEU    99     131.164 149.618 177.869  1.00                 N  
ATOM    622  CA  LEU    99     131.982 148.700 177.095  1.00                 C  
ATOM    623  C   LEU    99     131.127 147.617 176.478  1.00                 C  
ATOM    624  O   LEU    99     131.341 147.233 175.324  1.00                 O  
ATOM    625  CB  LEU    99     133.072 148.082 177.974  1.00                 C  
ATOM    626  CG  LEU    99     134.015 147.092 177.288  1.00                 C  
ATOM    627  CD1 LEU    99     134.780 147.770 176.161  1.00                 C  
ATOM    628  CD2 LEU    99     134.982 146.486 178.293  1.00                 C  
ATOM    629  N   ALA   100     130.126 147.157 177.223  1.00                 N  
ATOM    630  CA  ALA   100     129.088 146.303 176.671  1.00                 C  
ATOM    631  C   ALA   100     128.570 146.875 175.363  1.00                 C  
ATOM    632  O   ALA   100     128.683 146.253 174.304  1.00                 O  
ATOM    633  CB  ALA   100     127.951 146.139 177.668  1.00                 C  
ATOM    634  N   CYS   101     127.997 148.075 175.424  1.00                 N  
ATOM    635  CA  CYS   101     127.471 148.699 174.225  1.00                 C  
ATOM    636  C   CYS   101     128.546 148.880 173.188  1.00                 C  
ATOM    637  O   CYS   101     128.265 148.834 171.990  1.00                 O  
ATOM    638  CB  CYS   101     126.833 150.049 174.559  1.00                 C  
ATOM    639  SG  CYS   101     127.987 151.280 175.209  1.00                 S  
ATOM    640  N   GLY   102     129.779 149.076 173.615  1.00                 N  
ATOM    641  CA  GLY   102     130.741 149.623 172.699  1.00                 C  
ATOM    642  C   GLY   102     131.092 148.741 171.531  1.00                 C  
ATOM    643  O   GLY   102     130.814 149.095 170.383  1.00                 O  
ATOM    644  N   LEU   103     131.642 147.565 171.809  1.00                 N  
ATOM    645  CA  LEU   103     132.226 146.791 170.726  1.00                 C  
ATOM    646  C   LEU   103     131.195 146.459 169.669  1.00                 C  
ATOM    647  O   LEU   103     131.526 146.385 168.486  1.00                 O  
ATOM    648  CB  LEU   103     132.855 145.505 171.265  1.00                 C  
ATOM    649  CG  LEU   103     134.104 145.672 172.132  1.00                 C  
ATOM    650  CD1 LEU   103     134.523 144.340 172.734  1.00                 C  
ATOM    651  CD2 LEU   103     135.244 146.269 171.322  1.00                 C  
ATOM    652  N   ALA   104     129.943 146.278 170.067  1.00                 N  
ATOM    653  CA  ALA   104     128.902 146.053 169.081  1.00                 C  
ATOM    654  C   ALA   104     128.927 147.153 168.037  1.00                 C  
ATOM    655  O   ALA   104     129.047 146.891 166.836  1.00                 O  
ATOM    656  CB  ALA   104     127.540 145.982 169.755  1.00                 C  
ATOM    657  N   GLY   105     128.839 148.402 168.491  1.00                 N  
ATOM    658  CA  GLY   105     129.001 149.521 167.578  1.00                 C  
ATOM    659  C   GLY   105     130.262 149.340 166.756  1.00                 C  
ATOM    660  O   GLY   105     130.231 149.407 165.524  1.00                 O  
ATOM    661  N   LEU   106     131.378 149.063 167.428  1.00                 N  
ATOM    662  CA  LEU   106     132.593 148.714 166.707  1.00                 C  
ATOM    663  C   LEU   106     132.352 147.518 165.809  1.00                 C  
ATOM    664  O   LEU   106     132.593 147.575 164.600  1.00                 O  
ATOM    665  CB  LEU   106     133.733 148.425 167.686  1.00                 C  
ATOM    666  CG  LEU   106     135.066 147.999 167.068  1.00                 C  
ATOM    667  CD1 LEU   106     135.617 149.096 166.170  1.00                 C  
ATOM    668  CD2 LEU   106     136.073 147.646 168.152  1.00                 C  
ATOM    669  N   SER   107     131.865 146.424 166.390  1.00                 N  
ATOM    670  CA  SER   107     131.561 145.244 165.598  1.00                 C  
ATOM    671  C   SER   107     130.712 145.619 164.405  1.00                 C  
ATOM    672  O   SER   107     130.990 145.214 163.273  1.00                 O  
ATOM    673  CB  SER   107     130.851 144.193 166.453  1.00                 C  
ATOM    674  OG  SER   107     131.708 143.695 167.466  1.00                 O  
ATOM    675  N   ALA   108     129.681 146.419 164.641  1.00                 N  
ATOM    676  CA  ALA   108     128.910 146.937 163.527  1.00                 C  
ATOM    677  C   ALA   108     129.832 147.588 162.518  1.00                 C  
ATOM    678  O   ALA   108     129.800 147.268 161.327  1.00                 O  
ATOM    679  CB  ALA   108     127.866 147.927 164.020  1.00                 C  
ATOM    680  N   GLY   109     130.709 148.457 162.995  1.00                 N  
ATOM    681  CA  GLY   109     131.497 149.265 162.098  1.00                 C  
ATOM    682  C   GLY   109     132.337 148.449 161.152  1.00                 C  
ATOM    683  O   GLY   109     132.160 148.542 159.935  1.00                 O  
ATOM    684  N   MET   110     133.210 147.602 161.697  1.00                 N  
ATOM    685  CA  MET   110     134.091 146.833 160.836  1.00                 C  
ATOM    686  C   MET   110     133.300 146.103 159.776  1.00                 C  
ATOM    687  O   MET   110     133.801 145.868 158.675  1.00                 O  
ATOM    688  CB  MET   110     134.914 145.841 161.660  1.00                 C  
ATOM    689  SD  MET   110     137.172 147.447 161.621  1.00                 S  
ATOM    690  CE  MET   110     138.013 146.144 160.725  1.00                 C  
ATOM    691  CG  MET   110     135.959 146.492 162.552  1.00                 C  
ATOM    692  N   ALA   111     132.056 145.754 160.080  1.00                 N  
ATOM    693  CA  ALA   111     131.192 145.196 159.055  1.00                 C  
ATOM    694  C   ALA   111     130.872 146.234 157.998  1.00                 C  
ATOM    695  O   ALA   111     131.146 146.029 156.811  1.00                 O  
ATOM    696  CB  ALA   111     129.910 144.661 159.675  1.00                 C  
ATOM    697  N   ILE   112     130.332 147.369 158.424  1.00                 N  
ATOM    698  CA  ILE   112     129.698 148.331 157.538  1.00                 C  
ATOM    699  C   ILE   112     130.548 148.578 156.309  1.00                 C  
ATOM    700  O   ILE   112     130.178 148.198 155.193  1.00                 O  
ATOM    701  CB  ILE   112     129.418 149.663 158.259  1.00                 C  
ATOM    702  CD1 ILE   112     127.068 148.944 158.937  1.00                 C  
ATOM    703  CG1 ILE   112     128.417 149.453 159.397  1.00                 C  
ATOM    704  CG2 ILE   112     128.939 150.714 157.269  1.00                 C  
ATOM    705  N   GLY   113     131.699 149.206 156.511  1.00                 N  
ATOM    706  CA  GLY   113     132.580 149.473 155.392  1.00                 C  
ATOM    707  C   GLY   113     132.921 148.215 154.628  1.00                 C  
ATOM    708  O   GLY   113     132.823 148.177 153.400  1.00                 O  
ATOM    709  N   ILE   114     133.299 147.159 155.350  1.00                 N  
ATOM    710  CA  ILE   114     133.673 145.914 154.695  1.00                 C  
ATOM    711  C   ILE   114     132.615 145.500 153.690  1.00                 C  
ATOM    712  O   ILE   114     132.935 145.002 152.608  1.00                 O  
ATOM    713  CB  ILE   114     133.903 144.785 155.717  1.00                 C  
ATOM    714  CD1 ILE   114     136.406 145.244 155.865  1.00                 C  
ATOM    715  CG1 ILE   114     135.098 145.113 156.614  1.00                 C  
ATOM    716  CG2 ILE   114     134.076 143.451 155.008  1.00                 C  
ATOM    717  N   VAL   115     131.348 145.709 154.022  1.00                 N  
ATOM    718  CA  VAL   115     130.322 145.586 153.000  1.00                 C  
ATOM    719  C   VAL   115     130.255 146.850 152.166  1.00                 C  
ATOM    720  O   VAL   115     130.115 146.794 150.942  1.00                 O  
ATOM    721  CB  VAL   115     128.944 145.283 153.617  1.00                 C  
ATOM    722  CG1 VAL   115     127.862 145.319 152.549  1.00                 C  
ATOM    723  CG2 VAL   115     128.960 143.933 154.318  1.00                 C  
ATOM    724  N   GLY   116     130.362 148.006 152.812  1.00                 N  
ATOM    725  CA  GLY   116     130.143 149.251 152.099  1.00                 C  
ATOM    726  C   GLY   116     131.092 149.433 150.933  1.00                 C  
ATOM    727  O   GLY   116     130.662 149.633 149.794  1.00                 O  
ATOM    728  N   ASP   117     132.398 149.348 151.201  1.00                 N  
ATOM    729  CA  ASP   117     133.391 149.696 150.189  1.00                 C  
ATOM    730  C   ASP   117     133.174 148.907 148.911  1.00                 C  
ATOM    731  O   ASP   117     133.363 149.430 147.807  1.00                 O  
ATOM    732  CB  ASP   117     134.805 149.453 150.720  1.00                 C  
ATOM    733  CG  ASP   117     135.878 149.930 149.761  1.00                 C  
ATOM    734  OD1 ASP   117     135.936 151.149 149.493  1.00                 O  
ATOM    735  OD2 ASP   117     136.660 149.085 149.276  1.00                 O  
ATOM    736  N   ALA   118     132.792 147.642 149.037  1.00                 N  
ATOM    737  CA  ALA   118     132.357 146.925 147.852  1.00                 C  
ATOM    738  C   ALA   118     130.903 147.244 147.546  1.00                 C  
ATOM    739  O   ALA   118     130.495 147.236 146.380  1.00                 O  
ATOM    740  CB  ALA   118     132.547 145.428 148.039  1.00                 C  
ATOM    741  N   GLY   119     130.109 147.557 148.568  1.00                 N  
ATOM    742  CA  GLY   119     128.682 147.719 148.350  1.00                 C  
ATOM    743  C   GLY   119     128.359 148.865 147.415  1.00                 C  
ATOM    744  O   GLY   119     127.574 148.718 146.476  1.00                 O  
ATOM    745  N   VAL   120     128.948 150.028 147.669  1.00                 N  
ATOM    746  CA  VAL   120     128.685 151.175 146.814  1.00                 C  
ATOM    747  C   VAL   120     129.048 150.848 145.377  1.00                 C  
ATOM    748  O   VAL   120     128.266 151.087 144.449  1.00                 O  
ATOM    749  CB  VAL   120     129.454 152.422 147.290  1.00                 C  
ATOM    750  CG1 VAL   120     129.338 153.542 146.267  1.00                 C  
ATOM    751  CG2 VAL   120     128.940 152.879 148.646  1.00                 C  
ATOM    752  N   ARG   121     130.240 150.284 145.177  1.00                 N  
ATOM    753  CA  ARG   121     130.648 149.855 143.845  1.00                 C  
ATOM    754  C   ARG   121     129.611 148.930 143.227  1.00                 C  
ATOM    755  O   ARG   121     129.302 149.035 142.035  1.00                 O  
ATOM    756  CB  ARG   121     132.009 149.158 143.900  1.00                 C  
ATOM    757  CD  ARG   121     134.486 149.331 144.266  1.00                 C  
ATOM    758  NE  ARG   121     134.553 148.545 145.496  1.00                 N  
ATOM    759  CG  ARG   121     133.178 150.096 144.150  1.00                 C  
ATOM    760  CZ  ARG   121     135.488 147.635 145.751  1.00                 C  
ATOM    761  NH1 ARG   121     135.469 146.969 146.897  1.00                 N  
ATOM    762  NH2 ARG   121     136.439 147.394 144.859  1.00                 N  
ATOM    763  N   ALA   122     129.057 148.022 144.034  1.00                 N  
ATOM    764  CA  ALA   122     128.110 147.036 143.523  1.00                 C  
ATOM    765  C   ALA   122     126.926 147.691 142.831  1.00                 C  
ATOM    766  O   ALA   122     126.384 147.135 141.870  1.00                 O  
ATOM    767  CB  ALA   122     127.615 146.143 144.650  1.00                 C  
ATOM    768  N   ASN   123     126.510 148.867 143.303  1.00                 N  
ATOM    769  CA  ASN   123     125.476 149.610 142.598  1.00                 C  
ATOM    770  C   ASN   123     125.879 149.870 141.160  1.00                 C  
ATOM    771  O   ASN   123     125.057 149.751 140.245  1.00                 O  
ATOM    772  CB  ASN   123     125.173 150.924 143.321  1.00                 C  
ATOM    773  CG  ASN   123     124.395 150.717 144.605  1.00                 C  
ATOM    774  OD1 ASN   123     123.769 149.675 144.801  1.00                 O  
ATOM    775  ND2 ASN   123     124.432 151.711 145.485  1.00                 N  
ATOM    776  N   ALA   124     127.146 150.221 140.941  1.00                 N  
ATOM    777  CA  ALA   124     127.622 150.413 139.579  1.00                 C  
ATOM    778  C   ALA   124     127.594 149.112 138.793  1.00                 C  
ATOM    779  O   ALA   124     127.437 149.135 137.568  1.00                 O  
ATOM    780  CB  ALA   124     129.031 150.986 139.586  1.00                 C  
ATOM    781  N   GLN   125     127.763 147.976 139.470  1.00                 N  
ATOM    782  CA  GLN   125     127.694 146.689 138.786  1.00                 C  
ATOM    783  C   GLN   125     126.254 146.292 138.473  1.00                 C  
ATOM    784  O   GLN   125     125.919 145.990 137.322  1.00                 O  
ATOM    785  CB  GLN   125     128.360 145.598 139.628  1.00                 C  
ATOM    786  CD  GLN   125     130.482 144.691 140.652  1.00                 C  
ATOM    787  CG  GLN   125     129.868 145.741 139.747  1.00                 C  
ATOM    788  OE1 GLN   125     129.820 144.162 141.544  1.00                 O  
ATOM    789  NE2 GLN   125     131.755 144.386 140.424  1.00                 N  
ATOM    790  N   GLN   126     125.392 146.284 139.484  1.00                 N  
ATOM    791  CA  GLN   126     124.013 145.819 139.339  1.00                 C  
ATOM    792  C   GLN   126     123.104 146.705 140.169  1.00                 C  
ATOM    793  O   GLN   126     122.734 146.364 141.299  1.00                 O  
ATOM    794  CB  GLN   126     123.895 144.353 139.762  1.00                 C  
ATOM    795  CD  GLN   126     124.120 143.265 137.493  1.00                 C  
ATOM    796  CG  GLN   126     124.688 143.391 138.893  1.00                 C  
ATOM    797  OE1 GLN   126     122.965 143.613 137.249  1.00                 O  
ATOM    798  NE2 GLN   126     124.933 142.766 136.569  1.00                 N  
ATOM    799  N   PRO   127     122.711 147.857 139.633  1.00                 N  
ATOM    800  CA  PRO   127     121.777 148.719 140.366  1.00                 C  
ATOM    801  C   PRO   127     120.472 148.031 140.716  1.00                 C  
ATOM    802  O   PRO   127     119.790 148.469 141.649  1.00                 O  
ATOM    803  CB  PRO   127     121.528 149.890 139.413  1.00                 C  
ATOM    804  CD  PRO   127     122.977 148.370 138.264  1.00                 C  
ATOM    805  CG  PRO   127     121.852 149.347 138.062  1.00                 C  
ATOM    806  N   LYS   128     120.105 146.961 140.009  1.00                 N  
ATOM    807  CA  LYS   128     118.928 146.183 140.371  1.00                 C  
ATOM    808  C   LYS   128     119.141 145.359 141.627  1.00                 C  
ATOM    809  O   LYS   128     118.176 144.790 142.146  1.00                 O  
ATOM    810  CB  LYS   128     118.522 145.259 139.221  1.00                 C  
ATOM    811  CD  LYS   128     117.618 145.011 136.893  1.00                 C  
ATOM    812  CE  LYS   128     117.091 145.739 135.668  1.00                 C  
ATOM    813  CG  LYS   128     118.002 145.987 137.993  1.00                 C  
ATOM    814  NZ  LYS   128     116.731 144.796 134.573  1.00                 N  
ATOM    815  N   LEU   129     120.373 145.263 142.108  1.00                 N  
ATOM    816  CA  LEU   129     120.675 144.573 143.352  1.00                 C  
ATOM    817  C   LEU   129     120.628 145.498 144.554  1.00                 C  
ATOM    818  O   LEU   129     120.896 145.049 145.673  1.00                 O  
ATOM    819  CB  LEU   129     122.052 143.910 143.276  1.00                 C  
ATOM    820  CG  LEU   129     122.219 142.814 142.221  1.00                 C  
ATOM    821  CD1 LEU   129     123.656 142.315 142.188  1.00                 C  
ATOM    822  CD2 LEU   129     121.264 141.661 142.488  1.00                 C  
ATOM    823  N   PHE   130     120.284 146.769 144.346  1.00                 N  
ATOM    824  CA  PHE   130     120.380 147.759 145.411  1.00                 C  
ATOM    825  C   PHE   130     119.612 147.345 146.652  1.00                 C  
ATOM    826  O   PHE   130     119.961 147.751 147.763  1.00                 O  
ATOM    827  CB  PHE   130     119.871 149.118 144.927  1.00                 C  
ATOM    828  CG  PHE   130     118.377 149.191 144.787  1.00                 C  
ATOM    829  CZ  PHE   130     115.614 149.324 144.521  1.00                 C  
ATOM    830  CD1 PHE   130     117.585 149.575 145.855  1.00                 C  
ATOM    831  CE1 PHE   130     116.211 149.642 145.726  1.00                 C  
ATOM    832  CD2 PHE   130     117.764 148.876 143.587  1.00                 C  
ATOM    833  CE2 PHE   130     116.390 148.943 143.458  1.00                 C  
ATOM    834  N   VAL   131     118.564 146.544 146.493  1.00                 N  
ATOM    835  CA  VAL   131     117.874 146.058 147.675  1.00                 C  
ATOM    836  C   VAL   131     118.767 145.106 148.452  1.00                 C  
ATOM    837  O   VAL   131     118.717 145.063 149.686  1.00                 O  
ATOM    838  CB  VAL   131     116.548 145.365 147.310  1.00                 C  
ATOM    839  CG1 VAL   131     115.935 144.708 148.536  1.00                 C  
ATOM    840  CG2 VAL   131     115.578 146.363 146.695  1.00                 C  
ATOM    841  N   GLY   132     119.607 144.350 147.758  1.00                 N  
ATOM    842  CA  GLY   132     120.301 143.251 148.392  1.00                 C  
ATOM    843  C   GLY   132     121.283 143.660 149.464  1.00                 C  
ATOM    844  O   GLY   132     121.150 143.245 150.619  1.00                 O  
ATOM    845  N   MET   133     122.264 144.485 149.096  1.00                 N  
ATOM    846  CA  MET   133     123.269 144.915 150.061  1.00                 C  
ATOM    847  C   MET   133     122.593 145.450 151.304  1.00                 C  
ATOM    848  O   MET   133     123.007 145.166 152.434  1.00                 O  
ATOM    849  CB  MET   133     124.186 145.974 149.444  1.00                 C  
ATOM    850  SD  MET   133     126.135 144.125 148.768  1.00                 S  
ATOM    851  CE  MET   133     125.189 142.699 148.239  1.00                 C  
ATOM    852  CG  MET   133     125.030 145.466 148.287  1.00                 C  
ATOM    853  N   ILE   134     121.520 146.210 151.109  1.00                 N  
ATOM    854  CA  ILE   134     120.747 146.716 152.233  1.00                 C  
ATOM    855  C   ILE   134     120.398 145.579 153.176  1.00                 C  
ATOM    856  O   ILE   134     120.669 145.638 154.381  1.00                 O  
ATOM    857  CB  ILE   134     119.470 147.436 151.761  1.00                 C  
ATOM    858  CD1 ILE   134     118.666 149.351 150.283  1.00                 C  
ATOM    859  CG1 ILE   134     119.827 148.731 151.030  1.00                 C  
ATOM    860  CG2 ILE   134     118.536 147.687 152.935  1.00                 C  
ATOM    861  N   LEU   135     119.811 144.515 152.632  1.00                 N  
ATOM    862  CA  LEU   135     119.477 143.364 153.455  1.00                 C  
ATOM    863  C   LEU   135     120.689 142.879 154.225  1.00                 C  
ATOM    864  O   LEU   135     120.575 142.485 155.389  1.00                 O  
ATOM    865  CB  LEU   135     118.913 142.234 152.592  1.00                 C  
ATOM    866  CG  LEU   135     118.514 140.953 153.328  1.00                 C  
ATOM    867  CD1 LEU   135     117.416 141.236 154.342  1.00                 C  
ATOM    868  CD2 LEU   135     118.062 139.886 152.343  1.00                 C  
ATOM    869  N   ILE   136     121.861 142.916 153.605  1.00                 N  
ATOM    870  CA  ILE   136     123.059 142.581 154.354  1.00                 C  
ATOM    871  C   ILE   136     123.383 143.685 155.343  1.00                 C  
ATOM    872  O   ILE   136     123.669 143.421 156.514  1.00                 O  
ATOM    873  CB  ILE   136     124.257 142.330 153.420  1.00                 C  
ATOM    874  CD1 ILE   136     125.014 140.898 151.451  1.00                 C  
ATOM    875  CG1 ILE   136     124.027 141.069 152.584  1.00                 C  
ATOM    876  CG2 ILE   136     125.549 142.252 154.219  1.00                 C  
ATOM    877  N   LEU   137     123.312 144.938 154.900  1.00                 N  
ATOM    878  CA  LEU   137     123.685 146.041 155.774  1.00                 C  
ATOM    879  C   LEU   137     122.830 146.072 157.027  1.00                 C  
ATOM    880  O   LEU   137     123.341 146.323 158.123  1.00                 O  
ATOM    881  CB  LEU   137     123.570 147.375 155.033  1.00                 C  
ATOM    882  CG  LEU   137     124.589 147.621 153.919  1.00                 C  
ATOM    883  CD1 LEU   137     124.250 148.890 153.151  1.00                 C  
ATOM    884  CD2 LEU   137     125.997 147.707 154.487  1.00                 C  
ATOM    885  N   ILE   138     121.527 145.824 156.891  1.00                 N  
ATOM    886  CA  ILE   138     120.658 145.941 158.055  1.00                 C  
ATOM    887  C   ILE   138     121.083 144.959 159.129  1.00                 C  
ATOM    888  O   ILE   138     121.228 145.325 160.298  1.00                 O  
ATOM    889  CB  ILE   138     119.181 145.718 157.681  1.00                 C  
ATOM    890  CD1 ILE   138     117.339 146.585 156.147  1.00                 C  
ATOM    891  CG1 ILE   138     118.674 146.863 156.802  1.00                 C  
ATOM    892  CG2 ILE   138     118.334 145.548 158.933  1.00                 C  
ATOM    893  N   PHE   139     121.335 143.711 158.752  1.00                 N  
ATOM    894  CA  PHE   139     121.974 142.810 159.696  1.00                 C  
ATOM    895  C   PHE   139     123.351 143.327 160.069  1.00                 C  
ATOM    896  O   PHE   139     123.698 143.395 161.251  1.00                 O  
ATOM    897  CB  PHE   139     122.072 141.400 159.109  1.00                 C  
ATOM    898  CG  PHE   139     122.774 140.419 160.004  1.00                 C  
ATOM    899  CZ  PHE   139     124.078 138.603 161.655  1.00                 C  
ATOM    900  CD1 PHE   139     122.113 139.840 161.073  1.00                 C  
ATOM    901  CE1 PHE   139     122.759 138.937 161.896  1.00                 C  
ATOM    902  CD2 PHE   139     124.094 140.075 159.775  1.00                 C  
ATOM    903  CE2 PHE   139     124.740 139.171 160.598  1.00                 C  
ATOM    904  N   ALA   140     124.138 143.732 159.070  1.00                 N  
ATOM    905  CA  ALA   140     125.435 144.323 159.362  1.00                 C  
ATOM    906  C   ALA   140     125.292 145.480 160.330  1.00                 C  
ATOM    907  O   ALA   140     126.224 145.792 161.074  1.00                 O  
ATOM    908  CB  ALA   140     126.107 144.787 158.079  1.00                 C  
ATOM    909  N   GLU   141     124.135 146.130 160.330  1.00                 N  
ATOM    910  CA  GLU   141     123.897 147.205 161.276  1.00                 C  
ATOM    911  C   GLU   141     123.484 146.686 162.646  1.00                 C  
ATOM    912  O   GLU   141     124.025 147.126 163.663  1.00                 O  
ATOM    913  CB  GLU   141     122.823 148.157 160.746  1.00                 C  
ATOM    914  CD  GLU   141     121.538 150.310 161.055  1.00                 C  
ATOM    915  CG  GLU   141     122.553 149.351 161.647  1.00                 C  
ATOM    916  OE1 GLU   141     121.068 150.054 159.927  1.00                 O  
ATOM    917  OE2 GLU   141     121.214 151.316 161.720  1.00                 O  
ATOM    918  N   ALA   142     122.550 145.731 162.698  1.00                 N  
ATOM    919  CA  ALA   142     121.808 145.477 163.933  1.00                 C  
ATOM    920  C   ALA   142     122.708 145.203 165.119  1.00                 C  
ATOM    921  O   ALA   142     122.254 145.286 166.263  1.00                 O  
ATOM    922  CB  ALA   142     120.857 144.304 163.749  1.00                 C  
ATOM    923  N   LEU   143     123.971 144.867 164.874  1.00                 N  
ATOM    924  CA  LEU   143     124.857 144.462 165.953  1.00                 C  
ATOM    925  C   LEU   143     124.818 145.460 167.090  1.00                 C  
ATOM    926  O   LEU   143     124.523 145.107 168.235  1.00                 O  
ATOM    927  CB  LEU   143     126.290 144.304 165.439  1.00                 C  
ATOM    928  CG  LEU   143     126.545 143.127 164.496  1.00                 C  
ATOM    929  CD1 LEU   143     127.950 143.198 163.916  1.00                 C  
ATOM    930  CD2 LEU   143     126.337 141.805 165.217  1.00                 C  
ATOM    931  N   ALA   144     125.073 146.725 166.780  1.00                 N  
ATOM    932  CA  ALA   144     125.024 147.743 167.809  1.00                 C  
ATOM    933  C   ALA   144     123.707 147.746 168.556  1.00                 C  
ATOM    934  O   ALA   144     123.676 147.885 169.780  1.00                 O  
ATOM    935  CB  ALA   144     125.267 149.118 167.206  1.00                 C  
ATOM    936  N   LEU   145     122.603 147.574 167.829  1.00                 N  
ATOM    937  CA  LEU   145     121.292 147.627 168.463  1.00                 C  
ATOM    938  C   LEU   145     121.239 146.723 169.677  1.00                 C  
ATOM    939  O   LEU   145     120.732 147.106 170.734  1.00                 O  
ATOM    940  CB  LEU   145     120.199 147.236 167.467  1.00                 C  
ATOM    941  CG  LEU   145     118.763 147.249 167.996  1.00                 C  
ATOM    942  CD1 LEU   145     118.372 148.645 168.454  1.00                 C  
ATOM    943  CD2 LEU   145     117.795 146.750 166.935  1.00                 C  
ATOM    944  N   TYR   146     121.790 145.524 169.551  1.00                 N  
ATOM    945  CA  TYR   146     121.782 144.607 170.676  1.00                 C  
ATOM    946  C   TYR   146     122.507 145.210 171.867  1.00                 C  
ATOM    947  O   TYR   146     121.921 145.397 172.938  1.00                 O  
ATOM    948  CB  TYR   146     122.422 143.274 170.285  1.00                 C  
ATOM    949  CG  TYR   146     122.489 142.271 171.415  1.00                 C  
ATOM    950  OH  TYR   146     122.656 139.511 174.520  1.00                 O  
ATOM    951  CZ  TYR   146     122.602 140.425 173.493  1.00                 C  
ATOM    952  CD1 TYR   146     121.368 141.536 171.781  1.00                 C  
ATOM    953  CE1 TYR   146     121.420 140.618 172.812  1.00                 C  
ATOM    954  CD2 TYR   146     123.672 142.063 172.113  1.00                 C  
ATOM    955  CE2 TYR   146     123.742 141.149 173.147  1.00                 C  
ATOM    956  N   GLY   147     123.773 145.559 171.680  1.00                 N  
ATOM    957  CA  GLY   147     124.592 146.031 172.775  1.00                 C  
ATOM    958  C   GLY   147     123.911 147.135 173.544  1.00                 C  
ATOM    959  O   GLY   147     123.743 147.052 174.766  1.00                 O  
ATOM    960  N   LEU   148     123.476 148.156 172.809  1.00                 N  
ATOM    961  CA  LEU   148     122.713 149.235 173.415  1.00                 C  
ATOM    962  C   LEU   148     121.625 148.687 174.307  1.00                 C  
ATOM    963  O   LEU   148     121.520 149.054 175.483  1.00                 O  
ATOM    964  CB  LEU   148     122.109 150.136 172.336  1.00                 C  
ATOM    965  CG  LEU   148     121.250 151.302 172.829  1.00                 C  
ATOM    966  CD1 LEU   148     122.076 152.257 173.678  1.00                 C  
ATOM    967  CD2 LEU   148     120.625 152.043 171.657  1.00                 C  
ATOM    968  N   ILE   149     120.818 147.783 173.763  1.00                 N  
ATOM    969  CA  ILE   149     119.772 147.179 174.566  1.00                 C  
ATOM    970  C   ILE   149     120.380 146.654 175.846  1.00                 C  
ATOM    971  O   ILE   149     120.010 147.062 176.950  1.00                 O  
ATOM    972  CB  ILE   149     119.046 146.059 173.798  1.00                 C  
ATOM    973  CD1 ILE   149     117.737 145.605 171.658  1.00                 C  
ATOM    974  CG1 ILE   149     118.245 146.644 172.633  1.00                 C  
ATOM    975  CG2 ILE   149     118.168 145.250 174.739  1.00                 C  
ATOM    976  N   VAL   150     121.395 145.810 175.698  1.00                 N  
ATOM    977  CA  VAL   150     122.102 145.300 176.860  1.00                 C  
ATOM    978  C   VAL   150     122.578 146.450 177.720  1.00                 C  
ATOM    979  O   VAL   150     122.410 146.442 178.944  1.00                 O  
ATOM    980  CB  VAL   150     123.289 144.407 176.452  1.00                 C  
ATOM    981  CG1 VAL   150     124.139 144.063 177.665  1.00                 C  
ATOM    982  CG2 VAL   150     122.793 143.142 175.768  1.00                 C  
ATOM    983  N   GLY   151     123.143 147.472 177.089  1.00                 N  
ATOM    984  CA  GLY   151     123.649 148.603 177.846  1.00                 C  
ATOM    985  C   GLY   151     122.553 149.207 178.709  1.00                 C  
ATOM    986  O   GLY   151     122.691 149.306 179.934  1.00                 O  
ATOM    987  N   ILE   152     121.440 149.594 178.088  1.00                 N  
ATOM    988  CA  ILE   152     120.389 150.262 178.844  1.00                 C  
ATOM    989  C   ILE   152     119.860 149.371 179.950  1.00                 C  
ATOM    990  O   ILE   152     119.584 149.844 181.057  1.00                 O  
ATOM    991  CB  ILE   152     119.231 150.704 177.931  1.00                 C  
ATOM    992  CD1 ILE   152     118.710 152.125 175.879  1.00                 C  
ATOM    993  CG1 ILE   152     119.688 151.824 176.994  1.00                 C  
ATOM    994  CG2 ILE   152     118.025 151.116 178.761  1.00                 C  
ATOM    995  N   ILE   153     119.719 148.076 179.670  1.00                 N  
ATOM    996  CA  ILE   153     119.311 147.144 180.711  1.00                 C  
ATOM    997  C   ILE   153     120.207 147.302 181.925  1.00                 C  
ATOM    998  O   ILE   153     119.738 147.380 183.066  1.00                 O  
ATOM    999  CB  ILE   153     119.336 145.689 180.207  1.00                 C  
ATOM   1000  CD1 ILE   153     118.379 144.166 178.400  1.00                 C  
ATOM   1001  CG1 ILE   153     118.245 145.469 179.157  1.00                 C  
ATOM   1002  CG2 ILE   153     119.205 144.720 181.372  1.00                 C  
ATOM   1003  N   LEU   154     121.514 147.375 181.689  1.00                 N  
ATOM   1004  CA  LEU   154     122.460 147.457 182.790  1.00                 C  
ATOM   1005  C   LEU   154     122.154 148.646 183.678  1.00                 C  
ATOM   1006  O   LEU   154     121.741 148.486 184.829  1.00                 O  
ATOM   1007  CB  LEU   154     123.892 147.548 182.260  1.00                 C  
ATOM   1008  CG  LEU   154     125.005 147.557 183.311  1.00                 C  
ATOM   1009  CD1 LEU   154     125.074 148.907 184.009  1.00                 C  
ATOM   1010  CD2 LEU   154     124.793 146.446 184.327  1.00                 C  
ATOM   1011  N   SER   155     122.322 149.850 183.149  1.00                 N  
ATOM   1012  CA  SER   155     122.068 151.025 183.962  1.00                 C  
ATOM   1013  C   SER   155     120.654 151.022 184.508  1.00                 C  
ATOM   1014  O   SER   155     120.415 151.519 185.613  1.00                 O  
ATOM   1015  CB  SER   155     122.313 152.300 183.152  1.00                 C  
ATOM   1016  OG  SER   155     121.367 152.429 182.105  1.00                 O  
ATOM   1017  N   SER   156     119.712 150.447 183.766  1.00                 N  
ATOM   1018  CA  SER   156     118.379 150.250 184.315  1.00                 C  
ATOM   1019  C   SER   156     118.459 149.444 185.597  1.00                 C  
ATOM   1020  O   SER   156     117.879 149.815 186.622  1.00                 O  
ATOM   1021  CB  SER   156     117.477 149.553 183.295  1.00                 C  
ATOM   1022  OG  SER   156     116.181 149.334 183.825  1.00                 O  
ATOM   1023  N   ARG   157     119.209 148.354 185.564  1.00                 N  
ATOM   1024  CA  ARG   157     119.543 147.646 186.783  1.00                 C  
ATOM   1025  C   ARG   157     120.689 148.317 187.517  1.00                 C  
ATOM   1026  O   ARG   157     121.109 147.825 188.568  1.00                 O  
ATOM   1027  CB  ARG   157     119.901 146.191 186.476  1.00                 C  
ATOM   1028  CD  ARG   157     119.164 143.930 185.674  1.00                 C  
ATOM   1029  NE  ARG   157     118.067 143.128 185.137  1.00                 N  
ATOM   1030  CG  ARG   157     118.737 145.360 185.963  1.00                 C  
ATOM   1031  CZ  ARG   157     118.166 141.841 184.821  1.00                 C  
ATOM   1032  NH1 ARG   157     117.115 141.194 184.339  1.00                 N  
ATOM   1033  NH2 ARG   157     119.318 141.205 184.987  1.00                 N  
ATOM   1034  N   ALA   158     121.189 149.434 186.997  1.00                 N  
ATOM   1035  CA  ALA   158     122.346 150.104 187.554  1.00                 C  
ATOM   1036  C   ALA   158     122.147 150.599 188.967  1.00                 C  
ATOM   1037  O   ALA   158     123.071 151.143 189.577  1.00                 O  
ATOM   1038  CB  ALA   158     122.748 151.282 186.680  1.00                 C  
ATOM   1039  N   GLY   159     120.942 150.431 189.492  1.00                 N  
ATOM   1040  CA  GLY   159     120.668 150.736 190.884  1.00                 C  
ATOM   1041  C   GLY   159     119.422 149.998 191.355  1.00                 C  
ATOM   1042  O   GLY   159     119.242 148.818 191.062  1.00                 O  
TER
