# Supplementary material for: The Plant V-ATPase
Source: Front Plant Sci. 2022 Jun 30;13:931777. doi: 10.3389/fpls.2022.931777 (PMC9280200; doi:10.3389/fpls.2022.931777)
Supplement: Supplementary file 2 [file Data_Sheet_1.ZIP › pdb-files/c4_6861a44fead4872f.final.pdb]

ATOM      1  N   PHE    14     157.529 170.101 280.570  1.00                 N  
ATOM      2  CA  PHE    14     158.356 171.131 281.264  1.00                 C  
ATOM      3  C   PHE    14     159.640 171.273 280.338  1.00                 C  
ATOM      4  O   PHE    14     159.756 172.053 279.374  1.00                 O  
ATOM      5  CB  PHE    14     158.669 170.691 282.695  1.00                 C  
ATOM      6  CG  PHE    14     159.506 171.675 283.463  1.00                 C  
ATOM      7  CZ  PHE    14     161.058 173.492 284.881  1.00                 C  
ATOM      8  CD1 PHE    14     158.934 172.808 284.015  1.00                 C  
ATOM      9  CE1 PHE    14     159.704 173.714 284.721  1.00                 C  
ATOM     10  CD2 PHE    14     160.863 171.468 283.632  1.00                 C  
ATOM     11  CE2 PHE    14     161.632 172.373 284.338  1.00                 C  
ATOM     12  N   PHE    15     160.650 170.407 280.603  1.00                 N  
ATOM     13  CA  PHE    15     161.766 170.152 279.885  1.00                 C  
ATOM     14  C   PHE    15     161.523 168.928 279.046  1.00                 C  
ATOM     15  O   PHE    15     162.168 168.744 278.069  1.00                 O  
ATOM     16  CB  PHE    15     162.969 169.967 280.812  1.00                 C  
ATOM     17  CG  PHE    15     163.345 171.206 281.573  1.00                 C  
ATOM     18  CZ  PHE    15     164.043 173.496 282.985  1.00                 C  
ATOM     19  CD1 PHE    15     162.948 172.455 281.129  1.00                 C  
ATOM     20  CE1 PHE    15     163.293 173.596 281.828  1.00                 C  
ATOM     21  CD2 PHE    15     164.095 171.123 282.732  1.00                 C  
ATOM     22  CE2 PHE    15     164.441 172.263 283.432  1.00                 C  
ATOM     23  N   GLY    16     160.488 168.104 279.396  1.00                 N  
ATOM     24  CA  GLY    16     160.062 166.986 278.629  1.00                 C  
ATOM     25  C   GLY    16     159.322 167.382 277.401  1.00                 C  
ATOM     26  O   GLY    16     159.371 166.779 276.326  1.00                 O  
ATOM     27  N   PHE    17     158.395 168.426 277.509  1.00                 N  
ATOM     28  CA  PHE    17     157.602 168.921 276.438  1.00                 C  
ATOM     29  C   PHE    17     158.435 169.386 275.241  1.00                 C  
ATOM     30  O   PHE    17     158.116 169.366 274.056  1.00                 O  
ATOM     31  CB  PHE    17     156.722 170.079 276.913  1.00                 C  
ATOM     32  CG  PHE    17     155.840 170.650 275.840  1.00                 C  
ATOM     33  CZ  PHE    17     154.212 171.713 273.853  1.00                 C  
ATOM     34  CD1 PHE    17     154.672 170.007 275.469  1.00                 C  
ATOM     35  CE1 PHE    17     153.861 170.533 274.481  1.00                 C  
ATOM     36  CD2 PHE    17     156.178 171.830 275.202  1.00                 C  
ATOM     37  CE2 PHE    17     155.367 172.356 274.215  1.00                 C  
ATOM     38  N   LEU    18     159.619 169.978 275.559  1.00                 N  
ATOM     39  CA  LEU    18     160.585 170.592 274.613  1.00                 C  
ATOM     40  C   LEU    18     161.258 169.499 273.878  1.00                 C  
ATOM     41  O   LEU    18     161.692 169.763 272.698  1.00                 O  
ATOM     42  CB  LEU    18     161.586 171.472 275.365  1.00                 C  
ATOM     43  CG  LEU    18     161.024 172.743 276.005  1.00                 C  
ATOM     44  CD1 LEU    18     162.087 173.438 276.842  1.00                 C  
ATOM     45  CD2 LEU    18     160.486 173.688 274.942  1.00                 C  
ATOM     46  N   GLY    19     161.372 168.311 274.522  1.00                 N  
ATOM     47  CA  GLY    19     161.883 167.071 274.046  1.00                 C  
ATOM     48  C   GLY    19     161.079 166.565 272.921  1.00                 C  
ATOM     49  O   GLY    19     161.586 166.383 271.804  1.00                 O  
ATOM     50  N   ALA    20     159.732 166.387 273.185  1.00                 N  
ATOM     51  CA  ALA    20     158.661 166.062 272.278  1.00                 C  
ATOM     52  C   ALA    20     158.831 166.912 270.985  1.00                 C  
ATOM     53  O   ALA    20     159.022 166.453 269.818  1.00                 O  
ATOM     54  CB  ALA    20     157.313 166.314 272.937  1.00                 C  
ATOM     55  N   ALA    21     158.841 168.267 271.264  1.00                 N  
ATOM     56  CA  ALA    21     159.023 169.290 270.261  1.00                 C  
ATOM     57  C   ALA    21     160.232 169.238 269.304  1.00                 C  
ATOM     58  O   ALA    21     160.026 168.993 268.134  1.00                 O  
ATOM     59  CB  ALA    21     159.096 170.663 270.911  1.00                 C  
ATOM     60  N   ALA    22     161.440 169.311 269.813  1.00                 N  
ATOM     61  CA  ALA    22     162.673 169.265 269.073  1.00                 C  
ATOM     62  C   ALA    22     162.669 167.973 268.194  1.00                 C  
ATOM     63  O   ALA    22     162.869 168.009 266.989  1.00                 O  
ATOM     64  CB  ALA    22     163.862 169.295 270.021  1.00                 C  
ATOM     65  N   ALA    23     162.429 166.755 268.847  1.00                 N  
ATOM     66  CA  ALA    23     162.309 165.423 268.162  1.00                 C  
ATOM     67  C   ALA    23     161.494 165.371 266.906  1.00                 C  
ATOM     68  O   ALA    23     162.034 164.807 265.919  1.00                 O  
ATOM     69  CB  ALA    23     161.721 164.390 269.111  1.00                 C  
ATOM     70  N   LEU    24     160.233 165.833 266.924  1.00                 N  
ATOM     71  CA  LEU    24     159.265 165.624 265.873  1.00                 C  
ATOM     72  C   LEU    24     159.561 166.588 264.767  1.00                 C  
ATOM     73  O   LEU    24     158.986 166.526 263.668  1.00                 O  
ATOM     74  CB  LEU    24     157.844 165.801 266.411  1.00                 C  
ATOM     75  CG  LEU    24     156.707 165.569 265.413  1.00                 C  
ATOM     76  CD1 LEU    24     156.751 164.149 264.870  1.00                 C  
ATOM     77  CD2 LEU    24     155.359 165.847 266.059  1.00                 C  
ATOM     78  N   VAL    25     160.411 167.626 265.056  1.00                 N  
ATOM     79  CA  VAL    25     160.728 168.694 264.124  1.00                 C  
ATOM     80  C   VAL    25     161.796 168.331 263.217  1.00                 C  
ATOM     81  O   VAL    25     161.522 168.507 262.039  1.00                 O  
ATOM     82  CB  VAL    25     161.111 169.991 264.861  1.00                 C  
ATOM     83  CG1 VAL    25     161.594 171.042 263.873  1.00                 C  
ATOM     84  CG2 VAL    25     159.931 170.514 265.666  1.00                 C  
ATOM     85  N   PHE    26     162.992 167.818 263.747  1.00                 N  
ATOM     86  CA  PHE    26     164.080 167.417 262.993  1.00                 C  
ATOM     87  C   PHE    26     163.758 166.334 262.036  1.00                 C  
ATOM     88  O   PHE    26     164.305 166.393 260.908  1.00                 O  
ATOM     89  CB  PHE    26     165.221 166.955 263.902  1.00                 C  
ATOM     90  CG  PHE    26     165.943 168.079 264.588  1.00                 C  
ATOM     91  CZ  PHE    26     167.282 170.161 265.851  1.00                 C  
ATOM     92  CD1 PHE    26     165.862 168.237 265.960  1.00                 C  
ATOM     93  CE1 PHE    26     166.526 169.272 266.592  1.00                 C  
ATOM     94  CD2 PHE    26     166.703 168.978 263.861  1.00                 C  
ATOM     95  CE2 PHE    26     167.368 170.012 264.492  1.00                 C  
ATOM     96  N   SER    27     162.958 165.288 262.447  1.00                 N  
ATOM     97  CA  SER    27     162.686 164.103 261.727  1.00                 C  
ATOM     98  C   SER    27     161.805 164.385 260.569  1.00                 C  
ATOM     99  O   SER    27     162.029 163.930 259.476  1.00                 O  
ATOM    100  CB  SER    27     162.044 163.056 262.640  1.00                 C  
ATOM    101  OG  SER    27     160.764 163.477 263.077  1.00                 O  
ATOM    102  N   CYS    28     160.935 165.383 260.761  1.00                 N  
ATOM    103  CA  CYS    28     160.131 166.031 259.752  1.00                 C  
ATOM    104  C   CYS    28     160.992 166.773 258.824  1.00                 C  
ATOM    105  O   CYS    28     160.909 166.659 257.637  1.00                 O  
ATOM    106  CB  CYS    28     159.106 166.964 260.401  1.00                 C  
ATOM    107  SG  CYS    28     157.983 167.767 259.234  1.00                 S  
ATOM    108  N   MET    29     161.985 167.573 259.302  1.00                 N  
ATOM    109  CA  MET    29     162.899 168.310 258.469  1.00                 C  
ATOM    110  C   MET    29     163.644 167.448 257.475  1.00                 C  
ATOM    111  O   MET    29     163.645 167.617 256.264  1.00                 O  
ATOM    112  CB  MET    29     163.919 169.062 259.327  1.00                 C  
ATOM    113  SD  MET    29     164.514 170.947 261.268  1.00                 S  
ATOM    114  CE  MET    29     165.672 171.700 260.129  1.00                 C  
ATOM    115  CG  MET    29     163.331 170.218 260.119  1.00                 C  
ATOM    116  N   GLY    30     164.257 166.313 258.026  1.00                 N  
ATOM    117  CA  GLY    30     164.930 165.274 257.225  1.00                 C  
ATOM    118  C   GLY    30     164.153 164.648 256.123  1.00                 C  
ATOM    119  O   GLY    30     164.602 164.415 255.007  1.00                 O  
ATOM    120  N   ALA    31     162.893 164.265 256.458  1.00                 N  
ATOM    121  CA  ALA    31     161.954 163.558 255.717  1.00                 C  
ATOM    122  C   ALA    31     161.402 164.432 254.659  1.00                 C  
ATOM    123  O   ALA    31     161.358 163.950 253.543  1.00                 O  
ATOM    124  CB  ALA    31     160.850 163.033 256.622  1.00                 C  
ATOM    125  N   ALA    32     161.083 165.741 255.009  1.00                 N  
ATOM    126  CA  ALA    32     160.715 166.797 254.046  1.00                 C  
ATOM    127  C   ALA    32     161.734 167.007 252.940  1.00                 C  
ATOM    128  O   ALA    32     161.427 166.912 251.767  1.00                 O  
ATOM    129  CB  ALA    32     160.502 168.120 254.766  1.00                 C  
ATOM    130  N   TYR    33     163.018 167.155 253.328  1.00                 N  
ATOM    131  CA  TYR    33     164.101 167.217 252.451  1.00                 C  
ATOM    132  C   TYR    33     164.230 166.115 251.447  1.00                 C  
ATOM    133  O   TYR    33     164.268 166.319 250.243  1.00                 O  
ATOM    134  CB  TYR    33     165.418 167.262 253.228  1.00                 C  
ATOM    135  CG  TYR    33     165.680 168.584 253.914  1.00                 C  
ATOM    136  OH  TYR    33     166.410 172.212 255.810  1.00                 O  
ATOM    137  CZ  TYR    33     166.168 171.012 255.181  1.00                 C  
ATOM    138  CD1 TYR    33     166.379 168.637 255.113  1.00                 C  
ATOM    139  CE1 TYR    33     166.623 169.841 255.746  1.00                 C  
ATOM    140  CD2 TYR    33     165.229 169.774 253.359  1.00                 C  
ATOM    141  CE2 TYR    33     165.464 170.987 253.978  1.00                 C  
ATOM    142  N   GLY    34     164.184 164.845 251.953  1.00                 N  
ATOM    143  CA  GLY    34     164.096 163.596 251.167  1.00                 C  
ATOM    144  C   GLY    34     162.977 163.573 250.209  1.00                 C  
ATOM    145  O   GLY    34     163.203 163.231 249.048  1.00                 O  
ATOM    146  N   THR    35     161.758 163.947 250.674  1.00                 N  
ATOM    147  CA  THR    35     160.502 164.025 249.854  1.00                 C  
ATOM    148  C   THR    35     160.661 165.044 248.767  1.00                 C  
ATOM    149  O   THR    35     160.395 164.747 247.585  1.00                 O  
ATOM    150  CB  THR    35     159.280 164.371 250.725  1.00                 C  
ATOM    151  OG1 THR    35     159.074 163.338 251.696  1.00                 O  
ATOM    152  CG2 THR    35     158.030 164.488 249.866  1.00                 C  
ATOM    153  N   ALA    36     161.165 166.199 249.068  1.00                 N  
ATOM    154  CA  ALA    36     161.553 167.103 247.959  1.00                 C  
ATOM    155  C   ALA    36     162.520 166.532 246.937  1.00                 C  
ATOM    156  O   ALA    36     162.155 166.428 245.783  1.00                 O  
ATOM    157  CB  ALA    36     162.173 168.379 248.507  1.00                 C  
ATOM    158  N   LYS    37     163.759 166.096 247.356  1.00                 N  
ATOM    159  CA  LYS    37     164.814 165.608 246.572  1.00                 C  
ATOM    160  C   LYS    37     164.368 164.627 245.553  1.00                 C  
ATOM    161  O   LYS    37     164.534 164.785 244.331  1.00                 O  
ATOM    162  CB  LYS    37     165.884 164.963 247.455  1.00                 C  
ATOM    163  CD  LYS    37     167.714 165.245 249.150  1.00                 C  
ATOM    164  CE  LYS    37     168.496 166.233 249.999  1.00                 C  
ATOM    165  CG  LYS    37     166.683 165.953 248.286  1.00                 C  
ATOM    166  NZ  LYS    37     169.482 165.549 250.880  1.00                 N  
ATOM    167  N   SER    38     163.655 163.631 246.097  1.00                 N  
ATOM    168  CA  SER    38     163.101 162.480 245.403  1.00                 C  
ATOM    169  C   SER    38     162.037 162.885 244.362  1.00                 C  
ATOM    170  O   SER    38     162.080 162.572 243.174  1.00                 O  
ATOM    171  CB  SER    38     162.490 161.495 246.402  1.00                 C  
ATOM    172  OG  SER    38     163.487 160.927 247.233  1.00                 O  
ATOM    173  N   GLY    39     161.067 163.798 244.743  1.00                 N  
ATOM    174  CA  GLY    39     160.079 164.488 243.920  1.00                 C  
ATOM    175  C   GLY    39     160.482 165.253 242.685  1.00                 C  
ATOM    176  O   GLY    39     160.014 164.969 241.580  1.00                 O  
ATOM    177  N   VAL    40     161.485 166.158 242.802  1.00                 N  
ATOM    178  CA  VAL    40     162.153 166.806 241.669  1.00                 C  
ATOM    179  C   VAL    40     162.622 165.837 240.623  1.00                 C  
ATOM    180  O   VAL    40     162.482 166.078 239.439  1.00                 O  
ATOM    181  CB  VAL    40     163.356 167.649 242.130  1.00                 C  
ATOM    182  CG1 VAL    40     164.159 168.132 240.932  1.00                 C  
ATOM    183  CG2 VAL    40     162.890 168.826 242.974  1.00                 C  
ATOM    184  N   GLY    41     163.179 164.682 241.037  1.00                 N  
ATOM    185  CA  GLY    41     163.684 163.654 240.068  1.00                 C  
ATOM    186  C   GLY    41     162.482 162.979 239.424  1.00                 C  
ATOM    187  O   GLY    41     162.478 162.795 238.241  1.00                 O  
ATOM    188  N   VAL    42     161.492 162.619 240.282  1.00                 N  
ATOM    189  CA  VAL    42     160.287 161.998 239.692  1.00                 C  
ATOM    190  C   VAL    42     159.592 162.907 238.641  1.00                 C  
ATOM    191  O   VAL    42     159.296 162.313 237.633  1.00                 O  
ATOM    192  CB  VAL    42     159.260 161.618 240.775  1.00                 C  
ATOM    193  CG1 VAL    42     157.949 161.184 240.137  1.00                 C  
ATOM    194  CG2 VAL    42     159.811 160.518 241.669  1.00                 C  
ATOM    195  N   ALA    43     159.395 164.250 238.939  1.00                 N  
ATOM    196  CA  ALA    43     158.667 165.287 238.082  1.00                 C  
ATOM    197  C   ALA    43     159.298 165.482 236.736  1.00                 C  
ATOM    198  O   ALA    43     158.643 165.558 235.670  1.00                 O  
ATOM    199  CB  ALA    43     158.609 166.625 238.803  1.00                 C  
ATOM    200  N   SER    44     160.632 165.434 236.598  1.00                 N  
ATOM    201  CA  SER    44     161.313 165.399 235.300  1.00                 C  
ATOM    202  C   SER    44     161.039 164.138 234.525  1.00                 C  
ATOM    203  O   SER    44     160.674 164.189 233.382  1.00                 O  
ATOM    204  CB  SER    44     162.824 165.554 235.483  1.00                 C  
ATOM    205  OG  SER    44     163.497 165.508 234.237  1.00                 O  
ATOM    206  N   MET    45     161.145 162.968 235.202  1.00                 N  
ATOM    207  CA  MET    45     160.895 161.680 234.587  1.00                 C  
ATOM    208  C   MET    45     159.465 161.469 234.196  1.00                 C  
ATOM    209  O   MET    45     159.205 160.898 233.149  1.00                 O  
ATOM    210  CB  MET    45     161.320 160.547 235.524  1.00                 C  
ATOM    211  SD  MET    45     163.745 160.294 234.209  1.00                 S  
ATOM    212  CE  MET    45     163.179 158.692 233.642  1.00                 C  
ATOM    213  CG  MET    45     162.820 160.457 235.748  1.00                 C  
ATOM    214  N   GLY    46     158.536 162.040 234.939  1.00                 N  
ATOM    215  CA  GLY    46     157.114 161.878 234.533  1.00                 C  
ATOM    216  C   GLY    46     156.699 162.550 233.246  1.00                 C  
ATOM    217  O   GLY    46     155.738 162.081 232.697  1.00                 O  
ATOM    218  N   VAL    47     157.451 163.595 232.779  1.00                 N  
ATOM    219  CA  VAL    47     157.137 164.098 231.469  1.00                 C  
ATOM    220  C   VAL    47     157.945 163.481 230.336  1.00                 C  
ATOM    221  O   VAL    47     157.817 163.817 229.102  1.00                 O  
ATOM    222  CB  VAL    47     157.317 165.626 231.393  1.00                 C  
ATOM    223  CG1 VAL    47     156.422 166.319 232.409  1.00                 C  
ATOM    224  CG2 VAL    47     158.773 166.002 231.616  1.00                 C  
ATOM    225  N   MET    48     158.837 162.514 230.656  1.00                 N  
ATOM    226  CA  MET    48     159.695 161.796 229.757  1.00                 C  
ATOM    227  C   MET    48     159.260 160.367 229.638  1.00                 C  
ATOM    228  O   MET    48     159.855 159.633 228.851  1.00                 O  
ATOM    229  CB  MET    48     161.149 161.871 230.229  1.00                 C  
ATOM    230  SD  MET    48     161.753 164.045 228.621  1.00                 S  
ATOM    231  CE  MET    48     163.001 163.053 227.805  1.00                 C  
ATOM    232  CG  MET    48     161.721 163.279 230.253  1.00                 C  
ATOM    233  N   ARG    49     158.221 159.856 230.409  1.00                 N  
ATOM    234  CA  ARG    49     157.811 158.435 230.599  1.00                 C  
ATOM    235  C   ARG    49     156.969 158.459 231.789  1.00                 C  
ATOM    236  O   ARG    49     157.501 158.531 232.899  1.00                 O  
ATOM    237  CB  ARG    49     159.041 157.536 230.736  1.00                 C  
ATOM    238  CD  ARG    49     159.985 155.216 230.898  1.00                 C  
ATOM    239  NE  ARG    49     159.692 153.790 231.029  1.00                 N  
ATOM    240  CG  ARG    49     158.718 156.055 230.854  1.00                 C  
ATOM    241  CZ  ARG    49     160.619 152.844 231.130  1.00                 C  
ATOM    242  NH1 ARG    49     160.259 151.573 231.245  1.00                 N  
ATOM    243  NH2 ARG    49     161.904 153.170 231.116  1.00                 N  
ATOM    244  N   PRO    50     155.618 158.413 231.669  1.00                 N  
ATOM    245  CA  PRO    50     154.786 158.513 232.860  1.00                 C  
ATOM    246  C   PRO    50     154.305 157.062 233.194  1.00                 C  
ATOM    247  O   PRO    50     153.295 156.929 233.955  1.00                 O  
ATOM    248  CB  PRO    50     153.650 159.448 232.440  1.00                 C  
ATOM    249  CD  PRO    50     154.733 158.794 230.409  1.00                 C  
ATOM    250  CG  PRO    50     153.392 159.105 231.011  1.00                 C  
ATOM    251  N   GLU    51     154.921 156.019 232.580  1.00                 N  
ATOM    252  CA  GLU    51     154.569 154.677 232.687  1.00                 C  
ATOM    253  C   GLU    51     155.204 154.231 234.029  1.00                 C  
ATOM    254  O   GLU    51     154.658 153.284 234.579  1.00                 O  
ATOM    255  CB  GLU    51     155.072 153.893 231.474  1.00                 C  
ATOM    256  CD  GLU    51     154.950 153.504 228.981  1.00                 C  
ATOM    257  CG  GLU    51     154.412 154.286 230.162  1.00                 C  
ATOM    258  OE1 GLU    51     155.887 152.702 229.177  1.00                 O  
ATOM    259  OE2 GLU    51     154.436 153.694 227.859  1.00                 O  
ATOM    260  N   LEU    52     156.102 154.910 234.675  1.00                 N  
ATOM    261  CA  LEU    52     156.710 154.514 235.943  1.00                 C  
ATOM    262  C   LEU    52     156.216 155.163 237.199  1.00                 C  
ATOM    263  O   LEU    52     156.765 154.959 238.298  1.00                 O  
ATOM    264  CB  LEU    52     158.221 154.750 235.909  1.00                 C  
ATOM    265  CG  LEU    52     159.008 153.957 234.863  1.00                 C  
ATOM    266  CD1 LEU    52     160.477 154.348 234.885  1.00                 C  
ATOM    267  CD2 LEU    52     158.855 152.462 235.095  1.00                 C  
ATOM    268  N   VAL    53     155.059 156.010 237.128  1.00                 N  
ATOM    269  CA  VAL    53     154.421 156.593 238.292  1.00                 C  
ATOM    270  C   VAL    53     154.417 155.775 239.567  1.00                 C  
ATOM    271  O   VAL    53     154.797 156.213 240.686  1.00                 O  
ATOM    272  CB  VAL    53     152.951 156.954 238.008  1.00                 C  
ATOM    273  CG1 VAL    53     152.251 157.380 239.290  1.00                 C  
ATOM    274  CG2 VAL    53     152.865 158.052 236.959  1.00                 C  
ATOM    275  N   MET    54     153.820 154.510 239.388  1.00                 N  
ATOM    276  CA  MET    54     153.710 153.516 240.429  1.00                 C  
ATOM    277  C   MET    54     155.064 153.160 241.104  1.00                 C  
ATOM    278  O   MET    54     155.234 153.059 242.346  1.00                 O  
ATOM    279  CB  MET    54     153.087 152.231 239.879  1.00                 C  
ATOM    280  SD  MET    54     152.298 149.594 240.199  1.00                 S  
ATOM    281  CE  MET    54     153.705 149.046 239.235  1.00                 C  
ATOM    282  CG  MET    54     152.945 151.121 240.908  1.00                 C  
ATOM    283  N   LYS    55     156.165 152.920 240.320  1.00                 N  
ATOM    284  CA  LYS    55     157.468 152.569 240.869  1.00                 C  
ATOM    285  C   LYS    55     158.147 153.712 241.562  1.00                 C  
ATOM    286  O   LYS    55     158.588 153.450 242.717  1.00                 O  
ATOM    287  CB  LYS    55     158.389 152.040 239.767  1.00                 C  
ATOM    288  CD  LYS    55     158.941 150.217 238.133  1.00                 C  
ATOM    289  CE  LYS    55     158.547 148.850 237.598  1.00                 C  
ATOM    290  CG  LYS    55     157.993 150.674 239.230  1.00                 C  
ATOM    291  NZ  LYS    55     159.441 148.407 236.493  1.00                 N  
ATOM    292  N   SER    56     158.070 154.940 240.910  1.00                 N  
ATOM    293  CA  SER    56     158.495 156.199 241.419  1.00                 C  
ATOM    294  C   SER    56     157.936 156.549 242.817  1.00                 C  
ATOM    295  O   SER    56     158.696 157.011 243.702  1.00                 O  
ATOM    296  CB  SER    56     158.111 157.324 240.456  1.00                 C  
ATOM    297  OG  SER    56     158.816 157.211 239.232  1.00                 O  
ATOM    298  N   ILE    57     156.587 156.360 243.049  1.00                 N  
ATOM    299  CA  ILE    57     155.878 156.628 244.302  1.00                 C  
ATOM    300  C   ILE    57     156.520 155.960 245.519  1.00                 C  
ATOM    301  O   ILE    57     156.469 156.522 246.581  1.00                 O  
ATOM    302  CB  ILE    57     154.405 156.188 244.222  1.00                 C  
ATOM    303  CD1 ILE    57     152.263 156.543 242.885  1.00                 C  
ATOM    304  CG1 ILE    57     153.636 157.073 243.239  1.00                 C  
ATOM    305  CG2 ILE    57     153.771 156.193 245.605  1.00                 C  
ATOM    306  N   VAL    58     157.116 154.805 245.343  1.00                 N  
ATOM    307  CA  VAL    58     157.739 154.096 246.446  1.00                 C  
ATOM    308  C   VAL    58     158.985 154.741 247.044  1.00                 C  
ATOM    309  O   VAL    58     159.059 154.749 248.309  1.00                 O  
ATOM    310  CB  VAL    58     158.127 152.660 246.047  1.00                 C  
ATOM    311  CG1 VAL    58     158.933 151.999 247.154  1.00                 C  
ATOM    312  CG2 VAL    58     156.885 151.843 245.726  1.00                 C  
ATOM    313  N   PRO    59     160.003 155.295 246.298  1.00                 N  
ATOM    314  CA  PRO    59     161.193 156.005 246.791  1.00                 C  
ATOM    315  C   PRO    59     160.762 157.262 247.457  1.00                 C  
ATOM    316  O   PRO    59     161.264 157.370 248.558  1.00                 O  
ATOM    317  CB  PRO    59     162.018 156.265 245.529  1.00                 C  
ATOM    318  CD  PRO    59     160.158 154.941 244.809  1.00                 C  
ATOM    319  CG  PRO    59     161.629 155.169 244.595  1.00                 C  
ATOM    320  N   VAL    60     159.984 158.168 246.838  1.00                 N  
ATOM    321  CA  VAL    60     159.600 159.388 247.534  1.00                 C  
ATOM    322  C   VAL    60     159.036 159.115 248.921  1.00                 C  
ATOM    323  O   VAL    60     159.322 159.895 249.849  1.00                 O  
ATOM    324  CB  VAL    60     158.570 160.199 246.725  1.00                 C  
ATOM    325  CG1 VAL    60     158.022 161.346 247.560  1.00                 C  
ATOM    326  CG2 VAL    60     159.194 160.721 245.440  1.00                 C  
ATOM    327  N   VAL    61     158.100 158.111 249.093  1.00                 N  
ATOM    328  CA  VAL    61     157.332 157.874 250.283  1.00                 C  
ATOM    329  C   VAL    61     158.167 157.308 251.310  1.00                 C  
ATOM    330  O   VAL    61     157.765 157.347 252.435  1.00                 O  
ATOM    331  CB  VAL    61     156.130 156.952 250.005  1.00                 C  
ATOM    332  CG1 VAL    61     156.596 155.520 249.788  1.00                 C  
ATOM    333  CG2 VAL    61     155.129 157.023 251.147  1.00                 C  
ATOM    334  N   MET    62     159.323 156.715 251.073  1.00                 N  
ATOM    335  CA  MET    62     160.206 156.080 252.031  1.00                 C  
ATOM    336  C   MET    62     160.644 156.964 253.148  1.00                 C  
ATOM    337  O   MET    62     160.725 156.440 254.316  1.00                 O  
ATOM    338  CB  MET    62     161.454 155.538 251.332  1.00                 C  
ATOM    339  SD  MET    62     160.554 152.918 251.331  1.00                 S  
ATOM    340  CE  MET    62     161.983 152.473 252.315  1.00                 C  
ATOM    341  CG  MET    62     161.191 154.344 250.429  1.00                 C  
ATOM    342  N   ALA    63     160.939 158.227 252.842  1.00                 N  
ATOM    343  CA  ALA    63     161.425 159.194 253.753  1.00                 C  
ATOM    344  C   ALA    63     160.672 159.417 255.049  1.00                 C  
ATOM    345  O   ALA    63     161.166 159.436 256.132  1.00                 O  
ATOM    346  CB  ALA    63     161.514 160.556 253.083  1.00                 C  
ATOM    347  N   GLY    64     159.373 159.659 254.861  1.00                 N  
ATOM    348  CA  GLY    64     158.331 160.078 255.799  1.00                 C  
ATOM    349  C   GLY    64     157.795 159.070 256.734  1.00                 C  
ATOM    350  O   GLY    64     157.019 159.501 257.570  1.00                 O  
ATOM    351  N   VAL    65     158.117 157.776 256.662  1.00                 N  
ATOM    352  CA  VAL    65     157.541 156.711 257.498  1.00                 C  
ATOM    353  C   VAL    65     158.233 156.613 258.793  1.00                 C  
ATOM    354  O   VAL    65     157.723 155.945 259.649  1.00                 O  
ATOM    355  CB  VAL    65     157.584 155.347 256.784  1.00                 C  
ATOM    356  CG1 VAL    65     156.807 155.405 255.478  1.00                 C  
ATOM    357  CG2 VAL    65     159.023 154.923 256.533  1.00                 C  
ATOM    358  N   LEU    66     159.342 157.327 258.930  1.00                 N  
ATOM    359  CA  LEU    66     160.189 157.591 260.086  1.00                 C  
ATOM    360  C   LEU    66     159.393 158.532 261.004  1.00                 C  
ATOM    361  O   LEU    66     159.303 158.341 262.232  1.00                 O  
ATOM    362  CB  LEU    66     161.525 158.193 259.645  1.00                 C  
ATOM    363  CG  LEU    66     162.467 157.264 258.878  1.00                 C  
ATOM    364  CD1 LEU    66     163.664 158.034 258.343  1.00                 C  
ATOM    365  CD2 LEU    66     162.930 156.117 259.763  1.00                 C  
ATOM    366  N   GLY    67     158.856 159.583 260.396  1.00                 N  
ATOM    367  CA  GLY    67     158.065 160.656 260.997  1.00                 C  
ATOM    368  C   GLY    67     156.806 160.080 261.821  1.00                 C  
ATOM    369  O   GLY    67     156.389 160.597 262.839  1.00                 O  
ATOM    370  N   ILE    68     156.235 158.891 261.376  1.00                 N  
ATOM    371  CA  ILE    68     155.084 158.317 262.071  1.00                 C  
ATOM    372  C   ILE    68     155.548 157.611 263.379  1.00                 C  
ATOM    373  O   ILE    68     154.924 157.596 264.428  1.00                 O  
ATOM    374  CB  ILE    68     154.316 157.331 261.171  1.00                 C  
ATOM    375  CD1 ILE    68     153.111 157.160 258.931  1.00                 C  
ATOM    376  CG1 ILE    68     153.658 158.074 260.006  1.00                 C  
ATOM    377  CG2 ILE    68     153.301 156.546 261.988  1.00                 C  
ATOM    378  N   TYR    69     156.819 157.126 263.413  1.00                 N  
ATOM    379  CA  TYR    69     157.468 156.693 264.621  1.00                 C  
ATOM    380  C   TYR    69     157.695 157.913 265.573  1.00                 C  
ATOM    381  O   TYR    69     157.376 157.778 266.753  1.00                 O  
ATOM    382  CB  TYR    69     158.796 156.005 264.299  1.00                 C  
ATOM    383  CG  TYR    69     158.641 154.653 263.638  1.00                 C  
ATOM    384  OH  TYR    69     158.227 150.940 261.812  1.00                 O  
ATOM    385  CZ  TYR    69     158.363 152.169 262.418  1.00                 C  
ATOM    386  CD1 TYR    69     159.469 154.275 262.590  1.00                 C  
ATOM    387  CE1 TYR    69     159.335 153.042 261.980  1.00                 C  
ATOM    388  CD2 TYR    69     157.667 153.760 264.066  1.00                 C  
ATOM    389  CE2 TYR    69     157.518 152.523 263.468  1.00                 C  
ATOM    390  N   GLY    70     158.170 159.084 265.105  1.00                 N  
ATOM    391  CA  GLY    70     158.329 160.302 265.801  1.00                 C  
ATOM    392  C   GLY    70     157.075 160.747 266.525  1.00                 C  
ATOM    393  O   GLY    70     157.114 161.117 267.688  1.00                 O  
ATOM    394  N   LEU    71     155.919 160.718 265.799  1.00                 N  
ATOM    395  CA  LEU    71     154.649 161.073 266.419  1.00                 C  
ATOM    396  C   LEU    71     154.342 160.225 267.642  1.00                 C  
ATOM    397  O   LEU    71     153.772 160.783 268.613  1.00                 O  
ATOM    398  CB  LEU    71     153.505 160.941 265.411  1.00                 C  
ATOM    399  CG  LEU    71     153.487 161.960 264.270  1.00                 C  
ATOM    400  CD1 LEU    71     152.415 161.606 263.251  1.00                 C  
ATOM    401  CD2 LEU    71     153.262 163.365 264.807  1.00                 C  
ATOM    402  N   ILE    72     154.638 158.865 267.589  1.00                 N  
ATOM    403  CA  ILE    72     154.284 157.811 268.617  1.00                 C  
ATOM    404  C   ILE    72     155.022 158.131 269.839  1.00                 C  
ATOM    405  O   ILE    72     154.399 158.273 270.895  1.00                 O  
ATOM    406  CB  ILE    72     154.604 156.394 268.106  1.00                 C  
ATOM    407  CD1 ILE    72     154.114 154.781 266.194  1.00                 C  
ATOM    408  CG1 ILE    72     153.691 156.031 266.933  1.00                 C  
ATOM    409  CG2 ILE    72     154.501 155.383 269.238  1.00                 C  
ATOM    410  N   ILE    73     156.445 158.373 269.783  1.00                 N  
ATOM    411  CA  ILE    73     157.271 158.735 270.847  1.00                 C  
ATOM    412  C   ILE    73     156.804 160.028 271.514  1.00                 C  
ATOM    413  O   ILE    73     156.639 160.037 272.768  1.00                 O  
ATOM    414  CB  ILE    73     158.736 158.890 270.397  1.00                 C  
ATOM    415  CD1 ILE    73     160.641 157.624 269.273  1.00                 C  
ATOM    416  CG1 ILE    73     159.319 157.532 270.002  1.00                 C  
ATOM    417  CG2 ILE    73     159.558 159.565 271.484  1.00                 C  
ATOM    418  N   ALA    74     156.581 161.066 270.712  1.00                 N  
ATOM    419  CA  ALA    74     156.055 162.315 271.202  1.00                 C  
ATOM    420  C   ALA    74     154.815 162.135 272.109  1.00                 C  
ATOM    421  O   ALA    74     154.780 162.601 273.272  1.00                 O  
ATOM    422  CB  ALA    74     155.694 163.230 270.042  1.00                 C  
ATOM    423  N   VAL    75     153.766 161.431 271.644  1.00                 N  
ATOM    424  CA  VAL    75     152.548 161.261 272.433  1.00                 C  
ATOM    425  C   VAL    75     152.787 160.561 273.724  1.00                 C  
ATOM    426  O   VAL    75     152.237 161.045 274.745  1.00                 O  
ATOM    427  CB  VAL    75     151.468 160.494 271.647  1.00                 C  
ATOM    428  CG1 VAL    75     150.299 160.141 272.553  1.00                 C  
ATOM    429  CG2 VAL    75     150.995 161.313 270.455  1.00                 C  
ATOM    430  N   ILE    76     153.490 159.452 273.784  1.00                 N  
ATOM    431  CA  ILE    76     153.880 158.731 274.972  1.00                 C  
ATOM    432  C   ILE    76     154.522 159.591 276.122  1.00                 C  
ATOM    433  O   ILE    76     154.067 159.548 277.232  1.00                 O  
ATOM    434  CB  ILE    76     154.873 157.600 274.645  1.00                 C  
ATOM    435  CD1 ILE    76     155.139 155.501 273.224  1.00                 C  
ATOM    436  CG1 ILE    76     154.183 156.501 273.835  1.00                 C  
ATOM    437  CG2 ILE    76     155.499 157.056 275.921  1.00                 C  
ATOM    438  N   ILE    77     155.571 160.394 275.775  1.00                 N  
ATOM    439  CA  ILE    77     156.346 161.351 276.573  1.00                 C  
ATOM    440  C   ILE    77     155.383 162.381 277.141  1.00                 C  
ATOM    441  O   ILE    77     155.359 162.605 278.371  1.00                 O  
ATOM    442  CB  ILE    77     157.455 162.016 275.737  1.00                 C  
ATOM    443  CD1 ILE    77     159.491 161.477 274.300  1.00                 C  
ATOM    444  CG1 ILE    77     158.526 160.990 275.359  1.00                 C  
ATOM    445  CG2 ILE    77     158.045 163.203 276.482  1.00                 C  
ATOM    446  N   SER    78     154.545 163.052 276.323  1.00                 N  
ATOM    447  CA  SER    78     153.472 163.916 276.708  1.00                 C  
ATOM    448  C   SER    78     152.681 163.322 277.838  1.00                 C  
ATOM    449  O   SER    78     152.417 163.983 278.862  1.00                 O  
ATOM    450  CB  SER    78     152.556 164.197 275.515  1.00                 C  
ATOM    451  OG  SER    78     153.238 164.926 274.509  1.00                 O  
ATOM    452  N   THR    79     152.933 162.051 278.169  1.00                 N  
ATOM    453  CA  THR    79     152.217 161.378 279.264  1.00                 C  
ATOM    454  C   THR    79     152.735 161.875 280.630  1.00                 C  
ATOM    455  O   THR    79     152.052 161.809 281.655  1.00                 O  
ATOM    456  CB  THR    79     152.363 159.847 279.177  1.00                 C  
ATOM    457  OG1 THR    79     151.801 159.381 277.944  1.00                 O  
ATOM    458  CG2 THR    79     151.631 159.176 280.329  1.00                 C  
ATOM    459  N   GLY    80     153.968 162.381 280.629  1.00                 N  
ATOM    460  CA  GLY    80     154.617 162.892 281.836  1.00                 C  
ATOM    461  C   GLY    80     154.060 164.225 282.339  1.00                 C  
ATOM    462  O   GLY    80     154.059 164.519 283.537  1.00                 O  
ATOM    463  N   ILE    81     153.578 165.051 281.413  1.00                 N  
ATOM    464  CA  ILE    81     153.085 166.383 281.746  1.00                 C  
ATOM    465  C   ILE    81     151.615 166.528 282.090  1.00                 C  
ATOM    466  O   ILE    81     151.022 167.596 281.916  1.00                 O  
ATOM    467  CB  ILE    81     153.356 167.386 280.609  1.00                 C  
ATOM    468  CD1 ILE    81     152.625 168.015 278.250  1.00                 C  
ATOM    469  CG1 ILE    81     152.616 166.964 279.338  1.00                 C  
ATOM    470  CG2 ILE    81     154.852 167.531 280.372  1.00                 C  
ATOM    471  N   ASN    82     150.983 165.460 282.588  1.00                 N  
ATOM    472  CA  ASN    82     149.548 165.510 282.907  1.00                 C  
ATOM    473  C   ASN    82     149.187 166.210 284.205  1.00                 C  
ATOM    474  O   ASN    82     148.094 166.765 284.348  1.00                 O  
ATOM    475  CB  ASN    82     148.959 164.099 282.948  1.00                 C  
ATOM    476  CG  ASN    82     148.837 163.477 281.571  1.00                 C  
ATOM    477  OD1 ASN    82     148.771 164.184 280.565  1.00                 O  
ATOM    478  ND2 ASN    82     148.807 162.151 281.522  1.00                 N  
ATOM    479  N   PRO    83     150.092 166.205 285.184  1.00                 N  
ATOM    480  CA  PRO    83     149.807 166.865 286.461  1.00                 C  
ATOM    481  C   PRO    83     149.724 168.386 286.326  1.00                 C  
ATOM    482  O   PRO    83     150.454 169.007 285.549  1.00                 O  
ATOM    483  CB  PRO    83     150.979 166.459 287.357  1.00                 C  
ATOM    484  CD  PRO    83     151.446 165.596 285.174  1.00                 C  
ATOM    485  CG  PRO    83     152.091 166.164 286.407  1.00                 C  
ATOM    486  N   LYS    84     148.821 169.013 287.091  1.00                 N  
ATOM    487  CA  LYS    84     148.548 170.451 287.167  1.00                 C  
ATOM    488  C   LYS    84     149.735 171.294 287.658  1.00                 C  
ATOM    489  O   LYS    84     149.849 172.486 287.361  1.00                 O  
ATOM    490  CB  LYS    84     147.353 170.722 288.083  1.00                 C  
ATOM    491  CD  LYS    84     144.879 170.564 288.475  1.00                 C  
ATOM    492  CE  LYS    84     143.543 170.122 287.900  1.00                 C  
ATOM    493  CG  LYS    84     146.019 170.269 287.513  1.00                 C  
ATOM    494  NZ  LYS    84     142.422 170.368 288.848  1.00                 N  
ATOM    495  N   ALA    85     150.625 170.681 288.414  1.00                 N  
ATOM    496  CA  ALA    85     151.794 171.393 288.883  1.00                 C  
ATOM    497  C   ALA    85     153.015 170.492 288.626  1.00                 C  
ATOM    498  O   ALA    85     153.378 169.624 289.424  1.00                 O  
ATOM    499  CB  ALA    85     151.644 171.748 290.354  1.00                 C  
ATOM    500  N   LYS    86     153.651 170.719 287.474  1.00                 N  
ATOM    501  CA  LYS    86     154.813 169.958 287.056  1.00                 C  
ATOM    502  C   LYS    86     156.139 170.704 287.209  1.00                 C  
ATOM    503  O   LYS    86     156.220 171.927 287.072  1.00                 O  
ATOM    504  CB  LYS    86     154.671 169.521 285.597  1.00                 C  
ATOM    505  CD  LYS    86     154.432 170.169 283.184  1.00                 C  
ATOM    506  CE  LYS    86     154.393 171.319 282.191  1.00                 C  
ATOM    507  CG  LYS    86     154.594 170.673 284.608  1.00                 C  
ATOM    508  NZ  LYS    86     154.203 170.842 280.794  1.00                 N  
ATOM    509  N   SER    87     157.256 169.875 287.437  1.00                 N  
ATOM    510  CA  SER    87     158.526 170.533 287.649  1.00                 C  
ATOM    511  C   SER    87     159.505 169.460 287.458  1.00                 C  
ATOM    512  O   SER    87     159.218 168.278 287.567  1.00                 O  
ATOM    513  CB  SER    87     158.571 171.177 289.036  1.00                 C  
ATOM    514  OG  SER    87     159.813 171.820 289.260  1.00                 O  
ATOM    515  N   TYR    88     160.750 169.816 287.033  1.00                 N  
ATOM    516  CA  TYR    88     161.772 168.751 286.718  1.00                 C  
ATOM    517  C   TYR    88     163.043 169.414 287.235  1.00                 C  
ATOM    518  O   TYR    88     163.143 170.613 287.399  1.00                 O  
ATOM    519  CB  TYR    88     161.763 168.425 285.223  1.00                 C  
ATOM    520  CG  TYR    88     160.435 167.909 284.716  1.00                 C  
ATOM    521  OH  TYR    88     156.779 166.504 283.320  1.00                 O  
ATOM    522  CZ  TYR    88     157.990 166.967 283.782  1.00                 C  
ATOM    523  CD1 TYR    88     159.471 168.783 284.231  1.00                 C  
ATOM    524  CE1 TYR    88     158.255 168.320 283.766  1.00                 C  
ATOM    525  CD2 TYR    88     160.151 166.549 284.725  1.00                 C  
ATOM    526  CE2 TYR    88     158.940 166.068 284.264  1.00                 C  
ATOM    527  N   TYR    89     164.056 168.603 287.462  1.00                 N  
ATOM    528  CA  TYR    89     165.370 169.065 287.697  1.00                 C  
ATOM    529  C   TYR    89     166.144 169.091 286.423  1.00                 C  
ATOM    530  O   TYR    89     165.700 168.756 285.341  1.00                 O  
ATOM    531  CB  TYR    89     166.071 168.183 288.733  1.00                 C  
ATOM    532  CG  TYR    89     165.490 168.294 290.124  1.00                 C  
ATOM    533  OH  TYR    89     163.883 168.585 293.948  1.00                 O  
ATOM    534  CZ  TYR    89     164.416 168.490 292.683  1.00                 C  
ATOM    535  CD1 TYR    89     164.476 167.441 290.542  1.00                 C  
ATOM    536  CE1 TYR    89     163.939 167.535 291.812  1.00                 C  
ATOM    537  CD2 TYR    89     165.958 169.250 291.017  1.00                 C  
ATOM    538  CE2 TYR    89     165.433 169.358 292.290  1.00                 C  
ATOM    539  N   LEU    90     167.417 169.636 286.519  1.00                 N  
ATOM    540  CA  LEU    90     168.346 169.679 285.387  1.00                 C  
ATOM    541  C   LEU    90     168.683 168.290 284.953  1.00                 C  
ATOM    542  O   LEU    90     168.822 167.991 283.744  1.00                 O  
ATOM    543  CB  LEU    90     169.612 170.452 285.762  1.00                 C  
ATOM    544  CG  LEU    90     170.696 170.539 284.686  1.00                 C  
ATOM    545  CD1 LEU    90     170.173 171.261 283.454  1.00                 C  
ATOM    546  CD2 LEU    90     171.933 171.242 285.225  1.00                 C  
ATOM    547  N   PHE    91     168.980 167.388 285.947  1.00                 N  
ATOM    548  CA  PHE    91     169.654 166.143 285.578  1.00                 C  
ATOM    549  C   PHE    91     168.706 165.287 284.764  1.00                 C  
ATOM    550  O   PHE    91     169.137 164.724 283.789  1.00                 O  
ATOM    551  CB  PHE    91     170.132 165.401 286.828  1.00                 C  
ATOM    552  CG  PHE    91     170.884 164.136 286.532  1.00                 C  
ATOM    553  CZ  PHE    91     172.271 161.790 285.985  1.00                 C  
ATOM    554  CD1 PHE    91     172.180 164.181 286.049  1.00                 C  
ATOM    555  CE1 PHE    91     172.873 163.016 285.777  1.00                 C  
ATOM    556  CD2 PHE    91     170.296 162.900 286.735  1.00                 C  
ATOM    557  CE2 PHE    91     170.988 161.735 286.462  1.00                 C  
ATOM    558  N   ASP    92     167.444 165.264 285.209  1.00                 N  
ATOM    559  CA  ASP    92     166.297 164.558 284.695  1.00                 C  
ATOM    560  C   ASP    92     165.780 165.130 283.446  1.00                 C  
ATOM    561  O   ASP    92     165.607 164.438 282.431  1.00                 O  
ATOM    562  CB  ASP    92     165.174 164.533 285.733  1.00                 C  
ATOM    563  CG  ASP    92     165.484 163.622 286.905  1.00                 C  
ATOM    564  OD1 ASP    92     166.425 162.809 286.793  1.00                 O  
ATOM    565  OD2 ASP    92     164.785 163.722 287.936  1.00                 O  
ATOM    566  N   GLY    93     165.752 166.496 283.442  1.00                 N  
ATOM    567  CA  GLY    93     165.519 167.346 282.268  1.00                 C  
ATOM    568  C   GLY    93     166.263 166.917 281.030  1.00                 C  
ATOM    569  O   GLY    93     165.654 166.700 279.942  1.00                 O  
ATOM    570  N   TYR    94     167.619 166.759 281.178  1.00                 N  
ATOM    571  CA  TYR    94     168.590 166.394 280.180  1.00                 C  
ATOM    572  C   TYR    94     168.313 165.062 279.457  1.00                 C  
ATOM    573  O   TYR    94     168.646 164.926 278.290  1.00                 O  
ATOM    574  CB  TYR    94     169.988 166.313 280.797  1.00                 C  
ATOM    575  CG  TYR    94     171.076 165.971 279.805  1.00                 C  
ATOM    576  OH  TYR    94     174.070 165.047 277.070  1.00                 O  
ATOM    577  CZ  TYR    94     173.079 165.351 277.976  1.00                 C  
ATOM    578  CD1 TYR    94     171.583 166.937 278.944  1.00                 C  
ATOM    579  CE1 TYR    94     172.578 166.633 278.034  1.00                 C  
ATOM    580  CD2 TYR    94     171.594 164.684 279.732  1.00                 C  
ATOM    581  CE2 TYR    94     172.589 164.363 278.828  1.00                 C  
ATOM    582  N   ALA    95     167.715 164.076 280.114  1.00                 N  
ATOM    583  CA  ALA    95     167.387 162.782 279.529  1.00                 C  
ATOM    584  C   ALA    95     166.145 162.856 278.621  1.00                 C  
ATOM    585  O   ALA    95     166.152 162.226 277.585  1.00                 O  
ATOM    586  CB  ALA    95     167.160 161.748 280.622  1.00                 C  
ATOM    587  N   HIS    96     165.074 163.604 278.965  1.00                 N  
ATOM    588  CA  HIS    96     163.826 163.741 278.278  1.00                 C  
ATOM    589  C   HIS    96     164.114 164.598 276.967  1.00                 C  
ATOM    590  O   HIS    96     163.746 164.166 275.853  1.00                 O  
ATOM    591  CB  HIS    96     162.784 164.398 279.186  1.00                 C  
ATOM    592  CG  HIS    96     162.318 163.519 280.304  1.00                 C  
ATOM    593  ND1 HIS    96     161.463 163.960 281.291  1.00                 N  
ATOM    594  CE1 HIS    96     161.227 162.952 282.150  1.00                 C  
ATOM    595  CD2 HIS    96     162.542 162.136 280.702  1.00                 C  
ATOM    596  NE2 HIS    96     161.872 161.855 281.802  1.00                 N  
ATOM    597  N   LEU    97     164.858 165.744 277.059  1.00                 N  
ATOM    598  CA  LEU    97     165.407 166.557 276.086  1.00                 C  
ATOM    599  C   LEU    97     166.171 165.761 275.091  1.00                 C  
ATOM    600  O   LEU    97     165.924 165.812 273.885  1.00                 O  
ATOM    601  CB  LEU    97     166.313 167.614 276.720  1.00                 C  
ATOM    602  CG  LEU    97     167.013 168.574 275.755  1.00                 C  
ATOM    603  CD1 LEU    97     165.994 169.383 274.968  1.00                 C  
ATOM    604  CD2 LEU    97     167.957 169.499 276.508  1.00                 C  
ATOM    605  N   SER    98     167.153 165.052 275.646  1.00                 N  
ATOM    606  CA  SER    98     168.142 164.230 274.961  1.00                 C  
ATOM    607  C   SER    98     167.535 163.135 274.236  1.00                 C  
ATOM    608  O   SER    98     168.058 162.629 273.242  1.00                 O  
ATOM    609  CB  SER    98     169.163 163.678 275.958  1.00                 C  
ATOM    610  OG  SER    98     168.558 162.764 276.855  1.00                 O  
ATOM    611  N   SER    99     166.366 162.614 274.656  1.00                 N  
ATOM    612  CA  SER    99     165.719 161.573 274.022  1.00                 C  
ATOM    613  C   SER    99     165.162 162.069 272.747  1.00                 C  
ATOM    614  O   SER    99     165.278 161.453 271.719  1.00                 O  
ATOM    615  CB  SER    99     164.625 160.995 274.922  1.00                 C  
ATOM    616  OG  SER    99     163.953 159.923 274.283  1.00                 O  
ATOM    617  N   GLY   100     164.556 163.293 272.806  1.00                 N  
ATOM    618  CA  GLY   100     164.079 163.910 271.592  1.00                 C  
ATOM    619  C   GLY   100     165.151 164.065 270.546  1.00                 C  
ATOM    620  O   GLY   100     164.841 163.740 269.397  1.00                 O  
ATOM    621  N   LEU   101     166.396 164.438 270.879  1.00                 N  
ATOM    622  CA  LEU   101     167.573 164.458 269.948  1.00                 C  
ATOM    623  C   LEU   101     167.784 163.174 269.131  1.00                 C  
ATOM    624  O   LEU   101     168.180 163.227 267.959  1.00                 O  
ATOM    625  CB  LEU   101     168.863 164.738 270.721  1.00                 C  
ATOM    626  CG  LEU   101     170.155 164.757 269.901  1.00                 C  
ATOM    627  CD1 LEU   101     170.111 165.861 268.856  1.00                 C  
ATOM    628  CD2 LEU   101     171.364 164.933 270.806  1.00                 C  
ATOM    629  N   ALA   102     167.692 162.019 269.790  1.00                 N  
ATOM    630  CA  ALA   102     167.967 160.674 269.346  1.00                 C  
ATOM    631  C   ALA   102     167.221 160.360 268.146  1.00                 C  
ATOM    632  O   ALA   102     167.842 159.882 267.201  1.00                 O  
ATOM    633  CB  ALA   102     167.638 159.675 270.445  1.00                 C  
ATOM    634  N   CYS   103     165.881 160.549 268.114  1.00                 N  
ATOM    635  CA  CYS   103     165.010 160.247 267.030  1.00                 C  
ATOM    636  C   CYS   103     165.129 161.300 265.965  1.00                 C  
ATOM    637  O   CYS   103     165.121 161.026 264.785  1.00                 O  
ATOM    638  CB  CYS   103     163.565 160.135 267.519  1.00                 C  
ATOM    639  SG  CYS   103     162.385 159.616 266.251  1.00                 S  
ATOM    640  N   GLY   104     165.282 162.567 266.399  1.00                 N  
ATOM    641  CA  GLY   104     165.309 163.695 265.582  1.00                 C  
ATOM    642  C   GLY   104     166.441 163.701 264.642  1.00                 C  
ATOM    643  O   GLY   104     166.283 163.928 263.477  1.00                 O  
ATOM    644  N   LEU   105     167.638 163.426 265.149  1.00                 N  
ATOM    645  CA  LEU   105     168.828 163.360 264.334  1.00                 C  
ATOM    646  C   LEU   105     169.022 162.059 263.541  1.00                 C  
ATOM    647  O   LEU   105     169.508 162.072 262.436  1.00                 O  
ATOM    648  CB  LEU   105     170.077 163.567 265.192  1.00                 C  
ATOM    649  CG  LEU   105     171.418 163.549 264.454  1.00                 C  
ATOM    650  CD1 LEU   105     171.468 164.647 263.404  1.00                 C  
ATOM    651  CD2 LEU   105     172.572 163.699 265.433  1.00                 C  
ATOM    652  N   ALA   106     168.613 160.875 264.113  1.00                 N  
ATOM    653  CA  ALA   106     168.656 159.685 263.262  1.00                 C  
ATOM    654  C   ALA   106     167.757 159.958 262.036  1.00                 C  
ATOM    655  O   ALA   106     168.156 159.636 260.916  1.00                 O  
ATOM    656  CB  ALA   106     168.203 158.460 264.041  1.00                 C  
ATOM    657  N   GLY   107     166.575 160.555 262.242  1.00                 N  
ATOM    658  CA  GLY   107     165.699 161.053 261.264  1.00                 C  
ATOM    659  C   GLY   107     166.262 162.003 260.273  1.00                 C  
ATOM    660  O   GLY   107     165.986 161.855 259.062  1.00                 O  
ATOM    661  N   LEU   108     166.870 163.064 260.749  1.00                 N  
ATOM    662  CA  LEU   108     167.498 164.071 259.982  1.00                 C  
ATOM    663  C   LEU   108     168.560 163.542 258.997  1.00                 C  
ATOM    664  O   LEU   108     168.477 163.797 257.825  1.00                 O  
ATOM    665  CB  LEU   108     168.158 165.107 260.895  1.00                 C  
ATOM    666  CG  LEU   108     168.906 166.245 260.198  1.00                 C  
ATOM    667  CD1 LEU   108     167.956 167.069 259.343  1.00                 C  
ATOM    668  CD2 LEU   108     169.604 167.133 261.218  1.00                 C  
ATOM    669  N   SER   109     169.475 162.709 259.425  1.00                 N  
ATOM    670  CA  SER   109     170.519 162.182 258.574  1.00                 C  
ATOM    671  C   SER   109     170.060 161.115 257.683  1.00                 C  
ATOM    672  O   SER   109     170.556 160.903 256.559  1.00                 O  
ATOM    673  CB  SER   109     171.682 161.655 259.417  1.00                 C  
ATOM    674  OG  SER   109     171.284 160.541 260.197  1.00                 O  
ATOM    675  N   ALA   110     169.128 160.213 258.177  1.00                 N  
ATOM    676  CA  ALA   110     168.548 159.128 257.295  1.00                 C  
ATOM    677  C   ALA   110     167.791 159.727 256.141  1.00                 C  
ATOM    678  O   ALA   110     167.930 159.212 255.006  1.00                 O  
ATOM    679  CB  ALA   110     167.641 158.215 258.105  1.00                 C  
ATOM    680  N   GLY   111     166.891 160.690 256.426  1.00                 N  
ATOM    681  CA  GLY   111     165.990 161.336 255.483  1.00                 C  
ATOM    682  C   GLY   111     166.657 161.995 254.343  1.00                 C  
ATOM    683  O   GLY   111     166.163 161.928 253.212  1.00                 O  
ATOM    684  N   MET   112     167.869 162.562 254.716  1.00                 N  
ATOM    685  CA  MET   112     168.763 163.221 253.796  1.00                 C  
ATOM    686  C   MET   112     169.388 162.173 252.828  1.00                 C  
ATOM    687  O   MET   112     169.512 162.466 251.664  1.00                 O  
ATOM    688  CB  MET   112     169.854 163.977 254.557  1.00                 C  
ATOM    689  SD  MET   112     170.631 165.954 256.335  1.00                 S  
ATOM    690  CE  MET   112     171.690 166.653 255.071  1.00                 C  
ATOM    691  CG  MET   112     169.350 165.189 255.323  1.00                 C  
ATOM    692  N   ALA   113     169.934 161.035 253.382  1.00                 N  
ATOM    693  CA  ALA   113     170.626 160.047 252.623  1.00                 C  
ATOM    694  C   ALA   113     169.676 159.462 251.538  1.00                 C  
ATOM    695  O   ALA   113     170.010 159.349 250.362  1.00                 O  
ATOM    696  CB  ALA   113     171.151 158.949 253.535  1.00                 C  
ATOM    697  N   ILE   114     168.425 159.112 252.010  1.00                 N  
ATOM    698  CA  ILE   114     167.444 158.509 251.219  1.00                 C  
ATOM    699  C   ILE   114     167.047 159.282 249.977  1.00                 C  
ATOM    700  O   ILE   114     166.657 158.685 248.984  1.00                 O  
ATOM    701  CB  ILE   114     166.160 158.236 252.023  1.00                 C  
ATOM    702  CD1 ILE   114     165.295 157.019 254.090  1.00                 C  
ATOM    703  CG1 ILE   114     166.409 157.152 253.074  1.00                 C  
ATOM    704  CG2 ILE   114     165.015 157.869 251.091  1.00                 C  
ATOM    705  N   GLY   115     167.006 160.669 250.114  1.00                 N  
ATOM    706  CA  GLY   115     166.453 161.534 249.087  1.00                 C  
ATOM    707  C   GLY   115     167.436 161.709 247.936  1.00                 C  
ATOM    708  O   GLY   115     166.981 161.990 246.793  1.00                 O  
ATOM    709  N   ILE   116     168.808 161.636 248.255  1.00                 N  
ATOM    710  CA  ILE   116     169.880 161.666 247.326  1.00                 C  
ATOM    711  C   ILE   116     169.840 160.389 246.515  1.00                 C  
ATOM    712  O   ILE   116     169.740 160.541 245.252  1.00                 O  
ATOM    713  CB  ILE   116     171.236 161.840 248.035  1.00                 C  
ATOM    714  CD1 ILE   116     172.496 163.378 249.630  1.00                 C  
ATOM    715  CG1 ILE   116     171.324 163.222 248.685  1.00                 C  
ATOM    716  CG2 ILE   116     172.380 161.597 247.062  1.00                 C  
ATOM    717  N   VAL   117     169.808 159.183 247.126  1.00                 N  
ATOM    718  CA  VAL   117     169.627 157.830 246.531  1.00                 C  
ATOM    719  C   VAL   117     168.356 157.844 245.722  1.00                 C  
ATOM    720  O   VAL   117     168.344 157.383 244.599  1.00                 O  
ATOM    721  CB  VAL   117     169.594 156.737 247.615  1.00                 C  
ATOM    722  CG1 VAL   117     169.192 155.400 247.011  1.00                 C  
ATOM    723  CG2 VAL   117     170.945 156.629 248.304  1.00                 C  
ATOM    724  N   GLY   118     167.209 158.387 246.279  1.00                 N  
ATOM    725  CA  GLY   118     165.868 158.449 245.765  1.00                 C  
ATOM    726  C   GLY   118     165.796 159.112 244.364  1.00                 C  
ATOM    727  O   GLY   118     165.458 158.409 243.389  1.00                 O  
ATOM    728  N   ASP   119     166.258 160.430 244.137  1.00                 N  
ATOM    729  CA  ASP   119     166.447 161.156 242.901  1.00                 C  
ATOM    730  C   ASP   119     167.336 160.327 241.963  1.00                 C  
ATOM    731  O   ASP   119     167.022 160.064 240.839  1.00                 O  
ATOM    732  CB  ASP   119     167.063 162.530 243.175  1.00                 C  
ATOM    733  CG  ASP   119     167.184 163.374 241.922  1.00                 C  
ATOM    734  OD1 ASP   119     166.138 163.694 241.318  1.00                 O  
ATOM    735  OD2 ASP   119     168.324 163.716 241.544  1.00                 O  
ATOM    736  N   ALA   120     168.596 159.904 242.405  1.00                 N  
ATOM    737  CA  ALA   120     169.538 159.139 241.579  1.00                 C  
ATOM    738  C   ALA   120     168.938 157.831 241.125  1.00                 C  
ATOM    739  O   ALA   120     169.144 157.431 240.030  1.00                 O  
ATOM    740  CB  ALA   120     170.826 158.881 242.345  1.00                 C  
ATOM    741  N   GLY   121     168.096 157.214 241.962  1.00                 N  
ATOM    742  CA  GLY   121     167.460 155.948 241.634  1.00                 C  
ATOM    743  C   GLY   121     166.394 155.966 240.615  1.00                 C  
ATOM    744  O   GLY   121     166.043 154.929 240.041  1.00                 O  
ATOM    745  N   VAL   122     165.796 157.134 240.263  1.00                 N  
ATOM    746  CA  VAL   122     164.747 157.239 239.239  1.00                 C  
ATOM    747  C   VAL   122     165.332 157.035 237.848  1.00                 C  
ATOM    748  O   VAL   122     164.679 156.482 236.992  1.00                 O  
ATOM    749  CB  VAL   122     164.021 158.595 239.312  1.00                 C  
ATOM    750  CG1 VAL   122     164.921 159.710 238.802  1.00                 C  
ATOM    751  CG2 VAL   122     162.724 158.548 238.519  1.00                 C  
ATOM    752  N   ARG   123     166.573 157.429 237.629  1.00                 N  
ATOM    753  CA  ARG   123     167.366 157.124 236.436  1.00                 C  
ATOM    754  C   ARG   123     167.671 155.667 236.234  1.00                 C  
ATOM    755  O   ARG   123     167.622 155.145 235.130  1.00                 O  
ATOM    756  CB  ARG   123     168.693 157.885 236.466  1.00                 C  
ATOM    757  CD  ARG   123     169.907 160.027 235.979  1.00                 C  
ATOM    758  NE  ARG   123     170.802 159.905 237.128  1.00                 N  
ATOM    759  CG  ARG   123     168.556 159.382 236.239  1.00                 C  
ATOM    760  CZ  ARG   123     170.852 160.775 238.131  1.00                 C  
ATOM    761  NH1 ARG   123     171.698 160.582 239.134  1.00                 N  
ATOM    762  NH2 ARG   123     170.057 161.836 238.129  1.00                 N  
ATOM    763  N   VAL   124     167.875 154.964 237.387  1.00                 N  
ATOM    764  CA  VAL   124     168.073 153.560 237.398  1.00                 C  
ATOM    765  C   VAL   124     166.900 152.802 236.965  1.00                 C  
ATOM    766  O   VAL   124     167.124 152.010 236.035  1.00                 O  
ATOM    767  CB  VAL   124     168.488 153.059 238.794  1.00                 C  
ATOM    768  CG1 VAL   124     168.514 151.539 238.829  1.00                 C  
ATOM    769  CG2 VAL   124     169.843 153.629 239.183  1.00                 C  
ATOM    770  N   VAL   125     165.735 153.066 237.538  1.00                 N  
ATOM    771  CA  VAL   125     164.441 152.574 237.170  1.00                 C  
ATOM    772  C   VAL   125     164.171 152.794 235.735  1.00                 C  
ATOM    773  O   VAL   125     163.723 151.881 235.103  1.00                 O  
ATOM    774  CB  VAL   125     163.329 153.226 238.012  1.00                 C  
ATOM    775  CG1 VAL   125     161.959 152.858 237.462  1.00                 C  
ATOM    776  CG2 VAL   125     163.451 152.810 239.470  1.00                 C  
ATOM    777  N   ALA   160     164.299 154.054 235.273  1.00                 N  
ATOM    778  CA  ALA   160     164.057 154.534 233.919  1.00                 C  
ATOM    779  C   ALA   160     164.711 153.792 232.796  1.00                 C  
ATOM    780  O   ALA   160     164.070 153.420 231.809  1.00                 O  
ATOM    781  CB  ALA   160     164.485 155.988 233.787  1.00                 C  
ATOM    782  N   GLN   161     166.032 153.418 233.015  1.00                 N  
ATOM    783  CA  GLN   161     166.642 152.625 231.995  1.00                 C  
ATOM    784  C   GLN   161     166.386 151.117 232.258  1.00                 C  
ATOM    785  O   GLN   161     166.060 150.364 231.316  1.00                 O  
ATOM    786  CB  GLN   161     168.144 152.909 231.922  1.00                 C  
ATOM    787  CD  GLN   161     169.982 154.568 231.425  1.00                 C  
ATOM    788  CG  GLN   161     168.488 154.309 231.443  1.00                 C  
ATOM    789  OE1 GLN   161     170.769 153.749 231.901  1.00                 O  
ATOM    790  NE2 GLN   161     170.377 155.710 230.875  1.00                 N  
ATOM    791  N   GLN   162     166.393 150.660 233.542  1.00                 N  
ATOM    792  CA  GLN   162     166.262 149.248 233.893  1.00                 C  
ATOM    793  C   GLN   162     165.159 149.006 234.897  1.00                 C  
ATOM    794  O   GLN   162     165.490 148.907 236.130  1.00                 O  
ATOM    795  CB  GLN   162     167.582 148.709 234.448  1.00                 C  
ATOM    796  CD  GLN   162     169.996 148.109 234.009  1.00                 C  
ATOM    797  CG  GLN   162     168.722 148.705 233.443  1.00                 C  
ATOM    798  OE1 GLN   162     170.101 146.895 234.183  1.00                 O  
ATOM    799  NE2 GLN   162     170.970 148.965 234.298  1.00                 N  
ATOM    800  N   PRO   163     163.846 148.929 234.501  1.00                 N  
ATOM    801  CA  PRO   163     162.655 148.626 235.326  1.00                 C  
ATOM    802  C   PRO   163     162.864 147.586 236.404  1.00                 C  
ATOM    803  O   PRO   163     162.457 147.831 237.538  1.00                 O  
ATOM    804  CB  PRO   163     161.624 148.120 234.315  1.00                 C  
ATOM    805  CD  PRO   163     163.460 148.871 232.977  1.00                 C  
ATOM    806  CG  PRO   163     161.960 148.835 233.049  1.00                 C  
ATOM    807  N   LYS   164     163.421 146.425 235.939  1.00                 N  
ATOM    808  CA  LYS   164     163.650 145.221 236.668  1.00                 C  
ATOM    809  C   LYS   164     164.502 145.372 237.927  1.00                 C  
ATOM    810  O   LYS   164     164.399 144.676 238.917  1.00                 O  
ATOM    811  CB  LYS   164     164.317 144.173 235.775  1.00                 C  
ATOM    812  CD  LYS   164     164.137 142.582 233.842  1.00                 C  
ATOM    813  CE  LYS   164     163.226 142.012 232.768  1.00                 C  
ATOM    814  CG  LYS   164     163.410 143.611 234.693  1.00                 C  
ATOM    815  NZ  LYS   164     163.936 141.031 231.901  1.00                 N  
ATOM    816  N   LEU   165     165.496 146.317 237.901  1.00                 N  
ATOM    817  CA  LEU   165     166.399 146.570 239.042  1.00                 C  
ATOM    818  C   LEU   165     165.954 147.752 239.908  1.00                 C  
ATOM    819  O   LEU   165     166.709 148.336 240.694  1.00                 O  
ATOM    820  CB  LEU   165     167.826 146.821 238.551  1.00                 C  
ATOM    821  CG  LEU   165     168.500 145.666 237.807  1.00                 C  
ATOM    822  CD1 LEU   165     169.866 146.086 237.286  1.00                 C  
ATOM    823  CD2 LEU   165     168.630 144.449 238.710  1.00                 C  
ATOM    824  N   PHE   166     164.666 147.895 239.968  1.00                 N  
ATOM    825  CA  PHE   166     164.006 148.773 240.945  1.00                 C  
ATOM    826  C   PHE   166     164.192 148.429 242.335  1.00                 C  
ATOM    827  O   PHE   166     164.592 149.217 243.169  1.00                 O  
ATOM    828  CB  PHE   166     162.499 148.826 240.686  1.00                 C  
ATOM    829  CG  PHE   166     161.751 149.716 241.637  1.00                 C  
ATOM    830  CZ  PHE   166     160.365 151.359 243.399  1.00                 C  
ATOM    831  CD1 PHE   166     161.757 151.090 241.470  1.00                 C  
ATOM    832  CE1 PHE   166     161.069 151.910 242.345  1.00                 C  
ATOM    833  CD2 PHE   166     161.042 149.180 242.697  1.00                 C  
ATOM    834  CE2 PHE   166     160.354 150.000 243.572  1.00                 C  
ATOM    835  N   VAL   167     164.111 147.077 242.597  1.00                 N  
ATOM    836  CA  VAL   167     164.336 146.378 243.813  1.00                 C  
ATOM    837  C   VAL   167     165.702 146.525 244.401  1.00                 C  
ATOM    838  O   VAL   167     165.979 146.522 245.612  1.00                 O  
ATOM    839  CB  VAL   167     164.069 144.870 243.655  1.00                 C  
ATOM    840  CG1 VAL   167     165.142 144.226 242.790  1.00                 C  
ATOM    841  CG2 VAL   167     164.001 144.195 245.016  1.00                 C  
ATOM    842  N   GLY   168     166.717 146.820 243.540  1.00                 N  
ATOM    843  CA  GLY   168     168.132 147.016 243.886  1.00                 C  
ATOM    844  C   GLY   168     168.307 148.416 244.401  1.00                 C  
ATOM    845  O   GLY   168     169.136 148.722 245.261  1.00                 O  
ATOM    846  N   MET   169     167.382 149.362 243.937  1.00                 N  
ATOM    847  CA  MET   169     167.386 150.725 244.476  1.00                 C  
ATOM    848  C   MET   169     166.819 150.834 245.855  1.00                 C  
ATOM    849  O   MET   169     167.308 151.480 246.794  1.00                 O  
ATOM    850  CB  MET   169     166.609 151.668 243.555  1.00                 C  
ATOM    851  SD  MET   169     168.889 152.564 242.261  1.00                 S  
ATOM    852  CE  MET   169     169.899 151.087 242.184  1.00                 C  
ATOM    853  CG  MET   169     167.235 151.850 242.182  1.00                 C  
ATOM    854  N   ILE   170     165.608 150.176 246.017  1.00                 N  
ATOM    855  CA  ILE   170     164.859 149.979 247.247  1.00                 C  
ATOM    856  C   ILE   170     165.744 149.538 248.414  1.00                 C  
ATOM    857  O   ILE   170     165.720 150.166 249.472  1.00                 O  
ATOM    858  CB  ILE   170     163.728 148.950 247.061  1.00                 C  
ATOM    859  CD1 ILE   170     162.007 150.744 246.501  1.00                 C  
ATOM    860  CG1 ILE   170     162.693 149.470 246.061  1.00                 C  
ATOM    861  CG2 ILE   170     163.098 148.603 248.401  1.00                 C  
ATOM    862  N   LEU   171     166.536 148.468 248.154  1.00                 N  
ATOM    863  CA  LEU   171     167.613 147.907 249.080  1.00                 C  
ATOM    864  C   LEU   171     168.640 148.914 249.558  1.00                 C  
ATOM    865  O   LEU   171     168.978 148.851 250.691  1.00                 O  
ATOM    866  CB  LEU   171     168.362 146.761 248.398  1.00                 C  
ATOM    867  CG  LEU   171     169.474 146.097 249.213  1.00                 C  
ATOM    868  CD1 LEU   171     168.913 145.477 250.483  1.00                 C  
ATOM    869  CD2 LEU   171     170.194 145.045 248.384  1.00                 C  
ATOM    870  N   ILE   172     169.103 149.873 248.720  1.00                 N  
ATOM    871  CA  ILE   172     170.031 150.911 249.221  1.00                 C  
ATOM    872  C   ILE   172     169.294 151.740 250.345  1.00                 C  
ATOM    873  O   ILE   172     169.812 151.917 251.416  1.00                 O  
ATOM    874  CB  ILE   172     170.523 151.825 248.083  1.00                 C  
ATOM    875  CD1 ILE   172     171.709 151.771 245.827  1.00                 C  
ATOM    876  CG1 ILE   172     171.423 151.044 247.123  1.00                 C  
ATOM    877  CG2 ILE   172     171.226 153.049 248.650  1.00                 C  
ATOM    878  N   LEU   173     168.052 152.190 250.035  1.00                 N  
ATOM    879  CA  LEU   173     167.145 153.013 250.888  1.00                 C  
ATOM    880  C   LEU   173     166.893 152.395 252.251  1.00                 C  
ATOM    881  O   LEU   173     166.939 153.184 253.211  1.00                 O  
ATOM    882  CB  LEU   173     165.805 153.237 250.185  1.00                 C  
ATOM    883  CG  LEU   173     165.830 154.140 248.950  1.00                 C  
ATOM    884  CD1 LEU   173     164.480 154.130 248.249  1.00                 C  
ATOM    885  CD2 LEU   173     166.218 155.560 249.330  1.00                 C  
ATOM    886  N   ILE   174     166.650 151.018 252.314  1.00                 N  
ATOM    887  CA  ILE   174     166.398 150.280 253.583  1.00                 C  
ATOM    888  C   ILE   174     167.573 150.275 254.566  1.00                 C  
ATOM    889  O   ILE   174     167.399 150.143 255.763  1.00                 O  
ATOM    890  CB  ILE   174     166.002 148.816 253.315  1.00                 C  
ATOM    891  CD1 ILE   174     164.689 146.870 254.308  1.00                 C  
ATOM    892  CG1 ILE   174     165.364 148.200 254.562  1.00                 C  
ATOM    893  CG2 ILE   174     167.206 148.017 252.841  1.00                 C  
ATOM    894  N   PHE   175     168.815 150.604 254.064  1.00                 N  
ATOM    895  CA  PHE   175     169.973 150.691 254.899  1.00                 C  
ATOM    896  C   PHE   175     169.841 151.857 255.835  1.00                 C  
ATOM    897  O   PHE   175     170.419 151.775 256.898  1.00                 O  
ATOM    898  CB  PHE   175     171.238 150.819 254.049  1.00                 C  
ATOM    899  CG  PHE   175     171.627 149.550 253.345  1.00                 C  
ATOM    900  CZ  PHE   175     172.349 147.199 252.050  1.00                 C  
ATOM    901  CD1 PHE   175     171.555 149.456 251.967  1.00                 C  
ATOM    902  CE1 PHE   175     171.913 148.288 251.320  1.00                 C  
ATOM    903  CD2 PHE   175     172.066 148.451 254.063  1.00                 C  
ATOM    904  CE2 PHE   175     172.424 147.284 253.416  1.00                 C  
ATOM    905  N   ALA   176     169.152 152.935 255.407  1.00                 N  
ATOM    906  CA  ALA   176     168.943 154.123 256.196  1.00                 C  
ATOM    907  C   ALA   176     167.757 153.950 257.111  1.00                 C  
ATOM    908  O   ALA   176     167.721 154.750 258.094  1.00                 O  
ATOM    909  CB  ALA   176     168.745 155.331 255.293  1.00                 C  
ATOM    910  N   GLU   177     166.814 152.974 256.943  1.00                 N  
ATOM    911  CA  GLU   177     165.587 152.887 257.796  1.00                 C  
ATOM    912  C   GLU   177     166.029 152.342 259.140  1.00                 C  
ATOM    913  O   GLU   177     165.404 152.518 260.153  1.00                 O  
ATOM    914  CB  GLU   177     164.531 152.005 257.127  1.00                 C  
ATOM    915  CD  GLU   177     163.223 153.873 256.041  1.00                 C  
ATOM    916  CG  GLU   177     163.977 152.574 255.831  1.00                 C  
ATOM    917  OE1 GLU   177     162.392 153.934 256.971  1.00                 O  
ATOM    918  OE2 GLU   177     163.464 154.830 255.274  1.00                 O  
ATOM    919  N   ALA   178     167.231 151.623 259.215  1.00                 N  
ATOM    920  CA  ALA   178     167.731 150.985 260.431  1.00                 C  
ATOM    921  C   ALA   178     167.949 152.042 261.535  1.00                 C  
ATOM    922  O   ALA   178     167.740 151.822 262.708  1.00                 O  
ATOM    923  CB  ALA   178     169.023 150.235 260.144  1.00                 C  
ATOM    924  N   LEU   179     168.438 153.216 261.094  1.00                 N  
ATOM    925  CA  LEU   179     168.830 154.267 261.979  1.00                 C  
ATOM    926  C   LEU   179     167.544 154.764 262.674  1.00                 C  
ATOM    927  O   LEU   179     167.556 155.097 263.859  1.00                 O  
ATOM    928  CB  LEU   179     169.544 155.379 261.207  1.00                 C  
ATOM    929  CG  LEU   179     170.916 155.029 260.628  1.00                 C  
ATOM    930  CD1 LEU   179     171.430 156.156 259.746  1.00                 C  
ATOM    931  CD2 LEU   179     171.910 154.733 261.741  1.00                 C  
ATOM    932  N   ALA   180     166.497 154.846 261.879  1.00                 N  
ATOM    933  CA  ALA   180     165.258 155.432 262.282  1.00                 C  
ATOM    934  C   ALA   180     164.649 154.609 263.375  1.00                 C  
ATOM    935  O   ALA   180     164.339 155.112 264.431  1.00                 O  
ATOM    936  CB  ALA   180     164.314 155.546 261.095  1.00                 C  
ATOM    937  N   LEU   181     164.535 153.333 263.164  1.00                 N  
ATOM    938  CA  LEU   181     164.015 152.435 264.159  1.00                 C  
ATOM    939  C   LEU   181     164.734 152.442 265.488  1.00                 C  
ATOM    940  O   LEU   181     164.125 152.590 266.562  1.00                 O  
ATOM    941  CB  LEU   181     164.022 150.996 263.638  1.00                 C  
ATOM    942  CG  LEU   181     163.535 149.921 264.612  1.00                 C  
ATOM    943  CD1 LEU   181     162.086 150.166 265.003  1.00                 C  
ATOM    944  CD2 LEU   181     163.691 148.535 264.004  1.00                 C  
ATOM    945  N   TYR   182     166.038 152.255 265.447  1.00                 N  
ATOM    946  CA  TYR   182     166.877 152.076 266.577  1.00                 C  
ATOM    947  C   TYR   182     166.876 153.343 267.414  1.00                 C  
ATOM    948  O   TYR   182     166.976 153.227 268.659  1.00                 O  
ATOM    949  CB  TYR   182     168.297 151.711 266.138  1.00                 C  
ATOM    950  CG  TYR   182     169.257 151.497 267.286  1.00                 C  
ATOM    951  OH  TYR   182     171.892 150.895 270.446  1.00                 O  
ATOM    952  CZ  TYR   182     171.021 151.096 269.400  1.00                 C  
ATOM    953  CD1 TYR   182     169.249 150.311 268.008  1.00                 C  
ATOM    954  CE1 TYR   182     170.124 150.107 269.059  1.00                 C  
ATOM    955  CD2 TYR   182     170.168 152.483 267.644  1.00                 C  
ATOM    956  CE2 TYR   182     171.049 152.296 268.692  1.00                 C  
ATOM    957  N   GLY   183     166.804 154.483 266.720  1.00                 N  
ATOM    958  CA  GLY   183     166.762 155.832 267.316  1.00                 C  
ATOM    959  C   GLY   183     165.508 156.051 268.167  1.00                 C  
ATOM    960  O   GLY   183     165.585 156.418 269.360  1.00                 O  
ATOM    961  N   LEU   184     164.328 155.694 267.564  1.00                 N  
ATOM    962  CA  LEU   184     163.061 155.638 268.177  1.00                 C  
ATOM    963  C   LEU   184     163.026 154.804 269.424  1.00                 C  
ATOM    964  O   LEU   184     162.689 155.334 270.542  1.00                 O  
ATOM    965  CB  LEU   184     162.016 155.097 267.199  1.00                 C  
ATOM    966  CG  LEU   184     160.559 155.159 267.661  1.00                 C  
ATOM    967  CD1 LEU   184     159.613 155.044 266.475  1.00                 C  
ATOM    968  CD2 LEU   184     160.270 154.064 268.677  1.00                 C  
ATOM    969  N   ILE   185     163.436 153.461 269.361  1.00                 N  
ATOM    970  CA  ILE   185     163.664 152.474 270.412  1.00                 C  
ATOM    971  C   ILE   185     164.430 153.162 271.633  1.00                 C  
ATOM    972  O   ILE   185     163.858 153.226 272.719  1.00                 O  
ATOM    973  CB  ILE   185     164.455 151.262 269.886  1.00                 C  
ATOM    974  CD1 ILE   185     164.395 149.432 268.113  1.00                 C  
ATOM    975  CG1 ILE   185     163.610 150.465 268.890  1.00                 C  
ATOM    976  CG2 ILE   185     164.934 150.397 271.041  1.00                 C  
ATOM    977  N   VAL   186     165.671 153.640 271.348  1.00                 N  
ATOM    978  CA  VAL   186     166.524 154.207 272.341  1.00                 C  
ATOM    979  C   VAL   186     165.835 155.299 273.108  1.00                 C  
ATOM    980  O   VAL   186     165.925 155.241 274.336  1.00                 O  
ATOM    981  CB  VAL   186     167.823 154.757 271.722  1.00                 C  
ATOM    982  CG1 VAL   186     168.612 155.546 272.755  1.00                 C  
ATOM    983  CG2 VAL   186     168.664 153.623 271.156  1.00                 C  
ATOM    984  N   GLY   187     165.239 156.296 272.442  1.00                 N  
ATOM    985  CA  GLY   187     164.576 157.464 273.046  1.00                 C  
ATOM    986  C   GLY   187     163.498 156.958 274.012  1.00                 C  
ATOM    987  O   GLY   187     163.466 157.371 275.178  1.00                 O  
ATOM    988  N   ILE   188     162.597 156.037 273.494  1.00                 N  
ATOM    989  CA  ILE   188     161.580 155.383 274.309  1.00                 C  
ATOM    990  C   ILE   188     162.158 154.987 275.603  1.00                 C  
ATOM    991  O   ILE   188     161.740 155.460 276.613  1.00                 O  
ATOM    992  CB  ILE   188     160.978 154.162 273.588  1.00                 C  
ATOM    993  CD1 ILE   188     159.075 155.530 272.585  1.00                 C  
ATOM    994  CG1 ILE   188     160.240 154.601 272.322  1.00                 C  
ATOM    995  CG2 ILE   188     160.075 153.380 274.529  1.00                 C  
ATOM    996  N   ILE   189     163.222 154.160 275.690  1.00                 N  
ATOM    997  CA  ILE   189     163.836 153.810 276.957  1.00                 C  
ATOM    998  C   ILE   189     164.267 154.957 277.824  1.00                 C  
ATOM    999  O   ILE   189     163.943 154.955 279.026  1.00                 O  
ATOM   1000  CB  ILE   189     165.070 152.910 276.757  1.00                 C  
ATOM   1001  CD1 ILE   189     165.801 150.693 275.734  1.00                 C  
ATOM   1002  CG1 ILE   189     164.648 151.536 276.233  1.00                 C  
ATOM   1003  CG2 ILE   189     165.867 152.804 278.048  1.00                 C  
ATOM   1004  N   LEU   190     165.109 155.959 277.309  1.00                 N  
ATOM   1005  CA  LEU   190     165.639 157.155 278.106  1.00                 C  
ATOM   1006  C   LEU   190     164.507 157.845 278.808  1.00                 C  
ATOM   1007  O   LEU   190     164.552 158.025 280.034  1.00                 O  
ATOM   1008  CB  LEU   190     166.377 158.128 277.185  1.00                 C  
ATOM   1009  CG  LEU   190     167.710 157.641 276.613  1.00                 C  
ATOM   1010  CD1 LEU   190     168.239 158.619 275.574  1.00                 C  
ATOM   1011  CD2 LEU   190     168.732 157.444 277.722  1.00                 C  
ATOM   1012  N   SER   191     163.464 158.214 278.022  1.00                 N  
ATOM   1013  CA  SER   191     162.216 158.743 278.487  1.00                 C  
ATOM   1014  C   SER   191     161.522 157.960 279.630  1.00                 C  
ATOM   1015  O   SER   191     161.107 158.629 280.581  1.00                 O  
ATOM   1016  CB  SER   191     161.215 158.845 277.335  1.00                 C  
ATOM   1017  OG  SER   191     161.637 159.798 276.375  1.00                 O  
ATOM   1018  N   SER   192     161.373 156.687 279.490  1.00                 N  
ATOM   1019  CA  SER   192     160.689 155.807 280.461  1.00                 C  
ATOM   1020  C   SER   192     161.288 155.853 281.841  1.00                 C  
ATOM   1021  O   SER   192     160.552 155.733 282.833  1.00                 O  
ATOM   1022  CB  SER   192     160.698 154.358 279.970  1.00                 C  
ATOM   1023  OG  SER   192     159.919 154.213 278.795  1.00                 O  
ATOM   1024  N   ARG   193     162.593 155.975 281.946  1.00                 N  
ATOM   1025  CA  ARG   193     163.316 155.896 283.210  1.00                 C  
ATOM   1026  C   ARG   193     163.193 157.213 283.976  1.00                 C  
ATOM   1027  O   ARG   193     162.839 157.224 285.176  1.00                 O  
ATOM   1028  CB  ARG   193     164.787 155.554 282.965  1.00                 C  
ATOM   1029  CD  ARG   193     167.059 155.076 283.919  1.00                 C  
ATOM   1030  NE  ARG   193     167.722 156.141 283.170  1.00                 N  
ATOM   1031  CG  ARG   193     165.612 155.418 284.235  1.00                 C  
ATOM   1032  CZ  ARG   193     168.202 157.253 283.719  1.00                 C  
ATOM   1033  NH1 ARG   193     168.789 158.167 282.959  1.00                 N  
ATOM   1034  NH2 ARG   193     168.092 157.448 285.026  1.00                 N  
ATOM   1035  N   ALA   194     163.458 158.314 283.197  1.00                 N  
ATOM   1036  CA  ALA   194     163.351 159.669 283.715  1.00                 C  
ATOM   1037  C   ALA   194     161.980 159.972 284.351  1.00                 C  
ATOM   1038  O   ALA   194     161.859 160.541 285.403  1.00                 O  
ATOM   1039  CB  ALA   194     163.618 160.681 282.611  1.00                 C  
ATOM   1040  N   GLY   195     160.911 159.647 283.603  1.00                 N  
ATOM   1041  CA  GLY   195     159.543 159.736 283.850  1.00                 C  
ATOM   1042  C   GLY   195     159.055 158.757 284.870  1.00                 C  
ATOM   1043  O   GLY   195     159.383 157.551 284.850  1.00                 O  
ATOM   1044  N   GLN   196     158.175 159.195 285.764  1.00                 N  
ATOM   1045  CA  GLN   196     157.540 158.397 286.737  1.00                 C  
ATOM   1046  C   GLN   196     156.322 159.159 287.123  1.00                 C  
ATOM   1047  O   GLN   196     155.524 158.796 288.032  1.00                 O  
ATOM   1048  CB  GLN   196     158.485 158.130 287.911  1.00                 C  
ATOM   1049  CD  GLN   196     159.430 155.958 287.034  1.00                 C  
ATOM   1050  CG  GLN   196     159.737 157.355 287.535  1.00                 C  
ATOM   1051  OE1 GLN   196     158.405 155.373 287.386  1.00                 O  
ATOM   1052  NE2 GLN   196     160.319 155.417 286.209  1.00                 N  
ATOM   1053  N   SER   197     156.096 160.231 286.388  1.00                 N  
ATOM   1054  CA  SER   197     154.885 161.072 286.429  1.00                 C  
ATOM   1055  C   SER   197     154.970 162.116 287.534  1.00                 C  
ATOM   1056  O   SER   197     155.504 161.777 288.609  1.00                 O  
ATOM   1057  CB  SER   197     153.638 160.207 286.624  1.00                 C  
ATOM   1058  OG  SER   197     153.511 159.793 287.973  1.00                 O  
ATOM   1059  N   ARG   198     154.327 163.353 287.311  1.00                 N  
ATOM   1060  CA  ARG   198     154.118 164.485 288.210  1.00                 C  
ATOM   1061  C   ARG   198     155.204 164.839 289.137  1.00                 C  
ATOM   1062  O   ARG   198     155.241 164.316 290.296  1.00                 O  
ATOM   1063  CB  ARG   198     152.874 164.262 289.072  1.00                 C  
ATOM   1064  CD  ARG   198     151.253 165.168 290.761  1.00                 C  
ATOM   1065  NE  ARG   198     151.378 164.024 291.661  1.00                 N  
ATOM   1066  CG  ARG   198     152.536 165.427 289.988  1.00                 C  
ATOM   1067  CZ  ARG   198     151.907 164.086 292.879  1.00                 C  
ATOM   1068  NH1 ARG   198     151.978 162.993 293.626  1.00                 N  
ATOM   1069  NH2 ARG   198     152.362 165.240 293.346  1.00                 N  
ATOM   1070  N   ALA   199     156.226 165.530 288.617  1.00                 N  
ATOM   1071  CA  ALA   199     157.469 165.896 289.269  1.00                 C  
ATOM   1072  C   ALA   199     158.394 164.735 289.062  1.00                 C  
ATOM   1073  O   ALA   199     158.488 163.802 289.875  1.00                 O  
ATOM   1074  CB  ALA   199     157.226 166.206 290.738  1.00                 C  
TER
