# Supplementary material for: The Plant V-ATPase
Source: Front Plant Sci. 2022 Jun 30;13:931777. doi: 10.3389/fpls.2022.931777 (PMC9280200; doi:10.3389/fpls.2022.931777)
Supplement: Supplementary file 2 [file Data_Sheet_1.ZIP › pdb-files/C_39ae2bfdbb896a02.final.pdb]

ATOM      1  N   SER     3     185.561 236.423 227.862  1.00                 N  
ATOM      2  CA  SER     3     184.550 237.133 227.091  1.00                 C  
ATOM      3  C   SER     3     183.216 236.408 227.125  1.00                 C  
ATOM      4  O   SER     3     182.678 236.050 226.080  1.00                 O  
ATOM      5  CB  SER     3     185.009 237.312 225.642  1.00                 C  
ATOM      6  OG  SER     3     185.145 236.061 224.992  1.00                 O  
ATOM      7  N   ARG     4     182.667 236.205 228.319  1.00                 N  
ATOM      8  CA  ARG     4     181.408 235.490 228.454  1.00                 C  
ATOM      9  C   ARG     4     180.314 236.532 228.607  1.00                 C  
ATOM     10  O   ARG     4     180.235 237.224 229.626  1.00                 O  
ATOM     11  CB  ARG     4     181.462 234.531 229.645  1.00                 C  
ATOM     12  CD  ARG     4     180.378 232.661 230.921  1.00                 C  
ATOM     13  NE  ARG     4     180.639 233.252 232.231  1.00                 N  
ATOM     14  CG  ARG     4     180.192 233.719 229.845  1.00                 C  
ATOM     15  CZ  ARG     4     179.691 233.639 233.078  1.00                 C  
ATOM     16  NH1 ARG     4     180.023 234.167 234.249  1.00                 N  
ATOM     17  NH2 ARG     4     178.413 233.498 232.753  1.00                 N  
ATOM     18  N   TYR     5     179.454 236.612 227.609  1.00                 N  
ATOM     19  CA  TYR     5     178.346 237.543 227.620  1.00                 C  
ATOM     20  C   TYR     5     177.081 236.782 227.301  1.00                 C  
ATOM     21  O   TYR     5     177.097 235.817 226.537  1.00                 O  
ATOM     22  CB  TYR     5     178.588 238.675 226.620  1.00                 C  
ATOM     23  CG  TYR     5     179.810 239.512 226.925  1.00                 C  
ATOM     24  OH  TYR     5     183.180 241.801 227.755  1.00                 O  
ATOM     25  CZ  TYR     5     182.064 241.045 227.481  1.00                 C  
ATOM     26  CD1 TYR     5     181.061 239.143 226.448  1.00                 C  
ATOM     27  CE1 TYR     5     182.184 239.901 226.721  1.00                 C  
ATOM     28  CD2 TYR     5     179.708 240.667 227.689  1.00                 C  
ATOM     29  CE2 TYR     5     180.820 241.438 227.973  1.00                 C  
ATOM     30  N   TRP     6     175.982 237.231 227.864  1.00                 N  
ATOM     31  CA  TRP     6     174.716 236.638 227.494  1.00                 C  
ATOM     32  C   TRP     6     174.027 237.563 226.509  1.00                 C  
ATOM     33  O   TRP     6     173.994 238.781 226.701  1.00                 O  
ATOM     34  CB  TRP     6     173.855 236.395 228.735  1.00                 C  
ATOM     35  CG  TRP     6     174.391 235.326 229.637  1.00                 C  
ATOM     36  CD1 TRP     6     175.227 235.495 230.702  1.00                 C  
ATOM     37  NE1 TRP     6     175.502 234.282 231.287  1.00                 N  
ATOM     38  CD2 TRP     6     174.127 233.920 229.552  1.00                 C  
ATOM     39  CE2 TRP     6     174.836 233.300 230.597  1.00                 C  
ATOM     40  CH2 TRP     6     174.044 231.170 229.956  1.00                 C  
ATOM     41  CZ2 TRP     6     174.801 231.922 230.809  1.00                 C  
ATOM     42  CE3 TRP     6     173.360 233.126 228.695  1.00                 C  
ATOM     43  CZ3 TRP     6     173.329 231.760 228.908  1.00                 C  
ATOM     44  N   VAL     7     173.487 236.974 225.449  1.00                 N  
ATOM     45  CA  VAL     7     172.676 237.707 224.489  1.00                 C  
ATOM     46  C   VAL     7     171.216 237.359 224.730  1.00                 C  
ATOM     47  O   VAL     7     170.831 236.189 224.594  1.00                 O  
ATOM     48  CB  VAL     7     173.093 237.392 223.041  1.00                 C  
ATOM     49  CG1 VAL     7     172.207 238.139 222.056  1.00                 C  
ATOM     50  CG2 VAL     7     174.556 237.745 222.819  1.00                 C  
ATOM     51  N   VAL     8     170.420 238.366 225.094  1.00                 N  
ATOM     52  CA  VAL     8     169.052 238.176 225.562  1.00                 C  
ATOM     53  C   VAL     8     168.089 238.805 224.574  1.00                 C  
ATOM     54  O   VAL     8     168.205 239.990 224.252  1.00                 O  
ATOM     55  CB  VAL     8     168.850 238.766 226.970  1.00                 C  
ATOM     56  CG1 VAL     8     167.404 238.606 227.412  1.00                 C  
ATOM     57  CG2 VAL     8     169.791 238.105 227.965  1.00                 C  
ATOM     58  N   SER     9     167.063 238.056 224.242  1.00                 N  
ATOM     59  CA  SER     9     165.939 238.443 223.429  1.00                 C  
ATOM     60  C   SER     9     164.791 238.841 224.322  1.00                 C  
ATOM     61  O   SER     9     164.542 238.200 225.343  1.00                 O  
ATOM     62  CB  SER     9     165.537 237.302 222.493  1.00                 C  
ATOM     63  OG  SER     9     164.369 237.630 221.760  1.00                 O  
ATOM     64  N   LEU    10     164.087 239.886 223.929  1.00                 N  
ATOM     65  CA  LEU    10     162.968 240.386 224.695  1.00                 C  
ATOM     66  C   LEU    10     161.700 240.329 223.868  1.00                 C  
ATOM     67  O   LEU    10     161.751 240.304 222.632  1.00                 O  
ATOM     68  CB  LEU    10     163.238 241.816 225.167  1.00                 C  
ATOM     69  CG  LEU    10     164.477 242.019 226.041  1.00                 C  
ATOM     70  CD1 LEU    10     164.698 243.497 226.325  1.00                 C  
ATOM     71  CD2 LEU    10     164.350 241.243 227.342  1.00                 C  
ATOM     72  N   PRO    11     160.536 240.291 224.517  1.00                 N  
ATOM     73  CA  PRO    11     159.304 240.220 223.735  1.00                 C  
ATOM     74  C   PRO    11     159.128 241.473 222.938  1.00                 C  
ATOM     75  O   PRO    11     158.448 241.454 221.907  1.00                 O  
ATOM     76  CB  PRO    11     158.206 240.053 224.788  1.00                 C  
ATOM     77  CD  PRO    11     160.276 240.282 225.968  1.00                 C  
ATOM     78  CG  PRO    11     158.807 240.592 226.043  1.00                 C  
ATOM     79  N   VAL    12     159.708 242.574 223.401  1.00                 N  
ATOM     80  CA  VAL    12     159.647 243.786 222.622  1.00                 C  
ATOM     81  C   VAL    12     158.303 244.456 222.508  1.00                 C  
ATOM     82  O   VAL    12     158.034 245.070 221.475  1.00                 O  
ATOM     83  CB  VAL    12     160.145 243.557 221.183  1.00                 C  
ATOM     84  CG1 VAL    12     161.603 243.124 221.185  1.00                 C  
ATOM     85  CG2 VAL    12     159.280 242.524 220.478  1.00                 C  
ATOM     86  N   LYS    13     157.439 244.363 223.513  1.00                 N  
ATOM     87  CA  LYS    13     156.119 244.947 223.325  1.00                 C  
ATOM     88  C   LYS    13     156.216 246.444 223.088  1.00                 C  
ATOM     89  O   LYS    13     155.482 246.996 222.263  1.00                 O  
ATOM     90  CB  LYS    13     155.229 244.661 224.536  1.00                 C  
ATOM     91  CD  LYS    13     153.941 242.992 225.898  1.00                 C  
ATOM     92  CE  LYS    13     153.528 241.536 226.035  1.00                 C  
ATOM     93  CG  LYS    13     154.804 243.208 224.665  1.00                 C  
ATOM     94  NZ  LYS    13     152.717 241.301 227.261  1.00                 N  
ATOM     95  N   ASP    14     157.104 247.125 223.798  1.00                 N  
ATOM     96  CA  ASP    14     157.298 248.556 223.614  1.00                 C  
ATOM     97  C   ASP    14     158.784 248.851 223.499  1.00                 C  
ATOM     98  O   ASP    14     159.555 248.512 224.406  1.00                 O  
ATOM     99  CB  ASP    14     156.671 249.335 224.772  1.00                 C  
ATOM    100  CG  ASP    14     156.761 250.836 224.581  1.00                 C  
ATOM    101  OD1 ASP    14     157.553 251.279 223.723  1.00                 O  
ATOM    102  OD2 ASP    14     156.038 251.569 225.288  1.00                 O  
ATOM    103  N   SER    15     159.205 249.471 222.391  1.00                 N  
ATOM    104  CA  SER    15     160.638 249.661 222.229  1.00                 C  
ATOM    105  C   SER    15     161.129 250.716 223.202  1.00                 C  
ATOM    106  O   SER    15     162.245 250.623 223.710  1.00                 O  
ATOM    107  CB  SER    15     160.967 250.056 220.788  1.00                 C  
ATOM    108  OG  SER    15     160.428 251.328 220.472  1.00                 O  
ATOM    109  N   ALA    16     160.307 251.725 223.471  1.00                 N  
ATOM    110  CA  ALA    16     160.743 252.777 224.371  1.00                 C  
ATOM    111  C   ALA    16     160.809 252.219 225.782  1.00                 C  
ATOM    112  O   ALA    16     161.704 252.571 226.554  1.00                 O  
ATOM    113  CB  ALA    16     159.801 253.968 224.290  1.00                 C  
ATOM    114  N   SER    17     159.907 251.283 226.088  1.00                 N  
ATOM    115  CA  SER    17     159.819 250.671 227.415  1.00                 C  
ATOM    116  C   SER    17     160.976 249.714 227.616  1.00                 C  
ATOM    117  O   SER    17     161.621 249.702 228.672  1.00                 O  
ATOM    118  CB  SER    17     158.481 249.949 227.584  1.00                 C  
ATOM    119  OG  SER    17     157.401 250.866 227.573  1.00                 O  
ATOM    120  N   SER    18     161.240 248.896 226.606  1.00                 N  
ATOM    121  CA  SER    18     162.304 247.916 226.693  1.00                 C  
ATOM    122  C   SER    18     163.601 248.688 226.790  1.00                 C  
ATOM    123  O   SER    18     164.512 248.323 227.551  1.00                 O  
ATOM    124  CB  SER    18     162.271 246.981 225.482  1.00                 C  
ATOM    125  OG  SER    18     161.095 246.190 225.480  1.00                 O  
ATOM    126  N   LEU    19     163.624 249.830 226.104  1.00                 N  
ATOM    127  CA  LEU    19     164.774 250.709 226.123  1.00                 C  
ATOM    128  C   LEU    19     164.974 251.192 227.542  1.00                 C  
ATOM    129  O   LEU    19     166.091 251.184 228.055  1.00                 O  
ATOM    130  CB  LEU    19     164.574 251.875 225.152  1.00                 C  
ATOM    131  CG  LEU    19     165.695 252.914 225.100  1.00                 C  
ATOM    132  CD1 LEU    19     166.999 252.275 224.647  1.00                 C  
ATOM    133  CD2 LEU    19     165.321 254.063 224.177  1.00                 C  
ATOM    134  N   TRP    20     163.913 251.671 228.179  1.00                 N  
ATOM    135  CA  TRP    20     164.080 252.136 229.547  1.00                 C  
ATOM    136  C   TRP    20     164.621 250.995 230.398  1.00                 C  
ATOM    137  O   TRP    20     165.566 251.178 231.173  1.00                 O  
ATOM    138  CB  TRP    20     162.753 252.658 230.101  1.00                 C  
ATOM    139  CG  TRP    20     162.346 253.984 229.535  1.00                 C  
ATOM    140  CD1 TRP    20     161.270 254.238 228.735  1.00                 C  
ATOM    141  NE1 TRP    20     161.222 255.573 228.415  1.00                 N  
ATOM    142  CD2 TRP    20     163.011 255.239 229.727  1.00                 C  
ATOM    143  CE2 TRP    20     162.282 256.208 229.014  1.00                 C  
ATOM    144  CH2 TRP    20     163.773 257.912 229.682  1.00                 C  
ATOM    145  CZ2 TRP    20     162.655 257.551 228.985  1.00                 C  
ATOM    146  CE3 TRP    20     164.150 255.637 230.431  1.00                 C  
ATOM    147  CZ3 TRP    20     164.516 256.969 230.400  1.00                 C  
ATOM    148  N   ASN    21     164.055 249.797 230.241  1.00                 N  
ATOM    149  CA  ASN    21     164.372 248.738 231.186  1.00                 C  
ATOM    150  C   ASN    21     165.770 248.210 230.949  1.00                 C  
ATOM    151  O   ASN    21     166.282 247.439 231.770  1.00                 O  
ATOM    152  CB  ASN    21     163.341 247.611 231.093  1.00                 C  
ATOM    153  CG  ASN    21     161.993 248.006 231.663  1.00                 C  
ATOM    154  OD1 ASN    21     161.896 248.929 232.472  1.00                 O  
ATOM    155  ND2 ASN    21     160.946 247.307 231.240  1.00                 N  
ATOM    156  N   ARG    22     166.373 248.581 229.824  1.00                 N  
ATOM    157  CA  ARG    22     167.688 248.092 229.454  1.00                 C  
ATOM    158  C   ARG    22     168.793 249.148 229.481  1.00                 C  
ATOM    159  O   ARG    22     169.954 248.791 229.674  1.00                 O  
ATOM    160  CB  ARG    22     167.655 247.473 228.055  1.00                 C  
ATOM    161  CD  ARG    22     167.313 247.783 225.588  1.00                 C  
ATOM    162  NE  ARG    22     167.054 248.729 224.506  1.00                 N  
ATOM    163  CG  ARG    22     167.395 248.473 226.940  1.00                 C  
ATOM    164  CZ  ARG    22     166.841 248.379 223.242  1.00                 C  
ATOM    165  NH1 ARG    22     166.614 249.309 222.325  1.00                 N  
ATOM    166  NH2 ARG    22     166.857 247.098 222.897  1.00                 N  
ATOM    167  N   LEU    23     168.472 250.429 229.309  1.00                 N  
ATOM    168  CA  LEU    23     169.457 251.506 229.217  1.00                 C  
ATOM    169  C   LEU    23     169.625 252.285 230.512  1.00                 C  
ATOM    170  O   LEU    23     170.723 252.781 230.790  1.00                 O  
ATOM    171  CB  LEU    23     169.081 252.482 228.100  1.00                 C  
ATOM    172  CG  LEU    23     170.043 253.648 227.867  1.00                 C  
ATOM    173  CD1 LEU    23     171.427 253.138 227.495  1.00                 C  
ATOM    174  CD2 LEU    23     169.513 254.575 226.784  1.00                 C  
ATOM    175  N   GLN    24     168.557 252.421 231.286  1.00                 N  
ATOM    176  CA  GLN    24     168.519 253.333 232.420  1.00                 C  
ATOM    177  C   GLN    24     169.406 252.836 233.554  1.00                 C  
ATOM    178  O   GLN    24     169.481 251.633 233.822  1.00                 O  
ATOM    179  CB  GLN    24     167.083 253.511 232.916  1.00                 C  
ATOM    180  CD  GLN    24     165.484 254.767 234.416  1.00                 C  
ATOM    181  CG  GLN    24     166.930 254.552 234.014  1.00                 C  
ATOM    182  OE1 GLN    24     164.602 254.001 234.028  1.00                 O  
ATOM    183  NE2 GLN    24     165.238 255.812 235.196  1.00                 N  
ATOM    184  N   GLU    25     170.098 253.772 234.212  1.00                 N  
ATOM    185  CA  GLU    25     171.019 253.379 235.271  1.00                 C  
ATOM    186  C   GLU    25     170.237 252.669 236.361  1.00                 C  
ATOM    187  O   GLU    25     170.733 251.726 236.987  1.00                 O  
ATOM    188  CB  GLU    25     171.756 254.602 235.822  1.00                 C  
ATOM    189  CD  GLU    25     173.431 256.448 235.414  1.00                 C  
ATOM    190  CG  GLU    25     172.755 255.213 234.852  1.00                 C  
ATOM    191  OE1 GLU    25     172.878 257.050 236.358  1.00                 O  
ATOM    192  OE2 GLU    25     174.514 256.813 234.911  1.00                 O  
ATOM    193  N   GLN    26     169.003 253.104 236.574  1.00                 N  
ATOM    194  CA  GLN    26     168.143 252.613 237.636  1.00                 C  
ATOM    195  C   GLN    26     167.680 251.202 237.301  1.00                 C  
ATOM    196  O   GLN    26     167.207 250.475 238.181  1.00                 O  
ATOM    197  CB  GLN    26     166.949 253.549 237.834  1.00                 C  
ATOM    198  CD  GLN    26     166.113 255.822 238.552  1.00                 C  
ATOM    199  CG  GLN    26     167.316 254.913 238.394  1.00                 C  
ATOM    200  OE1 GLN    26     164.984 255.429 238.257  1.00                 O  
ATOM    201  NE2 GLN    26     166.351 257.042 239.019  1.00                 N  
ATOM    202  N   ILE    27     167.840 250.816 236.031  1.00                 N  
ATOM    203  CA  ILE    27     167.356 249.583 235.428  1.00                 C  
ATOM    204  C   ILE    27     168.475 248.647 235.004  1.00                 C  
ATOM    205  O   ILE    27     168.205 247.467 234.755  1.00                 O  
ATOM    206  CB  ILE    27     166.459 249.865 234.208  1.00                 C  
ATOM    207  CD1 ILE    27     164.377 250.037 235.669  1.00                 C  
ATOM    208  CG1 ILE    27     165.245 250.699 234.621  1.00                 C  
ATOM    209  CG2 ILE    27     166.051 248.564 233.535  1.00                 C  
ATOM    210  N   SER    28     169.704 249.144 234.891  1.00                 N  
ATOM    211  CA  SER    28     170.806 248.307 234.453  1.00                 C  
ATOM    212  C   SER    28     170.905 247.116 235.396  1.00                 C  
ATOM    213  O   SER    28     170.786 247.252 236.616  1.00                 O  
ATOM    214  CB  SER    28     172.108 249.109 234.421  1.00                 C  
ATOM    215  OG  SER    28     173.206 248.286 234.070  1.00                 O  
ATOM    216  N   LYS    29     171.145 245.952 234.805  1.00                 N  
ATOM    217  CA  LYS    29     171.018 244.669 235.486  1.00                 C  
ATOM    218  C   LYS    29     171.951 244.566 236.677  1.00                 C  
ATOM    219  O   LYS    29     173.039 245.151 236.703  1.00                 O  
ATOM    220  CB  LYS    29     171.293 243.518 234.516  1.00                 C  
ATOM    221  CD  LYS    29     170.112 244.034 232.362  1.00                 C  
ATOM    222  CE  LYS    29     169.023 243.597 231.396  1.00                 C  
ATOM    223  CG  LYS    29     170.119 243.173 233.614  1.00                 C  
ATOM    224  NZ  LYS    29     168.897 244.529 230.242  1.00                 N  
ATOM    225  N   HIS    30     171.485 243.821 237.684  1.00                 N  
ATOM    226  CA  HIS    30     172.240 243.620 238.908  1.00                 C  
ATOM    227  C   HIS    30     172.509 245.003 239.472  1.00                 C  
ATOM    228  O   HIS    30     173.626 245.345 239.856  1.00                 O  
ATOM    229  CB  HIS    30     173.525 242.839 238.623  1.00                 C  
ATOM    230  CG  HIS    30     174.060 242.102 239.811  1.00                 C  
ATOM    231  ND1 HIS    30     173.463 240.967 240.314  1.00                 N  
ATOM    232  CE1 HIS    30     174.167 240.535 241.375  1.00                 C  
ATOM    233  CD2 HIS    30     175.191 242.268 240.713  1.00                 C  
ATOM    234  NE2 HIS    30     175.205 241.311 241.620  1.00                 N  
ATOM    235  N   SER    31     171.437 245.802 239.500  1.00                 N  
ATOM    236  CA  SER    31     171.427 247.085 240.180  1.00                 C  
ATOM    237  C   SER    31     172.554 247.938 239.611  1.00                 C  
ATOM    238  O   SER    31     173.331 248.563 240.332  1.00                 O  
ATOM    239  CB  SER    31     171.576 246.892 241.690  1.00                 C  
ATOM    240  OG  SER    31     170.496 246.140 242.217  1.00                 O  
ATOM    241  N   PHE    32     172.617 247.951 238.278  1.00                 N  
ATOM    242  CA  PHE    32     173.561 248.751 237.503  1.00                 C  
ATOM    243  C   PHE    32     175.024 248.352 237.708  1.00                 C  
ATOM    244  O   PHE    32     175.924 249.144 237.407  1.00                 O  
ATOM    245  CB  PHE    32     173.408 250.236 237.840  1.00                 C  
ATOM    246  CG  PHE    32     172.028 250.774 237.593  1.00                 C  
ATOM    247  CZ  PHE    32     169.477 251.775 237.131  1.00                 C  
ATOM    248  CD1 PHE    32     170.987 250.472 238.454  1.00                 C  
ATOM    249  CE1 PHE    32     169.718 250.968 238.227  1.00                 C  
ATOM    250  CD2 PHE    32     171.771 251.584 236.501  1.00                 C  
ATOM    251  CE2 PHE    32     170.501 252.080 236.274  1.00                 C  
ATOM    252  N   ASP    33     175.317 247.150 238.211  1.00                 N  
ATOM    253  CA  ASP    33     176.722 246.744 238.263  1.00                 C  
ATOM    254  C   ASP    33     177.157 245.940 237.041  1.00                 C  
ATOM    255  O   ASP    33     178.341 245.960 236.690  1.00                 O  
ATOM    256  CB  ASP    33     176.996 245.922 239.524  1.00                 C  
ATOM    257  CG  ASP    33     176.832 246.733 240.795  1.00                 C  
ATOM    258  OD1 ASP    33     177.499 247.781 240.921  1.00                 O  
ATOM    259  OD2 ASP    33     176.035 246.320 241.664  1.00                 O  
ATOM    260  N   THR    34     176.232 245.236 236.394  1.00                 N  
ATOM    261  CA  THR    34     176.534 244.392 235.241  1.00                 C  
ATOM    262  C   THR    34     176.644 245.278 234.008  1.00                 C  
ATOM    263  O   THR    34     176.020 246.342 233.942  1.00                 O  
ATOM    264  CB  THR    34     175.461 243.306 235.040  1.00                 C  
ATOM    265  OG1 THR    34     174.190 243.925 234.802  1.00                 O  
ATOM    266  CG2 THR    34     175.351 242.430 236.278  1.00                 C  
ATOM    267  N   PRO    35     177.422 244.855 233.009  1.00                 N  
ATOM    268  CA  PRO    35     177.464 245.682 231.807  1.00                 C  
ATOM    269  C   PRO    35     176.275 245.301 230.946  1.00                 C  
ATOM    270  O   PRO    35     176.048 244.123 230.661  1.00                 O  
ATOM    271  CB  PRO    35     178.806 245.330 231.162  1.00                 C  
ATOM    272  CD  PRO    35     178.661 244.038 233.172  1.00                 C  
ATOM    273  CG  PRO    35     179.622 244.772 232.279  1.00                 C  
ATOM    274  N   VAL    36     175.541 246.312 230.494  1.00                 N  
ATOM    275  CA  VAL    36     174.371 246.135 229.647  1.00                 C  
ATOM    276  C   VAL    36     174.438 247.009 228.406  1.00                 C  
ATOM    277  O   VAL    36     174.379 248.238 228.510  1.00                 O  
ATOM    278  CB  VAL    36     173.069 246.433 230.414  1.00                 C  
ATOM    279  CG1 VAL    36     171.863 246.251 229.505  1.00                 C  
ATOM    280  CG2 VAL    36     172.957 245.540 231.640  1.00                 C  
ATOM    281  N   TYR    37     174.559 246.394 227.248  1.00                 N  
ATOM    282  CA  TYR    37     174.642 247.124 226.001  1.00                 C  
ATOM    283  C   TYR    37     173.465 246.667 225.160  1.00                 C  
ATOM    284  O   TYR    37     173.006 245.534 225.300  1.00                 O  
ATOM    285  CB  TYR    37     175.987 246.868 225.319  1.00                 C  
ATOM    286  CG  TYR    37     177.178 247.372 226.103  1.00                 C  
ATOM    287  OH  TYR    37     180.452 248.744 228.268  1.00                 O  
ATOM    288  CZ  TYR    37     179.368 248.291 227.550  1.00                 C  
ATOM    289  CD1 TYR    37     177.777 246.579 227.073  1.00                 C  
ATOM    290  CE1 TYR    37     178.866 247.032 227.795  1.00                 C  
ATOM    291  CD2 TYR    37     177.698 248.639 225.870  1.00                 C  
ATOM    292  CE2 TYR    37     178.786 249.108 226.582  1.00                 C  
ATOM    293  N   ARG    38     172.940 247.545 224.319  1.00                 N  
ATOM    294  CA  ARG    38     171.808 247.124 223.509  1.00                 C  
ATOM    295  C   ARG    38     172.379 246.365 222.323  1.00                 C  
ATOM    296  O   ARG    38     173.531 246.573 221.936  1.00                 O  
ATOM    297  CB  ARG    38     170.975 248.334 223.082  1.00                 C  
ATOM    298  CD  ARG    38     169.547 250.287 223.748  1.00                 C  
ATOM    299  NE  ARG    38     170.462 251.305 223.237  1.00                 N  
ATOM    300  CG  ARG    38     170.284 249.049 224.231  1.00                 C  
ATOM    301  CZ  ARG    38     170.075 252.417 222.621  1.00                 C  
ATOM    302  NH1 ARG    38     170.979 253.286 222.189  1.00                 N  
ATOM    303  NH2 ARG    38     168.784 252.658 222.438  1.00                 N  
ATOM    304  N   PHE    39     171.588 245.459 221.754  1.00                 N  
ATOM    305  CA  PHE    39     171.991 244.808 220.514  1.00                 C  
ATOM    306  C   PHE    39     170.932 244.952 219.433  1.00                 C  
ATOM    307  O   PHE    39     169.738 244.788 219.696  1.00                 O  
ATOM    308  CB  PHE    39     172.283 243.326 220.757  1.00                 C  
ATOM    309  CG  PHE    39     172.718 242.584 219.526  1.00                 C  
ATOM    310  CZ  PHE    39     173.516 241.208 217.247  1.00                 C  
ATOM    311  CD1 PHE    39     174.021 242.676 219.069  1.00                 C  
ATOM    312  CE1 PHE    39     174.421 241.993 217.936  1.00                 C  
ATOM    313  CD2 PHE    39     171.825 241.793 218.825  1.00                 C  
ATOM    314  CE2 PHE    39     172.225 241.111 217.692  1.00                 C  
ATOM    315  N   ASN    40     171.371 245.268 218.216  1.00                 N  
ATOM    316  CA  ASN    40     170.447 245.422 217.108  1.00                 C  
ATOM    317  C   ASN    40     171.001 244.737 215.874  1.00                 C  
ATOM    318  O   ASN    40     172.206 244.570 215.710  1.00                 O  
ATOM    319  CB  ASN    40     170.170 246.903 216.843  1.00                 C  
ATOM    320  CG  ASN    40     169.454 247.577 217.997  1.00                 C  
ATOM    321  OD1 ASN    40     168.236 247.466 218.135  1.00                 O  
ATOM    322  ND2 ASN    40     170.212 248.280 218.832  1.00                 N  
ATOM    323  N   ILE    41     170.075 244.321 215.025  1.00                 N  
ATOM    324  CA  ILE    41     170.339 243.737 213.716  1.00                 C  
ATOM    325  C   ILE    41     169.435 244.431 212.711  1.00                 C  
ATOM    326  O   ILE    41     168.420 245.034 213.087  1.00                 O  
ATOM    327  CB  ILE    41     170.120 242.213 213.723  1.00                 C  
ATOM    328  CD1 ILE    41     168.311 240.423 213.882  1.00                 C  
ATOM    329  CG1 ILE    41     168.661 241.886 214.048  1.00                 C  
ATOM    330  CG2 ILE    41     171.080 241.541 214.692  1.00                 C  
ATOM    331  N   PRO    42     169.803 244.429 211.439  1.00                 N  
ATOM    332  CA  PRO    42     168.907 245.019 210.444  1.00                 C  
ATOM    333  C   PRO    42     167.608 244.241 210.477  1.00                 C  
ATOM    334  O   PRO    42     167.584 243.052 210.804  1.00                 O  
ATOM    335  CB  PRO    42     169.664 244.861 209.124  1.00                 C  
ATOM    336  CD  PRO    42     171.106 244.000 210.829  1.00                 C  
ATOM    337  CG  PRO    42     171.097 244.749 209.526  1.00                 C  
ATOM    338  N   ASN    43     166.532 244.890 210.063  1.00                 N  
ATOM    339  CA  ASN    43     165.269 244.183 209.992  1.00                 C  
ATOM    340  C   ASN    43     165.328 243.163 208.875  1.00                 C  
ATOM    341  O   ASN    43     165.730 243.475 207.756  1.00                 O  
ATOM    342  CB  ASN    43     164.114 245.167 209.795  1.00                 C  
ATOM    343  CG  ASN    43     162.757 244.496 209.874  1.00                 C  
ATOM    344  OD1 ASN    43     162.337 243.813 208.941  1.00                 O  
ATOM    345  ND2 ASN    43     162.067 244.690 210.992  1.00                 N  
ATOM    346  N   LEU    44     164.924 241.937 209.187  1.00                 N  
ATOM    347  CA  LEU    44     164.844 240.895 208.182  1.00                 C  
ATOM    348  C   LEU    44     163.583 240.087 208.404  1.00                 C  
ATOM    349  O   LEU    44     163.132 239.900 209.532  1.00                 O  
ATOM    350  CB  LEU    44     166.087 240.004 208.234  1.00                 C  
ATOM    351  CG  LEU    44     166.127 238.838 207.244  1.00                 C  
ATOM    352  CD1 LEU    44     166.213 239.350 205.814  1.00                 C  
ATOM    353  CD2 LEU    44     167.297 237.915 207.547  1.00                 C  
ATOM    354  N   ARG    45     163.038 239.595 207.301  1.00                 N  
ATOM    355  CA  ARG    45     161.844 238.777 207.281  1.00                 C  
ATOM    356  C   ARG    45     162.141 237.365 206.796  1.00                 C  
ATOM    357  O   ARG    45     163.029 237.136 205.973  1.00                 O  
ATOM    358  CB  ARG    45     160.772 239.415 206.395  1.00                 C  
ATOM    359  CD  ARG    45     159.190 241.321 205.989  1.00                 C  
ATOM    360  NE  ARG    45     158.713 242.623 206.448  1.00                 N  
ATOM    361  CG  ARG    45     160.239 240.738 206.921  1.00                 C  
ATOM    362  CZ  ARG    45     157.687 242.794 207.276  1.00                 C  
ATOM    363  NH1 ARG    45     157.324 244.017 207.638  1.00                 N  
ATOM    364  NH2 ARG    45     157.027 241.742 207.739  1.00                 N  
ATOM    365  N   VAL    46     161.386 236.420 207.331  1.00                 N  
ATOM    366  CA  VAL    46     161.471 235.016 206.968  1.00                 C  
ATOM    367  C   VAL    46     160.070 234.654 206.512  1.00                 C  
ATOM    368  O   VAL    46     159.097 234.897 207.233  1.00                 O  
ATOM    369  CB  VAL    46     161.969 234.158 208.146  1.00                 C  
ATOM    370  CG1 VAL    46     161.045 234.311 209.344  1.00                 C  
ATOM    371  CG2 VAL    46     162.075 232.698 207.733  1.00                 C  
ATOM    372  N   GLY    47     159.971 234.070 205.324  1.00                 N  
ATOM    373  CA  GLY    47     158.663 233.772 204.759  1.00                 C  
ATOM    374  C   GLY    47     157.856 232.712 205.484  1.00                 C  
ATOM    375  O   GLY    47     156.631 232.821 205.576  1.00                 O  
ATOM    376  N   THR    48     158.512 231.694 206.019  1.00                 N  
ATOM    377  CA  THR    48     157.789 230.601 206.649  1.00                 C  
ATOM    378  C   THR    48     158.387 230.233 207.990  1.00                 C  
ATOM    379  O   THR    48     159.599 230.020 208.101  1.00                 O  
ATOM    380  CB  THR    48     157.762 229.350 205.751  1.00                 C  
ATOM    381  OG1 THR    48     157.127 229.666 204.506  1.00                 O  
ATOM    382  CG2 THR    48     156.984 228.229 206.422  1.00                 C  
ATOM    383  N   LEU    49     157.532 230.145 209.007  1.00                 N  
ATOM    384  CA  LEU    49     158.091 229.938 210.322  1.00                 C  
ATOM    385  C   LEU    49     158.534 228.502 210.433  1.00                 C  
ATOM    386  O   LEU    49     159.464 228.209 211.176  1.00                 O  
ATOM    387  CB  LEU    49     157.067 230.293 211.402  1.00                 C  
ATOM    388  CG  LEU    49     156.671 231.768 211.502  1.00                 C  
ATOM    389  CD1 LEU    49     155.550 231.956 212.512  1.00                 C  
ATOM    390  CD2 LEU    49     157.872 232.622 211.880  1.00                 C  
ATOM    391  N   ASP    50     157.854 227.589 209.744  1.00                 N  
ATOM    392  CA  ASP    50     158.221 226.192 209.890  1.00                 C  
ATOM    393  C   ASP    50     159.603 226.019 209.290  1.00                 C  
ATOM    394  O   ASP    50     160.457 225.289 209.814  1.00                 O  
ATOM    395  CB  ASP    50     157.185 225.292 209.213  1.00                 C  
ATOM    396  CG  ASP    50     155.869 225.252 209.964  1.00                 C  
ATOM    397  OD1 ASP    50     155.839 225.688 211.134  1.00                 O  
ATOM    398  OD2 ASP    50     154.867 224.785 209.382  1.00                 O  
ATOM    399  N   SER    51     159.857 226.815 208.255  1.00                 N  
ATOM    400  CA  SER    51     161.164 226.849 207.639  1.00                 C  
ATOM    401  C   SER    51     162.117 227.443 208.634  1.00                 C  
ATOM    402  O   SER    51     163.255 226.995 208.778  1.00                 O  
ATOM    403  CB  SER    51     161.122 227.651 206.337  1.00                 C  
ATOM    404  OG  SER    51     160.321 227.003 205.364  1.00                 O  
ATOM    405  N   LEU    52     161.669 228.486 209.317  1.00                 N  
ATOM    406  CA  LEU    52     162.518 229.104 210.310  1.00                 C  
ATOM    407  C   LEU    52     162.918 228.066 211.339  1.00                 C  
ATOM    408  O   LEU    52     164.042 228.069 211.826  1.00                 O  
ATOM    409  CB  LEU    52     161.801 230.285 210.968  1.00                 C  
ATOM    410  CG  LEU    52     162.590 231.048 212.033  1.00                 C  
ATOM    411  CD1 LEU    52     163.858 231.644 211.440  1.00                 C  
ATOM    412  CD2 LEU    52     161.734 232.141 212.656  1.00                 C  
ATOM    413  N   LEU    53     161.977 227.203 211.709  1.00                 N  
ATOM    414  CA  LEU    53     162.208 226.167 212.713  1.00                 C  
ATOM    415  C   LEU    53     163.302 225.230 212.236  1.00                 C  
ATOM    416  O   LEU    53     164.266 224.915 212.962  1.00                 O  
ATOM    417  CB  LEU    53     160.916 225.398 212.996  1.00                 C  
ATOM    418  CG  LEU    53     161.018 224.247 213.999  1.00                 C  
ATOM    419  CD1 LEU    53     161.450 224.761 215.364  1.00                 C  
ATOM    420  CD2 LEU    53     159.693 223.509 214.107  1.00                 C  
ATOM    421  N   ALA    54     163.198 224.823 210.975  1.00                 N  
ATOM    422  CA  ALA    54     164.209 223.942 210.438  1.00                 C  
ATOM    423  C   ALA    54     165.526 224.669 210.498  1.00                 C  
ATOM    424  O   ALA    54     166.552 224.106 210.893  1.00                 O  
ATOM    425  CB  ALA    54     163.852 223.528 209.019  1.00                 C  
ATOM    426  N   LEU    55     165.503 225.945 210.148  1.00                 N  
ATOM    427  CA  LEU    55     166.740 226.682 210.094  1.00                 C  
ATOM    428  C   LEU    55     167.282 226.794 211.497  1.00                 C  
ATOM    429  O   LEU    55     168.481 226.914 211.680  1.00                 O  
ATOM    430  CB  LEU    55     166.517 228.058 209.463  1.00                 C  
ATOM    431  CG  LEU    55     166.155 228.072 207.977  1.00                 C  
ATOM    432  CD1 LEU    55     165.814 229.482 207.520  1.00                 C  
ATOM    433  CD2 LEU    55     167.292 227.505 207.141  1.00                 C  
ATOM    434  N   GLY    56     166.395 226.910 212.478  1.00                 N  
ATOM    435  CA  GLY    56     166.821 227.024 213.863  1.00                 C  
ATOM    436  C   GLY    56     167.674 225.832 214.234  1.00                 C  
ATOM    437  O   GLY    56     168.764 225.972 214.801  1.00                 O  
ATOM    438  N   ASP    57     167.223 224.648 213.821  1.00                 N  
ATOM    439  CA  ASP    57     167.987 223.448 214.140  1.00                 C  
ATOM    440  C   ASP    57     169.289 223.484 213.372  1.00                 C  
ATOM    441  O   ASP    57     170.370 223.198 213.916  1.00                 O  
ATOM    442  CB  ASP    57     167.178 222.193 213.807  1.00                 C  
ATOM    443  CG  ASP    57     166.020 221.976 214.762  1.00                 C  
ATOM    444  OD1 ASP    57     166.001 222.625 215.829  1.00                 O  
ATOM    445  OD2 ASP    57     165.133 221.156 214.443  1.00                 O  
ATOM    446  N   ASP    58     169.203 223.947 212.136  1.00                 N  
ATOM    447  CA  ASP    58     170.378 224.008 211.293  1.00                 C  
ATOM    448  C   ASP    58     171.354 224.994 211.893  1.00                 C  
ATOM    449  O   ASP    58     172.564 224.771 211.882  1.00                 O  
ATOM    450  CB  ASP    58     169.993 224.402 209.866  1.00                 C  
ATOM    451  CG  ASP    58     169.268 223.293 209.130  1.00                 C  
ATOM    452  OD1 ASP    58     169.302 222.141 209.611  1.00                 O  
ATOM    453  OD2 ASP    58     168.665 223.576 208.073  1.00                 O  
ATOM    454  N   LEU    59     170.830 226.092 212.412  1.00                 N  
ATOM    455  CA  LEU    59     171.668 227.153 212.910  1.00                 C  
ATOM    456  C   LEU    59     172.395 226.635 214.115  1.00                 C  
ATOM    457  O   LEU    59     173.562 226.953 214.317  1.00                 O  
ATOM    458  CB  LEU    59     170.829 228.389 213.239  1.00                 C  
ATOM    459  CG  LEU    59     170.200 229.118 212.049  1.00                 C  
ATOM    460  CD1 LEU    59     169.259 230.213 212.526  1.00                 C  
ATOM    461  CD2 LEU    59     171.277 229.702 211.147  1.00                 C  
ATOM    462  N   LEU    60     171.694 225.892 214.965  1.00                 N  
ATOM    463  CA  LEU    60     172.374 225.369 216.132  1.00                 C  
ATOM    464  C   LEU    60     173.510 224.465 215.680  1.00                 C  
ATOM    465  O   LEU    60     174.620 224.518 216.227  1.00                 O  
ATOM    466  CB  LEU    60     171.392 224.616 217.032  1.00                 C  
ATOM    467  CG  LEU    60     171.970 224.020 218.317  1.00                 C  
ATOM    468  CD1 LEU    60     172.551 225.112 219.202  1.00                 C  
ATOM    469  CD2 LEU    60     170.907 223.237 219.072  1.00                 C  
ATOM    470  N   LYS    61     173.273 223.694 214.611  1.00                 N  
ATOM    471  CA  LYS    61     174.338 222.808 214.165  1.00                 C  
ATOM    472  C   LYS    61     175.497 223.628 213.621  1.00                 C  
ATOM    473  O   LYS    61     176.668 223.312 213.858  1.00                 O  
ATOM    474  CB  LYS    61     173.817 221.835 213.105  1.00                 C  
ATOM    475  CD  LYS    61     172.372 219.863 212.538  1.00                 C  
ATOM    476  CE  LYS    61     171.416 218.811 213.078  1.00                 C  
ATOM    477  CG  LYS    61     172.859 220.785 213.644  1.00                 C  
ATOM    478  NZ  LYS    61     170.898 217.926 211.998  1.00                 N  
ATOM    479  N   SER    62     175.176 224.696 212.893  1.00                 N  
ATOM    480  CA  SER    62     176.217 225.511 212.293  1.00                 C  
ATOM    481  C   SER    62     177.000 226.168 213.405  1.00                 C  
ATOM    482  O   SER    62     178.207 226.391 213.293  1.00                 O  
ATOM    483  CB  SER    62     175.608 226.545 211.344  1.00                 C  
ATOM    484  OG  SER    62     174.806 227.475 212.050  1.00                 O  
ATOM    485  N   ASN    63     176.270 226.558 214.445  1.00                 N  
ATOM    486  CA  ASN    63     176.818 227.217 215.611  1.00                 C  
ATOM    487  C   ASN    63     177.912 226.331 216.145  1.00                 C  
ATOM    488  O   ASN    63     179.046 226.765 216.371  1.00                 O  
ATOM    489  CB  ASN    63     175.718 227.488 216.640  1.00                 C  
ATOM    490  CG  ASN    63     176.223 228.262 217.842  1.00                 C  
ATOM    491  OD1 ASN    63     176.662 229.405 217.716  1.00                 O  
ATOM    492  ND2 ASN    63     176.161 227.640 219.013  1.00                 N  
ATOM    493  N   SER    64     177.571 225.053 216.320  1.00                 N  
ATOM    494  CA  SER    64     178.536 224.106 216.852  1.00                 C  
ATOM    495  C   SER    64     179.697 223.995 215.889  1.00                 C  
ATOM    496  O   SER    64     180.859 223.929 216.309  1.00                 O  
ATOM    497  CB  SER    64     177.878 222.745 217.086  1.00                 C  
ATOM    498  OG  SER    64     176.899 222.820 218.108  1.00                 O  
ATOM    499  N   PHE    65     179.411 224.015 214.589  1.00                 N  
ATOM    500  CA  PHE    65     180.474 223.786 213.632  1.00                 C  
ATOM    501  C   PHE    65     181.473 224.922 213.761  1.00                 C  
ATOM    502  O   PHE    65     182.680 224.704 213.904  1.00                 O  
ATOM    503  CB  PHE    65     179.907 223.688 212.214  1.00                 C  
ATOM    504  CG  PHE    65     180.955 223.507 211.154  1.00                 C  
ATOM    505  CZ  PHE    65     182.893 223.179 209.189  1.00                 C  
ATOM    506  CD1 PHE    65     181.522 222.265 210.925  1.00                 C  
ATOM    507  CE1 PHE    65     182.486 222.099 209.949  1.00                 C  
ATOM    508  CD2 PHE    65     181.373 224.578 210.384  1.00                 C  
ATOM    509  CE2 PHE    65     182.337 224.411 209.408  1.00                 C  
ATOM    510  N   VAL    66     180.975 226.151 213.709  1.00                 N  
ATOM    511  CA  VAL    66     181.870 227.293 213.678  1.00                 C  
ATOM    512  C   VAL    66     182.554 227.427 215.018  1.00                 C  
ATOM    513  O   VAL    66     183.691 227.900 215.102  1.00                 O  
ATOM    514  CB  VAL    66     181.120 228.588 213.316  1.00                 C  
ATOM    515  CG1 VAL    66     180.246 229.040 214.476  1.00                 C  
ATOM    516  CG2 VAL    66     182.103 229.682 212.926  1.00                 C  
ATOM    517  N   GLU    67     181.877 227.029 216.091  1.00                 N  
ATOM    518  CA  GLU    67     182.525 227.025 217.389  1.00                 C  
ATOM    519  C   GLU    67     183.719 226.090 217.355  1.00                 C  
ATOM    520  O   GLU    67     184.811 226.434 217.829  1.00                 O  
ATOM    521  CB  GLU    67     181.536 226.611 218.480  1.00                 C  
ATOM    522  CD  GLU    67     182.495 228.014 220.349  1.00                 C  
ATOM    523  CG  GLU    67     182.120 226.620 219.884  1.00                 C  
ATOM    524  OE1 GLU    67     181.982 228.993 219.766  1.00                 O  
ATOM    525  OE2 GLU    67     183.301 228.127 221.296  1.00                 O  
ATOM    526  N   GLY    68     183.553 224.943 216.697  1.00                 N  
ATOM    527  CA  GLY    68     184.646 223.995 216.594  1.00                 C  
ATOM    528  C   GLY    68     185.752 224.634 215.798  1.00                 C  
ATOM    529  O   GLY    68     186.934 224.504 216.116  1.00                 O  
ATOM    530  N   VAL    69     185.360 225.343 214.754  1.00                 N  
ATOM    531  CA  VAL    69     186.295 225.892 213.793  1.00                 C  
ATOM    532  C   VAL    69     187.164 226.914 214.502  1.00                 C  
ATOM    533  O   VAL    69     188.398 226.898 214.408  1.00                 O  
ATOM    534  CB  VAL    69     185.565 226.517 212.590  1.00                 C  
ATOM    535  CG1 VAL    69     186.546 227.274 211.706  1.00                 C  
ATOM    536  CG2 VAL    69     184.841 225.445 211.790  1.00                 C  
ATOM    537  N   SER    70     186.525 227.780 215.278  1.00                 N  
ATOM    538  CA  SER    70     187.253 228.846 215.932  1.00                 C  
ATOM    539  C   SER    70     188.115 228.252 217.026  1.00                 C  
ATOM    540  O   SER    70     189.213 228.759 217.288  1.00                 O  
ATOM    541  CB  SER    70     186.285 229.890 216.493  1.00                 C  
ATOM    542  OG  SER    70     185.494 229.344 217.535  1.00                 O  
ATOM    543  N   GLN    71     187.666 227.174 217.683  1.00                 N  
ATOM    544  CA  GLN    71     188.550 226.622 218.702  1.00                 C  
ATOM    545  C   GLN    71     189.767 226.045 218.013  1.00                 C  
ATOM    546  O   GLN    71     190.893 226.148 218.521  1.00                 O  
ATOM    547  CB  GLN    71     187.818 225.564 219.531  1.00                 C  
ATOM    548  CD  GLN    71     185.970 225.042 221.171  1.00                 C  
ATOM    549  CG  GLN    71     186.725 226.125 220.427  1.00                 C  
ATOM    550  OE1 GLN    71     186.293 223.859 221.061  1.00                 O  
ATOM    551  NE2 GLN    71     184.959 225.444 221.933  1.00                 N  
ATOM    552  N   LYS    72     189.547 225.410 216.862  1.00                 N  
ATOM    553  CA  LYS    72     190.654 224.835 216.121  1.00                 C  
ATOM    554  C   LYS    72     191.643 225.945 215.834  1.00                 C  
ATOM    555  O   LYS    72     192.861 225.758 215.913  1.00                 O  
ATOM    556  CB  LYS    72     190.152 224.172 214.837  1.00                 C  
ATOM    557  CD  LYS    72     188.878 222.302 213.752  1.00                 C  
ATOM    558  CE  LYS    72     188.074 221.032 213.982  1.00                 C  
ATOM    559  CG  LYS    72     189.361 222.895 215.066  1.00                 C  
ATOM    560  NZ  LYS    72     187.558 220.463 212.707  1.00                 N  
ATOM    561  N   ILE    73     191.105 227.099 215.425  1.00                 N  
ATOM    562  CA  ILE    73     191.918 228.252 215.051  1.00                 C  
ATOM    563  C   ILE    73     192.741 228.685 216.244  1.00                 C  
ATOM    564  O   ILE    73     193.939 228.999 216.133  1.00                 O  
ATOM    565  CB  ILE    73     191.048 229.412 214.532  1.00                 C  
ATOM    566  CD1 ILE    73     189.327 229.998 212.745  1.00                 C  
ATOM    567  CG1 ILE    73     190.412 229.042 213.190  1.00                 C  
ATOM    568  CG2 ILE    73     191.865 230.691 214.439  1.00                 C  
ATOM    569  N   ARG    74     192.093 228.729 217.406  1.00                 N  
ATOM    570  CA  ARG    74     192.760 229.176 218.612  1.00                 C  
ATOM    571  C   ARG    74     193.920 228.248 218.873  1.00                 C  
ATOM    572  O   ARG    74     195.036 228.685 219.186  1.00                 O  
ATOM    573  CB  ARG    74     191.780 229.204 219.787  1.00                 C  
ATOM    574  CD  ARG    74     191.368 229.682 222.216  1.00                 C  
ATOM    575  NE  ARG    74     190.941 228.321 222.531  1.00                 N  
ATOM    576  CG  ARG    74     192.384 229.713 221.086  1.00                 C  
ATOM    577  CZ  ARG    74     191.645 227.468 223.268  1.00                 C  
ATOM    578  NH1 ARG    74     191.177 226.250 223.502  1.00                 N  
ATOM    579  NH2 ARG    74     192.817 227.836 223.769  1.00                 N  
ATOM    580  N   ARG    75     193.694 226.966 218.608  1.00                 N  
ATOM    581  CA  ARG    75     194.712 225.971 218.875  1.00                 C  
ATOM    582  C   ARG    75     195.861 226.135 217.897  1.00                 C  
ATOM    583  O   ARG    75     197.017 225.986 218.280  1.00                 O  
ATOM    584  CB  ARG    75     194.121 224.563 218.787  1.00                 C  
ATOM    585  CD  ARG    75     193.779 224.210 221.248  1.00                 C  
ATOM    586  NE  ARG    75     192.850 223.798 222.298  1.00                 N  
ATOM    587  CG  ARG    75     193.116 224.241 219.881  1.00                 C  
ATOM    588  CZ  ARG    75     193.087 223.930 223.599  1.00                 C  
ATOM    589  NH1 ARG    75     192.183 223.526 224.481  1.00                 N  
ATOM    590  NH2 ARG    75     194.226 224.466 224.014  1.00                 N  
ATOM    591  N   GLN    76     195.570 226.362 216.616  1.00                 N  
ATOM    592  CA  GLN    76     196.670 226.482 215.668  1.00                 C  
ATOM    593  C   GLN    76     197.524 227.714 215.955  1.00                 C  
ATOM    594  O   GLN    76     198.763 227.643 215.895  1.00                 O  
ATOM    595  CB  GLN    76     196.138 226.540 214.235  1.00                 C  
ATOM    596  CD  GLN    76     194.942 225.355 212.352  1.00                 C  
ATOM    597  CG  GLN    76     195.529 225.237 213.745  1.00                 C  
ATOM    598  OE1 GLN    76     195.443 226.110 211.519  1.00                 O  
ATOM    599  NE2 GLN    76     193.876 224.606 212.096  1.00                 N  
ATOM    600  N   ILE    77     196.896 228.836 216.338  1.00                 N  
ATOM    601  CA  ILE    77     197.712 230.006 216.660  1.00                 C  
ATOM    602  C   ILE    77     198.561 229.700 217.876  1.00                 C  
ATOM    603  O   ILE    77     199.750 230.032 217.932  1.00                 O  
ATOM    604  CB  ILE    77     196.841 231.254 216.897  1.00                 C  
ATOM    605  CD1 ILE    77     195.092 232.734 215.779  1.00                 C  
ATOM    606  CG1 ILE    77     196.178 231.697 215.591  1.00                 C  
ATOM    607  CG2 ILE    77     197.666 232.368 217.521  1.00                 C  
ATOM    608  N   GLU    78     197.944 229.037 218.854  1.00                 N  
ATOM    609  CA  GLU    78     198.601 228.673 220.101  1.00                 C  
ATOM    610  C   GLU    78     199.748 227.731 219.803  1.00                 C  
ATOM    611  O   GLU    78     200.826 227.804 220.401  1.00                 O  
ATOM    612  CB  GLU    78     197.601 228.035 221.067  1.00                 C  
ATOM    613  CD  GLU    78     195.556 228.325 222.522  1.00                 C  
ATOM    614  CG  GLU    78     196.576 229.006 221.630  1.00                 C  
ATOM    615  OE1 GLU    78     195.532 227.076 222.550  1.00                 O  
ATOM    616  OE2 GLU    78     194.781 229.039 223.192  1.00                 O  
ATOM    617  N   GLU    79     199.513 226.879 218.821  1.00                 N  
ATOM    618  CA  GLU    79     200.425 225.857 218.367  1.00                 C  
ATOM    619  C   GLU    79     201.658 226.452 217.737  1.00                 C  
ATOM    620  O   GLU    79     202.749 225.898 217.896  1.00                 O  
ATOM    621  CB  GLU    79     199.732 224.925 217.371  1.00                 C  
ATOM    622  CD  GLU    79     197.973 223.158 216.965  1.00                 C  
ATOM    623  CG  GLU    79     198.638 224.066 217.982  1.00                 C  
ATOM    624  OE1 GLU    79     198.332 223.241 215.772  1.00                 O  
ATOM    625  OE2 GLU    79     197.094 222.365 217.362  1.00                 O  
ATOM    626  N   LEU    80     201.562 227.706 217.312  1.00                 N  
ATOM    627  CA  LEU    80     202.690 228.376 216.682  1.00                 C  
ATOM    628  C   LEU    80     203.695 228.899 217.704  1.00                 C  
ATOM    629  O   LEU    80     204.849 229.195 217.383  1.00                 O  
ATOM    630  CB  LEU    80     202.205 229.533 215.806  1.00                 C  
ATOM    631  CG  LEU    80     201.365 229.152 214.585  1.00                 C  
ATOM    632  CD1 LEU    80     200.846 230.396 213.880  1.00                 C  
ATOM    633  CD2 LEU    80     202.174 228.297 213.621  1.00                 C  
ATOM    634  N   GLU    81     203.268 229.018 218.955  1.00                 N  
ATOM    635  CA  GLU    81     204.161 229.520 219.982  1.00                 C  
ATOM    636  C   GLU    81     204.430 231.004 219.811  1.00                 C  
ATOM    637  O   GLU    81     205.564 231.475 219.934  1.00                 O  
ATOM    638  CB  GLU    81     205.482 228.748 219.968  1.00                 C  
ATOM    639  CD  GLU    81     206.667 226.539 220.276  1.00                 C  
ATOM    640  CG  GLU    81     205.333 227.258 220.231  1.00                 C  
ATOM    641  OE1 GLU    81     207.548 226.970 221.049  1.00                 O  
ATOM    642  OE2 GLU    81     206.830 225.544 219.539  1.00                 O  
ATOM    643  N   ARG    82     203.382 231.773 219.521  1.00                 N  
ATOM    644  CA  ARG    82     203.518 233.218 219.350  1.00                 C  
ATOM    645  C   ARG    82     203.216 233.919 220.661  1.00                 C  
ATOM    646  O   ARG    82     202.112 233.837 221.207  1.00                 O  
ATOM    647  CB  ARG    82     202.590 233.716 218.240  1.00                 C  
ATOM    648  CD  ARG    82     203.943 235.614 217.309  1.00                 C  
ATOM    649  NE  ARG    82     203.966 237.034 216.967  1.00                 N  
ATOM    650  CG  ARG    82     202.652 235.217 218.006  1.00                 C  
ATOM    651  CZ  ARG    82     205.000 237.650 216.404  1.00                 C  
ATOM    652  NH1 ARG    82     204.930 238.945 216.129  1.00                 N  
ATOM    653  NH2 ARG    82     206.101 236.970 216.117  1.00                 N  
ATOM    654  N   ILE    83     204.210 234.627 221.187  1.00                 N  
ATOM    655  CA  ILE    83     204.038 235.336 222.442  1.00                 C  
ATOM    656  C   ILE    83     203.917 234.376 223.607  1.00                 C  
ATOM    657  O   ILE    83     204.457 234.591 224.695  1.00                 O  
ATOM    658  CB  ILE    83     202.808 236.262 222.403  1.00                 C  
ATOM    659  CD1 ILE    83     204.181 238.230 221.543  1.00                 C  
ATOM    660  CG1 ILE    83     202.981 237.334 221.325  1.00                 C  
ATOM    661  CG2 ILE    83     202.557 236.872 223.774  1.00                 C  
ATOM    662  N   SER    84     203.101 233.284 223.326  1.00                 N  
ATOM    663  CA  SER    84     202.995 232.284 224.370  1.00                 C  
ATOM    664  C   SER    84     201.520 232.105 224.699  1.00                 C  
ATOM    665  O   SER    84     200.670 232.912 224.313  1.00                 O  
ATOM    666  CB  SER    84     203.804 232.704 225.599  1.00                 C  
ATOM    667  OG  SER    84     203.244 233.854 226.209  1.00                 O  
ATOM    668  N   GLY    85     201.229 231.037 225.439  1.00                 N  
ATOM    669  CA  GLY    85     199.851 230.692 225.779  1.00                 C  
ATOM    670  C   GLY    85     199.109 231.818 226.496  1.00                 C  
ATOM    671  O   GLY    85     197.899 231.983 226.304  1.00                 O  
ATOM    672  N   VAL    86     199.795 232.583 227.340  1.00                 N  
ATOM    673  CA  VAL    86     199.132 233.635 228.103  1.00                 C  
ATOM    674  C   VAL    86     199.258 235.050 227.535  1.00                 C  
ATOM    675  O   VAL    86     198.781 235.988 228.176  1.00                 O  
ATOM    676  CB  VAL    86     199.639 233.683 229.556  1.00                 C  
ATOM    677  CG1 VAL    86     199.383 232.356 230.254  1.00                 C  
ATOM    678  CG2 VAL    86     201.119 234.032 229.593  1.00                 C  
ATOM    679  N   GLU    87     199.854 235.241 226.366  1.00                 N  
ATOM    680  CA  GLU    87     200.133 236.580 225.840  1.00                 C  
ATOM    681  C   GLU    87     199.499 236.719 224.463  1.00                 C  
ATOM    682  O   GLU    87     199.781 235.907 223.572  1.00                 O  
ATOM    683  CB  GLU    87     201.641 236.828 225.780  1.00                 C  
ATOM    684  CD  GLU    87     203.815 237.094 227.039  1.00                 C  
ATOM    685  CG  GLU    87     202.322 236.851 227.139  1.00                 C  
ATOM    686  OE1 GLU    87     204.566 236.113 226.857  1.00                 O  
ATOM    687  OE2 GLU    87     204.234 238.266 227.143  1.00                 O  
ATOM    688  N   SER    88     198.646 237.738 224.284  1.00                 N  
ATOM    689  CA  SER    88     197.921 237.862 223.021  1.00                 C  
ATOM    690  C   SER    88     197.104 236.603 222.771  1.00                 C  
ATOM    691  O   SER    88     197.083 236.061 221.664  1.00                 O  
ATOM    692  CB  SER    88     198.894 238.117 221.868  1.00                 C  
ATOM    693  OG  SER    88     199.599 239.331 222.054  1.00                 O  
ATOM    694  N   ASN    89     196.424 236.134 223.819  1.00                 N  
ATOM    695  CA  ASN    89     195.565 234.970 223.662  1.00                 C  
ATOM    696  C   ASN    89     194.462 235.255 222.662  1.00                 C  
ATOM    697  O   ASN    89     194.104 234.377 221.873  1.00                 O  
ATOM    698  CB  ASN    89     194.983 234.547 225.013  1.00                 C  
ATOM    699  CG  ASN    89     194.200 233.252 224.930  1.00                 C  
ATOM    700  OD1 ASN    89     194.753 232.199 224.612  1.00                 O  
ATOM    701  ND2 ASN    89     192.905 233.326 225.215  1.00                 N  
ATOM    702  N   ALA    90     193.896 236.449 222.673  1.00                 N  
ATOM    703  CA  ALA    90     192.800 236.692 221.757  1.00                 C  
ATOM    704  C   ALA    90     193.237 237.779 220.782  1.00                 C  
ATOM    705  O   ALA    90     194.011 238.675 221.131  1.00                 O  
ATOM    706  CB  ALA    90     191.547 237.089 222.523  1.00                 C  
ATOM    707  N   LEU    91     192.743 237.683 219.555  1.00                 N  
ATOM    708  CA  LEU    91     193.070 238.644 218.519  1.00                 C  
ATOM    709  C   LEU    91     191.890 239.559 218.267  1.00                 C  
ATOM    710  O   LEU    91     190.744 239.229 218.574  1.00                 O  
ATOM    711  CB  LEU    91     193.480 237.926 217.232  1.00                 C  
ATOM    712  CG  LEU    91     194.669 236.969 217.338  1.00                 C  
ATOM    713  CD1 LEU    91     194.904 236.254 216.017  1.00                 C  
ATOM    714  CD2 LEU    91     195.923 237.717 217.765  1.00                 C  
ATOM    715  N   THR    92     192.171 240.717 217.699  1.00                 N  
ATOM    716  CA  THR    92     191.075 241.630 217.475  1.00                 C  
ATOM    717  C   THR    92     190.338 241.165 216.230  1.00                 C  
ATOM    718  O   THR    92     190.919 240.534 215.344  1.00                 O  
ATOM    719  CB  THR    92     191.570 243.080 217.323  1.00                 C  
ATOM    720  OG1 THR    92     192.448 243.173 216.194  1.00                 O  
ATOM    721  CG2 THR    92     192.330 243.517 218.567  1.00                 C  
ATOM    722  N   VAL    93     189.053 241.463 216.165  1.00                 N  
ATOM    723  CA  VAL    93     188.253 241.155 214.990  1.00                 C  
ATOM    724  C   VAL    93     188.060 242.483 214.292  1.00                 C  
ATOM    725  O   VAL    93     187.477 243.400 214.877  1.00                 O  
ATOM    726  CB  VAL    93     186.926 240.474 215.373  1.00                 C  
ATOM    727  CG1 VAL    93     186.091 240.198 214.132  1.00                 C  
ATOM    728  CG2 VAL    93     187.189 239.187 216.140  1.00                 C  
ATOM    729  N   ASP    94     188.560 242.603 213.067  1.00                 N  
ATOM    730  CA  ASP    94     188.388 243.852 212.342  1.00                 C  
ATOM    731  C   ASP    94     189.015 244.971 213.158  1.00                 C  
ATOM    732  O   ASP    94     188.589 246.124 213.108  1.00                 O  
ATOM    733  CB  ASP    94     186.905 244.116 212.074  1.00                 C  
ATOM    734  CG  ASP    94     186.287 243.083 211.152  1.00                 C  
ATOM    735  OD1 ASP    94     187.023 242.517 210.316  1.00                 O  
ATOM    736  OD2 ASP    94     185.067 242.840 211.265  1.00                 O  
ATOM    737  N   GLY    95     190.042 244.603 213.917  1.00                 N  
ATOM    738  CA  GLY    95     190.889 245.514 214.657  1.00                 C  
ATOM    739  C   GLY    95     190.402 245.904 216.039  1.00                 C  
ATOM    740  O   GLY    95     191.070 246.705 216.699  1.00                 O  
ATOM    741  N   VAL    96     189.272 245.376 216.509  1.00                 N  
ATOM    742  CA  VAL    96     188.777 245.722 217.836  1.00                 C  
ATOM    743  C   VAL    96     188.507 244.449 218.639  1.00                 C  
ATOM    744  O   VAL    96     188.508 243.336 218.110  1.00                 O  
ATOM    745  CB  VAL    96     187.506 246.587 217.756  1.00                 C  
ATOM    746  CG1 VAL    96     187.793 247.890 217.025  1.00                 C  
ATOM    747  CG2 VAL    96     186.384 245.823 217.070  1.00                 C  
ATOM    748  N   PRO    97     188.273 244.637 219.943  1.00                 N  
ATOM    749  CA  PRO    97     188.201 243.549 220.914  1.00                 C  
ATOM    750  C   PRO    97     186.818 242.913 220.865  1.00                 C  
ATOM    751  O   PRO    97     185.951 243.328 220.089  1.00                 O  
ATOM    752  CB  PRO    97     188.476 244.231 222.256  1.00                 C  
ATOM    753  CD  PRO    97     188.565 245.935 220.577  1.00                 C  
ATOM    754  CG  PRO    97     189.154 245.510 221.892  1.00                 C  
ATOM    755  N   VAL    98     186.566 241.944 221.751  1.00                 N  
ATOM    756  CA  VAL    98     185.343 241.172 221.578  1.00                 C  
ATOM    757  C   VAL    98     184.162 242.067 221.862  1.00                 C  
ATOM    758  O   VAL    98     183.185 242.087 221.106  1.00                 O  
ATOM    759  CB  VAL    98     185.327 239.928 222.486  1.00                 C  
ATOM    760  CG1 VAL    98     183.971 239.242 222.426  1.00                 C  
ATOM    761  CG2 VAL    98     186.434 238.964 222.089  1.00                 C  
ATOM    762  N   ASP    99     184.236 242.815 222.959  1.00                 N  
ATOM    763  CA  ASP    99     183.073 243.595 223.340  1.00                 C  
ATOM    764  C   ASP    99     182.918 244.702 222.317  1.00                 C  
ATOM    765  O   ASP    99     181.806 245.054 221.911  1.00                 O  
ATOM    766  CB  ASP    99     183.236 244.142 224.760  1.00                 C  
ATOM    767  CG  ASP    99     181.967 244.782 225.287  1.00                 C  
ATOM    768  OD1 ASP    99     180.951 244.068 225.418  1.00                 O  
ATOM    769  OD2 ASP    99     181.989 245.999 225.568  1.00                 O  
ATOM    770  N   SER   100     184.053 245.214 221.835  1.00                 N  
ATOM    771  CA  SER   100     184.018 246.313 220.888  1.00                 C  
ATOM    772  C   SER   100     183.421 245.794 219.602  1.00                 C  
ATOM    773  O   SER   100     182.557 246.440 218.997  1.00                 O  
ATOM    774  CB  SER   100     185.422 246.882 220.675  1.00                 C  
ATOM    775  OG  SER   100     185.911 247.488 221.859  1.00                 O  
ATOM    776  N   TYR   101     183.865 244.605 219.193  1.00                 N  
ATOM    777  CA  TYR   101     183.412 244.037 217.937  1.00                 C  
ATOM    778  C   TYR   101     181.916 243.896 218.033  1.00                 C  
ATOM    779  O   TYR   101     181.169 244.330 217.151  1.00                 O  
ATOM    780  CB  TYR   101     184.105 242.699 217.673  1.00                 C  
ATOM    781  CG  TYR   101     183.649 242.012 216.406  1.00                 C  
ATOM    782  OH  TYR   101     182.405 240.134 212.911  1.00                 O  
ATOM    783  CZ  TYR   101     182.816 240.754 214.068  1.00                 C  
ATOM    784  CD1 TYR   101     184.132 242.413 215.166  1.00                 C  
ATOM    785  CE1 TYR   101     183.721 241.791 214.003  1.00                 C  
ATOM    786  CD2 TYR   101     182.738 240.965 216.452  1.00                 C  
ATOM    787  CE2 TYR   101     182.315 240.332 215.299  1.00                 C  
ATOM    788  N   LEU   102     181.467 243.331 219.149  1.00                 N  
ATOM    789  CA  LEU   102     180.093 242.893 219.283  1.00                 C  
ATOM    790  C   LEU   102     179.228 244.129 219.234  1.00                 C  
ATOM    791  O   LEU   102     178.219 244.189 218.523  1.00                 O  
ATOM    792  CB  LEU   102     179.906 242.106 220.582  1.00                 C  
ATOM    793  CG  LEU   102     178.561 241.397 220.757  1.00                 C  
ATOM    794  CD1 LEU   102     178.656 240.322 221.829  1.00                 C  
ATOM    795  CD2 LEU   102     177.468 242.395 221.103  1.00                 C  
ATOM    796  N   THR   103     179.618 245.145 219.999  1.00                 N  
ATOM    797  CA  THR   103     178.789 246.324 220.101  1.00                 C  
ATOM    798  C   THR   103     178.821 246.996 218.755  1.00                 C  
ATOM    799  O   THR   103     177.857 247.653 218.350  1.00                 O  
ATOM    800  CB  THR   103     179.279 247.263 221.219  1.00                 C  
ATOM    801  OG1 THR   103     180.625 247.673 220.947  1.00                 O  
ATOM    802  CG2 THR   103     179.249 246.553 222.563  1.00                 C  
ATOM    803  N   ARG   104     179.928 246.831 218.047  1.00                 N  
ATOM    804  CA  ARG   104     180.020 247.409 216.736  1.00                 C  
ATOM    805  C   ARG   104     179.653 246.360 215.702  1.00                 C  
ATOM    806  O   ARG   104     179.815 246.590 214.502  1.00                 O  
ATOM    807  CB  ARG   104     181.427 247.957 216.490  1.00                 C  
ATOM    808  CD  ARG   104     183.254 249.521 217.209  1.00                 C  
ATOM    809  NE  ARG   104     183.589 250.741 217.940  1.00                 N  
ATOM    810  CG  ARG   104     181.785 249.158 217.351  1.00                 C  
ATOM    811  CZ  ARG   104     183.780 250.796 219.254  1.00                 C  
ATOM    812  NH1 ARG   104     184.082 251.950 219.832  1.00                 N  
ATOM    813  NH2 ARG   104     183.668 249.696 219.986  1.00                 N  
ATOM    814  N   PHE   105     179.159 245.208 216.154  1.00                 N  
ATOM    815  CA  PHE   105     178.882 244.106 215.250  1.00                 C  
ATOM    816  C   PHE   105     177.711 244.568 214.404  1.00                 C  
ATOM    817  O   PHE   105     176.757 245.137 214.935  1.00                 O  
ATOM    818  CB  PHE   105     178.588 242.828 216.038  1.00                 C  
ATOM    819  CG  PHE   105     178.342 241.625 215.172  1.00                 C  
ATOM    820  CZ  PHE   105     177.880 239.399 213.573  1.00                 C  
ATOM    821  CD1 PHE   105     179.262 241.247 214.210  1.00                 C  
ATOM    822  CE1 PHE   105     179.035 240.141 213.413  1.00                 C  
ATOM    823  CD2 PHE   105     177.190 240.872 215.320  1.00                 C  
ATOM    824  CE2 PHE   105     176.964 239.766 214.523  1.00                 C  
ATOM    825  N   VAL   106     177.775 244.357 213.106  1.00                 N  
ATOM    826  CA  VAL   106     176.585 244.552 212.301  1.00                 C  
ATOM    827  C   VAL   106     176.485 243.446 211.281  1.00                 C  
ATOM    828  O   VAL   106     177.474 242.777 210.967  1.00                 O  
ATOM    829  CB  VAL   106     176.589 245.930 211.613  1.00                 C  
ATOM    830  CG1 VAL   106     176.598 247.043 212.649  1.00                 C  
ATOM    831  CG2 VAL   106     177.783 246.056 210.680  1.00                 C  
ATOM    832  N   TRP   107     175.262 243.196 210.822  1.00                 N  
ATOM    833  CA  TRP   107     175.136 242.187 209.798  1.00                 C  
ATOM    834  C   TRP   107     175.870 242.747 208.595  1.00                 C  
ATOM    835  O   TRP   107     175.642 243.885 208.172  1.00                 O  
ATOM    836  CB  TRP   107     173.662 241.888 209.519  1.00                 C  
ATOM    837  CG  TRP   107     172.966 241.193 210.649  1.00                 C  
ATOM    838  CD1 TRP   107     173.419 241.056 211.929  1.00                 C  
ATOM    839  NE1 TRP   107     172.506 240.357 212.682  1.00                 N  
ATOM    840  CD2 TRP   107     171.692 240.539 210.600  1.00                 C  
ATOM    841  CE2 TRP   107     171.437 240.029 211.886  1.00                 C  
ATOM    842  CH2 TRP   107     169.361 239.143 211.192  1.00                 C  
ATOM    843  CZ2 TRP   107     170.272 239.328 212.194  1.00                 C  
ATOM    844  CE3 TRP   107     170.743 240.335 209.594  1.00                 C  
ATOM    845  CZ3 TRP   107     169.590 239.640 209.904  1.00                 C  
ATOM    846  N   ASP   108     176.756 241.938 208.061  1.00                 N  
ATOM    847  CA  ASP   108     177.665 242.343 207.009  1.00                 C  
ATOM    848  C   ASP   108     177.184 241.956 205.632  1.00                 C  
ATOM    849  O   ASP   108     176.955 240.773 205.369  1.00                 O  
ATOM    850  CB  ASP   108     179.053 241.743 207.240  1.00                 C  
ATOM    851  CG  ASP   108     179.752 242.337 208.447  1.00                 C  
ATOM    852  OD1 ASP   108     179.312 243.405 208.921  1.00                 O  
ATOM    853  OD2 ASP   108     180.739 241.735 208.918  1.00                 O  
ATOM    854  N   GLU   109     177.002 242.939 204.760  1.00                 N  
ATOM    855  CA  GLU   109     176.454 242.552 203.480  1.00                 C  
ATOM    856  C   GLU   109     177.501 241.645 202.870  1.00                 C  
ATOM    857  O   GLU   109     177.193 240.761 202.067  1.00                 O  
ATOM    858  CB  GLU   109     176.151 243.788 202.631  1.00                 C  
ATOM    859  CD  GLU   109     174.747 245.861 202.301  1.00                 C  
ATOM    860  CG  GLU   109     175.001 244.634 203.153  1.00                 C  
ATOM    861  OE1 GLU   109     175.506 246.081 201.334  1.00                 O  
ATOM    862  OE2 GLU   109     173.787 246.603 202.599  1.00                 O  
ATOM    863  N   ALA   110     178.722 241.804 203.392  1.00                 N  
ATOM    864  CA  ALA   110     179.918 241.060 203.035  1.00                 C  
ATOM    865  C   ALA   110     179.676 239.594 203.317  1.00                 C  
ATOM    866  O   ALA   110     180.258 238.712 202.682  1.00                 O  
ATOM    867  CB  ALA   110     181.119 241.585 203.807  1.00                 C  
ATOM    868  N   LYS   111     178.822 239.331 204.287  1.00                 N  
ATOM    869  CA  LYS   111     178.477 237.985 204.671  1.00                 C  
ATOM    870  C   LYS   111     177.233 237.597 203.902  1.00                 C  
ATOM    871  O   LYS   111     177.166 236.483 203.374  1.00                 O  
ATOM    872  CB  LYS   111     178.266 237.897 206.184  1.00                 C  
ATOM    873  CD  LYS   111     180.538 237.033 206.809  1.00                 C  
ATOM    874  CE  LYS   111     181.783 237.269 207.649  1.00                 C  
ATOM    875  CG  LYS   111     179.523 238.148 207.001  1.00                 C  
ATOM    876  NZ  LYS   111     181.487 237.218 209.107  1.00                 N  
ATOM    877  N   TYR   112     176.241 238.479 203.819  1.00                 N  
ATOM    878  CA  TYR   112     175.054 238.082 203.086  1.00                 C  
ATOM    879  C   TYR   112     174.254 239.311 202.690  1.00                 C  
ATOM    880  O   TYR   112     174.240 240.307 203.422  1.00                 O  
ATOM    881  CB  TYR   112     174.201 237.128 203.924  1.00                 C  
ATOM    882  CG  TYR   112     173.687 237.735 205.210  1.00                 C  
ATOM    883  OH  TYR   112     172.259 239.410 208.738  1.00                 O  
ATOM    884  CZ  TYR   112     172.733 238.855 207.572  1.00                 C  
ATOM    885  CD1 TYR   112     172.442 238.350 205.259  1.00                 C  
ATOM    886  CE1 TYR   112     171.964 238.908 206.429  1.00                 C  
ATOM    887  CD2 TYR   112     174.448 237.692 206.371  1.00                 C  
ATOM    888  CE2 TYR   112     173.986 238.244 207.551  1.00                 C  
ATOM    889  N   PRO   113     173.618 239.279 201.523  1.00                 N  
ATOM    890  CA  PRO   113     172.718 240.359 201.100  1.00                 C  
ATOM    891  C   PRO   113     171.614 240.631 202.096  1.00                 C  
ATOM    892  O   PRO   113     171.092 239.709 202.721  1.00                 O  
ATOM    893  CB  PRO   113     172.140 239.861 199.774  1.00                 C  
ATOM    894  CD  PRO   113     173.712 238.195 200.469  1.00                 C  
ATOM    895  CG  PRO   113     173.157 238.897 199.262  1.00                 C  
ATOM    896  N   THR   114     171.252 241.906 202.273  1.00                 N  
ATOM    897  CA  THR   114     170.229 242.081 203.278  1.00                 C  
ATOM    898  C   THR   114     168.955 241.466 202.758  1.00                 C  
ATOM    899  O   THR   114     168.030 241.195 203.519  1.00                 O  
ATOM    900  CB  THR   114     170.025 243.568 203.623  1.00                 C  
ATOM    901  OG1 THR   114     169.628 244.284 202.447  1.00                 O  
ATOM    902  CG2 THR   114     171.317 244.174 204.149  1.00                 C  
ATOM    903  N   MET   115     168.892 241.236 201.460  1.00                 N  
ATOM    904  CA  MET   115     167.749 240.597 200.856  1.00                 C  
ATOM    905  C   MET   115     168.001 239.109 200.702  1.00                 C  
ATOM    906  O   MET   115     167.180 238.408 200.108  1.00                 O  
ATOM    907  CB  MET   115     167.435 241.232 199.500  1.00                 C  
ATOM    908  SD  MET   115     165.598 242.995 200.593  1.00                 S  
ATOM    909  CE  MET   115     164.321 242.266 199.570  1.00                 C  
ATOM    910  CG  MET   115     167.058 242.703 199.576  1.00                 C  
ATOM    911  N   SER   116     169.108 238.610 201.243  1.00                 N  
ATOM    912  CA  SER   116     169.430 237.204 201.074  1.00                 C  
ATOM    913  C   SER   116     168.517 236.308 201.889  1.00                 C  
ATOM    914  O   SER   116     168.082 236.661 202.983  1.00                 O  
ATOM    915  CB  SER   116     170.886 236.938 201.460  1.00                 C  
ATOM    916  OG  SER   116     171.092 237.142 202.847  1.00                 O  
ATOM    917  N   PRO   117     168.219 235.140 201.338  1.00                 N  
ATOM    918  CA  PRO   117     167.307 234.252 202.023  1.00                 C  
ATOM    919  C   PRO   117     167.958 233.690 203.274  1.00                 C  
ATOM    920  O   PRO   117     169.185 233.592 203.379  1.00                 O  
ATOM    921  CB  PRO   117     167.012 233.159 200.994  1.00                 C  
ATOM    922  CD  PRO   117     168.538 234.694 199.972  1.00                 C  
ATOM    923  CG  PRO   117     167.391 233.766 199.685  1.00                 C  
ATOM    924  N   LEU   118     167.116 233.278 204.225  1.00                 N  
ATOM    925  CA  LEU   118     167.659 232.815 205.490  1.00                 C  
ATOM    926  C   LEU   118     168.484 231.583 205.199  1.00                 C  
ATOM    927  O   LEU   118     169.588 231.404 205.727  1.00                 O  
ATOM    928  CB  LEU   118     166.532 232.532 206.486  1.00                 C  
ATOM    929  CG  LEU   118     166.959 232.051 207.874  1.00                 C  
ATOM    930  CD1 LEU   118     167.832 233.091 208.558  1.00                 C  
ATOM    931  CD2 LEU   118     165.742 231.735 208.730  1.00                 C  
ATOM    932  N   LYS   119     167.976 230.778 204.271  1.00                 N  
ATOM    933  CA  LYS   119     168.610 229.525 203.927  1.00                 C  
ATOM    934  C   LYS   119     169.967 229.900 203.403  1.00                 C  
ATOM    935  O   LYS   119     170.997 229.342 203.795  1.00                 O  
ATOM    936  CB  LYS   119     167.763 228.757 202.910  1.00                 C  
ATOM    937  CD  LYS   119     167.430 226.684 201.536  1.00                 C  
ATOM    938  CE  LYS   119     167.974 225.306 201.193  1.00                 C  
ATOM    939  CG  LYS   119     168.344 227.412 202.508  1.00                 C  
ATOM    940  NZ  LYS   119     169.233 225.387 200.403  1.00                 N  
ATOM    941  N   GLU   120     169.965 230.904 202.536  1.00                 N  
ATOM    942  CA  GLU   120     171.163 231.297 201.843  1.00                 C  
ATOM    943  C   GLU   120     172.128 231.887 202.845  1.00                 C  
ATOM    944  O   GLU   120     173.337 231.722 202.701  1.00                 O  
ATOM    945  CB  GLU   120     170.835 232.293 200.729  1.00                 C  
ATOM    946  CD  GLU   120     170.802 230.603 198.853  1.00                 C  
ATOM    947  CG  GLU   120     170.043 231.698 199.577  1.00                 C  
ATOM    948  OE1 GLU   120     171.981 230.826 198.508  1.00                 O  
ATOM    949  OE2 GLU   120     170.217 229.523 198.629  1.00                 O  
ATOM    950  N   VAL   121     171.625 232.582 203.863  1.00                 N  
ATOM    951  CA  VAL   121     172.555 233.179 204.809  1.00                 C  
ATOM    952  C   VAL   121     173.296 232.047 205.495  1.00                 C  
ATOM    953  O   VAL   121     174.528 232.063 205.645  1.00                 O  
ATOM    954  CB  VAL   121     171.827 234.082 205.822  1.00                 C  
ATOM    955  CG1 VAL   121     172.779 234.520 206.925  1.00                 C  
ATOM    956  CG2 VAL   121     171.225 235.291 205.122  1.00                 C  
ATOM    957  N   VAL   122     172.532 231.041 205.923  1.00                 N  
ATOM    958  CA  VAL   122     173.115 229.926 206.644  1.00                 C  
ATOM    959  C   VAL   122     174.138 229.259 205.757  1.00                 C  
ATOM    960  O   VAL   122     175.214 228.852 206.204  1.00                 O  
ATOM    961  CB  VAL   122     172.038 228.924 207.100  1.00                 C  
ATOM    962  CG1 VAL   122     172.685 227.667 207.663  1.00                 C  
ATOM    963  CG2 VAL   122     171.119 229.562 208.130  1.00                 C  
ATOM    964  N   ASP   123     173.811 229.195 204.473  1.00                 N  
ATOM    965  CA  ASP   123     174.669 228.562 203.496  1.00                 C  
ATOM    966  C   ASP   123     175.951 229.349 203.364  1.00                 C  
ATOM    967  O   ASP   123     177.032 228.769 203.253  1.00                 O  
ATOM    968  CB  ASP   123     173.955 228.451 202.148  1.00                 C  
ATOM    969  CG  ASP   123     172.842 227.422 202.161  1.00                 C  
ATOM    970  OD1 ASP   123     172.796 226.608 203.107  1.00                 O  
ATOM    971  OD2 ASP   123     172.016 227.428 201.224  1.00                 O  
ATOM    972  N   ASN   124     175.850 230.675 203.390  1.00                 N  
ATOM    973  CA  ASN   124     177.046 231.469 203.190  1.00                 C  
ATOM    974  C   ASN   124     177.956 231.220 204.362  1.00                 C  
ATOM    975  O   ASN   124     179.166 231.005 204.201  1.00                 O  
ATOM    976  CB  ASN   124     176.687 232.948 203.029  1.00                 C  
ATOM    977  CG  ASN   124     176.048 233.249 201.688  1.00                 C  
ATOM    978  OD1 ASN   124     176.196 232.487 200.733  1.00                 O  
ATOM    979  ND2 ASN   124     175.333 234.366 201.613  1.00                 N  
ATOM    980  N   ILE   125     177.378 231.183 205.556  1.00                 N  
ATOM    981  CA  ILE   125     178.215 231.029 206.728  1.00                 C  
ATOM    982  C   ILE   125     178.871 229.662 206.669  1.00                 C  
ATOM    983  O   ILE   125     180.077 229.508 206.908  1.00                 O  
ATOM    984  CB  ILE   125     177.407 231.208 208.026  1.00                 C  
ATOM    985  CD1 ILE   125     175.893 232.855 209.249  1.00                 C  
ATOM    986  CG1 ILE   125     176.919 232.653 208.156  1.00                 C  
ATOM    987  CG2 ILE   125     178.230 230.778 209.230  1.00                 C  
ATOM    988  N   GLN   126     178.069 228.643 206.359  1.00                 N  
ATOM    989  CA  GLN   126     178.570 227.281 206.360  1.00                 C  
ATOM    990  C   GLN   126     179.687 227.116 205.345  1.00                 C  
ATOM    991  O   GLN   126     180.709 226.492 205.636  1.00                 O  
ATOM    992  CB  GLN   126     177.439 226.294 206.067  1.00                 C  
ATOM    993  CD  GLN   126     175.258 225.265 206.821  1.00                 C  
ATOM    994  CG  GLN   126     176.424 226.161 207.191  1.00                 C  
ATOM    995  OE1 GLN   126     174.892 225.159 205.650  1.00                 O  
ATOM    996  NE2 GLN   126     174.671 224.617 207.820  1.00                 N  
ATOM    997  N   SER   127     179.505 227.672 204.143  1.00                 N  
ATOM    998  CA  SER   127     180.508 227.516 203.098  1.00                 C  
ATOM    999  C   SER   127     181.784 228.197 203.528  1.00                 C  
ATOM   1000  O   SER   127     182.886 227.657 203.363  1.00                 O  
ATOM   1001  CB  SER   127     179.997 228.089 201.775  1.00                 C  
ATOM   1002  OG  SER   127     179.815 229.492 201.863  1.00                 O  
ATOM   1003  N   GLN   128     181.630 229.351 204.172  1.00                 N  
ATOM   1004  CA  GLN   128     182.774 230.123 204.595  1.00                 C  
ATOM   1005  C   GLN   128     183.589 229.302 205.555  1.00                 C  
ATOM   1006  O   GLN   128     184.800 229.143 205.404  1.00                 O  
ATOM   1007  CB  GLN   128     182.326 231.439 205.233  1.00                 C  
ATOM   1008  CD  GLN   128     182.989 233.627 206.308  1.00                 C  
ATOM   1009  CG  GLN   128     183.471 232.334 205.679  1.00                 C  
ATOM   1010  OE1 GLN   128     181.825 234.002 206.165  1.00                 O  
ATOM   1011  NE2 GLN   128     183.885 234.312 207.009  1.00                 N  
ATOM   1012  N   VAL   129     182.925 228.784 206.579  1.00                 N  
ATOM   1013  CA  VAL   129     183.688 228.098 207.593  1.00                 C  
ATOM   1014  C   VAL   129     184.170 226.770 207.052  1.00                 C  
ATOM   1015  O   VAL   129     185.193 226.255 207.505  1.00                 O  
ATOM   1016  CB  VAL   129     182.864 227.894 208.878  1.00                 C  
ATOM   1017  CG1 VAL   129     182.441 229.234 209.458  1.00                 C  
ATOM   1018  CG2 VAL   129     181.649 227.023 208.598  1.00                 C  
ATOM   1019  N   ALA   130     183.459 226.172 206.100  1.00                 N  
ATOM   1020  CA  ALA   130     183.998 224.946 205.550  1.00                 C  
ATOM   1021  C   ALA   130     185.321 225.285 204.899  1.00                 C  
ATOM   1022  O   ALA   130     186.316 224.560 205.037  1.00                 O  
ATOM   1023  CB  ALA   130     183.016 224.330 204.565  1.00                 C  
ATOM   1024  N   LYS   131     185.341 226.436 204.227  1.00                 N  
ATOM   1025  CA  LYS   131     186.528 226.900 203.530  1.00                 C  
ATOM   1026  C   LYS   131     187.636 227.162 204.527  1.00                 C  
ATOM   1027  O   LYS   131     188.793 226.773 204.323  1.00                 O  
ATOM   1028  CB  LYS   131     186.216 228.160 202.720  1.00                 C  
ATOM   1029  CD  LYS   131     185.050 229.208 200.760  1.00                 C  
ATOM   1030  CE  LYS   131     184.158 228.965 199.554  1.00                 C  
ATOM   1031  CG  LYS   131     185.336 227.915 201.505  1.00                 C  
ATOM   1032  NZ  LYS   131     183.835 230.230 198.838  1.00                 N  
ATOM   1033  N   ILE   132     187.252 227.697 205.678  1.00                 N  
ATOM   1034  CA  ILE   132     188.210 227.990 206.726  1.00                 C  
ATOM   1035  C   ILE   132     188.782 226.689 207.254  1.00                 C  
ATOM   1036  O   ILE   132     189.991 226.568 207.483  1.00                 O  
ATOM   1037  CB  ILE   132     187.571 228.811 207.861  1.00                 C  
ATOM   1038  CD1 ILE   132     188.235 231.026 206.789  1.00                 C  
ATOM   1039  CG1 ILE   132     187.113 230.175 207.340  1.00                 C  
ATOM   1040  CG2 ILE   132     188.536 228.946 209.029  1.00                 C  
ATOM   1041  N   GLU   133     187.913 225.717 207.491  1.00                 N  
ATOM   1042  CA  GLU   133     188.350 224.443 208.028  1.00                 C  
ATOM   1043  C   GLU   133     189.369 223.805 207.102  1.00                 C  
ATOM   1044  O   GLU   133     190.408 223.309 207.554  1.00                 O  
ATOM   1045  CB  GLU   133     187.155 223.511 208.236  1.00                 C  
ATOM   1046  CD  GLU   133     186.297 221.303 209.113  1.00                 C  
ATOM   1047  CG  GLU   133     187.514 222.168 208.852  1.00                 C  
ATOM   1048  OE1 GLU   133     185.579 220.980 208.144  1.00                 O  
ATOM   1049  OE2 GLU   133     186.063 220.948 210.287  1.00                 O  
ATOM   1050  N   ASP   134     189.103 223.819 205.800  1.00                 N  
ATOM   1051  CA  ASP   134     190.067 223.174 204.922  1.00                 C  
ATOM   1052  C   ASP   134     191.368 223.959 204.896  1.00                 C  
ATOM   1053  O   ASP   134     192.457 223.359 204.834  1.00                 O  
ATOM   1054  CB  ASP   134     189.497 223.037 203.509  1.00                 C  
ATOM   1055  CG  ASP   134     188.395 221.999 203.424  1.00                 C  
ATOM   1056  OD1 ASP   134     188.258 221.199 204.373  1.00                 O  
ATOM   1057  OD2 ASP   134     187.669 221.986 202.408  1.00                 O  
ATOM   1058  N   ASP   135     191.286 225.292 205.017  1.00                 N  
ATOM   1059  CA  ASP   135     192.522 226.058 205.020  1.00                 C  
ATOM   1060  C   ASP   135     193.322 225.620 206.220  1.00                 C  
ATOM   1061  O   ASP   135     194.547 225.454 206.154  1.00                 O  
ATOM   1062  CB  ASP   135     192.223 227.558 205.046  1.00                 C  
ATOM   1063  CG  ASP   135     191.668 228.065 203.729  1.00                 C  
ATOM   1064  OD1 ASP   135     191.769 227.334 202.722  1.00                 O  
ATOM   1065  OD2 ASP   135     191.131 229.192 203.705  1.00                 O  
ATOM   1066  N   LEU   136     192.618 225.433 207.332  1.00                 N  
ATOM   1067  CA  LEU   136     193.283 225.111 208.572  1.00                 C  
ATOM   1068  C   LEU   136     193.937 223.760 208.406  1.00                 C  
ATOM   1069  O   LEU   136     195.061 223.533 208.859  1.00                 O  
ATOM   1070  CB  LEU   136     192.287 225.123 209.733  1.00                 C  
ATOM   1071  CG  LEU   136     191.727 226.490 210.131  1.00                 C  
ATOM   1072  CD1 LEU   136     190.622 226.338 211.166  1.00                 C  
ATOM   1073  CD2 LEU   136     192.832 227.389 210.665  1.00                 C  
ATOM   1074  N   LYS   137     193.256 222.870 207.692  1.00                 N  
ATOM   1075  CA  LYS   137     193.740 221.510 207.522  1.00                 C  
ATOM   1076  C   LYS   137     195.072 221.524 206.799  1.00                 C  
ATOM   1077  O   LYS   137     196.066 220.964 207.279  1.00                 O  
ATOM   1078  CB  LYS   137     192.717 220.669 206.757  1.00                 C  
ATOM   1079  CD  LYS   137     192.053 218.435 205.825  1.00                 C  
ATOM   1080  CE  LYS   137     192.485 216.997 205.585  1.00                 C  
ATOM   1081  CG  LYS   137     193.134 219.222 206.547  1.00                 C  
ATOM   1082  NZ  LYS   137     191.435 216.213 204.879  1.00                 N  
ATOM   1083  N   VAL   138     195.147 222.299 205.725  1.00                 N  
ATOM   1084  CA  VAL   138     196.355 222.282 204.904  1.00                 C  
ATOM   1085  C   VAL   138     197.492 222.998 205.611  1.00                 C  
ATOM   1086  O   VAL   138     198.633 222.507 205.633  1.00                 O  
ATOM   1087  CB  VAL   138     196.108 222.918 203.523  1.00                 C  
ATOM   1088  CG1 VAL   138     197.415 223.050 202.756  1.00                 C  
ATOM   1089  CG2 VAL   138     195.102 222.098 202.731  1.00                 C  
ATOM   1090  N   ARG   139     197.197 224.127 206.249  1.00                 N  
ATOM   1091  CA  ARG   139     198.281 224.907 206.819  1.00                 C  
ATOM   1092  C   ARG   139     198.788 224.186 208.051  1.00                 C  
ATOM   1093  O   ARG   139     199.988 224.192 208.333  1.00                 O  
ATOM   1094  CB  ARG   139     197.805 226.323 207.151  1.00                 C  
ATOM   1095  CD  ARG   139     198.694 227.444 205.088  1.00                 C  
ATOM   1096  NE  ARG   139     198.401 228.340 203.972  1.00                 N  
ATOM   1097  CG  ARG   139     197.461 227.163 205.932  1.00                 C  
ATOM   1098  CZ  ARG   139     199.217 228.543 202.943  1.00                 C  
ATOM   1099  NH1 ARG   139     198.866 229.376 201.973  1.00                 N  
ATOM   1100  NH2 ARG   139     200.382 227.913 202.887  1.00                 N  
ATOM   1101  N   VAL   140     197.878 223.549 208.789  1.00                 N  
ATOM   1102  CA  VAL   140     198.268 222.807 209.971  1.00                 C  
ATOM   1103  C   VAL   140     199.124 221.643 209.543  1.00                 C  
ATOM   1104  O   VAL   140     200.057 221.258 210.256  1.00                 O  
ATOM   1105  CB  VAL   140     197.040 222.332 210.770  1.00                 C  
ATOM   1106  CG1 VAL   140     196.334 221.201 210.038  1.00                 C  
ATOM   1107  CG2 VAL   140     197.451 221.893 212.167  1.00                 C  
ATOM   1108  N   ALA   141     198.818 221.067 208.380  1.00                 N  
ATOM   1109  CA  ALA   141     199.633 219.968 207.904  1.00                 C  
ATOM   1110  C   ALA   141     201.042 220.481 207.681  1.00                 C  
ATOM   1111  O   ALA   141     202.024 219.853 208.090  1.00                 O  
ATOM   1112  CB  ALA   141     199.042 219.382 206.631  1.00                 C  
ATOM   1113  N   GLU   142     201.151 221.639 207.029  1.00                 N  
ATOM   1114  CA  GLU   142     202.467 222.210 206.764  1.00                 C  
ATOM   1115  C   GLU   142     203.206 222.505 208.068  1.00                 C  
ATOM   1116  O   GLU   142     204.407 222.237 208.196  1.00                 O  
ATOM   1117  CB  GLU   142     202.339 223.486 205.929  1.00                 C  
ATOM   1118  CD  GLU   142     201.716 224.536 203.718  1.00                 C  
ATOM   1119  CG  GLU   142     201.907 223.246 204.492  1.00                 C  
ATOM   1120  OE1 GLU   142     201.736 225.615 204.348  1.00                 O  
ATOM   1121  OE2 GLU   142     201.547 224.468 202.482  1.00                 O  
ATOM   1122  N   TYR   143     202.478 223.008 209.063  1.00                 N  
ATOM   1123  CA  TYR   143     203.065 223.316 210.361  1.00                 C  
ATOM   1124  C   TYR   143     203.620 222.055 210.994  1.00                 C  
ATOM   1125  O   TYR   143     204.756 222.032 211.479  1.00                 O  
ATOM   1126  CB  TYR   143     202.027 223.967 211.277  1.00                 C  
ATOM   1127  CG  TYR   143     202.542 224.272 212.666  1.00                 C  
ATOM   1128  OH  TYR   143     203.964 225.124 216.480  1.00                 O  
ATOM   1129  CZ  TYR   143     203.493 224.840 215.218  1.00                 C  
ATOM   1130  CD1 TYR   143     203.332 225.390 212.903  1.00                 C  
ATOM   1131  CE1 TYR   143     203.806 225.676 214.169  1.00                 C  
ATOM   1132  CD2 TYR   143     202.236 223.441 213.736  1.00                 C  
ATOM   1133  CE2 TYR   143     202.702 223.712 215.009  1.00                 C  
ATOM   1134  N   ASN   144     202.805 221.005 211.026  1.00                 N  
ATOM   1135  CA  ASN   144     203.187 219.770 211.692  1.00                 C  
ATOM   1136  C   ASN   144     204.363 219.148 210.968  1.00                 C  
ATOM   1137  O   ASN   144     205.239 218.549 211.593  1.00                 O  
ATOM   1138  CB  ASN   144     201.999 218.809 211.761  1.00                 C  
ATOM   1139  CG  ASN   144     200.957 219.241 212.774  1.00                 C  
ATOM   1140  OD1 ASN   144     201.248 220.016 213.686  1.00                 O  
ATOM   1141  ND2 ASN   144     199.737 218.741 212.617  1.00                 N  
ATOM   1142  N   ASN   145     204.392 219.282 209.646  1.00                 N  
ATOM   1143  CA  ASN   145     205.478 218.728 208.852  1.00                 C  
ATOM   1144  C   ASN   145     206.774 219.441 209.193  1.00                 C  
ATOM   1145  O   ASN   145     207.817 218.803 209.395  1.00                 O  
ATOM   1146  CB  ASN   145     205.158 218.833 207.359  1.00                 C  
ATOM   1147  CG  ASN   145     204.096 217.844 206.921  1.00                 C  
ATOM   1148  OD1 ASN   145     203.854 216.840 207.590  1.00                 O  
ATOM   1149  ND2 ASN   145     203.457 218.127 205.791  1.00                 N  
ATOM   1150  N   ILE   146     206.699 220.765 209.347  1.00                 N  
ATOM   1151  CA  ILE   146     207.877 221.521 209.741  1.00                 C  
ATOM   1152  C   ILE   146     208.320 221.080 211.127  1.00                 C  
ATOM   1153  O   ILE   146     209.500 220.785 211.348  1.00                 O  
ATOM   1154  CB  ILE   146     207.611 223.038 209.709  1.00                 C  
ATOM   1155  CD1 ILE   146     208.488 223.292 207.329  1.00                 C  
ATOM   1156  CG1 ILE   146     207.328 223.499 208.278  1.00                 C  
ATOM   1157  CG2 ILE   146     208.775 223.796 210.330  1.00                 C  
ATOM   1158  N   ARG   147     207.386 221.042 212.073  1.00                 N  
ATOM   1159  CA  ARG   147     207.736 220.700 213.447  1.00                 C  
ATOM   1160  C   ARG   147     208.344 219.305 213.511  1.00                 C  
ATOM   1161  O   ARG   147     209.359 219.081 214.192  1.00                 O  
ATOM   1162  CB  ARG   147     206.505 220.788 214.351  1.00                 C  
ATOM   1163  CD  ARG   147     205.540 220.688 216.666  1.00                 C  
ATOM   1164  NE  ARG   147     204.957 222.026 216.598  1.00                 N  
ATOM   1165  CG  ARG   147     206.802 220.573 215.826  1.00                 C  
ATOM   1166  CZ  ARG   147     205.375 223.060 217.321  1.00                 C  
ATOM   1167  NH1 ARG   147     204.784 224.240 217.193  1.00                 N  
ATOM   1168  NH2 ARG   147     206.382 222.911 218.171  1.00                 N  
ATOM   1169  N   GLY   148     207.764 218.363 212.763  1.00                 N  
ATOM   1170  CA  GLY   148     208.233 216.991 212.772  1.00                 C  
ATOM   1171  C   GLY   148     209.652 216.890 212.256  1.00                 C  
ATOM   1172  O   GLY   148     210.522 216.304 212.909  1.00                 O  
ATOM   1173  N   GLN   149     209.907 217.455 211.074  1.00                 N  
ATOM   1174  CA  GLN   149     211.237 217.276 210.511  1.00                 C  
ATOM   1175  C   GLN   149     212.251 218.028 211.356  1.00                 C  
ATOM   1176  O   GLN   149     213.395 217.575 211.497  1.00                 O  
ATOM   1177  CB  GLN   149     211.273 217.755 209.058  1.00                 C  
ATOM   1178  CD  GLN   149     210.495 217.419 206.679  1.00                 C  
ATOM   1179  CG  GLN   149     210.472 216.890 208.099  1.00                 C  
ATOM   1180  OE1 GLN   149     210.675 218.616 206.455  1.00                 O  
ATOM   1181  NE2 GLN   149     210.312 216.526 205.713  1.00                 N  
ATOM   1182  N   LEU   150     211.845 219.153 211.955  1.00                 N  
ATOM   1183  CA  LEU   150     212.790 219.903 212.765  1.00                 C  
ATOM   1184  C   LEU   150     213.192 219.066 213.965  1.00                 C  
ATOM   1185  O   LEU   150     214.374 219.015 214.321  1.00                 O  
ATOM   1186  CB  LEU   150     212.181 221.237 213.202  1.00                 C  
ATOM   1187  CG  LEU   150     213.073 222.144 214.052  1.00                 C  
ATOM   1188  CD1 LEU   150     214.335 222.522 213.291  1.00                 C  
ATOM   1189  CD2 LEU   150     212.318 223.393 214.479  1.00                 C  
ATOM   1190  N   ASN   151     212.218 218.421 214.621  1.00                 N  
ATOM   1191  CA  ASN   151     212.593 217.625 215.782  1.00                 C  
ATOM   1192  C   ASN   151     213.451 216.453 215.330  1.00                 C  
ATOM   1193  O   ASN   151     214.357 216.016 216.049  1.00                 O  
ATOM   1194  CB  ASN   151     211.347 217.155 216.535  1.00                 C  
ATOM   1195  CG  ASN   151     210.670 218.276 217.299  1.00                 C  
ATOM   1196  OD1 ASN   151     211.288 219.299 217.596  1.00                 O  
ATOM   1197  ND2 ASN   151     209.396 218.086 217.621  1.00                 N  
ATOM   1198  N   ALA   152     213.137 215.908 214.153  1.00                 N  
ATOM   1199  CA  ALA   152     213.896 214.778 213.638  1.00                 C  
ATOM   1200  C   ALA   152     215.355 215.174 213.491  1.00                 C  
ATOM   1201  O   ALA   152     216.272 214.417 213.850  1.00                 O  
ATOM   1202  CB  ALA   152     213.320 214.314 212.309  1.00                 C  
ATOM   1203  N   ILE   153     215.571 216.422 213.069  1.00                 N  
ATOM   1204  CA  ILE   153     216.915 216.960 212.923  1.00                 C  
ATOM   1205  C   ILE   153     217.549 217.215 214.274  1.00                 C  
ATOM   1206  O   ILE   153     218.756 217.007 214.444  1.00                 O  
ATOM   1207  CB  ILE   153     216.917 218.256 212.091  1.00                 C  
ATOM   1208  CD1 ILE   153     217.270 216.968 209.920  1.00                 C  
ATOM   1209  CG1 ILE   153     216.428 217.977 210.669  1.00                 C  
ATOM   1210  CG2 ILE   153     218.298 218.893 212.101  1.00                 C  
ATOM   1211  N   ASN   154     216.755 217.652 215.248  1.00                 N  
ATOM   1212  CA  ASN   154     217.334 217.873 216.564  1.00                 C  
ATOM   1213  C   ASN   154     217.846 216.551 217.092  1.00                 C  
ATOM   1214  O   ASN   154     218.928 216.476 217.682  1.00                 O  
ATOM   1215  CB  ASN   154     216.305 218.506 217.503  1.00                 C  
ATOM   1216  CG  ASN   154     216.042 219.964 217.180  1.00                 C  
ATOM   1217  OD1 ASN   154     216.845 220.618 216.516  1.00                 O  
ATOM   1218  ND2 ASN   154     214.912 220.478 217.652  1.00                 N  
ATOM   1219  N   ARG   155     217.092 215.486 216.836  1.00                 N  
ATOM   1220  CA  ARG   155     217.477 214.166 217.298  1.00                 C  
ATOM   1221  C   ARG   155     218.747 213.713 216.593  1.00                 C  
ATOM   1222  O   ARG   155     219.637 213.125 217.220  1.00                 O  
ATOM   1223  CB  ARG   155     216.345 213.164 217.063  1.00                 C  
ATOM   1224  CD  ARG   155     214.028 212.385 217.631  1.00                 C  
ATOM   1225  NE  ARG   155     212.863 212.561 218.496  1.00                 N  
ATOM   1226  CG  ARG   155     215.133 213.376 217.956  1.00                 C  
ATOM   1227  CZ  ARG   155     211.713 211.913 218.341  1.00                 C  
ATOM   1228  NH1 ARG   155     210.708 212.137 219.177  1.00                 N  
ATOM   1229  NH2 ARG   155     211.571 211.042 217.352  1.00                 N  
ATOM   1230  N   LYS   156     218.850 213.996 215.286  1.00                 N  
ATOM   1231  CA  LYS   156     220.042 213.610 214.531  1.00                 C  
ATOM   1232  C   LYS   156     221.316 214.224 215.105  1.00                 C  
ATOM   1233  O   LYS   156     222.372 213.582 215.113  1.00                 O  
ATOM   1234  CB  LYS   156     219.900 214.014 213.062  1.00                 C  
ATOM   1235  CD  LYS   156     218.777 213.659 210.846  1.00                 C  
ATOM   1236  CE  LYS   156     217.748 212.847 210.076  1.00                 C  
ATOM   1237  CG  LYS   156     218.881 213.193 212.289  1.00                 C  
ATOM   1238  NZ  LYS   156     217.604 213.321 208.672  1.00                 N  
ATOM   1239  N   GLN   157     221.244 215.458 215.583  1.00                 N  
ATOM   1240  CA  GLN   157     222.418 216.150 216.094  1.00                 C  
ATOM   1241  C   GLN   157     222.520 215.987 217.599  1.00                 C  
ATOM   1242  O   GLN   157     223.332 216.657 218.246  1.00                 O  
ATOM   1243  CB  GLN   157     222.370 217.633 215.721  1.00                 C  
ATOM   1244  CD  GLN   157     223.604 217.361 213.533  1.00                 C  
ATOM   1245  CG  GLN   157     222.365 217.897 214.224  1.00                 C  
ATOM   1246  OE1 GLN   157     224.728 217.644 213.947  1.00                 O  
ATOM   1247  NE2 GLN   157     223.401 216.584 212.476  1.00                 N  
ATOM   1248  N   SER   158     221.705 215.100 218.154  1.00                 N  
ATOM   1249  CA  SER   158     221.575 214.794 219.566  1.00                 C  
ATOM   1250  C   SER   158     221.915 213.334 219.828  1.00                 C  
ATOM   1251  O   SER   158     221.920 212.499 218.920  1.00                 O  
ATOM   1252  CB  SER   158     220.160 215.108 220.054  1.00                 C  
ATOM   1253  OG  SER   158     219.869 216.489 219.923  1.00                 O  
ATOM   1254  N   GLY   159     222.222 213.047 221.085  1.00                 N  
ATOM   1255  CA  GLY   159     222.455 211.692 221.544  1.00                 C  
ATOM   1256  C   GLY   159     223.916 211.371 221.769  1.00                 C  
ATOM   1257  O   GLY   159     224.818 212.188 221.561  1.00                 O  
ATOM   1258  N   SER   160     224.128 210.131 222.202  1.00                 N  
ATOM   1259  CA  SER   160     225.456 209.644 222.532  1.00                 C  
ATOM   1260  C   SER   160     226.258 209.294 221.284  1.00                 C  
ATOM   1261  O   SER   160     225.721 209.116 220.189  1.00                 O  
ATOM   1262  CB  SER   160     225.366 208.421 223.447  1.00                 C  
ATOM   1263  OG  SER   160     224.803 207.314 222.765  1.00                 O  
ATOM   1264  N   LEU   161     227.574 209.176 221.486  1.00                 N  
ATOM   1265  CA  LEU   161     228.489 208.944 220.378  1.00                 C  
ATOM   1266  C   LEU   161     228.276 207.608 219.689  1.00                 C  
ATOM   1267  O   LEU   161     228.733 207.441 218.553  1.00                 O  
ATOM   1268  CB  LEU   161     229.940 209.027 220.855  1.00                 C  
ATOM   1269  CG  LEU   161     230.430 210.408 221.297  1.00                 C  
ATOM   1270  CD1 LEU   161     231.829 210.318 221.888  1.00                 C  
ATOM   1271  CD2 LEU   161     230.411 211.384 220.130  1.00                 C  
ATOM   1272  N   ALA   162     227.603 206.647 220.328  1.00                 N  
ATOM   1273  CA  ALA   162     227.371 205.397 219.615  1.00                 C  
ATOM   1274  C   ALA   162     226.439 205.601 218.429  1.00                 C  
ATOM   1275  O   ALA   162     226.593 204.935 217.400  1.00                 O  
ATOM   1276  CB  ALA   162     226.795 204.349 220.555  1.00                 C  
ATOM   1277  N   VAL   163     225.466 206.504 218.552  1.00                 N  
ATOM   1278  CA  VAL   163     224.471 206.688 217.508  1.00                 C  
ATOM   1279  C   VAL   163     224.468 208.082 216.897  1.00                 C  
ATOM   1280  O   VAL   163     223.915 208.254 215.806  1.00                 O  
ATOM   1281  CB  VAL   163     223.051 206.385 218.022  1.00                 C  
ATOM   1282  CG1 VAL   163     222.946 204.937 218.473  1.00                 C  
ATOM   1283  CG2 VAL   163     222.683 207.329 219.157  1.00                 C  
ATOM   1284  N   ARG   164     225.067 209.071 217.559  1.00                 N  
ATOM   1285  CA  ARG   164     225.028 210.438 217.061  1.00                 C  
ATOM   1286  C   ARG   164     225.808 210.583 215.764  1.00                 C  
ATOM   1287  O   ARG   164     226.790 209.876 215.517  1.00                 O  
ATOM   1288  CB  ARG   164     225.580 211.406 218.109  1.00                 C  
ATOM   1289  CD  ARG   164     225.910 213.778 218.861  1.00                 C  
ATOM   1290  NE  ARG   164     225.750 215.192 218.530  1.00                 N  
ATOM   1291  CG  ARG   164     225.443 212.872 217.733  1.00                 C  
ATOM   1292  CZ  ARG   164     226.067 216.191 219.347  1.00                 C  
ATOM   1293  NH1 ARG   164     225.887 217.446 218.960  1.00                 N  
ATOM   1294  NH2 ARG   164     226.564 215.932 220.549  1.00                 N  
ATOM   1295  N   ASP   165     225.346 211.505 214.925  1.00                 N  
ATOM   1296  CA  ASP   165     226.080 211.818 213.712  1.00                 C  
ATOM   1297  C   ASP   165     227.463 212.322 214.084  1.00                 C  
ATOM   1298  O   ASP   165     227.635 213.040 215.072  1.00                 O  
ATOM   1299  CB  ASP   165     225.321 212.852 212.878  1.00                 C  
ATOM   1300  CG  ASP   165     224.068 212.283 212.243  1.00                 C  
ATOM   1301  OD1 ASP   165     223.901 211.045 212.264  1.00                 O  
ATOM   1302  OD2 ASP   165     223.254 213.074 211.723  1.00                 O  
ATOM   1303  N   LEU   166     228.456 211.950 213.288  1.00                 N  
ATOM   1304  CA  LEU   166     229.820 212.385 213.537  1.00                 C  
ATOM   1305  C   LEU   166     230.237 213.517 212.611  1.00                 C  
ATOM   1306  O   LEU   166     231.438 213.778 212.480  1.00                 O  
ATOM   1307  CB  LEU   166     230.792 211.214 213.384  1.00                 C  
ATOM   1308  CG  LEU   166     230.975 210.319 214.612  1.00                 C  
ATOM   1309  CD1 LEU   166     229.653 209.686 215.017  1.00                 C  
ATOM   1310  CD2 LEU   166     232.017 209.244 214.344  1.00                 C  
ATOM   1311  N   SER   167     229.280 214.204 211.973  1.00                 N  
ATOM   1312  CA  SER   167     229.663 215.268 211.048  1.00                 C  
ATOM   1313  C   SER   167     230.504 216.336 211.730  1.00                 C  
ATOM   1314  O   SER   167     231.367 216.947 211.092  1.00                 O  
ATOM   1315  CB  SER   167     228.421 215.910 210.426  1.00                 C  
ATOM   1316  OG  SER   167     227.659 216.598 211.402  1.00                 O  
ATOM   1317  N   ASN   168     230.289 216.569 213.018  1.00                 N  
ATOM   1318  CA  ASN   168     231.018 217.640 213.668  1.00                 C  
ATOM   1319  C   ASN   168     232.303 217.118 214.283  1.00                 C  
ATOM   1320  O   ASN   168     233.138 217.911 214.730  1.00                 O  
ATOM   1321  CB  ASN   168     230.144 218.318 214.725  1.00                 C  
ATOM   1322  CG  ASN   168     229.002 219.108 214.118  1.00                 C  
ATOM   1323  OD1 ASN   168     229.086 219.562 212.977  1.00                 O  
ATOM   1324  ND2 ASN   168     227.927 219.273 214.880  1.00                 N  
ATOM   1325  N   LEU   169     232.462 215.801 214.298  1.00                 N  
ATOM   1326  CA  LEU   169     233.490 215.140 215.078  1.00                 C  
ATOM   1327  C   LEU   169     234.642 214.681 214.202  1.00                 C  
ATOM   1328  O   LEU   169     235.798 215.016 214.448  1.00                 O  
ATOM   1329  CB  LEU   169     232.904 213.947 215.835  1.00                 C  
ATOM   1330  CG  LEU   169     231.868 214.271 216.914  1.00                 C  
ATOM   1331  CD1 LEU   169     231.277 212.994 217.492  1.00                 C  
ATOM   1332  CD2 LEU   169     232.488 215.114 218.018  1.00                 C  
ATOM   1333  N   VAL   170     234.328 213.910 213.168  1.00                 N  
ATOM   1334  CA  VAL   170     235.347 213.233 212.378  1.00                 C  
ATOM   1335  C   VAL   170     235.905 214.201 211.345  1.00                 C  
ATOM   1336  O   VAL   170     235.150 214.914 210.672  1.00                 O  
ATOM   1337  CB  VAL   170     234.787 211.970 211.698  1.00                 C  
ATOM   1338  CG1 VAL   170     235.840 211.336 210.802  1.00                 C  
ATOM   1339  CG2 VAL   170     234.301 210.975 212.740  1.00                 C  
ATOM   1340  N   LYS   171     237.224 214.244 211.227  1.00                 N  
ATOM   1341  CA  LYS   171     237.899 215.119 210.287  1.00                 C  
ATOM   1342  C   LYS   171     238.493 214.255 209.184  1.00                 C  
ATOM   1343  O   LYS   171     238.818 213.086 209.408  1.00                 O  
ATOM   1344  CB  LYS   171     238.972 215.945 210.999  1.00                 C  
ATOM   1345  CD  LYS   171     239.534 217.743 212.658  1.00                 C  
ATOM   1346  CE  LYS   171     238.988 218.701 213.705  1.00                 C  
ATOM   1347  CG  LYS   171     238.423 216.917 212.032  1.00                 C  
ATOM   1348  NZ  LYS   171     240.071 219.486 214.358  1.00                 N  
ATOM   1349  N   PRO   172     238.608 214.819 207.978  1.00                 N  
ATOM   1350  CA  PRO   172     239.078 213.984 206.880  1.00                 C  
ATOM   1351  C   PRO   172     240.486 213.469 207.138  1.00                 C  
ATOM   1352  O   PRO   172     240.870 212.436 206.580  1.00                 O  
ATOM   1353  CB  PRO   172     239.037 214.913 205.665  1.00                 C  
ATOM   1354  CD  PRO   172     238.168 216.180 207.500  1.00                 C  
ATOM   1355  CG  PRO   172     238.026 215.950 206.021  1.00                 C  
ATOM   1356  N   GLU   173     241.260 214.158 207.979  1.00                 N  
ATOM   1357  CA  GLU   173     242.659 213.804 208.161  1.00                 C  
ATOM   1358  C   GLU   173     242.807 212.630 209.117  1.00                 C  
ATOM   1359  O   GLU   173     243.820 211.925 209.072  1.00                 O  
ATOM   1360  CB  GLU   173     243.453 215.006 208.678  1.00                 C  
ATOM   1361  CD  GLU   173     244.345 217.326 208.234  1.00                 C  
ATOM   1362  CG  GLU   173     243.565 216.149 207.683  1.00                 C  
ATOM   1363  OE1 GLU   173     244.738 217.277 209.419  1.00                 O  
ATOM   1364  OE2 GLU   173     244.564 218.299 207.481  1.00                 O  
ATOM   1365  N   ASP   174     241.811 212.414 209.981  1.00                 N  
ATOM   1366  CA  ASP   174     241.833 211.362 210.987  1.00                 C  
ATOM   1367  C   ASP   174     241.120 210.100 210.537  1.00                 C  
ATOM   1368  O   ASP   174     241.490 209.004 210.971  1.00                 O  
ATOM   1369  CB  ASP   174     241.204 211.855 212.292  1.00                 C  
ATOM   1370  CG  ASP   174     241.996 212.977 212.933  1.00                 C  
ATOM   1371  OD1 ASP   174     243.203 212.783 213.186  1.00                 O  
ATOM   1372  OD2 ASP   174     241.409 214.051 213.182  1.00                 O  
ATOM   1373  N   ILE   175     240.103 210.222 209.693  1.00                 N  
ATOM   1374  CA  ILE   175     239.365 209.053 209.254  1.00                 C  
ATOM   1375  C   ILE   175     240.190 208.494 208.114  1.00                 C  
ATOM   1376  O   ILE   175     240.669 209.246 207.262  1.00                 O  
ATOM   1377  CB  ILE   175     237.924 209.415 208.849  1.00                 C  
ATOM   1378  CD1 ILE   175     235.599 208.404 208.579  1.00                 C  
ATOM   1379  CG1 ILE   175     237.087 208.147 208.666  1.00                 C  
ATOM   1380  CG2 ILE   175     237.923 210.280 207.598  1.00                 C  
ATOM   1381  N   VAL   176     240.371 207.176 208.082  1.00                 N  
ATOM   1382  CA  VAL   176     241.187 206.625 207.005  1.00                 C  
ATOM   1383  C   VAL   176     240.360 206.504 205.729  1.00                 C  
ATOM   1384  O   VAL   176     239.524 205.609 205.589  1.00                 O  
ATOM   1385  CB  VAL   176     241.780 205.257 207.389  1.00                 C  
ATOM   1386  CG1 VAL   176     242.685 205.391 208.605  1.00                 C  
ATOM   1387  CG2 VAL   176     240.670 204.251 207.656  1.00                 C  
ATOM   1388  N   GLU   177     239.396 207.429 205.528  1.00                 N  
ATOM   1389  CA  GLU   177     238.632 207.452 204.280  1.00                 C  
ATOM   1390  C   GLU   177     239.532 207.765 203.105  1.00                 C  
ATOM   1391  O   GLU   177     239.440 207.144 202.043  1.00                 O  
ATOM   1392  CB  GLU   177     237.497 208.475 204.365  1.00                 C  
ATOM   1393  CD  GLU   177     235.840 207.256 202.899  1.00                 C  
ATOM   1394  CG  GLU   177     236.622 208.536 203.124  1.00                 C  
ATOM   1395  OE1 GLU   177     235.683 206.479 203.864  1.00                 O  
ATOM   1396  OE2 GLU   177     235.385 207.031 201.758  1.00                 O  
ATOM   1397  N   SER   178     240.437 208.747 203.266  1.00                 N  
ATOM   1398  CA  SER   178     241.347 209.168 202.217  1.00                 C  
ATOM   1399  C   SER   178     242.301 208.036 201.785  1.00                 C  
ATOM   1400  O   SER   178     242.708 207.947 200.624  1.00                 O  
ATOM   1401  CB  SER   178     242.164 210.379 202.671  1.00                 C  
ATOM   1402  OG  SER   178     243.039 210.036 203.731  1.00                 O  
ATOM   1403  N   GLU   179     242.666 207.163 202.715  1.00                 N  
ATOM   1404  CA  GLU   179     243.636 206.100 202.440  1.00                 C  
ATOM   1405  C   GLU   179     242.963 204.750 202.209  1.00                 C  
ATOM   1406  O   GLU   179     243.630 203.712 202.192  1.00                 O  
ATOM   1407  CB  GLU   179     244.639 205.980 203.589  1.00                 C  
ATOM   1408  CD  GLU   179     246.377 207.540 202.627  1.00                 C  
ATOM   1409  CG  GLU   179     245.482 207.225 203.809  1.00                 C  
ATOM   1410  OE1 GLU   179     247.025 206.607 202.107  1.00                 O  
ATOM   1411  OE2 GLU   179     246.430 208.720 202.219  1.00                 O  
ATOM   1412  N   HIS   180     241.632 204.710 202.024  1.00                 N  
ATOM   1413  CA  HIS   180     240.928 203.481 201.670  1.00                 C  
ATOM   1414  C   HIS   180     241.075 202.330 202.642  1.00                 C  
ATOM   1415  O   HIS   180     241.362 201.193 202.260  1.00                 O  
ATOM   1416  CB  HIS   180     241.380 202.981 200.297  1.00                 C  
ATOM   1417  CG  HIS   180     241.117 203.949 199.185  1.00                 C  
ATOM   1418  ND1 HIS   180     239.848 204.234 198.731  1.00                 N  
ATOM   1419  CE1 HIS   180     239.932 205.132 197.733  1.00                 C  
ATOM   1420  CD2 HIS   180     241.937 204.792 198.327  1.00                 C  
ATOM   1421  NE2 HIS   180     241.182 205.472 197.486  1.00                 N  
ATOM   1422  N   LEU   181     240.878 202.608 203.935  1.00                 N  
ATOM   1423  CA  LEU   181     240.972 201.611 204.978  1.00                 C  
ATOM   1424  C   LEU   181     239.667 201.497 205.752  1.00                 C  
ATOM   1425  O   LEU   181     238.984 202.491 206.012  1.00                 O  
ATOM   1426  CB  LEU   181     242.120 201.942 205.934  1.00                 C  
ATOM   1427  CG  LEU   181     243.518 202.007 205.317  1.00                 C  
ATOM   1428  CD1 LEU   181     244.539 202.468 206.346  1.00                 C  
ATOM   1429  CD2 LEU   181     243.917 200.656 204.745  1.00                 C  
ATOM   1430  N   VAL   182     239.293 200.275 206.135  1.00                 N  
ATOM   1431  CA  VAL   182     238.069 200.047 206.896  1.00                 C  
ATOM   1432  C   VAL   182     238.230 200.406 208.366  1.00                 C  
ATOM   1433  O   VAL   182     238.394 199.544 209.233  1.00                 O  
ATOM   1434  CB  VAL   182     237.597 198.585 206.782  1.00                 C  
ATOM   1435  CG1 VAL   182     236.326 198.372 207.588  1.00                 C  
ATOM   1436  CG2 VAL   182     237.378 198.209 205.324  1.00                 C  
ATOM   1437  N   THR   183     238.235 201.633 208.725  1.00                 N  
ATOM   1438  CA  THR   183     238.197 202.255 210.032  1.00                 C  
ATOM   1439  C   THR   183     236.848 202.001 210.686  1.00                 C  
ATOM   1440  O   THR   183     235.800 202.275 210.089  1.00                 O  
ATOM   1441  CB  THR   183     238.465 203.769 209.945  1.00                 C  
ATOM   1442  OG1 THR   183     239.761 203.996 209.376  1.00                 O  
ATOM   1443  CG2 THR   183     238.425 204.398 211.329  1.00                 C  
ATOM   1444  N   LEU   184     236.881 201.479 211.902  1.00                 N  
ATOM   1445  CA  LEU   184     235.689 201.205 212.676  1.00                 C  
ATOM   1446  C   LEU   184     235.643 202.229 213.795  1.00                 C  
ATOM   1447  O   LEU   184     236.684 202.685 214.278  1.00                 O  
ATOM   1448  CB  LEU   184     235.711 199.769 213.204  1.00                 C  
ATOM   1449  CG  LEU   184     235.808 198.662 212.152  1.00                 C  
ATOM   1450  CD1 LEU   184     235.912 197.297 212.817  1.00                 C  
ATOM   1451  CD2 LEU   184     234.610 198.704 211.216  1.00                 C  
ATOM   1452  N   LEU   185     234.449 202.590 214.224  1.00                 N  
ATOM   1453  CA  LEU   185     234.310 203.535 215.320  1.00                 C  
ATOM   1454  C   LEU   185     233.859 202.801 216.573  1.00                 C  
ATOM   1455  O   LEU   185     232.908 202.013 216.526  1.00                 O  
ATOM   1456  CB  LEU   185     233.321 204.642 214.951  1.00                 C  
ATOM   1457  CG  LEU   185     233.674 205.485 213.724  1.00                 C  
ATOM   1458  CD1 LEU   185     232.566 206.482 213.419  1.00                 C  
ATOM   1459  CD2 LEU   185     234.995 206.210 213.931  1.00                 C  
ATOM   1460  N   ALA   186     234.559 203.024 217.680  1.00                 N  
ATOM   1461  CA  ALA   186     234.305 202.285 218.904  1.00                 C  
ATOM   1462  C   ALA   186     234.072 203.301 220.007  1.00                 C  
ATOM   1463  O   ALA   186     234.706 204.362 220.027  1.00                 O  
ATOM   1464  CB  ALA   186     235.470 201.359 219.216  1.00                 C  
ATOM   1465  N   VAL   187     233.165 202.996 220.928  1.00                 N  
ATOM   1466  CA  VAL   187     232.909 203.901 222.043  1.00                 C  
ATOM   1467  C   VAL   187     233.313 203.163 223.303  1.00                 C  
ATOM   1468  O   VAL   187     232.732 202.120 223.636  1.00                 O  
ATOM   1469  CB  VAL   187     231.436 204.350 222.079  1.00                 C  
ATOM   1470  CG1 VAL   187     231.189 205.270 223.264  1.00                 C  
ATOM   1471  CG2 VAL   187     231.058 205.039 220.777  1.00                 C  
ATOM   1472  N   VAL   188     234.288 203.714 224.013  1.00                 N  
ATOM   1473  CA  VAL   188     234.894 203.068 225.164  1.00                 C  
ATOM   1474  C   VAL   188     234.590 203.907 226.394  1.00                 C  
ATOM   1475  O   VAL   188     234.768 205.122 226.353  1.00                 O  
ATOM   1476  CB  VAL   188     236.411 202.881 224.973  1.00                 C  
ATOM   1477  CG1 VAL   188     237.087 204.223 224.738  1.00                 C  
ATOM   1478  CG2 VAL   188     237.017 202.180 226.178  1.00                 C  
ATOM   1479  N   PRO   189     234.127 203.320 227.492  1.00                 N  
ATOM   1480  CA  PRO   189     233.898 204.135 228.688  1.00                 C  
ATOM   1481  C   PRO   189     235.219 204.784 229.055  1.00                 C  
ATOM   1482  O   PRO   189     236.287 204.205 228.840  1.00                 O  
ATOM   1483  CB  PRO   189     233.413 203.129 229.734  1.00                 C  
ATOM   1484  CD  PRO   189     233.725 201.891 227.710  1.00                 C  
ATOM   1485  CG  PRO   189     232.861 201.996 228.935  1.00                 C  
ATOM   1486  N   LYS   190     235.159 206.012 229.580  1.00                 N  
ATOM   1487  CA  LYS   190     236.407 206.689 229.911  1.00                 C  
ATOM   1488  C   LYS   190     237.230 205.840 230.862  1.00                 C  
ATOM   1489  O   LYS   190     238.442 205.681 230.674  1.00                 O  
ATOM   1490  CB  LYS   190     236.125 208.062 230.525  1.00                 C  
ATOM   1491  CD  LYS   190     235.308 210.415 230.217  1.00                 C  
ATOM   1492  CE  LYS   190     234.751 211.432 229.234  1.00                 C  
ATOM   1493  CG  LYS   190     235.583 209.083 229.538  1.00                 C  
ATOM   1494  NZ  LYS   190     234.437 212.729 229.894  1.00                 N  
ATOM   1495  N   TYR   191     236.565 205.187 231.815  1.00                 N  
ATOM   1496  CA  TYR   191     237.278 204.419 232.823  1.00                 C  
ATOM   1497  C   TYR   191     237.939 203.218 232.176  1.00                 C  
ATOM   1498  O   TYR   191     238.897 202.664 232.724  1.00                 O  
ATOM   1499  CB  TYR   191     236.325 203.982 233.937  1.00                 C  
ATOM   1500  CG  TYR   191     235.865 205.113 234.829  1.00                 C  
ATOM   1501  OH  TYR   191     234.586 208.225 237.273  1.00                 O  
ATOM   1502  CZ  TYR   191     235.011 207.195 236.465  1.00                 C  
ATOM   1503  CD1 TYR   191     234.607 205.679 234.668  1.00                 C  
ATOM   1504  CE1 TYR   191     234.178 206.713 235.479  1.00                 C  
ATOM   1505  CD2 TYR   191     236.691 205.612 235.828  1.00                 C  
ATOM   1506  CE2 TYR   191     236.279 206.646 236.648  1.00                 C  
ATOM   1507  N   SER   192     237.436 202.817 231.009  1.00                 N  
ATOM   1508  CA  SER   192     237.930 201.678 230.255  1.00                 C  
ATOM   1509  C   SER   192     238.611 202.116 228.964  1.00                 C  
ATOM   1510  O   SER   192     238.796 201.296 228.054  1.00                 O  
ATOM   1511  CB  SER   192     236.789 200.709 229.938  1.00                 C  
ATOM   1512  OG  SER   192     236.226 200.178 231.126  1.00                 O  
ATOM   1513  N   GLN   193     239.022 203.393 228.889  1.00                 N  
ATOM   1514  CA  GLN   193     239.576 203.933 227.649  1.00                 C  
ATOM   1515  C   GLN   193     240.699 203.031 227.169  1.00                 C  
ATOM   1516  O   GLN   193     240.689 202.553 226.029  1.00                 O  
ATOM   1517  CB  GLN   193     240.072 205.364 227.863  1.00                 C  
ATOM   1518  CD  GLN   193     241.951 205.745 226.218  1.00                 C  
ATOM   1519  CG  GLN   193     240.516 206.064 226.588  1.00                 C  
ATOM   1520  OE1 GLN   193     242.796 205.540 227.089  1.00                 O  
ATOM   1521  NE2 GLN   193     242.230 205.703 224.920  1.00                 N  
ATOM   1522  N   LYS   194     241.673 202.775 228.036  1.00                 N  
ATOM   1523  CA  LYS   194     242.886 202.084 227.631  1.00                 C  
ATOM   1524  C   LYS   194     242.576 200.615 227.394  1.00                 C  
ATOM   1525  O   LYS   194     243.287 199.950 226.632  1.00                 O  
ATOM   1526  CB  LYS   194     243.977 202.250 228.691  1.00                 C  
ATOM   1527  CD  LYS   194     245.596 203.757 229.877  1.00                 C  
ATOM   1528  CE  LYS   194     246.154 205.167 229.978  1.00                 C  
ATOM   1529  CG  LYS   194     244.517 203.665 228.810  1.00                 C  
ATOM   1530  NZ  LYS   194     247.195 205.278 231.037  1.00                 N  
ATOM   1531  N   ASP   195     241.507 200.112 228.023  1.00                 N  
ATOM   1532  CA  ASP   195     241.231 198.679 228.053  1.00                 C  
ATOM   1533  C   ASP   195     240.727 198.226 226.697  1.00                 C  
ATOM   1534  O   ASP   195     241.224 197.238 226.139  1.00                 O  
ATOM   1535  CB  ASP   195     240.214 198.352 229.148  1.00                 C  
ATOM   1536  CG  ASP   195     240.793 198.492 230.542  1.00                 C  
ATOM   1537  OD1 ASP   195     242.034 198.572 230.665  1.00                 O  
ATOM   1538  OD2 ASP   195     240.007 198.522 231.512  1.00                 O  
ATOM   1539  N   TRP   196     239.861 199.024 226.081  1.00                 N  
ATOM   1540  CA  TRP   196     239.232 198.602 224.843  1.00                 C  
ATOM   1541  C   TRP   196     240.248 198.746 223.735  1.00                 C  
ATOM   1542  O   TRP   196     240.210 197.987 222.759  1.00                 O  
ATOM   1543  CB  TRP   196     237.974 199.429 224.572  1.00                 C  
ATOM   1544  CG  TRP   196     236.840 199.117 225.499  1.00                 C  
ATOM   1545  CD1 TRP   196     236.915 198.912 226.847  1.00                 C  
ATOM   1546  NE1 TRP   196     235.667 198.650 227.357  1.00                 N  
ATOM   1547  CD2 TRP   196     235.458 198.975 225.148  1.00                 C  
ATOM   1548  CE2 TRP   196     234.755 198.684 226.331  1.00                 C  
ATOM   1549  CH2 TRP   196     232.706 198.576 225.163  1.00                 C  
ATOM   1550  CZ2 TRP   196     233.376 198.482 226.351  1.00                 C  
ATOM   1551  CE3 TRP   196     234.747 199.065 223.947  1.00                 C  
ATOM   1552  CZ3 TRP   196     233.380 198.864 223.971  1.00                 C  
ATOM   1553  N   LEU   197     241.184 199.685 223.902  1.00                 N  
ATOM   1554  CA  LEU   197     242.260 199.833 222.931  1.00                 C  
ATOM   1555  C   LEU   197     243.017 198.524 222.901  1.00                 C  
ATOM   1556  O   LEU   197     243.399 198.018 221.839  1.00                 O  
ATOM   1557  CB  LEU   197     243.160 201.012 223.304  1.00                 C  
ATOM   1558  CG  LEU   197     244.209 201.420 222.267  1.00                 C  
ATOM   1559  CD1 LEU   197     244.712 202.830 222.536  1.00                 C  
ATOM   1560  CD2 LEU   197     245.369 200.436 222.262  1.00                 C  
ATOM   1561  N   ALA   198     243.247 197.955 224.083  1.00                 N  
ATOM   1562  CA  ALA   198     243.928 196.678 224.157  1.00                 C  
ATOM   1563  C   ALA   198     242.977 195.598 223.659  1.00                 C  
ATOM   1564  O   ALA   198     243.368 194.727 222.867  1.00                 O  
ATOM   1565  CB  ALA   198     244.390 196.405 225.580  1.00                 C  
ATOM   1566  N   CYS   199     241.682 195.767 223.956  1.00                 N  
ATOM   1567  CA  CYS   199     240.710 194.748 223.591  1.00                 C  
ATOM   1568  C   CYS   199     240.634 194.653 222.081  1.00                 C  
ATOM   1569  O   CYS   199     240.398 193.569 221.536  1.00                 O  
ATOM   1570  CB  CYS   199     239.342 195.073 224.193  1.00                 C  
ATOM   1571  SG  CYS   199     239.257 194.900 225.991  1.00                 S  
ATOM   1572  N   TYR   200     240.744 195.797 221.402  1.00                 N  
ATOM   1573  CA  TYR   200     240.582 195.823 219.957  1.00                 C  
ATOM   1574  C   TYR   200     241.545 194.817 219.345  1.00                 C  
ATOM   1575  O   TYR   200     241.220 194.127 218.373  1.00                 O  
ATOM   1576  CB  TYR   200     240.826 197.233 219.416  1.00                 C  
ATOM   1577  CG  TYR   200     239.714 198.209 219.725  1.00                 C  
ATOM   1578  OH  TYR   200     236.646 200.882 220.583  1.00                 O  
ATOM   1579  CZ  TYR   200     237.662 199.999 220.299  1.00                 C  
ATOM   1580  CD1 TYR   200     238.548 197.785 220.350  1.00                 C  
ATOM   1581  CE1 TYR   200     237.526 198.670 220.637  1.00                 C  
ATOM   1582  CD2 TYR   200     239.833 199.552 219.392  1.00                 C  
ATOM   1583  CE2 TYR   200     238.822 200.452 219.671  1.00                 C  
ATOM   1584  N   GLU   201     242.748 194.726 219.926  1.00                 N  
ATOM   1585  CA  GLU   201     243.829 193.916 219.367  1.00                 C  
ATOM   1586  C   GLU   201     243.402 192.455 219.320  1.00                 C  
ATOM   1587  O   GLU   201     243.858 191.687 218.466  1.00                 O  
ATOM   1588  CB  GLU   201     245.106 194.084 220.192  1.00                 C  
ATOM   1589  CD  GLU   201     247.575 193.603 220.424  1.00                 C  
ATOM   1590  CG  GLU   201     246.308 193.337 219.636  1.00                 C  
ATOM   1591  OE1 GLU   201     247.506 194.341 221.429  1.00                 O  
ATOM   1592  OE2 GLU   201     248.637 193.072 220.037  1.00                 O  
ATOM   1593  N   THR   202     242.488 192.090 220.210  1.00                 N  
ATOM   1594  CA  THR   202     242.034 190.750 220.552  1.00                 C  
ATOM   1595  C   THR   202     240.712 190.436 219.876  1.00                 C  
ATOM   1596  O   THR   202     240.127 189.377 220.122  1.00                 O  
ATOM   1597  CB  THR   202     241.886 190.576 222.075  1.00                 C  
ATOM   1598  OG1 THR   202     240.911 191.501 222.572  1.00                 O  
ATOM   1599  CG2 THR   202     243.210 190.843 222.773  1.00                 C  
ATOM   1600  N   LEU   203     240.233 191.349 219.041  1.00                 N  
ATOM   1601  CA  LEU   203     238.981 191.210 218.319  1.00                 C  
ATOM   1602  C   LEU   203     239.173 190.496 216.986  1.00                 C  
ATOM   1603  O   LEU   203     238.250 189.825 216.518  1.00                 O  
ATOM   1604  CB  LEU   203     238.343 192.581 218.083  1.00                 C  
ATOM   1605  CG  LEU   203     237.904 193.348 219.332  1.00                 C  
ATOM   1606  CD1 LEU   203     237.399 194.734 218.962  1.00                 C  
ATOM   1607  CD2 LEU   203     236.831 192.578 220.086  1.00                 C  
ATOM   1608  N   THR   204     240.348 190.592 216.372  1.00                 N  
ATOM   1609  CA  THR   204     240.604 189.959 215.083  1.00                 C  
ATOM   1610  C   THR   204     242.105 189.825 214.927  1.00                 C  
ATOM   1611  O   THR   204     242.876 190.532 215.579  1.00                 O  
ATOM   1612  CB  THR   204     239.992 190.769 213.925  1.00                 C  
ATOM   1613  OG1 THR   204     240.111 190.028 212.704  1.00                 O  
ATOM   1614  CG2 THR   204     240.718 192.096 213.761  1.00                 C  
ATOM   1615  N   ASP   205     242.518 188.912 214.050  1.00                 N  
ATOM   1616  CA  ASP   205     243.941 188.828 213.777  1.00                 C  
ATOM   1617  C   ASP   205     244.348 190.048 212.976  1.00                 C  
ATOM   1618  O   ASP   205     243.528 190.660 212.280  1.00                 O  
ATOM   1619  CB  ASP   205     244.268 187.533 213.031  1.00                 C  
ATOM   1620  CG  ASP   205     244.128 186.304 213.909  1.00                 C  
ATOM   1621  OD1 ASP   205     244.017 186.465 215.142  1.00                 O  
ATOM   1622  OD2 ASP   205     244.129 185.181 213.363  1.00                 O  
ATOM   1623  N   TYR   206     245.621 190.420 213.098  1.00                 N  
ATOM   1624  CA  TYR   206     246.187 191.468 212.264  1.00                 C  
ATOM   1625  C   TYR   206     245.457 192.764 212.594  1.00                 C  
ATOM   1626  O   TYR   206     245.156 193.569 211.713  1.00                 O  
ATOM   1627  CB  TYR   206     246.061 191.102 210.784  1.00                 C  
ATOM   1628  CG  TYR   206     246.765 189.817 210.409  1.00                 C  
ATOM   1629  OH  TYR   206     248.686 186.276 209.378  1.00                 O  
ATOM   1630  CZ  TYR   206     248.052 187.449 209.719  1.00                 C  
ATOM   1631  CD1 TYR   206     246.060 188.625 210.299  1.00                 C  
ATOM   1632  CE1 TYR   206     246.695 187.447 209.957  1.00                 C  
ATOM   1633  CD2 TYR   206     248.132 189.800 210.166  1.00                 C  
ATOM   1634  CE2 TYR   206     248.784 188.631 209.822  1.00                 C  
ATOM   1635  N   VAL   207     245.164 192.963 213.875  1.00                 N  
ATOM   1636  CA  VAL   207     244.649 194.231 214.372  1.00                 C  
ATOM   1637  C   VAL   207     245.725 194.914 215.188  1.00                 C  
ATOM   1638  O   VAL   207     246.202 194.374 216.193  1.00                 O  
ATOM   1639  CB  VAL   207     243.369 194.033 215.205  1.00                 C  
ATOM   1640  CG1 VAL   207     242.872 195.366 215.743  1.00                 C  
ATOM   1641  CG2 VAL   207     242.292 193.355 214.373  1.00                 C  
ATOM   1642  N   VAL   208     246.091 196.112 214.753  1.00                 N  
ATOM   1643  CA  VAL   208     247.300 196.766 215.227  1.00                 C  
ATOM   1644  C   VAL   208     246.974 197.331 216.601  1.00                 C  
ATOM   1645  O   VAL   208     246.053 198.151 216.728  1.00                 O  
ATOM   1646  CB  VAL   208     247.775 197.854 214.246  1.00                 C  
ATOM   1647  CG1 VAL   208     248.995 198.574 214.799  1.00                 C  
ATOM   1648  CG2 VAL   208     248.082 197.246 212.885  1.00                 C  
ATOM   1649  N   PRO   209     247.667 196.909 217.647  1.00                 N  
ATOM   1650  CA  PRO   209     247.414 197.485 218.967  1.00                 C  
ATOM   1651  C   PRO   209     247.780 198.964 218.990  1.00                 C  
ATOM   1652  O   PRO   209     248.647 199.420 218.242  1.00                 O  
ATOM   1653  CB  PRO   209     248.305 196.668 219.904  1.00                 C  
ATOM   1654  CD  PRO   209     248.731 195.895 217.679  1.00                 C  
ATOM   1655  CG  PRO   209     249.374 196.119 219.020  1.00                 C  
ATOM   1656  N   ARG   210     247.086 199.720 219.843  1.00                 N  
ATOM   1657  CA  ARG   210     247.368 201.122 220.140  1.00                 C  
ATOM   1658  C   ARG   210     247.060 202.048 218.973  1.00                 C  
ATOM   1659  O   ARG   210     247.318 203.250 219.080  1.00                 O  
ATOM   1660  CB  ARG   210     248.832 201.299 220.547  1.00                 C  
ATOM   1661  CD  ARG   210     250.649 200.855 222.221  1.00                 C  
ATOM   1662  NE  ARG   210     250.766 202.220 222.727  1.00                 N  
ATOM   1663  CG  ARG   210     249.228 200.526 221.794  1.00                 C  
ATOM   1664  CZ  ARG   210     251.910 202.893 222.804  1.00                 C  
ATOM   1665  NH1 ARG   210     251.920 204.131 223.278  1.00                 N  
ATOM   1666  NH2 ARG   210     253.041 202.325 222.408  1.00                 N  
ATOM   1667  N   SER   211     246.493 201.546 217.873  1.00                 N  
ATOM   1668  CA  SER   211     246.092 202.458 216.816  1.00                 C  
ATOM   1669  C   SER   211     244.828 203.199 217.193  1.00                 C  
ATOM   1670  O   SER   211     244.507 204.220 216.578  1.00                 O  
ATOM   1671  CB  SER   211     245.888 201.700 215.503  1.00                 C  
ATOM   1672  OG  SER   211     244.771 200.832 215.583  1.00                 O  
ATOM   1673  N   SER   212     244.108 202.687 218.182  1.00                 N  
ATOM   1674  CA  SER   212     242.862 203.289 218.620  1.00                 C  
ATOM   1675  C   SER   212     243.156 204.664 219.203  1.00                 C  
ATOM   1676  O   SER   212     243.959 204.784 220.134  1.00                 O  
ATOM   1677  CB  SER   212     242.163 202.391 219.643  1.00                 C  
ATOM   1678  OG  SER   212     240.992 203.008 220.147  1.00                 O  
ATOM   1679  N   LYS   213     242.545 205.706 218.647  1.00                 N  
ATOM   1680  CA  LYS   213     242.790 207.046 219.153  1.00                 C  
ATOM   1681  C   LYS   213     241.477 207.800 219.278  1.00                 C  
ATOM   1682  O   LYS   213     240.637 207.762 218.374  1.00                 O  
ATOM   1683  CB  LYS   213     243.760 207.796 218.237  1.00                 C  
ATOM   1684  CD  LYS   213     246.043 207.947 217.206  1.00                 C  
ATOM   1685  CE  LYS   213     247.397 207.273 217.054  1.00                 C  
ATOM   1686  CG  LYS   213     245.142 207.169 218.151  1.00                 C  
ATOM   1687  NZ  LYS   213     247.291 205.968 216.345  1.00                 N  
ATOM   1688  N   LYS   214     241.310 208.487 220.401  1.00                 N  
ATOM   1689  CA  LYS   214     240.049 209.161 220.675  1.00                 C  
ATOM   1690  C   LYS   214     239.981 210.410 219.811  1.00                 C  
ATOM   1691  O   LYS   214     240.907 211.225 219.795  1.00                 O  
ATOM   1692  CB  LYS   214     239.933 209.497 222.163  1.00                 C  
ATOM   1693  CD  LYS   214     239.613 208.683 224.515  1.00                 C  
ATOM   1694  CE  LYS   214     240.859 209.291 225.139  1.00                 C  
ATOM   1695  CG  LYS   214     239.858 208.280 223.070  1.00                 C  
ATOM   1696  NZ  LYS   214     240.652 209.633 226.573  1.00                 N  
ATOM   1697  N   LEU   215     238.880 210.558 219.089  1.00                 N  
ATOM   1698  CA  LEU   215     238.636 211.755 218.293  1.00                 C  
ATOM   1699  C   LEU   215     237.887 212.817 219.081  1.00                 C  
ATOM   1700  O   LEU   215     238.179 214.011 218.962  1.00                 O  
ATOM   1701  CB  LEU   215     237.852 211.406 217.026  1.00                 C  
ATOM   1702  CG  LEU   215     238.571 210.519 216.007  1.00                 C  
ATOM   1703  CD1 LEU   215     237.635 210.140 214.870  1.00                 C  
ATOM   1704  CD2 LEU   215     239.807 211.219 215.463  1.00                 C  
ATOM   1705  N   PHE   216     236.937 212.387 219.900  1.00                 N  
ATOM   1706  CA  PHE   216     236.144 213.276 220.728  1.00                 C  
ATOM   1707  C   PHE   216     235.596 212.476 221.895  1.00                 C  
ATOM   1708  O   PHE   216     235.622 211.241 221.895  1.00                 O  
ATOM   1709  CB  PHE   216     235.022 213.915 219.907  1.00                 C  
ATOM   1710  CG  PHE   216     234.213 214.925 220.668  1.00                 C  
ATOM   1711  CZ  PHE   216     232.711 216.791 222.079  1.00                 C  
ATOM   1712  CD1 PHE   216     234.684 216.214 220.852  1.00                 C  
ATOM   1713  CE1 PHE   216     233.939 217.144 221.553  1.00                 C  
ATOM   1714  CD2 PHE   216     232.982 214.588 221.201  1.00                 C  
ATOM   1715  CE2 PHE   216     232.237 215.518 221.902  1.00                 C  
ATOM   1716  N   GLU   217     235.142 213.196 222.909  1.00                 N  
ATOM   1717  CA  GLU   217     234.601 212.569 224.099  1.00                 C  
ATOM   1718  C   GLU   217     233.130 212.912 224.258  1.00                 C  
ATOM   1719  O   GLU   217     232.675 214.004 223.900  1.00                 O  
ATOM   1720  CB  GLU   217     235.387 213.003 225.338  1.00                 C  
ATOM   1721  CD  GLU   217     237.587 213.002 226.580  1.00                 C  
ATOM   1722  CG  GLU   217     236.844 212.568 225.332  1.00                 C  
ATOM   1723  OE1 GLU   217     237.038 213.828 227.340  1.00                 O  
ATOM   1724  OE2 GLU   217     238.717 212.517 226.798  1.00                 O  
ATOM   1725  N   ASP   218     232.403 211.944 224.799  1.00                 N  
ATOM   1726  CA  ASP   218     231.008 212.026 225.185  1.00                 C  
ATOM   1727  C   ASP   218     230.954 212.132 226.702  1.00                 C  
ATOM   1728  O   ASP   218     231.983 212.172 227.379  1.00                 O  
ATOM   1729  CB  ASP   218     230.237 210.809 224.670  1.00                 C  
ATOM   1730  CG  ASP   218     228.749 211.072 224.545  1.00                 C  
ATOM   1731  OD1 ASP   218     228.305 212.170 224.942  1.00                 O  
ATOM   1732  OD2 ASP   218     228.028 210.180 224.052  1.00                 O  
ATOM   1733  N   ASN   219     229.745 212.193 227.250  1.00                 N  
ATOM   1734  CA  ASN   219     229.678 212.247 228.698  1.00                 C  
ATOM   1735  C   ASN   219     230.027 210.905 229.312  1.00                 C  
ATOM   1736  O   ASN   219     230.651 210.862 230.373  1.00                 O  
ATOM   1737  CB  ASN   219     228.291 212.703 229.154  1.00                 C  
ATOM   1738  CG  ASN   219     228.055 214.181 228.912  1.00                 C  
ATOM   1739  OD1 ASN   219     229.002 214.959 228.790  1.00                 O  
ATOM   1740  ND2 ASN   219     226.788 214.574 228.843  1.00                 N  
ATOM   1741  N   GLU   220     229.664 209.799 228.670  1.00                 N  
ATOM   1742  CA  GLU   220     229.968 208.522 229.291  1.00                 C  
ATOM   1743  C   GLU   220     231.179 207.847 228.671  1.00                 C  
ATOM   1744  O   GLU   220     231.869 207.081 229.352  1.00                 O  
ATOM   1745  CB  GLU   220     228.764 207.582 229.201  1.00                 C  
ATOM   1746  CD  GLU   220     226.366 207.116 229.844  1.00                 C  
ATOM   1747  CG  GLU   220     227.549 208.054 229.984  1.00                 C  
ATOM   1748  OE1 GLU   220     226.578 205.946 229.463  1.00                 O  
ATOM   1749  OE2 GLU   220     225.228 207.551 230.116  1.00                 O  
ATOM   1750  N   TYR   221     231.451 208.108 227.397  1.00                 N  
ATOM   1751  CA  TYR   221     232.432 207.328 226.661  1.00                 C  
ATOM   1752  C   TYR   221     233.264 208.252 225.781  1.00                 C  
ATOM   1753  O   TYR   221     232.910 209.409 225.547  1.00                 O  
ATOM   1754  CB  TYR   221     231.740 206.252 225.822  1.00                 C  
ATOM   1755  CG  TYR   221     230.931 205.267 226.634  1.00                 C  
ATOM   1756  OH  TYR   221     228.693 202.567 228.869  1.00                 O  
ATOM   1757  CZ  TYR   221     229.435 203.459 228.129  1.00                 C  
ATOM   1758  CD1 TYR   221     229.589 205.500 226.905  1.00                 C  
ATOM   1759  CE1 TYR   221     228.842 204.606 227.647  1.00                 C  
ATOM   1760  CD2 TYR   221     231.513 204.106 227.129  1.00                 C  
ATOM   1761  CE2 TYR   221     230.781 203.200 227.873  1.00                 C  
ATOM   1762  N   ALA   222     234.384 207.724 225.299  1.00                 N  
ATOM   1763  CA  ALA   222     235.192 208.362 224.273  1.00                 C  
ATOM   1764  C   ALA   222     234.840 207.673 222.964  1.00                 C  
ATOM   1765  O   ALA   222     234.609 206.457 222.941  1.00                 O  
ATOM   1766  CB  ALA   222     236.670 208.250 224.616  1.00                 C  
ATOM   1767  N   LEU   223     234.809 208.432 221.874  1.00                 N  
ATOM   1768  CA  LEU   223     234.663 207.851 220.546  1.00                 C  
ATOM   1769  C   LEU   223     236.010 207.804 219.835  1.00                 C  
ATOM   1770  O   LEU   223     236.611 208.850 219.573  1.00                 O  
ATOM   1771  CB  LEU   223     233.650 208.648 219.721  1.00                 C  
ATOM   1772  CG  LEU   223     233.430 208.178 218.282  1.00                 C  
ATOM   1773  CD1 LEU   223     232.826 206.782 218.258  1.00                 C  
ATOM   1774  CD2 LEU   223     232.537 209.153 217.529  1.00                 C  
ATOM   1775  N   TYR   224     236.487 206.599 219.543  1.00                 N  
ATOM   1776  CA  TYR   224     237.793 206.445 218.935  1.00                 C  
ATOM   1777  C   TYR   224     237.634 205.780 217.577  1.00                 C  
ATOM   1778  O   TYR   224     236.701 205.004 217.348  1.00                 O  
ATOM   1779  CB  TYR   224     238.715 205.630 219.845  1.00                 C  
ATOM   1780  CG  TYR   224     238.251 204.209 220.073  1.00                 C  
ATOM   1781  OH  TYR   224     236.983 200.297 220.687  1.00                 O  
ATOM   1782  CZ  TYR   224     237.401 201.592 220.485  1.00                 C  
ATOM   1783  CD1 TYR   224     238.661 203.183 219.232  1.00                 C  
ATOM   1784  CE1 TYR   224     238.242 201.882 219.432  1.00                 C  
ATOM   1785  CD2 TYR   224     237.403 203.899 221.129  1.00                 C  
ATOM   1786  CE2 TYR   224     236.974 202.603 221.345  1.00                 C  
ATOM   1787  N   THR   225     238.554 206.099 216.673  1.00                 N  
ATOM   1788  CA  THR   225     238.696 205.386 215.410  1.00                 C  
ATOM   1789  C   THR   225     239.732 204.274 215.531  1.00                 C  
ATOM   1790  O   THR   225     240.753 204.433 216.202  1.00                 O  
ATOM   1791  CB  THR   225     239.092 206.338 214.266  1.00                 C  
ATOM   1792  OG1 THR   225     238.067 207.322 214.083  1.00                 O  
ATOM   1793  CG2 THR   225     239.263 205.566 212.966  1.00                 C  
ATOM   1794  N   VAL   226     239.462 203.148 214.879  1.00                 N  
ATOM   1795  CA  VAL   226     240.392 202.027 214.834  1.00                 C  
ATOM   1796  C   VAL   226     240.599 201.660 213.370  1.00                 C  
ATOM   1797  O   VAL   226     239.626 201.539 212.620  1.00                 O  
ATOM   1798  CB  VAL   226     239.874 200.831 215.654  1.00                 C  
ATOM   1799  CG1 VAL   226     238.524 200.368 215.126  1.00                 C  
ATOM   1800  CG2 VAL   226     240.880 199.690 215.625  1.00                 C  
ATOM   1801  N   THR   227     241.850 201.473 212.962  1.00                 N  
ATOM   1802  CA  THR   227     242.176 201.137 211.580  1.00                 C  
ATOM   1803  C   THR   227     242.606 199.679 211.548  1.00                 C  
ATOM   1804  O   THR   227     243.405 199.253 212.388  1.00                 O  
ATOM   1805  CB  THR   227     243.278 202.056 211.021  1.00                 C  
ATOM   1806  OG1 THR   227     242.826 203.416 211.040  1.00                 O  
ATOM   1807  CG2 THR   227     243.612 201.675 209.586  1.00                 C  
ATOM   1808  N   LEU   228     242.090 198.919 210.584  1.00                 N  
ATOM   1809  CA  LEU   228     242.431 197.505 210.515  1.00                 C  
ATOM   1810  C   LEU   228     242.318 196.996 209.087  1.00                 C  
ATOM   1811  O   LEU   228     241.752 197.649 208.222  1.00                 O  
ATOM   1812  CB  LEU   228     241.528 196.690 211.443  1.00                 C  
ATOM   1813  CG  LEU   228     240.023 196.794 211.188  1.00                 C  
ATOM   1814  CD1 LEU   228     239.612 195.903 210.026  1.00                 C  
ATOM   1815  CD2 LEU   228     239.239 196.428 212.439  1.00                 C  
ATOM   1816  N   PHE   229     242.882 195.820 208.838  1.00                 N  
ATOM   1817  CA  PHE   229     242.844 195.293 207.484  1.00                 C  
ATOM   1818  C   PHE   229     241.410 194.887 207.199  1.00                 C  
ATOM   1819  O   PHE   229     240.746 194.278 208.042  1.00                 O  
ATOM   1820  CB  PHE   229     243.815 194.120 207.338  1.00                 C  
ATOM   1821  CG  PHE   229     245.261 194.527 207.332  1.00                 C  
ATOM   1822  CZ  PHE   229     247.936 195.282 207.313  1.00                 C  
ATOM   1823  CD1 PHE   229     246.070 194.278 208.426  1.00                 C  
ATOM   1824  CE1 PHE   229     247.400 194.653 208.420  1.00                 C  
ATOM   1825  CD2 PHE   229     245.812 195.158 206.231  1.00                 C  
ATOM   1826  CE2 PHE   229     247.142 195.532 206.224  1.00                 C  
ATOM   1827  N   THR   230     240.932 195.238 206.006  1.00                 N  
ATOM   1828  CA  THR   230     239.521 195.065 205.690  1.00                 C  
ATOM   1829  C   THR   230     239.060 193.647 205.970  1.00                 C  
ATOM   1830  O   THR   230     238.030 193.439 206.627  1.00                 O  
ATOM   1831  CB  THR   230     239.225 195.413 204.219  1.00                 C  
ATOM   1832  OG1 THR   230     239.546 196.788 203.976  1.00                 O  
ATOM   1833  CG2 THR   230     237.753 195.194 203.906  1.00                 C  
ATOM   1834  N   ARG   231     239.867 192.665 205.582  1.00                 N  
ATOM   1835  CA  ARG   231     239.441 191.283 205.729  1.00                 C  
ATOM   1836  C   ARG   231     239.150 190.940 207.182  1.00                 C  
ATOM   1837  O   ARG   231     238.248 190.140 207.459  1.00                 O  
ATOM   1838  CB  ARG   231     240.504 190.333 205.174  1.00                 C  
ATOM   1839  CD  ARG   231     241.735 189.432 203.180  1.00                 C  
ATOM   1840  NE  ARG   231     241.853 189.427 201.724  1.00                 N  
ATOM   1841  CG  ARG   231     240.629 190.359 203.659  1.00                 C  
ATOM   1842  CZ  ARG   231     242.831 188.824 201.056  1.00                 C  
ATOM   1843  NH1 ARG   231     242.856 188.873 199.731  1.00                 N  
ATOM   1844  NH2 ARG   231     243.780 188.174 201.714  1.00                 N  
ATOM   1845  N   VAL   232     239.858 191.553 208.124  1.00                 N  
ATOM   1846  CA  VAL   232     239.709 191.165 209.520  1.00                 C  
ATOM   1847  C   VAL   232     238.540 191.851 210.208  1.00                 C  
ATOM   1848  O   VAL   232     238.217 191.473 211.343  1.00                 O  
ATOM   1849  CB  VAL   232     240.991 191.450 210.325  1.00                 C  
ATOM   1850  CG1 VAL   232     242.169 190.688 209.738  1.00                 C  
ATOM   1851  CG2 VAL   232     241.279 192.943 210.355  1.00                 C  
ATOM   1852  N   ALA   233     237.820 192.741 209.516  1.00                 N  
ATOM   1853  CA  ALA   233     236.815 193.534 210.222  1.00                 C  
ATOM   1854  C   ALA   233     235.702 192.635 210.728  1.00                 C  
ATOM   1855  O   ALA   233     235.203 192.824 211.845  1.00                 O  
ATOM   1856  CB  ALA   233     236.258 194.617 209.311  1.00                 C  
ATOM   1857  N   ASP   234     235.421 191.553 210.005  1.00                 N  
ATOM   1858  CA  ASP   234     234.325 190.677 210.389  1.00                 C  
ATOM   1859  C   ASP   234     234.681 190.001 211.696  1.00                 C  
ATOM   1860  O   ASP   234     233.835 189.845 212.584  1.00                 O  
ATOM   1861  CB  ASP   234     234.047 189.652 209.288  1.00                 C  
ATOM   1862  CG  ASP   234     233.410 190.273 208.060  1.00                 C  
ATOM   1863  OD1 ASP   234     232.936 191.425 208.156  1.00                 O  
ATOM   1864  OD2 ASP   234     233.386 189.609 207.003  1.00                 O  
ATOM   1865  N   ASN   235     235.945 189.617 211.831  1.00                 N  
ATOM   1866  CA  ASN   235     236.403 189.002 213.063  1.00                 C  
ATOM   1867  C   ASN   235     236.486 190.064 214.146  1.00                 C  
ATOM   1868  O   ASN   235     235.920 189.886 215.236  1.00                 O  
ATOM   1869  CB  ASN   235     237.748 188.306 212.847  1.00                 C  
ATOM   1870  CG  ASN   235     237.620 187.025 212.046  1.00                 C  
ATOM   1871  OD1 ASN   235     236.540 186.440 211.963  1.00                 O  
ATOM   1872  ND2 ASN   235     238.724 186.586 211.455  1.00                 N  
ATOM   1873  N   PHE   236     236.914 191.265 213.756  1.00                 N  
ATOM   1874  CA  PHE   236     237.076 192.364 214.702  1.00                 C  
ATOM   1875  C   PHE   236     235.742 192.688 215.338  1.00                 C  
ATOM   1876  O   PHE   236     235.634 192.786 216.566  1.00                 O  
ATOM   1877  CB  PHE   236     237.659 193.593 214.001  1.00                 C  
ATOM   1878  CG  PHE   236     237.804 194.790 214.897  1.00                 C  
ATOM   1879  CZ  PHE   236     238.065 197.006 216.554  1.00                 C  
ATOM   1880  CD1 PHE   236     239.031 195.116 215.447  1.00                 C  
ATOM   1881  CE1 PHE   236     239.164 196.218 216.271  1.00                 C  
ATOM   1882  CD2 PHE   236     236.713 195.589 215.190  1.00                 C  
ATOM   1883  CE2 PHE   236     236.846 196.690 216.014  1.00                 C  
ATOM   1884  N   ARG   237     234.709 192.843 214.528  1.00                 N  
ATOM   1885  CA  ARG   237     233.448 193.298 215.079  1.00                 C  
ATOM   1886  C   ARG   237     232.824 192.157 215.876  1.00                 C  
ATOM   1887  O   ARG   237     232.324 192.378 216.988  1.00                 O  
ATOM   1888  CB  ARG   237     232.516 193.774 213.963  1.00                 C  
ATOM   1889  CD  ARG   237     231.851 195.641 212.423  1.00                 C  
ATOM   1890  NE  ARG   237     231.524 194.755 211.308  1.00                 N  
ATOM   1891  CG  ARG   237     232.953 195.071 213.300  1.00                 C  
ATOM   1892  CZ  ARG   237     232.143 194.774 210.133  1.00                 C  
ATOM   1893  NH1 ARG   237     231.778 193.929 209.177  1.00                 N  
ATOM   1894  NH2 ARG   237     233.126 195.637 209.914  1.00                 N  
ATOM   1895  N   ILE   238     232.999 190.912 215.412  1.00                 N  
ATOM   1896  CA  ILE   238     232.337 189.796 216.087  1.00                 C  
ATOM   1897  C   ILE   238     232.892 189.650 217.493  1.00                 C  
ATOM   1898  O   ILE   238     232.135 189.609 218.469  1.00                 O  
ATOM   1899  CB  ILE   238     232.500 188.483 215.299  1.00                 C  
ATOM   1900  CD1 ILE   238     232.061 187.438 213.015  1.00                 C  
ATOM   1901  CG1 ILE   238     231.723 188.552 213.982  1.00                 C  
ATOM   1902  CG2 ILE   238     232.072 187.296 216.148  1.00                 C  
ATOM   1903  N   ALA   239     234.213 189.616 217.616  1.00                 N  
ATOM   1904  CA  ALA   239     234.808 189.439 218.927  1.00                 C  
ATOM   1905  C   ALA   239     234.498 190.658 219.783  1.00                 C  
ATOM   1906  O   ALA   239     234.308 190.524 220.998  1.00                 O  
ATOM   1907  CB  ALA   239     236.308 189.220 218.803  1.00                 C  
ATOM   1908  N   ALA   240     234.374 191.841 219.156  1.00                 N  
ATOM   1909  CA  ALA   240     234.000 193.022 219.929  1.00                 C  
ATOM   1910  C   ALA   240     232.656 192.769 220.584  1.00                 C  
ATOM   1911  O   ALA   240     232.436 193.144 221.742  1.00                 O  
ATOM   1912  CB  ALA   240     233.959 194.251 219.033  1.00                 C  
ATOM   1913  N   ARG   241     231.739 192.143 219.849  1.00                 N  
ATOM   1914  CA  ARG   241     230.418 191.893 220.398  1.00                 C  
ATOM   1915  C   ARG   241     230.565 190.942 221.576  1.00                 C  
ATOM   1916  O   ARG   241     229.885 191.081 222.600  1.00                 O  
ATOM   1917  CB  ARG   241     229.491 191.321 219.324  1.00                 C  
ATOM   1918  CD  ARG   241     228.333 193.462 218.710  1.00                 C  
ATOM   1919  NE  ARG   241     227.923 194.353 217.627  1.00                 N  
ATOM   1920  CG  ARG   241     229.165 192.295 218.203  1.00                 C  
ATOM   1921  CZ  ARG   241     228.600 195.434 217.253  1.00                 C  
ATOM   1922  NH1 ARG   241     228.151 196.186 216.257  1.00                 N  
ATOM   1923  NH2 ARG   241     229.724 195.761 217.876  1.00                 N  
ATOM   1924  N   GLU   242     231.457 189.956 221.427  1.00                 N  
ATOM   1925  CA  GLU   242     231.719 188.966 222.468  1.00                 C  
ATOM   1926  C   GLU   242     232.240 189.617 223.744  1.00                 C  
ATOM   1927  O   GLU   242     231.989 189.115 224.844  1.00                 O  
ATOM   1928  CB  GLU   242     232.721 187.920 221.973  1.00                 C  
ATOM   1929  CD  GLU   242     233.206 186.004 220.401  1.00                 C  
ATOM   1930  CG  GLU   242     232.173 186.996 220.898  1.00                 C  
ATOM   1931  OE1 GLU   242     234.414 186.262 220.586  1.00                 O  
ATOM   1932  OE2 GLU   242     232.807 184.970 219.826  1.00                 O  
ATOM   1933  N   LYS   243     232.958 190.731 223.616  1.00                 N  
ATOM   1934  CA  LYS   243     233.519 191.478 224.737  1.00                 C  
ATOM   1935  C   LYS   243     232.587 192.600 225.179  1.00                 C  
ATOM   1936  O   LYS   243     233.005 193.506 225.909  1.00                 O  
ATOM   1937  CB  LYS   243     234.888 192.052 224.367  1.00                 C  
ATOM   1938  CD  LYS   243     236.215 190.094 225.206  1.00                 C  
ATOM   1939  CE  LYS   243     237.339 189.118 224.897  1.00                 C  
ATOM   1940  CG  LYS   243     235.929 191.001 224.020  1.00                 C  
ATOM   1941  NZ  LYS   243     237.603 188.197 226.036  1.00                 N  
ATOM   1942  N   GLY   244     231.341 192.546 224.715  1.00                 N  
ATOM   1943  CA  GLY   244     230.290 193.514 225.011  1.00                 C  
ATOM   1944  C   GLY   244     230.669 194.895 224.496  1.00                 C  
ATOM   1945  O   GLY   244     230.385 195.917 225.126  1.00                 O  
ATOM   1946  N   PHE   245     231.335 194.920 223.346  1.00                 N  
ATOM   1947  CA  PHE   245     231.747 196.164 222.728  1.00                 C  
ATOM   1948  C   PHE   245     230.974 196.339 221.431  1.00                 C  
ATOM   1949  O   PHE   245     230.793 195.383 220.669  1.00                 O  
ATOM   1950  CB  PHE   245     233.257 196.167 222.484  1.00                 C  
ATOM   1951  CG  PHE   245     234.075 196.164 223.744  1.00                 C  
ATOM   1952  CZ  PHE   245     235.594 196.158 226.072  1.00                 C  
ATOM   1953  CD1 PHE   245     233.471 196.329 224.978  1.00                 C  
ATOM   1954  CE1 PHE   245     234.224 196.327 226.137  1.00                 C  
ATOM   1955  CD2 PHE   245     235.448 195.996 223.695  1.00                 C  
ATOM   1956  CE2 PHE   245     236.200 195.994 224.854  1.00                 C  
ATOM   1957  N   GLN   246     230.539 197.561 221.175  1.00                 N  
ATOM   1958  CA  GLN   246     229.750 197.880 219.995  1.00                 C  
ATOM   1959  C   GLN   246     230.701 198.539 219.013  1.00                 C  
ATOM   1960  O   GLN   246     231.293 199.578 219.329  1.00                 O  
ATOM   1961  CB  GLN   246     228.570 198.780 220.367  1.00                 C  
ATOM   1962  CD  GLN   246     226.466 199.961 219.618  1.00                 C  
ATOM   1963  CG  GLN   246     227.654 199.116 219.201  1.00                 C  
ATOM   1964  OE1 GLN   246     226.426 200.487 220.730  1.00                 O  
ATOM   1965  NE2 GLN   246     225.493 200.093 218.724  1.00                 N  
ATOM   1966  N   VAL   247     230.895 197.956 217.838  1.00                 N  
ATOM   1967  CA  VAL   247     231.741 198.608 216.852  1.00                 C  
ATOM   1968  C   VAL   247     230.828 199.298 215.851  1.00                 C  
ATOM   1969  O   VAL   247     229.905 198.681 215.309  1.00                 O  
ATOM   1970  CB  VAL   247     232.685 197.603 216.165  1.00                 C  
ATOM   1971  CG1 VAL   247     233.512 198.296 215.093  1.00                 C  
ATOM   1972  CG2 VAL   247     233.588 196.935 217.190  1.00                 C  
ATOM   1973  N   ARG   248     231.078 200.577 215.616  1.00                 N  
ATOM   1974  CA  ARG   248     230.208 201.365 214.756  1.00                 C  
ATOM   1975  C   ARG   248     230.602 201.156 213.305  1.00                 C  
ATOM   1976  O   ARG   248     231.779 201.294 212.954  1.00                 O  
ATOM   1977  CB  ARG   248     230.280 202.846 215.133  1.00                 C  
ATOM   1978  CD  ARG   248     229.385 205.171 214.834  1.00                 C  
ATOM   1979  NE  ARG   248     228.513 206.048 214.055  1.00                 N  
ATOM   1980  CG  ARG   248     229.344 203.737 214.333  1.00                 C  
ATOM   1981  CZ  ARG   248     228.386 207.354 214.265  1.00                 C  
ATOM   1982  NH1 ARG   248     227.569 208.071 213.506  1.00                 N  
ATOM   1983  NH2 ARG   248     229.078 207.940 215.232  1.00                 N  
ATOM   1984  N   ASP   249     229.638 200.817 212.458  1.00                 N  
ATOM   1985  CA  ASP   249     229.941 200.668 211.036  1.00                 C  
ATOM   1986  C   ASP   249     229.752 202.050 210.428  1.00                 C  
ATOM   1987  O   ASP   249     228.622 202.501 210.226  1.00                 O  
ATOM   1988  CB  ASP   249     229.036 199.609 210.403  1.00                 C  
ATOM   1989  CG  ASP   249     229.351 199.372 208.939  1.00                 C  
ATOM   1990  OD1 ASP   249     230.157 200.140 208.374  1.00                 O  
ATOM   1991  OD2 ASP   249     228.792 198.419 208.358  1.00                 O  
ATOM   1992  N   PHE   250     230.855 202.733 210.139  1.00                 N  
ATOM   1993  CA  PHE   250     230.772 204.126 209.732  1.00                 C  
ATOM   1994  C   PHE   250     231.712 204.392 208.571  1.00                 C  
ATOM   1995  O   PHE   250     232.848 203.901 208.562  1.00                 O  
ATOM   1996  CB  PHE   250     231.098 205.048 210.908  1.00                 C  
ATOM   1997  CG  PHE   250     231.009 206.510 210.575  1.00                 C  
ATOM   1998  CZ  PHE   250     230.850 209.216 209.959  1.00                 C  
ATOM   1999  CD1 PHE   250     229.783 207.152 210.535  1.00                 C  
ATOM   2000  CE1 PHE   250     229.701 208.497 210.228  1.00                 C  
ATOM   2001  CD2 PHE   250     232.150 207.244 210.303  1.00                 C  
ATOM   2002  CE2 PHE   250     232.067 208.589 209.997  1.00                 C  
ATOM   2003  N   GLU   251     231.246 205.184 207.606  1.00                 N  
ATOM   2004  CA  GLU   251     232.070 205.603 206.485  1.00                 C  
ATOM   2005  C   GLU   251     232.013 207.115 206.391  1.00                 C  
ATOM   2006  O   GLU   251     230.945 207.714 206.543  1.00                 O  
ATOM   2007  CB  GLU   251     231.592 204.940 205.191  1.00                 C  
ATOM   2008  CD  GLU   251     231.232 202.805 203.892  1.00                 C  
ATOM   2009  CG  GLU   251     231.710 203.425 205.190  1.00                 C  
ATOM   2010  OE1 GLU   251     230.624 203.529 203.076  1.00                 O  
ATOM   2011  OE2 GLU   251     231.466 201.594 203.690  1.00                 O  
ATOM   2012  N   GLN   252     233.157 207.721 206.109  1.00                 N  
ATOM   2013  CA  GLN   252     233.197 209.153 205.870  1.00                 C  
ATOM   2014  C   GLN   252     232.449 209.482 204.588  1.00                 C  
ATOM   2015  O   GLN   252     232.642 208.820 203.565  1.00                 O  
ATOM   2016  CB  GLN   252     234.644 209.644 205.795  1.00                 C  
ATOM   2017  CD  GLN   252     234.304 211.981 206.691  1.00                 C  
ATOM   2018  CG  GLN   252     234.782 211.133 205.528  1.00                 C  
ATOM   2019  OE1 GLN   252     234.725 211.782 207.830  1.00                 O  
ATOM   2020  NE2 GLN   252     233.421 212.931 206.406  1.00                 N  
ATOM   2021  N   SER   253     231.588 210.493 204.635  1.00                 N  
ATOM   2022  CA  SER   253     230.855 210.873 203.433  1.00                 C  
ATOM   2023  C   SER   253     230.675 212.385 203.397  1.00                 C  
ATOM   2024  O   SER   253     229.815 212.938 204.088  1.00                 O  
ATOM   2025  CB  SER   253     229.501 210.163 203.384  1.00                 C  
ATOM   2026  OG  SER   253     228.773 210.530 202.225  1.00                 O  
ATOM   2027  N   VAL   254     231.500 213.041 202.576  1.00                 N  
ATOM   2028  CA  VAL   254     231.583 214.498 202.582  1.00                 C  
ATOM   2029  C   VAL   254     230.263 215.084 202.117  1.00                 C  
ATOM   2030  O   VAL   254     229.735 216.044 202.698  1.00                 O  
ATOM   2031  CB  VAL   254     232.741 215.001 201.700  1.00                 C  
ATOM   2032  CG1 VAL   254     232.699 216.517 201.579  1.00                 C  
ATOM   2033  CG2 VAL   254     234.077 214.544 202.263  1.00                 C  
ATOM   2034  N   GLU   255     229.708 214.459 201.082  1.00                 N  
ATOM   2035  CA  GLU   255     228.472 214.895 200.462  1.00                 C  
ATOM   2036  C   GLU   255     227.320 214.750 201.434  1.00                 C  
ATOM   2037  O   GLU   255     226.476 215.643 201.533  1.00                 O  
ATOM   2038  CB  GLU   255     228.202 214.096 199.185  1.00                 C  
ATOM   2039  CD  GLU   255     228.908 213.542 196.824  1.00                 C  
ATOM   2040  CG  GLU   255     229.168 214.395 198.050  1.00                 C  
ATOM   2041  OE1 GLU   255     228.104 212.591 196.922  1.00                 O  
ATOM   2042  OE2 GLU   255     229.507 213.826 195.765  1.00                 O  
ATOM   2043  N   ALA   256     227.282 213.648 202.183  1.00                 N  
ATOM   2044  CA  ALA   256     226.203 213.495 203.146  1.00                 C  
ATOM   2045  C   ALA   256     226.355 214.509 204.265  1.00                 C  
ATOM   2046  O   ALA   256     225.354 215.050 204.754  1.00                 O  
ATOM   2047  CB  ALA   256     226.186 212.080 203.702  1.00                 C  
ATOM   2048  N   GLN   257     227.589 214.794 204.686  1.00                 N  
ATOM   2049  CA  GLN   257     227.743 215.751 205.771  1.00                 C  
ATOM   2050  C   GLN   257     227.210 217.097 205.315  1.00                 C  
ATOM   2051  O   GLN   257     226.442 217.762 206.030  1.00                 O  
ATOM   2052  CB  GLN   257     229.210 215.848 206.196  1.00                 C  
ATOM   2053  CD  GLN   257     231.216 214.698 207.212  1.00                 C  
ATOM   2054  CG  GLN   257     229.733 214.611 206.908  1.00                 C  
ATOM   2055  OE1 GLN   257     231.930 215.521 206.639  1.00                 O  
ATOM   2056  NE2 GLN   257     231.684 213.846 208.116  1.00                 N  
ATOM   2057  N   GLU   258     227.579 217.494 204.095  1.00                 N  
ATOM   2058  CA  GLU   258     227.126 218.787 203.617  1.00                 C  
ATOM   2059  C   GLU   258     225.617 218.755 203.445  1.00                 C  
ATOM   2060  O   GLU   258     224.940 219.757 203.677  1.00                 O  
ATOM   2061  CB  GLU   258     227.823 219.147 202.303  1.00                 C  
ATOM   2062  CD  GLU   258     227.890 221.646 202.664  1.00                 C  
ATOM   2063  CG  GLU   258     227.448 220.515 201.756  1.00                 C  
ATOM   2064  OE1 GLU   258     228.791 221.420 203.499  1.00                 O  
ATOM   2065  OE2 GLU   258     227.335 222.758 202.540  1.00                 O  
ATOM   2066  N   THR   259     225.093 217.620 202.971  1.00                 N  
ATOM   2067  CA  THR   259     223.667 217.494 202.704  1.00                 C  
ATOM   2068  C   THR   259     222.885 217.734 203.979  1.00                 C  
ATOM   2069  O   THR   259     221.850 218.413 203.979  1.00                 O  
ATOM   2070  CB  THR   259     223.322 216.110 202.123  1.00                 C  
ATOM   2071  OG1 THR   259     223.998 215.932 200.872  1.00                 O  
ATOM   2072  CG2 THR   259     221.824 215.990 201.887  1.00                 C  
ATOM   2073  N   ARG   260     223.388 217.190 205.085  1.00                 N  
ATOM   2074  CA  ARG   260     222.721 217.353 206.365  1.00                 C  
ATOM   2075  C   ARG   260     222.831 218.793 206.841  1.00                 C  
ATOM   2076  O   ARG   260     221.870 219.342 207.391  1.00                 O  
ATOM   2077  CB  ARG   260     223.315 216.400 207.404  1.00                 C  
ATOM   2078  CD  ARG   260     223.341 214.083 208.370  1.00                 C  
ATOM   2079  NE  ARG   260     224.776 214.093 208.643  1.00                 N  
ATOM   2080  CG  ARG   260     222.985 214.936 207.163  1.00                 C  
ATOM   2081  CZ  ARG   260     225.647 213.254 208.092  1.00                 C  
ATOM   2082  NH1 ARG   260     226.934 213.337 208.399  1.00                 N  
ATOM   2083  NH2 ARG   260     225.229 212.333 207.234  1.00                 N  
ATOM   2084  N   LYS   261     223.977 219.440 206.600  1.00                 N  
ATOM   2085  CA  LYS   261     224.091 220.833 207.023  1.00                 C  
ATOM   2086  C   LYS   261     223.135 221.692 206.211  1.00                 C  
ATOM   2087  O   LYS   261     222.494 222.620 206.738  1.00                 O  
ATOM   2088  CB  LYS   261     225.532 221.324 206.868  1.00                 C  
ATOM   2089  CD  LYS   261     226.201 221.035 209.270  1.00                 C  
ATOM   2090  CE  LYS   261     227.238 220.462 210.222  1.00                 C  
ATOM   2091  CG  LYS   261     226.516 220.674 207.827  1.00                 C  
ATOM   2092  NZ  LYS   261     226.919 220.771 211.643  1.00                 N  
ATOM   2093  N   GLN   262     222.981 221.341 204.937  1.00                 N  
ATOM   2094  CA  GLN   262     222.088 222.081 204.070  1.00                 C  
ATOM   2095  C   GLN   262     220.659 221.885 204.532  1.00                 C  
ATOM   2096  O   GLN   262     219.874 222.832 204.529  1.00                 O  
ATOM   2097  CB  GLN   262     222.260 221.634 202.617  1.00                 C  
ATOM   2098  CD  GLN   262     223.758 221.503 200.587  1.00                 C  
ATOM   2099  CG  GLN   262     223.591 222.030 201.999  1.00                 C  
ATOM   2100  OE1 GLN   262     222.853 220.876 200.038  1.00                 O  
ATOM   2101  NE2 GLN   262     224.919 221.757 199.996  1.00                 N  
ATOM   2102  N   GLU   263     220.295 220.658 204.907  1.00                 N  
ATOM   2103  CA  GLU   263     218.920 220.443 205.332  1.00                 C  
ATOM   2104  C   GLU   263     218.670 221.205 206.623  1.00                 C  
ATOM   2105  O   GLU   263     217.584 221.751 206.826  1.00                 O  
ATOM   2106  CB  GLU   263     218.642 218.949 205.512  1.00                 C  
ATOM   2107  CD  GLU   263     218.409 216.676 204.435  1.00                 C  
ATOM   2108  CG  GLU   263     218.627 218.160 204.213  1.00                 C  
ATOM   2109  OE1 GLU   263     218.461 216.237 205.603  1.00                 O  
ATOM   2110  OE2 GLU   263     218.186 215.953 203.441  1.00                 O  
ATOM   2111  N   LEU   264     219.661 221.213 207.521  1.00                 N  
ATOM   2112  CA  LEU   264     219.561 221.951 208.779  1.00                 C  
ATOM   2113  C   LEU   264     219.197 223.407 208.528  1.00                 C  
ATOM   2114  O   LEU   264     218.174 223.917 209.017  1.00                 O  
ATOM   2115  CB  LEU   264     220.875 221.862 209.558  1.00                 C  
ATOM   2116  CG  LEU   264     220.927 222.618 210.888  1.00                 C  
ATOM   2117  CD1 LEU   264     219.892 222.069 211.858  1.00                 C  
ATOM   2118  CD2 LEU   264     222.318 222.538 211.497  1.00                 C  
ATOM   2119  N   ALA   265     219.954 224.039 207.625  1.00                 N  
ATOM   2120  CA  ALA   265     219.732 225.460 207.380  1.00                 C  
ATOM   2121  C   ALA   265     218.462 225.652 206.577  1.00                 C  
ATOM   2122  O   ALA   265     217.716 226.610 206.817  1.00                 O  
ATOM   2123  CB  ALA   265     220.925 226.066 206.657  1.00                 C  
ATOM   2124  N   LYS   266     218.174 224.722 205.671  1.00                 N  
ATOM   2125  CA  LYS   266     217.037 224.875 204.787  1.00                 C  
ATOM   2126  C   LYS   266     215.785 224.822 205.635  1.00                 C  
ATOM   2127  O   LYS   266     214.870 225.638 205.478  1.00                 O  
ATOM   2128  CB  LYS   266     217.044 223.787 203.711  1.00                 C  
ATOM   2129  CD  LYS   266     216.008 222.823 201.639  1.00                 C  
ATOM   2130  CE  LYS   266     214.921 222.987 200.589  1.00                 C  
ATOM   2131  CG  LYS   266     215.903 223.894 202.713  1.00                 C  
ATOM   2132  NZ  LYS   266     213.565 222.735 201.149  1.00                 N  
ATOM   2133  N   LEU   267     215.722 223.833 206.527  1.00                 N  
ATOM   2134  CA  LEU   267     214.524 223.610 207.308  1.00                 C  
ATOM   2135  C   LEU   267     214.312 224.777 208.256  1.00                 C  
ATOM   2136  O   LEU   267     213.182 225.246 208.413  1.00                 O  
ATOM   2137  CB  LEU   267     214.624 222.291 208.078  1.00                 C  
ATOM   2138  CG  LEU   267     214.604 221.013 207.238  1.00                 C  
ATOM   2139  CD1 LEU   267     214.884 219.795 208.105  1.00                 C  
ATOM   2140  CD2 LEU   267     213.269 220.859 206.525  1.00                 C  
ATOM   2141  N   VAL   268     215.384 225.270 208.897  1.00                 N  
ATOM   2142  CA  VAL   268     215.183 226.406 209.795  1.00                 C  
ATOM   2143  C   VAL   268     214.677 227.624 209.027  1.00                 C  
ATOM   2144  O   VAL   268     213.739 228.317 209.471  1.00                 O  
ATOM   2145  CB  VAL   268     216.476 226.764 210.551  1.00                 C  
ATOM   2146  CG1 VAL   268     216.304 228.068 211.313  1.00                 C  
ATOM   2147  CG2 VAL   268     216.869 225.638 211.496  1.00                 C  
ATOM   2148  N   GLN   269     215.242 227.870 207.839  1.00                 N  
ATOM   2149  CA  GLN   269     214.814 229.030 207.067  1.00                 C  
ATOM   2150  C   GLN   269     213.358 228.882 206.658  1.00                 C  
ATOM   2151  O   GLN   269     212.570 229.831 206.765  1.00                 O  
ATOM   2152  CB  GLN   269     215.702 229.211 205.834  1.00                 C  
ATOM   2153  CD  GLN   269     218.001 229.717 204.919  1.00                 C  
ATOM   2154  CG  GLN   269     217.120 229.659 206.151  1.00                 C  
ATOM   2155  OE1 GLN   269     217.672 229.144 203.880  1.00                 O  
ATOM   2156  NE2 GLN   269     219.127 230.413 205.031  1.00                 N  
ATOM   2157  N   ASP   270     212.988 227.696 206.163  1.00                 N  
ATOM   2158  CA  ASP   270     211.620 227.529 205.710  1.00                 C  
ATOM   2159  C   ASP   270     210.691 227.693 206.892  1.00                 C  
ATOM   2160  O   ASP   270     209.577 228.198 206.751  1.00                 O  
ATOM   2161  CB  ASP   270     211.439 226.163 205.046  1.00                 C  
ATOM   2162  CG  ASP   270     212.117 226.078 203.693  1.00                 C  
ATOM   2163  OD1 ASP   270     212.488 227.138 203.146  1.00                 O  
ATOM   2164  OD2 ASP   270     212.278 224.951 203.179  1.00                 O  
ATOM   2165  N   GLN   271     211.125 227.220 208.066  1.00                 N  
ATOM   2166  CA  GLN   271     210.313 227.321 209.269  1.00                 C  
ATOM   2167  C   GLN   271     209.934 228.771 209.498  1.00                 C  
ATOM   2168  O   GLN   271     208.759 229.111 209.692  1.00                 O  
ATOM   2169  CB  GLN   271     211.067 226.753 210.473  1.00                 C  
ATOM   2170  CD  GLN   271     211.056 226.220 212.942  1.00                 C  
ATOM   2171  CG  GLN   271     210.277 226.788 211.772  1.00                 C  
ATOM   2172  OE1 GLN   271     212.245 226.498 213.102  1.00                 O  
ATOM   2173  NE2 GLN   271     210.387 225.421 213.765  1.00                 N  
ATOM   2174  N   GLU   272     210.939 229.652 209.436  1.00                 N  
ATOM   2175  CA  GLU   272     210.704 231.056 209.763  1.00                 C  
ATOM   2176  C   GLU   272     209.839 231.701 208.688  1.00                 C  
ATOM   2177  O   GLU   272     208.852 232.404 208.985  1.00                 O  
ATOM   2178  CB  GLU   272     212.032 231.802 209.909  1.00                 C  
ATOM   2179  CD  GLU   272     214.176 232.109 211.209  1.00                 C  
ATOM   2180  CG  GLU   272     212.841 231.394 211.130  1.00                 C  
ATOM   2181  OE1 GLU   272     214.553 232.774 210.221  1.00                 O  
ATOM   2182  OE2 GLU   272     214.844 232.005 212.259  1.00                 O  
ATOM   2183  N   SER   273     210.152 231.375 207.431  1.00                 N  
ATOM   2184  CA  SER   273     209.492 231.969 206.280  1.00                 C  
ATOM   2185  C   SER   273     208.039 231.548 206.259  1.00                 C  
ATOM   2186  O   SER   273     207.162 232.322 205.856  1.00                 O  
ATOM   2187  CB  SER   273     210.199 231.560 204.986  1.00                 C  
ATOM   2188  OG  SER   273     210.074 230.167 204.755  1.00                 O  
ATOM   2189  N   LEU   274     207.775 230.339 206.732  1.00                 N  
ATOM   2190  CA  LEU   274     206.431 229.804 206.765  1.00                 C  
ATOM   2191  C   LEU   274     205.661 230.432 207.907  1.00                 C  
ATOM   2192  O   LEU   274     204.551 230.927 207.696  1.00                 O  
ATOM   2193  CB  LEU   274     206.464 228.281 206.903  1.00                 C  
ATOM   2194  CG  LEU   274     205.107 227.574 206.946  1.00                 C  
ATOM   2195  CD1 LEU   274     204.323 227.838 205.670  1.00                 C  
ATOM   2196  CD2 LEU   274     205.286 226.079 207.158  1.00                 C  
ATOM   2197  N   ARG   275     206.257 230.516 209.101  1.00                 N  
ATOM   2198  CA  ARG   275     205.449 230.937 210.238  1.00                 C  
ATOM   2199  C   ARG   275     205.016 232.381 210.051  1.00                 C  
ATOM   2200  O   ARG   275     203.908 232.751 210.458  1.00                 O  
ATOM   2201  CB  ARG   275     206.230 230.767 211.543  1.00                 C  
ATOM   2202  CD  ARG   275     207.285 229.224 213.217  1.00                 C  
ATOM   2203  NE  ARG   275     207.495 227.838 213.631  1.00                 N  
ATOM   2204  CG  ARG   275     206.457 229.319 211.946  1.00                 C  
ATOM   2205  CZ  ARG   275     208.287 227.470 214.632  1.00                 C  
ATOM   2206  NH1 ARG   275     208.417 226.186 214.937  1.00                 N  
ATOM   2207  NH2 ARG   275     208.949 228.386 215.326  1.00                 N  
ATOM   2208  N   SER   276     205.890 233.225 209.493  1.00                 N  
ATOM   2209  CA  SER   276     205.521 234.611 209.282  1.00                 C  
ATOM   2210  C   SER   276     204.170 234.708 208.576  1.00                 C  
ATOM   2211  O   SER   276     203.133 235.130 209.130  1.00                 O  
ATOM   2212  CB  SER   276     206.598 235.335 208.471  1.00                 C  
ATOM   2213  OG  SER   276     206.244 236.688 208.247  1.00                 O  
ATOM   2214  N   SER   277     204.154 234.210 207.333  1.00                 N  
ATOM   2215  CA  SER   277     202.932 234.314 206.524  1.00                 C  
ATOM   2216  C   SER   277     201.874 233.344 206.978  1.00                 C  
ATOM   2217  O   SER   277     200.682 233.595 206.761  1.00                 O  
ATOM   2218  CB  SER   277     203.247 234.078 205.045  1.00                 C  
ATOM   2219  OG  SER   277     203.628 232.733 204.814  1.00                 O  
ATOM   2220  N   LEU   278     202.275 232.260 207.641  1.00                 N  
ATOM   2221  CA  LEU   278     201.313 231.250 208.048  1.00                 C  
ATOM   2222  C   LEU   278     200.376 231.922 209.019  1.00                 C  
ATOM   2223  O   LEU   278     199.152 231.862 208.885  1.00                 O  
ATOM   2224  CB  LEU   278     202.029 230.044 208.661  1.00                 C  
ATOM   2225  CG  LEU   278     201.134 228.916 209.178  1.00                 C  
ATOM   2226  CD1 LEU   278     200.310 228.322 208.046  1.00                 C  
ATOM   2227  CD2 LEU   278     201.967 227.835 209.850  1.00                 C  
ATOM   2228  N   LEU   279     200.972 232.597 210.001  1.00                 N  
ATOM   2229  CA  LEU   279     200.225 233.220 211.070  1.00                 C  
ATOM   2230  C   LEU   279     199.474 234.411 210.515  1.00                 C  
ATOM   2231  O   LEU   279     198.388 234.729 211.002  1.00                 O  
ATOM   2232  CB  LEU   279     201.161 233.635 212.207  1.00                 C  
ATOM   2233  CG  LEU   279     200.499 234.260 213.436  1.00                 C  
ATOM   2234  CD1 LEU   279     199.508 233.291 214.064  1.00                 C  
ATOM   2235  CD2 LEU   279     201.547 234.679 214.456  1.00                 C  
ATOM   2236  N   GLN   280     200.015 235.112 209.510  1.00                 N  
ATOM   2237  CA  GLN   280     199.200 236.216 209.008  1.00                 C  
ATOM   2238  C   GLN   280     197.929 235.667 208.347  1.00                 C  
ATOM   2239  O   GLN   280     196.820 236.188 208.564  1.00                 O  
ATOM   2240  CB  GLN   280     200.001 237.067 208.020  1.00                 C  
ATOM   2241  CD  GLN   280     201.949 238.629 207.639  1.00                 C  
ATOM   2242  CG  GLN   280     201.129 237.861 208.658  1.00                 C  
ATOM   2243  OE1 GLN   280     202.019 238.248 206.471  1.00                 O  
ATOM   2244  NE2 GLN   280     202.572 239.715 208.081  1.00                 N  
ATOM   2245  N   TRP   281     198.064 234.554 207.611  1.00                 N  
ATOM   2246  CA  TRP   281     196.914 233.940 206.953  1.00                 C  
ATOM   2247  C   TRP   281     195.929 233.463 208.001  1.00                 C  
ATOM   2248  O   TRP   281     194.710 233.651 207.885  1.00                 O  
ATOM   2249  CB  TRP   281     197.363 232.784 206.057  1.00                 C  
ATOM   2250  CG  TRP   281     196.237 232.116 205.330  1.00                 C  
ATOM   2251  CD1 TRP   281     195.829 230.821 205.463  1.00                 C  
ATOM   2252  NE1 TRP   281     194.764 230.570 204.632  1.00                 N  
ATOM   2253  CD2 TRP   281     195.373 232.711 204.354  1.00                 C  
ATOM   2254  CE2 TRP   281     194.466 231.718 203.940  1.00                 C  
ATOM   2255  CH2 TRP   281     193.407 233.216 202.454  1.00                 C  
ATOM   2256  CZ2 TRP   281     193.477 231.960 202.989  1.00                 C  
ATOM   2257  CE3 TRP   281     195.278 233.987 203.790  1.00                 C  
ATOM   2258  CZ3 TRP   281     194.295 234.222 202.847  1.00                 C  
ATOM   2259  N   CYS   282     196.472 232.880 209.061  1.00                 N  
ATOM   2260  CA  CYS   282     195.660 232.344 210.133  1.00                 C  
ATOM   2261  C   CYS   282     194.936 233.473 210.833  1.00                 C  
ATOM   2262  O   CYS   282     193.785 233.322 211.248  1.00                 O  
ATOM   2263  CB  CYS   282     196.526 231.556 211.118  1.00                 C  
ATOM   2264  SG  CYS   282     197.176 230.001 210.464  1.00                 S  
ATOM   2265  N   TYR   283     195.609 234.609 210.984  1.00                 N  
ATOM   2266  CA  TYR   283     194.999 235.756 211.631  1.00                 C  
ATOM   2267  C   TYR   283     193.796 236.222 210.836  1.00                 C  
ATOM   2268  O   TYR   283     192.739 236.541 211.408  1.00                 O  
ATOM   2269  CB  TYR   283     196.016 236.889 211.784  1.00                 C  
ATOM   2270  CG  TYR   283     195.461 238.124 212.456  1.00                 C  
ATOM   2271  OH  TYR   283     193.935 241.514 214.318  1.00                 O  
ATOM   2272  CZ  TYR   283     194.440 240.393 213.701  1.00                 C  
ATOM   2273  CD1 TYR   283     195.302 238.173 213.835  1.00                 C  
ATOM   2274  CE1 TYR   283     194.795 239.298 214.458  1.00                 C  
ATOM   2275  CD2 TYR   283     195.097 239.237 211.709  1.00                 C  
ATOM   2276  CE2 TYR   283     194.589 240.371 212.315  1.00                 C  
ATOM   2277  N   THR   284     193.907 236.202 209.507  1.00                 N  
ATOM   2278  CA  THR   284     192.743 236.622 208.737  1.00                 C  
ATOM   2279  C   THR   284     191.627 235.612 208.945  1.00                 C  
ATOM   2280  O   THR   284     190.452 235.981 209.128  1.00                 O  
ATOM   2281  CB  THR   284     193.077 236.761 207.240  1.00                 C  
ATOM   2282  OG1 THR   284     194.092 237.757 207.064  1.00                 O  
ATOM   2283  CG2 THR   284     191.843 237.181 206.456  1.00                 C  
ATOM   2284  N   SER   285     191.975 234.321 208.915  1.00                 N  
ATOM   2285  CA  SER   285     190.952 233.295 209.064  1.00                 C  
ATOM   2286  C   SER   285     190.238 233.466 210.397  1.00                 C  
ATOM   2287  O   SER   285     189.016 233.303 210.490  1.00                 O  
ATOM   2288  CB  SER   285     191.572 231.900 208.956  1.00                 C  
ATOM   2289  OG  SER   285     192.079 231.667 207.654  1.00                 O  
ATOM   2290  N   TYR   286     190.993 233.851 211.432  1.00                 N  
ATOM   2291  CA  TYR   286     190.449 234.026 212.772  1.00                 C  
ATOM   2292  C   TYR   286     189.436 235.151 212.764  1.00                 C  
ATOM   2293  O   TYR   286     188.327 235.012 213.293  1.00                 O  
ATOM   2294  CB  TYR   286     191.571 234.308 213.773  1.00                 C  
ATOM   2295  CG  TYR   286     191.086 234.555 215.184  1.00                 C  
ATOM   2296  OH  TYR   286     189.749 235.218 219.065  1.00                 O  
ATOM   2297  CZ  TYR   286     190.192 235.000 217.780  1.00                 C  
ATOM   2298  CD1 TYR   286     190.728 233.496 216.008  1.00                 C  
ATOM   2299  CE1 TYR   286     190.283 233.712 217.299  1.00                 C  
ATOM   2300  CD2 TYR   286     190.987 235.846 215.686  1.00                 C  
ATOM   2301  CE2 TYR   286     190.545 236.081 216.974  1.00                 C  
ATOM   2302  N   GLY   287     189.833 236.298 212.211  1.00                 N  
ATOM   2303  CA  GLY   287     188.968 237.469 212.272  1.00                 C  
ATOM   2304  C   GLY   287     187.677 237.139 211.555  1.00                 C  
ATOM   2305  O   GLY   287     186.574 237.432 212.044  1.00                 O  
ATOM   2306  N   GLU   288     187.805 236.454 210.424  1.00                 N  
ATOM   2307  CA  GLU   288     186.642 236.145 209.616  1.00                 C  
ATOM   2308  C   GLU   288     185.739 235.170 210.352  1.00                 C  
ATOM   2309  O   GLU   288     184.515 235.340 210.380  1.00                 O  
ATOM   2310  CB  GLU   288     187.067 235.570 208.263  1.00                 C  
ATOM   2311  CD  GLU   288     188.206 235.956 206.042  1.00                 C  
ATOM   2312  CG  GLU   288     187.746 236.575 207.347  1.00                 C  
ATOM   2313  OE1 GLU   288     188.170 234.713 205.929  1.00                 O  
ATOM   2314  OE2 GLU   288     188.603 236.714 205.132  1.00                 O  
ATOM   2315  N   VAL   289     186.332 234.173 211.005  1.00                 N  
ATOM   2316  CA  VAL   289     185.526 233.198 211.723  1.00                 C  
ATOM   2317  C   VAL   289     184.812 233.817 212.914  1.00                 C  
ATOM   2318  O   VAL   289     183.658 233.477 213.186  1.00                 O  
ATOM   2319  CB  VAL   289     186.376 232.006 212.202  1.00                 C  
ATOM   2320  CG1 VAL   289     185.554 231.092 213.098  1.00                 C  
ATOM   2321  CG2 VAL   289     186.931 231.236 211.014  1.00                 C  
ATOM   2322  N   PHE   290     185.448 234.752 213.613  1.00                 N  
ATOM   2323  CA  PHE   290     184.735 235.352 214.734  1.00                 C  
ATOM   2324  C   PHE   290     183.569 236.176 214.222  1.00                 C  
ATOM   2325  O   PHE   290     182.461 236.117 214.780  1.00                 O  
ATOM   2326  CB  PHE   290     185.682 236.214 215.571  1.00                 C  
ATOM   2327  CG  PHE   290     185.034 236.826 216.781  1.00                 C  
ATOM   2328  CZ  PHE   290     183.834 237.964 219.015  1.00                 C  
ATOM   2329  CD1 PHE   290     185.122 236.210 218.017  1.00                 C  
ATOM   2330  CE1 PHE   290     184.526 236.773 219.130  1.00                 C  
ATOM   2331  CD2 PHE   290     184.337 238.017 216.682  1.00                 C  
ATOM   2332  CE2 PHE   290     183.742 238.580 217.795  1.00                 C  
ATOM   2333  N   SER   291     183.813 236.971 213.179  1.00                 N  
ATOM   2334  CA  SER   291     182.740 237.804 212.660  1.00                 C  
ATOM   2335  C   SER   291     181.582 236.904 212.297  1.00                 C  
ATOM   2336  O   SER   291     180.418 237.181 212.623  1.00                 O  
ATOM   2337  CB  SER   291     183.225 238.615 211.457  1.00                 C  
ATOM   2338  OG  SER   291     183.553 237.768 210.369  1.00                 O  
ATOM   2339  N   SER   292     181.898 235.790 211.634  1.00                 N  
ATOM   2340  CA  SER   292     180.869 234.835 211.271  1.00                 C  
ATOM   2341  C   SER   292     180.174 234.318 212.510  1.00                 C  
ATOM   2342  O   SER   292     178.969 234.058 212.488  1.00                 O  
ATOM   2343  CB  SER   292     181.470 233.678 210.470  1.00                 C  
ATOM   2344  OG  SER   292     181.957 234.124 209.216  1.00                 O  
ATOM   2345  N   TRP   293     180.923 234.105 213.591  1.00                 N  
ATOM   2346  CA  TRP   293     180.300 233.471 214.737  1.00                 C  
ATOM   2347  C   TRP   293     179.212 234.396 215.222  1.00                 C  
ATOM   2348  O   TRP   293     178.102 233.963 215.557  1.00                 O  
ATOM   2349  CB  TRP   293     181.340 233.185 215.822  1.00                 C  
ATOM   2350  CG  TRP   293     180.773 232.508 217.033  1.00                 C  
ATOM   2351  CD1 TRP   293     180.628 231.165 217.229  1.00                 C  
ATOM   2352  NE1 TRP   293     180.070 230.923 218.461  1.00                 N  
ATOM   2353  CD2 TRP   293     180.275 233.144 218.217  1.00                 C  
ATOM   2354  CE2 TRP   293     179.845 232.125 219.086  1.00                 C  
ATOM   2355  CH2 TRP   293     179.191 233.704 220.715  1.00                 C  
ATOM   2356  CZ2 TRP   293     179.300 232.394 220.340  1.00                 C  
ATOM   2357  CE3 TRP   293     180.152 234.475 218.626  1.00                 C  
ATOM   2358  CZ3 TRP   293     179.611 234.737 219.870  1.00                 C  
ATOM   2359  N   MET   294     179.536 235.688 215.290  1.00                 N  
ATOM   2360  CA  MET   294     178.546 236.614 215.809  1.00                 C  
ATOM   2361  C   MET   294     177.391 236.689 214.834  1.00                 C  
ATOM   2362  O   MET   294     176.227 236.826 215.226  1.00                 O  
ATOM   2363  CB  MET   294     179.170 237.992 216.040  1.00                 C  
ATOM   2364  SD  MET   294     179.474 237.555 218.759  1.00                 S  
ATOM   2365  CE  MET   294     178.351 238.919 219.051  1.00                 C  
ATOM   2366  CG  MET   294     180.184 238.032 217.171  1.00                 C  
ATOM   2367  N   HIS   295     177.706 236.614 213.537  1.00                 N  
ATOM   2368  CA  HIS   295     176.658 236.619 212.536  1.00                 C  
ATOM   2369  C   HIS   295     175.685 235.494 212.841  1.00                 C  
ATOM   2370  O   HIS   295     174.464 235.663 212.792  1.00                 O  
ATOM   2371  CB  HIS   295     177.255 236.474 211.135  1.00                 C  
ATOM   2372  CG  HIS   295     177.991 237.689 210.663  1.00                 C  
ATOM   2373  ND1 HIS   295     179.301 237.946 211.005  1.00                 N  
ATOM   2374  CE1 HIS   295     179.684 239.102 210.434  1.00                 C  
ATOM   2375  CD2 HIS   295     177.671 238.838 209.827  1.00                 C  
ATOM   2376  NE2 HIS   295     178.711 239.642 209.726  1.00                 N  
ATOM   2377  N   PHE   296     176.242 234.328 213.175  1.00                 N  
ATOM   2378  CA  PHE   296     175.450 233.133 213.426  1.00                 C  
ATOM   2379  C   PHE   296     174.576 233.354 214.636  1.00                 C  
ATOM   2380  O   PHE   296     173.392 232.994 214.652  1.00                 O  
ATOM   2381  CB  PHE   296     176.360 231.919 213.622  1.00                 C  
ATOM   2382  CG  PHE   296     176.971 231.407 212.349  1.00                 C  
ATOM   2383  CZ  PHE   296     178.095 230.458 209.991  1.00                 C  
ATOM   2384  CD1 PHE   296     178.334 231.502 212.131  1.00                 C  
ATOM   2385  CE1 PHE   296     178.896 231.031 210.960  1.00                 C  
ATOM   2386  CD2 PHE   296     176.182 230.830 211.369  1.00                 C  
ATOM   2387  CE2 PHE   296     176.744 230.359 210.198  1.00                 C  
ATOM   2388  N   CYS   297     175.154 233.946 215.676  1.00                 N  
ATOM   2389  CA  CYS   297     174.404 234.110 216.909  1.00                 C  
ATOM   2390  C   CYS   297     173.223 235.019 216.636  1.00                 C  
ATOM   2391  O   CYS   297     172.098 234.761 217.072  1.00                 O  
ATOM   2392  CB  CYS   297     175.302 234.674 218.012  1.00                 C  
ATOM   2393  SG  CYS   297     176.556 233.521 218.617  1.00                 S  
ATOM   2394  N   ALA   298     173.477 236.069 215.861  1.00                 N  
ATOM   2395  CA  ALA   298     172.458 237.043 215.515  1.00                 C  
ATOM   2396  C   ALA   298     171.362 236.382 214.705  1.00                 C  
ATOM   2397  O   ALA   298     170.182 236.702 214.861  1.00                 O  
ATOM   2398  CB  ALA   298     173.072 238.202 214.745  1.00                 C  
ATOM   2399  N   VAL   299     171.737 235.477 213.802  1.00                 N  
ATOM   2400  CA  VAL   299     170.697 234.798 213.047  1.00                 C  
ATOM   2401  C   VAL   299     169.888 233.954 213.994  1.00                 C  
ATOM   2402  O   VAL   299     168.670 233.823 213.836  1.00                 O  
ATOM   2403  CB  VAL   299     171.290 233.944 211.911  1.00                 C  
ATOM   2404  CG1 VAL   299     170.205 233.108 211.251  1.00                 C  
ATOM   2405  CG2 VAL   299     171.984 234.828 210.887  1.00                 C  
ATOM   2406  N   ARG   300     170.547 233.356 214.969  1.00                 N  
ATOM   2407  CA  ARG   300     169.819 232.469 215.844  1.00                 C  
ATOM   2408  C   ARG   300     168.830 233.336 216.586  1.00                 C  
ATOM   2409  O   ARG   300     167.681 232.958 216.820  1.00                 O  
ATOM   2410  CB  ARG   300     170.779 231.732 216.779  1.00                 C  
ATOM   2411  CD  ARG   300     169.408 229.643 217.015  1.00                 C  
ATOM   2412  NE  ARG   300     168.721 228.737 217.932  1.00                 N  
ATOM   2413  CG  ARG   300     170.095 230.783 217.750  1.00                 C  
ATOM   2414  CZ  ARG   300     169.295 227.691 218.519  1.00                 C  
ATOM   2415  NH1 ARG   300     168.591 226.922 219.339  1.00                 N  
ATOM   2416  NH2 ARG   300     170.571 227.418 218.285  1.00                 N  
ATOM   2417  N   THR   301     169.297 234.542 216.900  1.00                 N  
ATOM   2418  CA  THR   301     168.505 235.586 217.526  1.00                 C  
ATOM   2419  C   THR   301     167.300 235.915 216.673  1.00                 C  
ATOM   2420  O   THR   301     166.173 235.984 217.159  1.00                 O  
ATOM   2421  CB  THR   301     169.338 236.859 217.766  1.00                 C  
ATOM   2422  OG1 THR   301     170.416 236.566 218.663  1.00                 O  
ATOM   2423  CG2 THR   301     168.476 237.951 218.381  1.00                 C  
ATOM   2424  N   PHE   302     167.519 236.087 215.381  1.00                 N  
ATOM   2425  CA  PHE   302     166.398 236.364 214.503  1.00                 C  
ATOM   2426  C   PHE   302     165.404 235.233 214.641  1.00                 C  
ATOM   2427  O   PHE   302     164.215 235.460 214.893  1.00                 O  
ATOM   2428  CB  PHE   302     166.876 236.525 213.058  1.00                 C  
ATOM   2429  CG  PHE   302     165.765 236.758 212.075  1.00                 C  
ATOM   2430  CZ  PHE   302     163.709 237.183 210.253  1.00                 C  
ATOM   2431  CD1 PHE   302     165.193 238.011 211.939  1.00                 C  
ATOM   2432  CE1 PHE   302     164.170 238.225 211.034  1.00                 C  
ATOM   2433  CD2 PHE   302     165.292 235.725 211.286  1.00                 C  
ATOM   2434  CE2 PHE   302     164.269 235.939 210.381  1.00                 C  
ATOM   2435  N   ALA   303     165.889 234.011 214.484  1.00                 N  
ATOM   2436  CA  ALA   303     165.010 232.867 214.322  1.00                 C  
ATOM   2437  C   ALA   303     164.163 232.795 215.571  1.00                 C  
ATOM   2438  O   ALA   303     162.933 232.708 215.535  1.00                 O  
ATOM   2439  CB  ALA   303     165.823 231.602 214.095  1.00                 C  
ATOM   2440  N   GLU   304     164.847 232.885 216.700  1.00                 N  
ATOM   2441  CA  GLU   304     164.309 232.639 218.018  1.00                 C  
ATOM   2442  C   GLU   304     163.305 233.726 218.321  1.00                 C  
ATOM   2443  O   GLU   304     162.236 233.454 218.874  1.00                 O  
ATOM   2444  CB  GLU   304     165.432 232.598 219.056  1.00                 C  
ATOM   2445  CD  GLU   304     165.623 230.082 219.156  1.00                 C  
ATOM   2446  CG  GLU   304     166.350 231.393 218.931  1.00                 C  
ATOM   2447  OE1 GLU   304     164.566 230.095 219.821  1.00                 O  
ATOM   2448  OE2 GLU   304     166.110 229.041 218.667  1.00                 O  
ATOM   2449  N   SER   305     163.643 234.971 217.972  1.00                 N  
ATOM   2450  CA  SER   305     162.817 236.102 218.354  1.00                 C  
ATOM   2451  C   SER   305     161.545 236.011 217.550  1.00                 C  
ATOM   2452  O   SER   305     160.454 236.287 218.066  1.00                 O  
ATOM   2453  CB  SER   305     163.563 237.416 218.112  1.00                 C  
ATOM   2454  OG  SER   305     163.790 237.627 216.729  1.00                 O  
ATOM   2455  N   ILE   306     161.659 235.532 216.320  1.00                 N  
ATOM   2456  CA  ILE   306     160.483 235.444 215.479  1.00                 C  
ATOM   2457  C   ILE   306     159.627 234.344 216.071  1.00                 C  
ATOM   2458  O   ILE   306     158.414 234.490 216.256  1.00                 O  
ATOM   2459  CB  ILE   306     160.859 235.176 214.010  1.00                 C  
ATOM   2460  CD1 ILE   306     160.933 237.663 213.455  1.00                 C  
ATOM   2461  CG1 ILE   306     161.672 236.343 213.446  1.00                 C  
ATOM   2462  CG2 ILE   306     159.612 234.903 213.183  1.00                 C  
ATOM   2463  N   MET   307     160.278 233.230 216.405  1.00                 N  
ATOM   2464  CA  MET   307     159.585 232.059 216.898  1.00                 C  
ATOM   2465  C   MET   307     158.861 232.376 218.195  1.00                 C  
ATOM   2466  O   MET   307     157.787 231.824 218.453  1.00                 O  
ATOM   2467  CB  MET   307     160.566 230.903 217.103  1.00                 C  
ATOM   2468  SD  MET   307     159.844 229.700 214.714  1.00                 S  
ATOM   2469  CE  MET   307     159.221 228.322 215.673  1.00                 C  
ATOM   2470  CG  MET   307     161.127 230.329 215.813  1.00                 C  
ATOM   2471  N   ARG   308     159.420 233.239 219.038  1.00                 N  
ATOM   2472  CA  ARG   308     158.681 233.481 220.262  1.00                 C  
ATOM   2473  C   ARG   308     157.576 234.487 219.989  1.00                 C  
ATOM   2474  O   ARG   308     156.469 234.364 220.523  1.00                 O  
ATOM   2475  CB  ARG   308     159.618 233.978 221.364  1.00                 C  
ATOM   2476  CD  ARG   308     159.948 234.571 223.781  1.00                 C  
ATOM   2477  NE  ARG   308     159.322 234.718 225.093  1.00                 N  
ATOM   2478  CG  ARG   308     158.943 234.174 222.712  1.00                 C  
ATOM   2479  CZ  ARG   308     158.742 235.833 225.523  1.00                 C  
ATOM   2480  NH1 ARG   308     158.198 235.874 226.732  1.00                 N  
ATOM   2481  NH2 ARG   308     158.706 236.905 224.744  1.00                 N  
ATOM   2482  N   TYR   309     157.862 235.502 219.179  1.00                 N  
ATOM   2483  CA  TYR   309     156.942 236.615 219.081  1.00                 C  
ATOM   2484  C   TYR   309     156.251 236.737 217.726  1.00                 C  
ATOM   2485  O   TYR   309     155.187 237.357 217.653  1.00                 O  
ATOM   2486  CB  TYR   309     157.661 237.933 219.377  1.00                 C  
ATOM   2487  CG  TYR   309     156.762 239.147 219.323  1.00                 C  
ATOM   2488  OH  TYR   309     154.283 242.483 219.192  1.00                 O  
ATOM   2489  CZ  TYR   309     155.104 241.379 219.234  1.00                 C  
ATOM   2490  CD1 TYR   309     155.912 239.449 220.380  1.00                 C  
ATOM   2491  CE1 TYR   309     155.087 240.557 220.340  1.00                 C  
ATOM   2492  CD2 TYR   309     156.766 239.987 218.217  1.00                 C  
ATOM   2493  CE2 TYR   309     155.948 241.099 218.160  1.00                 C  
ATOM   2494  N   GLY   310     156.817 236.160 216.664  1.00                 N  
ATOM   2495  CA  GLY   310     156.255 236.356 215.326  1.00                 C  
ATOM   2496  C   GLY   310     156.386 237.809 214.903  1.00                 C  
ATOM   2497  O   GLY   310     157.483 238.382 214.891  1.00                 O  
ATOM   2498  N   LEU   311     155.240 238.419 214.512  1.00                 N  
ATOM   2499  CA  LEU   311     155.058 239.794 214.055  1.00                 C  
ATOM   2500  C   LEU   311     154.459 240.611 215.200  1.00                 C  
ATOM   2501  O   LEU   311     153.763 240.058 216.053  1.00                 O  
ATOM   2502  CB  LEU   311     154.165 239.832 212.813  1.00                 C  
ATOM   2503  CG  LEU   311     154.660 239.045 211.598  1.00                 C  
ATOM   2504  CD1 LEU   311     153.642 239.103 210.469  1.00                 C  
ATOM   2505  CD2 LEU   311     156.005 239.576 211.125  1.00                 C  
ATOM   2506  N   PRO   312     154.736 241.913 215.337  1.00                 N  
ATOM   2507  CA  PRO   312     155.580 242.672 214.441  1.00                 C  
ATOM   2508  C   PRO   312     156.934 242.209 214.859  1.00                 C  
ATOM   2509  O   PRO   312     157.035 241.576 215.897  1.00                 O  
ATOM   2510  CB  PRO   312     155.252 244.130 214.769  1.00                 C  
ATOM   2511  CD  PRO   312     154.179 242.829 216.468  1.00                 C  
ATOM   2512  CG  PRO   312     154.912 244.118 216.222  1.00                 C  
ATOM   2513  N   PRO   313     157.964 242.506 214.100  1.00                 N  
ATOM   2514  CA  PRO   313     159.279 242.073 214.536  1.00                 C  
ATOM   2515  C   PRO   313     160.276 243.129 214.977  1.00                 C  
ATOM   2516  O   PRO   313     161.475 242.966 214.731  1.00                 O  
ATOM   2517  CB  PRO   313     159.854 241.350 213.316  1.00                 C  
ATOM   2518  CD  PRO   313     157.929 242.530 212.522  1.00                 C  
ATOM   2519  CG  PRO   313     159.323 242.110 212.147  1.00                 C  
ATOM   2520  N   ALA   314     159.863 244.193 215.653  1.00                 N  
ATOM   2521  CA  ALA   314     160.961 244.931 216.241  1.00                 C  
ATOM   2522  C   ALA   314     161.489 243.997 217.302  1.00                 C  
ATOM   2523  O   ALA   314     160.744 243.472 218.128  1.00                 O  
ATOM   2524  CB  ALA   314     160.474 246.268 216.779  1.00                 C  
ATOM   2525  N   PHE   315     162.776 243.797 217.273  1.00                 N  
ATOM   2526  CA  PHE   315     163.464 242.902 218.173  1.00                 C  
ATOM   2527  C   PHE   315     164.289 243.701 219.154  1.00                 C  
ATOM   2528  O   PHE   315     165.091 244.533 218.729  1.00                 O  
ATOM   2529  CB  PHE   315     164.344 241.926 217.389  1.00                 C  
ATOM   2530  CG  PHE   315     163.571 240.978 216.518  1.00                 C  
ATOM   2531  CZ  PHE   315     162.136 239.223 214.911  1.00                 C  
ATOM   2532  CD1 PHE   315     164.058 240.600 215.279  1.00                 C  
ATOM   2533  CE1 PHE   315     163.347 239.728 214.477  1.00                 C  
ATOM   2534  CD2 PHE   315     162.357 240.464 216.937  1.00                 C  
ATOM   2535  CE2 PHE   315     161.646 239.591 216.136  1.00                 C  
ATOM   2536  N   LEU   316     164.070 243.516 220.451  1.00                 N  
ATOM   2537  CA  LEU   316     164.943 244.207 221.381  1.00                 C  
ATOM   2538  C   LEU   316     165.763 243.114 222.048  1.00                 C  
ATOM   2539  O   LEU   316     165.252 242.032 222.360  1.00                 O  
ATOM   2540  CB  LEU   316     164.122 245.034 222.373  1.00                 C  
ATOM   2541  CG  LEU   316     163.216 246.110 221.772  1.00                 C  
ATOM   2542  CD1 LEU   316     162.397 246.791 222.858  1.00                 C  
ATOM   2543  CD2 LEU   316     164.035 247.136 221.005  1.00                 C  
ATOM   2544  N   ALA   317     167.032 243.424 222.284  1.00                 N  
ATOM   2545  CA  ALA   317     167.958 242.491 222.893  1.00                 C  
ATOM   2546  C   ALA   317     169.043 243.217 223.654  1.00                 C  
ATOM   2547  O   ALA   317     169.383 244.366 223.364  1.00                 O  
ATOM   2548  CB  ALA   317     168.575 241.590 221.835  1.00                 C  
ATOM   2549  N   CYS   318     169.670 242.473 224.536  1.00                 N  
ATOM   2550  CA  CYS   318     170.747 243.009 225.338  1.00                 C  
ATOM   2551  C   CYS   318     171.946 242.090 225.220  1.00                 C  
ATOM   2552  O   CYS   318     171.813 240.871 225.083  1.00                 O  
ATOM   2553  CB  CYS   318     170.305 243.163 226.795  1.00                 C  
ATOM   2554  SG  CYS   318     168.913 244.292 227.037  1.00                 S  
ATOM   2555  N   VAL   319     173.114 242.699 225.266  1.00                 N  
ATOM   2556  CA  VAL   319     174.383 242.007 225.366  1.00                 C  
ATOM   2557  C   VAL   319     174.862 242.368 226.758  1.00                 C  
ATOM   2558  O   VAL   319     175.145 243.537 227.047  1.00                 O  
ATOM   2559  CB  VAL   319     175.346 242.429 224.241  1.00                 C  
ATOM   2560  CG1 VAL   319     176.675 241.701 224.376  1.00                 C  
ATOM   2561  CG2 VAL   319     174.724 242.162 222.879  1.00                 C  
ATOM   2562  N   LEU   320     174.911 241.372 227.624  1.00                 N  
ATOM   2563  CA  LEU   320     175.256 241.605 229.010  1.00                 C  
ATOM   2564  C   LEU   320     176.532 240.902 229.428  1.00                 C  
ATOM   2565  O   LEU   320     176.753 239.730 229.105  1.00                 O  
ATOM   2566  CB  LEU   320     174.116 241.160 229.928  1.00                 C  
ATOM   2567  CG  LEU   320     174.295 241.449 231.420  1.00                 C  
ATOM   2568  CD1 LEU   320     172.946 241.523 232.118  1.00                 C  
ATOM   2569  CD2 LEU   320     175.170 240.389 232.072  1.00                 C  
ATOM   2570  N   SER   321     177.337 241.631 230.183  1.00                 N  
ATOM   2571  CA  SER   321     178.557 241.102 230.748  1.00                 C  
ATOM   2572  C   SER   321     178.176 240.973 232.205  1.00                 C  
ATOM   2573  O   SER   321     178.053 241.990 232.909  1.00                 O  
ATOM   2574  CB  SER   321     179.731 242.041 230.463  1.00                 C  
ATOM   2575  OG  SER   321     180.918 241.576 231.082  1.00                 O  
ATOM   2576  N   PRO   322     177.939 239.761 232.673  1.00                 N  
ATOM   2577  CA  PRO   322     177.637 239.561 234.087  1.00                 C  
ATOM   2578  C   PRO   322     178.771 239.953 235.017  1.00                 C  
ATOM   2579  O   PRO   322     179.949 239.902 234.661  1.00                 O  
ATOM   2580  CB  PRO   322     177.354 238.061 234.196  1.00                 C  
ATOM   2581  CD  PRO   322     177.771 238.496 231.880  1.00                 C  
ATOM   2582  CG  PRO   322     176.950 237.656 232.818  1.00                 C  
ATOM   2583  N   ALA   323     178.387 240.375 236.213  1.00                 N  
ATOM   2584  CA  ALA   323     179.341 240.671 237.259  1.00                 C  
ATOM   2585  C   ALA   323     179.530 239.383 238.051  1.00                 C  
ATOM   2586  O   ALA   323     178.661 238.505 238.060  1.00                 O  
ATOM   2587  CB  ALA   323     178.842 241.819 238.123  1.00                 C  
ATOM   2588  N   VAL   324     180.662 239.270 238.725  1.00                 N  
ATOM   2589  CA  VAL   324     180.992 238.008 239.369  1.00                 C  
ATOM   2590  C   VAL   324     179.974 237.693 240.454  1.00                 C  
ATOM   2591  O   VAL   324     179.584 238.576 241.228  1.00                 O  
ATOM   2592  CB  VAL   324     182.414 238.031 239.960  1.00                 C  
ATOM   2593  CG1 VAL   324     182.682 236.761 240.753  1.00                 C  
ATOM   2594  CG2 VAL   324     183.447 238.202 238.856  1.00                 C  
ATOM   2595  N   LYS   325     179.511 236.444 240.485  1.00                 N  
ATOM   2596  CA  LYS   325     178.658 235.950 241.559  1.00                 C  
ATOM   2597  C   LYS   325     177.309 236.646 241.610  1.00                 C  
ATOM   2598  O   LYS   325     176.581 236.495 242.595  1.00                 O  
ATOM   2599  CB  LYS   325     179.354 236.108 242.912  1.00                 C  
ATOM   2600  CD  LYS   325     181.287 235.521 244.403  1.00                 C  
ATOM   2601  CE  LYS   325     182.646 234.847 244.487  1.00                 C  
ATOM   2602  CG  LYS   325     180.684 235.379 243.014  1.00                 C  
ATOM   2603  NZ  LYS   325     183.282 235.043 245.818  1.00                 N  
ATOM   2604  N   SER   326     176.947 237.392 240.573  1.00                 N  
ATOM   2605  CA  SER   326     175.659 238.067 240.495  1.00                 C  
ATOM   2606  C   SER   326     174.767 237.527 239.387  1.00                 C  
ATOM   2607  O   SER   326     173.694 238.091 239.140  1.00                 O  
ATOM   2608  CB  SER   326     175.854 239.570 240.289  1.00                 C  
ATOM   2609  OG  SER   326     176.520 239.836 239.066  1.00                 O  
ATOM   2610  N   GLU   327     175.165 236.432 238.735  1.00                 N  
ATOM   2611  CA  GLU   327     174.373 235.924 237.621  1.00                 C  
ATOM   2612  C   GLU   327     173.033 235.419 238.108  1.00                 C  
ATOM   2613  O   GLU   327     172.033 235.497 237.388  1.00                 O  
ATOM   2614  CB  GLU   327     175.128 234.812 236.890  1.00                 C  
ATOM   2615  CD  GLU   327     177.092 234.157 235.444  1.00                 C  
ATOM   2616  CG  GLU   327     176.359 235.288 236.137  1.00                 C  
ATOM   2617  OE1 GLU   327     176.430 233.356 234.751  1.00                 O  
ATOM   2618  OE2 GLU   327     178.329 234.070 235.594  1.00                 O  
ATOM   2619  N   LYS   328     172.974 234.917 239.334  1.00                 N  
ATOM   2620  CA  LYS   328     171.691 234.471 239.836  1.00                 C  
ATOM   2621  C   LYS   328     170.767 235.667 239.919  1.00                 C  
ATOM   2622  O   LYS   328     169.629 235.628 239.446  1.00                 O  
ATOM   2623  CB  LYS   328     171.855 233.793 241.198  1.00                 C  
ATOM   2624  CD  LYS   328     170.798 232.574 243.120  1.00                 C  
ATOM   2625  CE  LYS   328     169.494 232.088 243.733  1.00                 C  
ATOM   2626  CG  LYS   328     170.555 233.277 241.794  1.00                 C  
ATOM   2627  NZ  LYS   328     169.716 231.397 245.033  1.00                 N  
ATOM   2628  N   LYS   329     171.270 236.762 240.492  1.00                 N  
ATOM   2629  CA  LYS   329     170.456 237.962 240.612  1.00                 C  
ATOM   2630  C   LYS   329     170.126 238.523 239.243  1.00                 C  
ATOM   2631  O   LYS   329     169.016 239.025 239.019  1.00                 O  
ATOM   2632  CB  LYS   329     171.175 239.014 241.459  1.00                 C  
ATOM   2633  CD  LYS   329     171.111 241.254 242.590  1.00                 C  
ATOM   2634  CE  LYS   329     170.319 242.535 242.793  1.00                 C  
ATOM   2635  CG  LYS   329     170.373 240.287 241.679  1.00                 C  
ATOM   2636  NZ  LYS   329     171.032 243.494 243.682  1.00                 N  
ATOM   2637  N   VAL   330     171.078 238.455 238.313  1.00                 N  
ATOM   2638  CA  VAL   330     170.802 238.978 236.987  1.00                 C  
ATOM   2639  C   VAL   330     169.631 238.217 236.404  1.00                 C  
ATOM   2640  O   VAL   330     168.679 238.803 235.863  1.00                 O  
ATOM   2641  CB  VAL   330     172.038 238.882 236.074  1.00                 C  
ATOM   2642  CG1 VAL   330     171.670 239.230 234.640  1.00                 C  
ATOM   2643  CG2 VAL   330     173.146 239.794 236.579  1.00                 C  
ATOM   2644  N   ARG   331     169.676 236.896 236.548  1.00                 N  
ATOM   2645  CA  ARG   331     168.628 236.075 235.984  1.00                 C  
ATOM   2646  C   ARG   331     167.327 236.442 236.656  1.00                 C  
ATOM   2647  O   ARG   331     166.280 236.502 236.013  1.00                 O  
ATOM   2648  CB  ARG   331     168.955 234.591 236.162  1.00                 C  
ATOM   2649  CD  ARG   331     170.168 232.579 235.280  1.00                 C  
ATOM   2650  NE  ARG   331     170.462 232.042 236.607  1.00                 N  
ATOM   2651  CG  ARG   331     170.093 234.097 235.284  1.00                 C  
ATOM   2652  CZ  ARG   331     171.689 231.859 237.084  1.00                 C  
ATOM   2653  NH1 ARG   331     171.860 231.365 238.302  1.00                 N  
ATOM   2654  NH2 ARG   331     172.742 232.170 236.341  1.00                 N  
ATOM   2655  N   SER   332     167.374 236.626 237.975  1.00                 N  
ATOM   2656  CA  SER   332     166.160 236.867 238.735  1.00                 C  
ATOM   2657  C   SER   332     165.499 238.136 238.248  1.00                 C  
ATOM   2658  O   SER   332     164.272 238.200 238.102  1.00                 O  
ATOM   2659  CB  SER   332     166.472 236.954 240.230  1.00                 C  
ATOM   2660  OG  SER   332     166.927 235.709 240.730  1.00                 O  
ATOM   2661  N   ILE   333     166.308 239.158 237.976  1.00                 N  
ATOM   2662  CA  ILE   333     165.755 240.418 237.510  1.00                 C  
ATOM   2663  C   ILE   333     165.124 240.218 236.151  1.00                 C  
ATOM   2664  O   ILE   333     164.026 240.716 235.878  1.00                 O  
ATOM   2665  CB  ILE   333     166.829 241.520 237.457  1.00                 C  
ATOM   2666  CD1 ILE   333     168.532 242.752 238.899  1.00                 C  
ATOM   2667  CG1 ILE   333     167.299 241.876 238.869  1.00                 C  
ATOM   2668  CG2 ILE   333     166.306 242.738 236.710  1.00                 C  
ATOM   2669  N   LEU   334     165.805 239.484 235.272  1.00                 N  
ATOM   2670  CA  LEU   334     165.237 239.349 233.943  1.00                 C  
ATOM   2671  C   LEU   334     163.962 238.531 234.031  1.00                 C  
ATOM   2672  O   LEU   334     163.000 238.780 233.293  1.00                 O  
ATOM   2673  CB  LEU   334     166.246 238.701 232.992  1.00                 C  
ATOM   2674  CG  LEU   334     167.484 239.531 232.650  1.00                 C  
ATOM   2675  CD1 LEU   334     168.468 238.715 231.826  1.00                 C  
ATOM   2676  CD2 LEU   334     167.093 240.798 231.904  1.00                 C  
ATOM   2677  N   GLU   335     163.949 237.560 234.947  1.00                 N  
ATOM   2678  CA  GLU   335     162.786 236.714 235.139  1.00                 C  
ATOM   2679  C   GLU   335     161.627 237.568 235.591  1.00                 C  
ATOM   2680  O   GLU   335     160.520 237.456 235.074  1.00                 O  
ATOM   2681  CB  GLU   335     163.089 235.609 236.153  1.00                 C  
ATOM   2682  CD  GLU   335     164.390 233.516 236.704  1.00                 C  
ATOM   2683  CG  GLU   335     164.054 234.550 235.648  1.00                 C  
ATOM   2684  OE1 GLU   335     164.024 233.727 237.880  1.00                 O  
ATOM   2685  OE2 GLU   335     165.019 232.494 236.357  1.00                 O  
ATOM   2686  N   ARG   336     161.888 238.466 236.531  1.00                 N  
ATOM   2687  CA  ARG   336     160.833 239.322 237.043  1.00                 C  
ATOM   2688  C   ARG   336     160.313 240.218 235.935  1.00                 C  
ATOM   2689  O   ARG   336     159.108 240.481 235.836  1.00                 O  
ATOM   2690  CB  ARG   336     161.343 240.156 238.220  1.00                 C  
ATOM   2691  CD  ARG   336     162.164 240.229 240.591  1.00                 C  
ATOM   2692  NE  ARG   336     162.404 239.474 241.818  1.00                 N  
ATOM   2693  CG  ARG   336     161.596 239.353 239.486  1.00                 C  
ATOM   2694  CZ  ARG   336     163.052 239.953 242.875  1.00                 C  
ATOM   2695  NH1 ARG   336     163.223 239.194 243.949  1.00                 N  
ATOM   2696  NH2 ARG   336     163.528 241.191 242.856  1.00                 N  
ATOM   2697  N   LEU   337     161.213 240.676 235.072  1.00                 N  
ATOM   2698  CA  LEU   337     160.809 241.589 234.018  1.00                 C  
ATOM   2699  C   LEU   337     159.983 240.898 232.940  1.00                 C  
ATOM   2700  O   LEU   337     159.009 241.468 232.437  1.00                 O  
ATOM   2701  CB  LEU   337     162.034 242.245 233.378  1.00                 C  
ATOM   2702  CG  LEU   337     162.815 243.224 234.257  1.00                 C  
ATOM   2703  CD1 LEU   337     164.096 243.665 233.565  1.00                 C  
ATOM   2704  CD2 LEU   337     161.961 244.432 234.607  1.00                 C  
ATOM   2705  N   CYS   338     160.311 239.656 232.603  1.00                 N  
ATOM   2706  CA  CYS   338     159.678 239.067 231.436  1.00                 C  
ATOM   2707  C   CYS   338     158.825 237.845 231.679  1.00                 C  
ATOM   2708  O   CYS   338     158.092 237.456 230.767  1.00                 O  
ATOM   2709  CB  CYS   338     160.729 238.683 230.393  1.00                 C  
ATOM   2710  SG  CYS   338     161.696 240.074 229.760  1.00                 S  
ATOM   2711  N   ASP   339     158.920 237.200 232.838  1.00                 N  
ATOM   2712  CA  ASP   339     158.238 235.930 233.000  1.00                 C  
ATOM   2713  C   ASP   339     156.752 236.091 232.759  1.00                 C  
ATOM   2714  O   ASP   339     156.135 235.273 232.065  1.00                 O  
ATOM   2715  CB  ASP   339     158.493 235.359 234.396  1.00                 C  
ATOM   2716  CG  ASP   339     158.056 236.302 235.500  1.00                 C  
ATOM   2717  OD1 ASP   339     157.687 237.453 235.186  1.00                 O  
ATOM   2718  OD2 ASP   339     158.081 235.889 236.679  1.00                 O  
ATOM   2719  N   SER   340     156.165 237.175 233.269  1.00                 N  
ATOM   2720  CA  SER   340     154.723 237.227 233.132  1.00                 C  
ATOM   2721  C   SER   340     154.364 237.568 231.709  1.00                 C  
ATOM   2722  O   SER   340     153.214 237.405 231.294  1.00                 O  
ATOM   2723  CB  SER   340     154.129 238.247 234.105  1.00                 C  
ATOM   2724  OG  SER   340     154.508 239.567 233.755  1.00                 O  
ATOM   2725  N   THR   341     155.343 238.025 230.958  1.00                 N  
ATOM   2726  CA  THR   341     155.106 238.424 229.595  1.00                 C  
ATOM   2727  C   THR   341     155.277 237.239 228.672  1.00                 C  
ATOM   2728  O   THR   341     154.612 237.160 227.636  1.00                 O  
ATOM   2729  CB  THR   341     156.050 239.564 229.168  1.00                 C  
ATOM   2730  OG1 THR   341     157.410 239.125 229.269  1.00                 O  
ATOM   2731  CG2 THR   341     155.862 240.776 230.069  1.00                 C  
ATOM   2732  N   ASN   342     156.110 236.276 229.080  1.00                 N  
ATOM   2733  CA  ASN   342     156.308 235.084 228.270  1.00                 C  
ATOM   2734  C   ASN   342     155.118 234.139 228.298  1.00                 C  
ATOM   2735  O   ASN   342     154.625 233.734 227.241  1.00                 O  
ATOM   2736  CB  ASN   342     157.566 234.336 228.716  1.00                 C  
ATOM   2737  CG  ASN   342     157.895 233.161 227.816  1.00                 C  
ATOM   2738  OD1 ASN   342     158.547 233.321 226.785  1.00                 O  
ATOM   2739  ND2 ASN   342     157.443 231.974 228.206  1.00                 N  
ATOM   2740  N   SER   343     154.613 233.793 229.473  1.00                 N  
ATOM   2741  CA  SER   343     153.461 232.904 229.452  1.00                 C  
ATOM   2742  C   SER   343     152.755 232.906 230.795  1.00                 C  
ATOM   2743  O   SER   343     153.334 233.264 231.824  1.00                 O  
ATOM   2744  CB  SER   343     153.888 231.483 229.080  1.00                 C  
ATOM   2745  OG  SER   343     154.700 230.913 230.091  1.00                 O  
ATOM   2746  N   LEU   344     151.479 232.498 230.763  1.00                 N  
ATOM   2747  CA  LEU   344     150.703 232.245 231.975  1.00                 C  
ATOM   2748  C   LEU   344     150.949 230.853 232.554  1.00                 C  
ATOM   2749  O   LEU   344     150.784 230.652 233.761  1.00                 O  
ATOM   2750  CB  LEU   344     149.208 232.418 231.700  1.00                 C  
ATOM   2751  CG  LEU   344     148.740 233.836 231.367  1.00                 C  
ATOM   2752  CD1 LEU   344     147.269 233.840 230.979  1.00                 C  
ATOM   2753  CD2 LEU   344     148.979 234.771 232.543  1.00                 C  
ATOM   2754  N   TYR   345     151.325 229.888 231.710  1.00                 N  
ATOM   2755  CA  TYR   345     151.680 228.550 232.185  1.00                 C  
ATOM   2756  C   TYR   345     152.890 228.558 233.107  1.00                 C  
ATOM   2757  O   TYR   345     152.955 227.769 234.055  1.00                 O  
ATOM   2758  CB  TYR   345     151.952 227.617 231.004  1.00                 C  
ATOM   2759  CG  TYR   345     152.322 226.208 231.409  1.00                 C  
ATOM   2760  OH  TYR   345     153.325 222.330 232.525  1.00                 O  
ATOM   2761  CZ  TYR   345     152.995 223.613 232.155  1.00                 C  
ATOM   2762  CD1 TYR   345     151.347 225.303 231.809  1.00                 C  
ATOM   2763  CE1 TYR   345     151.677 224.014 232.181  1.00                 C  
ATOM   2764  CD2 TYR   345     153.646 225.787 231.389  1.00                 C  
ATOM   2765  CE2 TYR   345     153.994 224.501 231.757  1.00                 C  
ATOM   2766  N   GLY   360     153.870 229.405 232.834  1.00                 N  
ATOM   2767  CA  GLY   360     155.047 229.474 233.685  1.00                 C  
ATOM   2768  C   GLY   360     155.729 230.820 233.533  1.00                 C  
ATOM   2769  O   GLY   360     155.558 231.484 232.512  1.00                 O  
ATOM   2770  N   ASP   361     155.185 231.841 234.181  1.00                 N  
ATOM   2771  CA  ASP   361     155.822 233.155 234.149  1.00                 C  
ATOM   2772  C   ASP   361     157.350 232.995 234.160  1.00                 C  
ATOM   2773  O   ASP   361     158.080 233.696 233.455  1.00                 O  
ATOM   2774  CB  ASP   361     155.357 234.005 235.334  1.00                 C  
ATOM   2775  CG  ASP   361     153.918 234.461 235.194  1.00                 C  
ATOM   2776  OD1 ASP   361     153.367 234.355 234.079  1.00                 O  
ATOM   2777  OD2 ASP   361     153.342 234.924 236.201  1.00                 O  
ATOM   2778  N   SER   362     157.846 232.062 234.967  1.00                 N  
ATOM   2779  CA  SER   362     159.281 231.873 235.132  1.00                 C  
ATOM   2780  C   SER   362     159.861 230.716 234.314  1.00                 C  
ATOM   2781  O   SER   362     161.061 230.435 234.384  1.00                 O  
ATOM   2782  CB  SER   362     159.625 231.642 236.605  1.00                 C  
ATOM   2783  OG  SER   362     159.063 230.430 237.076  1.00                 O  
ATOM   2784  N   GLU   363     159.044 230.014 233.522  1.00                 N  
ATOM   2785  CA  GLU   363     159.461 228.701 232.990  1.00                 C  
ATOM   2786  C   GLU   363     159.728 228.638 231.482  1.00                 C  
ATOM   2787  O   GLU   363     160.865 228.436 231.048  1.00                 O  
ATOM   2788  CB  GLU   363     158.412 227.635 233.312  1.00                 C  
ATOM   2789  CD  GLU   363     159.543 226.703 235.369  1.00                 C  
ATOM   2790  CG  GLU   363     158.283 227.318 234.793  1.00                 C  
ATOM   2791  OE1 GLU   363     160.057 225.733 234.773  1.00                 O  
ATOM   2792  OE2 GLU   363     160.017 227.191 236.417  1.00                 O  
ATOM   2793  N   THR   364     158.704 228.807 230.655  1.00                 N  
ATOM   2794  CA  THR   364     158.953 228.830 229.206  1.00                 C  
ATOM   2795  C   THR   364     159.887 230.007 228.897  1.00                 C  
ATOM   2796  O   THR   364     159.465 231.157 228.752  1.00                 O  
ATOM   2797  CB  THR   364     157.640 228.946 228.409  1.00                 C  
ATOM   2798  OG1 THR   364     156.798 227.825 228.705  1.00                 O  
ATOM   2799  CG2 THR   364     157.923 228.960 226.915  1.00                 C  
ATOM   2800  N   HIS   365     161.190 229.714 228.695  1.00                 N  
ATOM   2801  CA  HIS   365     162.197 230.737 228.843  1.00                 C  
ATOM   2802  C   HIS   365     161.578 232.118 228.901  1.00                 C  
ATOM   2803  O   HIS   365     160.935 232.570 227.952  1.00                 O  
ATOM   2804  CB  HIS   365     163.206 230.666 227.695  1.00                 C  
ATOM   2805  CG  HIS   365     164.021 229.410 227.684  1.00                 C  
ATOM   2806  ND1 HIS   365     165.001 229.151 228.617  1.00                 N  
ATOM   2807  CE1 HIS   365     165.555 227.955 228.349  1.00                 C  
ATOM   2808  CD2 HIS   365     164.080 228.218 226.850  1.00                 C  
ATOM   2809  NE2 HIS   365     165.007 227.389 227.291  1.00                 N  
ATOM   2810  N   PRO   366     161.760 232.795 230.027  1.00                 N  
ATOM   2811  CA  PRO   366     161.272 234.170 230.146  1.00                 C  
ATOM   2812  C   PRO   366     161.835 235.001 229.033  1.00                 C  
ATOM   2813  O   PRO   366     161.155 235.868 228.475  1.00                 O  
ATOM   2814  CB  PRO   366     161.776 234.624 231.517  1.00                 C  
ATOM   2815  CD  PRO   366     162.384 232.315 231.350  1.00                 C  
ATOM   2816  CG  PRO   366     161.894 233.364 232.308  1.00                 C  
ATOM   2817  N   TYR   367     163.089 234.738 228.705  1.00                 N  
ATOM   2818  CA  TYR   367     163.878 235.455 227.725  1.00                 C  
ATOM   2819  C   TYR   367     164.740 234.416 227.034  1.00                 C  
ATOM   2820  O   TYR   367     164.995 233.336 227.579  1.00                 O  
ATOM   2821  CB  TYR   367     164.703 236.552 228.400  1.00                 C  
ATOM   2822  CG  TYR   367     165.764 236.028 229.342  1.00                 C  
ATOM   2823  OH  TYR   367     168.693 234.589 231.919  1.00                 O  
ATOM   2824  CZ  TYR   367     167.723 235.065 231.067  1.00                 C  
ATOM   2825  CD1 TYR   367     167.061 235.805 228.898  1.00                 C  
ATOM   2826  CE1 TYR   367     168.038 235.326 229.751  1.00                 C  
ATOM   2827  CD2 TYR   367     165.466 235.760 230.671  1.00                 C  
ATOM   2828  CE2 TYR   367     166.429 235.281 231.539  1.00                 C  
ATOM   2829  N   VAL   368     165.178 234.736 225.824  1.00                 N  
ATOM   2830  CA  VAL   368     166.050 233.848 225.079  1.00                 C  
ATOM   2831  C   VAL   368     167.440 234.418 225.211  1.00                 C  
ATOM   2832  O   VAL   368     167.650 235.616 225.064  1.00                 O  
ATOM   2833  CB  VAL   368     165.603 233.719 223.611  1.00                 C  
ATOM   2834  CG1 VAL   368     166.570 232.837 222.835  1.00                 C  
ATOM   2835  CG2 VAL   368     164.189 233.165 223.531  1.00                 C  
ATOM   2836  N   SER   369     168.389 233.556 225.512  1.00                 N  
ATOM   2837  CA  SER   369     169.763 233.975 225.630  1.00                 C  
ATOM   2838  C   SER   369     170.707 232.917 225.118  1.00                 C  
ATOM   2839  O   SER   369     170.388 231.729 225.039  1.00                 O  
ATOM   2840  CB  SER   369     170.097 234.312 227.084  1.00                 C  
ATOM   2841  OG  SER   369     170.012 233.162 227.907  1.00                 O  
ATOM   2842  N   PHE   370     171.867 233.389 224.735  1.00                 N  
ATOM   2843  CA  PHE   370     172.909 232.465 224.366  1.00                 C  
ATOM   2844  C   PHE   370     174.201 232.952 224.995  1.00                 C  
ATOM   2845  O   PHE   370     174.382 234.147 225.265  1.00                 O  
ATOM   2846  CB  PHE   370     173.019 232.362 222.843  1.00                 C  
ATOM   2847  CG  PHE   370     171.764 231.873 222.177  1.00                 C  
ATOM   2848  CZ  PHE   370     169.445 230.964 220.944  1.00                 C  
ATOM   2849  CD1 PHE   370     170.781 232.764 221.784  1.00                 C  
ATOM   2850  CE1 PHE   370     169.627 232.315 221.170  1.00                 C  
ATOM   2851  CD2 PHE   370     171.568 230.524 221.943  1.00                 C  
ATOM   2852  CE2 PHE   370     170.414 230.075 221.330  1.00                 C  
ATOM   2853  N   THR   371     175.076 231.986 225.241  1.00                 N  
ATOM   2854  CA  THR   371     176.381 232.196 225.849  1.00                 C  
ATOM   2855  C   THR   371     177.459 232.595 224.852  1.00                 C  
ATOM   2856  O   THR   371     177.538 232.060 223.746  1.00                 O  
ATOM   2857  CB  THR   371     176.865 230.939 226.596  1.00                 C  
ATOM   2858  OG1 THR   371     175.943 230.619 227.645  1.00                 O  
ATOM   2859  CG2 THR   371     178.236 231.178 227.209  1.00                 C  
ATOM   2860  N   ILE   372     178.301 233.532 225.267  1.00                 N  
ATOM   2861  CA  ILE   372     179.512 233.879 224.543  1.00                 C  
ATOM   2862  C   ILE   372     180.651 233.599 225.506  1.00                 C  
ATOM   2863  O   ILE   372     180.641 234.092 226.639  1.00                 O  
ATOM   2864  CB  ILE   372     179.481 235.340 224.058  1.00                 C  
ATOM   2865  CD1 ILE   372     178.061 237.015 222.763  1.00                 C  
ATOM   2866  CG1 ILE   372     178.302 235.562 223.108  1.00                 C  
ATOM   2867  CG2 ILE   372     180.807 235.717 223.415  1.00                 C  
ATOM   2868  N   ASN   373     181.645 232.834 225.044  1.00                 N  
ATOM   2869  CA  ASN   373     182.817 232.524 225.860  1.00                 C  
ATOM   2870  C   ASN   373     184.029 232.312 224.958  1.00                 C  
ATOM   2871  O   ASN   373     184.148 231.271 224.312  1.00                 O  
ATOM   2872  CB  ASN   373     182.551 231.298 226.736  1.00                 C  
ATOM   2873  CG  ASN   373     183.691 231.007 227.692  1.00                 C  
ATOM   2874  OD1 ASN   373     184.847 231.323 227.410  1.00                 O  
ATOM   2875  ND2 ASN   373     183.367 230.402 228.829  1.00                 N  
ATOM   2876  N   LEU   374     184.916 233.292 224.928  1.00                 N  
ATOM   2877  CA  LEU   374     186.078 233.214 224.065  1.00                 C  
ATOM   2878  C   LEU   374     187.327 233.586 224.833  1.00                 C  
ATOM   2879  O   LEU   374     187.343 234.596 225.530  1.00                 O  
ATOM   2880  CB  LEU   374     185.904 234.126 222.849  1.00                 C  
ATOM   2881  CG  LEU   374     184.735 233.799 221.918  1.00                 C  
ATOM   2882  CD1 LEU   374     184.569 234.881 220.862  1.00                 C  
ATOM   2883  CD2 LEU   374     184.935 232.443 221.259  1.00                 C  
TER
