# Supplementary material for: The Plant V-ATPase
Source: Front Plant Sci. 2022 Jun 30;13:931777. doi: 10.3389/fpls.2022.931777 (PMC9280200; doi:10.3389/fpls.2022.931777)
Supplement: Supplementary file 2 [file Data_Sheet_1.ZIP › pdb-files/d1_8579335fa9d23708.final.pdb]

ATOM      1  N   PHE     4     207.431 190.548 260.729  1.00                 N  
ATOM      2  CA  PHE     4     206.728 189.346 260.235  1.00                 C  
ATOM      3  C   PHE     4     207.638 188.525 259.324  1.00                 C  
ATOM      4  O   PHE     4     207.651 187.295 259.477  1.00                 O  
ATOM      5  CB  PHE     4     205.449 189.740 259.493  1.00                 C  
ATOM      6  CG  PHE     4     204.667 188.570 258.970  1.00                 C  
ATOM      7  CZ  PHE     4     203.221 186.405 257.996  1.00                 C  
ATOM      8  CD1 PHE     4     203.863 187.823 259.814  1.00                 C  
ATOM      9  CE1 PHE     4     203.143 186.746 259.333  1.00                 C  
ATOM     10  CD2 PHE     4     204.734 188.215 257.634  1.00                 C  
ATOM     11  CE2 PHE     4     204.014 187.138 257.153  1.00                 C  
ATOM     12  N   GLU     5     208.421 189.108 258.402  1.00                 N  
ATOM     13  CA  GLU     5     209.230 188.303 257.526  1.00                 C  
ATOM     14  C   GLU     5     210.639 188.346 258.098  1.00                 C  
ATOM     15  O   GLU     5     210.780 188.795 259.207  1.00                 O  
ATOM     16  CB  GLU     5     209.157 188.832 256.092  1.00                 C  
ATOM     17  CD  GLU     5     207.293 187.357 255.236  1.00                 C  
ATOM     18  CG  GLU     5     207.766 188.777 255.481  1.00                 C  
ATOM     19  OE1 GLU     5     208.150 186.455 255.133  1.00                 O  
ATOM     20  OE2 GLU     5     206.065 187.147 255.147  1.00                 O  
ATOM     21  N   ALA     6     211.601 187.801 257.365  1.00                 N  
ATOM     22  CA  ALA     6     213.020 187.917 257.761  1.00                 C  
ATOM     23  C   ALA     6     213.241 187.004 258.949  1.00                 C  
ATOM     24  O   ALA     6     214.326 187.036 259.526  1.00                 O  
ATOM     25  CB  ALA     6     213.364 189.363 258.083  1.00                 C  
ATOM     26  N   LEU     7     212.242 186.203 259.276  1.00                 N  
ATOM     27  CA  LEU     7     212.427 185.235 260.373  1.00                 C  
ATOM     28  C   LEU     7     211.940 183.867 259.896  1.00                 C  
ATOM     29  O   LEU     7     212.790 183.036 259.563  1.00                 O  
ATOM     30  CB  LEU     7     211.676 185.694 261.625  1.00                 C  
ATOM     31  CG  LEU     7     211.784 184.785 262.851  1.00                 C  
ATOM     32  CD1 LEU     7     213.232 184.658 263.299  1.00                 C  
ATOM     33  CD2 LEU     7     210.923 185.313 263.988  1.00                 C  
ATOM     34  N   THR     8     210.632 183.636 259.843  1.00                 N  
ATOM     35  CA  THR     8     210.250 182.265 259.529  1.00                 C  
ATOM     36  C   THR     8     210.345 181.993 258.033  1.00                 C  
ATOM     37  O   THR     8     210.400 180.838 257.598  1.00                 O  
ATOM     38  CB  THR     8     208.822 181.952 260.013  1.00                 C  
ATOM     39  OG1 THR     8     207.890 182.814 259.349  1.00                 O  
ATOM     40  CG2 THR     8     208.707 182.176 261.513  1.00                 C  
ATOM     41  N   PHE     9     210.389 183.057 257.238  1.00                 N  
ATOM     42  CA  PHE     9     210.332 183.011 255.782  1.00                 C  
ATOM     43  C   PHE     9     211.323 182.033 255.168  1.00                 C  
ATOM     44  O   PHE     9     210.974 181.240 254.282  1.00                 O  
ATOM     45  CB  PHE     9     210.580 184.401 255.192  1.00                 C  
ATOM     46  CG  PHE     9     210.557 184.435 253.690  1.00                 C  
ATOM     47  CZ  PHE     9     210.520 184.497 250.912  1.00                 C  
ATOM     48  CD1 PHE     9     209.356 184.451 253.003  1.00                 C  
ATOM     49  CE1 PHE     9     209.334 184.482 251.621  1.00                 C  
ATOM     50  CD2 PHE     9     211.735 184.451 252.966  1.00                 C  
ATOM     51  CE2 PHE     9     211.714 184.482 251.584  1.00                 C  
ATOM     52  N   ASN    10     212.559 182.056 255.661  1.00                 N  
ATOM     53  CA  ASN    10     213.599 181.242 255.052  1.00                 C  
ATOM     54  C   ASN    10     213.497 179.782 255.453  1.00                 C  
ATOM     55  O   ASN    10     214.243 178.953 254.925  1.00                 O  
ATOM     56  CB  ASN    10     214.984 181.786 255.409  1.00                 C  
ATOM     57  CG  ASN    10     215.286 183.104 254.723  1.00                 C  
ATOM     58  OD1 ASN    10     214.721 183.413 253.674  1.00                 O  
ATOM     59  ND2 ASN    10     216.182 183.885 255.315  1.00                 N  
ATOM     60  N   ILE    11     212.588 179.445 256.365  1.00                 N  
ATOM     61  CA  ILE    11     212.486 178.066 256.823  1.00                 C  
ATOM     62  C   ILE    11     212.013 177.173 255.693  1.00                 C  
ATOM     63  O   ILE    11     212.573 176.098 255.449  1.00                 O  
ATOM     64  CB  ILE    11     211.543 177.942 258.034  1.00                 C  
ATOM     65  CD1 ILE    11     211.171 178.819 260.399  1.00                 C  
ATOM     66  CG1 ILE    11     212.142 178.650 259.251  1.00                 C  
ATOM     67  CG2 ILE    11     211.237 176.480 258.323  1.00                 C  
ATOM     68  N   HIS    12     210.974 177.602 254.984  1.00                 N  
ATOM     69  CA  HIS    12     210.442 176.828 253.873  1.00                 C  
ATOM     70  C   HIS    12     210.759 177.474 252.529  1.00                 C  
ATOM     71  O   HIS    12     210.928 176.769 251.530  1.00                 O  
ATOM     72  CB  HIS    12     208.929 176.654 254.017  1.00                 C  
ATOM     73  CG  HIS    12     208.523 175.881 255.233  1.00                 C  
ATOM     74  ND1 HIS    12     208.700 174.519 255.343  1.00                 N  
ATOM     75  CE1 HIS    12     208.242 174.112 256.540  1.00                 C  
ATOM     76  CD2 HIS    12     207.908 176.205 256.512  1.00                 C  
ATOM     77  NE2 HIS    12     207.765 175.119 257.247  1.00                 N  
ATOM     78  N   GLY    13     210.848 178.798 252.478  1.00                 N  
ATOM     79  CA  GLY    13     210.870 179.495 251.197  1.00                 C  
ATOM     80  C   GLY    13     212.269 180.025 250.894  1.00                 C  
ATOM     81  O   GLY    13     212.498 180.750 249.933  1.00                 O  
ATOM     82  N   GLY    14     213.218 179.631 251.733  1.00                 N  
ATOM     83  CA  GLY    14     214.583 180.095 251.593  1.00                 C  
ATOM     84  C   GLY    14     215.216 179.657 250.290  1.00                 C  
ATOM     85  O   GLY    14     215.865 180.446 249.598  1.00                 O  
ATOM     86  N   TYR    15     215.036 178.382 249.960  1.00                 N  
ATOM     87  CA  TYR    15     215.582 177.826 248.729  1.00                 C  
ATOM     88  C   TYR    15     215.004 178.518 247.505  1.00                 C  
ATOM     89  O   TYR    15     215.748 178.902 246.592  1.00                 O  
ATOM     90  CB  TYR    15     215.312 176.322 248.655  1.00                 C  
ATOM     91  CG  TYR    15     215.802 175.674 247.379  1.00                 C  
ATOM     92  OH  TYR    15     217.164 173.892 243.878  1.00                 O  
ATOM     93  CZ  TYR    15     216.712 174.482 245.036  1.00                 C  
ATOM     94  CD1 TYR    15     217.144 175.358 247.212  1.00                 C  
ATOM     95  CE1 TYR    15     217.601 174.766 246.049  1.00                 C  
ATOM     96  CD2 TYR    15     214.920 175.380 246.347  1.00                 C  
ATOM     97  CE2 TYR    15     215.359 174.788 245.177  1.00                 C  
ATOM     98  N   LEU    16     213.681 178.661 247.475  1.00                 N  
ATOM     99  CA  LEU    16     213.010 179.205 246.304  1.00                 C  
ATOM    100  C   LEU    16     213.411 180.646 246.061  1.00                 C  
ATOM    101  O   LEU    16     213.531 181.081 244.914  1.00                 O  
ATOM    102  CB  LEU    16     211.491 179.104 246.461  1.00                 C  
ATOM    103  CG  LEU    16     210.898 177.694 246.421  1.00                 C  
ATOM    104  CD1 LEU    16     209.418 177.723 246.768  1.00                 C  
ATOM    105  CD2 LEU    16     211.108 177.061 245.054  1.00                 C  
ATOM    106  N   GLU    17     213.619 181.405 247.131  1.00                 N  
ATOM    107  CA  GLU    17     214.038 182.790 246.976  1.00                 C  
ATOM    108  C   GLU    17     215.395 182.867 246.286  1.00                 C  
ATOM    109  O   GLU    17     215.597 183.662 245.359  1.00                 O  
ATOM    110  CB  GLU    17     214.093 183.489 248.336  1.00                 C  
ATOM    111  CD  GLU    17     213.478 185.814 247.566  1.00                 C  
ATOM    112  CG  GLU    17     214.507 184.950 248.267  1.00                 C  
ATOM    113  OE1 GLU    17     212.314 185.376 247.450  1.00                 O  
ATOM    114  OE2 GLU    17     213.835 186.930 247.132  1.00                 O  
ATOM    115  N   ALA    18     216.335 182.033 246.721  1.00                 N  
ATOM    116  CA  ALA    18     217.630 181.999 246.067  1.00                 C  
ATOM    117  C   ALA    18     217.528 181.532 244.632  1.00                 C  
ATOM    118  O   ALA    18     218.186 182.076 243.740  1.00                 O  
ATOM    119  CB  ALA    18     218.587 181.097 246.832  1.00                 C  
ATOM    120  N   ILE    19     216.698 180.521 244.387  1.00                 N  
ATOM    121  CA  ILE    19     216.612 179.960 243.046  1.00                 C  
ATOM    122  C   ILE    19     216.006 180.964 242.080  1.00                 C  
ATOM    123  O   ILE    19     216.537 181.203 240.987  1.00                 O  
ATOM    124  CB  ILE    19     215.795 178.655 243.032  1.00                 C  
ATOM    125  CD1 ILE    19     217.871 177.216 243.380  1.00                 C  
ATOM    126  CG1 ILE    19     216.488 177.582 243.874  1.00                 C  
ATOM    127  CG2 ILE    19     215.561 178.189 241.603  1.00                 C  
ATOM    128  N   VAL    20     214.901 181.587 242.476  1.00                 N  
ATOM    129  CA  VAL    20     214.193 182.468 241.566  1.00                 C  
ATOM    130  C   VAL    20     215.016 183.700 241.260  1.00                 C  
ATOM    131  O   VAL    20     214.961 184.225 240.146  1.00                 O  
ATOM    132  CB  VAL    20     212.822 182.881 242.132  1.00                 C  
ATOM    133  CG1 VAL    20     212.993 183.863 243.281  1.00                 C  
ATOM    134  CG2 VAL    20     211.952 183.481 241.038  1.00                 C  
ATOM    135  N   ARG    21     215.785 184.193 242.223  1.00                 N  
ATOM    136  CA  ARG    21     216.655 185.317 241.908  1.00                 C  
ATOM    137  C   ARG    21     217.834 184.863 241.054  1.00                 C  
ATOM    138  O   ARG    21     218.321 185.613 240.196  1.00                 O  
ATOM    139  CB  ARG    21     217.154 185.984 243.191  1.00                 C  
ATOM    140  CD  ARG    21     216.644 187.373 245.218  1.00                 C  
ATOM    141  NE  ARG    21     215.607 188.029 246.011  1.00                 N  
ATOM    142  CG  ARG    21     216.080 186.737 243.958  1.00                 C  
ATOM    143  CZ  ARG    21     215.171 189.266 245.794  1.00                 C  
ATOM    144  NH1 ARG    21     214.224 189.780 246.566  1.00                 N  
ATOM    145  NH2 ARG    21     215.682 189.985 244.804  1.00                 N  
ATOM    146  N   GLY    22     218.291 183.628 241.255  1.00                 N  
ATOM    147  CA  GLY    22     219.256 183.056 240.331  1.00                 C  
ATOM    148  C   GLY    22     218.706 182.947 238.921  1.00                 C  
ATOM    149  O   GLY    22     219.422 183.164 237.939  1.00                 O  
ATOM    150  N   HIS    23     217.424 182.611 238.801  1.00                 N  
ATOM    151  CA  HIS    23     216.804 182.584 237.480  1.00                 C  
ATOM    152  C   HIS    23     216.695 183.982 236.891  1.00                 C  
ATOM    153  O   HIS    23     216.924 184.179 235.690  1.00                 O  
ATOM    154  CB  HIS    23     215.419 181.938 237.551  1.00                 C  
ATOM    155  CG  HIS    23     215.452 180.466 237.821  1.00                 C  
ATOM    156  ND1 HIS    23     214.311 179.718 238.014  1.00                 N  
ATOM    157  CE1 HIS    23     214.658 178.438 238.234  1.00                 C  
ATOM    158  CD2 HIS    23     216.494 179.458 237.958  1.00                 C  
ATOM    159  NE2 HIS    23     215.966 178.275 238.201  1.00                 N  
ATOM    160  N   ARG    24     216.352 184.963 237.721  1.00                 N  
ATOM    161  CA  ARG    24     216.276 186.336 237.250  1.00                 C  
ATOM    162  C   ARG    24     217.599 186.760 236.641  1.00                 C  
ATOM    163  O   ARG    24     217.630 187.479 235.637  1.00                 O  
ATOM    164  CB  ARG    24     215.889 187.274 238.395  1.00                 C  
ATOM    165  CD  ARG    24     215.383 189.608 239.169  1.00                 C  
ATOM    166  NE  ARG    24     216.452 189.633 240.165  1.00                 N  
ATOM    167  CG  ARG    24     215.734 188.729 237.980  1.00                 C  
ATOM    168  CZ  ARG    24     217.551 190.373 240.063  1.00                 C  
ATOM    169  NH1 ARG    24     218.469 190.332 241.018  1.00                 N  
ATOM    170  NH2 ARG    24     217.729 191.152 239.005  1.00                 N  
ATOM    171  N   ALA    25     218.704 186.306 237.227  1.00                 N  
ATOM    172  CA  ALA    25     220.008 186.722 236.731  1.00                 C  
ATOM    173  C   ALA    25     220.171 186.378 235.265  1.00                 C  
ATOM    174  O   ALA    25     221.015 186.967 234.582  1.00                 O  
ATOM    175  CB  ALA    25     221.117 186.074 237.546  1.00                 C  
ATOM    176  N   GLY    26     219.371 185.434 234.771  1.00                 N  
ATOM    177  CA  GLY    26     219.545 184.946 233.417  1.00                 C  
ATOM    178  C   GLY    26     218.746 185.698 232.378  1.00                 C  
ATOM    179  O   GLY    26     218.770 185.323 231.201  1.00                 O  
ATOM    180  N   LEU    27     218.033 186.748 232.787  1.00                 N  
ATOM    181  CA  LEU    27     217.212 187.488 231.837  1.00                 C  
ATOM    182  C   LEU    27     218.106 188.351 230.963  1.00                 C  
ATOM    183  O   LEU    27     219.123 188.890 231.416  1.00                 O  
ATOM    184  CB  LEU    27     216.177 188.341 232.574  1.00                 C  
ATOM    185  CG  LEU    27     215.100 188.998 231.708  1.00                 C  
ATOM    186  CD1 LEU    27     213.919 189.435 232.560  1.00                 C  
ATOM    187  CD2 LEU    27     215.672 190.184 230.947  1.00                 C  
ATOM    188  N   LEU    28     217.722 188.493 229.697  1.00                 N  
ATOM    189  CA  LEU    28     218.514 189.270 228.760  1.00                 C  
ATOM    190  C   LEU    28     218.705 190.691 229.260  1.00                 C  
ATOM    191  O   LEU    28     217.748 191.372 229.634  1.00                 O  
ATOM    192  CB  LEU    28     217.854 189.280 227.380  1.00                 C  
ATOM    193  CG  LEU    28     217.793 187.938 226.648  1.00                 C  
ATOM    194  CD1 LEU    28     216.986 188.062 225.364  1.00                 C  
ATOM    195  CD2 LEU    28     219.193 187.426 226.346  1.00                 C  
ATOM    196  N   THR    29     219.955 191.128 229.272  1.00                 N  
ATOM    197  CA  THR    29     220.294 192.492 229.629  1.00                 C  
ATOM    198  C   THR    29     220.249 193.387 228.397  1.00                 C  
ATOM    199  O   THR    29     220.162 192.918 227.263  1.00                 O  
ATOM    200  CB  THR    29     221.685 192.575 230.284  1.00                 C  
ATOM    201  OG1 THR    29     222.687 192.182 229.338  1.00                 O  
ATOM    202  CG2 THR    29     221.763 191.648 231.488  1.00                 C  
ATOM    203  N   THR    30     220.304 194.696 228.638  1.00                 N  
ATOM    204  CA  THR    30     220.327 195.639 227.528  1.00                 C  
ATOM    205  C   THR    30     221.509 195.368 226.608  1.00                 C  
ATOM    206  O   THR    30     221.405 195.518 225.386  1.00                 O  
ATOM    207  CB  THR    30     220.387 197.095 228.026  1.00                 C  
ATOM    208  OG1 THR    30     219.216 197.388 228.798  1.00                 O  
ATOM    209  CG2 THR    30     220.448 198.058 226.850  1.00                 C  
ATOM    210  N   ALA    31     222.653 194.993 227.181  1.00                 N  
ATOM    211  CA  ALA    31     223.802 194.641 226.358  1.00                 C  
ATOM    212  C   ALA    31     223.502 193.421 225.503  1.00                 C  
ATOM    213  O   ALA    31     224.006 193.300 224.378  1.00                 O  
ATOM    214  CB  ALA    31     225.021 194.386 227.231  1.00                 C  
ATOM    215  N   ASP    32     222.690 192.500 226.022  1.00                 N  
ATOM    216  CA  ASP    32     222.419 191.271 225.289  1.00                 C  
ATOM    217  C   ASP    32     221.418 191.520 224.170  1.00                 C  
ATOM    218  O   ASP    32     221.526 190.936 223.087  1.00                 O  
ATOM    219  CB  ASP    32     221.898 190.187 226.235  1.00                 C  
ATOM    220  CG  ASP    32     222.965 189.682 227.186  1.00                 C  
ATOM    221  OD1 ASP    32     224.112 189.475 226.736  1.00                 O  
ATOM    222  OD2 ASP    32     222.655 189.492 228.380  1.00                 O  
ATOM    223  N   TYR    33     220.433 192.382 224.417  1.00                 N  
ATOM    224  CA  TYR    33     219.445 192.701 223.395  1.00                 C  
ATOM    225  C   TYR    33     220.109 193.341 222.190  1.00                 C  
ATOM    226  O   TYR    33     219.738 193.083 221.040  1.00                 O  
ATOM    227  CB  TYR    33     218.367 193.627 223.962  1.00                 C  
ATOM    228  CG  TYR    33     217.408 192.942 224.910  1.00                 C  
ATOM    229  OH  TYR    33     214.775 191.070 227.527  1.00                 O  
ATOM    230  CZ  TYR    33     215.646 191.688 226.660  1.00                 C  
ATOM    231  CD1 TYR    33     217.298 193.355 226.231  1.00                 C  
ATOM    232  CE1 TYR    33     216.424 192.735 227.104  1.00                 C  
ATOM    233  CD2 TYR    33     216.616 191.886 224.479  1.00                 C  
ATOM    234  CE2 TYR    33     215.736 191.254 225.338  1.00                 C  
ATOM    235  N   ASN    34     221.084 194.208 222.447  1.00                 N  
ATOM    236  CA  ASN    34     221.796 194.848 221.352  1.00                 C  
ATOM    237  C   ASN    34     222.532 193.817 220.513  1.00                 C  
ATOM    238  O   ASN    34     222.563 193.911 219.283  1.00                 O  
ATOM    239  CB  ASN    34     222.764 195.905 221.887  1.00                 C  
ATOM    240  CG  ASN    34     222.053 197.148 222.384  1.00                 C  
ATOM    241  OD1 ASN    34     220.902 197.402 222.026  1.00                 O  
ATOM    242  ND2 ASN    34     222.737 197.929 223.212  1.00                 N  
ATOM    243  N   ASN    35     223.124 192.820 221.164  1.00                 N  
ATOM    244  CA  ASN    35     223.804 191.771 220.415  1.00                 C  
ATOM    245  C   ASN    35     222.815 190.974 219.579  1.00                 C  
ATOM    246  O   ASN    35     223.157 190.485 218.497  1.00                 O  
ATOM    247  CB  ASN    35     224.578 190.852 221.362  1.00                 C  
ATOM    248  CG  ASN    35     225.826 191.507 221.919  1.00                 C  
ATOM    249  OD1 ASN    35     226.354 192.454 221.337  1.00                 O  
ATOM    250  ND2 ASN    35     226.303 191.002 223.051  1.00                 N  
ATOM    251  N   LEU    36     221.580 190.836 220.061  1.00                 N  
ATOM    252  CA  LEU    36     220.570 190.095 219.315  1.00                 C  
ATOM    253  C   LEU    36     220.049 190.895 218.136  1.00                 C  
ATOM    254  O   LEU    36     219.704 190.320 217.100  1.00                 O  
ATOM    255  CB  LEU    36     219.408 189.703 220.230  1.00                 C  
ATOM    256  CG  LEU    36     219.727 188.693 221.335  1.00                 C  
ATOM    257  CD1 LEU    36     218.528 188.503 222.251  1.00                 C  
ATOM    258  CD2 LEU    36     220.154 187.361 220.739  1.00                 C  
ATOM    259  N   CYS    37     219.953 192.213 218.286  1.00                 N  
ATOM    260  CA  CYS    37     219.528 193.047 217.170  1.00                 C  
ATOM    261  C   CYS    37     220.500 192.941 216.010  1.00                 C  
ATOM    262  O   CYS    37     220.087 192.909 214.844  1.00                 O  
ATOM    263  CB  CYS    37     219.393 194.506 217.612  1.00                 C  
ATOM    264  SG  CYS    37     218.002 194.824 218.723  1.00                 S  
ATOM    265  N   GLN    38     221.795 192.888 216.297  1.00                 N  
ATOM    266  CA  GLN    38     222.815 192.833 215.255  1.00                 C  
ATOM    267  C   GLN    38     222.895 191.407 214.724  1.00                 C  
ATOM    268  O   GLN    38     223.875 190.684 214.915  1.00                 O  
ATOM    269  CB  GLN    38     224.165 193.301 215.802  1.00                 C  
ATOM    270  CD  GLN    38     223.840 195.740 215.230  1.00                 C  
ATOM    271  CG  GLN    38     224.165 194.731 216.315  1.00                 C  
ATOM    272  OE1 GLN    38     224.599 195.903 214.275  1.00                 O  
ATOM    273  NE2 GLN    38     222.709 196.420 215.376  1.00                 N  
ATOM    274  N   CYS    39     221.825 190.998 214.042  1.00                 N  
ATOM    275  CA  CYS    39     221.744 189.694 213.400  1.00                 C  
ATOM    276  C   CYS    39     221.208 189.782 211.981  1.00                 C  
ATOM    277  O   CYS    39     221.929 189.455 211.032  1.00                 O  
ATOM    278  CB  CYS    39     220.864 188.747 214.219  1.00                 C  
ATOM    279  SG  CYS    39     221.530 188.329 215.847  1.00                 S  
ATOM    280  N   GLU    40     219.949 190.187 211.814  1.00                 N  
ATOM    281  CA  GLU    40     219.299 190.245 210.508  1.00                 C  
ATOM    282  C   GLU    40     219.102 188.856 209.913  1.00                 C  
ATOM    283  O   GLU    40     218.668 188.722 208.766  1.00                 O  
ATOM    284  CB  GLU    40     220.112 191.110 209.543  1.00                 C  
ATOM    285  CD  GLU    40     221.065 193.385 209.000  1.00                 C  
ATOM    286  CG  GLU    40     220.303 192.545 210.006  1.00                 C  
ATOM    287  OE1 GLU    40     221.718 192.800 208.110  1.00                 O  
ATOM    288  OE2 GLU    40     221.008 194.629 209.100  1.00                 O  
ATOM    289  N   ASN    41     219.388 187.811 210.685  1.00                 N  
ATOM    290  CA  ASN    41     219.072 186.458 210.260  1.00                 C  
ATOM    291  C   ASN    41     218.592 185.647 211.450  1.00                 C  
ATOM    292  O   ASN    41     219.162 185.729 212.537  1.00                 O  
ATOM    293  CB  ASN    41     220.287 185.808 209.595  1.00                 C  
ATOM    294  CG  ASN    41     219.974 184.440 209.020  1.00                 C  
ATOM    295  OD1 ASN    41     219.729 183.487 209.759  1.00                 O  
ATOM    296  ND2 ASN    41     219.981 184.340 207.696  1.00                 N  
ATOM    297  N   LEU    42     217.545 184.852 211.228  1.00                 N  
ATOM    298  CA  LEU    42     216.958 184.077 212.315  1.00                 C  
ATOM    299  C   LEU    42     217.930 183.036 212.844  1.00                 C  
ATOM    300  O   LEU    42     217.960 182.752 214.050  1.00                 O  
ATOM    301  CB  LEU    42     215.668 183.397 211.852  1.00                 C  
ATOM    302  CG  LEU    42     214.486 184.320 211.550  1.00                 C  
ATOM    303  CD1 LEU    42     213.335 183.536 210.938  1.00                 C  
ATOM    304  CD2 LEU    42     214.027 185.036 212.811  1.00                 C  
ATOM    305  N   ASP    43     218.709 182.425 211.956  1.00                 N  
ATOM    306  CA  ASP    43     219.697 181.458 212.410  1.00                 C  
ATOM    307  C   ASP    43     220.792 182.145 213.210  1.00                 C  
ATOM    308  O   ASP    43     221.273 181.609 214.215  1.00                 O  
ATOM    309  CB  ASP    43     220.299 180.708 211.220  1.00                 C  
ATOM    310  CG  ASP    43     219.320 179.739 210.586  1.00                 C  
ATOM    311  OD1 ASP    43     218.284 179.444 211.217  1.00                 O  
ATOM    312  OD2 ASP    43     219.590 179.275 209.458  1.00                 O  
ATOM    313  N   ASP    44     221.181 183.350 212.794  1.00                 N  
ATOM    314  CA  ASP    44     222.145 184.110 213.575  1.00                 C  
ATOM    315  C   ASP    44     221.558 184.499 214.923  1.00                 C  
ATOM    316  O   ASP    44     222.262 184.496 215.940  1.00                 O  
ATOM    317  CB  ASP    44     222.590 185.358 212.810  1.00                 C  
ATOM    318  CG  ASP    44     223.478 185.030 211.626  1.00                 C  
ATOM    319  OD1 ASP    44     223.971 183.884 211.553  1.00                 O  
ATOM    320  OD2 ASP    44     223.681 185.918 210.771  1.00                 O  
ATOM    321  N   ILE    45     220.259 184.794 214.954  1.00                 N  
ATOM    322  CA  ILE    45     219.592 185.073 216.218  1.00                 C  
ATOM    323  C   ILE    45     219.734 183.899 217.168  1.00                 C  
ATOM    324  O   ILE    45     220.047 184.076 218.347  1.00                 O  
ATOM    325  CB  ILE    45     218.103 185.408 216.009  1.00                 C  
ATOM    326  CD1 ILE    45     216.555 187.010 214.771  1.00                 C  
ATOM    327  CG1 ILE    45     217.955 186.745 215.280  1.00                 C  
ATOM    328  CG2 ILE    45     217.364 185.402 217.338  1.00                 C  
ATOM    329  N   LYS    46     219.481 182.693 216.672  1.00                 N  
ATOM    330  CA  LYS    46     219.694 181.499 217.480  1.00                 C  
ATOM    331  C   LYS    46     221.119 181.455 218.016  1.00                 C  
ATOM    332  O   LYS    46     221.343 181.215 219.213  1.00                 O  
ATOM    333  CB  LYS    46     219.396 180.240 216.664  1.00                 C  
ATOM    334  CD  LYS    46     219.217 177.738 216.582  1.00                 C  
ATOM    335  CE  LYS    46     219.428 176.439 217.343  1.00                 C  
ATOM    336  CG  LYS    46     219.568 178.943 217.438  1.00                 C  
ATOM    337  NZ  LYS    46     219.088 175.249 216.516  1.00                 N  
ATOM    338  N   MET    47     222.092 181.674 217.135  1.00                 N  
ATOM    339  CA  MET    47     223.493 181.582 217.524  1.00                 C  
ATOM    340  C   MET    47     223.813 182.566 218.643  1.00                 C  
ATOM    341  O   MET    47     224.525 182.229 219.596  1.00                 O  
ATOM    342  CB  MET    47     224.401 181.838 216.320  1.00                 C  
ATOM    343  SD  MET    47     225.324 181.150 213.800  1.00                 S  
ATOM    344  CE  MET    47     226.992 181.088 214.450  1.00                 C  
ATOM    345  CG  MET    47     224.368 180.738 215.272  1.00                 C  
ATOM    346  N   HIS    48     223.300 183.791 218.541  1.00                 N  
ATOM    347  CA  HIS    48     223.612 184.790 219.554  1.00                 C  
ATOM    348  C   HIS    48     222.885 184.511 220.859  1.00                 C  
ATOM    349  O   HIS    48     223.411 184.806 221.937  1.00                 O  
ATOM    350  CB  HIS    48     223.257 186.191 219.052  1.00                 C  
ATOM    351  CG  HIS    48     224.153 186.687 217.960  1.00                 C  
ATOM    352  ND1 HIS    48     224.015 186.293 216.647  1.00                 N  
ATOM    353  CE1 HIS    48     224.957 186.902 215.906  1.00                 C  
ATOM    354  CD2 HIS    48     225.288 187.595 217.881  1.00                 C  
ATOM    355  NE2 HIS    48     225.724 187.685 216.639  1.00                 N  
ATOM    356  N   LEU    49     221.680 183.954 220.784  1.00                 N  
ATOM    357  CA  LEU    49     220.967 183.570 221.993  1.00                 C  
ATOM    358  C   LEU    49     221.739 182.522 222.776  1.00                 C  
ATOM    359  O   LEU    49     221.708 182.517 224.013  1.00                 O  
ATOM    360  CB  LEU    49     219.572 183.045 221.648  1.00                 C  
ATOM    361  CG  LEU    49     218.576 184.072 221.106  1.00                 C  
ATOM    362  CD1 LEU    49     217.295 183.390 220.651  1.00                 C  
ATOM    363  CD2 LEU    49     218.268 185.129 222.156  1.00                 C  
ATOM    364  N   SER    50     222.442 181.630 222.075  1.00                 N  
ATOM    365  CA  SER    50     223.170 180.559 222.752  1.00                 C  
ATOM    366  C   SER    50     224.260 181.103 223.664  1.00                 C  
ATOM    367  O   SER    50     224.845 180.362 224.461  1.00                 O  
ATOM    368  CB  SER    50     223.784 179.600 221.731  1.00                 C  
ATOM    369  OG  SER    50     224.800 180.239 220.977  1.00                 O  
ATOM    370  N   ALA    51     224.543 182.401 223.565  1.00                 N  
ATOM    371  CA  ALA    51     225.529 183.014 224.446  1.00                 C  
ATOM    372  C   ALA    51     224.981 183.223 225.852  1.00                 C  
ATOM    373  O   ALA    51     225.740 183.529 226.777  1.00                 O  
ATOM    374  CB  ALA    51     225.997 184.344 223.874  1.00                 C  
ATOM    375  N   THR    52     223.674 183.055 226.042  1.00                 N  
ATOM    376  CA  THR    52     223.107 183.320 227.355  1.00                 C  
ATOM    377  C   THR    52     222.534 182.039 227.955  1.00                 C  
ATOM    378  O   THR    52     222.837 180.925 227.524  1.00                 O  
ATOM    379  CB  THR    52     222.011 184.400 227.289  1.00                 C  
ATOM    380  OG1 THR    52     220.902 183.913 226.524  1.00                 O  
ATOM    381  CG2 THR    52     222.545 185.660 226.624  1.00                 C  
ATOM    382  N   LYS    53     221.676 182.213 228.962  1.00                 N  
ATOM    383  CA  LYS    53     220.970 181.066 229.523  1.00                 C  
ATOM    384  C   LYS    53     219.996 180.489 228.510  1.00                 C  
ATOM    385  O   LYS    53     219.589 179.327 228.614  1.00                 O  
ATOM    386  CB  LYS    53     220.232 181.464 230.803  1.00                 C  
ATOM    387  CD  LYS    53     222.033 180.732 232.391  1.00                 C  
ATOM    388  CE  LYS    53     222.851 181.109 233.615  1.00                 C  
ATOM    389  CG  LYS    53     221.147 181.883 231.942  1.00                 C  
ATOM    390  NZ  LYS    53     223.737 179.997 234.055  1.00                 N  
ATOM    391  N   TYR    54     219.622 181.281 227.515  1.00                 N  
ATOM    392  CA  TYR    54     218.848 180.749 226.420  1.00                 C  
ATOM    393  C   TYR    54     219.767 179.982 225.479  1.00                 C  
ATOM    394  O   TYR    54     220.973 180.230 225.399  1.00                 O  
ATOM    395  CB  TYR    54     218.121 181.874 225.681  1.00                 C  
ATOM    396  CG  TYR    54     216.998 182.503 226.475  1.00                 C  
ATOM    397  OH  TYR    54     213.922 184.244 228.665  1.00                 O  
ATOM    398  CZ  TYR    54     214.939 183.667 227.940  1.00                 C  
ATOM    399  CD1 TYR    54     217.227 183.623 227.265  1.00                 C  
ATOM    400  CE1 TYR    54     216.207 184.204 227.994  1.00                 C  
ATOM    401  CD2 TYR    54     215.714 181.975 226.433  1.00                 C  
ATOM    402  CE2 TYR    54     214.682 182.544 227.155  1.00                 C  
ATOM    403  N   GLY    55     219.185 179.027 224.776  1.00                 N  
ATOM    404  CA  GLY    55     219.886 178.355 223.706  1.00                 C  
ATOM    405  C   GLY    55     219.865 176.846 223.857  1.00                 C  
ATOM    406  O   GLY    55     219.540 176.293 224.910  1.00                 O  
ATOM    407  N   SER    56     220.224 176.176 222.767  1.00                 N  
ATOM    408  CA  SER    56     220.284 174.724 222.682  1.00                 C  
ATOM    409  C   SER    56     218.911 174.093 222.836  1.00                 C  
ATOM    410  O   SER    56     218.809 172.871 223.000  1.00                 O  
ATOM    411  CB  SER    56     221.232 174.164 223.745  1.00                 C  
ATOM    412  OG  SER    56     222.546 174.664 223.571  1.00                 O  
ATOM    413  N   TYR    57     217.850 174.895 222.787  1.00                 N  
ATOM    414  CA  TYR    57     216.482 174.404 222.826  1.00                 C  
ATOM    415  C   TYR    57     215.836 174.380 221.455  1.00                 C  
ATOM    416  O   TYR    57     214.776 173.767 221.291  1.00                 O  
ATOM    417  CB  TYR    57     215.633 175.257 223.771  1.00                 C  
ATOM    418  CG  TYR    57     216.076 175.195 225.216  1.00                 C  
ATOM    419  OH  TYR    57     217.297 175.043 229.188  1.00                 O  
ATOM    420  CZ  TYR    57     216.892 175.092 227.873  1.00                 C  
ATOM    421  CD1 TYR    57     216.469 176.345 225.889  1.00                 C  
ATOM    422  CE1 TYR    57     216.876 176.298 227.209  1.00                 C  
ATOM    423  CD2 TYR    57     216.100 173.988 225.902  1.00                 C  
ATOM    424  CE2 TYR    57     216.503 173.922 227.222  1.00                 C  
ATOM    425  N   LEU    58     216.451 175.022 220.467  1.00                 N  
ATOM    426  CA  LEU    58     215.971 174.900 219.102  1.00                 C  
ATOM    427  C   LEU    58     216.669 173.777 218.363  1.00                 C  
ATOM    428  O   LEU    58     216.373 173.548 217.186  1.00                 O  
ATOM    429  CB  LEU    58     216.164 176.216 218.346  1.00                 C  
ATOM    430  CG  LEU    58     215.391 177.424 218.880  1.00                 C  
ATOM    431  CD1 LEU    58     215.752 178.680 218.102  1.00                 C  
ATOM    432  CD2 LEU    58     213.892 177.174 218.816  1.00                 C  
ATOM    433  N   GLN    59     217.581 173.080 219.028  1.00                 N  
ATOM    434  CA  GLN    59     218.256 171.949 218.417  1.00                 C  
ATOM    435  C   GLN    59     217.262 170.823 218.170  1.00                 C  
ATOM    436  O   GLN    59     216.285 170.653 218.903  1.00                 O  
ATOM    437  CB  GLN    59     219.408 171.470 219.303  1.00                 C  
ATOM    438  CD  GLN    59     221.673 171.954 220.309  1.00                 C  
ATOM    439  CG  GLN    59     220.546 172.469 219.436  1.00                 C  
ATOM    440  OE1 GLN    59     222.731 171.569 219.810  1.00                 O  
ATOM    441  NE2 GLN    59     221.451 171.946 221.618  1.00                 N  
ATOM    442  N   ASN    60     217.514 170.059 217.112  1.00                 N  
ATOM    443  CA  ASN    60     216.710 168.899 216.749  1.00                 C  
ATOM    444  C   ASN    60     215.331 169.292 216.238  1.00                 C  
ATOM    445  O   ASN    60     214.462 168.431 216.070  1.00                 O  
ATOM    446  CB  ASN    60     216.576 167.946 217.939  1.00                 C  
ATOM    447  CG  ASN    60     217.906 167.359 218.367  1.00                 C  
ATOM    448  OD1 ASN    60     218.645 166.809 217.550  1.00                 O  
ATOM    449  ND2 ASN    60     218.216 167.474 219.653  1.00                 N  
ATOM    450  N   GLU    61     215.111 170.579 215.991  1.00                 N  
ATOM    451  CA  GLU    61     213.906 171.066 215.347  1.00                 C  
ATOM    452  C   GLU    61     214.137 171.175 213.843  1.00                 C  
ATOM    453  O   GLU    61     215.228 170.895 213.335  1.00                 O  
ATOM    454  CB  GLU    61     213.493 172.417 215.935  1.00                 C  
ATOM    455  CD  GLU    61     211.869 171.575 217.676  1.00                 C  
ATOM    456  CG  GLU    61     213.133 172.368 217.410  1.00                 C  
ATOM    457  OE1 GLU    61     210.995 171.533 216.784  1.00                 O  
ATOM    458  OE2 GLU    61     211.751 170.995 218.776  1.00                 O  
ATOM    459  N   PRO    62     213.100 171.583 213.115  1.00                 N  
ATOM    460  CA  PRO    62     213.208 171.711 211.671  1.00                 C  
ATOM    461  C   PRO    62     214.385 172.603 211.300  1.00                 C  
ATOM    462  O   PRO    62     214.624 173.646 211.914  1.00                 O  
ATOM    463  CB  PRO    62     211.873 172.331 211.253  1.00                 C  
ATOM    464  CD  PRO    62     211.656 171.904 213.599  1.00                 C  
ATOM    465  CG  PRO    62     210.907 171.875 212.296  1.00                 C  
ATOM    466  N   SER    63     215.122 172.182 210.277  1.00                 N  
ATOM    467  CA  SER    63     216.297 172.943 209.857  1.00                 C  
ATOM    468  C   SER    63     215.991 174.417 209.631  1.00                 C  
ATOM    469  O   SER    63     216.719 175.265 210.172  1.00                 O  
ATOM    470  CB  SER    63     216.891 172.349 208.578  1.00                 C  
ATOM    471  OG  SER    63     217.408 171.051 208.810  1.00                 O  
ATOM    472  N   PRO    64     214.968 174.801 208.860  1.00                 N  
ATOM    473  CA  PRO    64     214.604 176.219 208.803  1.00                 C  
ATOM    474  C   PRO    64     213.923 176.658 210.086  1.00                 C  
ATOM    475  O   PRO    64     213.009 175.984 210.571  1.00                 O  
ATOM    476  CB  PRO    64     213.657 176.310 207.604  1.00                 C  
ATOM    477  CD  PRO    64     214.162 173.993 207.924  1.00                 C  
ATOM    478  CG  PRO    64     213.084 174.939 207.476  1.00                 C  
ATOM    479  N   LEU    65     214.355 177.782 210.642  1.00                 N  
ATOM    480  CA  LEU    65     213.757 178.319 211.855  1.00                 C  
ATOM    481  C   LEU    65     212.713 179.368 211.516  1.00                 C  
ATOM    482  O   LEU    65     212.974 180.286 210.733  1.00                 O  
ATOM    483  CB  LEU    65     214.833 178.914 212.765  1.00                 C  
ATOM    484  CG  LEU    65     214.344 179.554 214.065  1.00                 C  
ATOM    485  CD1 LEU    65     213.730 178.507 214.983  1.00                 C  
ATOM    486  CD2 LEU    65     215.482 180.275 214.772  1.00                 C  
ATOM    487  N   HIS    66     211.533 179.220 212.100  1.00                 N  
ATOM    488  CA  HIS    66     210.471 180.195 211.952  1.00                 C  
ATOM    489  C   HIS    66     210.116 180.831 213.287  1.00                 C  
ATOM    490  O   HIS    66     210.456 180.338 214.373  1.00                 O  
ATOM    491  CB  HIS    66     209.230 179.546 211.335  1.00                 C  
ATOM    492  CG  HIS    66     209.438 179.054 209.937  1.00                 C  
ATOM    493  ND1 HIS    66     210.054 177.854 209.654  1.00                 N  
ATOM    494  CE1 HIS    66     210.094 177.686 208.320  1.00                 C  
ATOM    495  CD2 HIS    66     209.131 179.553 208.604  1.00                 C  
ATOM    496  NE2 HIS    66     209.543 178.702 207.684  1.00                 N  
ATOM    497  N   THR    67     209.381 181.932 213.171  1.00                 N  
ATOM    498  CA  THR    67     209.005 182.710 214.338  1.00                 C  
ATOM    499  C   THR    67     208.058 181.920 215.224  1.00                 C  
ATOM    500  O   THR    67     208.163 181.964 216.455  1.00                 O  
ATOM    501  CB  THR    67     208.349 184.045 213.939  1.00                 C  
ATOM    502  OG1 THR    67     209.278 184.829 213.180  1.00                 O  
ATOM    503  CG2 THR    67     207.947 184.832 215.177  1.00                 C  
ATOM    504  N   THR    68     207.139 181.169 214.622  1.00                 N  
ATOM    505  CA  THR    68     206.158 180.436 215.411  1.00                 C  
ATOM    506  C   THR    68     206.835 179.385 216.279  1.00                 C  
ATOM    507  O   THR    68     206.377 179.081 217.387  1.00                 O  
ATOM    508  CB  THR    68     205.104 179.761 214.515  1.00                 C  
ATOM    509  OG1 THR    68     205.750 178.855 213.611  1.00                 O  
ATOM    510  CG2 THR    68     204.349 180.802 213.703  1.00                 C  
ATOM    511  N   THR    69     207.932 178.816 215.783  1.00                 N  
ATOM    512  CA  THR    69     208.629 177.766 216.518  1.00                 C  
ATOM    513  C   THR    69     209.358 178.349 217.719  1.00                 C  
ATOM    514  O   THR    69     209.274 177.820 218.838  1.00                 O  
ATOM    515  CB  THR    69     209.629 177.016 215.618  1.00                 C  
ATOM    516  OG1 THR    69     208.926 176.385 214.540  1.00                 O  
ATOM    517  CG2 THR    69     210.361 175.945 216.413  1.00                 C  
ATOM    518  N   ILE    70     210.115 179.425 217.501  1.00                 N  
ATOM    519  CA  ILE    70     210.857 180.005 218.611  1.00                 C  
ATOM    520  C   ILE    70     209.899 180.561 219.656  1.00                 C  
ATOM    521  O   ILE    70     210.173 180.490 220.861  1.00                 O  
ATOM    522  CB  ILE    70     211.821 181.106 218.132  1.00                 C  
ATOM    523  CD1 ILE    70     214.010 182.268 218.729  1.00                 C  
ATOM    524  CG1 ILE    70     212.857 181.416 219.213  1.00                 C  
ATOM    525  CG2 ILE    70     211.046 182.348 217.716  1.00                 C  
ATOM    526  N   VAL    71     208.745 181.075 219.228  1.00                 N  
ATOM    527  CA  VAL    71     207.770 181.584 220.184  1.00                 C  
ATOM    528  C   VAL    71     207.292 180.485 221.117  1.00                 C  
ATOM    529  O   VAL    71     207.306 180.646 222.342  1.00                 O  
ATOM    530  CB  VAL    71     206.563 182.224 219.473  1.00                 C  
ATOM    531  CG1 VAL    71     205.466 182.551 220.475  1.00                 C  
ATOM    532  CG2 VAL    71     206.991 183.474 218.719  1.00                 C  
ATOM    533  N   GLU    72     206.835 179.366 220.555  1.00                 N  
ATOM    534  CA  GLU    72     206.338 178.287 221.397  1.00                 C  
ATOM    535  C   GLU    72     207.427 177.788 222.333  1.00                 C  
ATOM    536  O   GLU    72     207.172 177.519 223.511  1.00                 O  
ATOM    537  CB  GLU    72     205.810 177.137 220.538  1.00                 C  
ATOM    538  CD  GLU    72     204.069 176.322 218.899  1.00                 C  
ATOM    539  CG  GLU    72     204.520 177.455 219.799  1.00                 C  
ATOM    540  OE1 GLU    72     204.854 175.369 218.705  1.00                 O  
ATOM    541  OE2 GLU    72     202.931 176.385 218.388  1.00                 O  
ATOM    542  N   LYS    73     208.659 177.689 221.838  1.00                 N  
ATOM    543  CA  LYS    73     209.724 177.141 222.670  1.00                 C  
ATOM    544  C   LYS    73     210.043 178.059 223.843  1.00                 C  
ATOM    545  O   LYS    73     210.344 177.594 224.953  1.00                 O  
ATOM    546  CB  LYS    73     210.985 176.903 221.838  1.00                 C  
ATOM    547  CD  LYS    73     210.643 174.442 221.483  1.00                 C  
ATOM    548  CE  LYS    73     210.601 173.316 220.463  1.00                 C  
ATOM    549  CG  LYS    73     210.851 175.789 220.812  1.00                 C  
ATOM    550  NZ  LYS    73     210.354 171.995 221.103  1.00                 N  
ATOM    551  N   CYS    74     210.019 179.372 223.611  1.00                 N  
ATOM    552  CA  CYS    74     210.306 180.304 224.689  1.00                 C  
ATOM    553  C   CYS    74     209.287 180.171 225.805  1.00                 C  
ATOM    554  O   CYS    74     209.645 180.198 226.987  1.00                 O  
ATOM    555  CB  CYS    74     210.329 181.741 224.163  1.00                 C  
ATOM    556  SG  CYS    74     211.741 182.124 223.101  1.00                 S  
ATOM    557  N   THR    75     208.034 179.964 225.419  1.00                 N  
ATOM    558  CA  THR    75     206.973 179.850 226.440  1.00                 C  
ATOM    559  C   THR    75     207.305 178.610 227.252  1.00                 C  
ATOM    560  O   THR    75     207.336 178.677 228.485  1.00                 O  
ATOM    561  CB  THR    75     205.577 179.765 225.796  1.00                 C  
ATOM    562  OG1 THR    75     205.313 180.967 225.061  1.00                 O  
ATOM    563  CG2 THR    75     204.506 179.604 226.864  1.00                 C  
ATOM    564  N   LEU    76     207.570 177.525 226.550  1.00                 N  
ATOM    565  CA  LEU    76     207.769 176.240 227.208  1.00                 C  
ATOM    566  C   LEU    76     208.900 176.315 228.219  1.00                 C  
ATOM    567  O   LEU    76     208.824 175.714 229.295  1.00                 O  
ATOM    568  CB  LEU    76     208.057 175.148 226.176  1.00                 C  
ATOM    569  CG  LEU    76     206.893 174.752 225.265  1.00                 C  
ATOM    570  CD1 LEU    76     207.362 173.798 224.177  1.00                 C  
ATOM    571  CD2 LEU    76     205.769 174.122 226.073  1.00                 C  
ATOM    572  N   LYS    77     209.966 177.038 227.885  1.00                 N  
ATOM    573  CA  LYS    77     211.100 177.109 228.800  1.00                 C  
ATOM    574  C   LYS    77     210.678 177.691 230.147  1.00                 C  
ATOM    575  O   LYS    77     211.004 177.142 231.210  1.00                 O  
ATOM    576  CB  LYS    77     212.227 177.947 228.193  1.00                 C  
ATOM    577  CD  LYS    77     214.555 178.863 228.391  1.00                 C  
ATOM    578  CE  LYS    77     215.775 179.006 229.286  1.00                 C  
ATOM    579  CG  LYS    77     213.460 178.061 229.074  1.00                 C  
ATOM    580  NZ  LYS    77     216.857 179.791 228.629  1.00                 N  
ATOM    581  N   LEU    78     209.945 178.802 230.121  1.00                 N  
ATOM    582  CA  LEU    78     209.584 179.464 231.367  1.00                 C  
ATOM    583  C   LEU    78     208.480 178.706 232.079  1.00                 C  
ATOM    584  O   LEU    78     208.340 178.800 233.302  1.00                 O  
ATOM    585  CB  LEU    78     209.150 180.907 231.101  1.00                 C  
ATOM    586  CG  LEU    78     208.781 181.741 232.329  1.00                 C  
ATOM    587  CD1 LEU    78     209.961 181.847 233.282  1.00                 C  
ATOM    588  CD2 LEU    78     208.309 183.127 231.916  1.00                 C  
ATOM    589  N   VAL    79     207.663 177.971 231.326  1.00                 N  
ATOM    590  CA  VAL    79     206.632 177.147 231.944  1.00                 C  
ATOM    591  C   VAL    79     207.274 176.067 232.794  1.00                 C  
ATOM    592  O   VAL    79     206.842 175.790 233.920  1.00                 O  
ATOM    593  CB  VAL    79     205.703 176.519 230.888  1.00                 C  
ATOM    594  CG1 VAL    79     204.774 175.502 231.533  1.00                 C  
ATOM    595  CG2 VAL    79     204.905 177.597 230.172  1.00                 C  
ATOM    596  N   ASP    80     208.314 175.436 232.261  1.00                 N  
ATOM    597  CA  ASP    80     209.018 174.406 233.011  1.00                 C  
ATOM    598  C   ASP    80     209.639 175.002 234.260  1.00                 C  
ATOM    599  O   ASP    80     209.551 174.429 235.352  1.00                 O  
ATOM    600  CB  ASP    80     210.089 173.746 232.140  1.00                 C  
ATOM    601  CG  ASP    80     209.497 172.854 231.066  1.00                 C  
ATOM    602  OD1 ASP    80     208.296 172.527 231.161  1.00                 O  
ATOM    603  OD2 ASP    80     210.236 172.481 230.130  1.00                 O  
ATOM    604  N   ASP    81     210.281 176.160 234.122  1.00                 N  
ATOM    605  CA  ASP    81     210.892 176.779 235.292  1.00                 C  
ATOM    606  C   ASP    81     209.840 177.116 236.341  1.00                 C  
ATOM    607  O   ASP    81     210.036 176.864 237.536  1.00                 O  
ATOM    608  CB  ASP    81     211.661 178.040 234.891  1.00                 C  
ATOM    609  CG  ASP    81     212.935 177.728 234.132  1.00                 C  
ATOM    610  OD1 ASP    81     213.367 176.557 234.151  1.00                 O  
ATOM    611  OD2 ASP    81     213.502 178.656 233.517  1.00                 O  
ATOM    612  N   TYR    82     208.698 177.641 235.909  1.00                 N  
ATOM    613  CA  TYR    82     207.628 177.931 236.851  1.00                 C  
ATOM    614  C   TYR    82     207.119 176.657 237.504  1.00                 C  
ATOM    615  O   TYR    82     206.977 176.592 238.729  1.00                 O  
ATOM    616  CB  TYR    82     206.480 178.660 236.150  1.00                 C  
ATOM    617  CG  TYR    82     205.300 178.953 237.049  1.00                 C  
ATOM    618  OH  TYR    82     202.065 179.772 239.530  1.00                 O  
ATOM    619  CZ  TYR    82     203.135 179.499 238.708  1.00                 C  
ATOM    620  CD1 TYR    82     205.330 180.023 237.935  1.00                 C  
ATOM    621  CE1 TYR    82     204.256 180.298 238.761  1.00                 C  
ATOM    622  CD2 TYR    82     204.161 178.158 237.010  1.00                 C  
ATOM    623  CE2 TYR    82     203.079 178.419 237.829  1.00                 C  
ATOM    624  N   LYS    83     206.802 175.645 236.699  1.00                 N  
ATOM    625  CA  LYS    83     206.233 174.427 237.259  1.00                 C  
ATOM    626  C   LYS    83     207.188 173.804 238.262  1.00                 C  
ATOM    627  O   LYS    83     206.766 173.286 239.303  1.00                 O  
ATOM    628  CB  LYS    83     205.903 173.429 236.147  1.00                 C  
ATOM    629  CD  LYS    83     204.465 172.812 234.184  1.00                 C  
ATOM    630  CE  LYS    83     203.296 173.227 233.306  1.00                 C  
ATOM    631  CG  LYS    83     204.725 173.836 235.278  1.00                 C  
ATOM    632  NZ  LYS    83     203.057 172.254 232.204  1.00                 N  
ATOM    633  N   HIS    84     208.487 173.866 237.970  1.00                 N  
ATOM    634  CA  HIS    84     209.487 173.379 238.909  1.00                 C  
ATOM    635  C   HIS    84     209.362 174.087 240.248  1.00                 C  
ATOM    636  O   HIS    84     209.277 173.442 241.301  1.00                 O  
ATOM    637  CB  HIS    84     210.894 173.569 238.340  1.00                 C  
ATOM    638  CG  HIS    84     211.983 173.089 239.248  1.00                 C  
ATOM    639  ND1 HIS    84     212.244 171.752 239.456  1.00                 N  
ATOM    640  CE1 HIS    84     213.272 171.635 240.316  1.00                 C  
ATOM    641  CD2 HIS    84     212.986 173.723 240.091  1.00                 C  
ATOM    642  NE2 HIS    84     213.722 172.813 240.701  1.00                 N  
ATOM    643  N   MET    85     209.367 175.421 240.231  1.00                 N  
ATOM    644  CA  MET    85     209.247 176.170 241.473  1.00                 C  
ATOM    645  C   MET    85     207.891 175.969 242.121  1.00                 C  
ATOM    646  O   MET    85     207.790 175.993 243.351  1.00                 O  
ATOM    647  CB  MET    85     209.485 177.661 241.225  1.00                 C  
ATOM    648  SD  MET    85     211.215 179.791 240.838  1.00                 S  
ATOM    649  CE  MET    85     210.419 180.217 239.292  1.00                 C  
ATOM    650  CG  MET    85     210.926 178.012 240.891  1.00                 C  
ATOM    651  N   LEU    86     206.851 175.770 241.321  1.00                 N  
ATOM    652  CA  LEU    86     205.528 175.536 241.877  1.00                 C  
ATOM    653  C   LEU    86     205.463 174.176 242.546  1.00                 C  
ATOM    654  O   LEU    86     204.788 174.007 243.567  1.00                 O  
ATOM    655  CB  LEU    86     204.461 175.644 240.785  1.00                 C  
ATOM    656  CG  LEU    86     203.011 175.457 241.234  1.00                 C  
ATOM    657  CD1 LEU    86     202.634 176.495 242.281  1.00                 C  
ATOM    658  CD2 LEU    86     202.065 175.538 240.046  1.00                 C  
ATOM    659  N   CYS    87     206.160 173.194 241.984  1.00                 N  
ATOM    660  CA  CYS    87     206.090 171.859 242.559  1.00                 C  
ATOM    661  C   CYS    87     206.917 171.759 243.831  1.00                 C  
ATOM    662  O   CYS    87     206.474 171.141 244.804  1.00                 O  
ATOM    663  CB  CYS    87     206.562 170.814 241.546  1.00                 C  
ATOM    664  SG  CYS    87     205.452 170.583 240.138  1.00                 S  
ATOM    665  N   GLN    88     208.105 172.355 243.853  1.00                 N  
ATOM    666  CA  GLN    88     208.930 172.364 245.059  1.00                 C  
ATOM    667  C   GLN    88     208.524 173.486 246.006  1.00                 C  
ATOM    668  O   GLN    88     209.331 174.347 246.347  1.00                 O  
ATOM    669  CB  GLN    88     210.410 172.501 244.695  1.00                 C  
ATOM    670  CD  GLN    88     210.845 170.022 244.482  1.00                 C  
ATOM    671  CG  GLN    88     210.939 171.381 243.815  1.00                 C  
ATOM    672  OE1 GLN    88     211.506 169.767 245.488  1.00                 O  
ATOM    673  NE2 GLN    88     210.020 169.145 243.921  1.00                 N  
ATOM    674  N   ALA    89     207.271 173.493 246.454  1.00                 N  
ATOM    675  CA  ALA    89     206.774 174.579 247.281  1.00                 C  
ATOM    676  C   ALA    89     205.713 174.095 248.255  1.00                 C  
ATOM    677  O   ALA    89     205.058 173.074 248.038  1.00                 O  
ATOM    678  CB  ALA    89     206.211 175.693 246.411  1.00                 C  
ATOM    679  N   THR    90     205.556 174.854 249.334  1.00                 N  
ATOM    680  CA  THR    90     204.660 174.515 250.423  1.00                 C  
ATOM    681  C   THR    90     203.502 175.507 250.497  1.00                 C  
ATOM    682  O   THR    90     203.595 176.654 250.056  1.00                 O  
ATOM    683  CB  THR    90     205.400 174.482 251.773  1.00                 C  
ATOM    684  OG1 THR    90     205.909 175.787 252.074  1.00                 O  
ATOM    685  CG2 THR    90     206.565 173.506 251.719  1.00                 C  
ATOM    686  N   GLU    91     202.397 175.048 251.084  1.00                 N  
ATOM    687  CA  GLU    91     201.151 175.809 251.024  1.00                 C  
ATOM    688  C   GLU    91     201.340 177.299 251.258  1.00                 C  
ATOM    689  O   GLU    91     200.768 178.097 250.496  1.00                 O  
ATOM    690  CB  GLU    91     200.146 175.273 252.046  1.00                 C  
ATOM    691  CD  GLU    91     197.811 175.380 253.003  1.00                 C  
ATOM    692  CG  GLU    91     198.797 175.973 252.015  1.00                 C  
ATOM    693  OE1 GLU    91     198.191 174.437 253.728  1.00                 O  
ATOM    694  OE2 GLU    91     196.659 175.860 253.052  1.00                 O  
ATOM    695  N   PRO    92     202.101 177.745 252.259  1.00                 N  
ATOM    696  CA  PRO    92     202.216 179.193 252.494  1.00                 C  
ATOM    697  C   PRO    92     202.585 179.967 251.250  1.00                 C  
ATOM    698  O   PRO    92     202.164 181.117 251.092  1.00                 O  
ATOM    699  CB  PRO    92     203.317 179.310 253.550  1.00                 C  
ATOM    700  CD  PRO    92     202.935 176.961 253.295  1.00                 C  
ATOM    701  CG  PRO    92     203.246 178.027 254.308  1.00                 C  
ATOM    702  N   MET    93     203.371 179.366 250.366  1.00                 N  
ATOM    703  CA  MET    93     203.773 180.001 249.123  1.00                 C  
ATOM    704  C   MET    93     202.980 179.478 247.936  1.00                 C  
ATOM    705  O   MET    93     202.678 180.245 247.012  1.00                 O  
ATOM    706  CB  MET    93     205.268 179.793 248.874  1.00                 C  
ATOM    707  SD  MET    93     207.917 180.150 249.606  1.00                 S  
ATOM    708  CE  MET    93     208.222 181.112 248.127  1.00                 C  
ATOM    709  CG  MET    93     206.168 180.492 249.881  1.00                 C  
ATOM    710  N   SER    94     202.648 178.187 247.947  1.00                 N  
ATOM    711  CA  SER    94     201.984 177.578 246.806  1.00                 C  
ATOM    712  C   SER    94     200.671 178.274 246.498  1.00                 C  
ATOM    713  O   SER    94     200.298 178.411 245.330  1.00                 O  
ATOM    714  CB  SER    94     201.740 176.089 247.060  1.00                 C  
ATOM    715  OG  SER    94     202.964 175.379 247.141  1.00                 O  
ATOM    716  N   THR    95     199.943 178.701 247.528  1.00                 N  
ATOM    717  CA  THR    95     198.676 179.383 247.292  1.00                 C  
ATOM    718  C   THR    95     198.892 180.665 246.505  1.00                 C  
ATOM    719  O   THR    95     198.096 181.011 245.626  1.00                 O  
ATOM    720  CB  THR    95     197.954 179.705 248.613  1.00                 C  
ATOM    721  OG1 THR    95     197.649 178.487 249.304  1.00                 O  
ATOM    722  CG2 THR    95     196.654 180.448 248.343  1.00                 C  
ATOM    723  N   PHE    96     199.974 181.378 246.803  1.00                 N  
ATOM    724  CA  PHE    96     200.311 182.579 246.052  1.00                 C  
ATOM    725  C   PHE    96     200.503 182.250 244.576  1.00                 C  
ATOM    726  O   PHE    96     199.952 182.915 243.683  1.00                 O  
ATOM    727  CB  PHE    96     201.573 183.231 246.622  1.00                 C  
ATOM    728  CG  PHE    96     202.021 184.448 245.864  1.00                 C  
ATOM    729  CZ  PHE    96     202.855 186.697 244.460  1.00                 C  
ATOM    730  CD1 PHE    96     201.400 185.670 246.059  1.00                 C  
ATOM    731  CE1 PHE    96     201.812 186.790 245.362  1.00                 C  
ATOM    732  CD2 PHE    96     203.063 184.372 244.957  1.00                 C  
ATOM    733  CE2 PHE    96     203.475 185.492 244.261  1.00                 C  
ATOM    734  N   LEU    97     201.280 181.205 244.305  1.00                 N  
ATOM    735  CA  LEU    97     201.543 180.831 242.925  1.00                 C  
ATOM    736  C   LEU    97     200.265 180.397 242.223  1.00                 C  
ATOM    737  O   LEU    97     200.064 180.706 241.044  1.00                 O  
ATOM    738  CB  LEU    97     202.584 179.711 242.862  1.00                 C  
ATOM    739  CG  LEU    97     204.011 180.089 243.265  1.00                 C  
ATOM    740  CD1 LEU    97     204.895 178.853 243.332  1.00                 C  
ATOM    741  CD2 LEU    97     204.593 181.104 242.293  1.00                 C  
ATOM    742  N   GLU    98     199.368 179.724 242.939  1.00                 N  
ATOM    743  CA  GLU    98     198.114 179.317 242.328  1.00                 C  
ATOM    744  C   GLU    98     197.371 180.508 241.752  1.00                 C  
ATOM    745  O   GLU    98     196.755 180.392 240.695  1.00                 O  
ATOM    746  CB  GLU    98     197.232 178.592 243.347  1.00                 C  
ATOM    747  CD  GLU    98     196.887 176.563 244.810  1.00                 C  
ATOM    748  CG  GLU    98     197.743 177.217 243.743  1.00                 C  
ATOM    749  OE1 GLU    98     196.012 177.252 245.374  1.00                 O  
ATOM    750  OE2 GLU    98     197.092 175.361 245.081  1.00                 O  
ATOM    751  N   TYR    99     197.424 181.657 242.419  1.00                 N  
ATOM    752  CA  TYR    99     196.734 182.835 241.903  1.00                 C  
ATOM    753  C   TYR    99     197.289 183.213 240.537  1.00                 C  
ATOM    754  O   TYR    99     196.546 183.642 239.629  1.00                 O  
ATOM    755  CB  TYR    99     196.867 184.005 242.880  1.00                 C  
ATOM    756  CG  TYR    99     196.029 183.858 244.130  1.00                 C  
ATOM    757  OH  TYR    99     193.737 183.454 247.576  1.00                 O  
ATOM    758  CZ  TYR    99     194.494 183.588 246.434  1.00                 C  
ATOM    759  CD1 TYR    99     196.624 183.811 245.384  1.00                 C  
ATOM    760  CE1 TYR    99     195.866 183.677 246.531  1.00                 C  
ATOM    761  CD2 TYR    99     194.645 183.767 244.051  1.00                 C  
ATOM    762  CE2 TYR    99     193.871 183.632 245.188  1.00                 C  
ATOM    763  N   ILE   100     198.609 183.091 240.399  1.00                 N  
ATOM    764  CA  ILE   100     199.249 183.390 239.122  1.00                 C  
ATOM    765  C   ILE   100     198.718 182.456 238.052  1.00                 C  
ATOM    766  O   ILE   100     198.394 182.874 236.936  1.00                 O  
ATOM    767  CB  ILE   100     200.782 183.285 239.221  1.00                 C  
ATOM    768  CD1 ILE   100     202.785 184.202 240.505  1.00                 C  
ATOM    769  CG1 ILE   100     201.337 184.398 240.112  1.00                 C  
ATOM    770  CG2 ILE   100     201.408 183.304 237.835  1.00                 C  
ATOM    771  N   ARG   101     198.628 181.173 238.382  1.00                 N  
ATOM    772  CA  ARG   101     198.109 180.201 237.434  1.00                 C  
ATOM    773  C   ARG   101     196.639 180.454 237.141  1.00                 C  
ATOM    774  O   ARG   101     196.180 180.230 236.017  1.00                 O  
ATOM    775  CB  ARG   101     198.302 178.779 237.965  1.00                 C  
ATOM    776  CD  ARG   101     199.875 176.930 238.604  1.00                 C  
ATOM    777  NE  ARG   101     199.303 175.928 237.707  1.00                 N  
ATOM    778  CG  ARG   101     199.754 178.336 238.038  1.00                 C  
ATOM    779  CZ  ARG   101     199.093 174.659 238.042  1.00                 C  
ATOM    780  NH1 ARG   101     198.569 173.819 237.160  1.00                 N  
ATOM    781  NH2 ARG   101     199.408 174.234 239.258  1.00                 N  
ATOM    782  N   TYR   102     195.894 180.945 238.133  1.00                 N  
ATOM    783  CA  TYR   102     194.491 181.275 237.930  1.00                 C  
ATOM    784  C   TYR   102     194.310 182.226 236.765  1.00                 C  
ATOM    785  O   TYR   102     193.368 182.078 235.988  1.00                 O  
ATOM    786  CB  TYR   102     193.895 181.886 239.200  1.00                 C  
ATOM    787  CG  TYR   102     193.672 180.889 240.313  1.00                 C  
ATOM    788  OH  TYR   102     193.062 178.132 243.367  1.00                 O  
ATOM    789  CZ  TYR   102     193.263 179.046 242.357  1.00                 C  
ATOM    790  CD1 TYR   102     193.899 179.533 240.111  1.00                 C  
ATOM    791  CE1 TYR   102     193.698 178.614 241.123  1.00                 C  
ATOM    792  CD2 TYR   102     193.234 181.305 241.564  1.00                 C  
ATOM    793  CE2 TYR   102     193.027 180.400 242.588  1.00                 C  
ATOM    794  N   GLY   103     195.183 183.221 236.634  1.00                 N  
ATOM    795  CA  GLY   103     195.006 184.174 235.537  1.00                 C  
ATOM    796  C   GLY   103     195.001 183.464 234.181  1.00                 C  
ATOM    797  O   GLY   103     194.284 183.850 233.240  1.00                 O  
ATOM    798  N   HIS   104     195.817 182.419 234.060  1.00                 N  
ATOM    799  CA  HIS   104     195.870 181.668 232.817  1.00                 C  
ATOM    800  C   HIS   104     194.725 180.674 232.723  1.00                 C  
ATOM    801  O   HIS   104     194.203 180.446 231.631  1.00                 O  
ATOM    802  CB  HIS   104     197.208 180.937 232.689  1.00                 C  
ATOM    803  CG  HIS   104     198.379 181.850 232.495  1.00                 C  
ATOM    804  ND1 HIS   104     198.560 182.595 231.350  1.00                 N  
ATOM    805  CE1 HIS   104     199.692 183.312 231.468  1.00                 C  
ATOM    806  CD2 HIS   104     199.544 182.226 233.282  1.00                 C  
ATOM    807  NE2 HIS   104     200.287 183.096 232.625  1.00                 N  
ATOM    808  N   MET   105     194.315 180.092 233.850  1.00                 N  
ATOM    809  CA  MET   105     193.168 179.196 233.847  1.00                 C  
ATOM    810  C   MET   105     191.927 179.928 233.364  1.00                 C  
ATOM    811  O   MET   105     191.089 179.361 232.658  1.00                 O  
ATOM    812  CB  MET   105     192.938 178.615 235.244  1.00                 C  
ATOM    813  SD  MET   105     193.790 177.099 237.400  1.00                 S  
ATOM    814  CE  MET   105     192.312 176.098 237.253  1.00                 C  
ATOM    815  CG  MET   105     194.009 177.635 235.693  1.00                 C  
ATOM    816  N   ILE   106     191.785 181.192 233.760  1.00                 N  
ATOM    817  CA  ILE   106     190.605 181.969 233.400  1.00                 C  
ATOM    818  C   ILE   106     190.522 182.089 231.891  1.00                 C  
ATOM    819  O   ILE   106     189.460 181.906 231.283  1.00                 O  
ATOM    820  CB  ILE   106     190.623 183.361 234.059  1.00                 C  
ATOM    821  CD1 ILE   106     190.760 184.512 236.329  1.00                 C  
ATOM    822  CG1 ILE   106     190.459 183.236 235.575  1.00                 C  
ATOM    823  CG2 ILE   106     189.556 184.254 233.445  1.00                 C  
ATOM    824  N   ASP   107     191.646 182.428 231.268  1.00                 N  
ATOM    825  CA  ASP   107     191.643 182.536 229.811  1.00                 C  
ATOM    826  C   ASP   107     191.281 181.200 229.171  1.00                 C  
ATOM    827  O   ASP   107     190.569 181.143 228.158  1.00                 O  
ATOM    828  CB  ASP   107     193.006 183.014 229.306  1.00                 C  
ATOM    829  CG  ASP   107     193.265 184.474 229.622  1.00                 C  
ATOM    830  OD1 ASP   107     192.302 185.184 229.979  1.00                 O  
ATOM    831  OD2 ASP   107     194.432 184.907 229.513  1.00                 O  
ATOM    832  N   ASN   108     191.740 180.105 229.773  1.00                 N  
ATOM    833  CA  ASN   108     191.561 178.796 229.163  1.00                 C  
ATOM    834  C   ASN   108     190.110 178.343 229.247  1.00                 C  
ATOM    835  O   ASN   108     189.587 177.729 228.317  1.00                 O  
ATOM    836  CB  ASN   108     192.484 177.768 229.820  1.00                 C  
ATOM    837  CG  ASN   108     193.936 177.951 229.423  1.00                 C  
ATOM    838  OD1 ASN   108     194.237 178.568 228.402  1.00                 O  
ATOM    839  ND2 ASN   108     194.841 177.414 230.233  1.00                 N  
ATOM    840  N   VAL   109     189.447 178.616 230.368  1.00                 N  
ATOM    841  CA  VAL   109     188.039 178.250 230.487  1.00                 C  
ATOM    842  C   VAL   109     187.190 179.131 229.584  1.00                 C  
ATOM    843  O   VAL   109     186.117 178.722 229.122  1.00                 O  
ATOM    844  CB  VAL   109     187.551 178.351 231.944  1.00                 C  
ATOM    845  CG1 VAL   109     188.342 177.408 232.838  1.00                 C  
ATOM    846  CG2 VAL   109     187.661 179.783 232.445  1.00                 C  
ATOM    847  N   VAL   110     187.655 180.348 229.314  1.00                 N  
ATOM    848  CA  VAL   110     186.896 181.152 228.322  1.00                 C  
ATOM    849  C   VAL   110     186.996 180.402 227.006  1.00                 C  
ATOM    850  O   VAL   110     185.998 180.330 226.299  1.00                 O  
ATOM    851  CB  VAL   110     187.442 182.589 228.224  1.00                 C  
ATOM    852  CG1 VAL   110     186.795 183.326 227.061  1.00                 C  
ATOM    853  CG2 VAL   110     187.211 183.337 229.528  1.00                 C  
ATOM    854  N   LEU   111     188.167 179.850 226.715  1.00                 N  
ATOM    855  CA  LEU   111     188.350 179.064 225.472  1.00                 C  
ATOM    856  C   LEU   111     187.474 177.814 225.525  1.00                 C  
ATOM    857  O   LEU   111     186.982 177.421 224.471  1.00                 O  
ATOM    858  CB  LEU   111     189.822 178.692 225.285  1.00                 C  
ATOM    859  CG  LEU   111     190.776 179.844 224.961  1.00                 C  
ATOM    860  CD1 LEU   111     192.221 179.367 224.981  1.00                 C  
ATOM    861  CD2 LEU   111     190.440 180.456 223.610  1.00                 C  
ATOM    862  N   ILE   112     187.357 177.167 226.680  1.00                 N  
ATOM    863  CA  ILE   112     186.564 175.918 226.726  1.00                 C  
ATOM    864  C   ILE   112     185.113 176.262 226.421  1.00                 C  
ATOM    865  O   ILE   112     184.489 175.525 225.657  1.00                 O  
ATOM    866  CB  ILE   112     186.700 175.213 228.088  1.00                 C  
ATOM    867  CD1 ILE   112     188.425 174.221 229.682  1.00                 C  
ATOM    868  CG1 ILE   112     188.121 174.676 228.272  1.00                 C  
ATOM    869  CG2 ILE   112     185.657 174.115 228.226  1.00                 C  
ATOM    870  N   VAL   113     184.603 177.354 226.972  1.00                 N  
ATOM    871  CA  VAL   113     183.231 177.789 226.591  1.00                 C  
ATOM    872  C   VAL   113     183.404 178.431 225.226  1.00                 C  
ATOM    873  O   VAL   113     184.532 178.460 224.755  1.00                 O  
ATOM    874  CB  VAL   113     182.628 178.740 227.642  1.00                 C  
ATOM    875  CG1 VAL   113     182.516 178.042 228.989  1.00                 C  
ATOM    876  CG2 VAL   113     183.466 180.003 227.760  1.00                 C  
ATOM    877  N   THR   114     182.355 178.971 224.629  1.00                 N  
ATOM    878  CA  THR   114     182.427 179.373 223.201  1.00                 C  
ATOM    879  C   THR   114     182.601 178.122 222.351  1.00                 C  
ATOM    880  O   THR   114     181.711 177.832 221.549  1.00                 O  
ATOM    881  CB  THR   114     183.578 180.366 222.951  1.00                 C  
ATOM    882  OG1 THR   114     183.377 181.543 223.743  1.00                 O  
ATOM    883  CG2 THR   114     183.626 180.767 221.485  1.00                 C  
ATOM    884  N   GLY   115     183.702 177.405 222.540  1.00                 N  
ATOM    885  CA  GLY   115     183.845 176.152 221.790  1.00                 C  
ATOM    886  C   GLY   115     182.753 175.196 222.203  1.00                 C  
ATOM    887  O   GLY   115     182.152 174.582 221.317  1.00                 O  
ATOM    888  N   THR   116     182.486 175.080 223.498  1.00                 N  
ATOM    889  CA  THR   116     181.375 174.192 223.900  1.00                 C  
ATOM    890  C   THR   116     180.077 174.772 223.334  1.00                 C  
ATOM    891  O   THR   116     179.250 173.991 222.847  1.00                 O  
ATOM    892  CB  THR   116     181.295 174.046 225.431  1.00                 C  
ATOM    893  OG1 THR   116     182.503 173.451 225.921  1.00                 O  
ATOM    894  CG2 THR   116     180.123 173.158 225.821  1.00                 C  
ATOM    895  N   LEU   117     179.930 176.095 223.367  1.00                 N  
ATOM    896  CA  LEU   117     178.669 176.736 222.916  1.00                 C  
ATOM    897  C   LEU   117     178.525 176.529 221.412  1.00                 C  
ATOM    898  O   LEU   117     177.382 176.500 220.934  1.00                 O  
ATOM    899  CB  LEU   117     178.665 178.223 223.277  1.00                 C  
ATOM    900  CG  LEU   117     178.594 178.559 224.768  1.00                 C  
ATOM    901  CD1 LEU   117     178.751 180.055 224.990  1.00                 C  
ATOM    902  CD2 LEU   117     177.285 178.069 225.368  1.00                 C  
ATOM    903  N   HIS   118     179.642 176.403 220.697  1.00                 N  
ATOM    904  CA  HIS   118     179.586 176.149 219.234  1.00                 C  
ATOM    905  C   HIS   118     180.120 174.736 219.011  1.00                 C  
ATOM    906  O   HIS   118     181.223 174.625 218.452  1.00                 O  
ATOM    907  CB  HIS   118     180.395 177.204 218.476  1.00                 C  
ATOM    908  CG  HIS   118     179.874 178.598 218.640  1.00                 C  
ATOM    909  ND1 HIS   118     180.167 179.377 219.739  1.00                 N  
ATOM    910  CE1 HIS   118     179.561 180.570 219.603  1.00                 C  
ATOM    911  CD2 HIS   118     179.028 179.489 217.860  1.00                 C  
ATOM    912  NE2 HIS   118     178.876 180.644 218.479  1.00                 N  
ATOM    913  N   GLU   119     179.370 173.717 219.433  1.00                 N  
ATOM    914  CA  GLU   119     179.837 172.306 219.412  1.00                 C  
ATOM    915  C   GLU   119     181.290 172.167 218.942  1.00                 C  
ATOM    916  O   GLU   119     181.503 171.948 217.745  1.00                 O  
ATOM    917  CB  GLU   119     178.936 171.457 218.514  1.00                 C  
ATOM    918  CD  GLU   119     178.347 169.162 217.638  1.00                 C  
ATOM    919  CG  GLU   119     179.296 169.980 218.491  1.00                 C  
ATOM    920  OE1 GLU   119     177.430 169.756 217.033  1.00                 O  
ATOM    921  OE2 GLU   119     178.521 167.927 217.574  1.00                 O  
ATOM    922  N   ARG   120     182.234 172.287 219.856  1.00                 N  
ATOM    923  CA  ARG   120     183.575 171.744 219.580  1.00                 C  
ATOM    924  C   ARG   120     183.968 170.837 220.744  1.00                 C  
ATOM    925  O   ARG   120     183.624 171.138 221.894  1.00                 O  
ATOM    926  CB  ARG   120     184.582 172.879 219.382  1.00                 C  
ATOM    927  CD  ARG   120     184.565 172.998 216.875  1.00                 C  
ATOM    928  NE  ARG   120     184.356 173.840 215.700  1.00                 N  
ATOM    929  CG  ARG   120     184.303 173.751 218.169  1.00                 C  
ATOM    930  CZ  ARG   120     183.184 173.999 215.094  1.00                 C  
ATOM    931  NH1 ARG   120     183.089 174.786 214.030  1.00                 N  
ATOM    932  NH2 ARG   120     182.110 173.372 215.552  1.00                 N  
ATOM    933  N   ASP   121     184.649 169.749 220.422  1.00                 N  
ATOM    934  CA  ASP   121     185.100 168.768 221.396  1.00                 C  
ATOM    935  C   ASP   121     186.220 169.328 222.262  1.00                 C  
ATOM    936  O   ASP   121     187.049 170.118 221.802  1.00                 O  
ATOM    937  CB  ASP   121     185.568 167.492 220.694  1.00                 C  
ATOM    938  CG  ASP   121     184.421 166.706 220.088  1.00                 C  
ATOM    939  OD1 ASP   121     183.255 167.012 220.413  1.00                 O  
ATOM    940  OD2 ASP   121     184.690 165.785 219.288  1.00                 O  
ATOM    941  N   VAL   122     186.237 168.903 223.525  1.00                 N  
ATOM    942  CA  VAL   122     187.280 169.322 224.453  1.00                 C  
ATOM    943  C   VAL   122     188.655 168.891 223.961  1.00                 C  
ATOM    944  O   VAL   122     189.624 169.658 224.033  1.00                 O  
ATOM    945  CB  VAL   122     187.034 168.765 225.868  1.00                 C  
ATOM    946  CG1 VAL   122     188.234 169.035 226.762  1.00                 C  
ATOM    947  CG2 VAL   122     185.773 169.369 226.466  1.00                 C  
ATOM    948  N   GLN   123     188.772 167.651 223.493  1.00                 N  
ATOM    949  CA  GLN   123     190.058 167.167 223.019  1.00                 C  
ATOM    950  C   GLN   123     190.641 168.058 221.938  1.00                 C  
ATOM    951  O   GLN   123     191.868 168.148 221.818  1.00                 O  
ATOM    952  CB  GLN   123     189.930 165.737 222.490  1.00                 C  
ATOM    953  CD  GLN   123     192.191 164.922 223.266  1.00                 C  
ATOM    954  CG  GLN   123     191.253 165.103 222.089  1.00                 C  
ATOM    955  OE1 GLN   123     191.805 164.383 224.303  1.00                 O  
ATOM    956  NE2 GLN   123     193.430 165.373 223.107  1.00                 N  
ATOM    957  N   GLU   124     189.797 168.715 221.146  1.00                 N  
ATOM    958  CA  GLU   124     190.313 169.616 220.125  1.00                 C  
ATOM    959  C   GLU   124     190.750 170.940 220.730  1.00                 C  
ATOM    960  O   GLU   124     191.638 171.607 220.190  1.00                 O  
ATOM    961  CB  GLU   124     189.260 169.857 219.041  1.00                 C  
ATOM    962  CD  GLU   124     187.882 168.903 217.152  1.00                 C  
ATOM    963  CG  GLU   124     188.947 168.633 218.196  1.00                 C  
ATOM    964  OE1 GLU   124     187.279 169.996 217.187  1.00                 O  
ATOM    965  OE2 GLU   124     187.650 168.020 216.299  1.00                 O  
ATOM    966  N   LEU   125     190.142 171.331 221.845  1.00                 N  
ATOM    967  CA  LEU   125     190.409 172.616 222.467  1.00                 C  
ATOM    968  C   LEU   125     191.634 172.586 223.362  1.00                 C  
ATOM    969  O   LEU   125     192.384 173.567 223.396  1.00                 O  
ATOM    970  CB  LEU   125     189.199 173.079 223.281  1.00                 C  
ATOM    971  CG  LEU   125     187.942 173.436 222.485  1.00                 C  
ATOM    972  CD1 LEU   125     186.777 173.723 223.419  1.00                 C  
ATOM    973  CD2 LEU   125     188.201 174.630 221.579  1.00                 C  
ATOM    974  N   ILE   126     191.845 171.481 224.074  1.00                 N  
ATOM    975  CA  ILE   126     192.927 171.427 225.059  1.00                 C  
ATOM    976  C   ILE   126     194.282 171.716 224.436  1.00                 C  
ATOM    977  O   ILE   126     195.081 172.443 225.053  1.00                 O  
ATOM    978  CB  ILE   126     192.975 170.062 225.771  1.00                 C  
ATOM    979  CD1 ILE   126     191.499 170.870 227.686  1.00                 C  
ATOM    980  CG1 ILE   126     191.703 169.844 226.592  1.00                 C  
ATOM    981  CG2 ILE   126     194.228 169.951 226.625  1.00                 C  
ATOM    982  N   GLU   127     194.621 171.202 223.255  1.00                 N  
ATOM    983  CA  GLU   127     195.949 171.482 222.700  1.00                 C  
ATOM    984  C   GLU   127     196.214 172.959 222.508  1.00                 C  
ATOM    985  O   GLU   127     197.377 173.356 222.382  1.00                 O  
ATOM    986  CB  GLU   127     196.132 170.766 221.360  1.00                 C  
ATOM    987  CD  GLU   127     196.375 168.576 220.125  1.00                 C  
ATOM    988  CG  GLU   127     196.219 169.252 221.473  1.00                 C  
ATOM    989  OE1 GLU   127     196.359 169.287 219.098  1.00                 O  
ATOM    990  OE2 GLU   127     196.515 167.335 220.095  1.00                 O  
ATOM    991  N   LYS   128     195.182 173.783 222.508  1.00                 N  
ATOM    992  CA  LYS   128     195.487 175.212 222.274  1.00                 C  
ATOM    993  C   LYS   128     195.263 176.000 223.563  1.00                 C  
ATOM    994  O   LYS   128     195.150 177.227 223.484  1.00                 O  
ATOM    995  CB  LYS   128     194.624 175.765 221.138  1.00                 C  
ATOM    996  CD  LYS   128     196.242 175.310 219.274  1.00                 C  
ATOM    997  CE  LYS   128     196.416 174.720 217.884  1.00                 C  
ATOM    998  CG  LYS   128     194.836 175.072 219.803  1.00                 C  
ATOM    999  NZ  LYS   128     197.818 174.849 217.398  1.00                 N  
ATOM   1000  N   CYS   129     195.218 175.315 224.702  1.00                 N  
ATOM   1001  CA  CYS   129     195.130 176.019 225.969  1.00                 C  
ATOM   1002  C   CYS   129     196.522 176.409 226.426  1.00                 C  
ATOM   1003  O   CYS   129     197.501 175.700 226.181  1.00                 O  
ATOM   1004  CB  CYS   129     194.432 175.150 227.017  1.00                 C  
ATOM   1005  SG  CYS   129     192.701 174.782 226.649  1.00                 S  
ATOM   1006  N   HIS   130     196.602 177.543 227.095  1.00                 N  
ATOM   1007  CA  HIS   130     197.868 178.047 227.575  1.00                 C  
ATOM   1008  C   HIS   130     198.381 177.137 228.675  1.00                 C  
ATOM   1009  O   HIS   130     197.619 176.679 229.527  1.00                 O  
ATOM   1010  CB  HIS   130     197.718 179.485 228.074  1.00                 C  
ATOM   1011  CG  HIS   130     199.019 180.154 228.392  1.00                 C  
ATOM   1012  ND1 HIS   130     199.716 179.910 229.555  1.00                 N  
ATOM   1013  CE1 HIS   130     200.838 180.652 229.557  1.00                 C  
ATOM   1014  CD2 HIS   130     199.877 181.124 227.728  1.00                 C  
ATOM   1015  NE2 HIS   130     200.941 181.383 228.464  1.00                 N  
ATOM   1016  N   PRO   131     199.672 176.837 228.676  1.00                 N  
ATOM   1017  CA  PRO   131     200.227 176.055 229.776  1.00                 C  
ATOM   1018  C   PRO   131     199.914 176.662 231.129  1.00                 C  
ATOM   1019  O   PRO   131     199.504 177.816 231.247  1.00                 O  
ATOM   1020  CB  PRO   131     201.734 176.058 229.509  1.00                 C  
ATOM   1021  CD  PRO   131     200.735 177.234 227.679  1.00                 C  
ATOM   1022  CG  PRO   131     201.852 176.296 228.041  1.00                 C  
ATOM   1023  N   LEU   132     200.104 175.845 232.159  1.00                 N  
ATOM   1024  CA  LEU   132     199.771 176.206 233.529  1.00                 C  
ATOM   1025  C   LEU   132     198.280 176.122 233.829  1.00                 C  
ATOM   1026  O   LEU   132     197.888 176.041 234.999  1.00                 O  
ATOM   1027  CB  LEU   132     200.261 177.621 233.844  1.00                 C  
ATOM   1028  CG  LEU   132     201.768 177.856 233.735  1.00                 C  
ATOM   1029  CD1 LEU   132     202.104 179.317 233.992  1.00                 C  
ATOM   1030  CD2 LEU   132     202.524 176.961 234.705  1.00                 C  
ATOM   1031  N   GLY   133     197.442 176.139 232.800  1.00                 N  
ATOM   1032  CA  GLY   133     196.044 175.830 232.989  1.00                 C  
ATOM   1033  C   GLY   133     195.948 174.378 233.402  1.00                 C  
ATOM   1034  O   GLY   133     195.387 174.038 234.448  1.00                 O  
ATOM   1035  N   MET   134     196.505 173.515 232.560  1.00                 N  
ATOM   1036  CA  MET   134     196.653 172.092 232.837  1.00                 C  
ATOM   1037  C   MET   134     195.333 171.337 232.945  1.00                 C  
ATOM   1038  O   MET   134     195.050 170.482 232.101  1.00                 O  
ATOM   1039  CB  MET   134     197.440 171.877 234.131  1.00                 C  
ATOM   1040  SD  MET   134     199.185 170.310 235.606  1.00                 S  
ATOM   1041  CE  MET   134     200.661 170.318 234.592  1.00                 C  
ATOM   1042  CG  MET   134     197.904 170.446 234.345  1.00                 C  
ATOM   1043  N   PHE   135     194.521 171.656 233.952  1.00                 N  
ATOM   1044  CA  PHE   135     193.238 170.992 234.195  1.00                 C  
ATOM   1045  C   PHE   135     193.389 169.475 234.294  1.00                 C  
ATOM   1046  O   PHE   135     192.819 168.718 233.506  1.00                 O  
ATOM   1047  CB  PHE   135     192.238 171.337 233.090  1.00                 C  
ATOM   1048  CG  PHE   135     191.925 172.803 232.992  1.00                 C  
ATOM   1049  CZ  PHE   135     191.340 175.515 232.818  1.00                 C  
ATOM   1050  CD1 PHE   135     192.556 173.600 232.053  1.00                 C  
ATOM   1051  CE1 PHE   135     192.267 174.948 231.964  1.00                 C  
ATOM   1052  CD2 PHE   135     190.999 173.385 233.840  1.00                 C  
ATOM   1053  CE2 PHE   135     190.710 174.734 233.751  1.00                 C  
ATOM   1054  N   ASP   136     194.173 169.027 235.276  1.00                 N  
ATOM   1055  CA  ASP   136     194.410 167.594 235.422  1.00                 C  
ATOM   1056  C   ASP   136     193.128 166.867 235.797  1.00                 C  
ATOM   1057  O   ASP   136     193.012 165.651 235.606  1.00                 O  
ATOM   1058  CB  ASP   136     195.491 167.334 236.473  1.00                 C  
ATOM   1059  CG  ASP   136     196.871 167.753 236.005  1.00                 C  
ATOM   1060  OD1 ASP   136     197.044 167.972 234.788  1.00                 O  
ATOM   1061  OD2 ASP   136     197.779 167.861 236.856  1.00                 O  
ATOM   1062  N   SER   137     192.156 167.596 236.336  1.00                 N  
ATOM   1063  CA  SER   137     190.888 167.015 236.747  1.00                 C  
ATOM   1064  C   SER   137     190.058 166.618 235.538  1.00                 C  
ATOM   1065  O   SER   137     190.109 167.270 234.491  1.00                 O  
ATOM   1066  CB  SER   137     190.108 167.996 237.625  1.00                 C  
ATOM   1067  OG  SER   137     188.833 167.478 237.961  1.00                 O  
ATOM   1068  N   ILE   138     189.295 165.539 235.679  1.00                 N  
ATOM   1069  CA  ILE   138     188.324 165.175 234.664  1.00                 C  
ATOM   1070  C   ILE   138     187.034 165.965 234.869  1.00                 C  
ATOM   1071  O   ILE   138     187.003 167.003 235.533  1.00                 O  
ATOM   1072  CB  ILE   138     188.036 163.662 234.675  1.00                 C  
ATOM   1073  CD1 ILE   138     186.927 161.819 236.042  1.00                 C  
ATOM   1074  CG1 ILE   138     187.439 163.242 236.019  1.00                 C  
ATOM   1075  CG2 ILE   138     189.298 162.878 234.346  1.00                 C  
ATOM   1076  N   ALA   139     185.959 165.462 234.272  1.00                 N  
ATOM   1077  CA  ALA   139     184.630 166.059 234.237  1.00                 C  
ATOM   1078  C   ALA   139     184.642 167.322 233.389  1.00                 C  
ATOM   1079  O   ALA   139     183.716 167.522 232.597  1.00                 O  
ATOM   1080  CB  ALA   139     184.149 166.366 235.647  1.00                 C  
ATOM   1081  N   THR   140     185.654 168.179 233.525  1.00                 N  
ATOM   1082  CA  THR   140     185.884 169.212 232.527  1.00                 C  
ATOM   1083  C   THR   140     186.281 168.594 231.198  1.00                 C  
ATOM   1084  O   THR   140     186.238 169.269 230.163  1.00                 O  
ATOM   1085  CB  THR   140     186.971 170.204 232.981  1.00                 C  
ATOM   1086  OG1 THR   140     188.202 169.503 233.195  1.00                 O  
ATOM   1087  CG2 THR   140     186.564 170.881 234.281  1.00                 C  
ATOM   1088  N   LEU   141     186.671 167.326 231.213  1.00                 N  
ATOM   1089  CA  LEU   141     187.005 166.610 229.995  1.00                 C  
ATOM   1090  C   LEU   141     185.888 165.613 229.724  1.00                 C  
ATOM   1091  O   LEU   141     185.312 165.021 230.641  1.00                 O  
ATOM   1092  CB  LEU   141     188.364 165.921 230.134  1.00                 C  
ATOM   1093  CG  LEU   141     189.559 166.831 230.426  1.00                 C  
ATOM   1094  CD1 LEU   141     190.824 166.010 230.626  1.00                 C  
ATOM   1095  CD2 LEU   141     189.754 167.838 229.303  1.00                 C  
ATOM   1096  N   ALA   142     185.569 165.429 228.447  1.00                 N  
ATOM   1097  CA  ALA   142     184.470 164.552 228.055  1.00                 C  
ATOM   1098  C   ALA   142     183.144 165.099 228.576  1.00                 C  
ATOM   1099  O   ALA   142     182.312 164.364 229.109  1.00                 O  
ATOM   1100  CB  ALA   142     184.707 163.142 228.573  1.00                 C  
ATOM   1101  N   VAL   143     182.951 166.411 228.415  1.00                 N  
ATOM   1102  CA  VAL   143     181.696 167.040 228.805  1.00                 C  
ATOM   1103  C   VAL   143     180.575 166.710 227.833  1.00                 C  
ATOM   1104  O   VAL   143     179.427 167.109 228.059  1.00                 O  
ATOM   1105  CB  VAL   143     181.842 168.569 228.918  1.00                 C  
ATOM   1106  CG1 VAL   143     182.882 168.928 229.968  1.00                 C  
ATOM   1107  CG2 VAL   143     182.211 169.170 227.570  1.00                 C  
ATOM   1108  N   ALA   144     180.881 166.014 226.740  1.00                 N  
ATOM   1109  CA  ALA   144     179.961 165.718 225.650  1.00                 C  
ATOM   1110  C   ALA   144     179.434 166.999 225.018  1.00                 C  
ATOM   1111  O   ALA   144     178.262 167.043 224.616  1.00                 O  
ATOM   1112  CB  ALA   144     178.805 164.864 226.149  1.00                 C  
ATOM   1113  N   GLN   145     180.259 168.039 224.914  1.00                 N  
ATOM   1114  CA  GLN   145     179.847 169.293 224.291  1.00                 C  
ATOM   1115  C   GLN   145     178.525 169.775 224.880  1.00                 C  
ATOM   1116  O   GLN   145     177.692 170.364 224.189  1.00                 O  
ATOM   1117  CB  GLN   145     179.725 169.123 222.775  1.00                 C  
ATOM   1118  CD  GLN   145     181.409 167.310 222.272  1.00                 C  
ATOM   1119  CG  GLN   145     181.030 168.765 222.083  1.00                 C  
ATOM   1120  OE1 GLN   145     180.591 166.413 222.065  1.00                 O  
ATOM   1121  NE2 GLN   145     182.654 167.070 222.667  1.00                 N  
ATOM   1122  N   ASN   146     178.329 169.515 226.170  1.00                 N  
ATOM   1123  CA  ASN   146     177.174 170.020 226.892  1.00                 C  
ATOM   1124  C   ASN   146     177.573 171.164 227.812  1.00                 C  
ATOM   1125  O   ASN   146     178.323 170.951 228.778  1.00                 O  
ATOM   1126  CB  ASN   146     176.502 168.895 227.682  1.00                 C  
ATOM   1127  CG  ASN   146     175.909 167.827 226.784  1.00                 C  
ATOM   1128  OD1 ASN   146     174.976 168.089 226.024  1.00                 O  
ATOM   1129  ND2 ASN   146     176.449 166.617 226.869  1.00                 N  
ATOM   1130  N   MET   147     177.074 172.378 227.561  1.00                 N  
ATOM   1131  CA  MET   147     177.436 173.502 228.434  1.00                 C  
ATOM   1132  C   MET   147     177.171 173.231 229.899  1.00                 C  
ATOM   1133  O   MET   147     177.938 173.681 230.753  1.00                 O  
ATOM   1134  CB  MET   147     176.681 174.767 228.020  1.00                 C  
ATOM   1135  SD  MET   147     176.040 177.436 228.392  1.00                 S  
ATOM   1136  CE  MET   147     174.405 176.980 228.963  1.00                 C  
ATOM   1137  CG  MET   147     176.989 175.983 228.879  1.00                 C  
ATOM   1138  N   ARG   148     176.086 172.529 230.216  1.00                 N  
ATOM   1139  CA  ARG   148     175.762 172.257 231.610  1.00                 C  
ATOM   1140  C   ARG   148     176.836 171.392 232.257  1.00                 C  
ATOM   1141  O   ARG   148     177.163 171.551 233.439  1.00                 O  
ATOM   1142  CB  ARG   148     174.397 171.575 231.720  1.00                 C  
ATOM   1143  CD  ARG   148     172.566 170.680 233.184  1.00                 C  
ATOM   1144  NE  ARG   148     172.542 169.360 232.559  1.00                 N  
ATOM   1145  CG  ARG   148     173.952 171.303 233.147  1.00                 C  
ATOM   1146  CZ  ARG   148     171.431 168.715 232.217  1.00                 C  
ATOM   1147  NH1 ARG   148     171.507 167.518 231.652  1.00                 N  
ATOM   1148  NH2 ARG   148     170.247 169.269 232.440  1.00                 N  
ATOM   1149  N   GLU   149     177.371 170.435 231.499  1.00                 N  
ATOM   1150  CA  GLU   149     178.384 169.546 232.049  1.00                 C  
ATOM   1151  C   GLU   149     179.678 170.296 232.311  1.00                 C  
ATOM   1152  O   GLU   149     180.370 170.034 233.302  1.00                 O  
ATOM   1153  CB  GLU   149     178.637 168.371 231.102  1.00                 C  
ATOM   1154  CD  GLU   149     177.168 166.716 232.320  1.00                 C  
ATOM   1155  CG  GLU   149     177.476 167.395 231.000  1.00                 C  
ATOM   1156  OE1 GLU   149     178.103 166.161 232.935  1.00                 O  
ATOM   1157  OE2 GLU   149     175.992 166.739 232.740  1.00                 O  
ATOM   1158  N   LEU   150     180.027 171.229 231.426  1.00                 N  
ATOM   1159  CA  LEU   150     181.223 172.030 231.654  1.00                 C  
ATOM   1160  C   LEU   150     181.026 172.967 232.837  1.00                 C  
ATOM   1161  O   LEU   150     181.905 173.094 233.696  1.00                 O  
ATOM   1162  CB  LEU   150     181.581 172.828 230.399  1.00                 C  
ATOM   1163  CG  LEU   150     182.842 173.690 230.480  1.00                 C  
ATOM   1164  CD1 LEU   150     184.061 172.832 230.782  1.00                 C  
ATOM   1165  CD2 LEU   150     183.049 174.464 229.187  1.00                 C  
ATOM   1166  N   TYR   151     179.812 173.513 232.960  1.00                 N  
ATOM   1167  CA  TYR   151     179.534 174.479 234.054  1.00                 C  
ATOM   1168  C   TYR   151     179.426 173.771 235.403  1.00                 C  
ATOM   1169  O   TYR   151     179.688 174.425 236.422  1.00                 O  
ATOM   1170  CB  TYR   151     178.249 175.258 233.767  1.00                 C  
ATOM   1171  CG  TYR   151     177.923 176.306 234.807  1.00                 C  
ATOM   1172  OH  TYR   151     177.038 179.199 237.660  1.00                 O  
ATOM   1173  CZ  TYR   151     177.329 178.241 236.717  1.00                 C  
ATOM   1174  CD1 TYR   151     178.587 177.526 234.820  1.00                 C  
ATOM   1175  CE1 TYR   151     178.295 178.490 235.766  1.00                 C  
ATOM   1176  CD2 TYR   151     176.952 176.072 235.773  1.00                 C  
ATOM   1177  CE2 TYR   151     176.648 177.024 236.727  1.00                 C  
ATOM   1178  N   ARG   152     179.039 172.495 235.407  1.00                 N  
ATOM   1179  CA  ARG   152     179.021 171.666 236.606  1.00                 C  
ATOM   1180  C   ARG   152     180.423 171.214 236.981  1.00                 C  
ATOM   1181  O   ARG   152     180.799 171.232 238.161  1.00                 O  
ATOM   1182  CB  ARG   152     178.114 170.451 236.403  1.00                 C  
ATOM   1183  CD  ARG   152     177.050 168.392 237.368  1.00                 C  
ATOM   1184  NE  ARG   152     177.549 167.501 236.324  1.00                 N  
ATOM   1185  CG  ARG   152     177.996 169.554 237.625  1.00                 C  
ATOM   1186  CZ  ARG   152     178.475 166.567 236.518  1.00                 C  
ATOM   1187  NH1 ARG   152     178.868 165.803 235.509  1.00                 N  
ATOM   1188  NH2 ARG   152     179.006 166.400 237.722  1.00                 N  
ATOM   1189  N   LEU   153     181.207 170.786 235.991  1.00                 N  
ATOM   1190  CA  LEU   153     182.577 170.383 236.272  1.00                 C  
ATOM   1191  C   LEU   153     183.384 171.552 236.814  1.00                 C  
ATOM   1192  O   LEU   153     184.185 171.384 237.739  1.00                 O  
ATOM   1193  CB  LEU   153     183.239 169.821 235.012  1.00                 C  
ATOM   1194  CG  LEU   153     182.712 168.476 234.511  1.00                 C  
ATOM   1195  CD1 LEU   153     183.325 168.126 233.164  1.00                 C  
ATOM   1196  CD2 LEU   153     182.996 167.376 235.523  1.00                 C  
ATOM   1197  N   VAL   154     183.178 172.746 236.260  1.00                 N  
ATOM   1198  CA  VAL   154     183.904 173.918 236.734  1.00                 C  
ATOM   1199  C   VAL   154     183.467 174.264 238.146  1.00                 C  
ATOM   1200  O   VAL   154     184.291 174.541 239.025  1.00                 O  
ATOM   1201  CB  VAL   154     183.700 175.125 235.799  1.00                 C  
ATOM   1202  CG1 VAL   154     184.317 176.377 236.403  1.00                 C  
ATOM   1203  CG2 VAL   154     184.294 174.842 234.427  1.00                 C  
ATOM   1204  N   LEU   155     182.159 174.236 238.369  1.00                 N  
ATOM   1205  CA  LEU   155     181.668 174.691 239.689  1.00                 C  
ATOM   1206  C   LEU   155     182.288 173.782 240.745  1.00                 C  
ATOM   1207  O   LEU   155     182.678 174.282 241.805  1.00                 O  
ATOM   1208  CB  LEU   155     180.139 174.661 239.731  1.00                 C  
ATOM   1209  CG  LEU   155     179.488 175.123 241.036  1.00                 C  
ATOM   1210  CD1 LEU   155     179.858 176.567 241.339  1.00                 C  
ATOM   1211  CD2 LEU   155     177.976 174.968 240.968  1.00                 C  
ATOM   1212  N   VAL   156     182.382 172.492 240.440  1.00                 N  
ATOM   1213  CA  VAL   156     182.807 171.507 241.429  1.00                 C  
ATOM   1214  C   VAL   156     184.317 171.341 241.516  1.00                 C  
ATOM   1215  O   VAL   156     184.873 171.463 242.618  1.00                 O  
ATOM   1216  CB  VAL   156     182.183 170.126 241.155  1.00                 C  
ATOM   1217  CG1 VAL   156     182.741 169.089 242.117  1.00                 C  
ATOM   1218  CG2 VAL   156     180.667 170.196 241.260  1.00                 C  
ATOM   1219  N   ASP   157     184.996 171.066 240.406  1.00                 N  
ATOM   1220  CA  ASP   157     186.372 170.591 240.436  1.00                 C  
ATOM   1221  C   ASP   157     187.370 171.713 240.183  1.00                 C  
ATOM   1222  O   ASP   157     188.496 171.672 240.688  1.00                 O  
ATOM   1223  CB  ASP   157     186.578 169.480 239.405  1.00                 C  
ATOM   1224  CG  ASP   157     185.766 168.238 239.716  1.00                 C  
ATOM   1225  OD1 ASP   157     185.908 167.700 240.834  1.00                 O  
ATOM   1226  OD2 ASP   157     184.986 167.804 238.842  1.00                 O  
ATOM   1227  N   THR   158     186.984 172.711 239.402  1.00                 N  
ATOM   1228  CA  THR   158     187.927 173.719 238.965  1.00                 C  
ATOM   1229  C   THR   158     188.109 174.784 240.046  1.00                 C  
ATOM   1230  O   THR   158     187.131 175.316 240.577  1.00                 O  
ATOM   1231  CB  THR   158     187.475 174.383 237.651  1.00                 C  
ATOM   1232  OG1 THR   158     187.384 173.393 236.619  1.00                 O  
ATOM   1233  CG2 THR   158     188.474 175.445 237.220  1.00                 C  
ATOM   1234  N   PRO   159     189.356 175.121 240.384  1.00                 N  
ATOM   1235  CA  PRO   159     189.578 176.095 241.466  1.00                 C  
ATOM   1236  C   PRO   159     188.921 177.439 241.227  1.00                 C  
ATOM   1237  O   PRO   159     188.765 178.222 242.171  1.00                 O  
ATOM   1238  CB  PRO   159     191.099 176.250 241.518  1.00                 C  
ATOM   1239  CD  PRO   159     190.657 174.589 239.852  1.00                 C  
ATOM   1240  CG  PRO   159     191.624 174.981 240.934  1.00                 C  
ATOM   1241  N   LEU   160     188.534 177.733 239.989  1.00                 N  
ATOM   1242  CA  LEU   160     187.951 179.025 239.650  1.00                 C  
ATOM   1243  C   LEU   160     186.485 179.145 240.030  1.00                 C  
ATOM   1244  O   LEU   160     185.947 180.252 240.036  1.00                 O  
ATOM   1245  CB  LEU   160     188.097 179.302 238.152  1.00                 C  
ATOM   1246  CG  LEU   160     189.526 179.448 237.626  1.00                 C  
ATOM   1247  CD1 LEU   160     189.528 179.600 236.112  1.00                 C  
ATOM   1248  CD2 LEU   160     190.220 180.634 238.277  1.00                 C  
ATOM   1249  N   ALA   161     185.953 178.065 240.592  1.00                 N  
ATOM   1250  CA  ALA   161     184.517 177.999 240.939  1.00                 C  
ATOM   1251  C   ALA   161     184.078 179.228 241.725  1.00                 C  
ATOM   1252  O   ALA   161     183.024 179.792 241.400  1.00                 O  
ATOM   1253  CB  ALA   161     184.222 176.739 241.738  1.00                 C  
ATOM   1254  N   PRO   162     184.871 179.643 242.705  1.00                 N  
ATOM   1255  CA  PRO   162     184.419 180.760 243.562  1.00                 C  
ATOM   1256  C   PRO   162     184.259 182.011 242.709  1.00                 C  
ATOM   1257  O   PRO   162     183.319 182.780 242.950  1.00                 O  
ATOM   1258  CB  PRO   162     185.533 180.903 244.602  1.00                 C  
ATOM   1259  CD  PRO   162     186.121 178.982 243.300  1.00                 C  
ATOM   1260  CG  PRO   162     186.133 179.540 244.695  1.00                 C  
ATOM   1261  N   TYR   163     185.130 182.172 241.722  1.00                 N  
ATOM   1262  CA  TYR   163     185.156 183.442 240.967  1.00                 C  
ATOM   1263  C   TYR   163     183.870 183.499 240.147  1.00                 C  
ATOM   1264  O   TYR   163     183.308 184.591 239.991  1.00                 O  
ATOM   1265  CB  TYR   163     186.407 183.518 240.090  1.00                 C  
ATOM   1266  CG  TYR   163     187.688 183.723 240.867  1.00                 C  
ATOM   1267  OH  TYR   163     191.202 184.289 243.016  1.00                 O  
ATOM   1268  CZ  TYR   163     190.041 184.101 242.303  1.00                 C  
ATOM   1269  CD1 TYR   163     187.657 184.085 242.207  1.00                 C  
ATOM   1270  CE1 TYR   163     188.823 184.274 242.925  1.00                 C  
ATOM   1271  CD2 TYR   163     188.925 183.553 240.257  1.00                 C  
ATOM   1272  CE2 TYR   163     190.101 183.738 240.959  1.00                 C  
ATOM   1273  N   PHE   164     183.402 182.352 239.664  1.00                 N  
ATOM   1274  CA  PHE   164     182.221 182.368 238.768  1.00                 C  
ATOM   1275  C   PHE   164     180.963 182.824 239.505  1.00                 C  
ATOM   1276  O   PHE   164     179.956 183.022 238.829  1.00                 O  
ATOM   1277  CB  PHE   164     181.992 180.984 238.158  1.00                 C  
ATOM   1278  CG  PHE   164     183.028 180.589 237.145  1.00                 C  
ATOM   1279  CZ  PHE   164     184.942 179.860 235.265  1.00                 C  
ATOM   1280  CD1 PHE   164     184.243 180.060 237.546  1.00                 C  
ATOM   1281  CE1 PHE   164     185.196 179.696 236.614  1.00                 C  
ATOM   1282  CD2 PHE   164     182.789 180.746 235.792  1.00                 C  
ATOM   1283  CE2 PHE   164     183.742 180.383 234.859  1.00                 C  
ATOM   1284  N   SER   165     181.023 183.052 240.816  1.00                 N  
ATOM   1285  CA  SER   165     179.801 183.474 241.560  1.00                 C  
ATOM   1286  C   SER   165     179.166 184.717 240.928  1.00                 C  
ATOM   1287  O   SER   165     177.953 184.906 241.113  1.00                 O  
ATOM   1288  CB  SER   165     180.135 183.747 243.028  1.00                 C  
ATOM   1289  OG  SER   165     180.529 182.558 243.691  1.00                 O  
ATOM   1290  N   GLU   166     179.958 185.556 240.264  1.00                 N  
ATOM   1291  CA  GLU   166     179.406 186.731 239.540  1.00                 C  
ATOM   1292  C   GLU   166     178.619 186.299 238.298  1.00                 C  
ATOM   1293  O   GLU   166     177.701 187.041 237.915  1.00                 O  
ATOM   1294  CB  GLU   166     180.529 187.690 239.140  1.00                 C  
ATOM   1295  CD  GLU   166     182.328 189.300 239.885  1.00                 C  
ATOM   1296  CG  GLU   166     181.181 188.405 240.313  1.00                 C  
ATOM   1297  OE1 GLU   166     183.073 188.909 238.962  1.00                 O  
ATOM   1298  OE2 GLU   166     182.481 190.391 240.472  1.00                 O  
ATOM   1299  N   CYS   167     179.081 185.238 237.642  1.00                 N  
ATOM   1300  CA  CYS   167     178.536 184.808 236.335  1.00                 C  
ATOM   1301  C   CYS   167     178.014 183.394 236.526  1.00                 C  
ATOM   1302  O   CYS   167     178.841 182.473 236.505  1.00                 O  
ATOM   1303  CB  CYS   167     179.613 184.892 235.251  1.00                 C  
ATOM   1304  SG  CYS   167     179.043 184.443 233.595  1.00                 S  
ATOM   1305  N   LEU   168     176.706 183.232 236.704  1.00                 N  
ATOM   1306  CA  LEU   168     176.230 181.901 237.170  1.00                 C  
ATOM   1307  C   LEU   168     174.996 181.449 236.415  1.00                 C  
ATOM   1308  O   LEU   168     174.557 182.168 235.506  1.00                 O  
ATOM   1309  CB  LEU   168     175.934 181.933 238.671  1.00                 C  
ATOM   1310  CG  LEU   168     177.112 182.270 239.587  1.00                 C  
ATOM   1311  CD1 LEU   168     176.646 182.424 241.027  1.00                 C  
ATOM   1312  CD2 LEU   168     178.190 181.202 239.491  1.00                 C  
ATOM   1313  N   THR   169     174.531 180.249 236.750  1.00                 N  
ATOM   1314  CA  THR   169     173.203 179.779 236.288  1.00                 C  
ATOM   1315  C   THR   169     173.259 179.473 234.807  1.00                 C  
ATOM   1316  O   THR   169     172.186 179.245 234.227  1.00                 O  
ATOM   1317  CB  THR   169     172.105 180.820 236.575  1.00                 C  
ATOM   1318  OG1 THR   169     172.184 181.879 235.612  1.00                 O  
ATOM   1319  CG2 THR   169     172.281 181.412 237.965  1.00                 C  
ATOM   1320  N   SER   170     174.449 179.535 234.223  1.00                 N  
ATOM   1321  CA  SER   170     174.552 179.171 232.793  1.00                 C  
ATOM   1322  C   SER   170     173.900 180.268 231.955  1.00                 C  
ATOM   1323  O   SER   170     174.437 180.590 230.885  1.00                 O  
ATOM   1324  CB  SER   170     173.895 177.813 232.537  1.00                 C  
ATOM   1325  OG  SER   170     174.537 176.789 233.276  1.00                 O  
ATOM   1326  N   GLU   171     172.787 180.818 232.437  1.00                 N  
ATOM   1327  CA  GLU   171     172.036 181.787 231.617  1.00                 C  
ATOM   1328  C   GLU   171     173.081 182.839 231.312  1.00                 C  
ATOM   1329  O   GLU   171     173.139 183.307 230.169  1.00                 O  
ATOM   1330  CB  GLU   171     170.817 182.306 232.383  1.00                 C  
ATOM   1331  CD  GLU   171     168.561 181.799 233.399  1.00                 C  
ATOM   1332  CG  GLU   171     169.717 181.273 232.571  1.00                 C  
ATOM   1333  OE1 GLU   171     168.698 182.894 233.983  1.00                 O  
ATOM   1334  OE2 GLU   171     167.518 181.115 233.464  1.00                 O  
ATOM   1335  N   ASP   172     173.905 183.148 232.307  1.00                 N  
ATOM   1336  CA  ASP   172     174.889 184.228 232.090  1.00                 C  
ATOM   1337  C   ASP   172     175.779 183.796 230.927  1.00                 C  
ATOM   1338  O   ASP   172     176.152 184.671 230.129  1.00                 O  
ATOM   1339  CB  ASP   172     175.691 184.487 233.367  1.00                 C  
ATOM   1340  CG  ASP   172     174.868 185.169 234.443  1.00                 C  
ATOM   1341  OD1 ASP   172     173.778 185.685 234.119  1.00                 O  
ATOM   1342  OD2 ASP   172     175.314 185.186 235.610  1.00                 O  
ATOM   1343  N   LEU   173     176.096 182.502 230.825  1.00                 N  
ATOM   1344  CA  LEU   173     177.082 182.138 229.813  1.00                 C  
ATOM   1345  C   LEU   173     176.533 182.374 228.415  1.00                 C  
ATOM   1346  O   LEU   173     177.267 182.772 227.504  1.00                 O  
ATOM   1347  CB  LEU   173     177.503 180.676 229.977  1.00                 C  
ATOM   1348  CG  LEU   173     178.312 180.340 231.231  1.00                 C  
ATOM   1349  CD1 LEU   173     178.512 178.838 231.356  1.00                 C  
ATOM   1350  CD2 LEU   173     179.656 181.053 231.211  1.00                 C  
ATOM   1351  N   ASP   174     175.239 182.134 228.233  1.00                 N  
ATOM   1352  CA  ASP   174     174.634 182.232 226.914  1.00                 C  
ATOM   1353  C   ASP   174     174.255 183.664 226.566  1.00                 C  
ATOM   1354  O   ASP   174     174.377 184.065 225.405  1.00                 O  
ATOM   1355  CB  ASP   174     173.396 181.337 226.824  1.00                 C  
ATOM   1356  CG  ASP   174     173.743 179.861 226.832  1.00                 C  
ATOM   1357  OD1 ASP   174     174.929 179.528 226.627  1.00                 O  
ATOM   1358  OD2 ASP   174     172.828 179.038 227.044  1.00                 O  
ATOM   1359  N   ASP   175     173.801 184.445 227.546  1.00                 N  
ATOM   1360  CA  ASP   175     173.313 185.788 227.249  1.00                 C  
ATOM   1361  C   ASP   175     174.438 186.817 227.313  1.00                 C  
ATOM   1362  O   ASP   175     174.389 187.849 226.636  1.00                 O  
ATOM   1363  CB  ASP   175     172.195 186.178 228.217  1.00                 C  
ATOM   1364  CG  ASP   175     170.954 185.323 228.049  1.00                 C  
ATOM   1365  OD1 ASP   175     170.421 185.265 226.921  1.00                 O  
ATOM   1366  OD2 ASP   175     170.515 184.711 229.045  1.00                 O  
ATOM   1367  N   MET   176     175.442 186.618 228.168  1.00                 N  
ATOM   1368  CA  MET   176     176.506 187.658 228.249  1.00                 C  
ATOM   1369  C   MET   176     177.492 187.495 227.087  1.00                 C  
ATOM   1370  O   MET   176     177.751 186.350 226.693  1.00                 O  
ATOM   1371  CB  MET   176     177.236 187.574 229.591  1.00                 C  
ATOM   1372  SD  MET   176     177.271 187.821 232.350  1.00                 S  
ATOM   1373  CE  MET   176     178.366 189.232 232.210  1.00                 C  
ATOM   1374  CG  MET   176     176.373 187.930 230.790  1.00                 C  
ATOM   1375  N   ASN   177     178.041 188.599 226.581  1.00                 N  
ATOM   1376  CA  ASN   177     179.103 188.524 225.547  1.00                 C  
ATOM   1377  C   ASN   177     180.295 187.815 226.171  1.00                 C  
ATOM   1378  O   ASN   177     180.576 188.083 227.343  1.00                 O  
ATOM   1379  CB  ASN   177     179.452 189.923 225.035  1.00                 C  
ATOM   1380  CG  ASN   177     180.395 189.890 223.848  1.00                 C  
ATOM   1381  OD1 ASN   177     181.615 189.878 224.013  1.00                 O  
ATOM   1382  ND2 ASN   177     179.831 189.877 222.646  1.00                 N  
ATOM   1383  N   ILE   178     181.004 186.987 225.410  1.00                 N  
ATOM   1384  CA  ILE   178     182.143 186.221 225.993  1.00                 C  
ATOM   1385  C   ILE   178     183.148 187.193 226.601  1.00                 C  
ATOM   1386  O   ILE   178     183.724 186.844 227.630  1.00                 O  
ATOM   1387  CB  ILE   178     182.818 185.324 224.939  1.00                 C  
ATOM   1388  CD1 ILE   178     181.375 183.312 225.546  1.00                 C  
ATOM   1389  CG1 ILE   178     181.846 184.247 224.453  1.00                 C  
ATOM   1390  CG2 ILE   178     184.100 184.722 225.494  1.00                 C  
ATOM   1391  N   GLU   179     183.358 188.351 225.987  1.00                 N  
ATOM   1392  CA  GLU   179     184.377 189.272 226.536  1.00                 C  
ATOM   1393  C   GLU   179     183.878 189.869 227.854  1.00                 C  
ATOM   1394  O   GLU   179     184.730 190.138 228.714  1.00                 O  
ATOM   1395  CB  GLU   179     184.701 190.376 225.527  1.00                 C  
ATOM   1396  CD  GLU   179     187.136 190.648 226.138  1.00                 C  
ATOM   1397  CG  GLU   179     185.792 191.331 225.981  1.00                 C  
ATOM   1398  OE1 GLU   179     187.205 189.418 225.930  1.00                 O  
ATOM   1399  OE2 GLU   179     188.121 191.341 226.469  1.00                 O  
ATOM   1400  N   ILE   180     182.577 190.117 228.006  1.00                 N  
ATOM   1401  CA  ILE   180     182.128 190.695 229.300  1.00                 C  
ATOM   1402  C   ILE   180     182.326 189.617 230.354  1.00                 C  
ATOM   1403  O   ILE   180     182.745 189.941 231.467  1.00                 O  
ATOM   1404  CB  ILE   180     180.667 191.176 229.226  1.00                 C  
ATOM   1405  CD1 ILE   180     179.119 192.741 227.941  1.00                 C  
ATOM   1406  CG1 ILE   180     180.546 192.372 228.279  1.00                 C  
ATOM   1407  CG2 ILE   180     180.142 191.500 230.617  1.00                 C  
ATOM   1408  N   MET   181     182.083 188.374 229.974  1.00                 N  
ATOM   1409  CA  MET   181     182.193 187.270 230.959  1.00                 C  
ATOM   1410  C   MET   181     183.640 187.212 231.437  1.00                 C  
ATOM   1411  O   MET   181     183.852 187.255 232.657  1.00                 O  
ATOM   1412  CB  MET   181     181.748 185.947 230.333  1.00                 C  
ATOM   1413  SD  MET   181     181.404 183.201 230.466  1.00                 S  
ATOM   1414  CE  MET   181     182.824 182.959 229.402  1.00                 C  
ATOM   1415  CG  MET   181     181.841 184.754 231.270  1.00                 C  
ATOM   1416  N   ARG   182     184.601 187.197 230.519  1.00                 N  
ATOM   1417  CA  ARG   182     186.012 187.034 230.944  1.00                 C  
ATOM   1418  C   ARG   182     186.467 188.286 231.673  1.00                 C  
ATOM   1419  O   ARG   182     187.267 188.148 232.596  1.00                 O  
ATOM   1420  CB  ARG   182     186.906 186.748 229.736  1.00                 C  
ATOM   1421  CD  ARG   182     189.189 186.205 228.845  1.00                 C  
ATOM   1422  NE  ARG   182     189.228 187.339 227.925  1.00                 N  
ATOM   1423  CG  ARG   182     188.365 186.506 230.086  1.00                 C  
ATOM   1424  CZ  ARG   182     190.025 188.393 228.072  1.00                 C  
ATOM   1425  NH1 ARG   182     189.992 189.378 227.185  1.00                 N  
ATOM   1426  NH2 ARG   182     190.853 188.458 229.106  1.00                 N  
ATOM   1427  N   ASN   183     186.017 189.462 231.261  1.00                 N  
ATOM   1428  CA  ASN   183     186.503 190.626 232.035  1.00                 C  
ATOM   1429  C   ASN   183     185.918 190.595 233.450  1.00                 C  
ATOM   1430  O   ASN   183     186.657 190.901 234.399  1.00                 O  
ATOM   1431  CB  ASN   183     186.151 191.931 231.318  1.00                 C  
ATOM   1432  CG  ASN   183     187.004 192.168 230.087  1.00                 C  
ATOM   1433  OD1 ASN   183     188.086 191.598 229.951  1.00                 O  
ATOM   1434  ND2 ASN   183     186.517 193.012 229.185  1.00                 N  
ATOM   1435  N   THR   184     184.657 190.211 233.596  1.00                 N  
ATOM   1436  CA  THR   184     184.035 190.111 234.914  1.00                 C  
ATOM   1437  C   THR   184     184.768 189.096 235.780  1.00                 C  
ATOM   1438  O   THR   184     185.057 189.359 236.958  1.00                 O  
ATOM   1439  CB  THR   184     182.549 189.722 234.809  1.00                 C  
ATOM   1440  OG1 THR   184     181.835 190.738 234.093  1.00                 O  
ATOM   1441  CG2 THR   184     181.935 189.581 236.193  1.00                 C  
ATOM   1442  N   LEU   185     185.076 187.929 235.216  1.00                 N  
ATOM   1443  CA  LEU   185     185.729 186.890 235.998  1.00                 C  
ATOM   1444  C   LEU   185     187.106 187.342 236.453  1.00                 C  
ATOM   1445  O   LEU   185     187.517 187.073 237.589  1.00                 O  
ATOM   1446  CB  LEU   185     185.837 185.597 235.187  1.00                 C  
ATOM   1447  CG  LEU   185     184.525 184.865 234.899  1.00                 C  
ATOM   1448  CD1 LEU   185     184.754 183.708 233.940  1.00                 C  
ATOM   1449  CD2 LEU   185     183.894 184.366 236.190  1.00                 C  
ATOM   1450  N   TYR   186     187.838 188.023 235.573  1.00                 N  
ATOM   1451  CA  TYR   186     189.175 188.470 235.926  1.00                 C  
ATOM   1452  C   TYR   186     189.122 189.496 237.040  1.00                 C  
ATOM   1453  O   TYR   186     189.951 189.473 237.952  1.00                 O  
ATOM   1454  CB  TYR   186     189.886 189.052 234.703  1.00                 C  
ATOM   1455  CG  TYR   186     191.303 189.503 234.975  1.00                 C  
ATOM   1456  OH  TYR   186     195.206 190.728 235.722  1.00                 O  
ATOM   1457  CZ  TYR   186     193.914 190.324 235.475  1.00                 C  
ATOM   1458  CD1 TYR   186     192.337 188.580 235.073  1.00                 C  
ATOM   1459  CE1 TYR   186     193.635 188.983 235.321  1.00                 C  
ATOM   1460  CD2 TYR   186     191.603 190.850 235.132  1.00                 C  
ATOM   1461  CE2 TYR   186     192.896 191.272 235.381  1.00                 C  
ATOM   1462  N   LYS   187     188.158 190.411 236.981  1.00                 N  
ATOM   1463  CA  LYS   187     187.998 191.368 238.067  1.00                 C  
ATOM   1464  C   LYS   187     187.832 190.651 239.396  1.00                 C  
ATOM   1465  O   LYS   187     188.443 191.027 240.406  1.00                 O  
ATOM   1466  CB  LYS   187     186.799 192.281 237.804  1.00                 C  
ATOM   1467  CD  LYS   187     185.393 194.228 238.535  1.00                 C  
ATOM   1468  CE  LYS   187     185.139 195.251 239.629  1.00                 C  
ATOM   1469  CG  LYS   187     186.567 193.327 238.883  1.00                 C  
ATOM   1470  NZ  LYS   187     183.992 196.142 239.302  1.00                 N  
ATOM   1471  N   ALA   188     186.992 189.620 239.418  1.00                 N  
ATOM   1472  CA  ALA   188     186.831 188.859 240.656  1.00                 C  
ATOM   1473  C   ALA   188     188.160 188.268 241.102  1.00                 C  
ATOM   1474  O   ALA   188     188.473 188.246 242.301  1.00                 O  
ATOM   1475  CB  ALA   188     185.798 187.758 240.471  1.00                 C  
ATOM   1476  N   TYR   189     188.952 187.782 240.150  1.00                 N  
ATOM   1477  CA  TYR   189     190.274 187.264 240.471  1.00                 C  
ATOM   1478  C   TYR   189     191.134 188.315 241.146  1.00                 C  
ATOM   1479  O   TYR   189     191.761 188.052 242.177  1.00                 O  
ATOM   1480  CB  TYR   189     190.971 186.755 239.208  1.00                 C  
ATOM   1481  CG  TYR   189     192.375 186.246 239.446  1.00                 C  
ATOM   1482  OH  TYR   189     196.230 184.837 240.112  1.00                 O  
ATOM   1483  CZ  TYR   189     194.955 185.304 239.890  1.00                 C  
ATOM   1484  CD1 TYR   189     192.626 185.274 240.406  1.00                 C  
ATOM   1485  CE1 TYR   189     193.906 184.803 240.630  1.00                 C  
ATOM   1486  CD2 TYR   189     193.444 186.739 238.709  1.00                 C  
ATOM   1487  CE2 TYR   189     194.731 186.280 238.920  1.00                 C  
ATOM   1488  N   LEU   190     191.197 189.505 240.560  1.00                 N  
ATOM   1489  CA  LEU   190     192.028 190.559 241.114  1.00                 C  
ATOM   1490  C   LEU   190     191.576 190.912 242.517  1.00                 C  
ATOM   1491  O   LEU   190     192.398 191.160 243.404  1.00                 O  
ATOM   1492  CB  LEU   190     191.993 191.797 240.216  1.00                 C  
ATOM   1493  CG  LEU   190     192.679 191.667 238.855  1.00                 C  
ATOM   1494  CD1 LEU   190     192.414 192.896 237.999  1.00                 C  
ATOM   1495  CD2 LEU   190     194.175 191.454 239.025  1.00                 C  
ATOM   1496  N   GLU   191     190.264 190.939 242.737  1.00                 N  
ATOM   1497  CA  GLU   191     189.764 191.299 244.055  1.00                 C  
ATOM   1498  C   GLU   191     190.186 190.276 245.096  1.00                 C  
ATOM   1499  O   GLU   191     190.635 190.641 246.188  1.00                 O  
ATOM   1500  CB  GLU   191     188.240 191.430 244.033  1.00                 C  
ATOM   1501  CD  GLU   191     186.219 192.685 243.184  1.00                 C  
ATOM   1502  CG  GLU   191     187.732 192.641 243.268  1.00                 C  
ATOM   1503  OE1 GLU   191     185.574 191.685 243.563  1.00                 O  
ATOM   1504  OE2 GLU   191     185.678 193.719 242.740  1.00                 O  
ATOM   1505  N   ASP   192     190.051 188.989 244.780  1.00                 N  
ATOM   1506  CA  ASP   192     190.446 187.971 245.744  1.00                 C  
ATOM   1507  C   ASP   192     191.957 187.961 245.938  1.00                 C  
ATOM   1508  O   ASP   192     192.442 187.899 247.074  1.00                 O  
ATOM   1509  CB  ASP   192     189.963 186.591 245.294  1.00                 C  
ATOM   1510  CG  ASP   192     190.159 185.529 246.358  1.00                 C  
ATOM   1511  OD1 ASP   192     189.553 185.656 247.443  1.00                 O  
ATOM   1512  OD2 ASP   192     190.920 184.571 246.108  1.00                 O  
ATOM   1513  N   PHE   193     192.705 188.051 244.842  1.00                 N  
ATOM   1514  CA  PHE   193     194.158 187.973 244.912  1.00                 C  
ATOM   1515  C   PHE   193     194.723 189.137 245.705  1.00                 C  
ATOM   1516  O   PHE   193     195.634 188.966 246.521  1.00                 O  
ATOM   1517  CB  PHE   193     194.762 187.948 243.506  1.00                 C  
ATOM   1518  CG  PHE   193     196.261 187.853 243.492  1.00                 C  
ATOM   1519  CZ  PHE   193     199.035 187.684 243.461  1.00                 C  
ATOM   1520  CD1 PHE   193     196.911 186.834 244.166  1.00                 C  
ATOM   1521  CE1 PHE   193     198.290 186.747 244.152  1.00                 C  
ATOM   1522  CD2 PHE   193     197.020 188.783 242.805  1.00                 C  
ATOM   1523  CE2 PHE   193     198.400 188.696 242.792  1.00                 C  
ATOM   1524  N   TYR   194     194.198 190.334 245.457  1.00                 N  
ATOM   1525  CA  TYR   194     194.616 191.505 246.212  1.00                 C  
ATOM   1526  C   TYR   194     194.377 191.306 247.701  1.00                 C  
ATOM   1527  O   TYR   194     195.277 191.528 248.522  1.00                 O  
ATOM   1528  CB  TYR   194     193.876 192.751 245.721  1.00                 C  
ATOM   1529  CG  TYR   194     194.215 194.008 246.491  1.00                 C  
ATOM   1530  OH  TYR   194     195.157 197.468 248.596  1.00                 O  
ATOM   1531  CZ  TYR   194     194.844 196.322 247.901  1.00                 C  
ATOM   1532  CD1 TYR   194     195.129 194.925 245.989  1.00                 C  
ATOM   1533  CE1 TYR   194     195.445 196.076 246.685  1.00                 C  
ATOM   1534  CD2 TYR   194     193.620 194.273 247.717  1.00                 C  
ATOM   1535  CE2 TYR   194     193.923 195.418 248.428  1.00                 C  
ATOM   1536  N   LYS   195     193.162 190.898 248.066  1.00                 N  
ATOM   1537  CA  LYS   195     192.855 190.676 249.473  1.00                 C  
ATOM   1538  C   LYS   195     193.773 189.622 250.061  1.00                 C  
ATOM   1539  O   LYS   195     194.248 189.762 251.191  1.00                 O  
ATOM   1540  CB  LYS   195     191.392 190.261 249.643  1.00                 C  
ATOM   1541  CD  LYS   195     189.489 189.724 251.189  1.00                 C  
ATOM   1542  CE  LYS   195     189.071 189.498 252.633  1.00                 C  
ATOM   1543  CG  LYS   195     190.969 190.057 251.089  1.00                 C  
ATOM   1544  NZ  LYS   195     187.624 189.169 252.747  1.00                 N  
ATOM   1545  N   PHE   196     194.034 188.557 249.305  1.00                 N  
ATOM   1546  CA  PHE   196     194.989 187.558 249.761  1.00                 C  
ATOM   1547  C   PHE   196     196.331 188.196 250.085  1.00                 C  
ATOM   1548  O   PHE   196     196.921 187.920 251.135  1.00                 O  
ATOM   1549  CB  PHE   196     195.166 186.465 248.705  1.00                 C  
ATOM   1550  CG  PHE   196     196.182 185.422 249.077  1.00                 C  
ATOM   1551  CZ  PHE   196     198.065 183.496 249.760  1.00                 C  
ATOM   1552  CD1 PHE   196     195.860 184.405 249.959  1.00                 C  
ATOM   1553  CE1 PHE   196     196.794 183.446 250.300  1.00                 C  
ATOM   1554  CD2 PHE   196     197.458 185.459 248.545  1.00                 C  
ATOM   1555  CE2 PHE   196     198.393 184.499 248.886  1.00                 C  
ATOM   1556  N   CYS   197     196.816 189.071 249.208  1.00                 N  
ATOM   1557  CA  CYS   197     198.099 189.714 249.454  1.00                 C  
ATOM   1558  C   CYS   197     198.050 190.581 250.704  1.00                 C  
ATOM   1559  O   CYS   197     199.064 190.747 251.390  1.00                 O  
ATOM   1560  CB  CYS   197     198.516 190.557 248.247  1.00                 C  
ATOM   1561  SG  CYS   197     198.940 189.597 246.776  1.00                 S  
ATOM   1562  N   GLN   198     196.881 191.141 251.024  1.00                 N  
ATOM   1563  CA  GLN   198     196.787 191.983 252.210  1.00                 C  
ATOM   1564  C   GLN   198     196.641 191.152 253.473  1.00                 C  
ATOM   1565  O   GLN   198     196.968 191.626 254.566  1.00                 O  
ATOM   1566  CB  GLN   198     195.610 192.953 252.087  1.00                 C  
ATOM   1567  CD  GLN   198     196.958 194.835 251.076  1.00                 C  
ATOM   1568  CG  GLN   198     195.739 193.943 250.941  1.00                 C  
ATOM   1569  OE1 GLN   198     197.985 194.421 251.613  1.00                 O  
ATOM   1570  NE2 GLN   198     196.847 196.064 250.587  1.00                 N  
ATOM   1571  N   LYS   199     196.141 189.924 253.344  1.00                 N  
ATOM   1572  CA  LYS   199     196.128 189.001 254.470  1.00                 C  
ATOM   1573  C   LYS   199     197.545 188.613 254.855  1.00                 C  
ATOM   1574  O   LYS   199     197.852 188.422 256.036  1.00                 O  
ATOM   1575  CB  LYS   199     195.306 187.755 254.132  1.00                 C  
ATOM   1576  CD  LYS   199     193.059 186.734 253.679  1.00                 C  
ATOM   1577  CE  LYS   199     191.563 186.985 253.578  1.00                 C  
ATOM   1578  CG  LYS   199     193.811 188.008 254.028  1.00                 C  
ATOM   1579  NZ  LYS   199     190.818 185.755 253.194  1.00                 N  
ATOM   1580  N   LEU   200     198.419 188.493 253.862  1.00                 N  
ATOM   1581  CA  LEU   200     199.845 188.284 254.084  1.00                 C  
ATOM   1582  C   LEU   200     200.489 189.635 254.400  1.00                 C  
ATOM   1583  O   LEU   200     201.356 190.142 253.688  1.00                 O  
ATOM   1584  CB  LEU   200     200.488 187.629 252.860  1.00                 C  
ATOM   1585  CG  LEU   200     199.928 186.266 252.448  1.00                 C  
ATOM   1586  CD1 LEU   200     200.611 185.764 251.185  1.00                 C  
ATOM   1587  CD2 LEU   200     200.089 185.256 253.574  1.00                 C  
ATOM   1588  N   GLY   201     200.048 190.208 255.512  1.00                 N  
ATOM   1589  CA  GLY   201     200.295 191.605 255.806  1.00                 C  
ATOM   1590  C   GLY   201     201.702 191.950 256.240  1.00                 C  
ATOM   1591  O   GLY   201     201.893 192.661 257.230  1.00                 O  
ATOM   1592  N   GLY   202     202.693 191.459 255.513  1.00                 N  
ATOM   1593  CA  GLY   202     204.070 191.849 255.716  1.00                 C  
ATOM   1594  C   GLY   202     204.687 192.506 254.498  1.00                 C  
ATOM   1595  O   GLY   202     204.058 193.295 253.785  1.00                 O  
ATOM   1596  N   ALA   203     205.958 192.175 254.269  1.00                 N  
ATOM   1597  CA  ALA   203     206.663 192.715 253.116  1.00                 C  
ATOM   1598  C   ALA   203     205.939 192.393 251.827  1.00                 C  
ATOM   1599  O   ALA   203     205.909 193.225 250.913  1.00                 O  
ATOM   1600  CB  ALA   203     208.084 192.176 253.063  1.00                 C  
ATOM   1601  N   THR   204     205.361 191.198 251.729  1.00                 N  
ATOM   1602  CA  THR   204     204.657 190.837 250.510  1.00                 C  
ATOM   1603  C   THR   204     203.558 191.831 250.205  1.00                 C  
ATOM   1604  O   THR   204     203.421 192.265 249.062  1.00                 O  
ATOM   1605  CB  THR   204     204.057 189.422 250.603  1.00                 C  
ATOM   1606  OG1 THR   204     205.109 188.464 250.776  1.00                 O  
ATOM   1607  CG2 THR   204     203.295 189.082 249.331  1.00                 C  
ATOM   1608  N   ALA   205     202.777 192.223 251.208  1.00                 N  
ATOM   1609  CA  ALA   205     201.666 193.124 250.942  1.00                 C  
ATOM   1610  C   ALA   205     202.179 194.449 250.413  1.00                 C  
ATOM   1611  O   ALA   205     201.654 194.983 249.432  1.00                 O  
ATOM   1612  CB  ALA   205     200.841 193.335 252.202  1.00                 C  
ATOM   1613  N   GLU   206     203.242 194.964 251.028  1.00                 N  
ATOM   1614  CA  GLU   206     203.782 196.259 250.629  1.00                 C  
ATOM   1615  C   GLU   206     204.514 196.190 249.296  1.00                 C  
ATOM   1616  O   GLU   206     204.483 197.151 248.521  1.00                 O  
ATOM   1617  CB  GLU   206     204.727 196.799 251.704  1.00                 C  
ATOM   1618  CD  GLU   206     205.005 197.705 254.045  1.00                 C  
ATOM   1619  CG  GLU   206     204.035 197.195 252.998  1.00                 C  
ATOM   1620  OE1 GLU   206     206.229 197.592 253.826  1.00                 O  
ATOM   1621  OE2 GLU   206     204.540 198.217 255.085  1.00                 O  
ATOM   1622  N   ILE   207     205.174 195.069 249.012  1.00                 N  
ATOM   1623  CA  ILE   207     205.894 194.920 247.754  1.00                 C  
ATOM   1624  C   ILE   207     204.991 194.496 246.603  1.00                 C  
ATOM   1625  O   ILE   207     205.229 194.874 245.452  1.00                 O  
ATOM   1626  CB  ILE   207     207.048 193.908 247.881  1.00                 C  
ATOM   1627  CD1 ILE   207     208.678 195.738 248.585  1.00                 C  
ATOM   1628  CG1 ILE   207     208.070 194.391 248.912  1.00                 C  
ATOM   1629  CG2 ILE   207     207.688 193.657 246.524  1.00                 C  
ATOM   1630  N   MET   208     203.962 193.702 246.892  1.00                 N  
ATOM   1631  CA  MET   208     203.099 193.139 245.866  1.00                 C  
ATOM   1632  C   MET   208     201.924 194.046 245.534  1.00                 C  
ATOM   1633  O   MET   208     201.636 194.255 244.351  1.00                 O  
ATOM   1634  CB  MET   208     202.575 191.768 246.299  1.00                 C  
ATOM   1635  SD  MET   208     202.807 190.532 243.831  1.00                 S  
ATOM   1636  CE  MET   208     201.559 189.932 242.695  1.00                 C  
ATOM   1637  CG  MET   208     201.784 191.039 245.226  1.00                 C  
ATOM   1638  N   SER   209     201.244 194.596 246.544  1.00                 N  
ATOM   1639  CA  SER   209     199.992 195.302 246.281  1.00                 C  
ATOM   1640  C   SER   209     200.194 196.431 245.284  1.00                 C  
ATOM   1641  O   SER   209     199.336 196.609 244.401  1.00                 O  
ATOM   1642  CB  SER   209     199.404 195.852 247.582  1.00                 C  
ATOM   1643  OG  SER   209     199.009 194.802 248.447  1.00                 O  
ATOM   1644  N   ASP   210     201.275 197.214 245.349  1.00                 N  
ATOM   1645  CA  ASP   210     201.447 198.293 244.366  1.00                 C  
ATOM   1646  C   ASP   210     201.319 197.806 242.941  1.00                 C  
ATOM   1647  O   ASP   210     200.851 198.544 242.063  1.00                 O  
ATOM   1648  CB  ASP   210     202.806 198.972 244.548  1.00                 C  
ATOM   1649  CG  ASP   210     202.871 199.819 245.803  1.00                 C  
ATOM   1650  OD1 ASP   210     201.802 200.102 246.384  1.00                 O  
ATOM   1651  OD2 ASP   210     203.990 200.200 246.205  1.00                 O  
ATOM   1652  N   LEU   211     201.738 196.567 242.689  1.00                 N  
ATOM   1653  CA  LEU   211     201.670 196.021 241.340  1.00                 C  
ATOM   1654  C   LEU   211     200.232 195.726 240.975  1.00                 C  
ATOM   1655  O   LEU   211     199.765 196.068 239.886  1.00                 O  
ATOM   1656  CB  LEU   211     202.527 194.758 241.229  1.00                 C  
ATOM   1657  CG  LEU   211     204.041 194.956 241.321  1.00                 C  
ATOM   1658  CD1 LEU   211     204.755 193.615 241.384  1.00                 C  
ATOM   1659  CD2 LEU   211     204.549 195.771 240.141  1.00                 C  
ATOM   1660  N   LEU   212     199.504 195.099 241.890  1.00                 N  
ATOM   1661  CA  LEU   212     198.106 194.798 241.629  1.00                 C  
ATOM   1662  C   LEU   212     197.283 196.070 241.522  1.00                 C  
ATOM   1663  O   LEU   212     196.347 196.150 240.716  1.00                 O  
ATOM   1664  CB  LEU   212     197.538 193.896 242.727  1.00                 C  
ATOM   1665  CG  LEU   212     198.085 192.468 242.781  1.00                 C  
ATOM   1666  CD1 LEU   212     197.570 191.742 244.014  1.00                 C  
ATOM   1667  CD2 LEU   212     197.711 191.701 241.521  1.00                 C  
ATOM   1668  N   ALA   213     197.609 197.070 242.338  1.00                 N  
ATOM   1669  CA  ALA   213     196.863 198.320 242.291  1.00                 C  
ATOM   1670  C   ALA   213     197.062 198.997 240.944  1.00                 C  
ATOM   1671  O   ALA   213     196.115 199.532 240.350  1.00                 O  
ATOM   1672  CB  ALA   213     197.296 199.239 243.423  1.00                 C  
ATOM   1673  N   PHE   214     198.290 198.948 240.434  1.00                 N  
ATOM   1674  CA  PHE   214     198.563 199.422 239.084  1.00                 C  
ATOM   1675  C   PHE   214     197.721 198.692 238.050  1.00                 C  
ATOM   1676  O   PHE   214     197.103 199.330 237.192  1.00                 O  
ATOM   1677  CB  PHE   214     200.047 199.260 238.749  1.00                 C  
ATOM   1678  CG  PHE   214     200.402 199.675 237.350  1.00                 C  
ATOM   1679  CZ  PHE   214     201.057 200.436 234.758  1.00                 C  
ATOM   1680  CD1 PHE   214     200.558 201.012 237.027  1.00                 C  
ATOM   1681  CE1 PHE   214     200.884 201.393 235.739  1.00                 C  
ATOM   1682  CD2 PHE   214     200.579 198.729 236.356  1.00                 C  
ATOM   1683  CE2 PHE   214     200.905 199.110 235.068  1.00                 C  
ATOM   1684  N   GLU   215     197.716 197.365 238.089  1.00                 N  
ATOM   1685  CA  GLU   215     196.972 196.602 237.099  1.00                 C  
ATOM   1686  C   GLU   215     195.506 196.997 237.117  1.00                 C  
ATOM   1687  O   GLU   215     194.877 197.140 236.062  1.00                 O  
ATOM   1688  CB  GLU   215     197.124 195.101 237.354  1.00                 C  
ATOM   1689  CD  GLU   215     196.661 192.745 236.570  1.00                 C  
ATOM   1690  CG  GLU   215     196.424 194.223 236.330  1.00                 C  
ATOM   1691  OE1 GLU   215     197.357 192.407 237.550  1.00                 O  
ATOM   1692  OE2 GLU   215     196.150 191.925 235.778  1.00                 O  
ATOM   1693  N   ALA   216     194.947 197.185 238.309  1.00                 N  
ATOM   1694  CA  ALA   216     193.543 197.561 238.407  1.00                 C  
ATOM   1695  C   ALA   216     193.293 198.893 237.724  1.00                 C  
ATOM   1696  O   ALA   216     192.329 199.044 236.962  1.00                 O  
ATOM   1697  CB  ALA   216     193.112 197.626 239.864  1.00                 C  
ATOM   1698  N   ASP   217     194.159 199.871 237.979  1.00                 N  
ATOM   1699  CA  ASP   217     193.951 201.194 237.411  1.00                 C  
ATOM   1700  C   ASP   217     194.294 201.203 235.930  1.00                 C  
ATOM   1701  O   ASP   217     193.617 201.860 235.124  1.00                 O  
ATOM   1702  CB  ASP   217     194.789 202.235 238.156  1.00                 C  
ATOM   1703  CG  ASP   217     194.267 202.512 239.552  1.00                 C  
ATOM   1704  OD1 ASP   217     193.119 202.116 239.847  1.00                 O  
ATOM   1705  OD2 ASP   217     195.005 203.125 240.352  1.00                 O  
ATOM   1706  N   ARG   218     195.349 200.481 235.554  1.00                 N  
ATOM   1707  CA  ARG   218     195.721 200.428 234.151  1.00                 C  
ATOM   1708  C   ARG   218     194.608 199.820 233.330  1.00                 C  
ATOM   1709  O   ARG   218     194.258 200.357 232.273  1.00                 O  
ATOM   1710  CB  ARG   218     197.014 199.631 233.969  1.00                 C  
ATOM   1711  CD  ARG   218     198.774 198.734 232.421  1.00                 C  
ATOM   1712  NE  ARG   218     198.543 197.337 232.779  1.00                 N  
ATOM   1713  CG  ARG   218     197.508 199.568 232.533  1.00                 C  
ATOM   1714  CZ  ARG   218     197.992 196.439 231.969  1.00                 C  
ATOM   1715  NH1 ARG   218     197.821 195.190 232.381  1.00                 N  
ATOM   1716  NH2 ARG   218     197.614 196.792 230.748  1.00                 N  
ATOM   1717  N   ARG   219     194.005 198.729 233.806  1.00                 N  
ATOM   1718  CA  ARG   219     192.919 198.158 233.029  1.00                 C  
ATOM   1719  C   ARG   219     191.747 199.117 232.986  1.00                 C  
ATOM   1720  O   ARG   219     191.210 199.367 231.910  1.00                 O  
ATOM   1721  CB  ARG   219     192.491 196.811 233.615  1.00                 C  
ATOM   1722  CD  ARG   219     193.016 194.391 234.020  1.00                 C  
ATOM   1723  NE  ARG   219     194.007 193.324 233.893  1.00                 N  
ATOM   1724  CG  ARG   219     193.506 195.697 233.417  1.00                 C  
ATOM   1725  CZ  ARG   219     194.143 192.555 232.818  1.00                 C  
ATOM   1726  NH1 ARG   219     195.073 191.609 232.793  1.00                 N  
ATOM   1727  NH2 ARG   219     193.349 192.732 231.771  1.00                 N  
ATOM   1728  N   ALA   220     191.446 199.793 234.090  1.00                 N  
ATOM   1729  CA  ALA   220     190.314 200.714 234.081  1.00                 C  
ATOM   1730  C   ALA   220     190.494 201.782 233.008  1.00                 C  
ATOM   1731  O   ALA   220     189.546 202.126 232.282  1.00                 O  
ATOM   1732  CB  ALA   220     190.146 201.361 235.447  1.00                 C  
ATOM   1733  N   VAL   221     191.717 202.293 232.870  1.00                 N  
ATOM   1734  CA  VAL   221     191.976 203.317 231.869  1.00                 C  
ATOM   1735  C   VAL   221     191.766 202.775 230.464  1.00                 C  
ATOM   1736  O   VAL   221     191.047 203.372 229.653  1.00                 O  
ATOM   1737  CB  VAL   221     193.401 203.887 232.000  1.00                 C  
ATOM   1738  CG1 VAL   221     193.723 204.791 230.820  1.00                 C  
ATOM   1739  CG2 VAL   221     193.554 204.641 233.312  1.00                 C  
ATOM   1740  N   ASN   222     192.398 201.646 230.156  1.00                 N  
ATOM   1741  CA  ASN   222     192.357 201.121 228.801  1.00                 C  
ATOM   1742  C   ASN   222     190.953 200.658 228.450  1.00                 C  
ATOM   1743  O   ASN   222     190.484 200.853 227.326  1.00                 O  
ATOM   1744  CB  ASN   222     193.365 199.982 228.637  1.00                 C  
ATOM   1745  CG  ASN   222     194.798 200.474 228.593  1.00                 C  
ATOM   1746  OD1 ASN   222     195.055 201.643 228.308  1.00                 O  
ATOM   1747  ND2 ASN   222     195.738 199.580 228.876  1.00                 N  
ATOM   1748  N   ILE   223     190.262 200.041 229.405  1.00                 N  
ATOM   1749  CA  ILE   223     188.908 199.563 229.171  1.00                 C  
ATOM   1750  C   ILE   223     188.018 200.731 228.795  1.00                 C  
ATOM   1751  O   ILE   223     187.255 200.678 227.824  1.00                 O  
ATOM   1752  CB  ILE   223     188.349 198.825 230.402  1.00                 C  
ATOM   1753  CD1 ILE   223     188.830 196.873 231.969  1.00                 C  
ATOM   1754  CG1 ILE   223     189.105 197.514 230.626  1.00                 C  
ATOM   1755  CG2 ILE   223     186.853 198.599 230.253  1.00                 C  
ATOM   1756  N   THR   224     188.128 201.823 229.549  1.00                 N  
ATOM   1757  CA  THR   224     187.311 202.991 229.256  1.00                 C  
ATOM   1758  C   THR   224     187.553 203.492 227.840  1.00                 C  
ATOM   1759  O   THR   224     186.612 203.838 227.113  1.00                 O  
ATOM   1760  CB  THR   224     187.581 204.133 230.253  1.00                 C  
ATOM   1761  OG1 THR   224     187.239 203.706 231.577  1.00                 O  
ATOM   1762  CG2 THR   224     186.743 205.354 229.904  1.00                 C  
ATOM   1763  N   ILE   225     188.818 203.558 227.435  1.00                 N  
ATOM   1764  CA  ILE   225     189.126 204.116 226.125  1.00                 C  
ATOM   1765  C   ILE   225     188.625 203.195 225.023  1.00                 C  
ATOM   1766  O   ILE   225     187.970 203.638 224.072  1.00                 O  
ATOM   1767  CB  ILE   225     190.636 204.369 225.960  1.00                 C  
ATOM   1768  CD1 ILE   225     192.601 205.604 227.016  1.00                 C  
ATOM   1769  CG1 ILE   225     191.097 205.478 226.908  1.00                 C  
ATOM   1770  CG2 ILE   225     190.968 204.689 224.511  1.00                 C  
ATOM   1771  N   ASN   226     188.925 201.904 225.128  1.00                 N  
ATOM   1772  CA  ASN   226     188.611 200.980 224.052  1.00                 C  
ATOM   1773  C   ASN   226     187.107 200.803 223.919  1.00                 C  
ATOM   1774  O   ASN   226     186.593 200.548 222.825  1.00                 O  
ATOM   1775  CB  ASN   226     189.300 199.634 224.284  1.00                 C  
ATOM   1776  CG  ASN   226     190.794 199.693 224.033  1.00                 C  
ATOM   1777  OD1 ASN   226     191.279 200.572 223.320  1.00                 O  
ATOM   1778  ND2 ASN   226     191.529 198.755 224.619  1.00                 N  
ATOM   1779  N   SER   227     186.385 200.938 225.024  1.00                 N  
ATOM   1780  CA  SER   227     184.943 200.785 225.023  1.00                 C  
ATOM   1781  C   SER   227     184.216 201.920 224.324  1.00                 C  
ATOM   1782  O   SER   227     183.006 201.809 224.107  1.00                 O  
ATOM   1783  CB  SER   227     184.416 200.669 226.454  1.00                 C  
ATOM   1784  OG  SER   227     184.595 201.882 227.165  1.00                 O  
ATOM   1785  N   ILE   228     184.901 203.010 223.988  1.00                 N  
ATOM   1786  CA  ILE   228     184.200 204.147 223.399  1.00                 C  
ATOM   1787  C   ILE   228     183.484 203.805 222.100  1.00                 C  
ATOM   1788  O   ILE   228     182.379 204.295 221.845  1.00                 O  
ATOM   1789  CB  ILE   228     185.156 205.326 223.138  1.00                 C  
ATOM   1790  CD1 ILE   228     186.792 206.892 224.308  1.00                 C  
ATOM   1791  CG1 ILE   228     185.641 205.922 224.461  1.00                 C  
ATOM   1792  CG2 ILE   228     184.486 206.370 222.257  1.00                 C  
ATOM   1793  N   GLY   229     184.105 202.977 221.271  1.00                 N  
ATOM   1794  CA  GLY   229     183.618 202.781 219.922  1.00                 C  
ATOM   1795  C   GLY   229     182.699 201.594 219.785  1.00                 C  
ATOM   1796  O   GLY   229     182.314 201.218 218.674  1.00                 O  
ATOM   1797  N   THR   230     182.332 200.999 220.911  1.00                 N  
ATOM   1798  CA  THR   230     181.513 199.805 220.874  1.00                 C  
ATOM   1799  C   THR   230     180.182 200.059 221.571  1.00                 C  
ATOM   1800  O   THR   230     179.903 201.149 222.074  1.00                 O  
ATOM   1801  CB  THR   230     182.228 198.609 221.530  1.00                 C  
ATOM   1802  OG1 THR   230     182.394 198.858 222.931  1.00                 O  
ATOM   1803  CG2 THR   230     183.600 198.403 220.907  1.00                 C  
ATOM   1804  N   GLU   231     179.355 199.024 221.594  1.00                 N  
ATOM   1805  CA  GLU   231     178.049 199.117 222.226  1.00                 C  
ATOM   1806  C   GLU   231     178.122 198.482 223.605  1.00                 C  
ATOM   1807  O   GLU   231     178.144 197.252 223.730  1.00                 O  
ATOM   1808  CB  GLU   231     176.985 198.440 221.360  1.00                 C  
ATOM   1809  CD  GLU   231     175.694 198.420 219.189  1.00                 C  
ATOM   1810  CG  GLU   231     176.754 199.117 220.019  1.00                 C  
ATOM   1811  OE1 GLU   231     175.260 197.317 219.584  1.00                 O  
ATOM   1812  OE2 GLU   231     175.298 198.975 218.143  1.00                 O  
ATOM   1813  N   LEU   232     178.194 199.315 224.636  1.00                 N  
ATOM   1814  CA  LEU   232     178.249 198.814 225.998  1.00                 C  
ATOM   1815  C   LEU   232     177.696 199.848 226.963  1.00                 C  
ATOM   1816  O   LEU   232     178.141 200.999 226.980  1.00                 O  
ATOM   1817  CB  LEU   232     179.685 198.443 226.375  1.00                 C  
ATOM   1818  CG  LEU   232     179.899 197.922 227.797  1.00                 C  
ATOM   1819  CD1 LEU   232     179.197 196.587 227.993  1.00                 C  
ATOM   1820  CD2 LEU   232     181.383 197.789 228.103  1.00                 C  
ATOM   1821  N   THR   233     176.725 199.438 227.767  1.00                 N  
ATOM   1822  CA  THR   233     176.132 200.342 228.739  1.00                 C  
ATOM   1823  C   THR   233     177.192 200.841 229.706  1.00                 C  
ATOM   1824  O   THR   233     178.065 200.083 230.133  1.00                 O  
ATOM   1825  CB  THR   233     174.990 199.663 229.518  1.00                 C  
ATOM   1826  OG1 THR   233     173.965 199.250 228.606  1.00                 O  
ATOM   1827  CG2 THR   233     174.385 200.628 230.526  1.00                 C  
ATOM   1828  N   ARG   234     177.113 202.129 230.041  1.00                 N  
ATOM   1829  CA  ARG   234     178.100 202.728 230.930  1.00                 C  
ATOM   1830  C   ARG   234     178.102 202.036 232.284  1.00                 C  
ATOM   1831  O   ARG   234     179.157 201.853 232.903  1.00                 O  
ATOM   1832  CB  ARG   234     177.828 204.224 231.102  1.00                 C  
ATOM   1833  CD  ARG   234     178.139 206.542 230.191  1.00                 C  
ATOM   1834  NE  ARG   234     176.828 207.007 230.636  1.00                 N  
ATOM   1835  CG  ARG   234     178.137 205.057 229.868  1.00                 C  
ATOM   1836  CZ  ARG   234     175.870 207.434 229.820  1.00                 C  
ATOM   1837  NH1 ARG   234     174.708 207.839 230.315  1.00                 N  
ATOM   1838  NH2 ARG   234     176.076 207.456 228.510  1.00                 N  
ATOM   1839  N   GLU   235     176.926 201.622 232.752  1.00                 N  
ATOM   1840  CA  GLU   235     176.854 200.915 234.021  1.00                 C  
ATOM   1841  C   GLU   235     177.520 199.550 233.925  1.00                 C  
ATOM   1842  O   GLU   235     178.263 199.148 234.827  1.00                 O  
ATOM   1843  CB  GLU   235     175.398 200.760 234.466  1.00                 C  
ATOM   1844  CD  GLU   235     173.274 201.881 235.247  1.00                 C  
ATOM   1845  CG  GLU   235     174.731 202.064 234.870  1.00                 C  
ATOM   1846  OE1 GLU   235     172.734 200.779 235.012  1.00                 O  
ATOM   1847  OE2 GLU   235     172.672 202.838 235.777  1.00                 O  
ATOM   1848  N   ASP   236     177.286 198.824 232.832  1.00                 N  
ATOM   1849  CA  ASP   236     177.921 197.519 232.686  1.00                 C  
ATOM   1850  C   ASP   236     179.433 197.662 232.563  1.00                 C  
ATOM   1851  O   ASP   236     180.188 196.815 233.052  1.00                 O  
ATOM   1852  CB  ASP   236     177.359 196.783 231.468  1.00                 C  
ATOM   1853  CG  ASP   236     175.934 196.310 231.680  1.00                 C  
ATOM   1854  OD1 ASP   236     175.477 196.303 232.842  1.00                 O  
ATOM   1855  OD2 ASP   236     175.274 195.947 230.684  1.00                 O  
ATOM   1856  N   ARG   237     179.893 198.737 231.922  1.00                 N  
ATOM   1857  CA  ARG   237     181.324 198.998 231.876  1.00                 C  
ATOM   1858  C   ARG   237     181.879 199.231 233.270  1.00                 C  
ATOM   1859  O   ARG   237     182.944 198.709 233.614  1.00                 O  
ATOM   1860  CB  ARG   237     181.620 200.204 230.982  1.00                 C  
ATOM   1861  CD  ARG   237     183.324 201.686 229.887  1.00                 C  
ATOM   1862  NE  ARG   237     182.762 202.928 230.411  1.00                 N  
ATOM   1863  CG  ARG   237     183.100 200.516 230.832  1.00                 C  
ATOM   1864  CZ  ARG   237     182.579 204.028 229.688  1.00                 C  
ATOM   1865  NH1 ARG   237     182.060 205.112 230.250  1.00                 N  
ATOM   1866  NH2 ARG   237     182.915 204.043 228.405  1.00                 N  
ATOM   1867  N   LYS   238     181.175 200.020 234.078  1.00                 N  
ATOM   1868  CA  LYS   238     181.643 200.276 235.435  1.00                 C  
ATOM   1869  C   LYS   238     181.737 198.985 236.235  1.00                 C  
ATOM   1870  O   LYS   238     182.612 198.849 237.096  1.00                 O  
ATOM   1871  CB  LYS   238     180.717 201.267 236.143  1.00                 C  
ATOM   1872  CD  LYS   238     180.271 202.718 238.142  1.00                 C  
ATOM   1873  CE  LYS   238     180.715 203.089 239.548  1.00                 C  
ATOM   1874  CG  LYS   238     181.172 201.652 237.541  1.00                 C  
ATOM   1875  NZ  LYS   238     179.837 204.129 240.151  1.00                 N  
ATOM   1876  N   LYS   239     180.843 198.035 235.967  1.00                 N  
ATOM   1877  CA  LYS   239     180.850 196.774 236.693  1.00                 C  
ATOM   1878  C   LYS   239     182.153 196.022 236.497  1.00                 C  
ATOM   1879  O   LYS   239     182.460 195.114 237.276  1.00                 O  
ATOM   1880  CB  LYS   239     179.675 195.897 236.255  1.00                 C  
ATOM   1881  CD  LYS   239     177.196 195.506 236.216  1.00                 C  
ATOM   1882  CE  LYS   239     175.838 196.015 236.672  1.00                 C  
ATOM   1883  CG  LYS   239     178.315 196.419 236.690  1.00                 C  
ATOM   1884  NZ  LYS   239     174.729 195.150 236.182  1.00                 N  
ATOM   1885  N   LEU   240     182.915 196.376 235.469  1.00                 N  
ATOM   1886  CA  LEU   240     184.162 195.690 235.162  1.00                 C  
ATOM   1887  C   LEU   240     185.376 196.342 235.797  1.00                 C  
ATOM   1888  O   LEU   240     186.487 195.823 235.645  1.00                 O  
ATOM   1889  CB  LEU   240     184.374 195.615 233.649  1.00                 C  
ATOM   1890  CG  LEU   240     183.335 194.818 232.857  1.00                 C  
ATOM   1891  CD1 LEU   240     183.609 194.910 231.364  1.00                 C  
ATOM   1892  CD2 LEU   240     183.318 193.364 233.303  1.00                 C  
ATOM   1893  N   TYR   241     185.200 197.443 236.503  1.00                 N  
ATOM   1894  CA  TYR   241     186.337 198.129 237.099  1.00                 C  
ATOM   1895  C   TYR   241     186.680 197.485 238.437  1.00                 C  
ATOM   1896  O   TYR   241     185.812 197.411 239.323  1.00                 O  
ATOM   1897  CB  TYR   241     186.033 199.618 237.273  1.00                 C  
ATOM   1898  CG  TYR   241     185.932 200.379 235.970  1.00                 C  
ATOM   1899  OH  TYR   241     185.661 202.458 232.379  1.00                 O  
ATOM   1900  CZ  TYR   241     185.750 201.772 233.568  1.00                 C  
ATOM   1901  CD1 TYR   241     186.356 199.807 234.778  1.00                 C  
ATOM   1902  CE1 TYR   241     186.268 200.495 233.582  1.00                 C  
ATOM   1903  CD2 TYR   241     185.413 201.667 235.937  1.00                 C  
ATOM   1904  CE2 TYR   241     185.317 202.370 234.751  1.00                 C  
ATOM   1905  N   SER   242     187.907 197.007 238.633  1.00                 N  
ATOM   1906  CA  SER   242     188.290 196.521 239.953  1.00                 C  
ATOM   1907  C   SER   242     188.295 197.651 240.960  1.00                 C  
ATOM   1908  O   SER   242     188.468 198.822 240.620  1.00                 O  
ATOM   1909  CB  SER   242     189.665 195.852 239.900  1.00                 C  
ATOM   1910  OG  SER   242     190.088 195.452 241.191  1.00                 O  
ATOM   1911  N   ASN   243     188.096 197.283 242.216  1.00                 N  
ATOM   1912  CA  ASN   243     188.040 198.232 243.310  1.00                 C  
ATOM   1913  C   ASN   243     189.312 198.214 244.146  1.00                 C  
ATOM   1914  O   ASN   243     189.352 198.819 245.227  1.00                 O  
ATOM   1915  CB  ASN   243     186.823 197.957 244.196  1.00                 C  
ATOM   1916  CG  ASN   243     185.513 198.265 243.498  1.00                 C  
ATOM   1917  OD1 ASN   243     185.380 199.291 242.831  1.00                 O  
ATOM   1918  ND2 ASN   243     184.540 197.375 243.650  1.00                 N  
ATOM   1919  N   PHE   244     190.360 197.548 243.656  1.00                 N  
ATOM   1920  CA  PHE   244     191.642 197.433 244.350  1.00                 C  
ATOM   1921  C   PHE   244     192.657 198.279 243.582  1.00                 C  
ATOM   1922  O   PHE   244     193.421 197.771 242.750  1.00                 O  
ATOM   1923  CB  PHE   244     192.071 195.967 244.444  1.00                 C  
ATOM   1924  CG  PHE   244     191.126 195.109 245.234  1.00                 C  
ATOM   1925  CZ  PHE   244     189.379 193.521 246.703  1.00                 C  
ATOM   1926  CD1 PHE   244     190.110 194.410 244.604  1.00                 C  
ATOM   1927  CE1 PHE   244     189.241 193.620 245.331  1.00                 C  
ATOM   1928  CD2 PHE   244     191.251 194.999 246.608  1.00                 C  
ATOM   1929  CE2 PHE   244     190.381 194.209 247.335  1.00                 C  
ATOM   1930  N   GLY   245     192.671 199.578 243.859  1.00                 N  
ATOM   1931  CA  GLY   245     193.441 200.516 243.072  1.00                 C  
ATOM   1932  C   GLY   245     193.281 201.910 243.631  1.00                 C  
ATOM   1933  O   GLY   245     192.696 202.112 244.697  1.00                 O  
ATOM   1934  N   LEU   246     193.808 202.884 242.893  1.00                 N  
ATOM   1935  CA  LEU   246     193.781 204.246 243.397  1.00                 C  
ATOM   1936  C   LEU   246     192.615 205.027 242.831  1.00                 C  
ATOM   1937  O   LEU   246     192.332 206.127 243.312  1.00                 O  
ATOM   1938  CB  LEU   246     195.092 204.964 243.072  1.00                 C  
ATOM   1939  CG  LEU   246     196.362 204.365 243.681  1.00                 C  
ATOM   1940  CD1 LEU   246     197.593 205.124 243.210  1.00                 C  
ATOM   1941  CD2 LEU   246     196.285 204.372 245.200  1.00                 C  
ATOM   1942  N   LEU   247     191.935 204.484 241.827  1.00                 N  
ATOM   1943  CA  LEU   247     190.797 205.165 241.230  1.00                 C  
ATOM   1944  C   LEU   247     189.505 204.853 241.969  1.00                 C  
ATOM   1945  O   LEU   247     188.485 205.513 241.764  1.00                 O  
ATOM   1946  CB  LEU   247     190.656 204.781 239.756  1.00                 C  
ATOM   1947  CG  LEU   247     191.818 205.169 238.840  1.00                 C  
ATOM   1948  CD1 LEU   247     191.593 204.641 237.431  1.00                 C  
ATOM   1949  CD2 LEU   247     192.003 206.679 238.815  1.00                 C  
ATOM   1950  N   TYR   248     189.538 203.855 242.838  1.00                 N  
ATOM   1951  CA  TYR   248     188.311 203.387 243.475  1.00                 C  
ATOM   1952  C   TYR   248     187.646 204.430 244.351  1.00                 C  
ATOM   1953  O   TYR   248     186.426 204.635 244.240  1.00                 O  
ATOM   1954  CB  TYR   248     188.587 202.141 244.319  1.00                 C  
ATOM   1955  CG  TYR   248     187.375 201.620 245.057  1.00                 C  
ATOM   1956  OH  TYR   248     184.035 200.182 247.075  1.00                 O  
ATOM   1957  CZ  TYR   248     185.141 200.659 246.409  1.00                 C  
ATOM   1958  CD1 TYR   248     186.413 200.863 244.401  1.00                 C  
ATOM   1959  CE1 TYR   248     185.302 200.383 245.068  1.00                 C  
ATOM   1960  CD2 TYR   248     187.196 201.888 246.408  1.00                 C  
ATOM   1961  CE2 TYR   248     186.091 201.417 247.092  1.00                 C  
ATOM   1962  N   PRO   249     188.361 205.103 245.246  1.00                 N  
ATOM   1963  CA  PRO   249     187.707 206.107 246.096  1.00                 C  
ATOM   1964  C   PRO   249     186.888 207.094 245.301  1.00                 C  
ATOM   1965  O   PRO   249     185.672 207.210 245.501  1.00                 O  
ATOM   1966  CB  PRO   249     188.869 206.807 246.803  1.00                 C  
ATOM   1967  CD  PRO   249     189.886 205.004 245.600  1.00                 C  
ATOM   1968  CG  PRO   249     189.932 205.764 246.896  1.00                 C  
ATOM   1969  N   TYR   250     187.534 207.817 244.397  1.00                 N  
ATOM   1970  CA  TYR   250     186.837 208.642 243.432  1.00                 C  
ATOM   1971  C   TYR   250     187.712 208.756 242.198  1.00                 C  
ATOM   1972  O   TYR   250     188.901 209.068 242.281  1.00                 O  
ATOM   1973  CB  TYR   250     186.518 210.013 244.031  1.00                 C  
ATOM   1974  CG  TYR   250     185.767 210.931 243.093  1.00                 C  
ATOM   1975  OH  TYR   250     183.686 213.448 240.518  1.00                 O  
ATOM   1976  CZ  TYR   250     184.376 212.616 241.370  1.00                 C  
ATOM   1977  CD1 TYR   250     184.401 210.777 242.889  1.00                 C  
ATOM   1978  CE1 TYR   250     183.706 211.611 242.034  1.00                 C  
ATOM   1979  CD2 TYR   250     186.425 211.949 242.415  1.00                 C  
ATOM   1980  CE2 TYR   250     185.747 212.793 241.556  1.00                 C  
ATOM   1981  N   GLY   251     187.103 208.506 241.052  1.00                 N  
ATOM   1982  CA  GLY   251     187.833 208.527 239.809  1.00                 C  
ATOM   1983  C   GLY   251     187.194 207.596 238.808  1.00                 C  
ATOM   1984  O   GLY   251     186.949 207.970 237.657  1.00                 O  
ATOM   1985  N   HIS   252     186.877 206.382 239.252  1.00                 N  
ATOM   1986  CA  HIS   252     186.179 205.452 238.378  1.00                 C  
ATOM   1987  C   HIS   252     184.840 206.021 237.953  1.00                 C  
ATOM   1988  O   HIS   252     184.373 205.772 236.836  1.00                 O  
ATOM   1989  CB  HIS   252     185.987 204.103 239.075  1.00                 C  
ATOM   1990  CG  HIS   252     185.033 204.150 240.228  1.00                 C  
ATOM   1991  ND1 HIS   252     185.396 204.609 241.476  1.00                 N  
ATOM   1992  CE1 HIS   252     184.334 204.529 242.297  1.00                 C  
ATOM   1993  CD2 HIS   252     183.636 203.798 240.434  1.00                 C  
ATOM   1994  NE2 HIS   252     183.274 204.044 241.679  1.00                 N  
ATOM   1995  N   GLU   253     184.205 206.785 238.836  1.00                 N  
ATOM   1996  CA  GLU   253     182.931 207.396 238.486  1.00                 C  
ATOM   1997  C   GLU   253     183.085 208.275 237.258  1.00                 C  
ATOM   1998  O   GLU   253     182.190 208.334 236.408  1.00                 O  
ATOM   1999  CB  GLU   253     182.386 208.210 239.661  1.00                 C  
ATOM   2000  CD  GLU   253     179.929 207.827 239.221  1.00                 C  
ATOM   2001  CG  GLU   253     181.033 208.851 239.399  1.00                 C  
ATOM   2002  OE1 GLU   253     180.115 206.671 239.653  1.00                 O  
ATOM   2003  OE2 GLU   253     178.877 208.182 238.649  1.00                 O  
ATOM   2004  N   GLU   254     184.223 208.961 237.141  1.00                 N  
ATOM   2005  CA  GLU   254     184.447 209.820 235.990  1.00                 C  
ATOM   2006  C   GLU   254     184.722 209.008 234.734  1.00                 C  
ATOM   2007  O   GLU   254     184.206 209.345 233.663  1.00                 O  
ATOM   2008  CB  GLU   254     185.610 210.778 236.255  1.00                 C  
ATOM   2009  CD  GLU   254     186.507 212.731 237.582  1.00                 C  
ATOM   2010  CG  GLU   254     185.314 211.839 237.303  1.00                 C  
ATOM   2011  OE1 GLU   254     187.645 212.216 237.590  1.00                 O  
ATOM   2012  OE2 GLU   254     186.305 213.946 237.792  1.00                 O  
ATOM   2013  N   LEU   255     185.492 207.928 234.848  1.00                 N  
ATOM   2014  CA  LEU   255     185.736 207.074 233.691  1.00                 C  
ATOM   2015  C   LEU   255     184.452 206.405 233.226  1.00                 C  
ATOM   2016  O   LEU   255     184.221 206.251 232.021  1.00                 O  
ATOM   2017  CB  LEU   255     186.792 206.016 234.019  1.00                 C  
ATOM   2018  CG  LEU   255     188.216 206.527 234.244  1.00                 C  
ATOM   2019  CD1 LEU   255     189.120 205.404 234.730  1.00                 C  
ATOM   2020  CD2 LEU   255     188.775 207.143 232.970  1.00                 C  
ATOM   2021  N   ALA   256     183.602 206.002 234.168  1.00                 N  
ATOM   2022  CA  ALA   256     182.337 205.382 233.795  1.00                 C  
ATOM   2023  C   ALA   256     181.465 206.334 232.990  1.00                 C  
ATOM   2024  O   ALA   256     180.730 205.898 232.099  1.00                 O  
ATOM   2025  CB  ALA   256     181.589 204.917 235.035  1.00                 C  
ATOM   2026  N   ILE   257     181.533 207.633 233.283  1.00                 N  
ATOM   2027  CA  ILE   257     180.742 208.605 232.547  1.00                 C  
ATOM   2028  C   ILE   257     181.434 209.037 231.265  1.00                 C  
ATOM   2029  O   ILE   257     180.760 209.446 230.315  1.00                 O  
ATOM   2030  CB  ILE   257     180.429 209.844 233.406  1.00                 C  
ATOM   2031  CD1 ILE   257     179.353 210.559 235.604  1.00                 C  
ATOM   2032  CG1 ILE   257     179.498 209.471 234.561  1.00                 C  
ATOM   2033  CG2 ILE   257     179.847 210.956 232.545  1.00                 C  
ATOM   2034  N   CYS   258     182.757 208.952 231.226  1.00                 N  
ATOM   2035  CA  CYS   258     183.517 209.509 230.119  1.00                 C  
ATOM   2036  C   CYS   258     183.086 208.902 228.797  1.00                 C  
ATOM   2037  O   CYS   258     182.848 207.696 228.689  1.00                 O  
ATOM   2038  CB  CYS   258     185.016 209.288 230.333  1.00                 C  
ATOM   2039  SG  CYS   258     185.708 210.181 231.745  1.00                 S  
ATOM   2040  N   GLU   259     183.004 209.754 227.786  1.00                 N  
ATOM   2041  CA  GLU   259     182.755 209.330 226.421  1.00                 C  
ATOM   2042  C   GLU   259     183.865 209.721 225.464  1.00                 C  
ATOM   2043  O   GLU   259     183.663 209.629 224.247  1.00                 O  
ATOM   2044  CB  GLU   259     181.433 209.909 225.913  1.00                 C  
ATOM   2045  CD  GLU   259     178.917 209.989 226.120  1.00                 C  
ATOM   2046  CG  GLU   259     180.209 209.418 226.670  1.00                 C  
ATOM   2047  OE1 GLU   259     178.982 210.814 225.184  1.00                 O  
ATOM   2048  OE2 GLU   259     177.839 209.613 226.626  1.00                 O  
ATOM   2049  N   ASP   260     185.021 210.155 225.960  1.00                 N  
ATOM   2050  CA  ASP   260     186.100 210.629 225.113  1.00                 C  
ATOM   2051  C   ASP   260     187.455 210.463 225.794  1.00                 C  
ATOM   2052  O   ASP   260     187.582 210.515 227.029  1.00                 O  
ATOM   2053  CB  ASP   260     185.881 212.096 224.737  1.00                 C  
ATOM   2054  CG  ASP   260     186.760 212.539 223.583  1.00                 C  
ATOM   2055  OD1 ASP   260     186.348 212.354 222.419  1.00                 O  
ATOM   2056  OD2 ASP   260     187.859 213.071 223.844  1.00                 O  
ATOM   2057  N   ILE   261     188.471 210.280 224.951  1.00                 N  
ATOM   2058  CA  ILE   261     189.839 210.197 225.437  1.00                 C  
ATOM   2059  C   ILE   261     190.188 211.398 226.293  1.00                 C  
ATOM   2060  O   ILE   261     190.818 211.247 227.341  1.00                 O  
ATOM   2061  CB  ILE   261     190.844 210.073 224.277  1.00                 C  
ATOM   2062  CD1 ILE   261     191.425 208.625 222.261  1.00                 C  
ATOM   2063  CG1 ILE   261     190.686 208.721 223.578  1.00                 C  
ATOM   2064  CG2 ILE   261     192.264 210.291 224.776  1.00                 C  
ATOM   2065  N   ASP   262     189.755 212.593 225.894  1.00                 N  
ATOM   2066  CA  ASP   262     190.115 213.782 226.654  1.00                 C  
ATOM   2067  C   ASP   262     189.639 213.674 228.094  1.00                 C  
ATOM   2068  O   ASP   262     190.351 214.073 229.022  1.00                 O  
ATOM   2069  CB  ASP   262     189.530 215.034 225.999  1.00                 C  
ATOM   2070  CG  ASP   262     190.230 215.396 224.704  1.00                 C  
ATOM   2071  OD1 ASP   262     191.328 214.856 224.451  1.00                 O  
ATOM   2072  OD2 ASP   262     189.681 216.219 223.941  1.00                 O  
ATOM   2073  N   GLN   263     188.436 213.143 228.304  1.00                 N  
ATOM   2074  CA  GLN   263     187.926 213.030 229.666  1.00                 C  
ATOM   2075  C   GLN   263     188.729 212.003 230.447  1.00                 C  
ATOM   2076  O   GLN   263     188.954 212.156 231.657  1.00                 O  
ATOM   2077  CB  GLN   263     186.443 212.654 229.653  1.00                 C  
ATOM   2078  CD  GLN   263     184.074 213.326 229.091  1.00                 C  
ATOM   2079  CG  GLN   263     185.529 213.750 229.129  1.00                 C  
ATOM   2080  OE1 GLN   263     183.735 212.286 228.525  1.00                 O  
ATOM   2081  NE2 GLN   263     183.208 214.132 229.694  1.00                 N  
ATOM   2082  N   VAL   264     189.193 210.955 229.766  1.00                 N  
ATOM   2083  CA  VAL   264     189.994 209.946 230.450  1.00                 C  
ATOM   2084  C   VAL   264     191.309 210.544 230.931  1.00                 C  
ATOM   2085  O   VAL   264     191.752 210.296 232.061  1.00                 O  
ATOM   2086  CB  VAL   264     190.266 208.731 229.543  1.00                 C  
ATOM   2087  CG1 VAL   264     191.245 207.777 230.210  1.00                 C  
ATOM   2088  CG2 VAL   264     188.966 208.017 229.206  1.00                 C  
ATOM   2089  N   ARG   265     191.959 211.331 230.077  1.00                 N  
ATOM   2090  CA  ARG   265     193.180 212.012 230.478  1.00                 C  
ATOM   2091  C   ARG   265     192.930 212.916 231.672  1.00                 C  
ATOM   2092  O   ARG   265     193.744 212.968 232.592  1.00                 O  
ATOM   2093  CB  ARG   265     193.749 212.823 229.312  1.00                 C  
ATOM   2094  CD  ARG   265     195.547 214.340 228.439  1.00                 C  
ATOM   2095  NE  ARG   265     194.629 215.426 228.103  1.00                 N  
ATOM   2096  CG  ARG   265     195.058 213.528 229.627  1.00                 C  
ATOM   2097  CZ  ARG   265     194.574 216.585 228.752  1.00                 C  
ATOM   2098  NH1 ARG   265     193.706 217.515 228.376  1.00                 N  
ATOM   2099  NH2 ARG   265     195.386 216.811 229.776  1.00                 N  
ATOM   2100  N   GLY   266     191.808 213.630 231.684  1.00                 N  
ATOM   2101  CA  GLY   266     191.505 214.509 232.810  1.00                 C  
ATOM   2102  C   GLY   266     191.443 213.717 234.109  1.00                 C  
ATOM   2103  O   GLY   266     191.774 214.230 235.193  1.00                 O  
ATOM   2104  N   VAL   267     191.010 212.461 234.019  1.00                 N  
ATOM   2105  CA  VAL   267     191.053 211.596 235.192  1.00                 C  
ATOM   2106  C   VAL   267     192.494 211.309 235.572  1.00                 C  
ATOM   2107  O   VAL   267     192.877 211.406 236.742  1.00                 O  
ATOM   2108  CB  VAL   267     190.289 210.281 234.952  1.00                 C  
ATOM   2109  CG1 VAL   267     190.502 209.321 236.113  1.00                 C  
ATOM   2110  CG2 VAL   267     188.807 210.555 234.747  1.00                 C  
ATOM   2111  N   MET   268     193.316 210.961 234.589  1.00                 N  
ATOM   2112  CA  MET   268     194.723 210.722 234.877  1.00                 C  
ATOM   2113  C   MET   268     195.394 211.952 235.462  1.00                 C  
ATOM   2114  O   MET   268     196.364 211.825 236.213  1.00                 O  
ATOM   2115  CB  MET   268     195.462 210.283 233.611  1.00                 C  
ATOM   2116  SD  MET   268     195.233 207.590 234.222  1.00                 S  
ATOM   2117  CE  MET   268     193.585 207.446 234.908  1.00                 C  
ATOM   2118  CG  MET   268     195.001 208.945 233.056  1.00                 C  
ATOM   2119  N   GLU   269     194.895 213.136 235.124  1.00                 N  
ATOM   2120  CA  GLU   269     195.508 214.381 235.546  1.00                 C  
ATOM   2121  C   GLU   269     195.565 214.467 237.054  1.00                 C  
ATOM   2122  O   GLU   269     196.364 215.232 237.601  1.00                 O  
ATOM   2123  CB  GLU   269     194.741 215.576 234.976  1.00                 C  
ATOM   2124  CD  GLU   269     196.278 216.020 233.021  1.00                 C  
ATOM   2125  CG  GLU   269     194.859 215.727 233.468  1.00                 C  
ATOM   2126  OE1 GLU   269     196.902 216.941 233.590  1.00                 O  
ATOM   2127  OE2 GLU   269     196.766 215.328 232.103  1.00                 O  
ATOM   2128  N   LYS   270     194.716 213.702 237.731  1.00                 N  
ATOM   2129  CA  LYS   270     194.681 213.780 239.190  1.00                 C  
ATOM   2130  C   LYS   270     195.734 212.863 239.805  1.00                 C  
ATOM   2131  O   LYS   270     195.927 212.851 241.025  1.00                 O  
ATOM   2132  CB  LYS   270     193.290 213.416 239.713  1.00                 C  
ATOM   2133  CD  LYS   270     190.848 213.977 239.866  1.00                 C  
ATOM   2134  CE  LYS   270     189.759 214.961 239.469  1.00                 C  
ATOM   2135  CG  LYS   270     192.200 214.396 239.310  1.00                 C  
ATOM   2136  NZ  LYS   270     188.423 214.544 239.977  1.00                 N  
ATOM   2137  N   TYR   271     196.431 212.092 238.970  1.00                 N  
ATOM   2138  CA  TYR   271     197.391 211.108 239.451  1.00                 C  
ATOM   2139  C   TYR   271     198.703 211.286 238.700  1.00                 C  
ATOM   2140  O   TYR   271     198.891 210.656 237.649  1.00                 O  
ATOM   2141  CB  TYR   271     196.840 209.691 239.274  1.00                 C  
ATOM   2142  CG  TYR   271     195.556 209.435 240.031  1.00                 C  
ATOM   2143  OH  TYR   271     192.017 208.736 242.098  1.00                 O  
ATOM   2144  CZ  TYR   271     193.189 208.967 241.415  1.00                 C  
ATOM   2145  CD1 TYR   271     194.339 209.889 239.540  1.00                 C  
ATOM   2146  CE1 TYR   271     193.161 209.659 240.224  1.00                 C  
ATOM   2147  CD2 TYR   271     195.566 208.739 241.233  1.00                 C  
ATOM   2148  CE2 TYR   271     194.398 208.500 241.931  1.00                 C  
ATOM   2149  N   PRO   272     199.637 212.093 239.200  1.00                 N  
ATOM   2150  CA  PRO   272     200.867 212.342 238.442  1.00                 C  
ATOM   2151  C   PRO   272     201.565 211.081 237.977  1.00                 C  
ATOM   2152  O   PRO   272     202.182 211.089 236.904  1.00                 O  
ATOM   2153  CB  PRO   272     201.756 213.111 239.421  1.00                 C  
ATOM   2154  CD  PRO   272     199.649 212.875 240.533  1.00                 C  
ATOM   2155  CG  PRO   272     200.797 213.821 240.318  1.00                 C  
ATOM   2156  N   PRO   273     201.495 209.996 238.752  1.00                 N  
ATOM   2157  CA  PRO   273     202.138 208.754 238.330  1.00                 C  
ATOM   2158  C   PRO   273     201.562 208.268 237.008  1.00                 C  
ATOM   2159  O   PRO   273     202.271 207.665 236.194  1.00                 O  
ATOM   2160  CB  PRO   273     201.839 207.777 239.469  1.00                 C  
ATOM   2161  CD  PRO   273     200.947 209.887 240.162  1.00                 C  
ATOM   2162  CG  PRO   273     201.632 208.647 240.663  1.00                 C  
ATOM   2163  N   TYR   274     200.277 208.522 236.778  1.00                 N  
ATOM   2164  CA  TYR   274     199.646 208.138 235.527  1.00                 C  
ATOM   2165  C   TYR   274     199.698 209.251 234.495  1.00                 C  
ATOM   2166  O   TYR   274     199.870 208.967 233.305  1.00                 O  
ATOM   2167  CB  TYR   274     198.191 207.728 235.764  1.00                 C  
ATOM   2168  CG  TYR   274     198.036 206.452 236.560  1.00                 C  
ATOM   2169  OH  TYR   274     197.598 202.949 238.758  1.00                 O  
ATOM   2170  CZ  TYR   274     197.744 204.107 238.030  1.00                 C  
ATOM   2171  CD1 TYR   274     197.033 206.325 237.512  1.00                 C  
ATOM   2172  CE1 TYR   274     196.884 205.162 238.245  1.00                 C  
ATOM   2173  CD2 TYR   274     198.894 205.378 236.357  1.00                 C  
ATOM   2174  CE2 TYR   274     198.760 204.208 237.080  1.00                 C  
ATOM   2175  N   GLN   275     199.561 210.504 234.925  1.00                 N  
ATOM   2176  CA  GLN   275     199.556 211.617 233.983  1.00                 C  
ATOM   2177  C   GLN   275     200.786 211.570 233.096  1.00                 C  
ATOM   2178  O   GLN   275     200.708 211.840 231.893  1.00                 O  
ATOM   2179  CB  GLN   275     199.488 212.951 234.730  1.00                 C  
ATOM   2180  CD  GLN   275     200.631 214.666 233.269  1.00                 C  
ATOM   2181  CG  GLN   275     199.315 214.160 233.826  1.00                 C  
ATOM   2182  OE1 GLN   275     201.670 214.568 233.922  1.00                 O  
ATOM   2183  NE2 GLN   275     200.591 215.209 232.058  1.00                 N  
ATOM   2184  N   ALA   276     201.931 211.224 233.677  1.00                 N  
ATOM   2185  CA  ALA   276     203.163 211.154 232.910  1.00                 C  
ATOM   2186  C   ALA   276     203.061 210.128 231.791  1.00                 C  
ATOM   2187  O   ALA   276     203.668 210.293 230.727  1.00                 O  
ATOM   2188  CB  ALA   276     204.335 210.818 233.819  1.00                 C  
ATOM   2189  N   ILE   277     202.297 209.058 232.012  1.00                 N  
ATOM   2190  CA  ILE   277     202.167 208.026 230.990  1.00                 C  
ATOM   2191  C   ILE   277     201.357 208.528 229.804  1.00                 C  
ATOM   2192  O   ILE   277     201.672 208.225 228.648  1.00                 O  
ATOM   2193  CB  ILE   277     201.524 206.747 231.558  1.00                 C  
ATOM   2194  CD1 ILE   277     201.810 204.977 233.371  1.00                 C  
ATOM   2195  CG1 ILE   277     202.461 206.084 232.570  1.00                 C  
ATOM   2196  CG2 ILE   277     201.143 205.798 230.433  1.00                 C  
ATOM   2197  N   PHE   278     200.306 209.303 230.076  1.00                 N  
ATOM   2198  CA  PHE   278     199.461 209.813 229.004  1.00                 C  
ATOM   2199  C   PHE   278     200.170 210.912 228.229  1.00                 C  
ATOM   2200  O   PHE   278     200.002 211.043 227.011  1.00                 O  
ATOM   2201  CB  PHE   278     198.137 210.334 229.567  1.00                 C  
ATOM   2202  CG  PHE   278     197.178 210.814 228.515  1.00                 C  
ATOM   2203  CZ  PHE   278     195.406 211.707 226.569  1.00                 C  
ATOM   2204  CD1 PHE   278     196.193 209.976 228.023  1.00                 C  
ATOM   2205  CE1 PHE   278     195.310 210.417 227.055  1.00                 C  
ATOM   2206  CD2 PHE   278     197.261 212.102 228.018  1.00                 C  
ATOM   2207  CE2 PHE   278     196.378 212.543 227.050  1.00                 C  
ATOM   2208  N   SER   279     200.976 211.712 228.920  1.00                 N  
ATOM   2209  CA  SER   279     201.785 212.711 228.244  1.00                 C  
ATOM   2210  C   SER   279     202.940 212.088 227.478  1.00                 C  
ATOM   2211  O   SER   279     203.267 212.558 226.384  1.00                 O  
ATOM   2212  CB  SER   279     202.327 213.730 229.248  1.00                 C  
ATOM   2213  OG  SER   279     203.224 213.121 230.160  1.00                 O  
ATOM   2214  N   LYS   280     203.569 211.049 228.030  1.00                 N  
ATOM   2215  CA  LYS   280     204.597 210.336 227.297  1.00                 C  
ATOM   2216  C   LYS   280     204.069 209.566 226.107  1.00                 C  
ATOM   2217  O   LYS   280     204.783 209.391 225.116  1.00                 O  
ATOM   2218  CB  LYS   280     205.338 209.366 228.220  1.00                 C  
ATOM   2219  CD  LYS   280     206.927 209.026 230.133  1.00                 C  
ATOM   2220  CE  LYS   280     207.824 209.705 231.154  1.00                 C  
ATOM   2221  CG  LYS   280     206.219 210.046 229.256  1.00                 C  
ATOM   2222  NZ  LYS   280     208.486 208.720 232.054  1.00                 N  
ATOM   2223  N   MET   281     202.828 209.093 226.183  1.00                 N  
ATOM   2224  CA  MET   281     202.206 208.351 225.089  1.00                 C  
ATOM   2225  C   MET   281     201.798 209.336 224.002  1.00                 C  
ATOM   2226  O   MET   281     200.612 209.598 223.795  1.00                 O  
ATOM   2227  CB  MET   281     201.004 207.553 225.598  1.00                 C  
ATOM   2228  SD  MET   281     202.356 205.153 225.896  1.00                 S  
ATOM   2229  CE  MET   281     203.995 205.639 226.431  1.00                 C  
ATOM   2230  CG  MET   281     201.359 206.475 226.609  1.00                 C  
ATOM   2231  N   SER   282     202.788 209.876 223.294  1.00                 N  
ATOM   2232  CA  SER   282     202.501 210.902 222.310  1.00                 C  
ATOM   2233  C   SER   282     201.406 210.502 221.344  1.00                 C  
ATOM   2234  O   SER   282     200.657 211.355 220.861  1.00                 O  
ATOM   2235  CB  SER   282     203.763 211.254 221.519  1.00                 C  
ATOM   2236  OG  SER   282     204.186 210.162 220.722  1.00                 O  
ATOM   2237  N   TYR   283     201.610 210.799 220.099  1.00                 N  
ATOM   2238  CA  TYR   283     200.779 210.459 218.971  1.00                 C  
ATOM   2239  C   TYR   283     201.435 209.305 218.223  1.00                 C  
ATOM   2240  O   TYR   283     202.659 209.151 218.198  1.00                 O  
ATOM   2241  CB  TYR   283     200.581 211.676 218.065  1.00                 C  
ATOM   2242  CG  TYR   283     199.751 212.775 218.689  1.00                 C  
ATOM   2243  OH  TYR   283     197.481 215.804 220.410  1.00                 O  
ATOM   2244  CZ  TYR   283     198.230 214.801 219.840  1.00                 C  
ATOM   2245  CD1 TYR   283     200.349 213.780 219.438  1.00                 C  
ATOM   2246  CE1 TYR   283     199.598 214.789 220.012  1.00                 C  
ATOM   2247  CD2 TYR   283     198.371 212.804 218.526  1.00                 C  
ATOM   2248  CE2 TYR   283     197.605 213.804 219.092  1.00                 C  
ATOM   2249  N   GLY   284     200.625 208.495 217.614  1.00                 N  
ATOM   2250  CA  GLY   284     201.133 207.388 216.785  1.00                 C  
ATOM   2251  C   GLY   284     200.943 207.808 215.309  1.00                 C  
ATOM   2252  O   GLY   284     199.858 208.223 214.894  1.00                 O  
ATOM   2253  N   GLU   285     201.994 207.704 214.508  1.00                 N  
ATOM   2254  CA  GLU   285     203.307 207.150 214.831  1.00                 C  
ATOM   2255  C   GLU   285     203.836 207.445 216.212  1.00                 C  
ATOM   2256  O   GLU   285     203.219 208.205 216.963  1.00                 O  
ATOM   2257  CB  GLU   285     204.356 207.639 213.830  1.00                 C  
ATOM   2258  CD  GLU   285     203.679 209.985 213.184  1.00                 C  
ATOM   2259  CG  GLU   285     204.672 209.122 213.938  1.00                 C  
ATOM   2260  OE1 GLU   285     202.657 209.443 212.713  1.00                 O  
ATOM   2261  OE2 GLU   285     203.924 211.204 213.063  1.00                 O  
ATOM   2262  N   SER   286     205.010 206.814 216.611  1.00                 N  
ATOM   2263  CA  SER   286     205.480 207.071 217.966  1.00                 C  
ATOM   2264  C   SER   286     204.926 205.951 218.841  1.00                 C  
ATOM   2265  O   SER   286     204.206 205.069 218.365  1.00                 O  
ATOM   2266  CB  SER   286     205.030 208.456 218.436  1.00                 C  
ATOM   2267  OG  SER   286     205.607 209.477 217.640  1.00                 O  
ATOM   2268  N   GLN   287     205.260 206.002 220.128  1.00                 N  
ATOM   2269  CA  GLN   287     204.768 205.028 221.093  1.00                 C  
ATOM   2270  C   GLN   287     203.362 205.427 221.518  1.00                 C  
ATOM   2271  O   GLN   287     203.012 206.609 221.480  1.00                 O  
ATOM   2272  CB  GLN   287     205.710 204.942 222.296  1.00                 C  
ATOM   2273  CD  GLN   287     208.002 204.349 223.176  1.00                 C  
ATOM   2274  CG  GLN   287     207.094 204.410 221.963  1.00                 C  
ATOM   2275  OE1 GLN   287     207.983 205.241 224.023  1.00                 O  
ATOM   2276  NE2 GLN   287     208.801 203.292 223.263  1.00                 N  
ATOM   2277  N   MET   288     202.568 204.443 221.919  1.00                 N  
ATOM   2278  CA  MET   288     201.231 204.719 222.410  1.00                 C  
ATOM   2279  C   MET   288     201.103 204.416 223.903  1.00                 C  
ATOM   2280  O   MET   288     202.071 204.088 224.603  1.00                 O  
ATOM   2281  CB  MET   288     200.195 203.910 221.627  1.00                 C  
ATOM   2282  SD  MET   288     198.926 203.248 219.255  1.00                 S  
ATOM   2283  CE  MET   288     197.395 203.956 219.857  1.00                 C  
ATOM   2284  CG  MET   288     200.136 204.245 220.146  1.00                 C  
ATOM   2285  N   LEU   289     199.859 204.516 224.369  1.00                 N  
ATOM   2286  CA  LEU   289     199.564 204.406 225.789  1.00                 C  
ATOM   2287  C   LEU   289     199.870 203.014 226.310  1.00                 C  
ATOM   2288  O   LEU   289     200.423 202.854 227.405  1.00                 O  
ATOM   2289  CB  LEU   289     198.099 204.755 226.061  1.00                 C  
ATOM   2290  CG  LEU   289     197.654 204.719 227.524  1.00                 C  
ATOM   2291  CD1 LEU   289     198.471 205.693 228.359  1.00                 C  
ATOM   2292  CD2 LEU   289     196.171 205.035 227.642  1.00                 C  
ATOM   2293  N   ASP   290     199.500 201.988 225.546  1.00                 N  
ATOM   2294  CA  ASP   290     199.811 200.630 225.963  1.00                 C  
ATOM   2295  C   ASP   290     201.310 200.431 226.106  1.00                 C  
ATOM   2296  O   ASP   290     201.762 199.695 226.993  1.00                 O  
ATOM   2297  CB  ASP   290     199.240 199.619 224.966  1.00                 C  
ATOM   2298  CG  ASP   290     197.729 199.515 225.044  1.00                 C  
ATOM   2299  OD1 ASP   290     197.150 200.009 226.034  1.00                 O  
ATOM   2300  OD2 ASP   290     197.125 198.939 224.114  1.00                 O  
ATOM   2301  N   LYS   291     202.098 201.085 225.256  1.00                 N  
ATOM   2302  CA  LYS   291     203.541 200.906 225.324  1.00                 C  
ATOM   2303  C   LYS   291     204.097 201.527 226.596  1.00                 C  
ATOM   2304  O   LYS   291     204.963 200.944 227.260  1.00                 O  
ATOM   2305  CB  LYS   291     204.215 201.517 224.094  1.00                 C  
ATOM   2306  CD  LYS   291     204.641 201.427 221.622  1.00                 C  
ATOM   2307  CE  LYS   291     204.381 200.669 220.331  1.00                 C  
ATOM   2308  CG  LYS   291     203.953 200.760 222.802  1.00                 C  
ATOM   2309  NZ  LYS   291     205.013 201.335 219.159  1.00                 N  
ATOM   2310  N   ALA   292     203.599 202.706 226.965  1.00                 N  
ATOM   2311  CA  ALA   292     204.095 203.327 228.185  1.00                 C  
ATOM   2312  C   ALA   292     203.670 202.530 229.408  1.00                 C  
ATOM   2313  O   ALA   292     204.417 202.447 230.390  1.00                 O  
ATOM   2314  CB  ALA   292     203.598 204.760 228.290  1.00                 C  
ATOM   2315  N   PHE   293     202.479 201.933 229.365  1.00                 N  
ATOM   2316  CA  PHE   293     202.033 201.124 230.490  1.00                 C  
ATOM   2317  C   PHE   293     202.941 199.927 230.687  1.00                 C  
ATOM   2318  O   PHE   293     203.251 199.556 231.822  1.00                 O  
ATOM   2319  CB  PHE   293     200.589 200.664 230.280  1.00                 C  
ATOM   2320  CG  PHE   293     199.571 201.749 230.486  1.00                 C  
ATOM   2321  CZ  PHE   293     197.691 203.759 230.872  1.00                 C  
ATOM   2322  CD1 PHE   293     198.435 201.811 229.698  1.00                 C  
ATOM   2323  CE1 PHE   293     197.498 202.809 229.887  1.00                 C  
ATOM   2324  CD2 PHE   293     199.749 202.707 231.468  1.00                 C  
ATOM   2325  CE2 PHE   293     198.812 203.705 231.657  1.00                 C  
ATOM   2326  N   TYR   294     203.355 199.296 229.595  1.00                 N  
ATOM   2327  CA  TYR   294     204.272 198.171 229.713  1.00                 C  
ATOM   2328  C   TYR   294     205.581 198.603 230.356  1.00                 C  
ATOM   2329  O   TYR   294     206.112 197.912 231.235  1.00                 O  
ATOM   2330  CB  TYR   294     204.538 197.550 228.340  1.00                 C  
ATOM   2331  CG  TYR   294     203.374 196.756 227.791  1.00                 C  
ATOM   2332  OH  TYR   294     200.177 194.577 226.267  1.00                 O  
ATOM   2333  CZ  TYR   294     201.235 195.297 226.773  1.00                 C  
ATOM   2334  CD1 TYR   294     203.148 196.678 226.423  1.00                 C  
ATOM   2335  CE1 TYR   294     202.087 195.955 225.913  1.00                 C  
ATOM   2336  CD2 TYR   294     202.504 196.087 228.644  1.00                 C  
ATOM   2337  CE2 TYR   294     201.438 195.359 228.151  1.00                 C  
ATOM   2338  N   GLU   295     206.115 199.748 229.938  1.00                 N  
ATOM   2339  CA  GLU   295     207.349 200.228 230.543  1.00                 C  
ATOM   2340  C   GLU   295     207.165 200.468 232.031  1.00                 C  
ATOM   2341  O   GLU   295     208.046 200.142 232.834  1.00                 O  
ATOM   2342  CB  GLU   295     207.819 201.511 229.855  1.00                 C  
ATOM   2343  CD  GLU   295     209.609 203.280 229.630  1.00                 C  
ATOM   2344  CG  GLU   295     209.136 202.053 230.386  1.00                 C  
ATOM   2345  OE1 GLU   295     208.896 203.717 228.703  1.00                 O  
ATOM   2346  OE2 GLU   295     210.692 203.804 229.966  1.00                 O  
ATOM   2347  N   GLU   296     206.018 201.019 232.424  1.00                 N  
ATOM   2348  CA  GLU   296     205.787 201.274 233.838  1.00                 C  
ATOM   2349  C   GLU   296     205.679 199.968 234.607  1.00                 C  
ATOM   2350  O   GLU   296     206.289 199.809 235.671  1.00                 O  
ATOM   2351  CB  GLU   296     204.521 202.111 234.032  1.00                 C  
ATOM   2352  CD  GLU   296     205.265 203.362 236.096  1.00                 C  
ATOM   2353  CG  GLU   296     204.219 202.453 235.482  1.00                 C  
ATOM   2354  OE1 GLU   296     206.003 204.020 235.333  1.00                 O  
ATOM   2355  OE2 GLU   296     205.346 203.417 237.341  1.00                 O  
ATOM   2356  N   GLU   297     204.914 199.019 234.077  1.00                 N  
ATOM   2357  CA  GLU   297     204.706 197.749 234.761  1.00                 C  
ATOM   2358  C   GLU   297     206.031 197.052 235.007  1.00                 C  
ATOM   2359  O   GLU   297     206.265 196.482 236.080  1.00                 O  
ATOM   2360  CB  GLU   297     203.774 196.849 233.948  1.00                 C  
ATOM   2361  CD  GLU   297     202.469 194.690 233.818  1.00                 C  
ATOM   2362  CG  GLU   297     203.454 195.521 234.616  1.00                 C  
ATOM   2363  OE1 GLU   297     202.050 195.145 232.733  1.00                 O  
ATOM   2364  OE2 GLU   297     202.115 193.584 234.278  1.00                 O  
ATOM   2365  N   VAL   298     206.922 197.093 234.022  1.00                 N  
ATOM   2366  CA  VAL   298     208.233 196.504 234.235  1.00                 C  
ATOM   2367  C   VAL   298     208.986 197.221 235.342  1.00                 C  
ATOM   2368  O   VAL   298     209.621 196.569 236.179  1.00                 O  
ATOM   2369  CB  VAL   298     209.073 196.516 232.945  1.00                 C  
ATOM   2370  CG1 VAL   298     210.505 196.093 233.237  1.00                 C  
ATOM   2371  CG2 VAL   298     208.450 195.608 231.895  1.00                 C  
ATOM   2372  N   ARG   299     208.942 198.554 235.381  1.00                 N  
ATOM   2373  CA  ARG   299     209.599 199.249 236.477  1.00                 C  
ATOM   2374  C   ARG   299     209.122 198.693 237.802  1.00                 C  
ATOM   2375  O   ARG   299     209.925 198.365 238.678  1.00                 O  
ATOM   2376  CB  ARG   299     209.332 200.753 236.394  1.00                 C  
ATOM   2377  CD  ARG   299     209.626 203.032 237.403  1.00                 C  
ATOM   2378  NE  ARG   299     208.199 203.230 237.648  1.00                 N  
ATOM   2379  CG  ARG   299     210.019 201.566 237.480  1.00                 C  
ATOM   2380  CZ  ARG   299     207.640 203.226 238.853  1.00                 C  
ATOM   2381  NH1 ARG   299     206.333 203.415 238.979  1.00                 N  
ATOM   2382  NH2 ARG   299     208.388 203.034 239.931  1.00                 N  
ATOM   2383  N   ARG   300     207.812 198.535 237.937  1.00                 N  
ATOM   2384  CA  ARG   300     207.243 198.048 239.183  1.00                 C  
ATOM   2385  C   ARG   300     207.699 196.626 239.477  1.00                 C  
ATOM   2386  O   ARG   300     208.086 196.311 240.606  1.00                 O  
ATOM   2387  CB  ARG   300     205.715 198.109 239.134  1.00                 C  
ATOM   2388  CD  ARG   300     203.629 199.504 239.151  1.00                 C  
ATOM   2389  NE  ARG   300     203.069 200.854 239.150  1.00                 N  
ATOM   2390  CG  ARG   300     205.148 199.518 239.198  1.00                 C  
ATOM   2391  CZ  ARG   300     202.842 201.569 240.247  1.00                 C  
ATOM   2392  NH1 ARG   300     202.331 202.789 240.149  1.00                 N  
ATOM   2393  NH2 ARG   300     203.128 201.063 241.439  1.00                 N  
ATOM   2394  N   LEU   301     207.663 195.750 238.478  1.00                 N  
ATOM   2395  CA  LEU   301     208.050 194.361 238.702  1.00                 C  
ATOM   2396  C   LEU   301     209.546 194.235 238.986  1.00                 C  
ATOM   2397  O   LEU   301     209.983 193.319 239.700  1.00                 O  
ATOM   2398  CB  LEU   301     207.676 193.499 237.495  1.00                 C  
ATOM   2399  CG  LEU   301     206.180 193.302 237.240  1.00                 C  
ATOM   2400  CD1 LEU   301     205.950 192.559 235.933  1.00                 C  
ATOM   2401  CD2 LEU   301     205.532 192.553 238.395  1.00                 C  
ATOM   2402  N   CYS   302     210.358 195.122 238.412  1.00                 N  
ATOM   2403  CA  CYS   302     211.773 195.102 238.750  1.00                 C  
ATOM   2404  C   CYS   302     212.017 195.559 240.177  1.00                 C  
ATOM   2405  O   CYS   302     212.894 195.011 240.850  1.00                 O  
ATOM   2406  CB  CYS   302     212.567 195.982 237.783  1.00                 C  
ATOM   2407  SG  CYS   302     212.679 195.330 236.100  1.00                 S  
ATOM   2408  N   LEU   303     211.266 196.555 240.646  1.00                 N  
ATOM   2409  CA  LEU   303     211.437 197.066 241.994  1.00                 C  
ATOM   2410  C   LEU   303     211.060 196.020 243.025  1.00                 C  
ATOM   2411  O   LEU   303     211.506 196.084 244.174  1.00                 O  
ATOM   2412  CB  LEU   303     210.601 198.331 242.198  1.00                 C  
ATOM   2413  CG  LEU   303     211.022 199.560 241.389  1.00                 C  
ATOM   2414  CD1 LEU   303     210.029 200.696 241.582  1.00                 C  
ATOM   2415  CD2 LEU   303     212.421 200.007 241.781  1.00                 C  
ATOM   2416  N   ALA   304     210.226 195.069 242.624  1.00                 N  
ATOM   2417  CA  ALA   304     209.876 193.946 243.474  1.00                 C  
ATOM   2418  C   ALA   304     211.097 193.159 243.903  1.00                 C  
ATOM   2419  O   ALA   304     211.067 192.505 244.950  1.00                 O  
ATOM   2420  CB  ALA   304     208.898 193.026 242.760  1.00                 C  
ATOM   2421  N   PHE   305     212.169 193.220 243.123  1.00                 N  
ATOM   2422  CA  PHE   305     213.326 192.376 243.407  1.00                 C  
ATOM   2423  C   PHE   305     214.266 193.107 244.355  1.00                 C  
ATOM   2424  O   PHE   305     215.387 192.653 244.601  1.00                 O  
ATOM   2425  CB  PHE   305     214.043 191.996 242.110  1.00                 C  
ATOM   2426  CG  PHE   305     213.241 191.094 241.216  1.00                 C  
ATOM   2427  CZ  PHE   305     211.755 189.421 239.566  1.00                 C  
ATOM   2428  CD1 PHE   305     213.027 191.423 239.889  1.00                 C  
ATOM   2429  CE1 PHE   305     212.289 190.594 239.066  1.00                 C  
ATOM   2430  CD2 PHE   305     212.699 189.917 241.702  1.00                 C  
ATOM   2431  CE2 PHE   305     211.961 189.088 240.879  1.00                 C  
ATOM   2432  N   GLU   306     213.811 194.234 244.897  1.00                 N  
ATOM   2433  CA  GLU   306     214.512 194.935 245.961  1.00                 C  
ATOM   2434  C   GLU   306     214.143 194.450 247.349  1.00                 C  
ATOM   2435  O   GLU   306     214.710 194.952 248.325  1.00                 O  
ATOM   2436  CB  GLU   306     214.246 196.439 245.878  1.00                 C  
ATOM   2437  CD  GLU   306     216.257 197.018 244.463  1.00                 C  
ATOM   2438  CG  GLU   306     214.748 197.089 244.598  1.00                 C  
ATOM   2439  OE1 GLU   306     216.950 197.099 245.498  1.00                 O  
ATOM   2440  OE2 GLU   306     216.745 196.883 243.321  1.00                 O  
ATOM   2441  N   GLN   307     213.192 193.540 247.480  1.00                 N  
ATOM   2442  CA  GLN   307     212.870 192.946 248.763  1.00                 C  
ATOM   2443  C   GLN   307     213.215 191.464 248.717  1.00                 C  
ATOM   2444  O   GLN   307     212.847 190.761 247.773  1.00                 O  
ATOM   2445  CB  GLN   307     211.393 193.164 249.099  1.00                 C  
ATOM   2446  CD  GLN   307     211.570 193.207 251.618  1.00                 C  
ATOM   2447  CG  GLN   307     210.955 192.530 250.409  1.00                 C  
ATOM   2448  OE1 GLN   307     211.384 194.405 251.833  1.00                 O  
ATOM   2449  NE2 GLN   307     212.307 192.439 252.413  1.00                 N  
ATOM   2450  N   GLN   308     213.934 191.002 249.734  1.00                 N  
ATOM   2451  CA  GLN   308     214.523 189.674 249.701  1.00                 C  
ATOM   2452  C   GLN   308     213.731 188.665 250.516  1.00                 C  
ATOM   2453  O   GLN   308     214.133 187.500 250.596  1.00                 O  
ATOM   2454  CB  GLN   308     215.965 189.715 250.210  1.00                 C  
ATOM   2455  CD  GLN   308     218.320 190.569 249.888  1.00                 C  
ATOM   2456  CG  GLN   308     216.909 190.525 249.336  1.00                 C  
ATOM   2457  OE1 GLN   308     218.556 190.219 251.045  1.00                 O  
ATOM   2458  NE2 GLN   308     219.265 190.999 249.060  1.00                 N  
ATOM   2459  N   PHE   309     212.613 189.078 251.109  1.00                 N  
ATOM   2460  CA  PHE   309     211.818 188.226 251.990  1.00                 C  
ATOM   2461  C   PHE   309     210.338 188.448 251.709  1.00                 C  
ATOM   2462  O   PHE   309     209.631 189.017 252.542  1.00                 O  
ATOM   2463  CB  PHE   309     212.147 188.516 253.456  1.00                 C  
ATOM   2464  CG  PHE   309     213.595 188.317 253.803  1.00                 C  
ATOM   2465  CZ  PHE   309     216.273 187.941 254.446  1.00                 C  
ATOM   2466  CD1 PHE   309     214.468 189.390 253.835  1.00                 C  
ATOM   2467  CE1 PHE   309     215.800 189.207 254.154  1.00                 C  
ATOM   2468  CD2 PHE   309     214.083 187.056 254.098  1.00                 C  
ATOM   2469  CE2 PHE   309     215.415 186.873 254.417  1.00                 C  
ATOM   2470  N   HIS   310     209.866 187.986 250.555  1.00                 N  
ATOM   2471  CA  HIS   310     208.454 188.107 250.220  1.00                 C  
ATOM   2472  C   HIS   310     208.126 187.154 249.082  1.00                 C  
ATOM   2473  O   HIS   310     209.003 186.471 248.548  1.00                 O  
ATOM   2474  CB  HIS   310     208.114 189.551 249.844  1.00                 C  
ATOM   2475  CG  HIS   310     208.828 190.041 248.624  1.00                 C  
ATOM   2476  ND1 HIS   310     208.433 191.165 247.931  1.00                 N  
ATOM   2477  CE1 HIS   310     209.263 191.352 246.889  1.00                 C  
ATOM   2478  CD2 HIS   310     209.984 189.608 247.852  1.00                 C  
ATOM   2479  NE2 HIS   310     210.196 190.421 246.836  1.00                 N  
ATOM   2480  N   TYR   311     206.844 187.119 248.721  1.00                 N  
ATOM   2481  CA  TYR   311     206.391 186.316 247.594  1.00                 C  
ATOM   2482  C   TYR   311     206.306 187.111 246.299  1.00                 C  
ATOM   2483  O   TYR   311     206.194 186.510 245.226  1.00                 O  
ATOM   2484  CB  TYR   311     205.025 185.696 247.893  1.00                 C  
ATOM   2485  CG  TYR   311     205.046 184.676 249.009  1.00                 C  
ATOM   2486  OH  TYR   311     205.119 181.868 252.075  1.00                 O  
ATOM   2487  CZ  TYR   311     205.093 182.798 251.061  1.00                 C  
ATOM   2488  CD1 TYR   311     206.204 183.970 249.305  1.00                 C  
ATOM   2489  CE1 TYR   311     206.233 183.036 250.323  1.00                 C  
ATOM   2490  CD2 TYR   311     203.907 184.423 249.763  1.00                 C  
ATOM   2491  CE2 TYR   311     203.917 183.493 250.785  1.00                 C  
ATOM   2492  N   ALA   312     206.346 188.440 246.371  1.00                 N  
ATOM   2493  CA  ALA   312     206.211 189.269 245.186  1.00                 C  
ATOM   2494  C   ALA   312     207.311 189.082 244.167  1.00                 C  
ATOM   2495  O   ALA   312     207.163 189.516 243.015  1.00                 O  
ATOM   2496  CB  ALA   312     206.159 190.740 245.571  1.00                 C  
ATOM   2497  N   VAL   313     208.427 188.480 244.575  1.00                 N  
ATOM   2498  CA  VAL   313     209.517 188.212 243.647  1.00                 C  
ATOM   2499  C   VAL   313     209.104 187.162 242.629  1.00                 C  
ATOM   2500  O   VAL   313     209.558 187.176 241.482  1.00                 O  
ATOM   2501  CB  VAL   313     210.790 187.760 244.387  1.00                 C  
ATOM   2502  CG1 VAL   313     210.621 186.346 244.923  1.00                 C  
ATOM   2503  CG2 VAL   313     211.999 187.844 243.467  1.00                 C  
ATOM   2504  N   PHE   314     208.257 186.221 243.038  1.00                 N  
ATOM   2505  CA  PHE   314     207.842 185.159 242.129  1.00                 C  
ATOM   2506  C   PHE   314     206.843 185.673 241.101  1.00                 C  
ATOM   2507  O   PHE   314     206.889 185.286 239.926  1.00                 O  
ATOM   2508  CB  PHE   314     207.236 183.991 242.910  1.00                 C  
ATOM   2509  CG  PHE   314     208.249 183.172 243.658  1.00                 C  
ATOM   2510  CZ  PHE   314     210.125 181.653 245.036  1.00                 C  
ATOM   2511  CD1 PHE   314     208.377 183.288 245.031  1.00                 C  
ATOM   2512  CE1 PHE   314     209.309 182.535 245.719  1.00                 C  
ATOM   2513  CD2 PHE   314     209.073 182.285 242.989  1.00                 C  
ATOM   2514  CE2 PHE   314     210.005 181.531 243.677  1.00                 C  
ATOM   2515  N   PHE   315     205.911 186.522 241.527  1.00                 N  
ATOM   2516  CA  PHE   315     204.996 187.138 240.576  1.00                 C  
ATOM   2517  C   PHE   315     205.754 187.989 239.575  1.00                 C  
ATOM   2518  O   PHE   315     205.527 187.907 238.358  1.00                 O  
ATOM   2519  CB  PHE   315     203.952 187.984 241.308  1.00                 C  
ATOM   2520  CG  PHE   315     203.002 188.701 240.391  1.00                 C  
ATOM   2521  CZ  PHE   315     201.248 190.034 238.696  1.00                 C  
ATOM   2522  CD1 PHE   315     201.937 188.032 239.814  1.00                 C  
ATOM   2523  CE1 PHE   315     201.063 188.692 238.971  1.00                 C  
ATOM   2524  CD2 PHE   315     203.174 190.044 240.107  1.00                 C  
ATOM   2525  CE2 PHE   315     202.300 190.704 239.263  1.00                 C  
ATOM   2526  N   ALA   316     206.619 188.864 240.081  1.00                 N  
ATOM   2527  CA  ALA   316     207.361 189.744 239.195  1.00                 C  
ATOM   2528  C   ALA   316     208.199 188.933 238.225  1.00                 C  
ATOM   2529  O   ALA   316     208.322 189.286 237.051  1.00                 O  
ATOM   2530  CB  ALA   316     208.241 190.688 240.000  1.00                 C  
ATOM   2531  N   TYR   317     208.774 187.835 238.704  1.00                 N  
ATOM   2532  CA  TYR   317     209.577 186.975 237.847  1.00                 C  
ATOM   2533  C   TYR   317     208.793 186.535 236.627  1.00                 C  
ATOM   2534  O   TYR   317     209.286 186.614 235.497  1.00                 O  
ATOM   2535  CB  TYR   317     210.069 185.753 238.625  1.00                 C  
ATOM   2536  CG  TYR   317     210.863 184.774 237.789  1.00                 C  
ATOM   2537  OH  TYR   317     213.062 182.094 235.493  1.00                 O  
ATOM   2538  CZ  TYR   317     212.333 182.980 236.253  1.00                 C  
ATOM   2539  CD1 TYR   317     212.199 185.013 237.492  1.00                 C  
ATOM   2540  CE1 TYR   317     212.933 184.125 236.730  1.00                 C  
ATOM   2541  CD2 TYR   317     210.275 183.615 237.300  1.00                 C  
ATOM   2542  CE2 TYR   317     210.994 182.715 236.536  1.00                 C  
ATOM   2543  N   MET   318     207.583 186.033 236.841  1.00                 N  
ATOM   2544  CA  MET   318     206.800 185.511 235.729  1.00                 C  
ATOM   2545  C   MET   318     206.514 186.615 234.728  1.00                 C  
ATOM   2546  O   MET   318     206.615 186.417 233.513  1.00                 O  
ATOM   2547  CB  MET   318     205.496 184.892 236.236  1.00                 C  
ATOM   2548  SD  MET   318     206.420 182.289 236.023  1.00                 S  
ATOM   2549  CE  MET   318     205.098 181.962 234.859  1.00                 C  
ATOM   2550  CG  MET   318     205.683 183.601 237.016  1.00                 C  
ATOM   2551  N   ARG   319     206.126 187.789 235.224  1.00                 N  
ATOM   2552  CA  ARG   319     205.700 188.849 234.314  1.00                 C  
ATOM   2553  C   ARG   319     206.883 189.394 233.528  1.00                 C  
ATOM   2554  O   ARG   319     206.772 189.680 232.330  1.00                 O  
ATOM   2555  CB  ARG   319     205.014 189.976 235.088  1.00                 C  
ATOM   2556  CD  ARG   319     202.669 189.245 234.575  1.00                 C  
ATOM   2557  NE  ARG   319     202.339 190.401 233.744  1.00                 N  
ATOM   2558  CG  ARG   319     203.662 189.596 235.670  1.00                 C  
ATOM   2559  CZ  ARG   319     201.841 190.319 232.515  1.00                 C  
ATOM   2560  NH1 ARG   319     201.572 191.424 231.833  1.00                 N  
ATOM   2561  NH2 ARG   319     201.612 189.132 231.970  1.00                 N  
ATOM   2562  N   LEU   320     208.032 189.505 234.183  1.00                 N  
ATOM   2563  CA  LEU   320     209.221 190.031 233.537  1.00                 C  
ATOM   2564  C   LEU   320     209.720 189.069 232.473  1.00                 C  
ATOM   2565  O   LEU   320     210.092 189.476 231.367  1.00                 O  
ATOM   2566  CB  LEU   320     210.318 190.299 234.570  1.00                 C  
ATOM   2567  CG  LEU   320     210.057 191.439 235.556  1.00                 C  
ATOM   2568  CD1 LEU   320     211.136 191.482 236.626  1.00                 C  
ATOM   2569  CD2 LEU   320     209.980 192.772 234.828  1.00                 C  
ATOM   2570  N   ARG   321     209.712 187.778 232.788  1.00                 N  
ATOM   2571  CA  ARG   321     210.109 186.786 231.804  1.00                 C  
ATOM   2572  C   ARG   321     209.088 186.673 230.688  1.00                 C  
ATOM   2573  O   ARG   321     209.463 186.461 229.534  1.00                 O  
ATOM   2574  CB  ARG   321     210.308 185.422 232.468  1.00                 C  
ATOM   2575  CD  ARG   321     212.811 185.451 232.645  1.00                 C  
ATOM   2576  NE  ARG   321     212.976 184.347 231.703  1.00                 N  
ATOM   2577  CG  ARG   321     211.500 185.358 233.409  1.00                 C  
ATOM   2578  CZ  ARG   321     213.511 183.171 232.016  1.00                 C  
ATOM   2579  NH1 ARG   321     213.620 182.225 231.093  1.00                 N  
ATOM   2580  NH2 ARG   321     213.935 182.944 233.252  1.00                 N  
ATOM   2581  N   GLU   322     207.802 186.827 230.991  1.00                 N  
ATOM   2582  CA  GLU   322     206.819 186.853 229.917  1.00                 C  
ATOM   2583  C   GLU   322     207.080 188.015 228.976  1.00                 C  
ATOM   2584  O   GLU   322     206.998 187.866 227.749  1.00                 O  
ATOM   2585  CB  GLU   322     205.403 186.942 230.489  1.00                 C  
ATOM   2586  CD  GLU   322     203.560 185.828 231.809  1.00                 C  
ATOM   2587  CG  GLU   322     204.935 185.677 231.189  1.00                 C  
ATOM   2588  OE1 GLU   322     203.053 186.968 231.859  1.00                 O  
ATOM   2589  OE2 GLU   322     202.989 184.806 232.245  1.00                 O  
ATOM   2590  N   GLN   323     207.412 189.180 229.529  1.00                 N  
ATOM   2591  CA  GLN   323     207.765 190.297 228.664  1.00                 C  
ATOM   2592  C   GLN   323     209.060 190.011 227.923  1.00                 C  
ATOM   2593  O   GLN   323     209.202 190.366 226.750  1.00                 O  
ATOM   2594  CB  GLN   323     207.891 191.586 229.478  1.00                 C  
ATOM   2595  CD  GLN   323     205.554 192.424 229.015  1.00                 C  
ATOM   2596  CG  GLN   323     206.581 192.075 230.074  1.00                 C  
ATOM   2597  OE1 GLN   323     204.678 191.620 228.697  1.00                 O  
ATOM   2598  NE2 GLN   323     205.659 193.629 228.466  1.00                 N  
ATOM   2599  N   GLU   324     210.006 189.353 228.587  1.00                 N  
ATOM   2600  CA  GLU   324     211.224 188.932 227.908  1.00                 C  
ATOM   2601  C   GLU   324     210.905 188.109 226.670  1.00                 C  
ATOM   2602  O   GLU   324     211.517 188.294 225.613  1.00                 O  
ATOM   2603  CB  GLU   324     212.116 188.129 228.857  1.00                 C  
ATOM   2604  CD  GLU   324     214.321 186.957 229.234  1.00                 C  
ATOM   2605  CG  GLU   324     213.440 187.697 228.247  1.00                 C  
ATOM   2606  OE1 GLU   324     213.773 186.283 230.131  1.00                 O  
ATOM   2607  OE2 GLU   324     215.561 187.050 229.109  1.00                 O  
ATOM   2608  N   ILE   325     209.965 187.177 226.791  1.00                 N  
ATOM   2609  CA  ILE   325     209.537 186.395 225.642  1.00                 C  
ATOM   2610  C   ILE   325     208.936 187.287 224.569  1.00                 C  
ATOM   2611  O   ILE   325     209.204 187.104 223.377  1.00                 O  
ATOM   2612  CB  ILE   325     208.525 185.306 226.045  1.00                 C  
ATOM   2613  CD1 ILE   325     208.240 183.286 227.574  1.00                 C  
ATOM   2614  CG1 ILE   325     209.206 184.237 226.902  1.00                 C  
ATOM   2615  CG2 ILE   325     207.865 184.709 224.812  1.00                 C  
ATOM   2616  N   ARG   326     208.095 188.239 224.969  1.00                 N  
ATOM   2617  CA  ARG   326     207.521 189.151 223.986  1.00                 C  
ATOM   2618  C   ARG   326     208.617 189.907 223.254  1.00                 C  
ATOM   2619  O   ARG   326     208.548 190.108 222.037  1.00                 O  
ATOM   2620  CB  ARG   326     206.559 190.130 224.661  1.00                 C  
ATOM   2621  CD  ARG   326     204.387 190.510 225.862  1.00                 C  
ATOM   2622  NE  ARG   326     203.878 191.517 224.934  1.00                 N  
ATOM   2623  CG  ARG   326     205.275 189.491 225.165  1.00                 C  
ATOM   2624  CZ  ARG   326     203.306 192.656 225.309  1.00                 C  
ATOM   2625  NH1 ARG   326     202.872 193.513 224.395  1.00                 N  
ATOM   2626  NH2 ARG   326     203.168 192.936 226.598  1.00                 N  
ATOM   2627  N   ASN   327     209.646 190.323 223.982  1.00                 N  
ATOM   2628  CA  ASN   327     210.737 191.077 223.387  1.00                 C  
ATOM   2629  C   ASN   327     211.499 190.229 222.380  1.00                 C  
ATOM   2630  O   ASN   327     211.790 190.669 221.261  1.00                 O  
ATOM   2631  CB  ASN   327     211.678 191.605 224.472  1.00                 C  
ATOM   2632  CG  ASN   327     211.074 192.750 225.260  1.00                 C  
ATOM   2633  OD1 ASN   327     210.129 193.397 224.808  1.00                 O  
ATOM   2634  ND2 ASN   327     211.620 193.005 226.444  1.00                 N  
ATOM   2635  N   LEU   328     211.813 188.995 222.760  1.00                 N  
ATOM   2636  CA  LEU   328     212.558 188.116 221.870  1.00                 C  
ATOM   2637  C   LEU   328     211.749 187.791 220.628  1.00                 C  
ATOM   2638  O   LEU   328     212.287 187.747 219.517  1.00                 O  
ATOM   2639  CB  LEU   328     212.952 186.828 222.596  1.00                 C  
ATOM   2640  CG  LEU   328     213.758 185.812 221.784  1.00                 C  
ATOM   2641  CD1 LEU   328     215.075 186.417 221.320  1.00                 C  
ATOM   2642  CD2 LEU   328     214.012 184.553 222.598  1.00                 C  
ATOM   2643  N   MET   329     210.462 187.496 220.797  1.00                 N  
ATOM   2644  CA  MET   329     209.653 187.189 219.632  1.00                 C  
ATOM   2645  C   MET   329     209.581 188.406 218.733  1.00                 C  
ATOM   2646  O   MET   329     209.710 188.295 217.509  1.00                 O  
ATOM   2647  CB  MET   329     208.254 186.737 220.055  1.00                 C  
ATOM   2648  SD  MET   329     206.512 187.827 218.197  1.00                 S  
ATOM   2649  CE  MET   329     205.356 188.222 219.506  1.00                 C  
ATOM   2650  CG  MET   329     207.338 186.385 218.895  1.00                 C  
ATOM   2651  N   TRP   330     209.403 189.586 219.323  1.00                 N  
ATOM   2652  CA  TRP   330     209.367 190.809 218.536  1.00                 C  
ATOM   2653  C   TRP   330     210.600 190.929 217.657  1.00                 C  
ATOM   2654  O   TRP   330     210.503 191.298 216.483  1.00                 O  
ATOM   2655  CB  TRP   330     209.251 192.031 219.450  1.00                 C  
ATOM   2656  CG  TRP   330     209.211 193.332 218.709  1.00                 C  
ATOM   2657  CD1 TRP   330     210.268 194.148 218.426  1.00                 C  
ATOM   2658  NE1 TRP   330     209.842 195.253 217.731  1.00                 N  
ATOM   2659  CD2 TRP   330     208.053 193.969 218.154  1.00                 C  
ATOM   2660  CE2 TRP   330     208.484 195.165 217.552  1.00                 C  
ATOM   2661  CH2 TRP   330     206.283 195.694 216.882  1.00                 C  
ATOM   2662  CZ2 TRP   330     207.606 196.037 216.912  1.00                 C  
ATOM   2663  CE3 TRP   330     206.694 193.643 218.109  1.00                 C  
ATOM   2664  CZ3 TRP   330     205.827 194.511 217.473  1.00                 C  
ATOM   2665  N   ILE   331     211.779 190.700 218.232  1.00                 N  
ATOM   2666  CA  ILE   331     213.007 190.753 217.447  1.00                 C  
ATOM   2667  C   ILE   331     212.994 189.710 216.340  1.00                 C  
ATOM   2668  O   ILE   331     213.352 189.998 215.193  1.00                 O  
ATOM   2669  CB  ILE   331     214.252 190.560 218.333  1.00                 C  
ATOM   2670  CD1 ILE   331     215.443 191.526 220.369  1.00                 C  
ATOM   2671  CG1 ILE   331     214.431 191.758 219.268  1.00                 C  
ATOM   2672  CG2 ILE   331     215.485 190.322 217.474  1.00                 C  
ATOM   2673  N   SER   332     212.627 188.474 216.667  1.00                 N  
ATOM   2674  CA  SER   332     212.583 187.444 215.636  1.00                 C  
ATOM   2675  C   SER   332     211.605 187.824 214.536  1.00                 C  
ATOM   2676  O   SER   332     211.864 187.584 213.347  1.00                 O  
ATOM   2677  CB  SER   332     212.199 186.094 216.244  1.00                 C  
ATOM   2678  OG  SER   332     210.876 186.121 216.752  1.00                 O  
ATOM   2679  N   GLU   333     210.484 188.431 214.908  1.00                 N  
ATOM   2680  CA  GLU   333     209.495 188.787 213.906  1.00                 C  
ATOM   2681  C   GLU   333     209.991 189.942 213.049  1.00                 C  
ATOM   2682  O   GLU   333     209.826 189.931 211.825  1.00                 O  
ATOM   2683  CB  GLU   333     208.166 189.151 214.571  1.00                 C  
ATOM   2684  CD  GLU   333     206.658 188.300 212.732  1.00                 C  
ATOM   2685  CG  GLU   333     207.053 189.485 213.591  1.00                 C  
ATOM   2686  OE1 GLU   333     206.956 187.153 213.128  1.00                 O  
ATOM   2687  OE2 GLU   333     206.051 188.518 211.662  1.00                 O  
ATOM   2688  N   CYS   334     210.636 190.926 213.669  1.00                 N  
ATOM   2689  CA  CYS   334     211.170 192.047 212.910  1.00                 C  
ATOM   2690  C   CYS   334     212.234 191.586 211.933  1.00                 C  
ATOM   2691  O   CYS   334     212.350 192.129 210.831  1.00                 O  
ATOM   2692  CB  CYS   334     211.745 193.107 213.852  1.00                 C  
ATOM   2693  SG  CYS   334     210.503 194.006 214.811  1.00                 S  
ATOM   2694  N   VAL   335     213.027 190.592 212.320  1.00                 N  
ATOM   2695  CA  VAL   335     214.010 190.045 211.390  1.00                 C  
ATOM   2696  C   VAL   335     213.316 189.394 210.213  1.00                 C  
ATOM   2697  O   VAL   335     213.640 189.673 209.054  1.00                 O  
ATOM   2698  CB  VAL   335     214.941 189.034 212.084  1.00                 C  
ATOM   2699  CG1 VAL   335     215.810 188.320 211.059  1.00                 C  
ATOM   2700  CG2 VAL   335     215.804 189.730 213.125  1.00                 C  
ATOM   2701  N   ALA   336     212.362 188.513 210.484  1.00                 N  
ATOM   2702  CA  ALA   336     211.741 187.755 209.409  1.00                 C  
ATOM   2703  C   ALA   336     211.108 188.670 208.375  1.00                 C  
ATOM   2704  O   ALA   336     211.230 188.427 207.170  1.00                 O  
ATOM   2705  CB  ALA   336     210.695 186.803 209.967  1.00                 C  
ATOM   2706  N   GLN   337     210.435 189.720 208.827  1.00                 N  
ATOM   2707  CA  GLN   337     209.694 190.622 207.966  1.00                 C  
ATOM   2708  C   GLN   337     210.541 191.792 207.470  1.00                 C  
ATOM   2709  O   GLN   337     210.031 192.664 206.761  1.00                 O  
ATOM   2710  CB  GLN   337     208.462 191.165 208.692  1.00                 C  
ATOM   2711  CD  GLN   337     206.913 189.318 207.937  1.00                 C  
ATOM   2712  CG  GLN   337     207.468 190.094 209.114  1.00                 C  
ATOM   2713  OE1 GLN   337     206.407 189.902 206.979  1.00                 O  
ATOM   2714  NE2 GLN   337     207.007 187.995 208.005  1.00                 N  
ATOM   2715  N   ASN   338     211.818 191.829 207.845  1.00                 N  
ATOM   2716  CA  ASN   338     212.764 192.874 207.474  1.00                 C  
ATOM   2717  C   ASN   338     212.315 194.302 207.770  1.00                 C  
ATOM   2718  O   ASN   338     212.485 195.181 206.921  1.00                 O  
ATOM   2719  CB  ASN   338     213.109 192.781 205.986  1.00                 C  
ATOM   2720  CG  ASN   338     213.831 191.494 205.635  1.00                 C  
ATOM   2721  OD1 ASN   338     214.685 191.025 206.388  1.00                 O  
ATOM   2722  ND2 ASN   338     213.489 190.919 204.488  1.00                 N  
ATOM   2723  N   GLN   339     211.757 194.568 208.951  1.00                 N  
ATOM   2724  CA  GLN   339     211.404 195.942 209.323  1.00                 C  
ATOM   2725  C   GLN   339     212.389 196.446 210.377  1.00                 C  
ATOM   2726  O   GLN   339     212.059 196.661 211.544  1.00                 O  
ATOM   2727  CB  GLN   339     209.965 196.005 209.839  1.00                 C  
ATOM   2728  CD  GLN   339     207.503 195.748 209.337  1.00                 C  
ATOM   2729  CG  GLN   339     208.917 195.643 208.800  1.00                 C  
ATOM   2730  OE1 GLN   339     207.178 196.676 210.078  1.00                 O  
ATOM   2731  NE2 GLN   339     206.657 194.795 208.964  1.00                 N  
ATOM   2732  N   LYS   340     213.592 196.745 209.908  1.00                 N  
ATOM   2733  CA  LYS   340     214.717 197.001 210.834  1.00                 C  
ATOM   2734  C   LYS   340     214.516 198.312 211.608  1.00                 C  
ATOM   2735  O   LYS   340     215.007 198.389 212.739  1.00                 O  
ATOM   2736  CB  LYS   340     216.041 197.044 210.069  1.00                 C  
ATOM   2737  CD  LYS   340     217.810 195.811 208.784  1.00                 C  
ATOM   2738  CE  LYS   340     218.267 194.459 208.259  1.00                 C  
ATOM   2739  CG  LYS   340     216.488 195.696 209.526  1.00                 C  
ATOM   2740  NZ  LYS   340     219.536 194.564 207.487  1.00                 N  
ATOM   2741  N   SER   341     213.822 199.299 211.041  1.00                 N  
ATOM   2742  CA  SER   341     213.636 200.565 211.741  1.00                 C  
ATOM   2743  C   SER   341     212.681 200.436 212.918  1.00                 C  
ATOM   2744  O   SER   341     212.605 201.345 213.750  1.00                 O  
ATOM   2745  CB  SER   341     213.120 201.638 210.780  1.00                 C  
ATOM   2746  OG  SER   341     211.808 201.337 210.336  1.00                 O  
ATOM   2747  N   ARG   342     211.944 199.338 213.004  1.00                 N  
ATOM   2748  CA  ARG   342     210.978 199.151 214.074  1.00                 C  
ATOM   2749  C   ARG   342     211.492 198.192 215.136  1.00                 C  
ATOM   2750  O   ARG   342     210.742 197.820 216.042  1.00                 O  
ATOM   2751  CB  ARG   342     209.650 198.638 213.513  1.00                 C  
ATOM   2752  CD  ARG   342     207.653 199.032 212.046  1.00                 C  
ATOM   2753  NE  ARG   342     206.669 198.860 213.112  1.00                 N  
ATOM   2754  CG  ARG   342     208.961 199.605 212.565  1.00                 C  
ATOM   2755  CZ  ARG   342     205.551 198.152 212.990  1.00                 C  
ATOM   2756  NH1 ARG   342     204.715 198.051 214.014  1.00                 N  
ATOM   2757  NH2 ARG   342     205.272 197.546 211.843  1.00                 N  
ATOM   2758  N   ILE   343     212.763 197.800 215.049  1.00                 N  
ATOM   2759  CA  ILE   343     213.331 196.846 215.986  1.00                 C  
ATOM   2760  C   ILE   343     213.378 197.390 217.399  1.00                 C  
ATOM   2761  O   ILE   343     213.214 196.630 218.356  1.00                 O  
ATOM   2762  CB  ILE   343     214.747 196.413 215.562  1.00                 C  
ATOM   2763  CD1 ILE   343     214.354 193.957 216.123  1.00                 C  
ATOM   2764  CG1 ILE   343     215.194 195.192 216.367  1.00                 C  
ATOM   2765  CG2 ILE   343     215.722 197.572 215.700  1.00                 C  
ATOM   2766  N   HIS   344     213.590 198.693 217.566  1.00                 N  
ATOM   2767  CA  HIS   344     213.718 199.250 218.905  1.00                 C  
ATOM   2768  C   HIS   344     212.348 199.602 219.461  1.00                 C  
ATOM   2769  O   HIS   344     212.089 200.746 219.843  1.00                 O  
ATOM   2770  CB  HIS   344     214.624 200.483 218.888  1.00                 C  
ATOM   2771  CG  HIS   344     216.038 200.188 218.496  1.00                 C  
ATOM   2772  ND1 HIS   344     216.802 199.231 219.129  1.00                 N  
ATOM   2773  CE1 HIS   344     218.020 199.196 218.559  1.00                 C  
ATOM   2774  CD2 HIS   344     216.966 200.697 217.497  1.00                 C  
ATOM   2775  NE2 HIS   344     218.126 200.073 217.580  1.00                 N  
ATOM   2776  N   ASP   345     211.469 198.603 219.508  1.00                 N  
ATOM   2777  CA  ASP   345     210.176 198.697 220.155  1.00                 C  
ATOM   2778  C   ASP   345     210.003 197.619 221.204  1.00                 C  
ATOM   2779  O   ASP   345     208.870 197.320 221.588  1.00                 O  
ATOM   2780  CB  ASP   345     209.052 198.604 219.122  1.00                 C  
ATOM   2781  CG  ASP   345     207.684 198.861 219.723  1.00                 C  
ATOM   2782  OD1 ASP   345     207.064 197.898 220.223  1.00                 O  
ATOM   2783  OD2 ASP   345     207.232 200.025 219.696  1.00                 O  
ATOM   2784  N   SER   346     209.359 197.867 222.308  1.00                 N  
ATOM   2785  CA  SER   346     209.227 196.776 223.285  1.00                 C  
ATOM   2786  C   SER   346     210.432 196.436 224.157  1.00                 C  
ATOM   2787  O   SER   346     210.280 195.752 225.172  1.00                 O  
ATOM   2788  CB  SER   346     208.830 195.475 222.585  1.00                 C  
ATOM   2789  OG  SER   346     207.584 195.611 221.923  1.00                 O  
ATOM   2790  N   VAL   347     211.652 196.875 223.827  1.00                 N  
ATOM   2791  CA  VAL   347     212.767 196.518 224.689  1.00                 C  
ATOM   2792  C   VAL   347     213.489 197.667 225.376  1.00                 C  
ATOM   2793  O   VAL   347     214.534 197.488 226.008  1.00                 O  
ATOM   2794  CB  VAL   347     213.837 195.717 223.925  1.00                 C  
ATOM   2795  CG1 VAL   347     213.263 194.398 223.429  1.00                 C  
ATOM   2796  CG2 VAL   347     214.386 196.532 222.764  1.00                 C  
ATOM   2797  N   VAL   348     212.947 198.863 225.264  1.00                 N  
ATOM   2798  CA  VAL   348     213.637 200.005 225.875  1.00                 C  
ATOM   2799  C   VAL   348     213.594 200.129 227.399  1.00                 C  
ATOM   2800  O   VAL   348     214.190 201.045 227.971  1.00                 O  
ATOM   2801  CB  VAL   348     213.110 201.343 225.325  1.00                 C  
ATOM   2802  CG1 VAL   348     213.325 201.422 223.821  1.00                 C  
ATOM   2803  CG2 VAL   348     211.638 201.517 225.666  1.00                 C  
ATOM   2804  N   TYR   349     212.903 199.232 228.095  1.00                 N  
ATOM   2805  CA  TYR   349     212.833 199.357 229.552  1.00                 C  
ATOM   2806  C   TYR   349     213.443 198.151 230.275  1.00                 C  
ATOM   2807  O   TYR   349     213.564 198.113 231.502  1.00                 O  
ATOM   2808  CB  TYR   349     211.383 199.538 230.005  1.00                 C  
ATOM   2809  CG  TYR   349     210.491 198.358 229.693  1.00                 C  
ATOM   2810  OH  TYR   349     208.044 195.104 228.847  1.00                 O  
ATOM   2811  CZ  TYR   349     208.854 196.181 229.125  1.00                 C  
ATOM   2812  CD1 TYR   349     210.407 197.279 230.564  1.00                 C  
ATOM   2813  CE1 TYR   349     209.595 196.196 230.287  1.00                 C  
ATOM   2814  CD2 TYR   349     209.737 198.325 228.527  1.00                 C  
ATOM   2815  CE2 TYR   349     208.919 197.251 228.233  1.00                 C  
ATOM   2816  N   MET   350     213.832 197.151 229.494  1.00                 N  
ATOM   2817  CA  MET   350     214.413 195.941 230.051  1.00                 C  
ATOM   2818  C   MET   350     215.716 196.342 230.712  1.00                 C  
ATOM   2819  O   MET   350     216.436 197.216 230.221  1.00                 O  
ATOM   2820  CB  MET   350     214.616 194.891 228.957  1.00                 C  
ATOM   2821  SD  MET   350     212.224 193.604 229.504  1.00                 S  
ATOM   2822  CE  MET   350     213.155 192.123 229.888  1.00                 C  
ATOM   2823  CG  MET   350     213.325 194.401 228.320  1.00                 C  
ATOM   2824  N   PHE   351     216.087 195.772 231.849  1.00                 N  
ATOM   2825  CA  PHE   351     217.306 196.033 232.610  1.00                 C  
ATOM   2826  C   PHE   351     218.313 194.909 232.433  1.00                 C  
ATOM   2827  O   PHE   351     219.379 194.925 233.051  1.00                 O  
ATOM   2828  CB  PHE   351     216.982 196.219 234.094  1.00                 C  
ATOM   2829  CG  PHE   351     216.112 197.410 234.379  1.00                 C  
ATOM   2830  CZ  PHE   351     214.508 199.618 234.908  1.00                 C  
ATOM   2831  CD1 PHE   351     214.750 197.260 234.572  1.00                 C  
ATOM   2832  CE1 PHE   351     213.950 198.356 234.835  1.00                 C  
ATOM   2833  CD2 PHE   351     216.656 198.680 234.455  1.00                 C  
ATOM   2834  CE2 PHE   351     215.856 199.776 234.718  1.00                 C  
TER
