# Supplementary material for: The Plant V-ATPase
Source: Front Plant Sci. 2022 Jun 30;13:931777. doi: 10.3389/fpls.2022.931777 (PMC9280200; doi:10.3389/fpls.2022.931777)
Supplement: Supplementary file 2 [file Data_Sheet_1.ZIP › pdb-files/D_f7213960c5ebf73f.final.pdb]

ATOM      1  N   ALA     6     189.845 189.699 148.126  1.00                 N  
ATOM      2  CA  ALA     6     188.469 189.898 147.683  1.00                 C  
ATOM      3  C   ALA     6     187.819 188.578 147.301  1.00                 C  
ATOM      4  O   ALA     6     186.601 188.417 147.435  1.00                 O  
ATOM      5  CB  ALA     6     188.425 190.862 146.507  1.00                 C  
ATOM      6  N   ARG     7     188.607 187.625 146.814  1.00                 N  
ATOM      7  CA  ARG     7     188.111 186.322 146.404  1.00                 C  
ATOM      8  C   ARG     7     189.035 185.245 146.955  1.00                 C  
ATOM      9  O   ARG     7     190.180 185.511 147.327  1.00                 O  
ATOM     10  CB  ARG     7     188.013 186.241 144.879  1.00                 C  
ATOM     11  CD  ARG     7     189.184 186.251 142.659  1.00                 C  
ATOM     12  NE  ARG     7     190.466 186.191 141.962  1.00                 N  
ATOM     13  CG  ARG     7     189.357 186.268 144.169  1.00                 C  
ATOM     14  CZ  ARG     7     190.608 186.313 140.646  1.00                 C  
ATOM     15  NH1 ARG     7     191.814 186.246 140.099  1.00                 N  
ATOM     16  NH2 ARG     7     189.542 186.502 139.879  1.00                 N  
ATOM     17  N   LEU     8     188.532 184.015 147.006  1.00                 N  
ATOM     18  CA  LEU     8     189.368 182.894 147.424  1.00                 C  
ATOM     19  C   LEU     8     190.376 182.555 146.333  1.00                 C  
ATOM     20  O   LEU     8     191.349 181.828 146.574  1.00                 O  
ATOM     21  CB  LEU     8     188.504 181.676 147.756  1.00                 C  
ATOM     22  CG  LEU     8     187.580 181.810 148.968  1.00                 C  
ATOM     23  CD1 LEU     8     186.687 180.586 149.101  1.00                 C  
ATOM     24  CD2 LEU     8     188.388 182.016 150.240  1.00                 C  
ATOM     25  N   ASN     9     190.166 183.101 145.133  1.00                 N  
ATOM     26  CA  ASN     9     191.067 182.926 143.993  1.00                 C  
ATOM     27  C   ASN     9     191.110 181.465 143.530  1.00                 C  
ATOM     28  O   ASN     9     192.165 180.838 143.430  1.00                 O  
ATOM     29  CB  ASN     9     192.474 183.417 144.341  1.00                 C  
ATOM     30  CG  ASN     9     193.327 183.658 143.112  1.00                 C  
ATOM     31  OD1 ASN     9     192.819 184.033 142.055  1.00                 O  
ATOM     32  ND2 ASN     9     194.631 183.444 143.247  1.00                 N  
ATOM     33  N   VAL    10     189.922 180.939 143.258  1.00                 N  
ATOM     34  CA  VAL    10     189.761 179.637 142.621  1.00                 C  
ATOM     35  C   VAL    10     189.335 179.870 141.180  1.00                 C  
ATOM     36  O   VAL    10     188.401 180.636 140.918  1.00                 O  
ATOM     37  CB  VAL    10     188.744 178.761 143.376  1.00                 C  
ATOM     38  CG1 VAL    10     188.551 177.432 142.661  1.00                 C  
ATOM     39  CG2 VAL    10     189.195 178.538 144.811  1.00                 C  
ATOM     40  N   VAL    11     190.028 179.229 140.250  1.00                 N  
ATOM     41  CA  VAL    11     189.787 179.504 138.838  1.00                 C  
ATOM     42  C   VAL    11     188.341 179.177 138.484  1.00                 C  
ATOM     43  O   VAL    11     187.821 178.147 138.920  1.00                 O  
ATOM     44  CB  VAL    11     190.753 178.713 137.936  1.00                 C  
ATOM     45  CG1 VAL    11     190.380 178.891 136.472  1.00                 C  
ATOM     46  CG2 VAL    11     192.189 179.150 138.181  1.00                 C  
ATOM     47  N   PRO    12     187.669 180.024 137.707  1.00                 N  
ATOM     48  CA  PRO    12     186.265 179.770 137.367  1.00                 C  
ATOM     49  C   PRO    12     186.066 178.393 136.758  1.00                 C  
ATOM     50  O   PRO    12     186.744 178.009 135.806  1.00                 O  
ATOM     51  CB  PRO    12     185.922 180.872 136.362  1.00                 C  
ATOM     52  CD  PRO    12     188.135 181.389 137.113  1.00                 C  
ATOM     53  CG  PRO    12     186.819 182.006 136.731  1.00                 C  
ATOM     54  N   THR    13     185.113 177.652 137.318  1.00                 N  
ATOM     55  CA  THR    13     184.758 176.331 136.824  1.00                 C  
ATOM     56  C   THR    13     183.445 175.921 137.464  1.00                 C  
ATOM     57  O   THR    13     183.052 176.481 138.490  1.00                 O  
ATOM     58  CB  THR    13     185.862 175.300 137.125  1.00                 C  
ATOM     59  OG1 THR    13     185.544 174.056 136.490  1.00                 O  
ATOM     60  CG2 THR    13     185.978 175.066 138.623  1.00                 C  
ATOM     61  N   VAL    14     182.800 174.916 136.869  1.00                 N  
ATOM     62  CA  VAL    14     181.620 174.275 137.501  1.00                 C  
ATOM     63  C   VAL    14     182.067 173.571 138.786  1.00                 C  
ATOM     64  O   VAL    14     181.274 173.545 139.746  1.00                 O  
ATOM     65  CB  VAL    14     180.933 173.286 136.541  1.00                 C  
ATOM     66  CG1 VAL    14     179.843 172.511 137.265  1.00                 C  
ATOM     67  CG2 VAL    14     180.359 174.022 135.339  1.00                 C  
ATOM     68  N   THR    15     183.290 173.033 138.807  1.00                 N  
ATOM     69  CA  THR    15     183.810 172.469 140.048  1.00                 C  
ATOM     70  C   THR    15     183.892 173.527 141.139  1.00                 C  
ATOM     71  O   THR    15     183.592 173.242 142.306  1.00                 O  
ATOM     72  CB  THR    15     185.200 171.838 139.843  1.00                 C  
ATOM     73  OG1 THR    15     185.104 170.761 138.902  1.00                 O  
ATOM     74  CG2 THR    15     185.736 171.291 141.156  1.00                 C  
ATOM     75  N   MET    16     184.308 174.745 140.781  1.00                 N  
ATOM     76  CA  MET    16     184.385 175.818 141.764  1.00                 C  
ATOM     77  C   MET    16     183.010 176.188 142.288  1.00                 C  
ATOM     78  O   MET    16     182.868 176.506 143.472  1.00                 O  
ATOM     79  CB  MET    16     185.062 177.050 141.160  1.00                 C  
ATOM     80  SD  MET    16     186.784 177.588 143.263  1.00                 S  
ATOM     81  CE  MET    16     185.881 177.211 144.764  1.00                 C  
ATOM     82  CG  MET    16     185.441 178.112 142.180  1.00                 C  
ATOM     83  N   LEU    17     181.992 176.145 141.430  1.00                 N  
ATOM     84  CA  LEU    17     180.634 176.467 141.857  1.00                 C  
ATOM     85  C   LEU    17     180.169 175.505 142.943  1.00                 C  
ATOM     86  O   LEU    17     179.619 175.918 143.971  1.00                 O  
ATOM     87  CB  LEU    17     179.674 176.428 140.666  1.00                 C  
ATOM     88  CG  LEU    17     178.201 176.702 140.973  1.00                 C  
ATOM     89  CD1 LEU    17     178.023 178.100 141.547  1.00                 C  
ATOM     90  CD2 LEU    17     177.350 176.530 139.724  1.00                 C  
ATOM     91  N   GLY    18     180.401 174.209 142.725  1.00                 N  
ATOM     92  CA  GLY    18     180.000 173.200 143.700  1.00                 C  
ATOM     93  C   GLY    18     180.728 173.384 145.023  1.00                 C  
ATOM     94  O   GLY    18     180.117 173.282 146.090  1.00                 O  
ATOM     95  N   VAL    19     182.031 173.651 144.971  1.00                 N  
ATOM     96  CA  VAL    19     182.808 173.808 146.199  1.00                 C  
ATOM     97  C   VAL    19     182.376 175.066 146.940  1.00                 C  
ATOM     98  O   VAL    19     182.162 175.048 148.158  1.00                 O  
ATOM     99  CB  VAL    19     184.320 173.854 145.908  1.00                 C  
ATOM    100  CG1 VAL    19     185.094 174.201 147.171  1.00                 C  
ATOM    101  CG2 VAL    19     184.793 172.526 145.337  1.00                 C  
ATOM    102  N   MET    20     182.233 176.176 146.213  1.00                 N  
ATOM    103  CA  MET    20     181.850 177.432 146.843  1.00                 C  
ATOM    104  C   MET    20     180.453 177.344 147.436  1.00                 C  
ATOM    105  O   MET    20     180.201 177.855 148.528  1.00                 O  
ATOM    106  CB  MET    20     181.921 178.581 145.835  1.00                 C  
ATOM    107  SD  MET    20     184.340 179.532 146.794  1.00                 S  
ATOM    108  CE  MET    20     183.528 181.082 147.177  1.00                 C  
ATOM    109  CG  MET    20     183.334 178.951 145.415  1.00                 C  
ATOM    110  N   LYS    21     179.522 176.687 146.737  1.00                 N  
ATOM    111  CA  LYS    21     178.171 176.572 147.278  1.00                 C  
ATOM    112  C   LYS    21     178.154 175.727 148.547  1.00                 C  
ATOM    113  O   LYS    21     177.480 176.072 149.528  1.00                 O  
ATOM    114  CB  LYS    21     177.226 175.971 146.236  1.00                 C  
ATOM    115  CD  LYS    21     174.880 175.375 145.574  1.00                 C  
ATOM    116  CE  LYS    21     173.433 175.278 146.030  1.00                 C  
ATOM    117  CG  LYS    21     175.779 175.874 146.692  1.00                 C  
ATOM    118  NZ  LYS    21     172.539 174.790 144.944  1.00                 N  
ATOM    119  N   ALA    22     178.902 174.622 148.552  1.00                 N  
ATOM    120  CA  ALA    22     179.038 173.830 149.767  1.00                 C  
ATOM    121  C   ALA    22     179.772 174.606 150.850  1.00                 C  
ATOM    122  O   ALA    22     179.408 174.531 152.029  1.00                 O  
ATOM    123  CB  ALA    22     179.767 172.528 149.472  1.00                 C  
ATOM    124  N   ARG    23     180.807 175.361 150.475  1.00                 N  
ATOM    125  CA  ARG    23     181.516 176.156 151.469  1.00                 C  
ATOM    126  C   ARG    23     180.614 177.223 152.074  1.00                 C  
ATOM    127  O   ARG    23     180.649 177.454 153.287  1.00                 O  
ATOM    128  CB  ARG    23     182.753 176.809 150.849  1.00                 C  
ATOM    129  CD  ARG    23     185.039 176.538 149.850  1.00                 C  
ATOM    130  NE  ARG    23     186.128 175.616 149.538  1.00                 N  
ATOM    131  CG  ARG    23     183.872 175.834 150.523  1.00                 C  
ATOM    132  CZ  ARG    23     187.187 175.933 148.799  1.00                 C  
ATOM    133  NH1 ARG    23     188.129 175.028 148.568  1.00                 N  
ATOM    134  NH2 ARG    23     187.302 177.153 148.294  1.00                 N  
ATOM    135  N   LEU    24     179.778 177.857 151.249  1.00                 N  
ATOM    136  CA  LEU    24     178.851 178.870 151.739  1.00                 C  
ATOM    137  C   LEU    24     177.844 178.273 152.708  1.00                 C  
ATOM    138  O   LEU    24     177.565 178.847 153.764  1.00                 O  
ATOM    139  CB  LEU    24     178.121 179.538 150.572  1.00                 C  
ATOM    140  CG  LEU    24     177.079 180.596 150.940  1.00                 C  
ATOM    141  CD1 LEU    24     177.728 181.754 151.683  1.00                 C  
ATOM    142  CD2 LEU    24     176.362 181.100 149.697  1.00                 C  
ATOM    143  N   VAL    25     177.270 177.125 152.351  1.00                 N  
ATOM    144  CA  VAL    25     176.328 176.472 153.255  1.00                 C  
ATOM    145  C   VAL    25     176.990 176.143 154.588  1.00                 C  
ATOM    146  O   VAL    25     176.396 176.344 155.655  1.00                 O  
ATOM    147  CB  VAL    25     175.743 175.191 152.632  1.00                 C  
ATOM    148  CG1 VAL    25     174.934 174.419 153.662  1.00                 C  
ATOM    149  CG2 VAL    25     174.886 175.531 151.422  1.00                 C  
ATOM    150  N   GLY    26     178.231 175.651 154.547  1.00                 N  
ATOM    151  CA  GLY    26     178.941 175.375 155.784  1.00                 C  
ATOM    152  C   GLY    26     179.132 176.619 156.630  1.00                 C  
ATOM    153  O   GLY    26     178.879 176.611 157.839  1.00                 O  
ATOM    154  N   ALA    27     179.581 177.706 156.006  1.00                 N  
ATOM    155  CA  ALA    27     179.772 178.945 156.749  1.00                 C  
ATOM    156  C   ALA    27     178.464 179.438 157.350  1.00                 C  
ATOM    157  O   ALA    27     178.440 179.868 158.507  1.00                 O  
ATOM    158  CB  ALA    27     180.367 180.017 155.849  1.00                 C  
ATOM    159  N   THR    28     177.367 179.368 156.598  1.00                 N  
ATOM    160  CA  THR    28     176.087 179.812 157.139  1.00                 C  
ATOM    161  C   THR    28     175.634 178.925 158.289  1.00                 C  
ATOM    162  O   THR    28     175.114 179.427 159.292  1.00                 O  
ATOM    163  CB  THR    28     174.994 179.835 156.055  1.00                 C  
ATOM    164  OG1 THR    28     175.364 180.752 155.018  1.00                 O  
ATOM    165  CG2 THR    28     173.666 180.282 156.647  1.00                 C  
ATOM    166  N   ARG    29     175.813 177.610 158.169  1.00                 N  
ATOM    167  CA  ARG    29     175.443 176.749 159.288  1.00                 C  
ATOM    168  C   ARG    29     176.295 177.048 160.518  1.00                 C  
ATOM    169  O   ARG    29     175.758 177.177 161.623  1.00                 O  
ATOM    170  CB  ARG    29     175.582 175.276 158.899  1.00                 C  
ATOM    171  CD  ARG    29     174.772 173.345 157.515  1.00                 C  
ATOM    172  NE  ARG    29     173.767 172.864 156.569  1.00                 N  
ATOM    173  CG  ARG    29     174.534 174.794 157.908  1.00                 C  
ATOM    174  CZ  ARG    29     173.837 171.698 155.935  1.00                 C  
ATOM    175  NH1 ARG    29     172.876 171.343 155.093  1.00                 N  
ATOM    176  NH2 ARG    29     174.867 170.889 156.145  1.00                 N  
ATOM    177  N   GLY    30     177.606 177.226 160.340  1.00                 N  
ATOM    178  CA  GLY    30     178.450 177.555 161.475  1.00                 C  
ATOM    179  C   GLY    30     178.040 178.856 162.137  1.00                 C  
ATOM    180  O   GLY    30     178.049 178.973 163.365  1.00                 O  
ATOM    181  N   HIS    31     177.683 179.855 161.328  1.00                 N  
ATOM    182  CA  HIS    31     177.224 181.121 161.879  1.00                 C  
ATOM    183  C   HIS    31     176.033 180.914 162.804  1.00                 C  
ATOM    184  O   HIS    31     176.006 181.443 163.917  1.00                 O  
ATOM    185  CB  HIS    31     176.856 182.092 160.756  1.00                 C  
ATOM    186  CG  HIS    31     176.375 183.424 161.242  1.00                 C  
ATOM    187  ND1 HIS    31     177.219 184.367 161.787  1.00                 N  
ATOM    188  CE1 HIS    31     176.501 185.452 162.128  1.00                 C  
ATOM    189  CD2 HIS    31     175.087 184.100 161.312  1.00                 C  
ATOM    190  NE2 HIS    31     175.222 185.299 161.846  1.00                 N  
ATOM    191  N   ALA    32     175.042 180.148 162.359  1.00                 N  
ATOM    192  CA  ALA    32     173.858 179.917 163.174  1.00                 C  
ATOM    193  C   ALA    32     174.148 179.088 164.415  1.00                 C  
ATOM    194  O   ALA    32     173.593 179.381 165.478  1.00                 O  
ATOM    195  CB  ALA    32     172.776 179.229 162.355  1.00                 C  
ATOM    196  N   LEU    33     174.992 178.065 164.306  1.00                 N  
ATOM    197  CA  LEU    33     175.322 177.254 165.470  1.00                 C  
ATOM    198  C   LEU    33     176.127 178.038 166.498  1.00                 C  
ATOM    199  O   LEU    33     175.886 177.912 167.706  1.00                 O  
ATOM    200  CB  LEU    33     176.100 176.005 165.050  1.00                 C  
ATOM    201  CG  LEU    33     175.324 174.962 164.243  1.00                 C  
ATOM    202  CD1 LEU    33     176.254 173.866 163.746  1.00                 C  
ATOM    203  CD2 LEU    33     174.201 174.365 165.077  1.00                 C  
ATOM    204  N   LEU    34     177.080 178.850 166.043  1.00                 N  
ATOM    205  CA  LEU    34     177.812 179.703 166.971  1.00                 C  
ATOM    206  C   LEU    34     176.923 180.786 167.561  1.00                 C  
ATOM    207  O   LEU    34     177.066 181.122 168.739  1.00                 O  
ATOM    208  CB  LEU    34     179.015 180.344 166.275  1.00                 C  
ATOM    209  CG  LEU    34     180.148 179.398 165.873  1.00                 C  
ATOM    210  CD1 LEU    34     181.191 180.131 165.043  1.00                 C  
ATOM    211  CD2 LEU    34     180.793 178.778 167.104  1.00                 C  
ATOM    212  N   LYS    35     175.982 181.322 166.780  1.00                 N  
ATOM    213  CA  LYS    35     175.032 182.279 167.335  1.00                 C  
ATOM    214  C   LYS    35     174.216 181.662 168.461  1.00                 C  
ATOM    215  O   LYS    35     173.995 182.305 169.493  1.00                 O  
ATOM    216  CB  LYS    35     174.099 182.803 166.242  1.00                 C  
ATOM    217  CD  LYS    35     172.260 184.375 165.575  1.00                 C  
ATOM    218  CE  LYS    35     171.346 185.500 166.033  1.00                 C  
ATOM    219  CG  LYS    35     173.103 183.846 166.723  1.00                 C  
ATOM    220  NZ  LYS    35     170.335 185.028 167.019  1.00                 N  
ATOM    221  N   LYS    36     173.779 180.418 168.292  1.00                 N  
ATOM    222  CA  LYS    36     173.099 179.712 169.366  1.00                 C  
ATOM    223  C   LYS    36     173.991 179.508 170.579  1.00                 C  
ATOM    224  O   LYS    36     173.523 179.663 171.716  1.00                 O  
ATOM    225  CB  LYS    36     172.589 178.355 168.876  1.00                 C  
ATOM    226  CD  LYS    36     170.979 177.065 167.446  1.00                 C  
ATOM    227  CE  LYS    36     169.822 177.155 166.465  1.00                 C  
ATOM    228  CG  LYS    36     171.422 178.444 167.906  1.00                 C  
ATOM    229  NZ  LYS    36     169.406 175.813 165.973  1.00                 N  
ATOM    230  N   LYS    37     175.268 179.178 170.371  1.00                 N  
ATOM    231  CA  LYS    37     176.189 179.118 171.501  1.00                 C  
ATOM    232  C   LYS    37     176.263 180.458 172.218  1.00                 C  
ATOM    233  O   LYS    37     176.226 180.512 173.453  1.00                 O  
ATOM    234  CB  LYS    37     177.583 178.694 171.034  1.00                 C  
ATOM    235  CD  LYS    37     179.081 176.892 170.135  1.00                 C  
ATOM    236  CE  LYS    37     179.171 175.441 169.690  1.00                 C  
ATOM    237  CG  LYS    37     177.677 177.239 170.604  1.00                 C  
ATOM    238  NZ  LYS    37     180.530 175.098 169.188  1.00                 N  
ATOM    239  N   SER    38     176.360 181.553 171.464  1.00                 N  
ATOM    240  CA  SER    38     176.418 182.873 172.081  1.00                 C  
ATOM    241  C   SER    38     175.147 183.169 172.863  1.00                 C  
ATOM    242  O   SER    38     175.210 183.678 173.986  1.00                 O  
ATOM    243  CB  SER    38     176.645 183.951 171.019  1.00                 C  
ATOM    244  OG  SER    38     177.921 183.816 170.420  1.00                 O  
ATOM    245  N   ASP    39     173.986 182.864 172.285  1.00                 N  
ATOM    246  CA  ASP    39     172.733 183.134 172.984  1.00                 C  
ATOM    247  C   ASP    39     172.658 182.352 174.290  1.00                 C  
ATOM    248  O   ASP    39     172.217 182.884 175.315  1.00                 O  
ATOM    249  CB  ASP    39     171.538 182.789 172.093  1.00                 C  
ATOM    250  CG  ASP    39     171.356 183.774 170.955  1.00                 C  
ATOM    251  OD1 ASP    39     171.970 184.861 171.006  1.00                 O  
ATOM    252  OD2 ASP    39     170.601 183.458 170.011  1.00                 O  
ATOM    253  N   ALA    40     173.087 181.091 174.277  1.00                 N  
ATOM    254  CA  ALA    40     173.070 180.300 175.505  1.00                 C  
ATOM    255  C   ALA    40     174.004 180.893 176.553  1.00                 C  
ATOM    256  O   ALA    40     173.657 180.964 177.741  1.00                 O  
ATOM    257  CB  ALA    40     173.459 178.859 175.213  1.00                 C  
ATOM    258  N   LEU    41     175.196 181.323 176.131  1.00                 N  
ATOM    259  CA  LEU    41     176.128 181.947 177.060  1.00                 C  
ATOM    260  C   LEU    41     175.583 183.272 177.568  1.00                 C  
ATOM    261  O   LEU    41     175.714 183.593 178.752  1.00                 O  
ATOM    262  CB  LEU    41     177.489 182.157 176.394  1.00                 C  
ATOM    263  CG  LEU    41     178.286 180.892 176.067  1.00                 C  
ATOM    264  CD1 LEU    41     179.528 181.233 175.257  1.00                 C  
ATOM    265  CD2 LEU    41     178.672 180.156 177.341  1.00                 C  
ATOM    266  N   THR    42     174.953 184.055 176.690  1.00                 N  
ATOM    267  CA  THR    42     174.394 185.328 177.124  1.00                 C  
ATOM    268  C   THR    42     173.300 185.150 178.164  1.00                 C  
ATOM    269  O   THR    42     173.278 185.893 179.147  1.00                 O  
ATOM    270  CB  THR    42     173.825 186.128 175.938  1.00                 C  
ATOM    271  OG1 THR    42     174.876 186.428 175.011  1.00                 O  
ATOM    272  CG2 THR    42     173.215 187.435 176.421  1.00                 C  
ATOM    273  N   VAL    43     172.408 184.172 177.998  1.00                 N  
ATOM    274  CA  VAL    43     171.362 183.970 178.994  1.00                 C  
ATOM    275  C   VAL    43     171.965 183.622 180.347  1.00                 C  
ATOM    276  O   VAL    43     171.587 184.199 181.375  1.00                 O  
ATOM    277  CB  VAL    43     170.374 182.871 178.560  1.00                 C  
ATOM    278  CG1 VAL    43     169.427 182.527 179.699  1.00                 C  
ATOM    279  CG2 VAL    43     169.597 183.309 177.329  1.00                 C  
ATOM    280  N   GLN    44     172.910 182.678 180.366  1.00                 N  
ATOM    281  CA  GLN    44     173.533 182.293 181.629  1.00                 C  
ATOM    282  C   GLN    44     174.302 183.464 182.230  1.00                 C  
ATOM    283  O   GLN    44     174.293 183.667 183.450  1.00                 O  
ATOM    284  CB  GLN    44     174.464 181.096 181.424  1.00                 C  
ATOM    285  CD  GLN    44     174.036 179.978 183.649  1.00                 C  
ATOM    286  CG  GLN    44     175.074 180.558 182.708  1.00                 C  
ATOM    287  OE1 GLN    44     173.255 179.108 183.266  1.00                 O  
ATOM    288  NE2 GLN    44     174.025 180.461 184.886  1.00                 N  
ATOM    289  N   PHE    45     174.960 184.250 181.379  1.00                 N  
ATOM    290  CA  PHE    45     175.718 185.416 181.816  1.00                 C  
ATOM    291  C   PHE    45     174.815 186.418 182.524  1.00                 C  
ATOM    292  O   PHE    45     175.125 186.889 183.625  1.00                 O  
ATOM    293  CB  PHE    45     176.413 186.081 180.626  1.00                 C  
ATOM    294  CG  PHE    45     177.171 187.327 180.984  1.00                 C  
ATOM    295  CZ  PHE    45     178.568 189.636 181.649  1.00                 C  
ATOM    296  CD1 PHE    45     178.544 187.294 181.153  1.00                 C  
ATOM    297  CE1 PHE    45     179.241 188.441 181.483  1.00                 C  
ATOM    298  CD2 PHE    45     176.511 188.531 181.153  1.00                 C  
ATOM    299  CE2 PHE    45     177.208 189.677 181.483  1.00                 C  
ATOM    300  N   ARG    46     173.698 186.725 181.853  1.00                 N  
ATOM    301  CA  ARG    46     172.644 187.645 182.357  1.00                 C  
ATOM    302  C   ARG    46     172.024 187.052 183.623  1.00                 C  
ATOM    303  O   ARG    46     171.835 187.813 184.590  1.00                 O  
ATOM    304  CB  ARG    46     171.582 187.883 181.282  1.00                 C  
ATOM    305  CD  ARG    46     170.979 188.870 179.054  1.00                 C  
ATOM    306  NE  ARG    46     171.419 189.690 177.928  1.00                 N  
ATOM    307  CG  ARG    46     172.060 188.731 180.114  1.00                 C  
ATOM    308  CZ  ARG    46     170.739 189.830 176.795  1.00                 C  
ATOM    309  NH1 ARG    46     171.218 190.597 175.825  1.00                 N  
ATOM    310  NH2 ARG    46     169.583 189.202 176.634  1.00                 N  
ATOM    311  N   ALA    47     171.715 185.752 183.617  1.00                 N  
ATOM    312  CA  ALA    47     171.214 185.110 184.860  1.00                 C  
ATOM    313  C   ALA    47     172.328 185.206 185.904  1.00                 C  
ATOM    314  O   ALA    47     172.037 185.606 187.044  1.00                 O  
ATOM    315  CB  ALA    47     170.808 183.670 184.586  1.00                 C  
ATOM    316  N   LEU    48     173.569 184.917 185.500  1.00                 N  
ATOM    317  CA  LEU    48     174.728 185.045 186.432  1.00                 C  
ATOM    318  C   LEU    48     174.919 186.512 186.834  1.00                 C  
ATOM    319  O   LEU    48     175.255 186.738 187.995  1.00                 O  
ATOM    320  CB  LEU    48     176.000 184.493 185.785  1.00                 C  
ATOM    321  CG  LEU    48     176.051 182.978 185.576  1.00                 C  
ATOM    322  CD1 LEU    48     177.278 182.588 184.766  1.00                 C  
ATOM    323  CD2 LEU    48     176.045 182.250 186.911  1.00                 C  
ATOM    324  N   LEU    49     174.691 187.460 185.917  1.00                 N  
ATOM    325  CA  LEU    49     174.810 188.903 186.265  1.00                 C  
ATOM    326  C   LEU    49     173.821 189.201 187.395  1.00                 C  
ATOM    327  O   LEU    49     174.247 189.773 188.423  1.00                 O  
ATOM    328  CB  LEU    49     174.545 189.774 185.036  1.00                 C  
ATOM    329  CG  LEU    49     174.589 191.288 185.255  1.00                 C  
ATOM    330  CD1 LEU    49     175.968 191.723 185.727  1.00                 C  
ATOM    331  CD2 LEU    49     174.208 192.027 183.982  1.00                 C  
ATOM    332  N   LYS    50     172.571 188.752 187.244  1.00                 N  
ATOM    333  CA  LYS    50     171.534 189.055 188.265  1.00                 C  
ATOM    334  C   LYS    50     171.941 188.374 189.574  1.00                 C  
ATOM    335  O   LYS    50     171.832 189.015 190.633  1.00                 O  
ATOM    336  CB  LYS    50     170.158 188.585 187.787  1.00                 C  
ATOM    337  CD  LYS    50     168.228 188.876 186.210  1.00                 C  
ATOM    338  CE  LYS    50     167.659 189.690 185.060  1.00                 C  
ATOM    339  CG  LYS    50     169.583 189.408 186.647  1.00                 C  
ATOM    340  NZ  LYS    50     166.351 189.153 184.593  1.00                 N  
ATOM    341  N   LYS    51     172.454 187.145 189.481  1.00                 N  
ATOM    342  CA  LYS    51     172.818 186.383 190.700  1.00                 C  
ATOM    343  C   LYS    51     173.921 187.150 191.432  1.00                 C  
ATOM    344  O   LYS    51     173.772 187.353 192.643  1.00                 O  
ATOM    345  CB  LYS    51     173.265 184.966 190.333  1.00                 C  
ATOM    346  CD  LYS    51     172.655 182.684 189.486  1.00                 C  
ATOM    347  CE  LYS    51     171.534 181.793 188.976  1.00                 C  
ATOM    348  CG  LYS    51     172.139 184.066 189.851  1.00                 C  
ATOM    349  NZ  LYS    51     172.032 180.448 188.574  1.00                 N  
ATOM    350  N   ILE    52     174.931 187.633 190.702  1.00                 N  
ATOM    351  CA  ILE    52     176.079 188.361 191.319  1.00                 C  
ATOM    352  C   ILE    52     175.574 189.667 191.945  1.00                 C  
ATOM    353  O   ILE    52     176.025 190.004 193.057  1.00                 O  
ATOM    354  CB  ILE    52     177.189 188.641 190.289  1.00                 C  
ATOM    355  CD1 ILE    52     178.758 187.478 188.650  1.00                 C  
ATOM    356  CG1 ILE    52     177.857 187.334 189.857  1.00                 C  
ATOM    357  CG2 ILE    52     178.196 189.634 190.848  1.00                 C  
ATOM    358  N   VAL    53     174.656 190.358 191.261  1.00                 N  
ATOM    359  CA  VAL    53     174.120 191.645 191.792  1.00                 C  
ATOM    360  C   VAL    53     173.369 191.368 193.100  1.00                 C  
ATOM    361  O   VAL    53     173.558 192.142 194.058  1.00                 O  
ATOM    362  CB  VAL    53     173.205 192.341 190.767  1.00                 C  
ATOM    363  CG1 VAL    53     172.506 193.534 191.401  1.00                 C  
ATOM    364  CG2 VAL    53     174.004 192.773 189.547  1.00                 C  
ATOM    365  N   THR    54     172.584 190.286 193.148  1.00                 N  
ATOM    366  CA  THR    54     171.852 189.921 194.391  1.00                 C  
ATOM    367  C   THR    54     172.865 189.567 195.482  1.00                 C  
ATOM    368  O   THR    54     172.681 190.024 196.628  1.00                 O  
ATOM    369  CB  THR    54     170.884 188.747 194.152  1.00                 C  
ATOM    370  OG1 THR    54     169.899 189.126 193.183  1.00                 O  
ATOM    371  CG2 THR    54     170.176 188.369 195.444  1.00                 C  
ATOM    372  N   ALA    55     173.913 188.823 195.121  1.00                 N  
ATOM    373  CA  ALA    55     174.929 188.373 196.105  1.00                 C  
ATOM    374  C   ALA    55     175.662 189.589 196.674  1.00                 C  
ATOM    375  O   ALA    55     175.690 189.721 197.921  1.00                 O  
ATOM    376  CB  ALA    55     175.904 187.404 195.455  1.00                 C  
ATOM    377  N   LYS    56     176.239 190.432 195.809  1.00                 N  
ATOM    378  CA  LYS    56     177.131 191.443 196.365  1.00                 C  
ATOM    379  C   LYS    56     176.388 192.321 197.364  1.00                 C  
ATOM    380  O   LYS    56     176.911 192.658 198.436  1.00                 O  
ATOM    381  CB  LYS    56     177.733 192.298 195.249  1.00                 C  
ATOM    382  CD  LYS    56     179.291 192.468 193.288  1.00                 C  
ATOM    383  CE  LYS    56     180.296 191.733 192.416  1.00                 C  
ATOM    384  CG  LYS    56     178.749 191.568 194.386  1.00                 C  
ATOM    385  NZ  LYS    56     180.803 192.590 191.310  1.00                 N  
ATOM    386  N   GLU    57     175.153 192.690 197.030  1.00                 N  
ATOM    387  CA  GLU    57     174.350 193.491 197.953  1.00                 C  
ATOM    388  C   GLU    57     174.182 192.772 199.288  1.00                 C  
ATOM    389  O   GLU    57     174.359 193.363 200.368  1.00                 O  
ATOM    390  CB  GLU    57     172.982 193.801 197.342  1.00                 C  
ATOM    391  CD  GLU    57     170.758 194.976 197.571  1.00                 C  
ATOM    392  CG  GLU    57     172.091 194.664 198.222  1.00                 C  
ATOM    393  OE1 GLU    57     170.521 194.499 196.442  1.00                 O  
ATOM    394  OE2 GLU    57     169.949 195.698 198.191  1.00                 O  
ATOM    395  N   SER    58     173.824 191.491 199.229  1.00                 N  
ATOM    396  CA  SER    58     173.624 190.727 200.449  1.00                 C  
ATOM    397  C   SER    58     174.897 190.657 201.264  1.00                 C  
ATOM    398  O   SER    58     174.862 190.784 202.493  1.00                 O  
ATOM    399  CB  SER    58     173.131 189.316 200.123  1.00                 C  
ATOM    400  OG  SER    58     171.838 189.348 199.544  1.00                 O  
ATOM    401  N   MET    59     176.031 190.463 200.598  1.00                 N  
ATOM    402  CA  MET    59     177.296 190.389 201.306  1.00                 C  
ATOM    403  C   MET    59     177.473 191.593 202.207  1.00                 C  
ATOM    404  O   MET    59     177.920 191.465 203.349  1.00                 O  
ATOM    405  CB  MET    59     178.459 190.289 200.317  1.00                 C  
ATOM    406  SD  MET    59     180.504 191.797 201.421  1.00                 S  
ATOM    407  CE  MET    59     180.894 192.462 199.805  1.00                 C  
ATOM    408  CG  MET    59     179.826 190.187 200.973  1.00                 C  
ATOM    409  N   GLY    60     177.156 192.776 201.691  1.00                 N  
ATOM    410  CA  GLY    60     177.281 193.970 202.513  1.00                 C  
ATOM    411  C   GLY    60     176.458 193.866 203.782  1.00                 C  
ATOM    412  O   GLY    60     176.961 194.069 204.896  1.00                 O  
ATOM    413  N   ASP    61     175.182 193.516 203.628  1.00                 N  
ATOM    414  CA  ASP    61     174.287 193.465 204.784  1.00                 C  
ATOM    415  C   ASP    61     174.740 192.409 205.786  1.00                 C  
ATOM    416  O   ASP    61     174.624 192.595 207.009  1.00                 O  
ATOM    417  CB  ASP    61     172.851 193.182 204.338  1.00                 C  
ATOM    418  CG  ASP    61     172.216 194.366 203.635  1.00                 C  
ATOM    419  OD1 ASP    61     172.769 195.481 203.732  1.00                 O  
ATOM    420  OD2 ASP    61     171.164 194.178 202.988  1.00                 O  
ATOM    421  N   MET    62     175.231 191.282 205.282  1.00                 N  
ATOM    422  CA  MET    62     175.702 190.226 206.164  1.00                 C  
ATOM    423  C   MET    62     176.924 190.675 206.938  1.00                 C  
ATOM    424  O   MET    62     177.044 190.387 208.133  1.00                 O  
ATOM    425  CB  MET    62     176.018 188.961 205.364  1.00                 C  
ATOM    426  SD  MET    62     173.606 187.769 206.026  1.00                 S  
ATOM    427  CE  MET    62     174.531 186.485 206.865  1.00                 C  
ATOM    428  CG  MET    62     174.796 188.280 204.771  1.00                 C  
ATOM    429  N   MET    63     177.855 191.377 206.292  1.00                 N  
ATOM    430  CA  MET    63     179.015 191.866 207.022  1.00                 C  
ATOM    431  C   MET    63     178.602 192.885 208.069  1.00                 C  
ATOM    432  O   MET    63     179.206 192.954 209.147  1.00                 O  
ATOM    433  CB  MET    63     180.035 192.478 206.060  1.00                 C  
ATOM    434  SD  MET    63     181.613 190.201 206.084  1.00                 S  
ATOM    435  CE  MET    63     182.901 191.184 206.847  1.00                 C  
ATOM    436  CG  MET    63     180.722 191.467 205.158  1.00                 C  
ATOM    437  N   LYS    64     177.583 193.689 207.778  1.00                 N  
ATOM    438  CA  LYS    64     177.129 194.657 208.772  1.00                 C  
ATOM    439  C   LYS    64     176.674 193.941 210.036  1.00                 C  
ATOM    440  O   LYS    64     176.998 194.355 211.158  1.00                 O  
ATOM    441  CB  LYS    64     175.997 195.516 208.205  1.00                 C  
ATOM    442  CD  LYS    64     175.267 197.305 206.603  1.00                 C  
ATOM    443  CE  LYS    64     175.709 198.279 205.523  1.00                 C  
ATOM    444  CG  LYS    64     176.441 196.500 207.135  1.00                 C  
ATOM    445  NZ  LYS    64     174.561 199.045 204.962  1.00                 N  
ATOM    446  N   THR    65     175.908 192.866 209.865  1.00                 N  
ATOM    447  CA  THR    65     175.437 192.114 211.025  1.00                 C  
ATOM    448  C   THR    65     176.592 191.399 211.714  1.00                 C  
ATOM    449  O   THR    65     176.681 191.383 212.950  1.00                 O  
ATOM    450  CB  THR    65     174.358 191.088 210.632  1.00                 C  
ATOM    451  OG1 THR    65     173.228 191.769 210.072  1.00                 O  
ATOM    452  CG2 THR    65     173.898 190.305 211.852  1.00                 C  
ATOM    453  N   SER    66     177.495 190.812 210.933  1.00                 N  
ATOM    454  CA  SER    66     178.608 190.079 211.517  1.00                 C  
ATOM    455  C   SER    66     179.503 191.004 212.318  1.00                 C  
ATOM    456  O   SER    66     179.964 190.644 213.404  1.00                 O  
ATOM    457  CB  SER    66     179.417 189.375 210.426  1.00                 C  
ATOM    458  OG  SER    66     180.042 190.313 209.568  1.00                 O  
ATOM    459  N   SER    67     179.770 192.194 211.789  1.00                 N  
ATOM    460  CA  SER    67     180.627 193.120 212.508  1.00                 C  
ATOM    461  C   SER    67     179.995 193.532 213.825  1.00                 C  
ATOM    462  O   SER    67     180.682 193.623 214.848  1.00                 O  
ATOM    463  CB  SER    67     180.918 194.355 211.653  1.00                 C  
ATOM    464  OG  SER    67     179.737 195.101 211.416  1.00                 O  
ATOM    465  N   PHE    68     178.685 193.778 213.828  1.00                 N  
ATOM    466  CA  PHE    68     178.031 194.106 215.090  1.00                 C  
ATOM    467  C   PHE    68     178.108 192.930 216.052  1.00                 C  
ATOM    468  O   PHE    68     178.419 193.100 217.238  1.00                 O  
ATOM    469  CB  PHE    68     176.573 194.504 214.850  1.00                 C  
ATOM    470  CG  PHE    68     175.812 194.803 216.110  1.00                 C  
ATOM    471  CZ  PHE    68     174.400 195.350 218.441  1.00                 C  
ATOM    472  CD1 PHE    68     175.955 196.022 216.750  1.00                 C  
ATOM    473  CE1 PHE    68     175.254 196.297 217.909  1.00                 C  
ATOM    474  CD2 PHE    68     174.953 193.866 216.655  1.00                 C  
ATOM    475  CE2 PHE    68     174.252 194.141 217.814  1.00                 C  
ATOM    476  N   ALA    69     177.814 191.734 215.554  1.00                 N  
ATOM    477  CA  ALA    69     177.867 190.554 216.405  1.00                 C  
ATOM    478  C   ALA    69     179.258 190.375 216.993  1.00                 C  
ATOM    479  O   ALA    69     179.412 189.988 218.158  1.00                 O  
ATOM    480  CB  ALA    69     177.462 189.316 215.620  1.00                 C  
ATOM    481  N   LEU    70     180.286 190.683 216.208  1.00                 N  
ATOM    482  CA  LEU    70     181.646 190.618 216.723  1.00                 C  
ATOM    483  C   LEU    70     181.843 191.592 217.869  1.00                 C  
ATOM    484  O   LEU    70     182.481 191.262 218.870  1.00                 O  
ATOM    485  CB  LEU    70     182.655 190.906 215.609  1.00                 C  
ATOM    486  CG  LEU    70     184.132 190.855 216.004  1.00                 C  
ATOM    487  CD1 LEU    70     184.504 189.473 216.519  1.00                 C  
ATOM    488  CD2 LEU    70     185.016 191.236 214.826  1.00                 C  
ATOM    489  N   THR    71     181.353 192.817 217.709  1.00                 N  
ATOM    490  CA  THR    71     181.440 193.797 218.782  1.00                 C  
ATOM    491  C   THR    71     180.757 193.271 220.033  1.00                 C  
ATOM    492  O   THR    71     181.205 193.518 221.158  1.00                 O  
ATOM    493  CB  THR    71     180.812 195.142 218.370  1.00                 C  
ATOM    494  OG1 THR    71     181.526 195.683 217.252  1.00                 O  
ATOM    495  CG2 THR    71     180.882 196.136 219.519  1.00                 C  
ATOM    496  N   GLU    72     179.646 192.563 219.853  1.00                 N  
ATOM    497  CA  GLU    72     178.963 191.984 221.004  1.00                 C  
ATOM    498  C   GLU    72     179.829 190.920 221.665  1.00                 C  
ATOM    499  O   GLU    72     179.961 190.884 222.897  1.00                 O  
ATOM    500  CB  GLU    72     177.618 191.388 220.585  1.00                 C  
ATOM    501  CD  GLU    72     176.182 193.329 221.328  1.00                 C  
ATOM    502  CG  GLU    72     176.580 192.422 220.180  1.00                 C  
ATOM    503  OE1 GLU    72     175.822 192.804 222.402  1.00                 O  
ATOM    504  OE2 GLU    72     176.231 194.565 221.153  1.00                 O  
ATOM    505  N   VAL    73     180.434 190.046 220.862  1.00                 N  
ATOM    506  CA  VAL    73     181.322 189.038 221.423  1.00                 C  
ATOM    507  C   VAL    73     182.511 189.688 222.108  1.00                 C  
ATOM    508  O   VAL    73     182.977 189.218 223.150  1.00                 O  
ATOM    509  CB  VAL    73     181.811 188.053 220.345  1.00                 C  
ATOM    510  CG1 VAL    73     182.749 188.752 219.372  1.00                 C  
ATOM    511  CG2 VAL    73     182.497 186.858 220.987  1.00                 C  
ATOM    512  N   LYS    74     183.018 190.769 221.528  1.00                 N  
ATOM    513  CA  LYS    74     184.141 191.488 222.112  1.00                 C  
ATOM    514  C   LYS    74     183.745 192.128 223.430  1.00                 C  
ATOM    515  O   LYS    74     184.507 192.099 224.404  1.00                 O  
ATOM    516  CB  LYS    74     184.659 192.551 221.142  1.00                 C  
ATOM    517  CD  LYS    74     185.840 193.094 218.994  1.00                 C  
ATOM    518  CE  LYS    74     186.546 192.529 217.773  1.00                 C  
ATOM    519  CG  LYS    74     185.363 191.986 219.919  1.00                 C  
ATOM    520  NZ  LYS    74     186.981 193.601 216.837  1.00                 N  
ATOM    521  N   TYR    75     182.556 192.718 223.475  1.00                 N  
ATOM    522  CA  TYR    75     182.052 193.315 224.702  1.00                 C  
ATOM    523  C   TYR    75     182.093 192.333 225.853  1.00                 C  
ATOM    524  O   TYR    75     182.578 192.678 226.934  1.00                 O  
ATOM    525  CB  TYR    75     180.623 193.824 224.503  1.00                 C  
ATOM    526  CG  TYR    75     180.001 194.408 225.751  1.00                 C  
ATOM    527  OH  TYR    75     178.298 196.026 229.182  1.00                 O  
ATOM    528  CZ  TYR    75     178.861 195.489 228.047  1.00                 C  
ATOM    529  CD1 TYR    75     180.309 195.698 226.163  1.00                 C  
ATOM    530  CE1 TYR    75     179.745 196.239 227.303  1.00                 C  
ATOM    531  CD2 TYR    75     179.107 193.666 226.513  1.00                 C  
ATOM    532  CE2 TYR    75     178.533 194.192 227.656  1.00                 C  
ATOM    533  N   VAL    76     181.582 191.128 225.640  1.00                 N  
ATOM    534  CA  VAL    76     181.554 190.129 226.699  1.00                 C  
ATOM    535  C   VAL    76     182.936 189.554 226.991  1.00                 C  
ATOM    536  O   VAL    76     183.348 189.484 228.152  1.00                 O  
ATOM    537  CB  VAL    76     180.590 188.976 226.362  1.00                 C  
ATOM    538  CG1 VAL    76     180.715 187.860 227.388  1.00                 C  
ATOM    539  CG2 VAL    76     179.158 189.482 226.291  1.00                 C  
ATOM    540  N   ALA    77     183.657 189.140 225.954  1.00                 N  
ATOM    541  CA  ALA    77     184.899 188.393 226.118  1.00                 C  
ATOM    542  C   ALA    77     186.066 189.319 226.445  1.00                 C  
ATOM    543  O   ALA    77     186.949 188.958 227.231  1.00                 O  
ATOM    544  CB  ALA    77     185.206 187.593 224.861  1.00                 C  
ATOM    545  N   GLY    78     186.085 190.507 225.852  1.00                 N  
ATOM    546  CA  GLY    78     187.232 191.382 225.968  1.00                 C  
ATOM    547  C   GLY    78     188.271 191.363 224.864  1.00                 C  
ATOM    548  O   GLY    78     188.238 192.239 223.998  1.00                 O  
ATOM    549  N   ASP    79     189.220 190.429 224.883  1.00                 N  
ATOM    550  CA  ASP    79     190.223 190.393 223.827  1.00                 C  
ATOM    551  C   ASP    79     190.398 189.018 223.190  1.00                 C  
ATOM    552  O   ASP    79     191.533 188.548 223.072  1.00                 O  
ATOM    553  CB  ASP    79     191.579 190.860 224.360  1.00                 C  
ATOM    554  CG  ASP    79     192.114 189.962 225.458  1.00                 C  
ATOM    555  OD1 ASP    79     191.316 189.201 226.044  1.00                 O  
ATOM    556  OD2 ASP    79     193.331 190.020 225.732  1.00                 O  
ATOM    557  N   ASN    80     189.324 188.363 222.762  1.00                 N  
ATOM    558  CA  ASN    80     189.466 186.977 222.334  1.00                 C  
ATOM    559  C   ASN    80     190.263 186.856 221.043  1.00                 C  
ATOM    560  O   ASN    80     190.747 185.762 220.724  1.00                 O  
ATOM    561  CB  ASN    80     188.092 186.324 222.167  1.00                 C  
ATOM    562  CG  ASN    80     187.259 186.988 221.088  1.00                 C  
ATOM    563  OD1 ASN    80     186.901 188.160 221.200  1.00                 O  
ATOM    564  ND2 ASN    80     186.949 186.238 220.037  1.00                 N  
ATOM    565  N   VAL    81     190.424 187.959 220.311  1.00                 N  
ATOM    566  CA  VAL    81     191.066 187.915 219.004  1.00                 C  
ATOM    567  C   VAL    81     192.489 187.382 219.086  1.00                 C  
ATOM    568  O   VAL    81     192.964 186.709 218.163  1.00                 O  
ATOM    569  CB  VAL    81     191.080 189.302 218.335  1.00                 C  
ATOM    570  CG1 VAL    81     192.042 190.232 219.059  1.00                 C  
ATOM    571  CG2 VAL    81     191.455 189.181 216.866  1.00                 C  
ATOM    572  N   LYS    82     193.186 187.668 220.181  1.00                 N  
ATOM    573  CA  LYS    82     194.573 187.235 220.290  1.00                 C  
ATOM    574  C   LYS    82     194.670 185.719 220.351  1.00                 C  
ATOM    575  O   LYS    82     195.536 185.118 219.706  1.00                 O  
ATOM    576  CB  LYS    82     195.232 187.854 221.524  1.00                 C  
ATOM    577  CD  LYS    82     196.114 189.901 222.678  1.00                 C  
ATOM    578  CE  LYS    82     196.353 191.398 222.569  1.00                 C  
ATOM    579  CG  LYS    82     195.469 189.351 221.416  1.00                 C  
ATOM    580  NZ  LYS    82     196.945 191.958 223.816  1.00                 N  
ATOM    581  N   HIS    83     193.796 185.082 221.130  1.00                 N  
ATOM    582  CA  HIS    83     193.884 183.635 221.249  1.00                 C  
ATOM    583  C   HIS    83     193.562 182.962 219.931  1.00                 C  
ATOM    584  O   HIS    83     194.227 181.993 219.553  1.00                 O  
ATOM    585  CB  HIS    83     192.942 183.129 222.343  1.00                 C  
ATOM    586  CG  HIS    83     193.370 183.502 223.729  1.00                 C  
ATOM    587  ND1 HIS    83     194.542 183.048 224.293  1.00                 N  
ATOM    588  CE1 HIS    83     194.652 183.549 225.536  1.00                 C  
ATOM    589  CD2 HIS    83     192.822 184.323 224.799  1.00                 C  
ATOM    590  NE2 HIS    83     193.624 184.314 225.847  1.00                 N  
ATOM    591  N   VAL    84     192.556 183.495 219.238  1.00                 N  
ATOM    592  CA  VAL    84     192.045 182.887 217.977  1.00                 C  
ATOM    593  C   VAL    84     193.152 182.949 216.922  1.00                 C  
ATOM    594  O   VAL    84     193.355 181.948 216.226  1.00                 O  
ATOM    595  CB  VAL    84     190.769 183.595 217.486  1.00                 C  
ATOM    596  CG1 VAL    84     190.387 183.103 216.098  1.00                 C  
ATOM    597  CG2 VAL    84     189.627 183.375 218.466  1.00                 C  
ATOM    598  N   VAL    85     193.832 184.093 216.826  1.00                 N  
ATOM    599  CA  VAL    85     194.842 184.319 215.801  1.00                 C  
ATOM    600  C   VAL    85     196.048 183.438 216.057  1.00                 C  
ATOM    601  O   VAL    85     196.602 182.824 215.139  1.00                 O  
ATOM    602  CB  VAL    85     195.263 185.799 215.740  1.00                 C  
ATOM    603  CG1 VAL    85     196.438 185.980 214.792  1.00                 C  
ATOM    604  CG2 VAL    85     194.091 186.669 215.313  1.00                 C  
ATOM    605  N   LEU    86     196.447 183.320 217.316  1.00                 N  
ATOM    606  CA  LEU    86     197.681 182.547 217.587  1.00                 C  
ATOM    607  C   LEU    86     197.332 181.072 217.491  1.00                 C  
ATOM    608  O   LEU    86     198.094 180.327 216.875  1.00                 O  
ATOM    609  CB  LEU    86     198.250 182.911 218.960  1.00                 C  
ATOM    610  CG  LEU    86     198.725 184.354 219.136  1.00                 C  
ATOM    611  CD1 LEU    86     199.159 184.606 220.572  1.00                 C  
ATOM    612  CD2 LEU    86     199.863 184.667 218.177  1.00                 C  
ATOM    613  N   GLU    87     196.206 180.764 216.861  1.00                 N  
ATOM    614  CA  GLU    87     195.786 179.375 216.720  1.00                 C  
ATOM    615  C   GLU    87     195.666 179.001 215.240  1.00                 C  
ATOM    616  O   GLU    87     195.462 177.843 214.864  1.00                 O  
ATOM    617  CB  GLU    87     194.456 179.142 217.440  1.00                 C  
ATOM    618  CD  GLU    87     193.187 179.108 219.623  1.00                 C  
ATOM    619  CG  GLU    87     194.521 179.348 218.945  1.00                 C  
ATOM    620  OE1 GLU    87     192.197 178.840 218.910  1.00                 O  
ATOM    621  OE2 GLU    87     193.131 179.188 220.868  1.00                 O  
ATOM    622  N   ASN    88     195.798 180.011 214.392  1.00                 N  
ATOM    623  CA  ASN    88     195.703 179.903 212.939  1.00                 C  
ATOM    624  C   ASN    88     196.286 178.624 212.309  1.00                 C  
ATOM    625  O   ASN    88     195.633 177.932 211.523  1.00                 O  
ATOM    626  CB  ASN    88     196.377 181.101 212.267  1.00                 C  
ATOM    627  CG  ASN    88     195.569 182.377 212.406  1.00                 C  
ATOM    628  OD1 ASN    88     194.372 182.337 212.690  1.00                 O  
ATOM    629  ND2 ASN    88     196.223 183.515 212.204  1.00                 N  
ATOM    630  N   VAL    89     197.525 178.305 212.653  1.00                 N  
ATOM    631  CA  VAL    89     198.196 177.139 212.096  1.00                 C  
ATOM    632  C   VAL    89     197.656 175.771 212.498  1.00                 C  
ATOM    633  O   VAL    89     197.923 174.760 211.843  1.00                 O  
ATOM    634  CB  VAL    89     199.697 177.133 212.441  1.00                 C  
ATOM    635  CG1 VAL    89     200.381 178.363 211.865  1.00                 C  
ATOM    636  CG2 VAL    89     199.896 177.064 213.948  1.00                 C  
ATOM    637  N   LYS    90     196.887 175.709 213.581  1.00                 N  
ATOM    638  CA  LYS    90     196.375 174.427 214.069  1.00                 C  
ATOM    639  C   LYS    90     194.906 174.143 213.816  1.00                 C  
ATOM    640  O   LYS    90     194.401 173.062 214.134  1.00                 O  
ATOM    641  CB  LYS    90     196.605 174.297 215.576  1.00                 C  
ATOM    642  CD  LYS    90     198.886 173.261 215.424  1.00                 C  
ATOM    643  CE  LYS    90     200.327 173.326 215.905  1.00                 C  
ATOM    644  CG  LYS    90     198.062 174.405 215.993  1.00                 C  
ATOM    645  NZ  LYS    90     201.160 172.244 215.310  1.00                 N  
ATOM    646  N   GLU    91     194.182 175.093 213.243  1.00                 N  
ATOM    647  CA  GLU    91     192.770 174.828 212.997  1.00                 C  
ATOM    648  C   GLU    91     192.284 175.117 211.581  1.00                 C  
ATOM    649  O   GLU    91     192.778 176.005 210.880  1.00                 O  
ATOM    650  CB  GLU    91     191.898 175.635 213.961  1.00                 C  
ATOM    651  CD  GLU    91     191.576 173.923 215.789  1.00                 C  
ATOM    652  CG  GLU    91     192.112 175.293 215.426  1.00                 C  
ATOM    653  OE1 GLU    91     190.706 173.411 215.053  1.00                 O  
ATOM    654  OE2 GLU    91     192.025 173.360 216.810  1.00                 O  
ATOM    655  N   ALA    92     191.296 174.349 211.160  1.00                 N  
ATOM    656  CA  ALA    92     190.737 174.519 209.833  1.00                 C  
ATOM    657  C   ALA    92     189.252 174.258 209.910  1.00                 C  
ATOM    658  O   ALA    92     188.800 173.165 210.263  1.00                 O  
ATOM    659  CB  ALA    92     191.421 173.586 208.846  1.00                 C  
ATOM    660  N   THR    93     188.462 175.269 209.577  1.00                 N  
ATOM    661  CA  THR    93     187.016 175.128 209.574  1.00                 C  
ATOM    662  C   THR    93     186.473 175.456 208.178  1.00                 C  
ATOM    663  O   THR    93     186.308 176.620 207.803  1.00                 O  
ATOM    664  CB  THR    93     186.358 176.036 210.629  1.00                 C  
ATOM    665  OG1 THR    93     186.854 175.698 211.931  1.00                 O  
ATOM    666  CG2 THR    93     184.848 175.855 210.622  1.00                 C  
ATOM    667  N   LEU    94     186.196 174.401 207.398  1.00                 N  
ATOM    668  CA  LEU    94     185.624 174.588 206.031  1.00                 C  
ATOM    669  C   LEU    94     186.736 174.522 204.984  1.00                 C  
ATOM    670  O   LEU    94     187.781 175.146 205.204  1.00                 O  
ATOM    671  CB  LEU    94     184.876 175.920 205.941  1.00                 C  
ATOM    672  CG  LEU    94     183.663 176.079 206.859  1.00                 C  
ATOM    673  CD1 LEU    94     183.097 177.488 206.762  1.00                 C  
ATOM    674  CD2 LEU    94     182.592 175.054 206.518  1.00                 C  
ATOM    675  N   LYS    95     186.518 173.780 203.897  1.00                 N  
ATOM    676  CA  LYS    95     187.456 173.799 202.744  1.00                 C  
ATOM    677  C   LYS    95     186.628 173.903 201.459  1.00                 C  
ATOM    678  O   LYS    95     185.410 173.664 201.527  1.00                 O  
ATOM    679  CB  LYS    95     188.337 172.548 202.749  1.00                 C  
ATOM    680  CD  LYS    95     190.152 171.217 203.860  1.00                 C  
ATOM    681  CE  LYS    95     191.061 171.102 205.072  1.00                 C  
ATOM    682  CG  LYS    95     189.265 172.448 203.949  1.00                 C  
ATOM    683  NZ  LYS    95     191.953 169.913 204.987  1.00                 N  
ATOM    684  N   VAL    96     187.262 174.244 200.333  1.00                 N  
ATOM    685  CA  VAL    96     186.521 174.527 199.068  1.00                 C  
ATOM    686  C   VAL    96     186.888 173.455 198.046  1.00                 C  
ATOM    687  O   VAL    96     188.089 173.180 197.905  1.00                 O  
ATOM    688  CB  VAL    96     186.833 175.938 198.535  1.00                 C  
ATOM    689  CG1 VAL    96     186.111 176.181 197.218  1.00                 C  
ATOM    690  CG2 VAL    96     186.447 176.992 199.561  1.00                 C  
ATOM    691  N   ARG    97     185.897 172.878 197.364  1.00                 N  
ATOM    692  CA  ARG    97     186.210 171.876 196.312  1.00                 C  
ATOM    693  C   ARG    97     186.033 172.517 194.939  1.00                 C  
ATOM    694  O   ARG    97     185.067 173.282 194.765  1.00                 O  
ATOM    695  CB  ARG    97     185.317 170.643 196.463  1.00                 C  
ATOM    696  CD  ARG    97     186.910 169.383 197.937  1.00                 C  
ATOM    697  NE  ARG    97     187.257 168.427 196.889  1.00                 N  
ATOM    698  CG  ARG    97     185.492 169.908 197.782  1.00                 C  
ATOM    699  CZ  ARG    97     186.964 167.131 196.932  1.00                 C  
ATOM    700  NH1 ARG    97     187.320 166.337 195.931  1.00                 N  
ATOM    701  NH2 ARG    97     186.315 166.633 197.976  1.00                 N  
ATOM    702  N   SER    98     186.932 172.206 194.009  1.00                 N  
ATOM    703  CA  SER    98     186.769 172.653 192.621  1.00                 C  
ATOM    704  C   SER    98     185.673 171.846 191.931  1.00                 C  
ATOM    705  O   SER    98     185.582 170.655 192.166  1.00                 O  
ATOM    706  CB  SER    98     188.089 172.526 191.859  1.00                 C  
ATOM    707  OG  SER    98     187.930 172.888 190.498  1.00                 O  
ATOM    708  N   ARG    99     184.844 172.509 191.129  1.00                 N  
ATOM    709  CA  ARG    99     183.796 171.802 190.347  1.00                 C  
ATOM    710  C   ARG    99     183.807 172.392 188.939  1.00                 C  
ATOM    711  O   ARG    99     184.230 173.554 188.792  1.00                 O  
ATOM    712  CB  ARG    99     182.432 171.950 191.023  1.00                 C  
ATOM    713  CD  ARG    99     182.392 169.802 192.322  1.00                 C  
ATOM    714  NE  ARG    99     182.218 169.178 193.632  1.00                 N  
ATOM    715  CG  ARG    99     182.352 171.319 192.404  1.00                 C  
ATOM    716  CZ  ARG    99     183.213 168.916 194.472  1.00                 C  
ATOM    717  NH1 ARG    99     182.960 168.346 195.643  1.00                 N  
ATOM    718  NH2 ARG    99     184.460 169.224 194.141  1.00                 N  
ATOM    719  N   THR   100     183.354 171.636 187.946  1.00                 N  
ATOM    720  CA  THR   100     183.288 172.202 186.575  1.00                 C  
ATOM    721  C   THR   100     181.845 172.520 186.206  1.00                 C  
ATOM    722  O   THR   100     180.974 171.684 186.479  1.00                 O  
ATOM    723  CB  THR   100     183.894 171.239 185.537  1.00                 C  
ATOM    724  OG1 THR   100     185.274 171.006 185.845  1.00                 O  
ATOM    725  CG2 THR   100     183.801 171.834 184.140  1.00                 C  
ATOM    726  N   GLU   101     181.612 173.684 185.600  1.00                 N  
ATOM    727  CA  GLU   101     180.231 174.032 185.190  1.00                 C  
ATOM    728  C   GLU   101     180.171 173.953 183.665  1.00                 C  
ATOM    729  O   GLU   101     180.752 174.831 183.003  1.00                 O  
ATOM    730  CB  GLU   101     179.852 175.421 185.708  1.00                 C  
ATOM    731  CD  GLU   101     178.079 177.205 185.937  1.00                 C  
ATOM    732  CG  GLU   101     178.428 175.839 185.380  1.00                 C  
ATOM    733  OE1 GLU   101     178.887 177.754 186.714  1.00                 O  
ATOM    734  OE2 GLU   101     176.996 177.726 185.596  1.00                 O  
ATOM    735  N   ASN   102     179.500 172.934 183.136  1.00                 N  
ATOM    736  CA  ASN   102     179.454 172.743 181.665  1.00                 C  
ATOM    737  C   ASN   102     178.323 173.601 181.105  1.00                 C  
ATOM    738  O   ASN   102     177.278 173.038 180.744  1.00                 O  
ATOM    739  CB  ASN   102     179.278 171.262 181.322  1.00                 C  
ATOM    740  CG  ASN   102     179.452 170.982 179.842  1.00                 C  
ATOM    741  OD1 ASN   102     180.054 171.774 179.117  1.00                 O  
ATOM    742  ND2 ASN   102     178.924 169.851 179.390  1.00                 N  
ATOM    743  N   ILE   103     178.536 174.914 181.034  1.00                 N  
ATOM    744  CA  ILE   103     177.417 175.842 180.701  1.00                 C  
ATOM    745  C   ILE   103     177.074 175.657 179.224  1.00                 C  
ATOM    746  O   ILE   103     175.890 175.798 178.874  1.00                 O  
ATOM    747  CB  ILE   103     177.783 177.304 181.018  1.00                 C  
ATOM    748  CD1 ILE   103     178.539 178.830 182.915  1.00                 C  
ATOM    749  CG1 ILE   103     177.922 177.503 182.529  1.00                 C  
ATOM    750  CG2 ILE   103     176.759 178.252 180.413  1.00                 C  
ATOM    751  N   ALA   104     178.079 175.348 178.405  1.00                 N  
ATOM    752  CA  ALA   104     177.850 175.120 176.962  1.00                 C  
ATOM    753  C   ALA   104     179.020 174.297 176.442  1.00                 C  
ATOM    754  O   ALA   104     179.494 173.420 177.185  1.00                 O  
ATOM    755  CB  ALA   104     177.712 176.447 176.231  1.00                 C  
ATOM    756  N   GLY   105     179.469 174.572 175.219  1.00                 N  
ATOM    757  CA  GLY   105     180.708 173.925 174.765  1.00                 C  
ATOM    758  C   GLY   105     181.822 174.394 175.675  1.00                 C  
ATOM    759  O   GLY   105     182.730 173.594 175.962  1.00                 O  
ATOM    760  N   VAL   106     181.743 175.643 176.132  1.00                 N  
ATOM    761  CA  VAL   106     182.763 176.191 177.070  1.00                 C  
ATOM    762  C   VAL   106     182.493 175.645 178.474  1.00                 C  
ATOM    763  O   VAL   106     181.315 175.591 178.874  1.00                 O  
ATOM    764  CB  VAL   106     182.761 177.731 177.069  1.00                 C  
ATOM    765  CG1 VAL   106     183.727 178.266 178.115  1.00                 C  
ATOM    766  CG2 VAL   106     183.117 178.263 175.689  1.00                 C  
ATOM    767  N   LYS   107     183.552 175.279 179.199  1.00                 N  
ATOM    768  CA  LYS   107     183.394 174.823 180.602  1.00                 C  
ATOM    769  C   LYS   107     183.981 175.901 181.507  1.00                 C  
ATOM    770  O   LYS   107     185.120 176.310 181.249  1.00                 O  
ATOM    771  CB  LYS   107     184.079 173.470 180.806  1.00                 C  
ATOM    772  CD  LYS   107     184.173 171.019 180.276  1.00                 C  
ATOM    773  CE  LYS   107     183.584 169.892 179.442  1.00                 C  
ATOM    774  CG  LYS   107     183.457 172.333 180.011  1.00                 C  
ATOM    775  NZ  LYS   107     184.303 168.607 179.659  1.00                 N  
ATOM    776  N   LEU   108     183.246 176.325 182.532  1.00                 N  
ATOM    777  CA  LEU   108     183.761 177.398 183.420  1.00                 C  
ATOM    778  C   LEU   108     184.096 176.817 184.793  1.00                 C  
ATOM    779  O   LEU   108     183.295 176.022 185.311  1.00                 O  
ATOM    780  CB  LEU   108     182.737 178.528 183.544  1.00                 C  
ATOM    781  CG  LEU   108     182.646 179.493 182.359  1.00                 C  
ATOM    782  CD1 LEU   108     182.094 178.786 181.131  1.00                 C  
ATOM    783  CD2 LEU   108     181.784 180.695 182.711  1.00                 C  
ATOM    784  N   PRO   109     185.208 177.242 185.449  1.00                 N  
ATOM    785  CA  PRO   109     185.607 176.834 186.829  1.00                 C  
ATOM    786  C   PRO   109     184.718 177.472 187.873  1.00                 C  
ATOM    787  O   PRO   109     184.556 178.632 187.827  1.00                 O  
ATOM    788  CB  PRO   109     187.052 177.320 186.955  1.00                 C  
ATOM    789  CD  PRO   109     186.232 178.100 184.847  1.00                 C  
ATOM    790  CG  PRO   109     187.154 178.446 185.982  1.00                 C  
ATOM    791  N   LYS   110     184.212 176.680 188.786  1.00                 N  
ATOM    792  CA  LYS   110     183.376 177.283 189.862  1.00                 C  
ATOM    793  C   LYS   110     183.851 176.750 191.212  1.00                 C  
ATOM    794  O   LYS   110     184.281 175.587 191.269  1.00                 O  
ATOM    795  CB  LYS   110     181.896 176.970 189.630  1.00                 C  
ATOM    796  CD  LYS   110     180.068 175.256 189.503  1.00                 C  
ATOM    797  CE  LYS   110     179.719 173.782 189.633  1.00                 C  
ATOM    798  CG  LYS   110     181.555 175.491 189.711  1.00                 C  
ATOM    799  NZ  LYS   110     178.276 173.528 189.368  1.00                 N  
ATOM    800  N   PHE   111     183.596 177.483 192.258  1.00                 N  
ATOM    801  CA  PHE   111     184.013 176.912 193.523  1.00                 C  
ATOM    802  C   PHE   111     182.778 176.295 194.118  1.00                 C  
ATOM    803  O   PHE   111     181.717 176.777 193.835  1.00                 O  
ATOM    804  CB  PHE   111     184.633 177.987 194.418  1.00                 C  
ATOM    805  CG  PHE   111     185.942 178.518 193.909  1.00                 C  
ATOM    806  CZ  PHE   111     188.369 179.495 192.971  1.00                 C  
ATOM    807  CD1 PHE   111     186.001 179.723 193.232  1.00                 C  
ATOM    808  CE1 PHE   111     187.206 180.212 192.764  1.00                 C  
ATOM    809  CD2 PHE   111     187.116 177.813 194.109  1.00                 C  
ATOM    810  CE2 PHE   111     188.321 178.301 193.641  1.00                 C  
ATOM    811  N   ASP   112     182.935 175.239 194.890  1.00                 N  
ATOM    812  CA  ASP   112     181.791 174.688 195.660  1.00                 C  
ATOM    813  C   ASP   112     182.162 174.597 197.142  1.00                 C  
ATOM    814  O   ASP   112     183.263 174.094 197.440  1.00                 O  
ATOM    815  CB  ASP   112     181.389 173.316 195.115  1.00                 C  
ATOM    816  CG  ASP   112     180.129 172.778 195.763  1.00                 C  
ATOM    817  OD1 ASP   112     179.738 173.302 196.827  1.00                 O  
ATOM    818  OD2 ASP   112     179.533 171.831 195.208  1.00                 O  
ATOM    819  N   HIS   113     181.278 175.067 198.029  1.00                 N  
ATOM    820  CA  HIS   113     181.530 174.988 199.492  1.00                 C  
ATOM    821  C   HIS   113     181.601 173.521 199.915  1.00                 C  
ATOM    822  O   HIS   113     180.723 172.746 199.504  1.00                 O  
ATOM    823  CB  HIS   113     180.438 175.730 200.265  1.00                 C  
ATOM    824  CG  HIS   113     180.704 175.838 201.734  1.00                 C  
ATOM    825  ND1 HIS   113     180.624 174.758 202.586  1.00                 N  
ATOM    826  CE1 HIS   113     180.915 175.163 203.835  1.00                 C  
ATOM    827  CD2 HIS   113     181.076 176.910 202.646  1.00                 C  
ATOM    828  NE2 HIS   113     181.187 176.453 203.878  1.00                 N  
ATOM    829  N   PHE   114     182.616 173.161 200.701  1.00                 N  
ATOM    830  CA  PHE   114     182.778 171.762 201.163  1.00                 C  
ATOM    831  C   PHE   114     182.926 171.788 202.686  1.00                 C  
ATOM    832  O   PHE   114     183.941 172.313 203.171  1.00                 O  
ATOM    833  CB  PHE   114     183.984 171.110 200.484  1.00                 C  
ATOM    834  CG  PHE   114     184.172 169.663 200.842  1.00                 C  
ATOM    835  CZ  PHE   114     184.526 166.988 201.509  1.00                 C  
ATOM    836  CD1 PHE   114     183.298 168.699 200.372  1.00                 C  
ATOM    837  CE1 PHE   114     183.471 167.368 200.701  1.00                 C  
ATOM    838  CD2 PHE   114     185.224 169.267 201.650  1.00                 C  
ATOM    839  CE2 PHE   114     185.397 167.936 201.979  1.00                 C  
ATOM    840  N   SER   115     181.954 171.226 203.415  1.00                 N  
ATOM    841  CA  SER   115     182.027 171.241 204.899  1.00                 C  
ATOM    842  C   SER   115     182.772 169.998 205.372  1.00                 C  
ATOM    843  O   SER   115     182.117 169.006 205.732  1.00                 O  
ATOM    844  CB  SER   115     180.623 171.309 205.504  1.00                 C  
ATOM    845  OG  SER   115     179.993 172.539 205.193  1.00                 O  
ATOM    846  N   GLU   116     184.098 170.093 205.328  1.00                 N  
ATOM    847  CA  GLU   116     185.068 169.050 205.634  1.00                 C  
ATOM    848  C   GLU   116     184.789 168.402 206.980  1.00                 C  
ATOM    849  O   GLU   116     184.827 167.173 207.099  1.00                 O  
ATOM    850  CB  GLU   116     186.489 169.618 205.617  1.00                 C  
ATOM    851  CD  GLU   116     188.967 169.177 205.819  1.00                 C  
ATOM    852  CG  GLU   116     187.573 168.585 205.880  1.00                 C  
ATOM    853  OE1 GLU   116     189.253 170.105 206.604  1.00                 O  
ATOM    854  OE2 GLU   116     189.774 168.712 204.987  1.00                 O  
ATOM    855  N   GLY   117     184.513 169.206 208.000  1.00                 N  
ATOM    856  CA  GLY   117     183.924 168.728 209.231  1.00                 C  
ATOM    857  C   GLY   117     184.840 168.781 210.428  1.00                 C  
ATOM    858  O   GLY   117     184.364 168.585 211.554  1.00                 O  
ATOM    859  N   GLU   118     186.129 169.045 210.240  1.00                 N  
ATOM    860  CA  GLU   118     187.027 169.120 211.382  1.00                 C  
ATOM    861  C   GLU   118     186.514 170.172 212.349  1.00                 C  
ATOM    862  O   GLU   118     186.262 171.317 211.967  1.00                 O  
ATOM    863  CB  GLU   118     188.451 169.439 210.924  1.00                 C  
ATOM    864  CD  GLU   118     190.880 169.737 211.550  1.00                 C  
ATOM    865  CG  GLU   118     189.477 169.451 212.046  1.00                 C  
ATOM    866  OE1 GLU   118     191.044 169.976 210.335  1.00                 O  
ATOM    867  OE2 GLU   118     191.817 169.722 212.376  1.00                 O  
ATOM    868  N   THR   119     186.455 169.791 213.625  1.00                 N  
ATOM    869  CA  THR   119     185.856 170.622 214.698  1.00                 C  
ATOM    870  C   THR   119     186.613 171.943 214.847  1.00                 C  
ATOM    871  O   THR   119     187.854 171.930 214.750  1.00                 O  
ATOM    872  CB  THR   119     185.844 169.879 216.047  1.00                 C  
ATOM    873  OG1 THR   119     185.138 170.660 217.020  1.00                 O  
ATOM    874  CG2 THR   119     187.264 169.652 216.543  1.00                 C  
ATOM    875  N   LYS   120     185.883 173.035 215.078  1.00                 N  
ATOM    876  CA  LYS   120     186.519 174.349 215.354  1.00                 C  
ATOM    877  C   LYS   120     186.978 174.412 216.812  1.00                 C  
ATOM    878  O   LYS   120     186.603 173.518 217.596  1.00                 O  
ATOM    879  CB  LYS   120     185.548 175.490 215.043  1.00                 C  
ATOM    880  CD  LYS   120     185.151 177.958 214.823  1.00                 C  
ATOM    881  CE  LYS   120     185.745 179.346 215.004  1.00                 C  
ATOM    882  CG  LYS   120     186.146 176.877 215.213  1.00                 C  
ATOM    883  NZ  LYS   120     184.777 180.416 214.640  1.00                 N  
ATOM    884  N   ASN   121     187.731 175.456 217.166  1.00                 N  
ATOM    885  CA  ASN   121     188.216 175.619 218.559  1.00                 C  
ATOM    886  C   ASN   121     187.047 175.897 219.508  1.00                 C  
ATOM    887  O   ASN   121     186.163 176.696 219.153  1.00                 O  
ATOM    888  CB  ASN   121     189.259 176.736 218.636  1.00                 C  
ATOM    889  CG  ASN   121     189.929 176.814 219.993  1.00                 C  
ATOM    890  OD1 ASN   121     189.461 177.517 220.888  1.00                 O  
ATOM    891  ND2 ASN   121     191.032 176.090 220.150  1.00                 N  
ATOM    892  N   ASP   122     187.049 175.258 220.682  1.00                 N  
ATOM    893  CA  ASP   122     185.972 175.476 221.685  1.00                 C  
ATOM    894  C   ASP   122     186.470 176.537 222.668  1.00                 C  
ATOM    895  O   ASP   122     187.434 176.244 223.397  1.00                 O  
ATOM    896  CB  ASP   122     185.620 174.163 222.387  1.00                 C  
ATOM    897  CG  ASP   122     184.483 174.319 223.378  1.00                 C  
ATOM    898  OD1 ASP   122     184.092 175.472 223.657  1.00                 O  
ATOM    899  OD2 ASP   122     183.984 173.288 223.876  1.00                 O  
ATOM    900  N   LEU   123     185.864 177.730 222.673  1.00                 N  
ATOM    901  CA  LEU   123     186.422 178.824 223.509  1.00                 C  
ATOM    902  C   LEU   123     185.409 179.340 224.531  1.00                 C  
ATOM    903  O   LEU   123     184.459 180.026 224.114  1.00                 O  
ATOM    904  CB  LEU   123     186.897 179.982 222.629  1.00                 C  
ATOM    905  CG  LEU   123     187.454 181.205 223.360  1.00                 C  
ATOM    906  CD1 LEU   123     188.707 180.839 224.141  1.00                 C  
ATOM    907  CD2 LEU   123     187.751 182.329 222.379  1.00                 C  
ATOM    908  N   THR   124     185.612 179.033 225.812  1.00                 N  
ATOM    909  CA  THR   124     184.758 179.585 226.901  1.00                 C  
ATOM    910  C   THR   124     185.708 180.273 227.884  1.00                 C  
ATOM    911  O   THR   124     185.262 180.600 228.995  1.00                 O  
ATOM    912  CB  THR   124     183.926 178.481 227.580  1.00                 C  
ATOM    913  OG1 THR   124     184.801 177.493 228.136  1.00                 O  
ATOM    914  CG2 THR   124     183.010 177.807 226.570  1.00                 C  
ATOM    915  N   GLY   125     186.984 180.417 227.512  1.00                 N  
ATOM    916  CA  GLY   125     187.992 181.009 228.418  1.00                 C  
ATOM    917  C   GLY   125     187.778 182.461 228.818  1.00                 C  
ATOM    918  O   GLY   125     188.141 182.801 229.960  1.00                 O  
ATOM    919  N   LEU   126     187.221 183.297 227.938  1.00                 N  
ATOM    920  CA  LEU   126     187.109 184.740 228.281  1.00                 C  
ATOM    921  C   LEU   126     185.665 185.053 228.682  1.00                 C  
ATOM    922  O   LEU   126     184.790 184.955 227.800  1.00                 O  
ATOM    923  CB  LEU   126     187.553 185.607 227.101  1.00                 C  
ATOM    924  CG  LEU   126     188.990 185.407 226.615  1.00                 C  
ATOM    925  CD1 LEU   126     189.268 186.265 225.391  1.00                 C  
ATOM    926  CD2 LEU   126     189.981 185.728 227.723  1.00                 C  
ATOM    927  N   ALA   127     185.418 185.301 229.976  1.00                 N  
ATOM    928  CA  ALA   127     184.061 185.635 230.480  1.00                 C  
ATOM    929  C   ALA   127     183.082 184.525 230.088  1.00                 C  
ATOM    930  O   ALA   127     181.864 184.752 230.215  1.00                 O  
ATOM    931  CB  ALA   127     183.608 186.980 229.932  1.00                 C  
ATOM    932  N   ARG   128     183.598 183.390 229.609  1.00                 N  
ATOM    933  CA  ARG   128     182.744 182.285 229.105  1.00                 C  
ATOM    934  C   ARG   128     181.700 182.845 228.136  1.00                 C  
ATOM    935  O   ARG   128     180.555 182.373 228.186  1.00                 O  
ATOM    936  CB  ARG   128     182.072 181.554 230.269  1.00                 C  
ATOM    937  CD  ARG   128     182.311 180.107 232.306  1.00                 C  
ATOM    938  NE  ARG   128     183.232 179.477 233.248  1.00                 N  
ATOM    939  CG  ARG   128     183.045 180.891 231.230  1.00                 C  
ATOM    940  CZ  ARG   128     182.850 178.795 234.324  1.00                 C  
ATOM    941  NH1 ARG   128     183.760 178.256 235.124  1.00                 N  
ATOM    942  NH2 ARG   128     181.560 178.654 234.596  1.00                 N  
ATOM    943  N   GLY   129     182.065 183.809 227.285  1.00                 N  
ATOM    944  CA  GLY   129     181.054 184.378 226.372  1.00                 C  
ATOM    945  C   GLY   129     180.775 183.428 225.226  1.00                 C  
ATOM    946  O   GLY   129     180.831 183.870 224.065  1.00                 O  
ATOM    947  N   GLY   130     180.467 182.166 225.540  1.00                 N  
ATOM    948  CA  GLY   130     180.265 181.145 224.500  1.00                 C  
ATOM    949  C   GLY   130     179.077 181.409 223.599  1.00                 C  
ATOM    950  O   GLY   130     179.206 181.158 222.399  1.00                 O  
ATOM    951  N   GLN   131     177.968 181.918 224.139  1.00                 N  
ATOM    952  CA  GLN   131     176.769 182.149 223.290  1.00                 C  
ATOM    953  C   GLN   131     177.032 183.235 222.248  1.00                 C  
ATOM    954  O   GLN   131     176.569 183.080 221.101  1.00                 O  
ATOM    955  CB  GLN   131     175.566 182.532 224.154  1.00                 C  
ATOM    956  CD  GLN   131     173.818 181.368 222.751  1.00                 C  
ATOM    957  CG  GLN   131     174.265 182.672 223.381  1.00                 C  
ATOM    958  OE1 GLN   131     174.136 180.287 223.247  1.00                 O  
ATOM    959  NE2 GLN   131     173.077 181.466 221.653  1.00                 N  
ATOM    960  N   GLN   132     177.744 184.288 222.639  1.00                 N  
ATOM    961  CA  GLN   132     178.031 185.380 221.679  1.00                 C  
ATOM    962  C   GLN   132     179.026 184.853 220.642  1.00                 C  
ATOM    963  O   GLN   132     178.853 185.158 219.451  1.00                 O  
ATOM    964  CB  GLN   132     178.575 186.608 222.411  1.00                 C  
ATOM    965  CD  GLN   132     176.365 187.817 222.584  1.00                 C  
ATOM    966  CG  GLN   132     177.568 187.279 223.332  1.00                 C  
ATOM    967  OE1 GLN   132     176.506 188.558 221.611  1.00                 O  
ATOM    968  NE2 GLN   132     175.173 187.446 223.038  1.00                 N  
ATOM    969  N   VAL   133     179.999 184.051 221.083  1.00                 N  
ATOM    970  CA  VAL   133     181.009 183.494 220.149  1.00                 C  
ATOM    971  C   VAL   133     180.307 182.523 219.202  1.00                 C  
ATOM    972  O   VAL   133     180.659 182.501 218.014  1.00                 O  
ATOM    973  CB  VAL   133     182.158 182.802 220.907  1.00                 C  
ATOM    974  CG1 VAL   133     183.084 182.089 219.934  1.00                 C  
ATOM    975  CG2 VAL   133     182.931 183.813 221.740  1.00                 C  
ATOM    976  N   ARG   134     179.375 181.729 219.726  1.00                 N  
ATOM    977  CA  ARG   134     178.624 180.764 218.893  1.00                 C  
ATOM    978  C   ARG   134     177.773 181.507 217.862  1.00                 C  
ATOM    979  O   ARG   134     177.781 181.095 216.690  1.00                 O  
ATOM    980  CB  ARG   134     177.746 179.869 219.770  1.00                 C  
ATOM    981  CD  ARG   134     177.599 177.814 221.204  1.00                 C  
ATOM    982  NE  ARG   134     176.643 178.404 222.137  1.00                 N  
ATOM    983  CG  ARG   134     178.523 178.858 220.598  1.00                 C  
ATOM    984  CZ  ARG   134     176.881 178.591 223.431  1.00                 C  
ATOM    985  NH1 ARG   134     175.951 179.136 224.204  1.00                 N  
ATOM    986  NH2 ARG   134     178.048 178.233 223.950  1.00                 N  
ATOM    987  N   ALA   135     177.092 182.574 218.277  1.00                 N  
ATOM    988  CA  ALA   135     176.307 183.343 217.280  1.00                 C  
ATOM    989  C   ALA   135     177.285 183.954 216.280  1.00                 C  
ATOM    990  O   ALA   135     176.970 183.956 215.076  1.00                 O  
ATOM    991  CB  ALA   135     175.468 184.407 217.972  1.00                 C  
ATOM    992  N   CYS   136     178.434 184.426 216.765  1.00                 N  
ATOM    993  CA  CYS   136     179.444 185.034 215.867  1.00                 C  
ATOM    994  C   CYS   136     179.941 183.982 214.875  1.00                 C  
ATOM    995  O   CYS   136     180.073 184.323 213.688  1.00                 O  
ATOM    996  CB  CYS   136     180.604 185.613 216.679  1.00                 C  
ATOM    997  SG  CYS   136     180.183 187.087 217.638  1.00                 S  
ATOM    998  N   ARG   137     180.201 182.757 215.340  1.00                 N  
ATOM    999  CA  ARG   137     180.671 181.710 214.404  1.00                 C  
ATOM   1000  C   ARG   137     179.605 181.539 213.321  1.00                 C  
ATOM   1001  O   ARG   137     179.966 181.533 212.135  1.00                 O  
ATOM   1002  CB  ARG   137     180.937 180.402 215.153  1.00                 C  
ATOM   1003  CD  ARG   137     181.593 177.982 215.054  1.00                 C  
ATOM   1004  NE  ARG   137     180.303 177.496 215.540  1.00                 N  
ATOM   1005  CG  ARG   137     181.455 179.277 214.271  1.00                 C  
ATOM   1006  CZ  ARG   137     179.408 176.869 214.783  1.00                 C  
ATOM   1007  NH1 ARG   137     178.262 176.463 215.310  1.00                 N  
ATOM   1008  NH2 ARG   137     179.662 176.651 213.499  1.00                 N  
ATOM   1009  N   VAL   138     178.343 181.440 213.728  1.00                 N  
ATOM   1010  CA  VAL   138     177.268 181.203 212.775  1.00                 C  
ATOM   1011  C   VAL   138     177.148 182.355 211.792  1.00                 C  
ATOM   1012  O   VAL   138     176.914 182.146 210.590  1.00                 O  
ATOM   1013  CB  VAL   138     175.921 180.982 213.487  1.00                 C  
ATOM   1014  CG1 VAL   138     174.784 180.948 212.478  1.00                 C  
ATOM   1015  CG2 VAL   138     175.953 179.698 214.302  1.00                 C  
ATOM   1016  N   ALA   139     177.310 183.582 212.284  1.00                 N  
ATOM   1017  CA  ALA   139     177.171 184.739 211.413  1.00                 C  
ATOM   1018  C   ALA   139     178.259 184.735 210.351  1.00                 C  
ATOM   1019  O   ALA   139     177.997 184.981 209.167  1.00                 O  
ATOM   1020  CB  ALA   139     177.223 186.024 212.226  1.00                 C  
ATOM   1021  N   TYR   140     179.489 184.430 210.750  1.00                 N  
ATOM   1022  CA  TYR   140     180.556 184.359 209.766  1.00                 C  
ATOM   1023  C   TYR   140     180.446 183.118 208.894  1.00                 C  
ATOM   1024  O   TYR   140     180.785 183.174 207.711  1.00                 O  
ATOM   1025  CB  TYR   140     181.922 184.383 210.454  1.00                 C  
ATOM   1026  CG  TYR   140     182.287 185.725 211.046  1.00                 C  
ATOM   1027  OH  TYR   140     183.288 189.412 212.688  1.00                 O  
ATOM   1028  CZ  TYR   140     182.957 188.193 212.143  1.00                 C  
ATOM   1029  CD1 TYR   140     182.345 185.904 212.422  1.00                 C  
ATOM   1030  CE1 TYR   140     182.677 187.128 212.972  1.00                 C  
ATOM   1031  CD2 TYR   140     182.572 186.810 210.226  1.00                 C  
ATOM   1032  CE2 TYR   140     182.906 188.041 210.758  1.00                 C  
ATOM   1033  N   VAL   141     179.961 182.023 209.480  1.00                 N  
ATOM   1034  CA  VAL   141     179.802 180.777 208.700  1.00                 C  
ATOM   1035  C   VAL   141     178.905 181.087 207.508  1.00                 C  
ATOM   1036  O   VAL   141     179.214 180.646 206.388  1.00                 O  
ATOM   1037  CB  VAL   141     179.225 179.640 209.564  1.00                 C  
ATOM   1038  CG1 VAL   141     178.873 178.440 208.699  1.00                 C  
ATOM   1039  CG2 VAL   141     180.211 179.246 210.653  1.00                 C  
ATOM   1040  N   LYS   142     177.839 181.846 207.758  1.00                 N  
ATOM   1041  CA  LYS   142     176.956 182.263 206.677  1.00                 C  
ATOM   1042  C   LYS   142     177.713 183.134 205.692  1.00                 C  
ATOM   1043  O   LYS   142     177.580 182.987 204.466  1.00                 O  
ATOM   1044  CB  LYS   142     175.742 183.009 207.234  1.00                 C  
ATOM   1045  CD  LYS   142     173.592 182.932 208.526  1.00                 C  
ATOM   1046  CE  LYS   142     172.617 182.049 209.288  1.00                 C  
ATOM   1047  CG  LYS   142     174.760 182.124 207.984  1.00                 C  
ATOM   1048  NZ  LYS   142     171.489 182.834 209.862  1.00                 N  
ATOM   1049  N   ALA   143     178.536 184.036 206.217  1.00                 N  
ATOM   1050  CA  ALA   143     179.311 184.911 205.351  1.00                 C  
ATOM   1051  C   ALA   143     180.226 184.102 204.455  1.00                 C  
ATOM   1052  O   ALA   143     180.402 184.428 203.279  1.00                 O  
ATOM   1053  CB  ALA   143     180.118 185.898 206.180  1.00                 C  
ATOM   1054  N   ILE   144     180.801 183.040 205.018  1.00                 N  
ATOM   1055  CA  ILE   144     181.788 182.230 204.255  1.00                 C  
ATOM   1056  C   ILE   144     181.042 181.600 203.088  1.00                 C  
ATOM   1057  O   ILE   144     181.526 181.703 201.953  1.00                 O  
ATOM   1058  CB  ILE   144     182.462 181.173 205.149  1.00                 C  
ATOM   1059  CD1 ILE   144     183.821 180.917 207.291  1.00                 C  
ATOM   1060  CG1 ILE   144     183.356 181.847 206.191  1.00                 C  
ATOM   1061  CG2 ILE   144     183.234 180.173 204.302  1.00                 C  
ATOM   1062  N   GLU   145     179.893 180.990 203.370  1.00                 N  
ATOM   1063  CA  GLU   145     179.148 180.287 202.296  1.00                 C  
ATOM   1064  C   GLU   145     178.777 181.291 201.207  1.00                 C  
ATOM   1065  O   GLU   145     178.915 180.947 200.021  1.00                 O  
ATOM   1066  CB  GLU   145     177.903 179.604 202.866  1.00                 C  
ATOM   1067  CD  GLU   145     176.951 177.803 204.359  1.00                 C  
ATOM   1068  CG  GLU   145     178.203 178.406 203.751  1.00                 C  
ATOM   1069  OE1 GLU   145     175.876 178.428 204.246  1.00                 O  
ATOM   1070  OE2 GLU   145     177.046 176.706 204.948  1.00                 O  
ATOM   1071  N   VAL   146     178.355 182.489 201.604  1.00                 N  
ATOM   1072  CA  VAL   146     177.970 183.489 200.579  1.00                 C  
ATOM   1073  C   VAL   146     179.228 183.815 199.772  1.00                 C  
ATOM   1074  O   VAL   146     179.135 183.852 198.533  1.00                 O  
ATOM   1075  CB  VAL   146     177.356 184.747 201.221  1.00                 C  
ATOM   1076  CG1 VAL   146     177.165 185.838 200.178  1.00                 C  
ATOM   1077  CG2 VAL   146     176.034 184.411 201.893  1.00                 C  
ATOM   1078  N   LEU   147     180.365 184.009 200.446  1.00                 N  
ATOM   1079  CA  LEU   147     181.545 184.456 199.715  1.00                 C  
ATOM   1080  C   LEU   147     181.993 183.405 198.718  1.00                 C  
ATOM   1081  O   LEU   147     182.508 183.736 197.642  1.00                 O  
ATOM   1082  CB  LEU   147     182.683 184.785 200.684  1.00                 C  
ATOM   1083  CG  LEU   147     182.481 186.012 201.575  1.00                 C  
ATOM   1084  CD1 LEU   147     183.602 186.125 202.596  1.00                 C  
ATOM   1085  CD2 LEU   147     182.401 187.278 200.735  1.00                 C  
ATOM   1086  N   VAL   148     181.802 182.139 199.086  1.00                 N  
ATOM   1087  CA  VAL   148     182.241 181.022 198.207  1.00                 C  
ATOM   1088  C   VAL   148     181.394 181.118 196.946  1.00                 C  
ATOM   1089  O   VAL   148     181.960 181.090 195.842  1.00                 O  
ATOM   1090  CB  VAL   148     182.097 179.660 198.911  1.00                 C  
ATOM   1091  CG1 VAL   148     182.343 178.524 197.929  1.00                 C  
ATOM   1092  CG2 VAL   148     183.053 179.566 200.090  1.00                 C  
ATOM   1093  N   GLU   149     180.083 181.245 197.132  1.00                 N  
ATOM   1094  CA  GLU   149     179.200 181.328 195.981  1.00                 C  
ATOM   1095  C   GLU   149     179.567 182.526 195.117  1.00                 C  
ATOM   1096  O   GLU   149     179.615 182.439 193.882  1.00                 O  
ATOM   1097  CB  GLU   149     177.740 181.419 196.431  1.00                 C  
ATOM   1098  CD  GLU   149     175.305 181.532 195.771  1.00                 C  
ATOM   1099  CG  GLU   149     176.741 181.474 195.287  1.00                 C  
ATOM   1100  OE1 GLU   149     175.093 181.553 197.001  1.00                 O  
ATOM   1101  OE2 GLU   149     174.392 181.557 194.919  1.00                 O  
ATOM   1102  N   LEU   150     179.773 183.639 195.828  1.00                 N  
ATOM   1103  CA  LEU   150     180.203 184.934 195.252  1.00                 C  
ATOM   1104  C   LEU   150     181.435 184.693 194.382  1.00                 C  
ATOM   1105  O   LEU   150     181.395 185.109 193.208  1.00                 O  
ATOM   1106  CB  LEU   150     180.492 185.945 196.363  1.00                 C  
ATOM   1107  CG  LEU   150     180.977 187.325 195.915  1.00                 C  
ATOM   1108  CD1 LEU   150     179.924 188.015 195.061  1.00                 C  
ATOM   1109  CD2 LEU   150     181.332 188.187 197.117  1.00                 C  
ATOM   1110  N   ALA   151     182.481 184.045 194.914  1.00                 N  
ATOM   1111  CA  ALA   151     183.661 183.971 194.061  1.00                 C  
ATOM   1112  C   ALA   151     183.322 183.128 192.847  1.00                 C  
ATOM   1113  O   ALA   151     183.778 183.420 191.750  1.00                 O  
ATOM   1114  CB  ALA   151     184.838 183.393 194.833  1.00                 C  
ATOM   1115  N   SER   152     182.702 181.977 193.140  1.00                 N  
ATOM   1116  CA  SER   152     182.438 180.908 192.144  1.00                 C  
ATOM   1117  C   SER   152     181.673 181.559 191.001  1.00                 C  
ATOM   1118  O   SER   152     182.102 181.417 189.830  1.00                 O  
ATOM   1119  CB  SER   152     181.662 179.757 192.787  1.00                 C  
ATOM   1120  OG  SER   152     181.383 178.739 191.841  1.00                 O  
ATOM   1121  N   LEU   153     180.633 182.312 191.366  1.00                 N  
ATOM   1122  CA  LEU   153     179.835 183.006 190.334  1.00                 C  
ATOM   1123  C   LEU   153     180.802 183.922 189.594  1.00                 C  
ATOM   1124  O   LEU   153     180.850 183.799 188.386  1.00                 O  
ATOM   1125  CB  LEU   153     178.675 183.769 190.977  1.00                 C  
ATOM   1126  CG  LEU   153     177.552 182.917 191.574  1.00                 C  
ATOM   1127  CD1 LEU   153     176.575 183.785 192.352  1.00                 C  
ATOM   1128  CD2 LEU   153     176.823 182.148 190.483  1.00                 C  
ATOM   1129  N   GLN   154     181.654 184.660 190.313  1.00                 N  
ATOM   1130  CA  GLN   154     182.549 185.639 189.641  1.00                 C  
ATOM   1131  C   GLN   154     183.490 184.912 188.672  1.00                 C  
ATOM   1132  O   GLN   154     183.634 185.396 187.545  1.00                 O  
ATOM   1133  CB  GLN   154     183.348 186.433 190.676  1.00                 C  
ATOM   1134  CD  GLN   154     183.315 188.093 192.579  1.00                 C  
ATOM   1135  CG  GLN   154     182.514 187.410 191.488  1.00                 C  
ATOM   1136  OE1 GLN   154     184.277 187.530 193.101  1.00                 O  
ATOM   1137  NE2 GLN   154     182.919 189.312 192.928  1.00                 N  
ATOM   1138  N   THR   155     184.088 183.791 189.087  1.00                 N  
ATOM   1139  CA  THR   155     185.066 183.089 188.210  1.00                 C  
ATOM   1140  C   THR   155     184.354 182.564 186.957  1.00                 C  
ATOM   1141  O   THR   155     184.832 182.841 185.814  1.00                 O  
ATOM   1142  CB  THR   155     185.758 181.930 188.951  1.00                 C  
ATOM   1143  OG1 THR   155     186.500 182.446 190.064  1.00                 O  
ATOM   1144  CG2 THR   155     186.718 181.202 188.023  1.00                 C  
ATOM   1145  N   SER   156     183.195 181.925 187.150  1.00                 N  
ATOM   1146  CA  SER   156     182.485 181.351 185.979  1.00                 C  
ATOM   1147  C   SER   156     182.129 182.528 185.084  1.00                 C  
ATOM   1148  O   SER   156     182.351 182.442 183.877  1.00                 O  
ATOM   1149  CB  SER   156     181.256 180.560 186.432  1.00                 C  
ATOM   1150  OG  SER   156     180.293 181.411 187.029  1.00                 O  
ATOM   1151  N   PHE   157     181.712 183.625 185.697  1.00                 N  
ATOM   1152  CA  PHE   157     181.257 184.822 184.959  1.00                 C  
ATOM   1153  C   PHE   157     182.387 185.385 184.094  1.00                 C  
ATOM   1154  O   PHE   157     182.142 185.666 182.908  1.00                 O  
ATOM   1155  CB  PHE   157     180.749 185.889 185.930  1.00                 C  
ATOM   1156  CG  PHE   157     180.320 187.164 185.261  1.00                 C  
ATOM   1157  CZ  PHE   157     179.532 189.523 184.021  1.00                 C  
ATOM   1158  CD1 PHE   157     178.981 187.423 185.028  1.00                 C  
ATOM   1159  CE1 PHE   157     178.586 188.595 184.412  1.00                 C  
ATOM   1160  CD2 PHE   157     181.255 188.102 184.863  1.00                 C  
ATOM   1161  CE2 PHE   157     180.861 189.275 184.247  1.00                 C  
ATOM   1162  N   LEU   158     183.590 185.518 184.661  1.00                 N  
ATOM   1163  CA  LEU   158     184.724 186.113 183.896  1.00                 C  
ATOM   1164  C   LEU   158     185.036 185.179 182.728  1.00                 C  
ATOM   1165  O   LEU   158     185.151 185.670 181.589  1.00                 O  
ATOM   1166  CB  LEU   158     185.937 186.314 184.806  1.00                 C  
ATOM   1167  CG  LEU   158     185.806 187.394 185.882  1.00                 C  
ATOM   1168  CD1 LEU   158     187.001 187.364 186.823  1.00                 C  
ATOM   1169  CD2 LEU   158     185.666 188.770 185.249  1.00                 C  
ATOM   1170  N   THR   159     185.062 183.872 182.998  1.00                 N  
ATOM   1171  CA  THR   159     185.410 182.919 181.914  1.00                 C  
ATOM   1172  C   THR   159     184.347 183.017 180.811  1.00                 C  
ATOM   1173  O   THR   159     184.739 183.041 179.629  1.00                 O  
ATOM   1174  CB  THR   159     185.514 181.476 182.443  1.00                 C  
ATOM   1175  OG1 THR   159     186.558 181.396 183.420  1.00                 O  
ATOM   1176  CG2 THR   159     185.834 180.515 181.308  1.00                 C  
ATOM   1177  N   LEU   160     183.065 183.121 181.182  1.00                 N  
ATOM   1178  CA  LEU   160     181.942 183.207 180.205  1.00                 C  
ATOM   1179  C   LEU   160     182.033 184.508 179.398  1.00                 C  
ATOM   1180  O   LEU   160     181.800 184.461 178.172  1.00                 O  
ATOM   1181  CB  LEU   160     180.596 183.119 180.927  1.00                 C  
ATOM   1182  CG  LEU   160     179.348 183.156 180.042  1.00                 C  
ATOM   1183  CD1 LEU   160     179.359 182.003 179.049  1.00                 C  
ATOM   1184  CD2 LEU   160     178.086 183.112 180.889  1.00                 C  
ATOM   1185  N   ASP   161     182.361 185.620 180.059  1.00                 N  
ATOM   1186  CA  ASP   161     182.430 186.943 179.384  1.00                 C  
ATOM   1187  C   ASP   161     183.520 186.880 178.314  1.00                 C  
ATOM   1188  O   ASP   161     183.262 187.316 177.179  1.00                 O  
ATOM   1189  CB  ASP   161     182.705 188.051 180.403  1.00                 C  
ATOM   1190  CG  ASP   161     182.694 189.432 179.779  1.00                 C  
ATOM   1191  OD1 ASP   161     181.634 189.841 179.260  1.00                 O  
ATOM   1192  OD2 ASP   161     183.745 190.106 179.809  1.00                 O  
ATOM   1193  N   GLU   162     184.682 186.326 178.662  1.00                 N  
ATOM   1194  CA  GLU   162     185.668 186.035 177.630  1.00                 C  
ATOM   1195  C   GLU   162     185.091 185.105 176.570  1.00                 C  
ATOM   1196  O   GLU   162     185.290 185.324 175.369  1.00                 O  
ATOM   1197  CB  GLU   162     186.923 185.415 178.248  1.00                 C  
ATOM   1198  CD  GLU   162     188.941 185.717 179.737  1.00                 C  
ATOM   1199  CG  GLU   162     187.749 186.384 179.078  1.00                 C  
ATOM   1200  OE1 GLU   162     189.018 184.471 179.703  1.00                 O  
ATOM   1201  OE2 GLU   162     189.798 186.441 180.287  1.00                 O  
ATOM   1202  N   ALA   163     184.350 184.076 176.987  1.00                 N  
ATOM   1203  CA  ALA   163     183.757 183.170 176.012  1.00                 C  
ATOM   1204  C   ALA   163     182.765 183.895 175.110  1.00                 C  
ATOM   1205  O   ALA   163     182.689 183.613 173.907  1.00                 O  
ATOM   1206  CB  ALA   163     183.068 182.011 176.716  1.00                 C  
ATOM   1207  N   ILE   164     181.988 184.829 175.664  1.00                 N  
ATOM   1208  CA  ILE   164     181.029 185.527 174.816  1.00                 C  
ATOM   1209  C   ILE   164     181.756 186.414 173.820  1.00                 C  
ATOM   1210  O   ILE   164     181.471 186.365 172.619  1.00                 O  
ATOM   1211  CB  ILE   164     180.039 186.360 175.651  1.00                 C  
ATOM   1212  CD1 ILE   164     178.330 186.172 177.533  1.00                 C  
ATOM   1213  CG1 ILE   164     179.139 185.443 176.482  1.00                 C  
ATOM   1214  CG2 ILE   164     179.232 187.285 174.753  1.00                 C  
ATOM   1215  N   LYS   165     182.721 187.212 174.277  1.00                 N  
ATOM   1216  CA  LYS   165     183.444 188.054 173.331  1.00                 C  
ATOM   1217  C   LYS   165     184.157 187.246 172.256  1.00                 C  
ATOM   1218  O   LYS   165     184.138 187.646 171.089  1.00                 O  
ATOM   1219  CB  LYS   165     184.462 188.930 174.063  1.00                 C  
ATOM   1220  CD  LYS   165     184.906 190.852 175.615  1.00                 C  
ATOM   1221  CE  LYS   165     184.284 191.948 176.466  1.00                 C  
ATOM   1222  CG  LYS   165     183.841 190.035 174.902  1.00                 C  
ATOM   1223  NZ  LYS   165     185.313 192.730 177.204  1.00                 N  
ATOM   1224  N   THR   166     184.788 186.129 172.615  1.00                 N  
ATOM   1225  CA  THR   166     185.437 185.301 171.606  1.00                 C  
ATOM   1226  C   THR   166     184.435 184.683 170.637  1.00                 C  
ATOM   1227  O   THR   166     184.660 184.723 169.418  1.00                 O  
ATOM   1228  CB  THR   166     186.265 184.173 172.249  1.00                 C  
ATOM   1229  OG1 THR   166     187.300 184.740 173.063  1.00                 O  
ATOM   1230  CG2 THR   166     186.910 183.308 171.177  1.00                 C  
ATOM   1231  N   THR   167     183.334 184.122 171.134  1.00                 N  
ATOM   1232  CA  THR   167     182.335 183.576 170.222  1.00                 C  
ATOM   1233  C   THR   167     181.708 184.638 169.329  1.00                 C  
ATOM   1234  O   THR   167     181.561 184.415 168.122  1.00                 O  
ATOM   1235  CB  THR   167     181.209 182.854 170.985  1.00                 C  
ATOM   1236  OG1 THR   167     180.575 183.771 171.886  1.00                 O  
ATOM   1237  CG2 THR   167     181.770 181.691 171.789  1.00                 C  
ATOM   1238  N   ASN   168     181.353 185.796 169.883  1.00                 N  
ATOM   1239  CA  ASN   168     180.744 186.837 169.068  1.00                 C  
ATOM   1240  C   ASN   168     181.726 187.364 168.039  1.00                 C  
ATOM   1241  O   ASN   168     181.345 187.655 166.902  1.00                 O  
ATOM   1242  CB  ASN   168     180.223 187.973 169.951  1.00                 C  
ATOM   1243  CG  ASN   168     178.971 187.590 170.714  1.00                 C  
ATOM   1244  OD1 ASN   168     178.265 186.654 170.339  1.00                 O  
ATOM   1245  ND2 ASN   168     178.691 188.315 171.791  1.00                 N  
ATOM   1246  N   ARG   169     183.002 187.477 168.404  1.00                 N  
ATOM   1247  CA  ARG   169     183.983 187.915 167.424  1.00                 C  
ATOM   1248  C   ARG   169     184.081 186.934 166.265  1.00                 C  
ATOM   1249  O   ARG   169     184.108 187.352 165.106  1.00                 O  
ATOM   1250  CB  ARG   169     185.354 188.089 168.080  1.00                 C  
ATOM   1251  CD  ARG   169     186.893 189.581 169.385  1.00                 C  
ATOM   1252  NE  ARG   169     187.499 188.481 170.132  1.00                 N  
ATOM   1253  CG  ARG   169     185.450 189.287 169.010  1.00                 C  
ATOM   1254  CZ  ARG   169     187.437 188.352 171.453  1.00                 C  
ATOM   1255  NH1 ARG   169     188.019 187.318 172.046  1.00                 N  
ATOM   1256  NH2 ARG   169     186.794 189.256 172.178  1.00                 N  
ATOM   1257  N   ARG   170     184.097 185.631 166.548  1.00                 N  
ATOM   1258  CA  ARG   170     184.122 184.658 165.464  1.00                 C  
ATOM   1259  C   ARG   170     182.867 184.750 164.607  1.00                 C  
ATOM   1260  O   ARG   170     182.943 184.694 163.377  1.00                 O  
ATOM   1261  CB  ARG   170     184.272 183.240 166.020  1.00                 C  
ATOM   1262  CD  ARG   170     185.702 181.545 167.195  1.00                 C  
ATOM   1263  NE  ARG   170     187.018 181.240 167.749  1.00                 N  
ATOM   1264  CG  ARG   170     185.645 182.943 166.601  1.00                 C  
ATOM   1265  CZ  ARG   170     187.291 180.161 168.476  1.00                 C  
ATOM   1266  NH1 ARG   170     188.518 179.966 168.939  1.00                 N  
ATOM   1267  NH2 ARG   170     186.336 179.280 168.739  1.00                 N  
ATOM   1268  N   VAL   171     181.698 184.891 165.239  1.00                 N  
ATOM   1269  CA  VAL   171     180.469 184.987 164.458  1.00                 C  
ATOM   1270  C   VAL   171     180.490 186.222 163.567  1.00                 C  
ATOM   1271  O   VAL   171     180.146 186.142 162.384  1.00                 O  
ATOM   1272  CB  VAL   171     179.225 185.014 165.365  1.00                 C  
ATOM   1273  CG1 VAL   171     177.979 185.326 164.550  1.00                 C  
ATOM   1274  CG2 VAL   171     179.070 183.690 166.097  1.00                 C  
ATOM   1275  N   ASN   172     180.907 187.367 164.106  1.00                 N  
ATOM   1276  CA  ASN   172     180.999 188.601 163.342  1.00                 C  
ATOM   1277  C   ASN   172     181.938 188.487 162.152  1.00                 C  
ATOM   1278  O   ASN   172     181.614 189.003 161.078  1.00                 O  
ATOM   1279  CB  ASN   172     181.443 189.756 164.241  1.00                 C  
ATOM   1280  CG  ASN   172     180.348 190.215 165.184  1.00                 C  
ATOM   1281  OD1 ASN   172     179.168 189.948 164.957  1.00                 O  
ATOM   1282  ND2 ASN   172     180.736 190.909 166.247  1.00                 N  
ATOM   1283  N   ALA   173     183.082 187.824 162.313  1.00                 N  
ATOM   1284  CA  ALA   173     183.998 187.603 161.208  1.00                 C  
ATOM   1285  C   ALA   173     183.384 186.773 160.094  1.00                 C  
ATOM   1286  O   ALA   173     183.688 187.012 158.924  1.00                 O  
ATOM   1287  CB  ALA   173     185.267 186.923 161.699  1.00                 C  
ATOM   1288  N   LEU   174     182.544 185.802 160.426  1.00                 N  
ATOM   1289  CA  LEU   174     181.963 184.926 159.419  1.00                 C  
ATOM   1290  C   LEU   174     181.067 185.832 158.587  1.00                 C  
ATOM   1291  O   LEU   174     181.067 185.788 157.355  1.00                 O  
ATOM   1292  CB  LEU   174     181.211 183.771 160.083  1.00                 C  
ATOM   1293  CG  LEU   174     182.067 182.738 160.819  1.00                 C  
ATOM   1294  CD1 LEU   174     181.190 181.759 161.583  1.00                 C  
ATOM   1295  CD2 LEU   174     182.967 181.993 159.844  1.00                 C  
ATOM   1296  N   GLU   175     180.263 186.638 159.278  1.00                 N  
ATOM   1297  CA  GLU   175     179.286 187.508 158.645  1.00                 C  
ATOM   1298  C   GLU   175     179.905 188.663 157.880  1.00                 C  
ATOM   1299  O   GLU   175     179.409 188.998 156.799  1.00                 O  
ATOM   1300  CB  GLU   175     178.317 188.072 159.686  1.00                 C  
ATOM   1301  CD  GLU   175     176.287 188.189 158.187  1.00                 C  
ATOM   1302  CG  GLU   175     177.223 188.953 159.103  1.00                 C  
ATOM   1303  OE1 GLU   175     176.240 186.945 158.289  1.00                 O  
ATOM   1304  OE2 GLU   175     175.601 188.835 157.367  1.00                 O  
ATOM   1305  N   ASN   176     180.969 189.279 158.396  1.00                 N  
ATOM   1306  CA  ASN   176     181.541 190.464 157.783  1.00                 C  
ATOM   1307  C   ASN   176     182.776 190.202 156.939  1.00                 C  
ATOM   1308  O   ASN   176     183.117 191.052 156.113  1.00                 O  
ATOM   1309  CB  ASN   176     181.885 191.506 158.849  1.00                 C  
ATOM   1310  CG  ASN   176     180.655 192.073 159.528  1.00                 C  
ATOM   1311  OD1 ASN   176     179.919 192.866 158.939  1.00                 O  
ATOM   1312  ND2 ASN   176     180.427 191.669 160.773  1.00                 N  
ATOM   1313  N   VAL   177     183.464 189.076 157.120  1.00                 N  
ATOM   1314  CA  VAL   177     184.669 188.776 156.368  1.00                 C  
ATOM   1315  C   VAL   177     184.513 187.535 155.500  1.00                 C  
ATOM   1316  O   VAL   177     184.646 187.613 154.274  1.00                 O  
ATOM   1317  CB  VAL   177     185.883 188.592 157.297  1.00                 C  
ATOM   1318  CG1 VAL   177     187.114 188.202 156.494  1.00                 C  
ATOM   1319  CG2 VAL   177     186.142 189.863 158.093  1.00                 C  
ATOM   1320  N   VAL   178     184.230 186.376 156.101  1.00                 N  
ATOM   1321  CA  VAL   178     184.322 185.124 155.359  1.00                 C  
ATOM   1322  C   VAL   178     183.187 184.939 154.363  1.00                 C  
ATOM   1323  O   VAL   178     183.453 184.671 153.182  1.00                 O  
ATOM   1324  CB  VAL   178     184.353 183.909 156.304  1.00                 C  
ATOM   1325  CG1 VAL   178     184.263 182.614 155.511  1.00                 C  
ATOM   1326  CG2 VAL   178     185.613 183.929 157.156  1.00                 C  
ATOM   1327  N   LYS   179     181.934 185.101 154.772  1.00                 N  
ATOM   1328  CA  LYS   179     180.866 184.914 153.795  1.00                 C  
ATOM   1329  C   LYS   179     180.877 185.961 152.679  1.00                 C  
ATOM   1330  O   LYS   179     180.807 185.601 151.495  1.00                 O  
ATOM   1331  CB  LYS   179     179.500 184.938 154.483  1.00                 C  
ATOM   1332  CD  LYS   179     177.011 184.667 154.303  1.00                 C  
ATOM   1333  CE  LYS   179     175.837 184.453 153.361  1.00                 C  
ATOM   1334  CG  LYS   179     178.327 184.711 153.543  1.00                 C  
ATOM   1335  NZ  LYS   179     174.541 184.408 154.092  1.00                 N  
ATOM   1336  N   PRO   180     181.038 187.251 152.971  1.00                 N  
ATOM   1337  CA  PRO   180     181.036 188.235 151.885  1.00                 C  
ATOM   1338  C   PRO   180     182.043 187.830 150.831  1.00                 C  
ATOM   1339  O   PRO   180     181.799 187.931 149.626  1.00                 O  
ATOM   1340  CB  PRO   180     181.417 189.547 152.574  1.00                 C  
ATOM   1341  CD  PRO   180     181.155 187.974 154.358  1.00                 C  
ATOM   1342  CG  PRO   180     180.901 189.402 153.966  1.00                 C  
ATOM   1343  N   LYS   181     183.195 187.356 151.302  1.00                 N  
ATOM   1344  CA  LYS   181     184.257 186.890 150.427  1.00                 C  
ATOM   1345  C   LYS   181     183.857 185.661 149.626  1.00                 C  
ATOM   1346  O   LYS   181     184.177 185.585 148.438  1.00                 O  
ATOM   1347  CB  LYS   181     185.518 186.578 151.235  1.00                 C  
ATOM   1348  CD  LYS   181     187.451 187.424 152.594  1.00                 C  
ATOM   1349  CE  LYS   181     188.145 188.652 153.160  1.00                 C  
ATOM   1350  CG  LYS   181     186.221 187.807 151.788  1.00                 C  
ATOM   1351  NZ  LYS   181     189.329 188.289 153.988  1.00                 N  
ATOM   1352  N   LEU   182     183.157 184.703 150.239  1.00                 N  
ATOM   1353  CA  LEU   182     182.660 183.556 149.490  1.00                 C  
ATOM   1354  C   LEU   182     181.622 183.970 148.459  1.00                 C  
ATOM   1355  O   LEU   182     181.669 183.492 147.315  1.00                 O  
ATOM   1356  CB  LEU   182     182.063 182.514 150.439  1.00                 C  
ATOM   1357  CG  LEU   182     183.050 181.791 151.358  1.00                 C  
ATOM   1358  CD1 LEU   182     182.310 180.919 152.361  1.00                 C  
ATOM   1359  CD2 LEU   182     184.026 180.953 150.547  1.00                 C  
ATOM   1360  N   GLU   183     180.697 184.857 148.815  1.00                 N  
ATOM   1361  CA  GLU   183     179.682 185.340 147.889  1.00                 C  
ATOM   1362  C   GLU   183     180.270 186.106 146.715  1.00                 C  
ATOM   1363  O   GLU   183     179.804 185.954 145.581  1.00                 O  
ATOM   1364  CB  GLU   183     178.675 186.233 148.616  1.00                 C  
ATOM   1365  CD  GLU   183     176.832 186.412 150.335  1.00                 C  
ATOM   1366  CG  GLU   183     177.763 185.486 149.576  1.00                 C  
ATOM   1367  OE1 GLU   183     177.024 187.643 150.255  1.00                 O  
ATOM   1368  OE2 GLU   183     175.911 185.906 151.009  1.00                 O  
ATOM   1369  N   ASN   184     181.280 186.942 146.964  1.00                 N  
ATOM   1370  CA  ASN   184     181.960 187.613 145.866  1.00                 C  
ATOM   1371  C   ASN   184     182.642 186.606 144.953  1.00                 C  
ATOM   1372  O   ASN   184     182.605 186.744 143.727  1.00                 O  
ATOM   1373  CB  ASN   184     182.970 188.629 146.402  1.00                 C  
ATOM   1374  CG  ASN   184     182.306 189.864 146.977  1.00                 C  
ATOM   1375  OD1 ASN   184     181.147 190.153 146.678  1.00                 O  
ATOM   1376  ND2 ASN   184     183.039 190.598 147.807  1.00                 N  
ATOM   1377  N   THR   185     183.261 185.577 145.536  1.00                 N  
ATOM   1378  CA  THR   185     183.902 184.549 144.723  1.00                 C  
ATOM   1379  C   THR   185     182.877 183.817 143.869  1.00                 C  
ATOM   1380  O   THR   185     183.101 183.594 142.673  1.00                 O  
ATOM   1381  CB  THR   185     184.665 183.534 145.595  1.00                 C  
ATOM   1382  OG1 THR   185     185.710 184.205 146.310  1.00                 O  
ATOM   1383  CG2 THR   185     185.286 182.449 144.729  1.00                 C  
ATOM   1384  N   ILE   186     181.745 183.441 144.461  1.00                 N  
ATOM   1385  CA  ILE   186     180.730 182.699 143.719  1.00                 C  
ATOM   1386  C   ILE   186     180.150 183.539 142.590  1.00                 C  
ATOM   1387  O   ILE   186     179.967 183.050 141.468  1.00                 O  
ATOM   1388  CB  ILE   186     179.598 182.214 144.643  1.00                 C  
ATOM   1389  CD1 ILE   186     179.156 180.811 146.725  1.00                 C  
ATOM   1390  CG1 ILE   186     180.115 181.140 145.603  1.00                 C  
ATOM   1391  CG2 ILE   186     178.416 181.718 143.823  1.00                 C  
ATOM   1392  N   SER   187     179.855 184.810 142.868  1.00                 N  
ATOM   1393  CA  SER   187     179.349 185.689 141.819  1.00                 C  
ATOM   1394  C   SER   187     180.374 185.871 140.710  1.00                 C  
ATOM   1395  O   SER   187     180.021 185.886 139.522  1.00                 O  
ATOM   1396  CB  SER   187     178.961 187.050 142.401  1.00                 C  
ATOM   1397  OG  SER   187     180.097 187.735 142.898  1.00                 O  
ATOM   1398  N   TYR   188     181.650 186.004 141.073  1.00                 N  
ATOM   1399  CA  TYR   188     182.701 186.059 140.064  1.00                 C  
ATOM   1400  C   TYR   188     182.693 184.809 139.200  1.00                 C  
ATOM   1401  O   TYR   188     182.743 184.897 137.968  1.00                 O  
ATOM   1402  CB  TYR   188     184.070 186.234 140.725  1.00                 C  
ATOM   1403  CG  TYR   188     185.224 186.247 139.749  1.00                 C  
ATOM   1404  OH  TYR   188     188.396 186.301 137.060  1.00                 O  
ATOM   1405  CZ  TYR   188     187.347 186.282 137.950  1.00                 C  
ATOM   1406  CD1 TYR   188     185.523 187.390 139.017  1.00                 C  
ATOM   1407  CE1 TYR   188     186.577 187.412 138.123  1.00                 C  
ATOM   1408  CD2 TYR   188     186.011 185.118 139.562  1.00                 C  
ATOM   1409  CE2 TYR   188     187.068 185.122 138.672  1.00                 C  
ATOM   1410  N   ILE   189     182.625 183.634 139.829  1.00                 N  
ATOM   1411  CA  ILE   189     182.656 182.385 139.077  1.00                 C  
ATOM   1412  C   ILE   189     181.498 182.331 138.093  1.00                 C  
ATOM   1413  O   ILE   189     181.675 181.987 136.919  1.00                 O  
ATOM   1414  CB  ILE   189     182.619 181.162 140.012  1.00                 C  
ATOM   1415  CD1 ILE   189     185.158 180.951 140.083  1.00                 C  
ATOM   1416  CG1 ILE   189     183.880 181.113 140.877  1.00                 C  
ATOM   1417  CG2 ILE   189     182.431 179.884 139.210  1.00                 C  
ATOM   1418  N   LYS   190     180.293 182.663 138.560  1.00                 N  
ATOM   1419  CA  LYS   190     179.119 182.581 137.695  1.00                 C  
ATOM   1420  C   LYS   190     179.277 183.502 136.493  1.00                 C  
ATOM   1421  O   LYS   190     179.036 183.100 135.349  1.00                 O  
ATOM   1422  CB  LYS   190     177.852 182.936 138.476  1.00                 C  
ATOM   1423  CD  LYS   190     175.354 183.176 138.503  1.00                 C  
ATOM   1424  CE  LYS   190     174.080 183.134 137.675  1.00                 C  
ATOM   1425  CG  LYS   190     176.575 182.860 137.655  1.00                 C  
ATOM   1426  NZ  LYS   190     172.875 183.441 138.493  1.00                 N  
ATOM   1427  N   GLY   191     179.714 184.740 136.729  1.00                 N  
ATOM   1428  CA  GLY   191     179.876 185.684 135.626  1.00                 C  
ATOM   1429  C   GLY   191     180.885 185.176 134.598  1.00                 C  
ATOM   1430  O   GLY   191     180.624 185.223 133.390  1.00                 O  
ATOM   1431  N   GLU   192     182.035 184.683 135.057  1.00                 N  
ATOM   1432  CA  GLU   192     183.078 184.274 134.121  1.00                 C  
ATOM   1433  C   GLU   192     182.636 183.069 133.300  1.00                 C  
ATOM   1434  O   GLU   192     182.974 182.951 132.115  1.00                 O  
ATOM   1435  CB  GLU   192     184.374 183.954 134.869  1.00                 C  
ATOM   1436  CD  GLU   192     185.493 186.178 134.444  1.00                 C  
ATOM   1437  CG  GLU   192     185.051 185.167 135.484  1.00                 C  
ATOM   1438  OE1 GLU   192     186.185 185.779 133.484  1.00                 O  
ATOM   1439  OE2 GLU   192     185.147 187.369 134.589  1.00                 O  
ATOM   1440  N   LEU   193     181.888 182.155 133.914  1.00                 N  
ATOM   1441  CA  LEU   193     181.365 181.004 133.198  1.00                 C  
ATOM   1442  C   LEU   193     180.369 181.394 132.121  1.00                 C  
ATOM   1443  O   LEU   193     180.384 180.788 131.044  1.00                 O  
ATOM   1444  CB  LEU   193     180.703 180.024 134.169  1.00                 C  
ATOM   1445  CG  LEU   193     181.636 179.298 135.141  1.00                 C  
ATOM   1446  CD1 LEU   193     180.837 178.496 136.155  1.00                 C  
ATOM   1447  CD2 LEU   193     182.597 178.392 134.387  1.00                 C  
ATOM   1448  N   ASP   194     179.509 182.377 132.376  1.00                 N  
ATOM   1449  CA  ASP   194     178.643 182.879 131.320  1.00                 C  
ATOM   1450  C   ASP   194     179.432 183.552 130.207  1.00                 C  
ATOM   1451  O   ASP   194     179.036 183.487 129.040  1.00                 O  
ATOM   1452  CB  ASP   194     177.618 183.862 131.889  1.00                 C  
ATOM   1453  CG  ASP   194     176.561 183.178 132.733  1.00                 C  
ATOM   1454  OD1 ASP   194     176.452 181.936 132.657  1.00                 O  
ATOM   1455  OD2 ASP   194     175.840 183.884 133.469  1.00                 O  
ATOM   1456  N   GLU   195     180.552 184.193 130.547  1.00                 N  
ATOM   1457  CA  GLU   195     181.401 184.782 129.517  1.00                 C  
ATOM   1458  C   GLU   195     182.004 183.710 128.617  1.00                 C  
ATOM   1459  O   GLU   195     182.111 183.894 127.396  1.00                 O  
ATOM   1460  CB  GLU   195     182.514 185.617 130.153  1.00                 C  
ATOM   1461  CD  GLU   195     182.679 187.353 128.326  1.00                 C  
ATOM   1462  CG  GLU   195     183.417 186.316 129.149  1.00                 C  
ATOM   1463  OE1 GLU   195     181.599 187.801 128.764  1.00                 O  
ATOM   1464  OE2 GLU   195     183.182 187.719 127.242  1.00                 O  
ATOM   1465  N   LEU   196     182.404 182.581 129.201  1.00                 N  
ATOM   1466  CA  LEU   196     182.930 181.496 128.379  1.00                 C  
ATOM   1467  C   LEU   196     181.842 180.913 127.483  1.00                 C  
ATOM   1468  O   LEU   196     182.106 180.564 126.326  1.00                 O  
ATOM   1469  CB  LEU   196     183.531 180.399 129.260  1.00                 C  
ATOM   1470  CG  LEU   196     184.808 180.764 130.021  1.00                 C  
ATOM   1471  CD1 LEU   196     185.196 179.653 130.984  1.00                 C  
ATOM   1472  CD2 LEU   196     185.947 181.048 129.054  1.00                 C  
ATOM   1473  N   GLU   197     180.616 180.817 127.992  1.00                 N  
ATOM   1474  CA  GLU   197     179.522 180.319 127.167  1.00                 C  
ATOM   1475  C   GLU   197     179.331 181.194 125.934  1.00                 C  
ATOM   1476  O   GLU   197     179.070 180.691 124.836  1.00                 O  
ATOM   1477  CB  GLU   197     178.226 180.256 127.977  1.00                 C  
ATOM   1478  CD  GLU   197     176.945 179.191 129.876  1.00                 C  
ATOM   1479  CG  GLU   197     178.212 179.173 129.043  1.00                 C  
ATOM   1480  OE1 GLU   197     176.165 180.159 129.750  1.00                 O  
ATOM   1481  OE2 GLU   197     176.732 178.237 130.653  1.00                 O  
ATOM   1482  N   ARG   198     179.482 182.510 126.092  1.00                 N  
ATOM   1483  CA  ARG   198     179.230 183.417 124.979  1.00                 C  
ATOM   1484  C   ARG   198     180.231 183.199 123.853  1.00                 C  
ATOM   1485  O   ARG   198     179.846 183.109 122.678  1.00                 O  
ATOM   1486  CB  ARG   198     179.281 184.871 125.451  1.00                 C  
ATOM   1487  CD  ARG   198     179.103 187.310 124.886  1.00                 C  
ATOM   1488  NE  ARG   198     180.455 187.629 125.339  1.00                 N  
ATOM   1489  CG  ARG   198     179.000 185.889 124.357  1.00                 C  
ATOM   1490  CZ  ARG   198     181.460 187.944 124.528  1.00                 C  
ATOM   1491  NH1 ARG   198     182.655 188.219 125.030  1.00                 N  
ATOM   1492  NH2 ARG   198     181.266 187.983 123.217  1.00                 N  
ATOM   1493  N   GLU   199     181.521 183.121 124.186  1.00                 N  
ATOM   1494  CA  GLU   199     182.516 182.972 123.125  1.00                 C  
ATOM   1495  C   GLU   199     182.353 181.631 122.411  1.00                 C  
ATOM   1496  O   GLU   199     182.621 181.527 121.205  1.00                 O  
ATOM   1497  CB  GLU   199     183.930 183.099 123.695  1.00                 C  
ATOM   1498  CD  GLU   199     185.679 184.578 124.760  1.00                 C  
ATOM   1499  CG  GLU   199     184.279 184.496 124.183  1.00                 C  
ATOM   1500  OE1 GLU   199     186.313 183.517 124.935  1.00                 O  
ATOM   1501  OE2 GLU   199     186.141 185.705 125.038  1.00                 O  
ATOM   1502  N   ASP   200     181.879 180.608 123.124  1.00                 N  
ATOM   1503  CA  ASP   200     181.535 179.357 122.458  1.00                 C  
ATOM   1504  C   ASP   200     180.337 179.539 121.539  1.00                 C  
ATOM   1505  O   ASP   200     180.312 179.011 120.421  1.00                 O  
ATOM   1506  CB  ASP   200     181.247 178.263 123.488  1.00                 C  
ATOM   1507  CG  ASP   200     182.497 177.793 124.204  1.00                 C  
ATOM   1508  OD1 ASP   200     183.608 178.104 123.726  1.00                 O  
ATOM   1509  OD2 ASP   200     182.367 177.113 125.244  1.00                 O  
ATOM   1510  N   PHE   201     179.324 180.276 122.001  1.00                 N  
ATOM   1511  CA  PHE   201     178.202 180.615 121.131  1.00                 C  
ATOM   1512  C   PHE   201     178.679 181.320 119.871  1.00                 C  
ATOM   1513  O   PHE   201     178.272 180.963 118.760  1.00                 O  
ATOM   1514  CB  PHE   201     177.194 181.493 121.875  1.00                 C  
ATOM   1515  CG  PHE   201     176.034 181.934 121.028  1.00                 C  
ATOM   1516  CZ  PHE   201     173.890 182.756 119.461  1.00                 C  
ATOM   1517  CD1 PHE   201     174.977 181.077 120.776  1.00                 C  
ATOM   1518  CE1 PHE   201     173.910 181.482 119.997  1.00                 C  
ATOM   1519  CD2 PHE   201     175.999 183.206 120.485  1.00                 C  
ATOM   1520  CE2 PHE   201     174.932 183.612 119.706  1.00                 C  
ATOM   1521  N   PHE   202     179.526 182.338 120.022  1.00                 N  
ATOM   1522  CA  PHE   202     180.003 183.060 118.847  1.00                 C  
ATOM   1523  C   PHE   202     180.637 182.109 117.841  1.00                 C  
ATOM   1524  O   PHE   202     180.294 182.127 116.652  1.00                 O  
ATOM   1525  CB  PHE   202     181.006 184.141 119.253  1.00                 C  
ATOM   1526  CG  PHE   202     181.589 184.895 118.092  1.00                 C  
ATOM   1527  CZ  PHE   202     182.674 186.284 115.943  1.00                 C  
ATOM   1528  CD1 PHE   202     180.873 185.905 117.474  1.00                 C  
ATOM   1529  CE1 PHE   202     181.410 186.598 116.405  1.00                 C  
ATOM   1530  CD2 PHE   202     182.853 184.592 117.617  1.00                 C  
ATOM   1531  CE2 PHE   202     183.390 185.285 116.548  1.00                 C  
ATOM   1532  N   ARG   203     181.567 181.271 118.299  1.00                 N  
ATOM   1533  CA  ARG   203     182.279 180.411 117.364  1.00                 C  
ATOM   1534  C   ARG   203     181.323 179.441 116.679  1.00                 C  
ATOM   1535  O   ARG   203     181.391 179.240 115.460  1.00                 O  
ATOM   1536  CB  ARG   203     183.388 179.640 118.083  1.00                 C  
ATOM   1537  CD  ARG   203     185.593 179.686 119.280  1.00                 C  
ATOM   1538  NE  ARG   203     186.736 180.497 119.694  1.00                 N  
ATOM   1539  CG  ARG   203     184.564 180.501 118.514  1.00                 C  
ATOM   1540  CZ  ARG   203     187.690 180.078 120.519  1.00                 C  
ATOM   1541  NH1 ARG   203     188.691 180.886 120.839  1.00                 N  
ATOM   1542  NH2 ARG   203     187.640 178.852 121.022  1.00                 N  
ATOM   1543  N   LEU   204     180.403 178.851 117.445  1.00                 N  
ATOM   1544  CA  LEU   204     179.462 177.906 116.857  1.00                 C  
ATOM   1545  C   LEU   204     178.549 178.582 115.844  1.00                 C  
ATOM   1546  O   LEU   204     178.229 177.989 114.810  1.00                 O  
ATOM   1547  CB  LEU   204     178.622 177.237 117.947  1.00                 C  
ATOM   1548  CG  LEU   204     179.360 176.268 118.872  1.00                 C  
ATOM   1549  CD1 LEU   204     178.458 175.819 120.011  1.00                 C  
ATOM   1550  CD2 LEU   204     179.868 175.063 118.094  1.00                 C  
ATOM   1551  N   LYS   205     178.122 179.816 116.117  1.00                 N  
ATOM   1552  CA  LYS   205     177.248 180.506 115.175  1.00                 C  
ATOM   1553  C   LYS   205     177.946 180.720 113.840  1.00                 C  
ATOM   1554  O   LYS   205     177.341 180.543 112.776  1.00                 O  
ATOM   1555  CB  LYS   205     176.791 181.847 115.752  1.00                 C  
ATOM   1556  CD  LYS   205     175.360 183.896 115.521  1.00                 C  
ATOM   1557  CE  LYS   205     174.419 184.675 114.616  1.00                 C  
ATOM   1558  CG  LYS   205     175.833 182.615 114.855  1.00                 C  
ATOM   1559  NZ  LYS   205     173.950 185.935 115.255  1.00                 N  
ATOM   1560  N   LYS   206     179.223 181.107 113.910  1.00                 N  
ATOM   1561  CA  LYS   206     180.011 181.427 112.687  1.00                 C  
ATOM   1562  C   LYS   206     180.253 180.131 111.917  1.00                 C  
ATOM   1563  O   LYS   206     180.242 180.170 110.673  1.00                 O  
ATOM   1564  CB  LYS   206     181.327 182.112 113.061  1.00                 C  
ATOM   1565  CD  LYS   206     183.402 183.305 112.308  1.00                 C  
ATOM   1566  CE  LYS   206     184.244 183.727 111.114  1.00                 C  
ATOM   1567  CG  LYS   206     182.168 182.534 111.868  1.00                 C  
ATOM   1568  NZ  LYS   206     185.457 184.484 111.530  1.00                 N  
ATOM   1569  N   ILE   207     180.450 179.033 112.643  1.00                 N  
ATOM   1570  CA  ILE   207     180.607 177.723 112.013  1.00                 C  
ATOM   1571  C   ILE   207     179.352 177.353 111.233  1.00                 C  
ATOM   1572  O   ILE   207     179.425 176.883 110.089  1.00                 O  
ATOM   1573  CB  ILE   207     180.928 176.632 113.051  1.00                 C  
ATOM   1574  CD1 ILE   207     182.600 176.019 114.876  1.00                 C  
ATOM   1575  CG1 ILE   207     182.320 176.857 113.648  1.00                 C  
ATOM   1576  CG2 ILE   207     180.794 175.250 112.431  1.00                 C  
ATOM   1577  N   GLN   208     178.183 177.554 111.841  1.00                 N  
ATOM   1578  CA  GLN   208     176.932 177.294 111.138  1.00                 C  
ATOM   1579  C   GLN   208     176.774 178.206 109.930  1.00                 C  
ATOM   1580  O   GLN   208     176.316 177.766 108.870  1.00                 O  
ATOM   1581  CB  GLN   208     175.741 177.468 112.082  1.00                 C  
ATOM   1582  CD  GLN   208     174.509 176.656 114.132  1.00                 C  
ATOM   1583  CG  GLN   208     175.629 176.389 113.146  1.00                 C  
ATOM   1584  OE1 GLN   208     174.157 177.807 114.390  1.00                 O  
ATOM   1585  NE2 GLN   208     173.945 175.590 114.688  1.00                 N  
ATOM   1586  N   GLY   209     177.143 179.482 110.065  1.00                 N  
ATOM   1587  CA  GLY   209     177.032 180.366 108.909  1.00                 C  
ATOM   1588  C   GLY   209     178.033 179.990 107.827  1.00                 C  
ATOM   1589  O   GLY   209     177.692 180.006 106.639  1.00                 O  
ATOM   1590  N   TYR   210     179.260 179.630 108.208  1.00                 N  
ATOM   1591  CA  TYR   210     180.238 179.235 107.198  1.00                 C  
ATOM   1592  C   TYR   210     179.775 177.990 106.448  1.00                 C  
ATOM   1593  O   TYR   210     179.970 177.881 105.232  1.00                 O  
ATOM   1594  CB  TYR   210     181.603 178.985 107.843  1.00                 C  
ATOM   1595  CG  TYR   210     182.678 178.575 106.862  1.00                 C  
ATOM   1596  OH  TYR   210     185.636 177.463 104.159  1.00                 O  
ATOM   1597  CZ  TYR   210     184.657 177.829 105.054  1.00                 C  
ATOM   1598  CD1 TYR   210     183.306 179.519 106.059  1.00                 C  
ATOM   1599  CE1 TYR   210     184.290 179.153 105.160  1.00                 C  
ATOM   1600  CD2 TYR   210     183.061 177.246 106.741  1.00                 C  
ATOM   1601  CE2 TYR   210     184.042 176.861 105.847  1.00                 C  
ATOM   1602  N   LYS   211     179.157 177.045 107.159  1.00                 N  
ATOM   1603  CA  LYS   211     178.635 175.860 106.488  1.00                 C  
ATOM   1604  C   LYS   211     177.576 176.230 105.461  1.00                 C  
ATOM   1605  O   LYS   211     177.591 175.713 104.339  1.00                 O  
ATOM   1606  CB  LYS   211     178.055 174.879 107.508  1.00                 C  
ATOM   1607  CD  LYS   211     178.454 173.248 109.374  1.00                 C  
ATOM   1608  CE  LYS   211     179.498 172.573 110.249  1.00                 C  
ATOM   1609  CG  LYS   211     179.099 174.192 108.373  1.00                 C  
ATOM   1610  NZ  LYS   211     178.877 171.678 111.264  1.00                 N  
ATOM   1611  N   ARG   212     176.654 177.122 105.824  1.00                 N  
ATOM   1612  CA  ARG   212     175.648 177.569 104.868  1.00                 C  
ATOM   1613  C   ARG   212     176.291 178.269 103.680  1.00                 C  
ATOM   1614  O   ARG   212     175.867 178.084 102.535  1.00                 O  
ATOM   1615  CB  ARG   212     174.643 178.502 105.545  1.00                 C  
ATOM   1616  CD  ARG   212     172.551 178.711 106.917  1.00                 C  
ATOM   1617  NE  ARG   212     173.013 179.897 107.635  1.00                 N  
ATOM   1618  CG  ARG   212     173.703 177.804 106.515  1.00                 C  
ATOM   1619  CZ  ARG   212     173.194 179.950 108.950  1.00                 C  
ATOM   1620  NH1 ARG   212     173.617 181.072 109.516  1.00                 N  
ATOM   1621  NH2 ARG   212     172.952 178.881 109.697  1.00                 N  
ATOM   1622  N   ARG   213     177.321 179.084 103.931  1.00                 N  
ATOM   1623  CA  ARG   213     178.005 179.759 102.831  1.00                 C  
ATOM   1624  C   ARG   213     178.640 178.746 101.892  1.00                 C  
ATOM   1625  O   ARG   213     178.534 178.874 100.666  1.00                 O  
ATOM   1626  CB  ARG   213     179.065 180.722 103.370  1.00                 C  
ATOM   1627  CD  ARG   213     179.572 183.005 104.279  1.00                 C  
ATOM   1628  NE  ARG   213     180.606 182.528 105.194  1.00                 N  
ATOM   1629  CG  ARG   213     178.495 181.960 104.042  1.00                 C  
ATOM   1630  CZ  ARG   213     180.545 182.643 106.517  1.00                 C  
ATOM   1631  NH1 ARG   213     181.533 182.179 107.269  1.00                 N  
ATOM   1632  NH2 ARG   213     179.496 183.223 107.084  1.00                 N  
ATOM   1633  N   GLU   214     179.285 177.712 102.438  1.00                 N  
ATOM   1634  CA  GLU   214     179.895 176.692 101.588  1.00                 C  
ATOM   1635  C   GLU   214     178.829 176.015 100.736  1.00                 C  
ATOM   1636  O   GLU   214     179.006 175.802  99.528  1.00                 O  
ATOM   1637  CB  GLU   214     180.640 175.661 102.438  1.00                 C  
ATOM   1638  CD  GLU   214     182.477 175.133 100.787  1.00                 C  
ATOM   1639  CG  GLU   214     181.344 174.583 101.631  1.00                 C  
ATOM   1640  OE1 GLU   214     182.956 176.247 101.089  1.00                 O  
ATOM   1641  OE2 GLU   214     182.887 174.451  99.825  1.00                 O  
ATOM   1642  N   VAL   215     177.695 175.681 101.351  1.00                 N  
ATOM   1643  CA  VAL   215     176.596 175.070 100.613  1.00                 C  
ATOM   1644  C   VAL   215     176.097 175.954  99.478  1.00                 C  
ATOM   1645  O   VAL   215     175.821 175.439  98.390  1.00                 O  
ATOM   1646  CB  VAL   215     175.415 174.728 101.540  1.00                 C  
ATOM   1647  CG1 VAL   215     174.207 174.291 100.725  1.00                 C  
ATOM   1648  CG2 VAL   215     175.812 173.646 102.532  1.00                 C  
ATOM   1649  N   GLU   216     175.971 177.264  99.703  1.00                 N  
ATOM   1650  CA  GLU   216     175.547 178.153  98.625  1.00                 C  
ATOM   1651  C   GLU   216     176.547 178.136  97.478  1.00                 C  
ATOM   1652  O   GLU   216     176.156 178.152  96.303  1.00                 O  
ATOM   1653  CB  GLU   216     175.368 179.580  99.147  1.00                 C  
ATOM   1654  CD  GLU   216     174.071 181.166 100.625  1.00                 C  
ATOM   1655  CG  GLU   216     174.172 179.759 100.067  1.00                 C  
ATOM   1656  OE1 GLU   216     175.032 181.945 100.448  1.00                 O  
ATOM   1657  OE2 GLU   216     173.032 181.489 101.238  1.00                 O  
ATOM   1658  N   ARG   217     177.840 178.106  97.794  1.00                 N  
ATOM   1659  CA  ARG   217     178.848 178.094  96.741  1.00                 C  
ATOM   1660  C   ARG   217     178.707 176.858  95.864  1.00                 C  
ATOM   1661  O   ARG   217     178.925 176.928  94.651  1.00                 O  
ATOM   1662  CB  ARG   217     180.253 178.154  97.344  1.00                 C  
ATOM   1663  CD  ARG   217     182.735 178.224  96.979  1.00                 C  
ATOM   1664  NE  ARG   217     182.997 177.001  97.734  1.00                 N  
ATOM   1665  CG  ARG   217     181.369 178.200  96.313  1.00                 C  
ATOM   1666  CZ  ARG   217     183.389 175.855  97.188  1.00                 C  
ATOM   1667  NH1 ARG   217     183.603 174.794  97.955  1.00                 N  
ATOM   1668  NH2 ARG   217     183.565 175.771  95.877  1.00                 N  
ATOM   1669  N   GLN   218     178.334 175.726  96.459  1.00                 N  
ATOM   1670  CA  GLN   218     178.190 174.476  95.719  1.00                 C  
ATOM   1671  C   GLN   218     177.000 174.469  94.767  1.00                 C  
ATOM   1672  O   GLN   218     176.907 173.555  93.941  1.00                 O  
ATOM   1673  CB  GLN   218     178.058 173.295  96.683  1.00                 C  
ATOM   1674  CD  GLN   218     179.139 171.848  98.448  1.00                 C  
ATOM   1675  CG  GLN   218     179.314 173.009  97.490  1.00                 C  
ATOM   1676  OE1 GLN   218     178.338 170.945  98.205  1.00                 O  
ATOM   1677  NE2 GLN   218     179.889 171.867  99.543  1.00                 N  
ATOM   1678  N   ALA   219     176.099 175.442  94.854  1.00                 N  
ATOM   1679  CA  ALA   219     174.896 175.441  94.024  1.00                 C  
ATOM   1680  C   ALA   219     175.094 176.294  92.778  1.00                 C  
ATOM   1681  O   ALA   219     174.179 176.996  92.346  1.00                 O  
ATOM   1682  CB  ALA   219     173.702 175.943  94.821  1.00                 C  
TER
