# Supplementary material for: The Plant V-ATPase
Source: Front Plant Sci. 2022 Jun 30;13:931777. doi: 10.3389/fpls.2022.931777 (PMC9280200; doi:10.3389/fpls.2022.931777)
Supplement: Supplementary file 2 [file Data_Sheet_1.ZIP › pdb-files/e1_a5a2c243b46ffda0.final.pdb]

ATOM      1  N   PHE     3     149.136 148.158 302.408  1.00                 N  
ATOM      2  CA  PHE     3     149.630 147.917 301.063  1.00                 C  
ATOM      3  C   PHE     3     148.908 146.766 300.382  1.00                 C  
ATOM      4  O   PHE     3     148.800 146.750 299.152  1.00                 O  
ATOM      5  CB  PHE     3     151.133 147.633 301.087  1.00                 C  
ATOM      6  CG  PHE     3     151.732 147.419 299.726  1.00                 C  
ATOM      7  CZ  PHE     3     152.839 147.017 297.209  1.00                 C  
ATOM      8  CD1 PHE     3     152.012 148.494 298.901  1.00                 C  
ATOM      9  CE1 PHE     3     152.563 148.298 297.649  1.00                 C  
ATOM     10  CD2 PHE     3     152.014 146.143 299.271  1.00                 C  
ATOM     11  CE2 PHE     3     152.565 145.947 298.019  1.00                 C  
ATOM     12  N   LEU     4     148.405 145.809 301.163  1.00                 N  
ATOM     13  CA  LEU     4     147.857 144.580 300.598  1.00                 C  
ATOM     14  C   LEU     4     146.670 144.869 299.688  1.00                 C  
ATOM     15  O   LEU     4     146.547 144.296 298.600  1.00                 O  
ATOM     16  CB  LEU     4     147.439 143.618 301.712  1.00                 C  
ATOM     17  CG  LEU     4     148.571 142.998 302.533  1.00                 C  
ATOM     18  CD1 LEU     4     148.014 142.213 303.711  1.00                 C  
ATOM     19  CD2 LEU     4     149.438 142.101 301.662  1.00                 C  
ATOM     20  N   ILE     5     145.785 145.761 300.122  1.00                 N  
ATOM     21  CA  ILE     5     144.563 146.028 299.364  1.00                 C  
ATOM     22  C   ILE     5     144.828 146.713 298.033  1.00                 C  
ATOM     23  O   ILE     5     144.337 146.222 297.003  1.00                 O  
ATOM     24  CB  ILE     5     143.572 146.884 300.174  1.00                 C  
ATOM     25  CD1 ILE     5     142.292 146.946 302.378  1.00                 C  
ATOM     26  CG1 ILE     5     143.049 146.099 301.378  1.00                 C  
ATOM     27  CG2 ILE     5     142.441 147.376 299.284  1.00                 C  
ATOM     28  N   THR     6     145.579 147.809 297.972  1.00                 N  
ATOM     29  CA  THR     6     145.971 148.361 296.670  1.00                 C  
ATOM     30  C   THR     6     146.484 147.313 295.703  1.00                 C  
ATOM     31  O   THR     6     146.192 147.367 294.505  1.00                 O  
ATOM     32  CB  THR     6     147.054 149.446 296.820  1.00                 C  
ATOM     33  OG1 THR     6     146.541 150.532 297.601  1.00                 O  
ATOM     34  CG2 THR     6     147.466 149.979 295.456  1.00                 C  
ATOM     35  N   THR     7     147.278 146.368 296.214  1.00                 N  
ATOM     36  CA  THR     7     147.794 145.301 295.363  1.00                 C  
ATOM     37  C   THR     7     146.650 144.451 294.845  1.00                 C  
ATOM     38  O   THR     7     146.591 144.119 293.658  1.00                 O  
ATOM     39  CB  THR     7     148.806 144.418 296.116  1.00                 C  
ATOM     40  OG1 THR     7     149.930 145.211 296.518  1.00                 O  
ATOM     41  CG2 THR     7     149.301 143.293 295.221  1.00                 C  
ATOM     42  N   LEU     8     145.712 144.104 295.724  1.00                 N  
ATOM     43  CA  LEU     8     144.571 143.297 295.316  1.00                 C  
ATOM     44  C   LEU     8     143.768 144.019 294.246  1.00                 C  
ATOM     45  O   LEU     8     143.380 143.425 293.232  1.00                 O  
ATOM     46  CB  LEU     8     143.686 142.972 296.521  1.00                 C  
ATOM     47  CG  LEU     8     142.420 142.163 296.234  1.00                 C  
ATOM     48  CD1 LEU     8     142.771 140.802 295.654  1.00                 C  
ATOM     49  CD2 LEU     8     141.587 142.002 297.496  1.00                 C  
ATOM     50  N   ILE     9     143.504 145.309 294.452  1.00                 N  
ATOM     51  CA  ILE     9     142.610 146.017 293.546  1.00                 C  
ATOM     52  C   ILE     9     143.260 146.187 292.182  1.00                 C  
ATOM     53  O   ILE     9     142.670 145.841 291.151  1.00                 O  
ATOM     54  CB  ILE     9     142.201 147.388 294.114  1.00                 C  
ATOM     55  CD1 ILE     9     141.117 148.490 296.142  1.00                 C  
ATOM     56  CG1 ILE     9     141.333 147.211 295.362  1.00                 C  
ATOM     57  CG2 ILE     9     141.499 148.218 293.050  1.00                 C  
ATOM     58  N   PHE    10     144.495 146.680 292.149  1.00                 N  
ATOM     59  CA  PHE    10     145.112 146.975 290.864  1.00                 C  
ATOM     60  C   PHE    10     145.668 145.728 290.201  1.00                 C  
ATOM     61  O   PHE    10     145.711 145.658 288.967  1.00                 O  
ATOM     62  CB  PHE    10     146.227 148.009 291.030  1.00                 C  
ATOM     63  CG  PHE    10     145.730 149.393 291.334  1.00                 C  
ATOM     64  CZ  PHE    10     144.808 151.956 291.889  1.00                 C  
ATOM     65  CD1 PHE    10     145.835 149.917 292.611  1.00                 C  
ATOM     66  CE1 PHE    10     145.377 151.191 292.890  1.00                 C  
ATOM     67  CD2 PHE    10     145.158 150.172 290.343  1.00                 C  
ATOM     68  CE2 PHE    10     144.701 151.446 290.623  1.00                 C  
ATOM     69  N   VAL    11     146.074 144.722 290.979  1.00                 N  
ATOM     70  CA  VAL    11     146.473 143.474 290.357  1.00                 C  
ATOM     71  C   VAL    11     145.289 142.813 289.675  1.00                 C  
ATOM     72  O   VAL    11     145.427 142.330 288.553  1.00                 O  
ATOM     73  CB  VAL    11     147.099 142.508 291.380  1.00                 C  
ATOM     74  CG1 VAL    11     147.345 141.147 290.747  1.00                 C  
ATOM     75  CG2 VAL    11     148.393 143.084 291.935  1.00                 C  
ATOM     76  N   VAL    12     144.109 142.826 290.302  1.00                 N  
ATOM     77  CA  VAL    12     142.935 142.260 289.653  1.00                 C  
ATOM     78  C   VAL    12     142.598 143.042 288.394  1.00                 C  
ATOM     79  O   VAL    12     142.327 142.461 287.336  1.00                 O  
ATOM     80  CB  VAL    12     141.723 142.234 290.603  1.00                 C  
ATOM     81  CG1 VAL    12     140.463 141.840 289.847  1.00                 C  
ATOM     82  CG2 VAL    12     141.974 141.280 291.761  1.00                 C  
ATOM     83  N   VAL    13     142.633 144.370 288.491  1.00                 N  
ATOM     84  CA  VAL    13     142.291 145.220 287.357  1.00                 C  
ATOM     85  C   VAL    13     143.157 144.899 286.152  1.00                 C  
ATOM     86  O   VAL    13     142.659 144.473 285.099  1.00                 O  
ATOM     87  CB  VAL    13     142.423 146.713 287.711  1.00                 C  
ATOM     88  CG1 VAL    13     142.262 147.572 286.465  1.00                 C  
ATOM     89  CG2 VAL    13     141.401 147.103 288.767  1.00                 C  
ATOM     90  N   GLY    14     144.466 145.094 286.294  1.00                 N  
ATOM     91  CA  GLY    14     145.368 144.868 285.176  1.00                 C  
ATOM     92  C   GLY    14     145.522 143.387 284.860  1.00                 C  
ATOM     93  O   GLY    14     145.747 143.029 283.700  1.00                 O  
ATOM     94  N   ILE    15     145.381 142.507 285.853  1.00                 N  
ATOM     95  CA  ILE    15     145.436 141.085 285.571  1.00                 C  
ATOM     96  C   ILE    15     144.331 140.659 284.631  1.00                 C  
ATOM     97  O   ILE    15     144.582 139.979 283.635  1.00                 O  
ATOM     98  CB  ILE    15     145.363 140.250 286.863  1.00                 C  
ATOM     99  CD1 ILE    15     147.898 140.101 287.087  1.00                 C  
ATOM    100  CG1 ILE    15     146.593 140.509 287.735  1.00                 C  
ATOM    101  CG2 ILE    15     145.202 138.774 286.535  1.00                 C  
ATOM    102  N   ILE    16     143.092 141.049 284.932  1.00                 N  
ATOM    103  CA  ILE    16     141.978 140.631 284.096  1.00                 C  
ATOM    104  C   ILE    16     142.188 141.136 282.678  1.00                 C  
ATOM    105  O   ILE    16     141.973 140.405 281.706  1.00                 O  
ATOM    106  CB  ILE    16     140.633 141.129 284.657  1.00                 C  
ATOM    107  CD1 ILE    16     139.158 141.038 286.734  1.00                 C  
ATOM    108  CG1 ILE    16     140.308 140.417 285.972  1.00                 C  
ATOM    109  CG2 ILE    16     139.528 140.951 283.628  1.00                 C  
ATOM    110  N   ALA    17     142.699 142.365 282.556  1.00                 N  
ATOM    111  CA  ALA    17     142.932 142.951 281.239  1.00                 C  
ATOM    112  C   ALA    17     143.963 142.143 280.464  1.00                 C  
ATOM    113  O   ALA    17     143.757 141.806 279.294  1.00                 O  
ATOM    114  CB  ALA    17     143.386 144.396 281.375  1.00                 C  
ATOM    115  N   SER    18     145.079 141.816 281.103  1.00                 N  
ATOM    116  CA  SER    18     146.119 141.056 280.442  1.00                 C  
ATOM    117  C   SER    18     145.869 139.566 280.375  1.00                 C  
ATOM    118  O   SER    18     146.480 138.873 279.555  1.00                 O  
ATOM    119  CB  SER    18     147.467 141.281 281.130  1.00                 C  
ATOM    120  OG  SER    18     147.474 140.722 282.432  1.00                 O  
ATOM    121  N   LEU    19     144.981 139.051 281.223  1.00                 N  
ATOM    122  CA  LEU    19     144.731 137.619 281.273  1.00                 C  
ATOM    123  C   LEU    19     143.405 137.295 280.600  1.00                 C  
ATOM    124  O   LEU    19     143.349 136.452 279.697  1.00                 O  
ATOM    125  CB  LEU    19     144.735 137.125 282.721  1.00                 C  
ATOM    126  CG  LEU    19     144.498 135.627 282.927  1.00                 C  
ATOM    127  CD1 LEU    19     145.578 134.812 282.233  1.00                 C  
ATOM    128  CD2 LEU    19     144.449 135.289 284.409  1.00                 C  
ATOM    129  N   CYS    20     142.330 137.955 281.027  1.00                 N  
ATOM    130  CA  CYS    20     141.014 137.621 280.499  1.00                 C  
ATOM    131  C   CYS    20     140.738 138.351 279.196  1.00                 C  
ATOM    132  O   CYS    20     140.121 137.783 278.288  1.00                 O  
ATOM    133  CB  CYS    20     139.926 137.952 281.523  1.00                 C  
ATOM    134  SG  CYS    20     139.930 136.891 282.987  1.00                 S  
ATOM    135  N   VAL    21     141.190 139.596 279.087  1.00                 N  
ATOM    136  CA  VAL    21     140.980 140.391 277.906  1.00                 C  
ATOM    137  C   VAL    21     141.200 139.623 276.620  1.00                 C  
ATOM    138  O   VAL    21     140.323 139.562 275.758  1.00                 O  
ATOM    139  CB  VAL    21     141.887 141.635 277.895  1.00                 C  
ATOM    140  CG1 VAL    21     143.341 141.232 277.701  1.00                 C  
ATOM    141  CG2 VAL    21     141.449 142.604 276.807  1.00                 C  
ATOM    142  N   ARG    22     142.375 139.007 276.470  1.00                 N  
ATOM    143  CA  ARG    22     142.639 138.270 275.225  1.00                 C  
ATOM    144  C   ARG    22     141.638 137.162 274.972  1.00                 C  
ATOM    145  O   ARG    22     141.523 136.688 273.836  1.00                 O  
ATOM    146  CB  ARG    22     144.049 137.676 275.242  1.00                 C  
ATOM    147  CD  ARG    22     145.701 136.146 276.350  1.00                 C  
ATOM    148  NE  ARG    22     145.899 135.051 277.297  1.00                 N  
ATOM    149  CG  ARG    22     144.244 136.570 276.267  1.00                 C  
ATOM    150  CZ  ARG    22     146.034 135.213 278.609  1.00                 C  
ATOM    151  NH1 ARG    22     146.210 134.158 279.393  1.00                 N  
ATOM    152  NH2 ARG    22     145.992 136.430 279.134  1.00                 N  
ATOM    153  N   ILE    23     140.902 136.737 276.000  1.00                 N  
ATOM    154  CA  ILE    23     139.948 135.648 275.825  1.00                 C  
ATOM    155  C   ILE    23     138.697 136.120 275.097  1.00                 C  
ATOM    156  O   ILE    23     137.950 135.294 274.568  1.00                 O  
ATOM    157  CB  ILE    23     139.557 135.017 277.175  1.00                 C  
ATOM    158  CD1 ILE    23     140.545 133.886 279.234  1.00                 C  
ATOM    159  CG1 ILE    23     140.757 134.298 277.794  1.00                 C  
ATOM    160  CG2 ILE    23     138.365 134.088 277.003  1.00                 C  
ATOM    161  N   CYS    24     138.459 137.432 275.073  1.00                 N  
ATOM    162  CA  CYS    24     137.217 138.010 274.569  1.00                 C  
ATOM    163  C   CYS    24     137.584 139.001 273.469  1.00                 C  
ATOM    164  O   CYS    24     137.476 140.216 273.623  1.00                 O  
ATOM    165  CB  CYS    24     136.437 138.677 275.704  1.00                 C  
ATOM    166  SG  CYS    24     135.939 137.553 277.029  1.00                 S  
ATOM    167  N   CYS    25     138.034 138.462 272.342  1.00                 N  
ATOM    168  CA  CYS    25     138.568 139.281 271.260  1.00                 C  
ATOM    169  C   CYS    25     137.983 138.814 269.933  1.00                 C  
ATOM    170  O   CYS    25     137.839 137.603 269.716  1.00                 O  
ATOM    171  CB  CYS    25     140.096 139.211 271.239  1.00                 C  
ATOM    172  SG  CYS    25     140.893 139.827 272.741  1.00                 S  
ATOM    173  N   ASN    26     137.632 139.722 269.020  1.00                 N  
ATOM    174  CA  ASN    26     137.136 139.282 267.711  1.00                 C  
ATOM    175  C   ASN    26     138.169 138.442 266.987  1.00                 C  
ATOM    176  O   ASN    26     139.367 138.558 267.253  1.00                 O  
ATOM    177  CB  ASN    26     136.730 140.486 266.859  1.00                 C  
ATOM    178  CG  ASN    26     137.912 141.355 266.477  1.00                 C  
ATOM    179  OD1 ASN    26     138.628 141.059 265.520  1.00                 O  
ATOM    180  ND2 ASN    26     138.121 142.432 267.225  1.00                 N  
ATOM    181  N   ARG    27     137.716 137.598 266.065  1.00                 N  
ATOM    182  CA  ARG    27     138.598 136.703 265.333  1.00                 C  
ATOM    183  C   ARG    27     139.091 137.307 264.024  1.00                 C  
ATOM    184  O   ARG    27     139.645 136.588 263.190  1.00                 O  
ATOM    185  CB  ARG    27     137.894 135.376 265.043  1.00                 C  
ATOM    186  CD  ARG    27     136.842 133.275 265.926  1.00                 C  
ATOM    187  NE  ARG    27     137.739 132.360 265.225  1.00                 N  
ATOM    188  CG  ARG    27     137.529 134.582 266.287  1.00                 C  
ATOM    189  CZ  ARG    27     137.345 131.242 264.624  1.00                 C  
ATOM    190  NH1 ARG    27     138.233 130.471 264.011  1.00                 N  
ATOM    191  NH2 ARG    27     136.065 130.898 264.637  1.00                 N  
ATOM    192  N   GLY    28     138.944 138.614 263.841  1.00                 N  
ATOM    193  CA  GLY    28     139.397 139.268 262.640  1.00                 C  
ATOM    194  C   GLY    28     140.903 139.368 262.532  1.00                 C  
ATOM    195  O   GLY    28     141.655 138.839 263.356  1.00                 O  
ATOM    196  N   PRO    29     141.368 140.043 261.486  1.00                 N  
ATOM    197  CA  PRO    29     142.808 140.083 261.196  1.00                 C  
ATOM    198  C   PRO    29     143.636 140.750 262.280  1.00                 C  
ATOM    199  O   PRO    29     144.858 140.584 262.335  1.00                 O  
ATOM    200  CB  PRO    29     142.901 140.878 259.892  1.00                 C  
ATOM    201  CD  PRO    29     140.567 140.668 260.377  1.00                 C  
ATOM    202  CG  PRO    29     141.564 140.706 259.253  1.00                 C  
ATOM    203  N   SER    30     142.970 141.511 263.144  1.00                 N  
ATOM    204  CA  SER    30     143.629 142.275 264.195  1.00                 C  
ATOM    205  C   SER    30     143.713 141.522 265.517  1.00                 C  
ATOM    206  O   SER    30     144.217 142.076 266.512  1.00                 O  
ATOM    207  CB  SER    30     142.908 143.605 264.424  1.00                 C  
ATOM    208  OG  SER    30     141.605 143.396 264.941  1.00                 O  
ATOM    209  N   THR    31     143.239 140.275 265.553  1.00                 N  
ATOM    210  CA  THR    31     143.249 139.526 266.803  1.00                 C  
ATOM    211  C   THR    31     144.640 139.499 267.412  1.00                 C  
ATOM    212  O   THR    31     144.799 139.740 268.607  1.00                 O  
ATOM    213  CB  THR    31     142.751 138.083 266.600  1.00                 C  
ATOM    214  OG1 THR    31     141.398 138.103 266.130  1.00                 O  
ATOM    215  CG2 THR    31     142.799 137.314 267.912  1.00                 C  
ATOM    216  N   ASN    32     145.664 139.211 266.614  1.00                 N  
ATOM    217  CA  ASN    32     147.003 139.137 267.176  1.00                 C  
ATOM    218  C   ASN    32     147.458 140.475 267.723  1.00                 C  
ATOM    219  O   ASN    32     148.156 140.546 268.744  1.00                 O  
ATOM    220  CB  ASN    32     147.996 138.627 266.130  1.00                 C  
ATOM    221  CG  ASN    32     147.840 137.145 265.853  1.00                 C  
ATOM    222  OD1 ASN    32     147.265 136.410 266.656  1.00                 O  
ATOM    223  ND2 ASN    32     148.354 136.700 264.712  1.00                 N  
ATOM    224  N   LEU    33     147.054 141.558 267.060  1.00                 N  
ATOM    225  CA  LEU    33     147.449 142.892 267.495  1.00                 C  
ATOM    226  C   LEU    33     146.705 143.269 268.766  1.00                 C  
ATOM    227  O   LEU    33     147.284 143.835 269.702  1.00                 O  
ATOM    228  CB  LEU    33     147.182 143.917 266.390  1.00                 C  
ATOM    229  CG  LEU    33     148.054 143.805 265.138  1.00                 C  
ATOM    230  CD1 LEU    33     147.570 144.763 264.060  1.00                 C  
ATOM    231  CD2 LEU    33     149.512 144.077 265.471  1.00                 C  
ATOM    232  N   LEU    34     145.405 142.978 268.807  1.00                 N  
ATOM    233  CA  LEU    34     144.637 143.329 269.995  1.00                 C  
ATOM    234  C   LEU    34     145.173 142.606 271.223  1.00                 C  
ATOM    235  O   LEU    34     145.359 143.223 272.275  1.00                 O  
ATOM    236  CB  LEU    34     143.157 142.999 269.793  1.00                 C  
ATOM    237  CG  LEU    34     142.233 143.274 270.981  1.00                 C  
ATOM    238  CD1 LEU    34     142.237 144.754 271.334  1.00                 C  
ATOM    239  CD2 LEU    34     140.817 142.807 270.680  1.00                 C  
ATOM    240  N   HIS    35     145.453 141.307 271.116  1.00                 N  
ATOM    241  CA  HIS    35     145.990 140.573 272.255  1.00                 C  
ATOM    242  C   HIS    35     147.342 141.134 272.649  1.00                 C  
ATOM    243  O   HIS    35     147.627 141.329 273.836  1.00                 O  
ATOM    244  CB  HIS    35     146.101 139.083 271.928  1.00                 C  
ATOM    245  CG  HIS    35     146.606 138.250 273.065  1.00                 C  
ATOM    246  ND1 HIS    35     147.534 137.245 272.897  1.00                 N  
ATOM    247  CE1 HIS    35     147.789 136.681 274.091  1.00                 C  
ATOM    248  CD2 HIS    35     146.362 138.194 274.499  1.00                 C  
ATOM    249  NE2 HIS    35     147.089 137.245 275.057  1.00                 N  
ATOM    250  N   LEU    36     148.198 141.401 271.669  1.00                 N  
ATOM    251  CA  LEU    36     149.511 141.946 271.998  1.00                 C  
ATOM    252  C   LEU    36     149.368 143.242 272.782  1.00                 C  
ATOM    253  O   LEU    36     150.062 143.457 273.787  1.00                 O  
ATOM    254  CB  LEU    36     150.329 142.179 270.726  1.00                 C  
ATOM    255  CG  LEU    36     150.790 140.927 269.978  1.00                 C  
ATOM    256  CD1 LEU    36     151.429 141.299 268.649  1.00                 C  
ATOM    257  CD2 LEU    36     151.764 140.123 270.826  1.00                 C  
ATOM    258  N   THR    37     148.465 144.113 272.327  1.00                 N  
ATOM    259  CA  THR    37     148.269 145.403 272.977  1.00                 C  
ATOM    260  C   THR    37     147.730 145.233 274.386  1.00                 C  
ATOM    261  O   THR    37     148.184 145.902 275.320  1.00                 O  
ATOM    262  CB  THR    37     147.313 146.302 272.171  1.00                 C  
ATOM    263  OG1 THR    37     147.867 146.553 270.874  1.00                 O  
ATOM    264  CG2 THR    37     147.109 147.632 272.879  1.00                 C  
ATOM    265  N   LEU    38     146.752 144.348 274.552  1.00                 N  
ATOM    266  CA  LEU    38     146.134 144.140 275.850  1.00                 C  
ATOM    267  C   LEU    38     147.158 143.677 276.876  1.00                 C  
ATOM    268  O   LEU    38     147.210 144.181 278.006  1.00                 O  
ATOM    269  CB  LEU    38     144.997 143.121 275.745  1.00                 C  
ATOM    270  CG  LEU    38     143.748 143.575 274.988  1.00                 C  
ATOM    271  CD1 LEU    38     142.790 142.411 274.783  1.00                 C  
ATOM    272  CD2 LEU    38     143.053 144.708 275.727  1.00                 C  
ATOM    273  N   VAL    39     147.980 142.704 276.491  1.00                 N  
ATOM    274  CA  VAL    39     148.948 142.158 277.424  1.00                 C  
ATOM    275  C   VAL    39     150.062 143.159 277.682  1.00                 C  
ATOM    276  O   VAL    39     150.412 143.415 278.838  1.00                 O  
ATOM    277  CB  VAL    39     149.537 140.830 276.913  1.00                 C  
ATOM    278  CG1 VAL    39     150.677 140.373 277.811  1.00                 C  
ATOM    279  CG2 VAL    39     148.456 139.763 276.833  1.00                 C  
ATOM    280  N   ILE    40     150.637 143.742 276.626  1.00                 N  
ATOM    281  CA  ILE    40     151.734 144.685 276.834  1.00                 C  
ATOM    282  C   ILE    40     151.278 145.854 277.694  1.00                 C  
ATOM    283  O   ILE    40     152.030 146.356 278.545  1.00                 O  
ATOM    284  CB  ILE    40     152.298 145.199 275.496  1.00                 C  
ATOM    285  CD1 ILE    40     153.325 144.402 273.303  1.00                 C  
ATOM    286  CG1 ILE    40     152.995 144.066 274.741  1.00                 C  
ATOM    287  CG2 ILE    40     153.226 146.381 275.729  1.00                 C  
ATOM    288  N   THR    41     150.299 146.607 277.201  1.00                 N  
ATOM    289  CA  THR    41     149.792 147.763 277.938  1.00                 C  
ATOM    290  C   THR    41     148.958 147.404 279.165  1.00                 C  
ATOM    291  O   THR    41     148.908 148.141 280.155  1.00                 O  
ATOM    292  CB  THR    41     148.935 148.674 277.039  1.00                 C  
ATOM    293  OG1 THR    41     147.820 147.932 276.528  1.00                 O  
ATOM    294  CG2 THR    41     149.755 149.189 275.867  1.00                 C  
ATOM    295  N   ALA    42     148.290 146.256 279.112  1.00                 N  
ATOM    296  CA  ALA    42     147.418 145.818 280.198  1.00                 C  
ATOM    297  C   ALA    42     148.131 145.208 281.403  1.00                 C  
ATOM    298  O   ALA    42     147.602 145.180 282.517  1.00                 O  
ATOM    299  CB  ALA    42     146.409 144.800 279.690  1.00                 C  
ATOM    300  N   THR    43     149.342 144.711 281.200  1.00                 N  
ATOM    301  CA  THR    43     150.058 144.117 282.307  1.00                 C  
ATOM    302  C   THR    43     151.307 144.886 282.669  1.00                 C  
ATOM    303  O   THR    43     151.278 146.025 283.143  1.00                 O  
ATOM    304  CB  THR    43     150.450 142.658 282.008  1.00                 C  
ATOM    305  OG1 THR    43     151.240 142.607 280.814  1.00                 O  
ATOM    306  CG2 THR    43     149.208 141.804 281.806  1.00                 C  
ATOM    307  N   VAL    44     152.436 144.234 282.434  1.00                 N  
ATOM    308  CA  VAL    44     153.764 144.751 282.718  1.00                 C  
ATOM    309  C   VAL    44     153.953 146.261 282.567  1.00                 C  
ATOM    310  O   VAL    44     154.455 146.949 283.459  1.00                 O  
ATOM    311  CB  VAL    44     154.832 144.079 281.835  1.00                 C  
ATOM    312  CG1 VAL    44     156.176 144.770 282.007  1.00                 C  
ATOM    313  CG2 VAL    44     154.943 142.599 282.166  1.00                 C  
ATOM    314  N   CYS    45     153.544 146.789 281.418  1.00                 N  
ATOM    315  CA  CYS    45     153.714 148.210 281.132  1.00                 C  
ATOM    316  C   CYS    45     153.100 149.113 282.196  1.00                 C  
ATOM    317  O   CYS    45     153.774 149.950 282.803  1.00                 O  
ATOM    318  CB  CYS    45     153.106 148.559 279.772  1.00                 C  
ATOM    319  SG  CYS    45     153.294 150.293 279.293  1.00                 S  
ATOM    320  N   CYS    46     151.846 148.886 282.515  1.00                 N  
ATOM    321  CA  CYS    46     151.120 149.772 283.414  1.00                 C  
ATOM    322  C   CYS    46     151.128 149.237 284.840  1.00                 C  
ATOM    323  O   CYS    46     151.352 149.991 285.796  1.00                 O  
ATOM    324  CB  CYS    46     149.680 149.961 282.933  1.00                 C  
ATOM    325  SG  CYS    46     149.527 150.826 281.353  1.00                 S  
ATOM    326  N   TRP    47     150.885 147.937 285.006  1.00                 N  
ATOM    327  CA  TRP    47     150.917 147.362 286.341  1.00                 C  
ATOM    328  C   TRP    47     152.281 147.542 286.975  1.00                 C  
ATOM    329  O   TRP    47     152.387 147.995 288.117  1.00                 O  
ATOM    330  CB  TRP    47     150.548 145.878 286.294  1.00                 C  
ATOM    331  CG  TRP    47     150.558 145.215 287.637  1.00                 C  
ATOM    332  CD1 TRP    47     149.524 145.150 288.527  1.00                 C  
ATOM    333  NE1 TRP    47     149.908 144.460 289.651  1.00                 N  
ATOM    334  CD2 TRP    47     151.655 144.522 288.245  1.00                 C  
ATOM    335  CE2 TRP    47     151.214 144.064 289.500  1.00                 C  
ATOM    336  CH2 TRP    47     153.314 143.086 289.952  1.00                 C  
ATOM    337  CZ2 TRP    47     152.037 143.344 290.364  1.00                 C  
ATOM    338  CE3 TRP    47     152.966 144.244 287.850  1.00                 C  
ATOM    339  CZ3 TRP    47     153.779 143.529 288.709  1.00                 C  
ATOM    340  N   MET    48     153.338 147.194 286.249  1.00                 N  
ATOM    341  CA  MET    48     154.681 147.319 286.796  1.00                 C  
ATOM    342  C   MET    48     154.966 148.757 287.197  1.00                 C  
ATOM    343  O   MET    48     155.481 149.019 288.290  1.00                 O  
ATOM    344  CB  MET    48     155.720 146.835 285.782  1.00                 C  
ATOM    345  SD  MET    48     158.353 146.458 285.007  1.00                 S  
ATOM    346  CE  MET    48     158.230 147.838 283.873  1.00                 C  
ATOM    347  CG  MET    48     157.157 146.943 286.266  1.00                 C  
ATOM    348  N   MET    49     154.628 149.705 286.326  1.00                 N  
ATOM    349  CA  MET    49     154.940 151.106 286.585  1.00                 C  
ATOM    350  C   MET    49     154.346 151.559 287.911  1.00                 C  
ATOM    351  O   MET    49     155.021 152.186 288.739  1.00                 O  
ATOM    352  CB  MET    49     154.425 151.989 285.447  1.00                 C  
ATOM    353  SD  MET    49     153.985 154.486 284.330  1.00                 S  
ATOM    354  CE  MET    49     152.240 154.365 284.715  1.00                 C  
ATOM    355  CG  MET    49     154.695 153.472 285.641  1.00                 C  
ATOM    356  N   TRP    50     153.062 151.270 288.109  1.00                 N  
ATOM    357  CA  TRP    50     152.413 151.570 289.377  1.00                 C  
ATOM    358  C   TRP    50     153.047 150.794 290.518  1.00                 C  
ATOM    359  O   TRP    50     153.358 151.365 291.574  1.00                 O  
ATOM    360  CB  TRP    50     150.917 151.258 289.300  1.00                 C  
ATOM    361  CG  TRP    50     150.135 152.262 288.509  1.00                 C  
ATOM    362  CD1 TRP    50     150.470 153.565 288.279  1.00                 C  
ATOM    363  NE1 TRP    50     149.507 154.174 287.511  1.00                 N  
ATOM    364  CD2 TRP    50     148.885 152.044 287.843  1.00                 C  
ATOM    365  CE2 TRP    50     148.524 153.258 287.231  1.00                 C  
ATOM    366  CH2 TRP    50     146.541 152.307 286.372  1.00                 C  
ATOM    367  CZ2 TRP    50     147.351 153.401 286.491  1.00                 C  
ATOM    368  CE3 TRP    50     148.038 150.941 287.704  1.00                 C  
ATOM    369  CZ3 TRP    50     146.876 151.087 286.970  1.00                 C  
ATOM    370  N   ALA    51     153.274 149.496 290.316  1.00                 N  
ATOM    371  CA  ALA    51     153.776 148.643 291.383  1.00                 C  
ATOM    372  C   ALA    51     155.094 149.172 291.917  1.00                 C  
ATOM    373  O   ALA    51     155.356 149.122 293.123  1.00                 O  
ATOM    374  CB  ALA    51     153.941 147.215 290.887  1.00                 C  
ATOM    375  N   ILE    52     155.959 149.642 291.021  1.00                 N  
ATOM    376  CA  ILE    52     157.211 150.248 291.447  1.00                 C  
ATOM    377  C   ILE    52     156.928 151.510 292.248  1.00                 C  
ATOM    378  O   ILE    52     157.487 151.729 293.328  1.00                 O  
ATOM    379  CB  ILE    52     158.123 150.563 290.247  1.00                 C  
ATOM    380  CD1 ILE    52     159.264 149.473 288.245  1.00                 C  
ATOM    381  CG1 ILE    52     158.613 149.268 289.595  1.00                 C  
ATOM    382  CG2 ILE    52     159.278 151.454 290.675  1.00                 C  
ATOM    383  N   VAL    53     156.037 152.352 291.728  1.00                 N  
ATOM    384  CA  VAL    53     155.765 153.633 292.367  1.00                 C  
ATOM    385  C   VAL    53     155.272 153.442 293.793  1.00                 C  
ATOM    386  O   VAL    53     155.608 154.219 294.697  1.00                 O  
ATOM    387  CB  VAL    53     154.738 154.456 291.568  1.00                 C  
ATOM    388  CG1 VAL    53     154.312 155.686 292.354  1.00                 C  
ATOM    389  CG2 VAL    53     155.310 154.855 290.216  1.00                 C  
ATOM    390  N   TYR    54     154.448 152.419 294.008  1.00                 N  
ATOM    391  CA  TYR    54     153.892 152.213 295.339  1.00                 C  
ATOM    392  C   TYR    54     154.904 151.514 296.234  1.00                 C  
ATOM    393  O   TYR    54     155.055 151.872 297.409  1.00                 O  
ATOM    394  CB  TYR    54     152.598 151.401 295.259  1.00                 C  
ATOM    395  CG  TYR    54     151.442 152.150 294.635  1.00                 C  
ATOM    396  OH  TYR    54     148.264 154.201 292.907  1.00                 O  
ATOM    397  CZ  TYR    54     149.315 153.523 293.480  1.00                 C  
ATOM    398  CD1 TYR    54     150.912 151.752 293.415  1.00                 C  
ATOM    399  CE1 TYR    54     149.856 152.431 292.837  1.00                 C  
ATOM    400  CD2 TYR    54     150.884 153.253 295.269  1.00                 C  
ATOM    401  CE2 TYR    54     149.828 153.944 294.707  1.00                 C  
ATOM    402  N   ILE    55     155.629 150.529 295.708  1.00                 N  
ATOM    403  CA  ILE    55     156.594 149.820 296.537  1.00                 C  
ATOM    404  C   ILE    55     157.705 150.754 296.984  1.00                 C  
ATOM    405  O   ILE    55     158.202 150.642 298.112  1.00                 O  
ATOM    406  CB  ILE    55     157.188 148.606 295.799  1.00                 C  
ATOM    407  CD1 ILE    55     156.533 146.434 294.637  1.00                 C  
ATOM    408  CG1 ILE    55     156.119 147.531 295.593  1.00                 C  
ATOM    409  CG2 ILE    55     158.397 148.067 296.547  1.00                 C  
ATOM    410  N   ALA    56     158.100 151.691 296.125  1.00                 N  
ATOM    411  CA  ALA    56     159.197 152.582 296.471  1.00                 C  
ATOM    412  C   ALA    56     158.808 153.467 297.641  1.00                 C  
ATOM    413  O   ALA    56     159.668 154.066 298.297  1.00                 O  
ATOM    414  CB  ALA    56     159.592 153.427 295.270  1.00                 C  
ATOM    415  N   GLN    57     157.510 153.549 297.927  1.00                 N  
ATOM    416  CA  GLN    57     157.054 154.426 298.998  1.00                 C  
ATOM    417  C   GLN    57     156.863 153.682 300.307  1.00                 C  
ATOM    418  O   GLN    57     156.442 154.293 301.297  1.00                 O  
ATOM    419  CB  GLN    57     155.745 155.114 298.606  1.00                 C  
ATOM    420  CD  GLN    57     156.836 157.136 297.559  1.00                 C  
ATOM    421  CG  GLN    57     155.852 155.998 297.375  1.00                 C  
ATOM    422  OE1 GLN    57     156.747 157.898 298.522  1.00                 O  
ATOM    423  NE2 GLN    57     157.781 157.256 296.633  1.00                 N  
ATOM    424  N   MET    58     157.154 152.389 300.340  1.00                 N  
ATOM    425  CA  MET    58     157.045 151.647 301.582  1.00                 C  
ATOM    426  C   MET    58     158.305 151.809 302.420  1.00                 C  
ATOM    427  O   MET    58     159.407 151.988 301.897  1.00                 O  
ATOM    428  CB  MET    58     156.783 150.166 301.300  1.00                 C  
ATOM    429  SD  MET    58     155.162 148.131 300.348  1.00                 S  
ATOM    430  CE  MET    58     154.952 147.518 302.017  1.00                 C  
ATOM    431  CG  MET    58     155.433 149.886 300.660  1.00                 C  
ATOM    432  N   ASN    59     158.124 151.731 303.734  1.00                 N  
ATOM    433  CA  ASN    59     159.215 151.790 304.695  1.00                 C  
ATOM    434  C   ASN    59     160.076 153.009 304.399  1.00                 C  
ATOM    435  O   ASN    59     161.290 152.888 304.195  1.00                 O  
ATOM    436  CB  ASN    59     160.033 150.497 304.657  1.00                 C  
ATOM    437  CG  ASN    59     160.967 150.364 305.843  1.00                 C  
ATOM    438  OD1 ASN    59     160.668 150.840 306.938  1.00                 O  
ATOM    439  ND2 ASN    59     162.106 149.715 305.628  1.00                 N  
ATOM    440  N   PRO    60     159.482 154.198 304.360  1.00                 N  
ATOM    441  CA  PRO    60     160.251 155.391 304.007  1.00                 C  
ATOM    442  C   PRO    60     161.274 155.727 305.073  1.00                 C  
ATOM    443  O   PRO    60     161.068 155.485 306.265  1.00                 O  
ATOM    444  CB  PRO    60     159.194 156.490 303.883  1.00                 C  
ATOM    445  CD  PRO    60     158.059 154.537 304.675  1.00                 C  
ATOM    446  CG  PRO    60     158.079 156.037 304.766  1.00                 C  
ATOM    447  N   LEU    61     162.393 156.287 304.624  1.00                 N  
ATOM    448  CA  LEU    61     163.477 156.616 305.543  1.00                 C  
ATOM    449  C   LEU    61     163.340 158.038 306.059  1.00                 C  
ATOM    450  O   LEU    61     163.831 158.366 307.145  1.00                 O  
ATOM    451  CB  LEU    61     164.833 156.432 304.860  1.00                 C  
ATOM    452  CG  LEU    61     165.183 155.009 304.420  1.00                 C  
ATOM    453  CD1 LEU    61     166.504 154.988 303.665  1.00                 C  
ATOM    454  CD2 LEU    61     165.245 154.075 305.620  1.00                 C  
ATOM    455  N   ILE    62     162.667 158.895 305.298  1.00                 N  
ATOM    456  CA  ILE    62     162.509 160.292 305.655  1.00                 C  
ATOM    457  C   ILE    62     161.177 160.816 305.148  1.00                 C  
ATOM    458  O   ILE    62     160.617 160.305 304.179  1.00                 O  
ATOM    459  CB  ILE    62     163.665 161.149 305.106  1.00                 C  
ATOM    460  CD1 ILE    62     164.684 162.039 302.946  1.00                 C  
ATOM    461  CG1 ILE    62     163.707 161.073 303.579  1.00                 C  
ATOM    462  CG2 ILE    62     164.985 160.725 305.731  1.00                 C  
ATOM    463  N   VAL    63     160.688 161.857 305.813  1.00                 N  
ATOM    464  CA  VAL    63     159.496 162.542 305.387  1.00                 C  
ATOM    465  C   VAL    63     159.794 163.850 304.677  1.00                 C  
ATOM    466  O   VAL    63     160.955 164.226 304.486  1.00                 O  
ATOM    467  CB  VAL    63     158.552 162.822 306.571  1.00                 C  
ATOM    468  CG1 VAL    63     158.110 161.519 307.219  1.00                 C  
ATOM    469  CG2 VAL    63     159.230 163.725 307.591  1.00                 C  
ATOM    470  N   PRO    64     158.746 164.566 304.272  1.00                 N  
ATOM    471  CA  PRO    64     158.937 165.840 303.577  1.00                 C  
ATOM    472  C   PRO    64     159.314 166.988 304.497  1.00                 C  
ATOM    473  O   PRO    64     159.094 166.961 305.709  1.00                 O  
ATOM    474  CB  PRO    64     157.583 166.109 302.918  1.00                 C  
ATOM    475  CD  PRO    64     157.245 164.230 304.361  1.00                 C  
ATOM    476  CG  PRO    64     156.589 165.475 303.833  1.00                 C  
ATOM    477  N   ILE    65     159.899 168.012 303.882  1.00                 N  
ATOM    478  CA  ILE    65     160.207 169.279 304.532  1.00                 C  
ATOM    479  C   ILE    65     159.180 170.301 304.065  1.00                 C  
ATOM    480  O   ILE    65     159.163 170.671 302.885  1.00                 O  
ATOM    481  CB  ILE    65     161.645 169.736 304.225  1.00                 C  
ATOM    482  CD1 ILE    65     164.071 168.954 304.258  1.00                 C  
ATOM    483  CG1 ILE    65     162.652 168.691 304.710  1.00                 C  
ATOM    484  CG2 ILE    65     161.911 171.104 304.834  1.00                 C  
ATOM    485  N   LEU    66     158.330 170.753 304.983  1.00                 N  
ATOM    486  CA  LEU    66     157.290 171.725 304.675  1.00                 C  
ATOM    487  C   LEU    66     157.590 173.064 305.325  1.00                 C  
ATOM    488  O   LEU    66     158.219 173.120 306.383  1.00                 O  
ATOM    489  CB  LEU    66     155.923 171.211 305.132  1.00                 C  
ATOM    490  CG  LEU    66     155.464 169.881 304.530  1.00                 C  
ATOM    491  CD1 LEU    66     154.139 169.446 305.137  1.00                 C  
ATOM    492  CD2 LEU    66     155.343 169.988 303.018  1.00                 C  
ATOM    493  N   SER    67     157.097 174.130 304.704  1.00                 N  
ATOM    494  CA  SER    67     157.274 175.464 305.249  1.00                 C  
ATOM    495  C   SER    67     156.397 175.654 306.480  1.00                 C  
ATOM    496  O   SER    67     155.343 175.026 306.616  1.00                 O  
ATOM    497  CB  SER    67     156.950 176.522 304.192  1.00                 C  
ATOM    498  OG  SER    67     155.574 176.501 303.855  1.00                 O  
ATOM    499  N   GLU    68     156.849 176.526 307.381  1.00                 N  
ATOM    500  CA  GLU    68     156.154 176.709 308.650  1.00                 C  
ATOM    501  C   GLU    68     154.699 177.107 308.455  1.00                 C  
ATOM    502  O   GLU    68     153.811 176.540 309.098  1.00                 O  
ATOM    503  CB  GLU    68     156.863 177.764 309.502  1.00                 C  
ATOM    504  CD  GLU    68     156.972 179.022 311.689  1.00                 C  
ATOM    505  CG  GLU    68     156.225 177.994 310.862  1.00                 C  
ATOM    506  OE1 GLU    68     157.976 179.572 311.189  1.00                 O  
ATOM    507  OE2 GLU    68     156.553 179.279 312.838  1.00                 O  
ATOM    508  N   THR    69     154.429 178.083 307.591  1.00                 N  
ATOM    509  CA  THR    69     153.048 178.486 307.361  1.00                 C  
ATOM    510  C   THR    69     152.250 177.338 306.758  1.00                 C  
ATOM    511  O   THR    69     151.085 177.115 307.106  1.00                 O  
ATOM    512  CB  THR    69     152.965 179.716 306.439  1.00                 C  
ATOM    513  OG1 THR    69     153.594 179.421 305.185  1.00                 O  
ATOM    514  CG2 THR    69     153.674 180.904 307.070  1.00                 C  
TER
