# Supplementary material for: The Plant V-ATPase
Source: Front Plant Sci. 2022 Jun 30;13:931777. doi: 10.3389/fpls.2022.931777 (PMC9280200; doi:10.3389/fpls.2022.931777)
Supplement: Supplementary file 2 [file Data_Sheet_1.ZIP › pdb-files/E2_03c6af3f0ce903ec.final.pdb]

ATOM      1  N   MET     1     147.916 226.712 229.906  1.00                 N  
ATOM      2  CA  MET     1     146.804 226.656 230.867  1.00                 C  
ATOM      3  C   MET     1     146.021 227.964 230.767  1.00                 C  
ATOM      4  O   MET     1     144.829 227.937 230.424  1.00                 O  
ATOM      5  CB  MET     1     147.332 226.421 232.284  1.00                 C  
ATOM      6  SD  MET     1     146.914 226.151 235.010  1.00                 S  
ATOM      7  CE  MET     1     147.618 227.774 235.289  1.00                 C  
ATOM      8  CG  MET     1     146.247 226.351 233.346  1.00                 C  
ATOM      9  N   ASN     2     146.651 229.122 230.984  1.00                 N  
ATOM     10  CA  ASN     2     145.960 230.411 231.037  1.00                 C  
ATOM     11  C   ASN     2     145.302 230.740 229.698  1.00                 C  
ATOM     12  O   ASN     2     145.931 230.622 228.648  1.00                 O  
ATOM     13  CB  ASN     2     146.929 231.522 231.448  1.00                 C  
ATOM     14  CG  ASN     2     147.370 231.404 232.893  1.00                 C  
ATOM     15  OD1 ASN     2     146.649 230.863 233.731  1.00                 O  
ATOM     16  ND2 ASN     2     148.560 231.913 233.191  1.00                 N  
ATOM     17  N   ASP     3     144.042 231.177 229.735  1.00                 N  
ATOM     18  CA  ASP     3     143.377 231.512 228.477  1.00                 C  
ATOM     19  C   ASP     3     144.080 232.696 227.852  1.00                 C  
ATOM     20  O   ASP     3     144.112 232.836 226.622  1.00                 O  
ATOM     21  CB  ASP     3     141.895 231.809 228.717  1.00                 C  
ATOM     22  CG  ASP     3     141.100 230.565 229.060  1.00                 C  
ATOM     23  OD1 ASP     3     141.620 229.450 228.847  1.00                 O  
ATOM     24  OD2 ASP     3     139.956 230.706 229.542  1.00                 O  
ATOM     25  N   ALA     4     144.655 233.556 228.689  1.00                 N  
ATOM     26  CA  ALA     4     145.302 234.750 228.178  1.00                 C  
ATOM     27  C   ALA     4     146.439 234.306 227.282  1.00                 C  
ATOM     28  O   ALA     4     146.578 234.780 226.143  1.00                 O  
ATOM     29  CB  ALA     4     145.788 235.622 229.326  1.00                 C  
ATOM     30  N   ASP     5     147.160 233.269 227.715  1.00                 N  
ATOM     31  CA  ASP     5     148.374 232.892 227.021  1.00                 C  
ATOM     32  C   ASP     5     147.996 232.166 225.745  1.00                 C  
ATOM     33  O   ASP     5     148.597 232.395 224.693  1.00                 O  
ATOM     34  CB  ASP     5     149.256 232.022 227.919  1.00                 C  
ATOM     35  CG  ASP     5     149.858 232.799 229.073  1.00                 C  
ATOM     36  OD1 ASP     5     149.827 234.047 229.029  1.00                 O  
ATOM     37  OD2 ASP     5     150.361 232.160 230.021  1.00                 O  
ATOM     38  N   VAL     6     147.001 231.279 225.816  1.00                 N  
ATOM     39  CA  VAL     6     146.722 230.487 224.632  1.00                 C  
ATOM     40  C   VAL     6     146.126 231.401 223.572  1.00                 C  
ATOM     41  O   VAL     6     146.403 231.260 222.378  1.00                 O  
ATOM     42  CB  VAL     6     145.780 229.311 224.949  1.00                 C  
ATOM     43  CG1 VAL     6     145.361 228.604 223.669  1.00                 C  
ATOM     44  CG2 VAL     6     146.448 228.336 225.906  1.00                 C  
ATOM     45  N   SER     7     145.318 232.377 224.007  1.00                 N  
ATOM     46  CA  SER     7     144.670 233.263 223.050  1.00                 C  
ATOM     47  C   SER     7     145.722 234.106 222.353  1.00                 C  
ATOM     48  O   SER     7     145.655 234.337 221.136  1.00                 O  
ATOM     49  CB  SER     7     143.636 234.146 223.752  1.00                 C  
ATOM     50  OG  SER     7     144.257 235.027 224.671  1.00                 O  
ATOM     51  N   LYS     8     146.721 234.557 223.126  1.00                 N  
ATOM     52  CA  LYS     8     147.803 235.350 222.549  1.00                 C  
ATOM     53  C   LYS     8     148.567 234.500 221.553  1.00                 C  
ATOM     54  O   LYS     8     148.933 234.969 220.465  1.00                 O  
ATOM     55  CB  LYS     8     148.728 235.875 223.649  1.00                 C  
ATOM     56  CD  LYS     8     149.071 237.419 225.598  1.00                 C  
ATOM     57  CE  LYS     8     148.445 238.492 226.474  1.00                 C  
ATOM     58  CG  LYS     8     148.107 236.958 224.516  1.00                 C  
ATOM     59  NZ  LYS     8     149.363 238.923 227.565  1.00                 N  
ATOM     60  N   GLN     9     148.818 233.239 221.919  1.00                 N  
ATOM     61  CA  GLN     9     149.554 232.339 221.047  1.00                 C  
ATOM     62  C   GLN     9     148.795 232.184 219.744  1.00                 C  
ATOM     63  O   GLN     9     149.393 232.135 218.666  1.00                 O  
ATOM     64  CB  GLN     9     149.765 230.986 221.729  1.00                 C  
ATOM     65  CD  GLN     9     150.840 229.694 223.615  1.00                 C  
ATOM     66  CG  GLN     9     150.744 231.023 222.892  1.00                 C  
ATOM     67  OE1 GLN     9     149.881 228.923 223.647  1.00                 O  
ATOM     68  NE2 GLN     9     152.002 229.422 224.198  1.00                 N  
ATOM     69  N   ILE    10     147.467 232.102 219.835  1.00                 N  
ATOM     70  CA  ILE    10     146.661 231.929 218.635  1.00                 C  
ATOM     71  C   ILE    10     146.787 233.170 217.768  1.00                 C  
ATOM     72  O   ILE    10     146.938 233.084 216.547  1.00                 O  
ATOM     73  CB  ILE    10     145.187 231.646 218.981  1.00                 C  
ATOM     74  CD1 ILE    10     143.693 230.048 220.289  1.00                 C  
ATOM     75  CG1 ILE    10     145.052 230.286 219.668  1.00                 C  
ATOM     76  CG2 ILE    10     144.320 231.740 217.735  1.00                 C  
ATOM     77  N   GLN    11     146.684 234.340 218.387  1.00                 N  
ATOM     78  CA  GLN    11     146.790 235.557 217.600  1.00                 C  
ATOM     79  C   GLN    11     148.124 235.584 216.870  1.00                 C  
ATOM     80  O   GLN    11     148.180 235.846 215.662  1.00                 O  
ATOM     81  CB  GLN    11     146.636 236.789 218.494  1.00                 C  
ATOM     82  CD  GLN    11     145.140 238.151 220.006  1.00                 C  
ATOM     83  CG  GLN    11     145.229 236.991 219.034  1.00                 C  
ATOM     84  OE1 GLN    11     146.110 238.476 220.691  1.00                 O  
ATOM     85  NE2 GLN    11     143.971 238.779 220.070  1.00                 N  
ATOM     86  N   GLN    12     149.181 235.145 217.557  1.00                 N  
ATOM     87  CA  GLN    12     150.516 235.159 216.970  1.00                 C  
ATOM     88  C   GLN    12     150.607 234.166 215.828  1.00                 C  
ATOM     89  O   GLN    12     151.185 234.453 214.772  1.00                 O  
ATOM     90  CB  GLN    12     151.572 234.847 218.032  1.00                 C  
ATOM     91  CD  GLN    12     153.368 236.364 217.112  1.00                 C  
ATOM     92  CG  GLN    12     153.004 234.955 217.535  1.00                 C  
ATOM     93  OE1 GLN    12     152.806 237.338 217.612  1.00                 O  
ATOM     94  NE2 GLN    12     154.314 236.477 216.186  1.00                 N  
ATOM     95  N   MET    13     150.073 232.974 216.040  1.00                 N  
ATOM     96  CA  MET    13     150.137 231.961 215.006  1.00                 C  
ATOM     97  C   MET    13     149.425 232.468 213.776  1.00                 C  
ATOM     98  O   MET    13     149.925 232.339 212.656  1.00                 O  
ATOM     99  CB  MET    13     149.522 230.651 215.501  1.00                 C  
ATOM    100  SD  MET    13     148.710 228.039 215.058  1.00                 S  
ATOM    101  CE  MET    13     146.998 228.562 215.029  1.00                 C  
ATOM    102  CG  MET    13     149.533 229.532 214.472  1.00                 C  
ATOM    103  N   VAL    14     148.229 233.017 213.971  1.00                 N  
ATOM    104  CA  VAL    14     147.445 233.418 212.824  1.00                 C  
ATOM    105  C   VAL    14     148.230 234.477 212.109  1.00                 C  
ATOM    106  O   VAL    14     148.203 234.568 210.885  1.00                 O  
ATOM    107  CB  VAL    14     146.048 233.915 213.241  1.00                 C  
ATOM    108  CG1 VAL    14     145.323 234.526 212.051  1.00                 C  
ATOM    109  CG2 VAL    14     145.235 232.777 213.838  1.00                 C  
ATOM    110  N   ARG    15     148.923 235.304 212.883  1.00                 N  
ATOM    111  CA  ARG    15     149.735 236.345 212.289  1.00                 C  
ATOM    112  C   ARG    15     150.824 235.730 211.430  1.00                 C  
ATOM    113  O   ARG    15     151.092 236.202 210.320  1.00                 O  
ATOM    114  CB  ARG    15     150.343 237.235 213.375  1.00                 C  
ATOM    115  CD  ARG    15     150.035 239.197 214.910  1.00                 C  
ATOM    116  NE  ARG    15     150.822 238.609 215.992  1.00                 N  
ATOM    117  CG  ARG    15     149.338 238.137 214.072  1.00                 C  
ATOM    118  CZ  ARG    15     150.338 238.322 217.196  1.00                 C  
ATOM    119  NH1 ARG    15     151.129 237.789 218.118  1.00                 N  
ATOM    120  NH2 ARG    15     149.066 238.570 217.476  1.00                 N  
ATOM    121  N   PHE    16     151.398 234.617 211.887  1.00                 N  
ATOM    122  CA  PHE    16     152.467 234.009 211.109  1.00                 C  
ATOM    123  C   PHE    16     151.878 233.417 209.847  1.00                 C  
ATOM    124  O   PHE    16     152.443 233.543 208.749  1.00                 O  
ATOM    125  CB  PHE    16     153.193 232.945 211.935  1.00                 C  
ATOM    126  CG  PHE    16     154.349 232.307 211.220  1.00                 C  
ATOM    127  CZ  PHE    16     156.484 231.119 209.895  1.00                 C  
ATOM    128  CD1 PHE    16     155.536 232.994 211.041  1.00                 C  
ATOM    129  CE1 PHE    16     156.600 232.407 210.383  1.00                 C  
ATOM    130  CD2 PHE    16     154.249 231.018 210.726  1.00                 C  
ATOM    131  CE2 PHE    16     155.313 230.431 210.067  1.00                 C  
ATOM    132  N   ILE    17     150.707 232.816 209.998  1.00                 N  
ATOM    133  CA  ILE    17     150.040 232.143 208.898  1.00                 C  
ATOM    134  C   ILE    17     149.701 233.170 207.826  1.00                 C  
ATOM    135  O   ILE    17     149.978 232.983 206.634  1.00                 O  
ATOM    136  CB  ILE    17     148.777 231.400 209.373  1.00                 C  
ATOM    137  CD1 ILE    17     147.987 229.605 211.001  1.00                 C  
ATOM    138  CG1 ILE    17     149.158 230.217 210.265  1.00                 C  
ATOM    139  CG2 ILE    17     147.936 230.965 208.183  1.00                 C  
ATOM    140  N   ARG    18     149.198 234.323 208.271  1.00                 N  
ATOM    141  CA  ARG    18     148.802 235.422 207.397  1.00                 C  
ATOM    142  C   ARG    18     150.005 236.001 206.685  1.00                 C  
ATOM    143  O   ARG    18     149.927 236.324 205.498  1.00                 O  
ATOM    144  CB  ARG    18     148.085 236.511 208.197  1.00                 C  
ATOM    145  CD  ARG    18     146.076 237.213 209.529  1.00                 C  
ATOM    146  NE  ARG    18     144.742 236.850 210.000  1.00                 N  
ATOM    147  CG  ARG    18     146.707 236.108 208.697  1.00                 C  
ATOM    148  CZ  ARG    18     144.026 237.579 210.850  1.00                 C  
ATOM    149  NH1 ARG    18     142.821 237.169 211.222  1.00                 N  
ATOM    150  NH2 ARG    18     144.516 238.716 211.324  1.00                 N  
ATOM    151  N   GLN    19     151.126 236.135 207.388  1.00                 N  
ATOM    152  CA  GLN    19     152.275 236.795 206.794  1.00                 C  
ATOM    153  C   GLN    19     152.781 235.918 205.674  1.00                 C  
ATOM    154  O   GLN    19     153.065 236.402 204.569  1.00                 O  
ATOM    155  CB  GLN    19     153.352 237.049 207.850  1.00                 C  
ATOM    156  CD  GLN    19     154.169 239.246 206.909  1.00                 C  
ATOM    157  CG  GLN    19     154.545 237.843 207.342  1.00                 C  
ATOM    158  OE1 GLN    19     153.576 240.005 207.676  1.00                 O  
ATOM    159  NE2 GLN    19     154.514 239.596 205.676  1.00                 N  
ATOM    160  N   GLU    20     152.836 234.612 205.924  1.00                 N  
ATOM    161  CA  GLU    20     153.381 233.744 204.902  1.00                 C  
ATOM    162  C   GLU    20     152.403 233.745 203.738  1.00                 C  
ATOM    163  O   GLU    20     152.812 233.803 202.576  1.00                 O  
ATOM    164  CB  GLU    20     153.610 232.338 205.460  1.00                 C  
ATOM    165  CD  GLU    20     156.081 232.618 205.904  1.00                 C  
ATOM    166  CG  GLU    20     154.729 232.251 206.485  1.00                 C  
ATOM    167  OE1 GLU    20     156.453 232.046 204.858  1.00                 O  
ATOM    168  OE2 GLU    20     156.768 233.477 206.495  1.00                 O  
ATOM    169  N   ALA    21     151.100 233.729 204.047  1.00                 N  
ATOM    170  CA  ALA    21     150.093 233.654 202.998  1.00                 C  
ATOM    171  C   ALA    21     150.191 234.883 202.117  1.00                 C  
ATOM    172  O   ALA    21     150.143 234.798 200.882  1.00                 O  
ATOM    173  CB  ALA    21     148.704 233.526 203.605  1.00                 C  
ATOM    174  N   GLU    22     150.407 236.027 202.750  1.00                 N  
ATOM    175  CA  GLU    22     150.393 237.308 202.075  1.00                 C  
ATOM    176  C   GLU    22     151.589 237.390 201.148  1.00                 C  
ATOM    177  O   GLU    22     151.458 237.701 199.949  1.00                 O  
ATOM    178  CB  GLU    22     150.402 238.450 203.093  1.00                 C  
ATOM    179  CD  GLU    22     149.028 240.081 201.739  1.00                 C  
ATOM    180  CG  GLU    22     150.333 239.836 202.472  1.00                 C  
ATOM    181  OE1 GLU    22     148.047 239.360 202.016  1.00                 O  
ATOM    182  OE2 GLU    22     148.988 240.994 200.888  1.00                 O  
ATOM    183  N   GLU    23     152.731 236.931 201.647  1.00                 N  
ATOM    184  CA  GLU    23     153.952 237.051 200.878  1.00                 C  
ATOM    185  C   GLU    23     153.875 236.093 199.712  1.00                 C  
ATOM    186  O   GLU    23     154.243 236.435 198.582  1.00                 O  
ATOM    187  CB  GLU    23     155.170 236.768 201.759  1.00                 C  
ATOM    188  CD  GLU    23     156.611 237.487 203.705  1.00                 C  
ATOM    189  CG  GLU    23     155.435 237.831 202.813  1.00                 C  
ATOM    190  OE1 GLU    23     157.408 236.604 203.324  1.00                 O  
ATOM    191  OE2 GLU    23     156.737 238.102 204.785  1.00                 O  
ATOM    192  N   LYS    24     153.346 234.910 199.963  1.00                 N  
ATOM    193  CA  LYS    24     153.310 233.899 198.931  1.00                 C  
ATOM    194  C   LYS    24     152.387 234.334 197.805  1.00                 C  
ATOM    195  O   LYS    24     152.722 234.169 196.626  1.00                 O  
ATOM    196  CB  LYS    24     152.857 232.557 199.511  1.00                 C  
ATOM    197  CD  LYS    24     153.356 230.585 200.981  1.00                 C  
ATOM    198  CE  LYS    24     154.374 229.931 201.901  1.00                 C  
ATOM    199  CG  LYS    24     153.874 231.905 200.433  1.00                 C  
ATOM    200  NZ  LYS    24     153.863 228.658 202.480  1.00                 N  
ATOM    201  N   ALA    25     151.227 234.908 198.137  1.00                 N  
ATOM    202  CA  ALA    25     150.343 235.333 197.059  1.00                 C  
ATOM    203  C   ALA    25     150.981 236.432 196.230  1.00                 C  
ATOM    204  O   ALA    25     150.876 236.426 194.989  1.00                 O  
ATOM    205  CB  ALA    25     149.012 235.807 197.621  1.00                 C  
ATOM    206  N   ASN    26     151.691 237.360 196.874  1.00                 N  
ATOM    207  CA  ASN    26     152.256 238.402 196.031  1.00                 C  
ATOM    208  C   ASN    26     153.316 237.789 195.132  1.00                 C  
ATOM    209  O   ASN    26     153.434 238.148 193.954  1.00                 O  
ATOM    210  CB  ASN    26     152.824 239.535 196.888  1.00                 C  
ATOM    211  CG  ASN    26     151.741 240.387 197.520  1.00                 C  
ATOM    212  OD1 ASN    26     150.600 240.402 197.057  1.00                 O  
ATOM    213  ND2 ASN    26     152.095 241.100 198.583  1.00                 N  
ATOM    214  N   GLU    27     154.081 236.835 195.684  1.00                 N  
ATOM    215  CA  GLU    27     155.151 236.194 194.930  1.00                 C  
ATOM    216  C   GLU    27     154.582 235.503 193.709  1.00                 C  
ATOM    217  O   GLU    27     155.144 235.565 192.607  1.00                 O  
ATOM    218  CB  GLU    27     155.906 235.197 195.812  1.00                 C  
ATOM    219  CD  GLU    27     157.424 234.827 197.797  1.00                 C  
ATOM    220  CG  GLU    27     156.753 235.845 196.895  1.00                 C  
ATOM    221  OE1 GLU    27     157.081 233.630 197.699  1.00                 O  
ATOM    222  OE2 GLU    27     158.292 235.227 198.601  1.00                 O  
ATOM    223  N   ILE    28     153.448 234.842 193.908  1.00                 N  
ATOM    224  CA  ILE    28     152.830 234.070 192.848  1.00                 C  
ATOM    225  C   ILE    28     152.385 234.991 191.734  1.00                 C  
ATOM    226  O   ILE    28     152.648 234.735 190.552  1.00                 O  
ATOM    227  CB  ILE    28     151.642 233.242 193.372  1.00                 C  
ATOM    228  CD1 ILE    28     151.021 231.463 195.089  1.00                 C  
ATOM    229  CG1 ILE    28     152.131 232.150 194.325  1.00                 C  
ATOM    230  CG2 ILE    28     150.841 232.667 192.213  1.00                 C  
ATOM    231  N   SER    29     151.788 236.127 192.093  1.00                 N  
ATOM    232  CA  SER    29     151.350 237.029 191.039  1.00                 C  
ATOM    233  C   SER    29     152.538 237.638 190.304  1.00                 C  
ATOM    234  O   SER    29     152.496 237.802 189.074  1.00                 O  
ATOM    235  CB  SER    29     150.467 238.138 191.615  1.00                 C  
ATOM    236  OG  SER    29     151.201 238.969 192.497  1.00                 O  
ATOM    237  N   ILE    30     153.622 237.937 191.019  1.00                 N  
ATOM    238  CA  ILE    30     154.770 238.529 190.337  1.00                 C  
ATOM    239  C   ILE    30     155.366 237.549 189.343  1.00                 C  
ATOM    240  O   ILE    30     155.684 237.916 188.195  1.00                 O  
ATOM    241  CB  ILE    30     155.846 238.988 191.338  1.00                 C  
ATOM    242  CD1 ILE    30     156.212 240.499 193.359  1.00                 C  
ATOM    243  CG1 ILE    30     155.330 240.158 192.178  1.00                 C  
ATOM    244  CG2 ILE    30     157.136 239.337 190.611  1.00                 C  
ATOM    245  N   SER    31     155.491 236.285 189.753  1.00                 N  
ATOM    246  CA  SER    31     156.080 235.364 188.809  1.00                 C  
ATOM    247  C   SER    31     155.135 235.222 187.643  1.00                 C  
ATOM    248  O   SER    31     155.578 235.024 186.506  1.00                 O  
ATOM    249  CB  SER    31     156.360 234.017 189.478  1.00                 C  
ATOM    250  OG  SER    31     155.155 233.383 189.872  1.00                 O  
ATOM    251  N   ALA    32     153.827 235.268 187.920  1.00                 N  
ATOM    252  CA  ALA    32     152.868 235.119 186.837  1.00                 C  
ATOM    253  C   ALA    32     153.080 236.206 185.795  1.00                 C  
ATOM    254  O   ALA    32     153.021 235.943 184.590  1.00                 O  
ATOM    255  CB  ALA    32     151.447 235.164 187.377  1.00                 C  
ATOM    256  N   GLU    33     153.378 237.434 186.243  1.00                 N  
ATOM    257  CA  GLU    33     153.508 238.523 185.279  1.00                 C  
ATOM    258  C   GLU    33     154.774 238.344 184.462  1.00                 C  
ATOM    259  O   GLU    33     154.783 238.539 183.231  1.00                 O  
ATOM    260  CB  GLU    33     153.514 239.875 185.995  1.00                 C  
ATOM    261  CD  GLU    33     152.239 241.568 187.370  1.00                 C  
ATOM    262  CG  GLU    33     152.180 240.253 186.619  1.00                 C  
ATOM    263  OE1 GLU    33     153.357 242.089 187.568  1.00                 O  
ATOM    264  OE2 GLU    33     151.168 242.078 187.761  1.00                 O  
ATOM    265  N   GLU    34     155.820 237.851 185.132  1.00                 N  
ATOM    266  CA  GLU    34     157.080 237.623 184.443  1.00                 C  
ATOM    267  C   GLU    34     156.884 236.568 183.371  1.00                 C  
ATOM    268  O   GLU    34     157.315 236.731 182.219  1.00                 O  
ATOM    269  CB  GLU    34     158.165 237.201 185.436  1.00                 C  
ATOM    270  CD  GLU    34     159.637 237.838 187.387  1.00                 C  
ATOM    271  CG  GLU    34     158.619 238.312 186.369  1.00                 C  
ATOM    272  OE1 GLU    34     159.847 236.612 187.491  1.00                 O  
ATOM    273  OE2 GLU    34     160.224 238.694 188.082  1.00                 O  
ATOM    274  N   GLU    35     156.178 235.502 183.725  1.00                 N  
ATOM    275  CA  GLU    35     155.975 234.446 182.760  1.00                 C  
ATOM    276  C   GLU    35     155.087 234.957 181.646  1.00                 C  
ATOM    277  O   GLU    35     155.241 234.541 180.502  1.00                 O  
ATOM    278  CB  GLU    35     155.364 233.215 183.433  1.00                 C  
ATOM    279  CD  GLU    35     155.653 231.307 185.062  1.00                 C  
ATOM    280  CG  GLU    35     156.300 232.507 184.399  1.00                 C  
ATOM    281  OE1 GLU    35     154.428 231.126 184.899  1.00                 O  
ATOM    282  OE2 GLU    35     156.372 230.547 185.745  1.00                 O  
ATOM    283  N   PHE    36     154.138 235.841 181.966  1.00                 N  
ATOM    284  CA  PHE    36     153.244 236.330 180.930  1.00                 C  
ATOM    285  C   PHE    36     154.081 236.903 179.824  1.00                 C  
ATOM    286  O   PHE    36     153.991 236.492 178.661  1.00                 O  
ATOM    287  CB  PHE    36     152.277 237.368 181.503  1.00                 C  
ATOM    288  CG  PHE    36     151.354 237.966 180.480  1.00                 C  
ATOM    289  CZ  PHE    36     149.650 239.078 178.587  1.00                 C  
ATOM    290  CD1 PHE    36     150.232 237.277 180.052  1.00                 C  
ATOM    291  CE1 PHE    36     149.383 237.827 179.110  1.00                 C  
ATOM    292  CD2 PHE    36     151.607 239.217 179.946  1.00                 C  
ATOM    293  CE2 PHE    36     150.757 239.767 179.005  1.00                 C  
ATOM    294  N   ASN    37     154.973 237.801 180.201  1.00                 N  
ATOM    295  CA  ASN    37     155.729 238.491 179.178  1.00                 C  
ATOM    296  C   ASN    37     156.663 237.516 178.479  1.00                 C  
ATOM    297  O   ASN    37     156.746 237.501 177.244  1.00                 O  
ATOM    298  CB  ASN    37     156.502 239.664 179.783  1.00                 C  
ATOM    299  CG  ASN    37     155.602 240.827 180.152  1.00                 C  
ATOM    300  OD1 ASN    37     154.488 240.948 179.642  1.00                 O  
ATOM    301  ND2 ASN    37     156.083 241.687 181.042  1.00                 N  
ATOM    302  N   ILE    38     157.241 236.588 179.244  1.00                 N  
ATOM    303  CA  ILE    38     158.226 235.678 178.673  1.00                 C  
ATOM    304  C   ILE    38     157.553 234.751 177.681  1.00                 C  
ATOM    305  O   ILE    38     158.000 234.601 176.537  1.00                 O  
ATOM    306  CB  ILE    38     158.948 234.869 179.767  1.00                 C  
ATOM    307  CD1 ILE    38     160.334 235.135 181.889  1.00                 C  
ATOM    308  CG1 ILE    38     159.811 235.791 180.630  1.00                 C  
ATOM    309  CG2 ILE    38     159.763 233.745 179.147  1.00                 C  
ATOM    310  N   GLU    39     156.461 234.136 178.093  1.00                 N  
ATOM    311  CA  GLU    39     155.820 233.135 177.265  1.00                 C  
ATOM    312  C   GLU    39     155.258 233.807 176.037  1.00                 C  
ATOM    313  O   GLU    39     155.350 233.270 174.917  1.00                 O  
ATOM    314  CB  GLU    39     154.727 232.409 178.051  1.00                 C  
ATOM    315  CD  GLU    39     154.139 230.859 179.957  1.00                 C  
ATOM    316  CG  GLU    39     155.251 231.514 179.162  1.00                 C  
ATOM    317  OE1 GLU    39     152.967 231.248 179.770  1.00                 O  
ATOM    318  OE2 GLU    39     154.439 229.958 180.768  1.00                 O  
ATOM    319  N   ARG    40     154.687 235.000 176.226  1.00                 N  
ATOM    320  CA  ARG    40     154.064 235.664 175.105  1.00                 C  
ATOM    321  C   ARG    40     155.134 235.878 174.069  1.00                 C  
ATOM    322  O   ARG    40     154.940 235.586 172.882  1.00                 O  
ATOM    323  CB  ARG    40     153.419 236.978 175.551  1.00                 C  
ATOM    324  CD  ARG    40     152.212 239.085 174.919  1.00                 C  
ATOM    325  NE  ARG    40     153.303 239.978 175.302  1.00                 N  
ATOM    326  CG  ARG    40     152.723 237.738 174.434  1.00                 C  
ATOM    327  CZ  ARG    40     153.148 241.075 176.037  1.00                 C  
ATOM    328  NH1 ARG    40     154.199 241.827 176.336  1.00                 N  
ATOM    329  NH2 ARG    40     151.943 241.417 176.471  1.00                 N  
ATOM    330  N   LEU    41     156.293 236.375 174.508  1.00                 N  
ATOM    331  CA  LEU    41     157.313 236.700 173.541  1.00                 C  
ATOM    332  C   LEU    41     157.772 235.429 172.856  1.00                 C  
ATOM    333  O   LEU    41     158.079 235.430 171.666  1.00                 O  
ATOM    334  CB  LEU    41     158.484 237.416 174.217  1.00                 C  
ATOM    335  CG  LEU    41     158.208 238.830 174.732  1.00                 C  
ATOM    336  CD1 LEU    41     159.390 239.350 175.535  1.00                 C  
ATOM    337  CD2 LEU    41     157.899 239.771 173.577  1.00                 C  
ATOM    338  N   GLN    42     157.835 234.329 173.612  1.00                 N  
ATOM    339  CA  GLN    42     158.419 233.108 173.067  1.00                 C  
ATOM    340  C   GLN    42     157.582 232.670 171.882  1.00                 C  
ATOM    341  O   GLN    42     158.086 232.432 170.772  1.00                 O  
ATOM    342  CB  GLN    42     158.487 232.021 174.141  1.00                 C  
ATOM    343  CD  GLN    42     159.468 231.254 176.339  1.00                 C  
ATOM    344  CG  GLN    42     159.508 232.292 175.235  1.00                 C  
ATOM    345  OE1 GLN    42     158.499 230.507 176.467  1.00                 O  
ATOM    346  NE2 GLN    42     160.525 231.206 177.142  1.00                 N  
ATOM    347  N   LEU    43     156.272 232.709 172.083  1.00                 N  
ATOM    348  CA  LEU    43     155.355 232.201 171.082  1.00                 C  
ATOM    349  C   LEU    43     155.333 233.160 169.919  1.00                 C  
ATOM    350  O   LEU    43     155.309 232.749 168.751  1.00                 O  
ATOM    351  CB  LEU    43     153.959 232.015 171.680  1.00                 C  
ATOM    352  CG  LEU    43     153.811 230.907 172.725  1.00                 C  
ATOM    353  CD1 LEU    43     152.428 230.947 173.357  1.00                 C  
ATOM    354  CD2 LEU    43     154.069 229.544 172.103  1.00                 C  
ATOM    355  N   LEU    44     155.391 234.450 170.235  1.00                 N  
ATOM    356  CA  LEU    44     155.313 235.460 169.204  1.00                 C  
ATOM    357  C   LEU    44     156.528 235.340 168.311  1.00                 C  
ATOM    358  O   LEU    44     156.417 235.408 167.085  1.00                 O  
ATOM    359  CB  LEU    44     155.216 236.854 169.826  1.00                 C  
ATOM    360  CG  LEU    44     153.911 237.182 170.555  1.00                 C  
ATOM    361  CD1 LEU    44     154.018 238.517 171.275  1.00                 C  
ATOM    362  CD2 LEU    44     152.741 237.197 169.583  1.00                 C  
ATOM    363  N   GLU    45     157.709 235.177 168.901  1.00                 N  
ATOM    364  CA  GLU    45     158.892 235.109 168.067  1.00                 C  
ATOM    365  C   GLU    45     158.853 233.841 167.240  1.00                 C  
ATOM    366  O   GLU    45     159.274 233.838 166.073  1.00                 O  
ATOM    367  CB  GLU    45     160.157 235.164 168.926  1.00                 C  
ATOM    368  CD  GLU    45     160.610 237.626 168.589  1.00                 C  
ATOM    369  CG  GLU    45     160.397 236.510 169.592  1.00                 C  
ATOM    370  OE1 GLU    45     161.467 237.465 167.694  1.00                 O  
ATOM    371  OE2 GLU    45     159.921 238.662 168.697  1.00                 O  
ATOM    372  N   SER    46     158.315 232.767 167.817  1.00                 N  
ATOM    373  CA  SER    46     158.245 231.536 167.058  1.00                 C  
ATOM    374  C   SER    46     157.404 231.777 165.809  1.00                 C  
ATOM    375  O   SER    46     157.803 231.455 164.675  1.00                 O  
ATOM    376  CB  SER    46     157.660 230.411 167.914  1.00                 C  
ATOM    377  OG  SER    46     157.565 229.205 167.176  1.00                 O  
ATOM    378  N   ALA    47     156.267 232.443 166.004  1.00                 N  
ATOM    379  CA  ALA    47     155.407 232.742 164.871  1.00                 C  
ATOM    380  C   ALA    47     156.100 233.671 163.889  1.00                 C  
ATOM    381  O   ALA    47     155.910 233.547 162.672  1.00                 O  
ATOM    382  CB  ALA    47     154.101 233.361 165.345  1.00                 C  
ATOM    383  N   LYS    48     156.877 234.635 164.390  1.00                 N  
ATOM    384  CA  LYS    48     157.488 235.568 163.459  1.00                 C  
ATOM    385  C   LYS    48     158.412 234.807 162.535  1.00                 C  
ATOM    386  O   LYS    48     158.509 235.116 161.346  1.00                 O  
ATOM    387  CB  LYS    48     158.241 236.664 164.216  1.00                 C  
ATOM    388  CD  LYS    48     158.151 238.695 165.688  1.00                 C  
ATOM    389  CE  LYS    48     157.250 239.669 166.428  1.00                 C  
ATOM    390  CG  LYS    48     157.339 237.647 164.944  1.00                 C  
ATOM    391  NZ  LYS    48     158.033 240.676 167.197  1.00                 N  
ATOM    392  N   ARG    49     159.096 233.794 163.076  1.00                 N  
ATOM    393  CA  ARG    49     160.023 233.050 162.233  1.00                 C  
ATOM    394  C   ARG    49     159.242 232.268 161.194  1.00                 C  
ATOM    395  O   ARG    49     159.670 232.129 160.042  1.00                 O  
ATOM    396  CB  ARG    49     160.891 232.119 163.082  1.00                 C  
ATOM    397  CD  ARG    49     162.691 231.861 164.812  1.00                 C  
ATOM    398  NE  ARG    49     163.684 232.537 165.644  1.00                 N  
ATOM    399  CG  ARG    49     161.904 232.840 163.956  1.00                 C  
ATOM    400  CZ  ARG    49     164.415 231.933 166.574  1.00                 C  
ATOM    401  NH1 ARG    49     165.295 232.628 167.282  1.00                 N  
ATOM    402  NH2 ARG    49     164.265 230.634 166.796  1.00                 N  
ATOM    403  N   LYS    50     158.067 231.773 161.596  1.00                 N  
ATOM    404  CA  LYS    50     157.271 230.980 160.666  1.00                 C  
ATOM    405  C   LYS    50     156.824 231.862 159.515  1.00                 C  
ATOM    406  O   LYS    50     156.861 231.474 158.336  1.00                 O  
ATOM    407  CB  LYS    50     156.071 230.359 161.383  1.00                 C  
ATOM    408  CD  LYS    50     155.200 228.695 163.049  1.00                 C  
ATOM    409  CE  LYS    50     155.566 227.592 164.029  1.00                 C  
ATOM    410  CG  LYS    50     156.436 229.258 162.365  1.00                 C  
ATOM    411  NZ  LYS    50     154.369 227.061 164.738  1.00                 N  
ATOM    412  N   LEU    51     156.427 233.080 159.858  1.00                 N  
ATOM    413  CA  LEU    51     155.978 234.025 158.857  1.00                 C  
ATOM    414  C   LEU    51     157.143 234.382 157.961  1.00                 C  
ATOM    415  O   LEU    51     156.995 234.533 156.744  1.00                 O  
ATOM    416  CB  LEU    51     155.388 235.270 159.522  1.00                 C  
ATOM    417  CG  LEU    51     154.071 235.077 160.277  1.00                 C  
ATOM    418  CD1 LEU    51     153.692 236.343 161.029  1.00                 C  
ATOM    419  CD2 LEU    51     152.958 234.675 159.321  1.00                 C  
ATOM    420  N   ARG    52     158.314 234.544 158.569  1.00                 N  
ATOM    421  CA  ARG    52     159.539 234.771 157.826  1.00                 C  
ATOM    422  C   ARG    52     159.716 233.717 156.745  1.00                 C  
ATOM    423  O   ARG    52     160.048 234.032 155.596  1.00                 O  
ATOM    424  CB  ARG    52     160.745 234.772 158.768  1.00                 C  
ATOM    425  CD  ARG    52     163.238 234.866 159.041  1.00                 C  
ATOM    426  NE  ARG    52     163.362 233.500 159.544  1.00                 N  
ATOM    427  CG  ARG    52     162.075 235.014 158.073  1.00                 C  
ATOM    428  CZ  ARG    52     164.069 233.161 160.616  1.00                 C  
ATOM    429  NH1 ARG    52     164.124 231.892 161.000  1.00                 N  
ATOM    430  NH2 ARG    52     164.720 234.090 161.303  1.00                 N  
ATOM    431  N   GLN    53     159.509 232.450 157.099  1.00                 N  
ATOM    432  CA  GLN    53     159.609 231.406 156.085  1.00                 C  
ATOM    433  C   GLN    53     158.538 231.532 155.006  1.00                 C  
ATOM    434  O   GLN    53     158.827 231.315 153.817  1.00                 O  
ATOM    435  CB  GLN    53     159.515 230.022 156.730  1.00                 C  
ATOM    436  CD  GLN    53     160.552 228.318 158.280  1.00                 C  
ATOM    437  CG  GLN    53     160.728 229.642 157.564  1.00                 C  
ATOM    438  OE1 GLN    53     159.433 227.926 158.613  1.00                 O  
ATOM    439  NE2 GLN    53     161.658 227.624 158.519  1.00                 N  
ATOM    440  N   ASP    54     157.321 231.939 155.368  1.00                 N  
ATOM    441  CA  ASP    54     156.330 232.100 154.304  1.00                 C  
ATOM    442  C   ASP    54     156.810 233.189 153.354  1.00                 C  
ATOM    443  O   ASP    54     156.702 233.076 152.124  1.00                 O  
ATOM    444  CB  ASP    54     154.960 232.438 154.895  1.00                 C  
ATOM    445  CG  ASP    54     154.320 231.256 155.597  1.00                 C  
ATOM    446  OD1 ASP    54     154.795 230.118 155.396  1.00                 O  
ATOM    447  OD2 ASP    54     153.345 231.467 156.347  1.00                 O  
ATOM    448  N   TYR    55     157.422 234.215 153.934  1.00                 N  
ATOM    449  CA  TYR    55     157.945 235.356 153.196  1.00                 C  
ATOM    450  C   TYR    55     158.996 234.883 152.212  1.00                 C  
ATOM    451  O   TYR    55     158.989 235.243 151.028  1.00                 O  
ATOM    452  CB  TYR    55     158.524 236.396 154.157  1.00                 C  
ATOM    453  CG  TYR    55     159.138 237.593 153.467  1.00                 C  
ATOM    454  OH  TYR    55     160.810 240.893 151.567  1.00                 O  
ATOM    455  CZ  TYR    55     160.258 239.800 152.196  1.00                 C  
ATOM    456  CD1 TYR    55     158.338 238.616 152.973  1.00                 C  
ATOM    457  CE1 TYR    55     158.890 239.714 152.340  1.00                 C  
ATOM    458  CD2 TYR    55     160.514 237.697 153.313  1.00                 C  
ATOM    459  CE2 TYR    55     161.084 238.788 152.683  1.00                 C  
ATOM    460  N   ASP    56     159.920 234.062 152.710  1.00                 N  
ATOM    461  CA  ASP    56     161.022 233.600 151.888  1.00                 C  
ATOM    462  C   ASP    56     160.458 232.837 150.720  1.00                 C  
ATOM    463  O   ASP    56     160.960 232.948 149.598  1.00                 O  
ATOM    464  CB  ASP    56     161.980 232.737 152.712  1.00                 C  
ATOM    465  CG  ASP    56     162.788 233.549 153.705  1.00                 C  
ATOM    466  OD1 ASP    56     162.815 234.791 153.574  1.00                 O  
ATOM    467  OD2 ASP    56     163.394 232.943 154.614  1.00                 O  
ATOM    468  N   ARG    57     159.436 232.031 150.970  1.00                 N  
ATOM    469  CA  ARG    57     158.892 231.264 149.868  1.00                 C  
ATOM    470  C   ARG    57     158.350 232.234 148.830  1.00                 C  
ATOM    471  O   ARG    57     158.548 232.052 147.615  1.00                 O  
ATOM    472  CB  ARG    57     157.805 230.308 150.365  1.00                 C  
ATOM    473  CD  ARG    57     157.197 228.277 151.708  1.00                 C  
ATOM    474  NE  ARG    57     157.686 227.149 152.496  1.00                 N  
ATOM    475  CG  ARG    57     158.332 229.146 151.191  1.00                 C  
ATOM    476  CZ  ARG    57     156.907 226.337 153.204  1.00                 C  
ATOM    477  NH1 ARG    57     157.441 225.337 153.890  1.00                 N  
ATOM    478  NH2 ARG    57     155.595 226.529 153.223  1.00                 N  
ATOM    479  N   LYS    58     157.705 233.304 149.308  1.00                 N  
ATOM    480  CA  LYS    58     157.128 234.280 148.396  1.00                 C  
ATOM    481  C   LYS    58     158.232 234.774 147.493  1.00                 C  
ATOM    482  O   LYS    58     158.106 234.821 146.267  1.00                 O  
ATOM    483  CB  LYS    58     156.476 235.423 149.177  1.00                 C  
ATOM    484  CD  LYS    58     155.161 237.560 149.139  1.00                 C  
ATOM    485  CE  LYS    58     154.545 238.639 148.264  1.00                 C  
ATOM    486  CG  LYS    58     155.830 236.484 148.301  1.00                 C  
ATOM    487  NZ  LYS    58     153.885 239.701 149.073  1.00                 N  
ATOM    488  N   LEU    59     159.349 235.089 148.116  1.00                 N  
ATOM    489  CA  LEU    59     160.492 235.698 147.463  1.00                 C  
ATOM    490  C   LEU    59     161.084 234.728 146.452  1.00                 C  
ATOM    491  O   LEU    59     161.442 235.104 145.334  1.00                 O  
ATOM    492  CB  LEU    59     161.541 236.113 148.496  1.00                 C  
ATOM    493  CG  LEU    59     162.791 236.807 147.952  1.00                 C  
ATOM    494  CD1 LEU    59     162.419 238.081 147.210  1.00                 C  
ATOM    495  CD2 LEU    59     163.767 237.116 149.077  1.00                 C  
ATOM    496  N   LYS    60     161.192 233.459 146.852  1.00                 N  
ATOM    497  CA  LYS    60     161.878 232.441 146.012  1.00                 C  
ATOM    498  C   LYS    60     161.234 232.402 144.622  1.00                 C  
ATOM    499  O   LYS    60     161.937 232.716 143.634  1.00                 O  
ATOM    500  CB  LYS    60     161.817 231.066 146.680  1.00                 C  
ATOM    501  CD  LYS    60     162.480 228.645 146.654  1.00                 C  
ATOM    502  CE  LYS    60     163.165 227.541 145.866  1.00                 C  
ATOM    503  CG  LYS    60     162.525 229.967 145.904  1.00                 C  
ATOM    504  NZ  LYS    60     163.129 226.239 146.588  1.00                 N  
ATOM    505  N   GLN    61     159.946 232.054 144.552  1.00                 N  
ATOM    506  CA  GLN    61     159.259 231.920 143.239  1.00                 C  
ATOM    507  C   GLN    61     159.257 233.273 142.520  1.00                 C  
ATOM    508  O   GLN    61     159.523 233.290 141.304  1.00                 O  
ATOM    509  CB  GLN    61     157.832 231.402 143.431  1.00                 C  
ATOM    510  CD  GLN    61     158.314 228.975 142.922  1.00                 C  
ATOM    511  CG  GLN    61     157.755 229.966 143.924  1.00                 C  
ATOM    512  OE1 GLN    61     157.897 228.946 141.764  1.00                 O  
ATOM    513  NE2 GLN    61     159.263 228.159 143.366  1.00                 N  
ATOM    514  N   VAL    62     158.972 234.349 143.258  1.00                 N  
ATOM    515  CA  VAL    62     158.905 235.717 142.665  1.00                 C  
ATOM    516  C   VAL    62     160.158 235.941 141.816  1.00                 C  
ATOM    517  O   VAL    62     160.024 236.044 140.585  1.00                 O  
ATOM    518  CB  VAL    62     158.770 236.798 143.753  1.00                 C  
ATOM    519  CG1 VAL    62     158.904 238.186 143.146  1.00                 C  
ATOM    520  CG2 VAL    62     157.442 236.657 144.482  1.00                 C  
ATOM    521  N   ASP    63     161.331 235.994 142.452  1.00                 N  
ATOM    522  CA  ASP    63     162.582 236.284 141.702  1.00                 C  
ATOM    523  C   ASP    63     162.814 235.175 140.670  1.00                 C  
ATOM    524  O   ASP    63     163.121 235.510 139.511  1.00                 O  
ATOM    525  CB  ASP    63     163.767 236.403 142.662  1.00                 C  
ATOM    526  CG  ASP    63     163.722 237.673 143.489  1.00                 C  
ATOM    527  OD1 ASP    63     162.942 238.583 143.138  1.00                 O  
ATOM    528  OD2 ASP    63     164.466 237.758 144.489  1.00                 O  
ATOM    529  N   ILE    64     162.614 233.915 141.065  1.00                 N  
ATOM    530  CA  ILE    64     162.843 232.771 140.142  1.00                 C  
ATOM    531  C   ILE    64     161.872 232.873 138.963  1.00                 C  
ATOM    532  O   ILE    64     162.312 232.666 137.812  1.00                 O  
ATOM    533  CB  ILE    64     162.687 231.421 140.867  1.00                 C  
ATOM    534  CD1 ILE    64     163.595 230.069 142.828  1.00                 C  
ATOM    535  CG1 ILE    64     163.819 231.225 141.878  1.00                 C  
ATOM    536  CG2 ILE    64     162.621 230.281 139.862  1.00                 C  
ATOM    537  N   ARG    65     160.607 233.204 139.243  1.00                 N  
ATOM    538  CA  ARG    65     159.591 233.292 138.164  1.00                 C  
ATOM    539  C   ARG    65     159.998 234.419 137.215  1.00                 C  
ATOM    540  O   ARG    65     159.944 234.190 136.016  1.00                 O  
ATOM    541  CB  ARG    65     158.200 233.528 138.756  1.00                 C  
ATOM    542  CD  ARG    65     156.276 232.651 140.108  1.00                 C  
ATOM    543  NE  ARG    65     155.704 231.503 140.808  1.00                 N  
ATOM    544  CG  ARG    65     157.625 232.327 139.488  1.00                 C  
ATOM    545  CZ  ARG    65     154.622 231.561 141.578  1.00                 C  
ATOM    546  NH1 ARG    65     154.175 230.465 142.175  1.00                 N  
ATOM    547  NH2 ARG    65     153.990 232.714 141.748  1.00                 N  
ATOM    548  N   LYS    66     160.466 235.550 137.751  1.00                 N  
ATOM    549  CA  LYS    66     160.881 236.701 136.906  1.00                 C  
ATOM    550  C   LYS    66     162.058 236.268 136.029  1.00                 C  
ATOM    551  O   LYS    66     162.063 236.617 134.829  1.00                 O  
ATOM    552  CB  LYS    66     161.249 237.902 137.780  1.00                 C  
ATOM    553  CD  LYS    66     160.502 239.727 139.331  1.00                 C  
ATOM    554  CE  LYS    66     159.316 240.374 140.030  1.00                 C  
ATOM    555  CG  LYS    66     160.062 238.557 138.467  1.00                 C  
ATOM    556  NZ  LYS    66     159.737 241.495 140.914  1.00                 N  
ATOM    557  N   ARG    67     163.001 235.518 136.605  1.00                 N  
ATOM    558  CA  ARG    67     164.195 235.057 135.849  1.00                 C  
ATOM    559  C   ARG    67     163.749 234.140 134.706  1.00                 C  
ATOM    560  O   ARG    67     164.244 234.323 133.579  1.00                 O  
ATOM    561  CB  ARG    67     165.174 234.338 136.780  1.00                 C  
ATOM    562  CD  ARG    67     166.789 234.469 138.696  1.00                 C  
ATOM    563  NE  ARG    67     167.490 235.338 139.638  1.00                 N  
ATOM    564  CG  ARG    67     165.887 235.256 137.759  1.00                 C  
ATOM    565  CZ  ARG    67     168.203 234.900 140.670  1.00                 C  
ATOM    566  NH1 ARG    67     168.806 235.764 141.475  1.00                 N  
ATOM    567  NH2 ARG    67     168.312 233.598 140.895  1.00                 N  
ATOM    568  N   ILE    68     162.820 233.219 134.985  1.00                 N  
ATOM    569  CA  ILE    68     162.315 232.293 133.928  1.00                 C  
ATOM    570  C   ILE    68     161.589 233.123 132.865  1.00                 C  
ATOM    571  O   ILE    68     161.778 232.836 131.668  1.00                 O  
ATOM    572  CB  ILE    68     161.393 231.210 134.520  1.00                 C  
ATOM    573  CD1 ILE    68     161.336 229.334 136.244  1.00                 C  
ATOM    574  CG1 ILE    68     162.195 230.252 135.403  1.00                 C  
ATOM    575  CG2 ILE    68     160.655 230.476 133.411  1.00                 C  
ATOM    576  N   ASP    69     160.828 234.133 133.293  1.00                 N  
ATOM    577  CA  ASP    69     160.076 235.010 132.360  1.00                 C  
ATOM    578  C   ASP    69     161.057 235.652 131.380  1.00                 C  
ATOM    579  O   ASP    69     160.902 235.416 130.161  1.00                 O  
ATOM    580  CB  ASP    69     159.294 236.072 133.136  1.00                 C  
ATOM    581  CG  ASP    69     158.112 235.492 133.887  1.00                 C  
ATOM    582  OD1 ASP    69     157.735 234.337 133.601  1.00                 O  
ATOM    583  OD2 ASP    69     157.563 236.193 134.763  1.00                 O  
ATOM    584  N   TYR    70     162.015 236.446 131.871  1.00                 N  
ATOM    585  CA  TYR    70     162.822 237.129 130.866  1.00                 C  
ATOM    586  C   TYR    70     163.640 236.138 130.050  1.00                 C  
ATOM    587  O   TYR    70     163.858 236.356 128.852  1.00                 O  
ATOM    588  CB  TYR    70     163.747 238.153 131.527  1.00                 C  
ATOM    589  CG  TYR    70     163.028 239.370 132.065  1.00                 C  
ATOM    590  OH  TYR    70     161.056 242.711 133.560  1.00                 O  
ATOM    591  CZ  TYR    70     161.708 241.606 133.064  1.00                 C  
ATOM    592  CD1 TYR    70     162.925 239.587 133.433  1.00                 C  
ATOM    593  CE1 TYR    70     162.270 240.697 133.934  1.00                 C  
ATOM    594  CD2 TYR    70     162.456 240.297 131.203  1.00                 C  
ATOM    595  CE2 TYR    70     161.798 241.412 131.686  1.00                 C  
ATOM    596  N   SER    71     164.084 235.039 130.663  1.00                 N  
ATOM    597  CA  SER    71     164.795 234.017 129.907  1.00                 C  
ATOM    598  C   SER    71     163.924 233.462 128.792  1.00                 C  
ATOM    599  O   SER    71     164.384 233.318 127.656  1.00                 O  
ATOM    600  CB  SER    71     165.252 232.887 130.832  1.00                 C  
ATOM    601  OG  SER    71     165.926 231.874 130.105  1.00                 O  
ATOM    602  N   THR    72     162.666 233.141 129.100  1.00                 N  
ATOM    603  CA  THR    72     161.753 232.671 128.061  1.00                 C  
ATOM    604  C   THR    72     161.582 233.716 126.968  1.00                 C  
ATOM    605  O   THR    72     161.585 233.390 125.775  1.00                 O  
ATOM    606  CB  THR    72     160.374 232.310 128.643  1.00                 C  
ATOM    607  OG1 THR    72     160.515 231.242 129.588  1.00                 O  
ATOM    608  CG2 THR    72     159.431 231.859 127.538  1.00                 C  
ATOM    609  N   GLN    73     161.467 234.986 127.356  1.00                 N  
ATOM    610  CA  GLN    73     161.313 236.062 126.385  1.00                 C  
ATOM    611  C   GLN    73     162.537 236.182 125.483  1.00                 C  
ATOM    612  O   GLN    73     162.411 236.392 124.270  1.00                 O  
ATOM    613  CB  GLN    73     161.059 237.393 127.096  1.00                 C  
ATOM    614  CD  GLN    73     159.524 238.774 128.550  1.00                 C  
ATOM    615  CG  GLN    73     159.695 237.492 127.759  1.00                 C  
ATOM    616  OE1 GLN    73     160.494 239.335 129.059  1.00                 O  
ATOM    617  NE2 GLN    73     158.285 239.242 128.655  1.00                 N  
ATOM    618  N   LEU    74     163.737 236.057 126.052  1.00                 N  
ATOM    619  CA  LEU    74     164.933 236.129 125.219  1.00                 C  
ATOM    620  C   LEU    74     165.013 234.945 124.266  1.00                 C  
ATOM    621  O   LEU    74     165.445 235.098 123.116  1.00                 O  
ATOM    622  CB  LEU    74     166.190 236.186 126.090  1.00                 C  
ATOM    623  CG  LEU    74     166.390 237.464 126.908  1.00                 C  
ATOM    624  CD1 LEU    74     167.574 237.317 127.852  1.00                 C  
ATOM    625  CD2 LEU    74     166.588 238.662 125.993  1.00                 C  
ATOM    626  N   ASN    75     164.571 233.765 124.708  1.00                 N  
ATOM    627  CA  ASN    75     164.559 232.610 123.821  1.00                 C  
ATOM    628  C   ASN    75     163.606 232.831 122.652  1.00                 C  
ATOM    629  O   ASN    75     163.918 232.462 121.514  1.00                 O  
ATOM    630  CB  ASN    75     164.183 231.344 124.594  1.00                 C  
ATOM    631  CG  ASN    75     165.300 230.860 125.497  1.00                 C  
ATOM    632  OD1 ASN    75     166.463 231.221 125.311  1.00                 O  
ATOM    633  ND2 ASN    75     164.951 230.039 126.481  1.00                 N  
ATOM    634  N   ALA    76     162.445 233.436 122.909  1.00                 N  
ATOM    635  CA  ALA    76     161.542 233.739 121.808  1.00                 C  
ATOM    636  C   ALA    76     162.138 234.767 120.858  1.00                 C  
ATOM    637  O   ALA    76     161.990 234.621 119.642  1.00                 O  
ATOM    638  CB  ALA    76     160.208 234.240 122.339  1.00                 C  
ATOM    639  N   SER    77     162.847 235.774 121.372  1.00                 N  
ATOM    640  CA  SER    77     163.486 236.745 120.490  1.00                 C  
ATOM    641  C   SER    77     164.481 236.066 119.555  1.00                 C  
ATOM    642  O   SER    77     164.601 236.430 118.375  1.00                 O  
ATOM    643  CB  SER    77     164.190 237.830 121.308  1.00                 C  
ATOM    644  OG  SER    77     163.254 238.612 122.029  1.00                 O  
ATOM    645  N   ARG    78     165.221 235.087 120.077  1.00                 N  
ATOM    646  CA  ARG    78     166.166 234.349 119.243  1.00                 C  
ATOM    647  C   ARG    78     165.449 233.638 118.107  1.00                 C  
ATOM    648  O   ARG    78     165.906 233.661 116.957  1.00                 O  
ATOM    649  CB  ARG    78     166.950 233.340 120.085  1.00                 C  
ATOM    650  CD  ARG    78     168.831 231.686 120.237  1.00                 C  
ATOM    651  NE  ARG    78     169.494 232.399 121.326  1.00                 N  
ATOM    652  CG  ARG    78     168.058 232.627 119.328  1.00                 C  
ATOM    653  CZ  ARG    78     169.093 232.368 122.593  1.00                 C  
ATOM    654  NH1 ARG    78     169.759 233.048 123.516  1.00                 N  
ATOM    655  NH2 ARG    78     168.027 231.656 122.933  1.00                 N  
ATOM    656  N   ILE    79     164.324 232.993 118.406  1.00                 N  
ATOM    657  CA  ILE    79     163.581 232.312 117.357  1.00                 C  
ATOM    658  C   ILE    79     163.051 233.301 116.327  1.00                 C  
ATOM    659  O   ILE    79     163.047 233.005 115.128  1.00                 O  
ATOM    660  CB  ILE    79     162.417 231.486 117.935  1.00                 C  
ATOM    661  CD1 ILE    79     161.898 229.606 119.576  1.00                 C  
ATOM    662  CG1 ILE    79     162.952 230.303 118.743  1.00                 C  
ATOM    663  CG2 ILE    79     161.479 231.037 116.824  1.00                 C  
ATOM    664  N   LYS    80     162.642 234.491 116.768  1.00                 N  
ATOM    665  CA  LYS    80     162.112 235.474 115.833  1.00                 C  
ATOM    666  C   LYS    80     163.162 235.888 114.811  1.00                 C  
ATOM    667  O   LYS    80     162.878 235.941 113.609  1.00                 O  
ATOM    668  CB  LYS    80     161.599 236.705 116.583  1.00                 C  
ATOM    669  CD  LYS    80     160.477 238.948 116.496  1.00                 C  
ATOM    670  CE  LYS    80     159.920 240.038 115.594  1.00                 C  
ATOM    671  CG  LYS    80     161.011 237.779 115.683  1.00                 C  
ATOM    672  NZ  LYS    80     159.394 241.191 116.377  1.00                 N  
ATOM    673  N   TYR    81     164.383 236.185 115.261  1.00                 N  
ATOM    674  CA  TYR    81     165.395 236.628 114.306  1.00                 C  
ATOM    675  C   TYR    81     165.842 235.463 113.426  1.00                 C  
ATOM    676  O   TYR    81     166.106 235.636 112.230  1.00                 O  
ATOM    677  CB  TYR    81     166.593 237.236 115.038  1.00                 C  
ATOM    678  CG  TYR    81     166.309 238.582 115.665  1.00                 C  
ATOM    679  OH  TYR    81     165.529 242.278 117.404  1.00                 O  
ATOM    680  CZ  TYR    81     165.787 241.056 116.827  1.00                 C  
ATOM    681  CD1 TYR    81     166.253 238.726 117.046  1.00                 C  
ATOM    682  CE1 TYR    81     165.994 239.953 117.627  1.00                 C  
ATOM    683  CD2 TYR    81     166.098 239.705 114.875  1.00                 C  
ATOM    684  CE2 TYR    81     165.838 240.939 115.439  1.00                 C  
ATOM    685  N   LEU    82     165.897 234.254 113.990  1.00                 N  
ATOM    686  CA  LEU    82     166.321 233.097 113.205  1.00                 C  
ATOM    687  C   LEU    82     165.319 232.798 112.099  1.00                 C  
ATOM    688  O   LEU    82     165.696 232.475 110.964  1.00                 O  
ATOM    689  CB  LEU    82     166.496 231.873 114.106  1.00                 C  
ATOM    690  CG  LEU    82     167.656 231.925 115.102  1.00                 C  
ATOM    691  CD1 LEU    82     167.609 230.733 116.046  1.00                 C  
ATOM    692  CD2 LEU    82     168.990 231.970 114.373  1.00                 C  
ATOM    693  N   GLN    83     164.031 232.893 112.423  1.00                 N  
ATOM    694  CA  GLN    83     162.996 232.662 111.426  1.00                 C  
ATOM    695  C   GLN    83     163.042 233.724 110.339  1.00                 C  
ATOM    696  O   GLN    83     162.925 233.409 109.151  1.00                 O  
ATOM    697  CB  GLN    83     161.615 232.639 112.083  1.00                 C  
ATOM    698  CD  GLN    83     160.605 230.882 110.575  1.00                 C  
ATOM    699  CG  GLN    83     160.481 232.286 111.134  1.00                 C  
ATOM    700  OE1 GLN    83     160.715 229.913 111.326  1.00                 O  
ATOM    701  NE2 GLN    83     160.587 230.769 109.252  1.00                 N  
ATOM    702  N   ALA    84     163.235 234.986 110.723  1.00                 N  
ATOM    703  CA  ALA    84     163.352 236.046 109.730  1.00                 C  
ATOM    704  C   ALA    84     164.563 235.829 108.828  1.00                 C  
ATOM    705  O   ALA    84     164.491 236.058 107.610  1.00                 O  
ATOM    706  CB  ALA    84     163.446 237.403 110.411  1.00                 C  
ATOM    707  N   GLN    85     165.685 235.401 109.408  1.00                 N  
ATOM    708  CA  GLN    85     166.868 235.141 108.597  1.00                 C  
ATOM    709  C   GLN    85     166.614 234.007 107.612  1.00                 C  
ATOM    710  O   GLN    85     166.991 234.090 106.439  1.00                 O  
ATOM    711  CB  GLN    85     168.066 234.807 109.488  1.00                 C  
ATOM    712  CD  GLN    85     169.704 235.597 111.241  1.00                 C  
ATOM    713  CG  GLN    85     168.595 235.989 110.285  1.00                 C  
ATOM    714  OE1 GLN    85     169.751 234.465 111.722  1.00                 O  
ATOM    715  NE2 GLN    85     170.602 236.535 111.520  1.00                 N  
ATOM    716  N   ASP    86     165.948 232.950 108.068  1.00                 N  
ATOM    717  CA  ASP    86     165.650 231.858 107.147  1.00                 C  
ATOM    718  C   ASP    86     164.655 232.278 106.067  1.00                 C  
ATOM    719  O   ASP    86     164.754 231.811 104.927  1.00                 O  
ATOM    720  CB  ASP    86     165.102 230.649 107.908  1.00                 C  
ATOM    721  CG  ASP    86     166.164 229.953 108.737  1.00                 C  
ATOM    722  OD1 ASP    86     167.363 230.225 108.516  1.00                 O  
ATOM    723  OD2 ASP    86     165.797 229.135 109.607  1.00                 O  
ATOM    724  N   ASP    87     163.703 233.158 106.393  1.00                 N  
ATOM    725  CA  ASP    87     162.785 233.641 105.365  1.00                 C  
ATOM    726  C   ASP    87     163.545 234.360 104.260  1.00                 C  
ATOM    727  O   ASP    87     163.209 234.232 103.075  1.00                 O  
ATOM    728  CB  ASP    87     161.735 234.570 105.978  1.00                 C  
ATOM    729  CG  ASP    87     160.723 233.825 106.827  1.00                 C  
ATOM    730  OD1 ASP    87     160.662 232.582 106.724  1.00                 O  
ATOM    731  OD2 ASP    87     159.991 234.485 107.594  1.00                 O  
ATOM    732  N   VAL    88     164.570 235.127 104.632  1.00                 N  
ATOM    733  CA  VAL    88     165.356 235.844 103.631  1.00                 C  
ATOM    734  C   VAL    88     166.065 234.867 102.696  1.00                 C  
ATOM    735  O   VAL    88     166.131 235.081 101.478  1.00                 O  
ATOM    736  CB  VAL    88     166.385 236.783 104.288  1.00                 C  
ATOM    737  CG1 VAL    88     167.329 237.355 103.241  1.00                 C  
ATOM    738  CG2 VAL    88     165.681 237.900 105.043  1.00                 C  
ATOM    739  N   VAL    89     166.599 233.785 103.259  1.00                 N  
ATOM    740  CA  VAL    89     167.231 232.754 102.440  1.00                 C  
ATOM    741  C   VAL    89     166.207 232.094 101.522  1.00                 C  
ATOM    742  O   VAL    89     166.465 231.871 100.330  1.00                 O  
ATOM    743  CB  VAL    89     167.924 231.689 103.310  1.00                 C  
ATOM    744  CG1 VAL    89     168.389 230.521 102.452  1.00                 C  
ATOM    745  CG2 VAL    89     169.094 232.298 104.067  1.00                 C  
ATOM    746  N   THR    90     165.024 231.782 102.055  1.00                 N  
ATOM    747  CA  THR    90     163.994 231.188 101.208  1.00                 C  
ATOM    748  C   THR    90     163.570 232.125 100.084  1.00                 C  
ATOM    749  O   THR    90     163.442 231.684  98.933  1.00                 O  
ATOM    750  CB  THR    90     162.750 230.794 102.025  1.00                 C  
ATOM    751  OG1 THR    90     163.108 229.807 103.001  1.00                 O  
ATOM    752  CG2 THR    90     161.678 230.212 101.116  1.00                 C  
ATOM    753  N   ALA    91     163.363 233.411 100.372  1.00                 N  
ATOM    754  CA  ALA    91     162.958 234.302  99.292  1.00                 C  
ATOM    755  C   ALA    91     163.998 234.301  98.182  1.00                 C  
ATOM    756  O   ALA    91     163.651 234.288  96.995  1.00                 O  
ATOM    757  CB  ALA    91     162.745 235.712  99.820  1.00                 C  
ATOM    758  N   MET    92     165.285 234.287  98.545  1.00                 N  
ATOM    759  CA  MET    92     166.326 234.255  97.524  1.00                 C  
ATOM    760  C   MET    92     166.202 233.005  96.662  1.00                 C  
ATOM    761  O   MET    92     166.225 233.083  95.426  1.00                 O  
ATOM    762  CB  MET    92     167.712 234.317  98.170  1.00                 C  
ATOM    763  SD  MET    92     170.475 234.247  97.981  1.00                 S  
ATOM    764  CE  MET    92     170.492 232.587  98.651  1.00                 C  
ATOM    765  CG  MET    92     168.862 234.274  97.176  1.00                 C  
ATOM    766  N   LYS    93     166.066 231.842  97.300  1.00                 N  
ATOM    767  CA  LYS    93     165.984 230.591  96.558  1.00                 C  
ATOM    768  C   LYS    93     164.735 230.537  95.685  1.00                 C  
ATOM    769  O   LYS    93     164.771 230.015  94.566  1.00                 O  
ATOM    770  CB  LYS    93     165.999 229.398  97.516  1.00                 C  
ATOM    771  CD  LYS    93     167.279 227.975  99.139  1.00                 C  
ATOM    772  CE  LYS    93     168.617 227.746  99.824  1.00                 C  
ATOM    773  CG  LYS    93     167.341 229.160  98.189  1.00                 C  
ATOM    774  NZ  LYS    93     168.560 226.615 100.790  1.00                 N  
ATOM    775  N   ASP    94     163.613 231.067  96.178  1.00                 N  
ATOM    776  CA  ASP    94     162.433 231.099  95.316  1.00                 C  
ATOM    777  C   ASP    94     162.612 232.043  94.130  1.00                 C  
ATOM    778  O   ASP    94     162.090 231.761  93.043  1.00                 O  
ATOM    779  CB  ASP    94     161.196 231.512  96.116  1.00                 C  
ATOM    780  CG  ASP    94     160.736 230.433  97.076  1.00                 C  
ATOM    781  OD1 ASP    94     161.191 229.279  96.935  1.00                 O  
ATOM    782  OD2 ASP    94     159.920 230.742  97.970  1.00                 O  
ATOM    783  N   SER    95     163.359 233.139  94.299  1.00                 N  
ATOM    784  CA  SER    95     163.673 234.001  93.164  1.00                 C  
ATOM    785  C   SER    95     164.571 233.274  92.169  1.00                 C  
ATOM    786  O   SER    95     164.407 233.405  90.950  1.00                 O  
ATOM    787  CB  SER    95     164.343 235.291  93.640  1.00                 C  
ATOM    788  OG  SER    95     163.448 236.078  94.408  1.00                 O  
ATOM    789  N   ALA    96     165.538 232.511  92.681  1.00                 N  
ATOM    790  CA  ALA    96     166.409 231.738  91.803  1.00                 C  
ATOM    791  C   ALA    96     165.596 230.800  90.918  1.00                 C  
ATOM    792  O   ALA    96     165.899 230.641  89.732  1.00                 O  
ATOM    793  CB  ALA    96     167.419 230.947  92.620  1.00                 C  
ATOM    794  N   ALA    97     164.559 230.181  91.476  1.00                 N  
ATOM    795  CA  ALA    97     163.679 229.335  90.675  1.00                 C  
ATOM    796  C   ALA    97     163.034 230.129  89.542  1.00                 C  
ATOM    797  O   ALA    97     162.946 229.657  88.398  1.00                 O  
ATOM    798  CB  ALA    97     162.606 228.707  91.551  1.00                 C  
ATOM    799  N   LYS    98     162.557 231.336  89.848  1.00                 N  
ATOM    800  CA  LYS    98     161.968 232.164  88.802  1.00                 C  
ATOM    801  C   LYS    98     163.015 232.591  87.778  1.00                 C  
ATOM    802  O   LYS    98     162.726 232.650  86.575  1.00                 O  
ATOM    803  CB  LYS    98     161.297 233.398  89.409  1.00                 C  
ATOM    804  CD  LYS    98     159.427 234.358  90.780  1.00                 C  
ATOM    805  CE  LYS    98     158.162 234.054  91.565  1.00                 C  
ATOM    806  CG  LYS    98     160.033 233.093  90.196  1.00                 C  
ATOM    807  NZ  LYS    98     157.580 235.279  92.179  1.00                 N  
ATOM    808  N   ASP    99     164.242 232.870  88.223  1.00                 N  
ATOM    809  CA  ASP    99     165.277 233.241  87.265  1.00                 C  
ATOM    810  C   ASP    99     165.611 232.072  86.346  1.00                 C  
ATOM    811  O   ASP    99     165.806 232.259  85.141  1.00                 O  
ATOM    812  CB  ASP    99     166.536 233.717  87.993  1.00                 C  
ATOM    813  CG  ASP    99     166.351 235.070  88.651  1.00                 C  
ATOM    814  OD1 ASP    99     165.363 235.760  88.324  1.00                 O  
ATOM    815  OD2 ASP    99     167.195 235.441  89.494  1.00                 O  
ATOM    816  N   LEU   100     165.672 230.859  86.896  1.00                 N  
ATOM    817  CA  LEU   100     165.943 229.688  86.068  1.00                 C  
ATOM    818  C   LEU   100     164.826 229.462  85.067  1.00                 C  
ATOM    819  O   LEU   100     165.077 229.051  83.929  1.00                 O  
ATOM    820  CB  LEU   100     166.128 228.446  86.941  1.00                 C  
ATOM    821  CG  LEU   100     167.393 228.405  87.802  1.00                 C  
ATOM    822  CD1 LEU   100     167.361 227.213  88.747  1.00                 C  
ATOM    823  CD2 LEU   100     168.637 228.354  86.929  1.00                 C  
ATOM    824  N   LEU   101     163.584 229.708  85.481  1.00                 N  
ATOM    825  CA  LEU   101     162.466 229.575  84.549  1.00                 C  
ATOM    826  C   LEU   101     162.636 230.510  83.358  1.00                 C  
ATOM    827  O   LEU   101     162.425 230.113  82.204  1.00                 O  
ATOM    828  CB  LEU   101     161.140 229.859  85.258  1.00                 C  
ATOM    829  CG  LEU   101     159.876 229.741  84.405  1.00                 C  
ATOM    830  CD1 LEU   101     159.729 228.330  83.855  1.00                 C  
ATOM    831  CD2 LEU   101     158.645 230.125  85.212  1.00                 C  
ATOM    832  N   ARG   102     163.026 231.758  83.627  1.00                 N  
ATOM    833  CA  ARG   102     163.267 232.710  82.545  1.00                 C  
ATOM    834  C   ARG   102     164.351 232.211  81.598  1.00                 C  
ATOM    835  O   ARG   102     164.269 232.424  80.382  1.00                 O  
ATOM    836  CB  ARG   102     163.657 234.077  83.111  1.00                 C  
ATOM    837  CD  ARG   102     162.988 236.131  84.388  1.00                 C  
ATOM    838  NE  ARG   102     161.901 236.859  85.038  1.00                 N  
ATOM    839  CG  ARG   102     162.516 234.816  83.791  1.00                 C  
ATOM    840  CZ  ARG   102     162.070 237.946  85.783  1.00                 C  
ATOM    841  NH1 ARG   102     161.021 238.542  86.335  1.00                 N  
ATOM    842  NH2 ARG   102     163.287 238.435  85.975  1.00                 N  
ATOM    843  N   VAL   103     165.376 231.549  82.136  1.00                 N  
ATOM    844  CA  VAL   103     166.410 230.960  81.281  1.00                 C  
ATOM    845  C   VAL   103     165.828 229.832  80.440  1.00                 C  
ATOM    846  O   VAL   103     166.108 229.723  79.240  1.00                 O  
ATOM    847  CB  VAL   103     167.600 230.442  82.110  1.00                 C  
ATOM    848  CG1 VAL   103     168.575 229.680  81.224  1.00                 C  
ATOM    849  CG2 VAL   103     168.302 231.595  82.812  1.00                 C  
ATOM    850  N   SER   104     165.017 228.969  81.056  1.00                 N  
ATOM    851  CA  SER   104     164.407 227.866  80.315  1.00                 C  
ATOM    852  C   SER   104     163.592 228.390  79.144  1.00                 C  
ATOM    853  O   SER   104     163.590 227.793  78.060  1.00                 O  
ATOM    854  CB  SER   104     163.526 227.022  81.239  1.00                 C  
ATOM    855  OG  SER   104     164.304 226.362  82.222  1.00                 O  
ATOM    856  N   ASN   105     162.896 229.511  79.332  1.00                 N  
ATOM    857  CA  ASN   105     162.087 230.050  78.246  1.00                 C  
ATOM    858  C   ASN   105     162.918 230.417  77.019  1.00                 C  
ATOM    859  O   ASN   105     162.358 230.557  75.927  1.00                 O  
ATOM    860  CB  ASN   105     161.298 231.272  78.721  1.00                 C  
ATOM    861  CG  ASN   105     160.148 230.903  79.638  1.00                 C  
ATOM    862  OD1 ASN   105     159.699 229.757  79.655  1.00                 O  
ATOM    863  ND2 ASN   105     159.669 231.875  80.404  1.00                 N  
ATOM    864  N   ASP   106     164.233 230.568  77.169  1.00                 N  
ATOM    865  CA  ASP   106     165.106 230.972  76.068  1.00                 C  
ATOM    866  C   ASP   106     165.625 229.717  75.377  1.00                 C  
ATOM    867  O   ASP   106     166.562 229.072  75.854  1.00                 O  
ATOM    868  CB  ASP   106     166.253 231.842  76.585  1.00                 C  
ATOM    869  CG  ASP   106     167.156 232.338  75.473  1.00                 C  
ATOM    870  OD1 ASP   106     166.990 231.878  74.324  1.00                 O  
ATOM    871  OD2 ASP   106     168.029 233.187  75.750  1.00                 O  
ATOM    872  N   LYS   107     165.022 229.373  74.237  1.00                 N  
ATOM    873  CA  LYS   107     165.414 228.157  73.532  1.00                 C  
ATOM    874  C   LYS   107     166.918 228.082  73.304  1.00                 C  
ATOM    875  O   LYS   107     167.502 226.999  73.412  1.00                 O  
ATOM    876  CB  LYS   107     164.689 228.059  72.188  1.00                 C  
ATOM    877  CD  LYS   107     164.208 226.736  70.110  1.00                 C  
ATOM    878  CE  LYS   107     164.557 225.496  69.304  1.00                 C  
ATOM    879  CG  LYS   107     165.010 226.800  71.400  1.00                 C  
ATOM    880  NZ  LYS   107     163.778 225.421  68.037  1.00                 N  
ATOM    881  N   ASN   108     167.563 229.211  72.998  1.00                 N  
ATOM    882  CA  ASN   108     168.952 229.169  72.548  1.00                 C  
ATOM    883  C   ASN   108     169.914 228.872  73.691  1.00                 C  
ATOM    884  O   ASN   108     171.069 228.507  73.443  1.00                 O  
ATOM    885  CB  ASN   108     169.334 230.484  71.866  1.00                 C  
ATOM    886  CG  ASN   108     168.687 230.645  70.505  1.00                 C  
ATOM    887  OD1 ASN   108     168.280 229.665  69.881  1.00                 O  
ATOM    888  ND2 ASN   108     168.589 231.885  70.040  1.00                 N  
ATOM    889  N   ASN   109     169.472 229.022  74.936  1.00                 N  
ATOM    890  CA  ASN   109     170.291 228.635  76.078  1.00                 C  
ATOM    891  C   ASN   109     169.769 227.370  76.745  1.00                 C  
ATOM    892  O   ASN   109     170.559 226.585  77.290  1.00                 O  
ATOM    893  CB  ASN   109     170.368 229.777  77.094  1.00                 C  
ATOM    894  CG  ASN   109     171.107 230.986  76.556  1.00                 C  
ATOM    895  OD1 ASN   109     172.142 230.854  75.904  1.00                 O  
ATOM    896  ND2 ASN   109     170.575 232.172  76.829  1.00                 N  
ATOM    897  N   TYR   110     168.452 227.163  76.710  1.00                 N  
ATOM    898  CA  TYR   110     167.875 225.994  77.359  1.00                 C  
ATOM    899  C   TYR   110     168.271 224.716  76.646  1.00                 C  
ATOM    900  O   TYR   110     168.587 223.722  77.301  1.00                 O  
ATOM    901  CB  TYR   110     166.350 226.110  77.415  1.00                 C  
ATOM    902  CG  TYR   110     165.673 224.953  78.114  1.00                 C  
ATOM    903  OH  TYR   110     163.821 221.774  80.051  1.00                 O  
ATOM    904  CZ  TYR   110     164.433 222.826  79.409  1.00                 C  
ATOM    905  CD1 TYR   110     166.059 224.571  79.393  1.00                 C  
ATOM    906  CE1 TYR   110     165.446 223.514  80.040  1.00                 C  
ATOM    907  CD2 TYR   110     164.650 224.248  77.494  1.00                 C  
ATOM    908  CE2 TYR   110     164.026 223.189  78.126  1.00                 C  
ATOM    909  N   LYS   111     168.273 224.718  75.315  1.00                 N  
ATOM    910  CA  LYS   111     168.745 223.555  74.574  1.00                 C  
ATOM    911  C   LYS   111     170.191 223.233  74.928  1.00                 C  
ATOM    912  O   LYS   111     170.582 222.063  75.016  1.00                 O  
ATOM    913  CB  LYS   111     168.610 223.788  73.068  1.00                 C  
ATOM    914  CD  LYS   111     168.801 222.874  70.738  1.00                 C  
ATOM    915  CE  LYS   111     169.245 221.697  69.885  1.00                 C  
ATOM    916  CG  LYS   111     169.034 222.603  72.216  1.00                 C  
ATOM    917  NZ  LYS   111     169.026 221.950  68.434  1.00                 N  
ATOM    918  N   LYS   112     171.001 224.268  75.150  1.00                 N  
ATOM    919  CA  LYS   112     172.388 224.032  75.526  1.00                 C  
ATOM    920  C   LYS   112     172.471 223.354  76.887  1.00                 C  
ATOM    921  O   LYS   112     173.243 222.402  77.063  1.00                 O  
ATOM    922  CB  LYS   112     173.170 225.347  75.540  1.00                 C  
ATOM    923  CD  LYS   112     174.177 227.251  74.252  1.00                 C  
ATOM    924  CE  LYS   112     174.416 227.846  72.874  1.00                 C  
ATOM    925  CG  LYS   112     173.407 225.943  74.163  1.00                 C  
ATOM    926  NZ  LYS   112     175.132 229.150  72.949  1.00                 N  
ATOM    927  N   LEU   113     171.674 223.797  77.864  1.00                 N  
ATOM    928  CA  LEU   113     171.650 223.105  79.149  1.00                 C  
ATOM    929  C   LEU   113     171.238 221.652  78.967  1.00                 C  
ATOM    930  O   LEU   113     171.854 220.740  79.531  1.00                 O  
ATOM    931  CB  LEU   113     170.700 223.810  80.120  1.00                 C  
ATOM    932  CG  LEU   113     171.146 225.182  80.628  1.00                 C  
ATOM    933  CD1 LEU   113     170.030 225.854  81.413  1.00                 C  
ATOM    934  CD2 LEU   113     172.396 225.058  81.486  1.00                 C  
ATOM    935  N   LEU   114     170.195 221.415  78.176  1.00                 N  
ATOM    936  CA  LEU   114     169.694 220.068  77.973  1.00                 C  
ATOM    937  C   LEU   114     170.758 219.170  77.365  1.00                 C  
ATOM    938  O   LEU   114     170.905 218.016  77.784  1.00                 O  
ATOM    939  CB  LEU   114     168.452 220.087  77.079  1.00                 C  
ATOM    940  CG  LEU   114     167.190 220.703  77.686  1.00                 C  
ATOM    941  CD1 LEU   114     166.094 220.823  76.638  1.00                 C  
ATOM    942  CD2 LEU   114     166.704 219.879  78.868  1.00                 C  
ATOM    943  N   LYS   115     171.514 219.678  76.389  1.00                 N  
ATOM    944  CA  LYS   115     172.610 218.896  75.829  1.00                 C  
ATOM    945  C   LYS   115     173.513 218.370  76.931  1.00                 C  
ATOM    946  O   LYS   115     173.833 217.176  76.976  1.00                 O  
ATOM    947  CB  LYS   115     173.417 219.737  74.838  1.00                 C  
ATOM    948  CD  LYS   115     175.299 219.872  73.183  1.00                 C  
ATOM    949  CE  LYS   115     176.476 219.139  72.559  1.00                 C  
ATOM    950  CG  LYS   115     174.568 218.991  74.184  1.00                 C  
ATOM    951  NZ  LYS   115     177.202 219.990  71.576  1.00                 N  
ATOM    952  N   SER   116     173.937 219.252  77.834  1.00                 N  
ATOM    953  CA  SER   116     174.763 218.819  78.947  1.00                 C  
ATOM    954  C   SER   116     174.007 217.942  79.924  1.00                 C  
ATOM    955  O   SER   116     174.511 216.906  80.359  1.00                 O  
ATOM    956  CB  SER   116     175.336 220.027  79.690  1.00                 C  
ATOM    957  OG  SER   116     174.307 220.787  80.300  1.00                 O  
ATOM    958  N   LEU   117     172.781 218.335  80.270  1.00                 N  
ATOM    959  CA  LEU   117     172.050 217.631  81.319  1.00                 C  
ATOM    960  C   LEU   117     171.787 216.180  80.936  1.00                 C  
ATOM    961  O   LEU   117     171.874 215.279  81.780  1.00                 O  
ATOM    962  CB  LEU   117     170.727 218.339  81.618  1.00                 C  
ATOM    963  CG  LEU   117     170.828 219.706  82.298  1.00                 C  
ATOM    964  CD1 LEU   117     169.463 220.373  82.371  1.00                 C  
ATOM    965  CD2 LEU   117     171.425 219.570  83.691  1.00                 C  
ATOM    966  N   ILE   118     171.452 215.935  79.669  1.00                 N  
ATOM    967  CA  ILE   118     171.228 214.559  79.240  1.00                 C  
ATOM    968  C   ILE   118     172.528 213.770  79.283  1.00                 C  
ATOM    969  O   ILE   118     172.576 212.676  79.859  1.00                 O  
ATOM    970  CB  ILE   118     170.617 214.501  77.828  1.00                 C  
ATOM    971  CD1 ILE   118     168.631 215.317  76.454  1.00                 C  
ATOM    972  CG1 ILE   118     169.200 215.079  77.835  1.00                 C  
ATOM    973  CG2 ILE   118     170.645 213.077  77.294  1.00                 C  
ATOM    974  N   ILE   119     173.609 214.316  78.724  1.00                 N  
ATOM    975  CA  ILE   119     174.864 213.577  78.721  1.00                 C  
ATOM    976  C   ILE   119     175.370 213.352  80.136  1.00                 C  
ATOM    977  O   ILE   119     175.925 212.292  80.442  1.00                 O  
ATOM    978  CB  ILE   119     175.941 214.297  77.889  1.00                 C  
ATOM    979  CD1 ILE   119     176.832 212.138  76.867  1.00                 C  
ATOM    980  CG1 ILE   119     177.147 213.382  77.670  1.00                 C  
ATOM    981  CG2 ILE   119     176.338 215.608  78.551  1.00                 C  
ATOM    982  N   GLU   120     175.193 214.342  81.012  1.00                 N  
ATOM    983  CA  GLU   120     175.679 214.226  82.382  1.00                 C  
ATOM    984  C   GLU   120     175.022 213.049  83.086  1.00                 C  
ATOM    985  O   GLU   120     175.693 212.251  83.753  1.00                 O  
ATOM    986  CB  GLU   120     175.418 215.521  83.155  1.00                 C  
ATOM    987  CD  GLU   120     175.679 216.811  85.310  1.00                 C  
ATOM    988  CG  GLU   120     175.927 215.502  84.587  1.00                 C  
ATOM    989  OE1 GLU   120     175.611 217.859  84.635  1.00                 O  
ATOM    990  OE2 GLU   120     175.553 216.789  86.553  1.00                 O  
ATOM    991  N   SER   121     173.704 212.923  82.941  1.00                 N  
ATOM    992  CA  SER   121     173.012 211.795  83.543  1.00                 C  
ATOM    993  C   SER   121     173.472 210.466  82.978  1.00                 C  
ATOM    994  O   SER   121     173.586 209.471  83.702  1.00                 O  
ATOM    995  CB  SER   121     171.500 211.931  83.353  1.00                 C  
ATOM    996  OG  SER   121     170.994 213.043  84.071  1.00                 O  
ATOM    997  N   LEU   122     173.739 210.433  81.670  1.00                 N  
ATOM    998  CA  LEU   122     174.178 209.196  81.037  1.00                 C  
ATOM    999  C   LEU   122     175.480 208.694  81.650  1.00                 C  
ATOM   1000  O   LEU   122     175.665 207.487  81.830  1.00                 O  
ATOM   1001  CB  LEU   122     174.352 209.398  79.530  1.00                 C  
ATOM   1002  CG  LEU   122     173.071 209.616  78.723  1.00                 C  
ATOM   1003  CD1 LEU   122     173.398 209.981  77.283  1.00                 C  
ATOM   1004  CD2 LEU   122     172.190 208.377  78.767  1.00                 C  
ATOM   1005  N   LEU   123     176.391 209.610  81.985  1.00                 N  
ATOM   1006  CA  LEU   123     177.670 209.200  82.551  1.00                 C  
ATOM   1007  C   LEU   123     177.496 208.648  83.957  1.00                 C  
ATOM   1008  O   LEU   123     178.291 207.816  84.409  1.00                 O  
ATOM   1009  CB  LEU   123     178.650 210.374  82.566  1.00                 C  
ATOM   1010  CG  LEU   123     179.131 210.873  81.202  1.00                 C  
ATOM   1011  CD1 LEU   123     179.974 212.130  81.356  1.00                 C  
ATOM   1012  CD2 LEU   123     179.922 209.792  80.482  1.00                 C  
ATOM   1013  N   ARG   124     176.460 209.095  84.666  1.00                 N  
ATOM   1014  CA  ARG   124     176.256 208.610  86.021  1.00                 C  
ATOM   1015  C   ARG   124     175.654 207.216  86.045  1.00                 C  
ATOM   1016  O   ARG   124     175.917 206.448  86.976  1.00                 O  
ATOM   1017  CB  ARG   124     175.357 209.569  86.804  1.00                 C  
ATOM   1018  CD  ARG   124     175.062 211.804  87.908  1.00                 C  
ATOM   1019  NE  ARG   124     175.640 213.122  88.156  1.00                 N  
ATOM   1020  CG  ARG   124     176.004 210.907  87.121  1.00                 C  
ATOM   1021  CZ  ARG   124     176.452 213.402  89.170  1.00                 C  
ATOM   1022  NH1 ARG   124     176.930 214.631  89.317  1.00                 N  
ATOM   1023  NH2 ARG   124     176.784 212.454  90.036  1.00                 N  
ATOM   1024  N   LEU   125     174.856 206.861  85.039  1.00                 N  
ATOM   1025  CA  LEU   125     174.222 205.545  85.063  1.00                 C  
ATOM   1026  C   LEU   125     175.103 204.474  84.427  1.00                 C  
ATOM   1027  O   LEU   125     175.224 203.369  84.961  1.00                 O  
ATOM   1028  CB  LEU   125     172.870 205.588  84.348  1.00                 C  
ATOM   1029  CG  LEU   125     171.785 206.447  85.001  1.00                 C  
ATOM   1030  CD1 LEU   125     170.547 206.510  84.120  1.00                 C  
ATOM   1031  CD2 LEU   125     171.428 205.906  86.377  1.00                 C  
ATOM   1032  N   LYS   126     175.720 204.779  83.282  1.00                 N  
ATOM   1033  CA  LYS   126     176.618 203.861  82.581  1.00                 C  
ATOM   1034  C   LYS   126     175.956 202.495  82.368  1.00                 C  
ATOM   1035  O   LYS   126     176.509 201.440  82.678  1.00                 O  
ATOM   1036  CB  LYS   126     177.927 203.695  83.356  1.00                 C  
ATOM   1037  CD  LYS   126     180.036 204.732  84.237  1.00                 C  
ATOM   1038  CE  LYS   126     180.837 206.015  84.382  1.00                 C  
ATOM   1039  CG  LYS   126     178.720 204.981  83.517  1.00                 C  
ATOM   1040  NZ  LYS   126     182.120 205.791  85.105  1.00                 N  
ATOM   1041  N   GLU   127     174.745 202.553  81.835  1.00                 N  
ATOM   1042  CA  GLU   127     173.922 201.381  81.579  1.00                 C  
ATOM   1043  C   GLU   127     173.816 201.185  80.077  1.00                 C  
ATOM   1044  O   GLU   127     173.916 202.148  79.310  1.00                 O  
ATOM   1045  CB  GLU   127     172.543 201.544  82.221  1.00                 C  
ATOM   1046  CD  GLU   127     172.990 200.418  84.437  1.00                 C  
ATOM   1047  CG  GLU   127     172.576 201.695  83.733  1.00                 C  
ATOM   1048  OE1 GLU   127     172.850 199.334  83.833  1.00                 O  
ATOM   1049  OE2 GLU   127     173.455 200.501  85.594  1.00                 O  
ATOM   1050  N   PRO   128     173.616 199.948  79.623  1.00                 N  
ATOM   1051  CA  PRO   128     173.394 199.702  78.196  1.00                 C  
ATOM   1052  C   PRO   128     172.044 200.164  77.673  1.00                 C  
ATOM   1053  O   PRO   128     171.876 200.245  76.455  1.00                 O  
ATOM   1054  CB  PRO   128     173.514 198.183  78.059  1.00                 C  
ATOM   1055  CD  PRO   128     173.700 198.669  80.395  1.00                 C  
ATOM   1056  CG  PRO   128     173.176 197.658  79.415  1.00                 C  
ATOM   1057  N   SER   129     171.079 200.451  78.547  1.00                 N  
ATOM   1058  CA  SER   129     169.747 200.854  78.106  1.00                 C  
ATOM   1059  C   SER   129     169.343 202.073  78.932  1.00                 C  
ATOM   1060  O   SER   129     169.486 202.068  80.159  1.00                 O  
ATOM   1061  CB  SER   129     168.757 199.698  78.265  1.00                 C  
ATOM   1062  OG  SER   129     169.120 198.600  77.447  1.00                 O  
ATOM   1063  N   VAL   130     168.847 203.107  78.258  1.00                 N  
ATOM   1064  CA  VAL   130     168.438 204.343  78.904  1.00                 C  
ATOM   1065  C   VAL   130     167.010 204.696  78.519  1.00                 C  
ATOM   1066  O   VAL   130     166.597 204.510  77.371  1.00                 O  
ATOM   1067  CB  VAL   130     169.385 205.505  78.551  1.00                 C  
ATOM   1068  CG1 VAL   130     168.903 206.798  79.190  1.00                 C  
ATOM   1069  CG2 VAL   130     170.806 205.186  78.990  1.00                 C  
ATOM   1070  N   LEU   131     166.259 205.231  79.480  1.00                 N  
ATOM   1071  CA  LEU   131     164.962 205.836  79.205  1.00                 C  
ATOM   1072  C   LEU   131     164.986 207.272  79.704  1.00                 C  
ATOM   1073  O   LEU   131     165.202 207.521  80.893  1.00                 O  
ATOM   1074  CB  LEU   131     163.843 205.030  79.868  1.00                 C  
ATOM   1075  CG  LEU   131     163.707 203.571  79.429  1.00                 C  
ATOM   1076  CD1 LEU   131     162.647 202.858  80.254  1.00                 C  
ATOM   1077  CD2 LEU   131     163.370 203.485  77.948  1.00                 C  
ATOM   1078  N   LEU   132     164.779 208.212  78.801  1.00                 N  
ATOM   1079  CA  LEU   132     164.814 209.633  79.129  1.00                 C  
ATOM   1080  C   LEU   132     163.392 210.144  79.287  1.00                 C  
ATOM   1081  O   LEU   132     162.567 210.024  78.370  1.00                 O  
ATOM   1082  CB  LEU   132     165.563 210.414  78.048  1.00                 C  
ATOM   1083  CG  LEU   132     165.883 211.876  78.366  1.00                 C  
ATOM   1084  CD1 LEU   132     166.957 212.408  77.430  1.00                 C  
ATOM   1085  CD2 LEU   132     164.629 212.733  78.274  1.00                 C  
ATOM   1086  N   ARG   133     163.098 210.708  80.454  1.00                 N  
ATOM   1087  CA  ARG   133     161.769 211.196  80.786  1.00                 C  
ATOM   1088  C   ARG   133     161.829 212.706  80.945  1.00                 C  
ATOM   1089  O   ARG   133     162.721 213.228  81.625  1.00                 O  
ATOM   1090  CB  ARG   133     161.253 210.522  82.059  1.00                 C  
ATOM   1091  CD  ARG   133     159.373 210.187  83.688  1.00                 C  
ATOM   1092  NE  ARG   133     158.037 210.605  84.105  1.00                 N  
ATOM   1093  CG  ARG   133     159.854 210.955  82.467  1.00                 C  
ATOM   1094  CZ  ARG   133     157.396 210.112  85.160  1.00                 C  
ATOM   1095  NH1 ARG   133     156.182 210.552  85.463  1.00                 N  
ATOM   1096  NH2 ARG   133     157.969 209.180  85.908  1.00                 N  
ATOM   1097  N   CYS   134     160.882 213.394  80.318  1.00                 N  
ATOM   1098  CA  CYS   134     160.801 214.843  80.348  1.00                 C  
ATOM   1099  C   CYS   134     159.342 215.258  80.323  1.00                 C  
ATOM   1100  O   CYS   134     158.446 214.443  80.092  1.00                 O  
ATOM   1101  CB  CYS   134     161.568 215.447  79.170  1.00                 C  
ATOM   1102  SG  CYS   134     160.885 215.039  77.546  1.00                 S  
ATOM   1103  N   ARG   135     159.103 216.542  80.558  1.00                 N  
ATOM   1104  CA  ARG   135     157.777 217.078  80.312  1.00                 C  
ATOM   1105  C   ARG   135     157.568 217.274  78.813  1.00                 C  
ATOM   1106  O   ARG   135     158.486 217.634  78.071  1.00                 O  
ATOM   1107  CB  ARG   135     157.584 218.396  81.064  1.00                 C  
ATOM   1108  CD  ARG   135     155.994 220.125  81.949  1.00                 C  
ATOM   1109  NE  ARG   135     156.753 221.286  81.490  1.00                 N  
ATOM   1110  CG  ARG   135     156.162 218.932  81.022  1.00                 C  
ATOM   1111  CZ  ARG   135     156.888 222.412  82.183  1.00                 C  
ATOM   1112  NH1 ARG   135     157.597 223.416  81.686  1.00                 N  
ATOM   1113  NH2 ARG   135     156.313 222.532  83.372  1.00                 N  
ATOM   1114  N   GLU   136     156.339 217.016  78.365  1.00                 N  
ATOM   1115  CA  GLU   136     156.081 216.961  76.930  1.00                 C  
ATOM   1116  C   GLU   136     156.514 218.238  76.224  1.00                 C  
ATOM   1117  O   GLU   136     157.004 218.184  75.092  1.00                 O  
ATOM   1118  CB  GLU   136     154.597 216.704  76.662  1.00                 C  
ATOM   1119  CD  GLU   136     152.783 216.243  74.966  1.00                 C  
ATOM   1120  CG  GLU   136     154.246 216.574  75.189  1.00                 C  
ATOM   1121  OE1 GLU   136     151.922 217.044  75.386  1.00                 O  
ATOM   1122  OE2 GLU   136     152.498 215.183  74.370  1.00                 O  
ATOM   1123  N   MET   137     156.354 219.391  76.885  1.00                 N  
ATOM   1124  CA  MET   137     156.620 220.677  76.241  1.00                 C  
ATOM   1125  C   MET   137     158.027 220.758  75.668  1.00                 C  
ATOM   1126  O   MET   137     158.251 221.451  74.668  1.00                 O  
ATOM   1127  CB  MET   137     156.407 221.825  77.229  1.00                 C  
ATOM   1128  SD  MET   137     153.898 222.407  76.207  1.00                 S  
ATOM   1129  CE  MET   137     154.549 223.995  75.696  1.00                 C  
ATOM   1130  CG  MET   137     154.955 222.045  77.623  1.00                 C  
ATOM   1131  N   ASP   138     158.985 220.064  76.277  1.00                 N  
ATOM   1132  CA  ASP   138     160.392 220.210  75.934  1.00                 C  
ATOM   1133  C   ASP   138     160.885 219.046  75.078  1.00                 C  
ATOM   1134  O   ASP   138     162.073 218.960  74.761  1.00                 O  
ATOM   1135  CB  ASP   138     161.244 220.320  77.200  1.00                 C  
ATOM   1136  CG  ASP   138     160.964 221.589  77.982  1.00                 C  
ATOM   1137  OD1 ASP   138     160.511 222.577  77.368  1.00                 O  
ATOM   1138  OD2 ASP   138     161.198 221.594  79.209  1.00                 O  
ATOM   1139  N   LYS   139     159.981 218.143  74.707  1.00                 N  
ATOM   1140  CA  LYS   139     160.393 216.960  73.955  1.00                 C  
ATOM   1141  C   LYS   139     161.248 217.264  72.727  1.00                 C  
ATOM   1142  O   LYS   139     162.284 216.597  72.561  1.00                 O  
ATOM   1143  CB  LYS   139     159.170 216.159  73.505  1.00                 C  
ATOM   1144  CD  LYS   139     157.234 214.685  74.119  1.00                 C  
ATOM   1145  CE  LYS   139     156.495 213.991  75.252  1.00                 C  
ATOM   1146  CG  LYS   139     158.445 215.445  74.634  1.00                 C  
ATOM   1147  NZ  LYS   139     155.282 213.275  74.768  1.00                 N  
ATOM   1148  N   LYS   140     160.893 218.203  71.838  1.00                 N  
ATOM   1149  CA  LYS   140     161.775 218.463  70.681  1.00                 C  
ATOM   1150  C   LYS   140     163.217 218.758  71.052  1.00                 C  
ATOM   1151  O   LYS   140     164.131 218.397  70.299  1.00                 O  
ATOM   1152  CB  LYS   140     161.241 219.633  69.852  1.00                 C  
ATOM   1153  CD  LYS   140     161.424 221.048  67.787  1.00                 C  
ATOM   1154  CE  LYS   140     162.257 221.371  66.558  1.00                 C  
ATOM   1155  CG  LYS   140     162.058 219.936  68.607  1.00                 C  
ATOM   1156  NZ  LYS   140     161.649 222.460  65.745  1.00                 N  
ATOM   1157  N   VAL   141     163.455 219.417  72.190  1.00                 N  
ATOM   1158  CA  VAL   141     164.826 219.763  72.551  1.00                 C  
ATOM   1159  C   VAL   141     165.540 218.609  73.242  1.00                 C  
ATOM   1160  O   VAL   141     166.752 218.446  73.066  1.00                 O  
ATOM   1161  CB  VAL   141     164.874 221.008  73.457  1.00                 C  
ATOM   1162  CG1 VAL   141     166.290 221.248  73.957  1.00                 C  
ATOM   1163  CG2 VAL   141     164.354 222.228  72.713  1.00                 C  
ATOM   1164  N   VAL   142     164.818 217.801  74.021  1.00                 N  
ATOM   1165  CA  VAL   142     165.449 216.631  74.623  1.00                 C  
ATOM   1166  C   VAL   142     165.871 215.658  73.536  1.00                 C  
ATOM   1167  O   VAL   142     166.955 215.064  73.592  1.00                 O  
ATOM   1168  CB  VAL   142     164.512 215.940  75.631  1.00                 C  
ATOM   1169  CG1 VAL   142     165.102 214.614  76.085  1.00                 C  
ATOM   1170  CG2 VAL   142     164.251 216.847  76.824  1.00                 C  
ATOM   1171  N   GLU   143     165.022 215.494  72.520  1.00                 N  
ATOM   1172  CA  GLU   143     165.357 214.651  71.378  1.00                 C  
ATOM   1173  C   GLU   143     166.690 215.060  70.771  1.00                 C  
ATOM   1174  O   GLU   143     167.565 214.222  70.536  1.00                 O  
ATOM   1175  CB  GLU   143     164.254 214.719  70.320  1.00                 C  
ATOM   1176  CD  GLU   143     163.368 213.895  68.103  1.00                 C  
ATOM   1177  CG  GLU   143     164.498 213.830  69.111  1.00                 C  
ATOM   1178  OE1 GLU   143     162.402 214.651  68.341  1.00                 O  
ATOM   1179  OE2 GLU   143     163.448 213.191  67.074  1.00                 O  
ATOM   1180  N   SER   144     166.870 216.358  70.522  1.00                 N  
ATOM   1181  CA  SER   144     168.155 216.832  70.029  1.00                 C  
ATOM   1182  C   SER   144     169.273 216.598  71.034  1.00                 C  
ATOM   1183  O   SER   144     170.376 216.206  70.640  1.00                 O  
ATOM   1184  CB  SER   144     168.080 218.320  69.682  1.00                 C  
ATOM   1185  OG  SER   144     167.209 218.546  68.588  1.00                 O  
ATOM   1186  N   VAL   145     169.003 216.818  72.324  1.00                 N  
ATOM   1187  CA  VAL   145     170.026 216.631  73.347  1.00                 C  
ATOM   1188  C   VAL   145     170.516 215.191  73.370  1.00                 C  
ATOM   1189  O   VAL   145     171.714 214.930  73.530  1.00                 O  
ATOM   1190  CB  VAL   145     169.509 217.030  74.742  1.00                 C  
ATOM   1191  CG1 VAL   145     170.510 216.631  75.815  1.00                 C  
ATOM   1192  CG2 VAL   145     169.228 218.523  74.799  1.00                 C  
ATOM   1193  N   ILE   146     169.600 214.239  73.195  1.00                 N  
ATOM   1194  CA  ILE   146     169.993 212.836  73.143  1.00                 C  
ATOM   1195  C   ILE   146     170.798 212.550  71.883  1.00                 C  
ATOM   1196  O   ILE   146     171.856 211.912  71.946  1.00                 O  
ATOM   1197  CB  ILE   146     168.769 211.904  73.212  1.00                 C  
ATOM   1198  CD1 ILE   146     166.737 211.345  74.646  1.00                 C  
ATOM   1199  CG1 ILE   146     168.096 212.008  74.582  1.00                 C  
ATOM   1200  CG2 ILE   146     169.169 210.474  72.884  1.00                 C  
ATOM   1201  N   GLU   147     170.328 213.025  70.725  1.00                 N  
ATOM   1202  CA  GLU   147     171.015 212.717  69.475  1.00                 C  
ATOM   1203  C   GLU   147     172.464 213.174  69.509  1.00                 C  
ATOM   1204  O   GLU   147     173.344 212.493  68.969  1.00                 O  
ATOM   1205  CB  GLU   147     170.292 213.366  68.293  1.00                 C  
ATOM   1206  CD  GLU   147     168.226 213.455  66.842  1.00                 C  
ATOM   1207  CG  GLU   147     168.947 212.738  67.968  1.00                 C  
ATOM   1208  OE1 GLU   147     168.684 214.547  66.445  1.00                 O  
ATOM   1209  OE2 GLU   147     167.205 212.924  66.358  1.00                 O  
ATOM   1210  N   ASP   148     172.739 214.318  70.133  1.00                 N  
ATOM   1211  CA  ASP   148     174.088 214.856  70.215  1.00                 C  
ATOM   1212  C   ASP   148     174.854 214.295  71.402  1.00                 C  
ATOM   1213  O   ASP   148     176.065 214.503  71.501  1.00                 O  
ATOM   1214  CB  ASP   148     174.051 216.383  70.303  1.00                 C  
ATOM   1215  CG  ASP   148     173.544 217.028  69.029  1.00                 C  
ATOM   1216  OD1 ASP   148     173.675 216.405  67.955  1.00                 O  
ATOM   1217  OD2 ASP   148     173.015 218.157  69.105  1.00                 O  
ATOM   1218  N   ALA   149     174.171 213.592  72.303  1.00                 N  
ATOM   1219  CA  ALA   149     174.788 213.032  73.497  1.00                 C  
ATOM   1220  C   ALA   149     175.344 211.636  73.274  1.00                 C  
ATOM   1221  O   ALA   149     176.385 211.290  73.839  1.00                 O  
ATOM   1222  CB  ALA   149     173.788 212.995  74.643  1.00                 C  
ATOM   1223  N   LYS   150     174.680 210.825  72.456  1.00                 N  
ATOM   1224  CA  LYS   150     175.134 209.465  72.177  1.00                 C  
ATOM   1225  C   LYS   150     176.500 209.421  71.492  1.00                 C  
ATOM   1226  O   LYS   150     177.369 208.671  71.961  1.00                 O  
ATOM   1227  CB  LYS   150     174.114 208.728  71.307  1.00                 C  
ATOM   1228  CD  LYS   150     171.955 207.455  71.181  1.00                 C  
ATOM   1229  CE  LYS   150     171.336 208.213  70.019  1.00                 C  
ATOM   1230  CG  LYS   150     172.828 208.364  72.031  1.00                 C  
ATOM   1231  NZ  LYS   150     170.357 207.378  69.269  1.00                 N  
ATOM   1232  N   ARG   151     176.774 210.171  70.395  1.00                 N  
ATOM   1233  CA  ARG   151     178.124 210.089  69.826  1.00                 C  
ATOM   1234  C   ARG   151     179.185 210.357  70.879  1.00                 C  
ATOM   1235  O   ARG   151     180.254 209.736  70.877  1.00                 O  
ATOM   1236  CB  ARG   151     178.278 211.076  68.667  1.00                 C  
ATOM   1237  CD  ARG   151     179.700 211.989  66.812  1.00                 C  
ATOM   1238  NE  ARG   151     181.016 211.992  66.177  1.00                 N  
ATOM   1239  CG  ARG   151     179.637 211.028  67.987  1.00                 C  
ATOM   1240  CZ  ARG   151     181.334 212.731  65.119  1.00                 C  
ATOM   1241  NH1 ARG   151     182.556 212.669  64.610  1.00                 N  
ATOM   1242  NH2 ARG   151     180.428 213.531  64.573  1.00                 N  
ATOM   1243  N   GLN   152     178.871 211.266  71.805  1.00                 N  
ATOM   1244  CA  GLN   152     179.807 211.608  72.871  1.00                 C  
ATOM   1245  C   GLN   152     179.947 210.477  73.876  1.00                 C  
ATOM   1246  O   GLN   152     181.063 210.114  74.266  1.00                 O  
ATOM   1247  CB  GLN   152     179.362 212.885  73.586  1.00                 C  
ATOM   1248  CD  GLN   152     178.943 215.372  73.446  1.00                 C  
ATOM   1249  CG  GLN   152     179.485 214.144  72.742  1.00                 C  
ATOM   1250  OE1 GLN   152     178.078 215.270  74.316  1.00                 O  
ATOM   1251  NE2 GLN   152     179.452 216.540  73.071  1.00                 N  
ATOM   1252  N   TYR   153     178.824 209.894  74.297  1.00                 N  
ATOM   1253  CA  TYR   153     178.887 208.792  75.250  1.00                 C  
ATOM   1254  C   TYR   153     179.741 207.653  74.712  1.00                 C  
ATOM   1255  O   TYR   153     180.582 207.107  75.433  1.00                 O  
ATOM   1256  CB  TYR   153     177.481 208.286  75.578  1.00                 C  
ATOM   1257  CG  TYR   153     177.459 207.105  76.522  1.00                 C  
ATOM   1258  OH  TYR   153     177.396 203.868  79.131  1.00                 O  
ATOM   1259  CZ  TYR   153     177.418 204.939  78.267  1.00                 C  
ATOM   1260  CD1 TYR   153     177.204 207.282  77.876  1.00                 C  
ATOM   1261  CE1 TYR   153     177.182 206.209  78.746  1.00                 C  
ATOM   1262  CD2 TYR   153     177.694 205.818  76.057  1.00                 C  
ATOM   1263  CE2 TYR   153     177.676 204.733  76.912  1.00                 C  
ATOM   1264  N   ALA   154     179.552 207.284  73.448  1.00                 N  
ATOM   1265  CA  ALA   154     180.290 206.157  72.899  1.00                 C  
ATOM   1266  C   ALA   154     181.786 206.430  72.821  1.00                 C  
ATOM   1267  O   ALA   154     182.564 205.496  72.605  1.00                 O  
ATOM   1268  CB  ALA   154     179.765 205.803  71.516  1.00                 C  
ATOM   1269  N   GLU   155     182.199 207.681  72.997  1.00                 N  
ATOM   1270  CA  GLU   155     183.610 208.041  72.925  1.00                 C  
ATOM   1271  C   GLU   155     184.235 208.106  74.311  1.00                 C  
ATOM   1272  O   GLU   155     185.337 207.606  74.530  1.00                 O  
ATOM   1273  CB  GLU   155     183.785 209.382  72.209  1.00                 C  
ATOM   1274  CD  GLU   155     183.554 210.708  70.072  1.00                 C  
ATOM   1275  CG  GLU   155     183.402 209.355  70.738  1.00                 C  
ATOM   1276  OE1 GLU   155     183.794 211.700  70.791  1.00                 O  
ATOM   1277  OE2 GLU   155     183.432 210.776  68.831  1.00                 O  
ATOM   1278  N   LYS   156     183.536 208.715  75.265  1.00                 N  
ATOM   1279  CA  LYS   156     184.016 208.812  76.634  1.00                 C  
ATOM   1280  C   LYS   156     184.036 207.475  77.363  1.00                 C  
ATOM   1281  O   LYS   156     184.918 207.260  78.201  1.00                 O  
ATOM   1282  CB  LYS   156     183.161 209.798  77.433  1.00                 C  
ATOM   1283  CD  LYS   156     182.467 212.173  77.855  1.00                 C  
ATOM   1284  CE  LYS   156     182.661 213.627  77.457  1.00                 C  
ATOM   1285  CG  LYS   156     183.339 211.250  77.020  1.00                 C  
ATOM   1286  NZ  LYS   156     181.775 214.538  78.233  1.00                 N  
ATOM   1287  N   ALA   157     183.089 206.582  77.084  1.00                 N  
ATOM   1288  CA  ALA   157     183.023 205.297  77.767  1.00                 C  
ATOM   1289  C   ALA   157     183.374 204.104  76.894  1.00                 C  
ATOM   1290  O   ALA   157     183.608 203.022  77.445  1.00                 O  
ATOM   1291  CB  ALA   157     181.634 205.075  78.346  1.00                 C  
ATOM   1292  N   LYS   158     183.423 204.255  75.570  1.00                 N  
ATOM   1293  CA  LYS   158     183.688 203.144  74.658  1.00                 C  
ATOM   1294  C   LYS   158     182.675 202.018  74.858  1.00                 C  
ATOM   1295  O   LYS   158     183.013 200.833  74.842  1.00                 O  
ATOM   1296  CB  LYS   158     185.110 202.615  74.857  1.00                 C  
ATOM   1297  CD  LYS   158     187.582 203.031  74.731  1.00                 C  
ATOM   1298  CE  LYS   158     188.669 204.065  74.489  1.00                 C  
ATOM   1299  CG  LYS   158     186.197 203.643  74.591  1.00                 C  
ATOM   1300  NZ  LYS   158     190.031 203.494  74.681  1.00                 N  
ATOM   1301  N   VAL   159     181.415 202.399  75.052  1.00                 N  
ATOM   1302  CA  VAL   159     180.333 201.444  75.234  1.00                 C  
ATOM   1303  C   VAL   159     179.122 201.909  74.442  1.00                 C  
ATOM   1304  O   VAL   159     178.729 203.077  74.511  1.00                 O  
ATOM   1305  CB  VAL   159     179.981 201.267  76.723  1.00                 C  
ATOM   1306  CG1 VAL   159     178.838 200.276  76.886  1.00                 C  
ATOM   1307  CG2 VAL   159     181.201 200.813  77.508  1.00                 C  
ATOM   1308  N   GLY   160     178.667 201.101  73.469  1.00                 N  
ATOM   1309  CA  GLY   160     179.224 199.743  73.121  1.00                 C  
ATOM   1310  C   GLY   160     180.126 199.798  71.867  1.00                 C  
ATOM   1311  O   GLY   160     181.284 199.371  71.898  1.00                 O  
ATOM   1312  N   SER   161     179.612 200.325  70.744  1.00                 N  
ATOM   1313  CA  SER   161     180.447 200.291  69.545  1.00                 C  
ATOM   1314  C   SER   161     179.993 201.309  68.536  1.00                 C  
ATOM   1315  O   SER   161     178.798 201.573  68.379  1.00                 O  
ATOM   1316  CB  SER   161     180.433 198.894  68.922  1.00                 C  
ATOM   1317  OG  SER   161     181.232 198.849  67.752  1.00                 O  
ATOM   1318  N   PRO   162     180.940 201.913  67.820  1.00                 N  
ATOM   1319  CA  PRO   162     180.575 202.846  66.698  1.00                 C  
ATOM   1320  C   PRO   162     180.651 202.128  65.331  1.00                 C  
ATOM   1321  O   PRO   162     181.348 201.122  65.175  1.00                 O  
ATOM   1322  CB  PRO   162     181.608 203.970  66.800  1.00                 C  
ATOM   1323  CD  PRO   162     182.371 202.246  68.275  1.00                 C  
ATOM   1324  CG  PRO   162     182.839 203.300  67.312  1.00                 C  
ATOM   1325  N   LYS   163     179.940 202.634  64.333  1.00                 N  
ATOM   1326  CA  LYS   163     180.085 202.080  63.019  1.00                 C  
ATOM   1327  C   LYS   163     179.438 203.091  62.087  1.00                 C  
ATOM   1328  O   LYS   163     178.415 203.694  62.421  1.00                 O  
ATOM   1329  CB  LYS   163     179.439 200.695  62.947  1.00                 C  
ATOM   1330  CD  LYS   163     179.078 198.571  61.660  1.00                 C  
ATOM   1331  CE  LYS   163     179.326 197.840  60.350  1.00                 C  
ATOM   1332  CG  LYS   163     179.662 199.974  61.628  1.00                 C  
ATOM   1333  NZ  LYS   163     178.761 196.462  60.368  1.00                 N  
ATOM   1334  N   ILE   164     179.998 203.308  60.906  1.00                 N  
ATOM   1335  CA  ILE   164     179.337 204.263  59.999  1.00                 C  
ATOM   1336  C   ILE   164     179.773 203.936  58.581  1.00                 C  
ATOM   1337  O   ILE   164     180.869 203.421  58.344  1.00                 O  
ATOM   1338  CB  ILE   164     179.669 205.719  60.374  1.00                 C  
ATOM   1339  CD1 ILE   164     178.805 208.104  60.114  1.00                 C  
ATOM   1340  CG1 ILE   164     178.788 206.688  59.581  1.00                 C  
ATOM   1341  CG2 ILE   164     181.149 205.999  60.165  1.00                 C  
ATOM   1342  N   THR   165     178.922 204.231  57.614  1.00                 N  
ATOM   1343  CA  THR   165     179.299 203.967  56.235  1.00                 C  
ATOM   1344  C   THR   165     178.029 204.182  55.405  1.00                 C  
ATOM   1345  O   THR   165     176.945 204.447  55.932  1.00                 O  
ATOM   1346  CB  THR   165     179.870 202.547  56.068  1.00                 C  
ATOM   1347  OG1 THR   165     180.398 202.393  54.745  1.00                 O  
ATOM   1348  CG2 THR   165     178.781 201.506  56.280  1.00                 C  
ATOM   1349  N   ILE   166     178.157 204.070  54.090  1.00                 N  
ATOM   1350  CA  ILE   166     176.962 204.309  53.297  1.00                 C  
ATOM   1351  C   ILE   166     175.909 203.243  53.413  1.00                 C  
ATOM   1352  O   ILE   166     174.783 203.423  52.941  1.00                 O  
ATOM   1353  CB  ILE   166     177.300 204.478  51.804  1.00                 C  
ATOM   1354  CD1 ILE   166     178.039 203.188  49.734  1.00                 C  
ATOM   1355  CG1 ILE   166     177.879 203.180  51.238  1.00                 C  
ATOM   1356  CG2 ILE   166     178.241 205.655  51.601  1.00                 C  
ATOM   1357  N   ASP   167     176.207 202.105  54.030  1.00                 N  
ATOM   1358  CA  ASP   167     175.124 201.148  54.202  1.00                 C  
ATOM   1359  C   ASP   167     174.693 201.109  55.651  1.00                 C  
ATOM   1360  O   ASP   167     173.613 200.612  55.982  1.00                 O  
ATOM   1361  CB  ASP   167     175.557 199.759  53.730  1.00                 C  
ATOM   1362  CG  ASP   167     175.836 199.710  52.240  1.00                 C  
ATOM   1363  OD1 ASP   167     174.955 200.123  51.457  1.00                 O  
ATOM   1364  OD2 ASP   167     176.936 199.260  51.856  1.00                 O  
ATOM   1365  N   GLU   168     175.524 201.632  56.563  1.00                 N  
ATOM   1366  CA  GLU   168     175.145 201.549  57.978  1.00                 C  
ATOM   1367  C   GLU   168     174.276 202.709  58.425  1.00                 C  
ATOM   1368  O   GLU   168     173.560 202.641  59.428  1.00                 O  
ATOM   1369  CB  GLU   168     176.391 201.486  58.864  1.00                 C  
ATOM   1370  CD  GLU   168     176.519 198.970  59.041  1.00                 C  
ATOM   1371  CG  GLU   168     177.242 200.244  58.651  1.00                 C  
ATOM   1372  OE1 GLU   168     175.518 199.057  59.783  1.00                 O  
ATOM   1373  OE2 GLU   168     176.954 197.883  58.604  1.00                 O  
ATOM   1374  N   LYS   169     174.332 203.808  57.668  1.00                 N  
ATOM   1375  CA  LYS   169     173.715 205.063  58.120  1.00                 C  
ATOM   1376  C   LYS   169     174.368 205.368  59.503  1.00                 C  
ATOM   1377  O   LYS   169     175.583 205.203  59.641  1.00                 O  
ATOM   1378  CB  LYS   169     172.194 204.916  58.193  1.00                 C  
ATOM   1379  CD  LYS   169     170.025 204.535  56.987  1.00                 C  
ATOM   1380  CE  LYS   169     169.376 204.086  55.689  1.00                 C  
ATOM   1381  CG  LYS   169     171.540 204.562  56.867  1.00                 C  
ATOM   1382  NZ  LYS   169     167.896 203.986  55.814  1.00                 N  
ATOM   1383  N   VAL   170     173.645 205.806  60.552  1.00                 N  
ATOM   1384  CA  VAL   170     174.317 206.219  61.793  1.00                 C  
ATOM   1385  C   VAL   170     174.215 205.227  62.964  1.00                 C  
ATOM   1386  O   VAL   170     173.207 204.539  63.147  1.00                 O  
ATOM   1387  CB  VAL   170     173.789 207.576  62.296  1.00                 C  
ATOM   1388  CG1 VAL   170     174.072 208.668  61.276  1.00                 C  
ATOM   1389  CG2 VAL   170     172.300 207.491  62.593  1.00                 C  
ATOM   1390  N   PHE   171     175.276 205.149  63.772  1.00                 N  
ATOM   1391  CA  PHE   171     175.327 204.197  64.921  1.00                 C  
ATOM   1392  C   PHE   171     175.511 204.977  66.234  1.00                 C  
ATOM   1393  O   PHE   171     175.756 206.186  66.257  1.00                 O  
ATOM   1394  CB  PHE   171     176.457 203.184  64.727  1.00                 C  
ATOM   1395  CG  PHE   171     176.289 202.313  63.515  1.00                 C  
ATOM   1396  CZ  PHE   171     175.978 200.698  61.275  1.00                 C  
ATOM   1397  CD1 PHE   171     176.489 202.826  62.245  1.00                 C  
ATOM   1398  CE1 PHE   171     176.335 202.025  61.129  1.00                 C  
ATOM   1399  CD2 PHE   171     175.933 200.983  63.644  1.00                 C  
ATOM   1400  CE2 PHE   171     175.779 200.182  62.528  1.00                 C  
ATOM   1401  N   LEU   172     175.386 204.255  67.341  1.00                 N  
ATOM   1402  CA  LEU   172     175.764 204.785  68.655  1.00                 C  
ATOM   1403  C   LEU   172     176.194 203.691  69.556  1.00                 C  
ATOM   1404  O   LEU   172     176.338 202.528  69.170  1.00                 O  
ATOM   1405  CB  LEU   172     174.599 205.558  69.276  1.00                 C  
ATOM   1406  CG  LEU   172     173.400 204.725  69.734  1.00                 C  
ATOM   1407  CD1 LEU   172     172.502 205.536  70.655  1.00                 C  
ATOM   1408  CD2 LEU   172     172.610 204.217  68.538  1.00                 C  
ATOM   1409  N   PRO   173     176.411 204.062  70.809  1.00                 N  
ATOM   1410  CA  PRO   173     176.650 203.056  71.774  1.00                 C  
ATOM   1411  C   PRO   173     175.494 203.308  72.736  1.00                 C  
ATOM   1412  O   PRO   173     174.728 204.266  72.600  1.00                 O  
ATOM   1413  CB  PRO   173     178.044 203.383  72.312  1.00                 C  
ATOM   1414  CD  PRO   173     177.598 204.995  70.600  1.00                 C  
ATOM   1415  CG  PRO   173     178.690 204.171  71.222  1.00                 C  
ATOM   1416  N   PRO   174     175.399 202.399  73.841  1.00                 N  
ATOM   1417  CA  PRO   174     174.217 202.542  74.683  1.00                 C  
ATOM   1418  C   PRO   174     173.024 202.893  73.807  1.00                 C  
ATOM   1419  O   PRO   174     173.106 203.750  72.924  1.00                 O  
ATOM   1420  CB  PRO   174     174.584 203.671  75.648  1.00                 C  
ATOM   1421  CD  PRO   174     176.369 203.530  74.060  1.00                 C  
ATOM   1422  CG  PRO   174     175.578 204.494  74.899  1.00                 C  
ATOM   1423  N   PRO   175     171.913 202.203  74.051  1.00                 N  
ATOM   1424  CA  PRO   175     170.657 202.462  73.368  1.00                 C  
ATOM   1425  C   PRO   175     169.802 203.375  74.235  1.00                 C  
ATOM   1426  O   PRO   175     169.262 202.956  75.264  1.00                 O  
ATOM   1427  CB  PRO   175     170.037 201.074  73.194  1.00                 C  
ATOM   1428  CD  PRO   175     172.156 200.729  74.253  1.00                 C  
ATOM   1429  CG  PRO   175     171.196 200.137  73.259  1.00                 C  
ATOM   1430  N   PRO   176     169.709 204.634  73.822  1.00                 N  
ATOM   1431  CA  PRO   176     169.049 205.671  74.600  1.00                 C  
ATOM   1432  C   PRO   176     167.729 206.011  73.934  1.00                 C  
ATOM   1433  O   PRO   176     167.700 206.494  72.797  1.00                 O  
ATOM   1434  CB  PRO   176     170.037 206.839  74.574  1.00                 C  
ATOM   1435  CD  PRO   176     171.087 205.051  73.377  1.00                 C  
ATOM   1436  CG  PRO   176     171.360 206.203  74.304  1.00                 C  
ATOM   1437  N   ASN   177     166.633 205.753  74.641  1.00                 N  
ATOM   1438  CA  ASN   177     165.298 206.046  74.143  1.00                 C  
ATOM   1439  C   ASN   177     164.652 207.090  75.036  1.00                 C  
ATOM   1440  O   ASN   177     165.041 207.254  76.194  1.00                 O  
ATOM   1441  CB  ASN   177     164.461 204.767  74.070  1.00                 C  
ATOM   1442  CG  ASN   177     164.999 203.775  73.058  1.00                 C  
ATOM   1443  OD1 ASN   177     165.218 204.116  71.896  1.00                 O  
ATOM   1444  ND2 ASN   177     165.215 202.541  73.499  1.00                 N  
ATOM   1445  N   PRO   178     163.681 207.809  74.489  1.00                 N  
ATOM   1446  CA  PRO   178     162.907 208.765  75.267  1.00                 C  
ATOM   1447  C   PRO   178     161.539 208.156  75.550  1.00                 C  
ATOM   1448  O   PRO   178     160.929 207.535  74.673  1.00                 O  
ATOM   1449  CB  PRO   178     162.829 209.999  74.366  1.00                 C  
ATOM   1450  CD  PRO   178     163.772 208.248  73.034  1.00                 C  
ATOM   1451  CG  PRO   178     162.873 209.452  72.978  1.00                 C  
ATOM   1452  N   LYS   179     161.064 208.319  76.779  1.00                 N  
ATOM   1453  CA  LYS   179     159.771 207.771  77.179  1.00                 C  
ATOM   1454  C   LYS   179     158.665 208.670  76.645  1.00                 C  
ATOM   1455  O   LYS   179     158.521 209.817  77.070  1.00                 O  
ATOM   1456  CB  LYS   179     159.692 207.641  78.701  1.00                 C  
ATOM   1457  CD  LYS   179     160.567 206.586  80.804  1.00                 C  
ATOM   1458  CE  LYS   179     159.239 206.026  81.286  1.00                 C  
ATOM   1459  CG  LYS   179     160.639 206.606  79.286  1.00                 C  
ATOM   1460  NZ  LYS   179     159.207 205.867  82.766  1.00                 N  
ATOM   1461  N   LEU   180     157.875 208.147  75.708  1.00                 N  
ATOM   1462  CA  LEU   180     156.801 208.931  75.113  1.00                 C  
ATOM   1463  C   LEU   180     155.456 208.682  75.781  1.00                 C  
ATOM   1464  O   LEU   180     154.444 209.229  75.330  1.00                 O  
ATOM   1465  CB  LEU   180     156.685 208.632  73.617  1.00                 C  
ATOM   1466  CG  LEU   180     157.907 208.970  72.761  1.00                 C  
ATOM   1467  CD1 LEU   180     157.687 208.547  71.317  1.00                 C  
ATOM   1468  CD2 LEU   180     158.220 210.457  72.835  1.00                 C  
ATOM   1469  N   PRO   181     155.420 207.875  76.843  1.00                 N  
ATOM   1470  CA  PRO   181     154.170 207.631  77.552  1.00                 C  
ATOM   1471  C   PRO   181     154.174 208.304  78.918  1.00                 C  
ATOM   1472  O   PRO   181     153.170 208.885  79.341  1.00                 O  
ATOM   1473  CB  PRO   181     154.107 206.107  77.677  1.00                 C  
ATOM   1474  CD  PRO   181     156.065 206.568  76.381  1.00                 C  
ATOM   1475  CG  PRO   181     154.922 205.605  76.533  1.00                 C  
ATOM   1476  N   ASP   182     155.300 208.238  79.620  1.00                 N  
ATOM   1477  CA  ASP   182     155.435 208.884  80.914  1.00                 C  
ATOM   1478  C   ASP   182     156.191 210.197  80.758  1.00                 C  
ATOM   1479  O   ASP   182     157.246 210.249  80.118  1.00                 O  
ATOM   1480  CB  ASP   182     156.149 207.960  81.902  1.00                 C  
ATOM   1481  CG  ASP   182     155.312 206.754  82.281  1.00                 C  
ATOM   1482  OD1 ASP   182     154.090 206.776  82.027  1.00                 O  
ATOM   1483  OD2 ASP   182     155.879 205.787  82.833  1.00                 O  
ATOM   1484  N   SER   183     155.645 211.257  81.347  1.00                 N  
ATOM   1485  CA  SER   183     156.263 212.571  81.260  1.00                 C  
ATOM   1486  C   SER   183     156.424 213.175  82.644  1.00                 C  
ATOM   1487  O   SER   183     155.735 212.779  83.587  1.00                 O  
ATOM   1488  CB  SER   183     155.433 213.496  80.367  1.00                 C  
ATOM   1489  OG  SER   183     154.155 213.737  80.931  1.00                 O  
ATOM   1490  N   HIS   184     157.301 214.104  82.767  1.00                 N  
ATOM   1491  CA  HIS   184     157.432 214.809  84.025  1.00                 C  
ATOM   1492  C   HIS   184     156.262 215.764  84.222  1.00                 C  
ATOM   1493  O   HIS   184     155.626 216.180  83.248  1.00                 O  
ATOM   1494  CB  HIS   184     158.758 215.570  84.077  1.00                 C  
ATOM   1495  CG  HIS   184     159.963 214.682  84.111  1.00                 C  
ATOM   1496  ND1 HIS   184     160.202 213.790  85.135  1.00                 N  
ATOM   1497  CE1 HIS   184     161.353 213.139  84.888  1.00                 C  
ATOM   1498  CD2 HIS   184     161.116 214.462  83.249  1.00                 C  
ATOM   1499  NE2 HIS   184     161.906 213.536  83.758  1.00                 N  
ATOM   1500  N   ASP   185     155.938 216.099  85.468  1.00                 N  
ATOM   1501  CA  ASP   185     154.845 217.047  85.714  1.00                 C  
ATOM   1502  C   ASP   185     155.086 218.351  84.973  1.00                 C  
ATOM   1503  O   ASP   185     156.227 218.776  84.774  1.00                 O  
ATOM   1504  CB  ASP   185     154.691 217.310  87.213  1.00                 C  
ATOM   1505  CG  ASP   185     154.124 216.118  87.959  1.00                 C  
ATOM   1506  OD1 ASP   185     153.644 215.176  87.295  1.00                 O  
ATOM   1507  OD2 ASP   185     154.160 216.126  89.207  1.00                 O  
ATOM   1508  N   PRO   186     153.992 218.985  84.547  1.00                 N  
ATOM   1509  CA  PRO   186     154.093 220.226  83.786  1.00                 C  
ATOM   1510  C   PRO   186     154.655 221.372  84.616  1.00                 C  
ATOM   1511  O   PRO   186     155.083 222.389  84.056  1.00                 O  
ATOM   1512  CB  PRO   186     152.653 220.516  83.357  1.00                 C  
ATOM   1513  CD  PRO   186     152.566 218.576  84.757  1.00                 C  
ATOM   1514  CG  PRO   186     151.813 219.820  84.375  1.00                 C  
ATOM   1515  N   HIS   187     154.666 221.234  85.943  1.00                 N  
ATOM   1516  CA  HIS   187     155.139 222.322  86.795  1.00                 C  
ATOM   1517  C   HIS   187     156.627 222.219  87.096  1.00                 C  
ATOM   1518  O   HIS   187     157.130 222.983  87.928  1.00                 O  
ATOM   1519  CB  HIS   187     154.357 222.352  88.109  1.00                 C  
ATOM   1520  CG  HIS   187     152.910 222.700  87.943  1.00                 C  
ATOM   1521  ND1 HIS   187     152.483 223.962  87.592  1.00                 N  
ATOM   1522  CE1 HIS   187     151.140 223.967  87.521  1.00                 C  
ATOM   1523  CD2 HIS   187     151.649 221.983  88.065  1.00                 C  
ATOM   1524  NE2 HIS   187     150.633 222.782  87.804  1.00                 N  
ATOM   1525  N   CYS   188     157.339 221.293  86.452  1.00                 N  
ATOM   1526  CA  CYS   188     158.788 221.239  86.584  1.00                 C  
ATOM   1527  C   CYS   188     159.425 222.282  85.678  1.00                 C  
ATOM   1528  O   CYS   188     159.118 222.372  84.483  1.00                 O  
ATOM   1529  CB  CYS   188     159.305 219.838  86.249  1.00                 C  
ATOM   1530  SG  CYS   188     161.095 219.645  86.407  1.00                 S  
ATOM   1531  N   SER   189     160.314 223.096  86.257  1.00                 N  
ATOM   1532  CA  SER   189     160.892 224.217  85.522  1.00                 C  
ATOM   1533  C   SER   189     161.566 223.746  84.239  1.00                 C  
ATOM   1534  O   SER   189     161.517 224.426  83.209  1.00                 O  
ATOM   1535  CB  SER   189     161.897 224.970  86.396  1.00                 C  
ATOM   1536  OG  SER   189     161.252 225.597  87.491  1.00                 O  
ATOM   1537  N   GLY   190     162.207 222.582  84.284  1.00                 N  
ATOM   1538  CA  GLY   190     162.894 222.056  83.121  1.00                 C  
ATOM   1539  C   GLY   190     163.863 220.942  83.455  1.00                 C  
ATOM   1540  O   GLY   190     164.008 220.570  84.622  1.00                 O  
ATOM   1541  N   GLY   191     164.530 220.400  82.446  1.00                 N  
ATOM   1542  CA  GLY   191     165.467 219.313  82.658  1.00                 C  
ATOM   1543  C   GLY   191     164.825 217.953  82.448  1.00                 C  
ATOM   1544  O   GLY   191     163.653 217.819  82.110  1.00                 O  
ATOM   1545  N   VAL   192     165.637 216.918  82.662  1.00                 N  
ATOM   1546  CA  VAL   192     165.276 215.545  82.338  1.00                 C  
ATOM   1547  C   VAL   192     165.594 214.655  83.532  1.00                 C  
ATOM   1548  O   VAL   192     166.386 215.008  84.404  1.00                 O  
ATOM   1549  CB  VAL   192     166.006 215.053  81.074  1.00                 C  
ATOM   1550  CG1 VAL   192     165.628 215.908  79.874  1.00                 C  
ATOM   1551  CG2 VAL   192     167.511 215.066  81.290  1.00                 C  
ATOM   1552  N   VAL   193     164.960 213.487  83.559  1.00                 N  
ATOM   1553  CA  VAL   193     165.388 212.389  84.412  1.00                 C  
ATOM   1554  C   VAL   193     165.586 211.153  83.551  1.00                 C  
ATOM   1555  O   VAL   193     164.832 210.925  82.605  1.00                 O  
ATOM   1556  CB  VAL   193     164.374 212.123  85.540  1.00                 C  
ATOM   1557  CG1 VAL   193     164.814 210.934  86.382  1.00                 C  
ATOM   1558  CG2 VAL   193     164.205 213.360  86.408  1.00                 C  
ATOM   1559  N   LEU   194     166.601 210.357  83.874  1.00                 N  
ATOM   1560  CA  LEU   194     166.963 209.204  83.053  1.00                 C  
ATOM   1561  C   LEU   194     166.884 207.942  83.898  1.00                 C  
ATOM   1562  O   LEU   194     167.455 207.884  84.992  1.00                 O  
ATOM   1563  CB  LEU   194     168.363 209.385  82.463  1.00                 C  
ATOM   1564  CG  LEU   194     168.492 210.393  81.320  1.00                 C  
ATOM   1565  CD1 LEU   194     168.439 211.817  81.850  1.00                 C  
ATOM   1566  CD2 LEU   194     169.781 210.165  80.545  1.00                 C  
ATOM   1567  N   ALA   195     166.198 206.929  83.380  1.00                 N  
ATOM   1568  CA  ALA   195     166.015 205.651  84.042  1.00                 C  
ATOM   1569  C   ALA   195     166.801 204.573  83.309  1.00                 C  
ATOM   1570  O   ALA   195     167.019 204.657  82.094  1.00                 O  
ATOM   1571  CB  ALA   195     164.538 205.294  84.106  1.00                 C  
ATOM   1572  N   SER   196     167.222 203.557  84.051  1.00                 N  
ATOM   1573  CA  SER   196     167.819 202.394  83.424  1.00                 C  
ATOM   1574  C   SER   196     166.726 201.467  82.901  1.00                 C  
ATOM   1575  O   SER   196     165.530 201.725  83.064  1.00                 O  
ATOM   1576  CB  SER   196     168.726 201.658  84.413  1.00                 C  
ATOM   1577  OG  SER   196     167.968 201.051  85.445  1.00                 O  
ATOM   1578  N   GLN   197     167.150 200.383  82.259  1.00                 N  
ATOM   1579  CA  GLN   197     166.229 199.485  81.586  1.00                 C  
ATOM   1580  C   GLN   197     165.054 199.014  82.418  1.00                 C  
ATOM   1581  O   GLN   197     163.912 199.020  81.949  1.00                 O  
ATOM   1582  CB  GLN   197     166.966 198.244  81.078  1.00                 C  
ATOM   1583  CD  GLN   197     166.846 196.048  79.835  1.00                 C  
ATOM   1584  CG  GLN   197     166.081 197.259  80.332  1.00                 C  
ATOM   1585  OE1 GLN   197     167.754 196.170  79.013  1.00                 O  
ATOM   1586  NE2 GLN   197     166.482 194.873  80.335  1.00                 N  
ATOM   1587  N   ASP   198     165.318 198.615  83.658  1.00                 N  
ATOM   1588  CA  ASP   198     164.288 198.094  84.544  1.00                 C  
ATOM   1589  C   ASP   198     163.656 199.158  85.429  1.00                 C  
ATOM   1590  O   ASP   198     162.881 198.813  86.324  1.00                 O  
ATOM   1591  CB  ASP   198     164.856 196.986  85.433  1.00                 C  
ATOM   1592  CG  ASP   198     165.926 197.492  86.382  1.00                 C  
ATOM   1593  OD1 ASP   198     166.251 198.696  86.323  1.00                 O  
ATOM   1594  OD2 ASP   198     166.439 196.684  87.184  1.00                 O  
ATOM   1595  N   GLY   199     163.974 200.431  85.212  1.00                 N  
ATOM   1596  CA  GLY   199     163.449 201.557  85.976  1.00                 C  
ATOM   1597  C   GLY   199     163.778 201.482  87.462  1.00                 C  
ATOM   1598  O   GLY   199     163.149 202.179  88.264  1.00                 O  
ATOM   1599  N   LYS   200     164.746 200.656  87.854  1.00                 N  
ATOM   1600  CA  LYS   200     165.118 200.563  89.257  1.00                 C  
ATOM   1601  C   LYS   200     166.195 201.564  89.647  1.00                 C  
ATOM   1602  O   LYS   200     166.309 201.900  90.829  1.00                 O  
ATOM   1603  CB  LYS   200     165.600 199.150  89.591  1.00                 C  
ATOM   1604  CD  LYS   200     165.062 196.712  89.849  1.00                 C  
ATOM   1605  CE  LYS   200     163.978 195.650  89.762  1.00                 C  
ATOM   1606  CG  LYS   200     164.517 198.087  89.500  1.00                 C  
ATOM   1607  NZ  LYS   200     164.504 194.293  90.076  1.00                 N  
ATOM   1608  N   ILE   201     166.980 202.039  88.689  1.00                 N  
ATOM   1609  CA  ILE   201     168.034 203.015  88.933  1.00                 C  
ATOM   1610  C   ILE   201     167.730 204.245  88.093  1.00                 C  
ATOM   1611  O   ILE   201     167.557 204.140  86.874  1.00                 O  
ATOM   1612  CB  ILE   201     169.425 202.436  88.612  1.00                 C  
ATOM   1613  CD1 ILE   201     170.956 200.456  89.096  1.00                 C  
ATOM   1614  CG1 ILE   201     169.714 201.222  89.497  1.00                 C  
ATOM   1615  CG2 ILE   201     170.494 203.509  88.754  1.00                 C  
ATOM   1616  N   VAL   202     167.668 205.404  88.738  1.00                 N  
ATOM   1617  CA  VAL   202     167.376 206.641  88.033  1.00                 C  
ATOM   1618  C   VAL   202     168.307 207.741  88.517  1.00                 C  
ATOM   1619  O   VAL   202     168.756 207.741  89.665  1.00                 O  
ATOM   1620  CB  VAL   202     165.905 207.060  88.214  1.00                 C  
ATOM   1621  CG1 VAL   202     164.976 206.013  87.621  1.00                 C  
ATOM   1622  CG2 VAL   202     165.593 207.283  89.686  1.00                 C  
ATOM   1623  N   CYS   203     168.586 208.680  87.619  1.00                 N  
ATOM   1624  CA  CYS   203     169.297 209.909  87.931  1.00                 C  
ATOM   1625  C   CYS   203     168.356 211.074  87.658  1.00                 C  
ATOM   1626  O   CYS   203     167.719 211.131  86.598  1.00                 O  
ATOM   1627  CB  CYS   203     170.581 210.009  87.105  1.00                 C  
ATOM   1628  SG  CYS   203     171.566 211.490  87.433  1.00                 S  
ATOM   1629  N   GLU   204     168.258 211.982  88.626  1.00                 N  
ATOM   1630  CA  GLU   204     167.389 213.153  88.537  1.00                 C  
ATOM   1631  C   GLU   204     168.267 214.380  88.339  1.00                 C  
ATOM   1632  O   GLU   204     169.004 214.784  89.242  1.00                 O  
ATOM   1633  CB  GLU   204     166.523 213.274  89.793  1.00                 C  
ATOM   1634  CD  GLU   204     164.682 214.506  91.007  1.00                 C  
ATOM   1635  CG  GLU   204     165.545 214.438  89.762  1.00                 C  
ATOM   1636  OE1 GLU   204     164.731 213.556  91.816  1.00                 O  
ATOM   1637  OE2 GLU   204     163.956 215.509  91.172  1.00                 O  
ATOM   1638  N   ASN   205     168.182 214.979  87.155  1.00                 N  
ATOM   1639  CA  ASN   205     168.994 216.139  86.819  1.00                 C  
ATOM   1640  C   ASN   205     168.149 217.329  86.394  1.00                 C  
ATOM   1641  O   ASN   205     168.544 218.074  85.494  1.00                 O  
ATOM   1642  CB  ASN   205     169.998 215.790  85.718  1.00                 C  
ATOM   1643  CG  ASN   205     171.112 216.811  85.601  1.00                 C  
ATOM   1644  OD1 ASN   205     171.225 217.719  86.425  1.00                 O  
ATOM   1645  ND2 ASN   205     171.940 216.666  84.572  1.00                 N  
ATOM   1646  N   THR   206     166.988 217.521  87.011  1.00                 N  
ATOM   1647  CA  THR   206     166.160 218.657  86.653  1.00                 C  
ATOM   1648  C   THR   206     166.657 219.915  87.358  1.00                 C  
ATOM   1649  O   THR   206     167.509 219.867  88.247  1.00                 O  
ATOM   1650  CB  THR   206     164.681 218.410  87.004  1.00                 C  
ATOM   1651  OG1 THR   206     164.542 218.263  88.422  1.00                 O  
ATOM   1652  CG2 THR   206     164.178 217.142  86.331  1.00                 C  
ATOM   1653  N   LEU   207     166.101 221.055  86.944  1.00                 N  
ATOM   1654  CA  LEU   207     166.590 222.337  87.438  1.00                 C  
ATOM   1655  C   LEU   207     166.359 222.508  88.931  1.00                 C  
ATOM   1656  O   LEU   207     167.210 223.068  89.626  1.00                 O  
ATOM   1657  CB  LEU   207     165.924 223.491  86.685  1.00                 C  
ATOM   1658  CG  LEU   207     166.315 223.656  85.215  1.00                 C  
ATOM   1659  CD1 LEU   207     165.452 224.715  84.546  1.00                 C  
ATOM   1660  CD2 LEU   207     167.787 224.016  85.088  1.00                 C  
ATOM   1661  N   ASP   208     165.228 222.027  89.449  1.00                 N  
ATOM   1662  CA  ASP   208     164.986 222.131  90.885  1.00                 C  
ATOM   1663  C   ASP   208     165.982 221.284  91.668  1.00                 C  
ATOM   1664  O   ASP   208     166.476 221.699  92.726  1.00                 O  
ATOM   1665  CB  ASP   208     163.555 221.706  91.219  1.00                 C  
ATOM   1666  CG  ASP   208     162.523 222.714  90.750  1.00                 C  
ATOM   1667  OD1 ASP   208     162.914 223.853  90.418  1.00                 O  
ATOM   1668  OD2 ASP   208     161.325 222.365  90.716  1.00                 O  
ATOM   1669  N   ALA   209     166.289 220.089  91.161  1.00                 N  
ATOM   1670  CA  ALA   209     167.223 219.212  91.854  1.00                 C  
ATOM   1671  C   ALA   209     168.616 219.821  91.902  1.00                 C  
ATOM   1672  O   ALA   209     169.296 219.752  92.929  1.00                 O  
ATOM   1673  CB  ALA   209     167.271 217.850  91.179  1.00                 C  
ATOM   1674  N   ARG   210     169.055 220.424  90.796  1.00                 N  
ATOM   1675  CA  ARG   210     170.379 221.034  90.759  1.00                 C  
ATOM   1676  C   ARG   210     170.452 222.234  91.696  1.00                 C  
ATOM   1677  O   ARG   210     171.435 222.413  92.425  1.00                 O  
ATOM   1678  CB  ARG   210     170.735 221.456  89.332  1.00                 C  
ATOM   1679  CD  ARG   210     171.270 220.780  86.975  1.00                 C  
ATOM   1680  NE  ARG   210     172.456 221.630  86.896  1.00                 N  
ATOM   1681  CG  ARG   210     171.010 220.294  88.392  1.00                 C  
ATOM   1682  CZ  ARG   210     173.696 221.171  86.769  1.00                 C  
ATOM   1683  NH1 ARG   210     174.714 222.019  86.705  1.00                 N  
ATOM   1684  NH2 ARG   210     173.917 219.865  86.705  1.00                 N  
ATOM   1685  N   LEU   211     169.414 223.072  91.679  1.00                 N  
ATOM   1686  CA  LEU   211     169.411 224.263  92.517  1.00                 C  
ATOM   1687  C   LEU   211     169.557 223.902  93.985  1.00                 C  
ATOM   1688  O   LEU   211     170.346 224.523  94.703  1.00                 O  
ATOM   1689  CB  LEU   211     168.128 225.067  92.300  1.00                 C  
ATOM   1690  CG  LEU   211     167.966 226.328  93.152  1.00                 C  
ATOM   1691  CD1 LEU   211     169.080 227.321  92.860  1.00                 C  
ATOM   1692  CD2 LEU   211     166.608 226.969  92.911  1.00                 C  
ATOM   1693  N   ASP   212     168.809 222.906  94.453  1.00                 N  
ATOM   1694  CA  ASP   212     168.935 222.524  95.856  1.00                 C  
ATOM   1695  C   ASP   212     170.254 221.812  96.114  1.00                 C  
ATOM   1696  O   ASP   212     170.922 222.077  97.121  1.00                 O  
ATOM   1697  CB  ASP   212     167.765 221.631  96.275  1.00                 C  
ATOM   1698  CG  ASP   212     166.458 222.392  96.373  1.00                 C  
ATOM   1699  OD1 ASP   212     166.496 223.640  96.386  1.00                 O  
ATOM   1700  OD2 ASP   212     165.394 221.739  96.436  1.00                 O  
ATOM   1701  N   VAL   213     170.660 220.923  95.209  1.00                 N  
ATOM   1702  CA  VAL   213     171.908 220.190  95.395  1.00                 C  
ATOM   1703  C   VAL   213     173.083 221.137  95.576  1.00                 C  
ATOM   1704  O   VAL   213     173.939 220.920  96.441  1.00                 O  
ATOM   1705  CB  VAL   213     172.186 219.240  94.215  1.00                 C  
ATOM   1706  CG1 VAL   213     173.582 218.648  94.325  1.00                 C  
ATOM   1707  CG2 VAL   213     171.139 218.137  94.162  1.00                 C  
ATOM   1708  N   ALA   214     173.142 222.202  94.774  1.00                 N  
ATOM   1709  CA  ALA   214     174.243 223.151  94.907  1.00                 C  
ATOM   1710  C   ALA   214     173.995 224.109  96.065  1.00                 C  
ATOM   1711  O   ALA   214     174.882 224.335  96.898  1.00                 O  
ATOM   1712  CB  ALA   214     174.434 223.926  93.612  1.00                 C  
ATOM   1713  N   PHE   215     172.795 224.684  96.142  1.00                 N  
ATOM   1714  CA  PHE   215     172.531 225.703  97.149  1.00                 C  
ATOM   1715  C   PHE   215     172.797 225.180  98.551  1.00                 C  
ATOM   1716  O   PHE   215     173.302 225.913  99.406  1.00                 O  
ATOM   1717  CB  PHE   215     171.088 226.200  97.043  1.00                 C  
ATOM   1718  CG  PHE   215     170.843 227.106  95.871  1.00                 C  
ATOM   1719  CZ  PHE   215     170.385 228.787  93.705  1.00                 C  
ATOM   1720  CD1 PHE   215     171.688 227.088  94.775  1.00                 C  
ATOM   1721  CE1 PHE   215     171.463 227.922  93.696  1.00                 C  
ATOM   1722  CD2 PHE   215     169.768 227.978  95.864  1.00                 C  
ATOM   1723  CE2 PHE   215     169.543 228.812  94.786  1.00                 C  
ATOM   1724  N   ARG   216     172.475 223.913  98.813  1.00                 N  
ATOM   1725  CA  ARG   216     172.718 223.355 100.137  1.00                 C  
ATOM   1726  C   ARG   216     174.193 223.267 100.480  1.00                 C  
ATOM   1727  O   ARG   216     174.533 223.329 101.665  1.00                 O  
ATOM   1728  CB  ARG   216     172.093 221.963 100.255  1.00                 C  
ATOM   1729  CD  ARG   216     170.020 220.552 100.351  1.00                 C  
ATOM   1730  NE  ARG   216     168.560 220.537 100.402  1.00                 N  
ATOM   1731  CG  ARG   216     170.573 221.966 100.285  1.00                 C  
ATOM   1732  CZ  ARG   216     167.822 219.434 100.345  1.00                 C  
ATOM   1733  NH1 ARG   216     166.499 219.517 100.398  1.00                 N  
ATOM   1734  NH2 ARG   216     168.407 218.249 100.235  1.00                 N  
ATOM   1735  N   GLN   217     175.069 223.108  99.490  1.00                 N  
ATOM   1736  CA  GLN   217     176.504 223.038  99.722  1.00                 C  
ATOM   1737  C   GLN   217     177.182 224.394  99.692  1.00                 C  
ATOM   1738  O   GLN   217     178.183 224.583 100.384  1.00                 O  
ATOM   1739  CB  GLN   217     177.170 222.127  98.688  1.00                 C  
ATOM   1740  CD  GLN   217     177.017 220.023 100.078  1.00                 C  
ATOM   1741  CG  GLN   217     176.708 220.681  98.747  1.00                 C  
ATOM   1742  OE1 GLN   217     178.176 219.928 100.479  1.00                 O  
ATOM   1743  NE2 GLN   217     175.977 219.568 100.766  1.00                 N  
ATOM   1744  N   LYS   218     176.667 225.339  98.905  1.00                 N  
ATOM   1745  CA  LYS   218     177.251 226.670  98.870  1.00                 C  
ATOM   1746  C   LYS   218     176.676 227.589  99.937  1.00                 C  
ATOM   1747  O   LYS   218     177.226 228.672 100.153  1.00                 O  
ATOM   1748  CB  LYS   218     177.051 227.307  97.493  1.00                 C  
ATOM   1749  CD  LYS   218     177.538 227.278  95.032  1.00                 C  
ATOM   1750  CE  LYS   218     178.271 226.566  93.906  1.00                 C  
ATOM   1751  CG  LYS   218     177.789 226.600  96.369  1.00                 C  
ATOM   1752  NZ  LYS   218     178.010 227.201  92.585  1.00                 N  
ATOM   1753  N   LEU   219     175.605 227.176 100.608  1.00                 N  
ATOM   1754  CA  LEU   219     174.938 227.967 101.635  1.00                 C  
ATOM   1755  C   LEU   219     175.908 228.616 102.621  1.00                 C  
ATOM   1756  O   LEU   219     175.733 229.793 102.946  1.00                 O  
ATOM   1757  CB  LEU   219     173.943 227.104 102.413  1.00                 C  
ATOM   1758  CG  LEU   219     173.163 227.807 103.527  1.00                 C  
ATOM   1759  CD1 LEU   219     172.319 228.938 102.962  1.00                 C  
ATOM   1760  CD2 LEU   219     172.286 226.815 104.277  1.00                 C  
ATOM   1761  N   PRO   220     176.927 227.912 103.133  1.00                 N  
ATOM   1762  CA  PRO   220     177.883 228.605 104.015  1.00                 C  
ATOM   1763  C   PRO   220     178.443 229.879 103.408  1.00                 C  
ATOM   1764  O   PRO   220     178.699 230.854 104.128  1.00                 O  
ATOM   1765  CB  PRO   220     178.996 227.578 104.233  1.00                 C  
ATOM   1766  CD  PRO   220     177.309 226.424 102.989  1.00                 C  
ATOM   1767  CG  PRO   220     178.319 226.257 104.089  1.00                 C  
ATOM   1768  N   GLN   221     178.634 229.902 102.088  1.00                 N  
ATOM   1769  CA  GLN   221     179.118 231.113 101.439  1.00                 C  
ATOM   1770  C   GLN   221     178.003 232.131 101.257  1.00                 C  
ATOM   1771  O   GLN   221     178.246 233.338 101.357  1.00                 O  
ATOM   1772  CB  GLN   221     179.745 230.781 100.084  1.00                 C  
ATOM   1773  CD  GLN   221     181.608 229.641  98.814  1.00                 C  
ATOM   1774  CG  GLN   221     181.036 229.983 100.176  1.00                 C  
ATOM   1775  OE1 GLN   221     181.067 230.043  97.784  1.00                 O  
ATOM   1776  NE2 GLN   221     182.707 228.896  98.806  1.00                 N  
ATOM   1777  N   ILE   222     176.775 231.673 101.002  1.00                 N  
ATOM   1778  CA  ILE   222     175.640 232.592 100.943  1.00                 C  
ATOM   1779  C   ILE   222     175.427 233.260 102.291  1.00                 C  
ATOM   1780  O   ILE   222     175.175 234.468 102.373  1.00                 O  
ATOM   1781  CB  ILE   222     174.354 231.872 100.497  1.00                 C  
ATOM   1782  CD1 ILE   222     173.376 230.483  98.596  1.00                 C  
ATOM   1783  CG1 ILE   222     174.466 231.437  99.034  1.00                 C  
ATOM   1784  CG2 ILE   222     173.139 232.757 100.733  1.00                 C  
ATOM   1785  N   ARG   223     175.508 232.482 103.370  1.00                 N  
ATOM   1786  CA  ARG   223     175.373 233.045 104.706  1.00                 C  
ATOM   1787  C   ARG   223     176.295 234.241 104.884  1.00                 C  
ATOM   1788  O   ARG   223     175.861 235.326 105.281  1.00                 O  
ATOM   1789  CB  ARG   223     175.671 231.984 105.767  1.00                 C  
ATOM   1790  CD  ARG   223     175.822 231.372 108.197  1.00                 C  
ATOM   1791  NE  ARG   223     175.734 231.843 109.577  1.00                 N  
ATOM   1792  CG  ARG   223     175.528 232.479 107.197  1.00                 C  
ATOM   1793  CZ  ARG   223     175.956 231.081 110.642  1.00                 C  
ATOM   1794  NH1 ARG   223     175.854 231.596 111.860  1.00                 N  
ATOM   1795  NH2 ARG   223     176.280 229.804 110.488  1.00                 N  
ATOM   1796  N   THR   224     177.581 234.059 104.573  1.00                 N  
ATOM   1797  CA  THR   224     178.512 235.173 104.656  1.00                 C  
ATOM   1798  C   THR   224     178.203 236.273 103.662  1.00                 C  
ATOM   1799  O   THR   224     178.184 237.454 104.012  1.00                 O  
ATOM   1800  CB  THR   224     179.965 234.712 104.435  1.00                 C  
ATOM   1801  OG1 THR   224     180.332 233.775 105.455  1.00                 O  
ATOM   1802  CG2 THR   224     180.915 235.898 104.500  1.00                 C  
ATOM   1803  N   ARG   225     177.947 235.903 102.404  1.00                 N  
ATOM   1804  CA  ARG   225     177.686 236.899 101.375  1.00                 C  
ATOM   1805  C   ARG   225     176.517 237.811 101.705  1.00                 C  
ATOM   1806  O   ARG   225     176.567 238.998 101.367  1.00                 O  
ATOM   1807  CB  ARG   225     177.422 236.222 100.029  1.00                 C  
ATOM   1808  CD  ARG   225     178.397 235.215  97.947  1.00                 C  
ATOM   1809  NE  ARG   225     177.358 234.195  97.825  1.00                 N  
ATOM   1810  CG  ARG   225     178.654 235.597  99.396  1.00                 C  
ATOM   1811  CZ  ARG   225     177.586 232.887  97.875  1.00                 C  
ATOM   1812  NH1 ARG   225     176.579 232.033  97.755  1.00                 N  
ATOM   1813  NH2 ARG   225     178.822 232.435  98.045  1.00                 N  
ATOM   1814  N   LEU   226     175.473 237.302 102.353  1.00                 N  
ATOM   1815  CA  LEU   226     174.330 238.140 102.681  1.00                 C  
ATOM   1816  C   LEU   226     174.425 238.816 104.038  1.00                 C  
ATOM   1817  O   LEU   226     174.041 239.987 104.154  1.00                 O  
ATOM   1818  CB  LEU   226     173.037 237.324 102.637  1.00                 C  
ATOM   1819  CG  LEU   226     172.621 236.787 101.266  1.00                 C  
ATOM   1820  CD1 LEU   226     171.402 235.885 101.389  1.00                 C  
ATOM   1821  CD2 LEU   226     172.337 237.931 100.304  1.00                 C  
ATOM   1822  N   VAL   227     174.910 238.125 105.068  1.00                 N  
ATOM   1823  CA  VAL   227     174.772 238.613 106.433  1.00                 C  
ATOM   1824  C   VAL   227     176.107 238.998 107.051  1.00                 C  
ATOM   1825  O   VAL   227     176.127 239.551 108.156  1.00                 O  
ATOM   1826  CB  VAL   227     174.082 237.574 107.337  1.00                 C  
ATOM   1827  CG1 VAL   227     172.686 237.263 106.821  1.00                 C  
ATOM   1828  CG2 VAL   227     174.917 236.306 107.423  1.00                 C  
ATOM   1829  N   GLY   228     177.219 238.723 106.376  1.00                 N  
ATOM   1830  CA  GLY   228     178.523 239.049 106.913  1.00                 C  
ATOM   1831  C   GLY   228     179.234 237.841 107.487  1.00                 C  
ATOM   1832  O   GLY   228     178.593 236.860 107.873  1.00                 O  
ATOM   1833  N   ALA   229     180.560 237.902 107.547  1.00                 N  
ATOM   1834  CA  ALA   229     181.326 236.806 108.115  1.00                 C  
ATOM   1835  C   ALA   229     181.218 236.809 109.636  1.00                 C  
ATOM   1836  O   ALA   229     180.918 237.825 110.267  1.00                 O  
ATOM   1837  CB  ALA   229     182.782 236.899 107.686  1.00                 C  
ATOM   1838  N   PRO   230     181.454 235.640 110.223  1.00                 N  
ATOM   1839  CA  PRO   230     181.450 235.503 111.674  1.00                 C  
ATOM   1840  C   PRO   230     182.771 236.030 112.217  1.00                 C  
ATOM   1841  O   PRO   230     183.830 235.450 111.963  1.00                 O  
ATOM   1842  CB  PRO   230     181.279 234.000 111.903  1.00                 C  
ATOM   1843  CD  PRO   230     181.609 234.330 109.556  1.00                 C  
ATOM   1844  CG  PRO   230     181.859 233.367 110.683  1.00                 C  
ATOM   1845  N   GLU   231     182.715 237.143 112.950  1.00                 N  
ATOM   1846  CA  GLU   231     183.942 237.783 113.413  1.00                 C  
ATOM   1847  C   GLU   231     184.695 236.910 114.409  1.00                 C  
ATOM   1848  O   GLU   231     185.892 237.116 114.639  1.00                 O  
ATOM   1849  CB  GLU   231     183.632 239.140 114.048  1.00                 C  
ATOM   1850  CD  GLU   231     182.831 241.514 113.730  1.00                 C  
ATOM   1851  CG  GLU   231     183.130 240.185 113.065  1.00                 C  
ATOM   1852  OE1 GLU   231     182.964 241.602 114.969  1.00                 O  
ATOM   1853  OE2 GLU   231     182.463 242.468 113.012  1.00                 O  
ATOM   1854  N   THR   232     184.019 235.933 115.008  1.00                 N  
ATOM   1855  CA  THR   232     184.667 235.105 116.015  1.00                 C  
ATOM   1856  C   THR   232     185.354 233.875 115.438  1.00                 C  
ATOM   1857  O   THR   232     185.985 233.132 116.195  1.00                 O  
ATOM   1858  CB  THR   232     183.667 234.634 117.088  1.00                 C  
ATOM   1859  OG1 THR   232     182.646 233.836 116.476  1.00                 O  
ATOM   1860  CG2 THR   232     183.011 235.828 117.764  1.00                 C  
ATOM   1861  N   SER   233     185.260 233.633 114.132  1.00                 N  
ATOM   1862  CA  SER   233     185.910 232.458 113.572  1.00                 C  
ATOM   1863  C   SER   233     187.267 232.841 112.995  1.00                 C  
ATOM   1864  O   SER   233     187.367 233.693 112.107  1.00                 O  
ATOM   1865  CB  SER   233     185.027 231.817 112.499  1.00                 C  
ATOM   1866  OG  SER   233     185.693 230.737 111.869  1.00                 O  
ATOM   1867  N   ARG   234     188.316 232.218 113.512  1.00                 N  
ATOM   1868  CA  ARG   234     189.674 232.528 113.092  1.00                 C  
ATOM   1869  C   ARG   234     190.316 231.439 112.253  1.00                 C  
ATOM   1870  O   ARG   234     191.168 231.737 111.413  1.00                 O  
ATOM   1871  CB  ARG   234     190.563 232.798 114.308  1.00                 C  
ATOM   1872  CD  ARG   234     191.092 234.241 116.292  1.00                 C  
ATOM   1873  NE  ARG   234     190.730 235.428 117.063  1.00                 N  
ATOM   1874  CG  ARG   234     190.146 234.010 115.125  1.00                 C  
ATOM   1875  CZ  ARG   234     191.436 235.898 118.086  1.00                 C  
ATOM   1876  NH1 ARG   234     191.029 236.985 118.729  1.00                 N  
ATOM   1877  NH2 ARG   234     192.546 235.281 118.465  1.00                 N  
TER
