# Supplementary material for: The Plant V-ATPase
Source: Front Plant Sci. 2022 Jun 30;13:931777. doi: 10.3389/fpls.2022.931777 (PMC9280200; doi:10.3389/fpls.2022.931777)
Supplement: Supplementary file 2 [file Data_Sheet_1.ZIP › pdb-files/e2_0827a2e28bbb2f46.final.pdb]

ATOM      1  N   ALA     2     146.839 150.241 304.214  1.00                 N  
ATOM      2  CA  ALA     2     147.644 149.043 304.082  1.00                 C  
ATOM      3  C   ALA     2     148.066 148.915 302.627  1.00                 C  
ATOM      4  O   ALA     2     147.444 149.483 301.727  1.00                 O  
ATOM      5  CB  ALA     2     146.863 147.825 304.551  1.00                 C  
ATOM      6  N   PHE     3     149.136 148.158 302.408  1.00                 N  
ATOM      7  CA  PHE     3     149.630 147.917 301.063  1.00                 C  
ATOM      8  C   PHE     3     148.908 146.766 300.382  1.00                 C  
ATOM      9  O   PHE     3     148.800 146.750 299.152  1.00                 O  
ATOM     10  CB  PHE     3     151.133 147.633 301.087  1.00                 C  
ATOM     11  CG  PHE     3     151.492 146.322 301.727  1.00                 C  
ATOM     12  CZ  PHE     3     152.157 143.900 302.918  1.00                 C  
ATOM     13  CD1 PHE     3     151.511 145.155 300.984  1.00                 C  
ATOM     14  CE1 PHE     3     151.841 143.949 301.573  1.00                 C  
ATOM     15  CD2 PHE     3     151.810 146.257 303.072  1.00                 C  
ATOM     16  CE2 PHE     3     152.140 145.051 303.661  1.00                 C  
ATOM     17  N   VAL     4     148.405 145.809 301.163  1.00                 N  
ATOM     18  CA  VAL     4     147.857 144.580 300.598  1.00                 C  
ATOM     19  C   VAL     4     146.670 144.869 299.688  1.00                 C  
ATOM     20  O   VAL     4     146.547 144.296 298.600  1.00                 O  
ATOM     21  CB  VAL     4     147.435 143.591 301.701  1.00                 C  
ATOM     22  CG1 VAL     4     146.678 142.416 301.101  1.00                 C  
ATOM     23  CG2 VAL     4     148.651 143.106 302.475  1.00                 C  
ATOM     24  N   VAL     5     145.785 145.761 300.122  1.00                 N  
ATOM     25  CA  VAL     5     144.563 146.028 299.364  1.00                 C  
ATOM     26  C   VAL     5     144.828 146.713 298.033  1.00                 C  
ATOM     27  O   VAL     5     144.337 146.222 297.003  1.00                 O  
ATOM     28  CB  VAL     5     143.573 146.886 300.173  1.00                 C  
ATOM     29  CG1 VAL     5     142.397 147.305 299.304  1.00                 C  
ATOM     30  CG2 VAL     5     143.091 146.129 301.401  1.00                 C  
ATOM     31  N   THR     6     145.579 147.809 297.972  1.00                 N  
ATOM     32  CA  THR     6     145.971 148.361 296.670  1.00                 C  
ATOM     33  C   THR     6     146.484 147.313 295.703  1.00                 C  
ATOM     34  O   THR     6     146.192 147.367 294.505  1.00                 O  
ATOM     35  CB  THR     6     147.054 149.446 296.820  1.00                 C  
ATOM     36  OG1 THR     6     146.541 150.532 297.601  1.00                 O  
ATOM     37  CG2 THR     6     147.466 149.979 295.456  1.00                 C  
ATOM     38  N   SER     7     147.278 146.368 296.214  1.00                 N  
ATOM     39  CA  SER     7     147.794 145.301 295.363  1.00                 C  
ATOM     40  C   SER     7     146.650 144.451 294.845  1.00                 C  
ATOM     41  O   SER     7     146.591 144.119 293.658  1.00                 O  
ATOM     42  CB  SER     7     148.800 144.442 296.132  1.00                 C  
ATOM     43  OG  SER     7     149.961 145.186 296.459  1.00                 O  
ATOM     44  N   LEU     8     145.712 144.104 295.724  1.00                 N  
ATOM     45  CA  LEU     8     144.571 143.297 295.316  1.00                 C  
ATOM     46  C   LEU     8     143.768 144.019 294.246  1.00                 C  
ATOM     47  O   LEU     8     143.380 143.425 293.232  1.00                 O  
ATOM     48  CB  LEU     8     143.686 142.972 296.521  1.00                 C  
ATOM     49  CG  LEU     8     142.420 142.163 296.234  1.00                 C  
ATOM     50  CD1 LEU     8     142.771 140.802 295.654  1.00                 C  
ATOM     51  CD2 LEU     8     141.587 142.002 297.496  1.00                 C  
ATOM     52  N   ILE     9     143.504 145.309 294.452  1.00                 N  
ATOM     53  CA  ILE     9     142.610 146.017 293.546  1.00                 C  
ATOM     54  C   ILE     9     143.260 146.187 292.182  1.00                 C  
ATOM     55  O   ILE     9     142.670 145.841 291.151  1.00                 O  
ATOM     56  CB  ILE     9     142.201 147.388 294.114  1.00                 C  
ATOM     57  CD1 ILE     9     141.117 148.490 296.142  1.00                 C  
ATOM     58  CG1 ILE     9     141.333 147.211 295.362  1.00                 C  
ATOM     59  CG2 ILE     9     141.499 148.218 293.050  1.00                 C  
ATOM     60  N   PHE    10     144.495 146.680 292.149  1.00                 N  
ATOM     61  CA  PHE    10     145.112 146.975 290.864  1.00                 C  
ATOM     62  C   PHE    10     145.668 145.728 290.201  1.00                 C  
ATOM     63  O   PHE    10     145.711 145.658 288.967  1.00                 O  
ATOM     64  CB  PHE    10     146.227 148.009 291.030  1.00                 C  
ATOM     65  CG  PHE    10     145.730 149.393 291.334  1.00                 C  
ATOM     66  CZ  PHE    10     144.808 151.956 291.889  1.00                 C  
ATOM     67  CD1 PHE    10     145.835 149.917 292.611  1.00                 C  
ATOM     68  CE1 PHE    10     145.377 151.191 292.890  1.00                 C  
ATOM     69  CD2 PHE    10     145.158 150.172 290.343  1.00                 C  
ATOM     70  CE2 PHE    10     144.701 151.446 290.623  1.00                 C  
ATOM     71  N   ALA    11     146.074 144.722 290.979  1.00                 N  
ATOM     72  CA  ALA    11     146.473 143.474 290.357  1.00                 C  
ATOM     73  C   ALA    11     145.289 142.813 289.675  1.00                 C  
ATOM     74  O   ALA    11     145.427 142.330 288.553  1.00                 O  
ATOM     75  CB  ALA    11     147.080 142.537 291.390  1.00                 C  
ATOM     76  N   VAL    12     144.109 142.826 290.302  1.00                 N  
ATOM     77  CA  VAL    12     142.935 142.260 289.653  1.00                 C  
ATOM     78  C   VAL    12     142.598 143.042 288.394  1.00                 C  
ATOM     79  O   VAL    12     142.327 142.461 287.336  1.00                 O  
ATOM     80  CB  VAL    12     141.723 142.234 290.603  1.00                 C  
ATOM     81  CG1 VAL    12     140.463 141.840 289.847  1.00                 C  
ATOM     82  CG2 VAL    12     141.974 141.280 291.761  1.00                 C  
ATOM     83  N   VAL    13     142.633 144.370 288.491  1.00                 N  
ATOM     84  CA  VAL    13     142.291 145.220 287.357  1.00                 C  
ATOM     85  C   VAL    13     143.157 144.899 286.152  1.00                 C  
ATOM     86  O   VAL    13     142.659 144.473 285.099  1.00                 O  
ATOM     87  CB  VAL    13     142.423 146.713 287.711  1.00                 C  
ATOM     88  CG1 VAL    13     142.262 147.572 286.465  1.00                 C  
ATOM     89  CG2 VAL    13     141.401 147.103 288.767  1.00                 C  
ATOM     90  N   GLY    14     144.466 145.094 286.294  1.00                 N  
ATOM     91  CA  GLY    14     145.368 144.868 285.176  1.00                 C  
ATOM     92  C   GLY    14     145.522 143.387 284.860  1.00                 C  
ATOM     93  O   GLY    14     145.747 143.029 283.700  1.00                 O  
ATOM     94  N   ILE    15     145.381 142.507 285.853  1.00                 N  
ATOM     95  CA  ILE    15     145.436 141.085 285.571  1.00                 C  
ATOM     96  C   ILE    15     144.331 140.659 284.631  1.00                 C  
ATOM     97  O   ILE    15     144.582 139.979 283.635  1.00                 O  
ATOM     98  CB  ILE    15     145.363 140.250 286.863  1.00                 C  
ATOM     99  CD1 ILE    15     146.522 139.909 289.108  1.00                 C  
ATOM    100  CG1 ILE    15     146.630 140.448 287.698  1.00                 C  
ATOM    101  CG2 ILE    15     145.123 138.784 286.537  1.00                 C  
ATOM    102  N   ILE    16     143.092 141.049 284.932  1.00                 N  
ATOM    103  CA  ILE    16     141.978 140.631 284.096  1.00                 C  
ATOM    104  C   ILE    16     142.188 141.136 282.678  1.00                 C  
ATOM    105  O   ILE    16     141.973 140.405 281.706  1.00                 O  
ATOM    106  CB  ILE    16     140.633 141.129 284.657  1.00                 C  
ATOM    107  CD1 ILE    16     139.158 141.038 286.734  1.00                 C  
ATOM    108  CG1 ILE    16     140.308 140.417 285.972  1.00                 C  
ATOM    109  CG2 ILE    16     139.528 140.951 283.628  1.00                 C  
ATOM    110  N   ALA    17     142.699 142.365 282.556  1.00                 N  
ATOM    111  CA  ALA    17     142.932 142.951 281.239  1.00                 C  
ATOM    112  C   ALA    17     143.963 142.143 280.464  1.00                 C  
ATOM    113  O   ALA    17     143.757 141.806 279.294  1.00                 O  
ATOM    114  CB  ALA    17     143.386 144.396 281.375  1.00                 C  
ATOM    115  N   SER    18     145.079 141.816 281.103  1.00                 N  
ATOM    116  CA  SER    18     146.119 141.056 280.442  1.00                 C  
ATOM    117  C   SER    18     145.869 139.566 280.375  1.00                 C  
ATOM    118  O   SER    18     146.480 138.873 279.555  1.00                 O  
ATOM    119  CB  SER    18     147.467 141.281 281.130  1.00                 C  
ATOM    120  OG  SER    18     147.474 140.722 282.432  1.00                 O  
ATOM    121  N   ILE    19     144.981 139.051 281.223  1.00                 N  
ATOM    122  CA  ILE    19     144.731 137.619 281.273  1.00                 C  
ATOM    123  C   ILE    19     143.405 137.295 280.600  1.00                 C  
ATOM    124  O   ILE    19     143.349 136.452 279.697  1.00                 O  
ATOM    125  CB  ILE    19     144.740 137.095 282.721  1.00                 C  
ATOM    126  CD1 ILE    19     147.272 136.805 282.683  1.00                 C  
ATOM    127  CG1 ILE    19     146.079 137.406 283.393  1.00                 C  
ATOM    128  CG2 ILE    19     144.423 135.607 282.751  1.00                 C  
ATOM    129  N   CYS    20     142.330 137.955 281.027  1.00                 N  
ATOM    130  CA  CYS    20     141.014 137.621 280.499  1.00                 C  
ATOM    131  C   CYS    20     140.738 138.351 279.196  1.00                 C  
ATOM    132  O   CYS    20     140.121 137.783 278.288  1.00                 O  
ATOM    133  CB  CYS    20     139.926 137.952 281.523  1.00                 C  
ATOM    134  SG  CYS    20     139.930 136.891 282.987  1.00                 S  
ATOM    135  N   THR    21     141.190 139.596 279.087  1.00                 N  
ATOM    136  CA  THR    21     140.980 140.391 277.906  1.00                 C  
ATOM    137  C   THR    21     141.200 139.623 276.620  1.00                 C  
ATOM    138  O   THR    21     140.323 139.562 275.758  1.00                 O  
ATOM    139  CB  THR    21     141.896 141.629 277.889  1.00                 C  
ATOM    140  OG1 THR    21     141.603 142.460 279.018  1.00                 O  
ATOM    141  CG2 THR    21     141.675 142.437 276.619  1.00                 C  
ATOM    142  N   ARG    22     142.375 139.007 276.470  1.00                 N  
ATOM    143  CA  ARG    22     142.639 138.270 275.225  1.00                 C  
ATOM    144  C   ARG    22     141.638 137.162 274.972  1.00                 C  
ATOM    145  O   ARG    22     141.523 136.688 273.836  1.00                 O  
ATOM    146  CB  ARG    22     144.049 137.676 275.242  1.00                 C  
ATOM    147  CD  ARG    22     145.704 136.136 276.331  1.00                 C  
ATOM    148  NE  ARG    22     145.939 135.153 277.387  1.00                 N  
ATOM    149  CG  ARG    22     144.261 136.612 276.307  1.00                 C  
ATOM    150  CZ  ARG    22     147.109 134.565 277.613  1.00                 C  
ATOM    151  NH1 ARG    22     147.228 133.683 278.596  1.00                 N  
ATOM    152  NH2 ARG    22     148.157 134.860 276.856  1.00                 N  
ATOM    153  N   ILE    23     140.902 136.737 276.000  1.00                 N  
ATOM    154  CA  ILE    23     139.948 135.648 275.825  1.00                 C  
ATOM    155  C   ILE    23     138.697 136.120 275.097  1.00                 C  
ATOM    156  O   ILE    23     137.950 135.294 274.568  1.00                 O  
ATOM    157  CB  ILE    23     139.557 135.017 277.175  1.00                 C  
ATOM    158  CD1 ILE    23     140.545 133.886 279.234  1.00                 C  
ATOM    159  CG1 ILE    23     140.757 134.298 277.794  1.00                 C  
ATOM    160  CG2 ILE    23     138.365 134.088 277.003  1.00                 C  
ATOM    161  N   CYS    24     138.459 137.432 275.073  1.00                 N  
ATOM    162  CA  CYS    24     137.217 138.010 274.569  1.00                 C  
ATOM    163  C   CYS    24     137.584 139.001 273.469  1.00                 C  
ATOM    164  O   CYS    24     137.476 140.216 273.623  1.00                 O  
ATOM    165  CB  CYS    24     136.437 138.677 275.704  1.00                 C  
ATOM    166  SG  CYS    24     135.939 137.553 277.029  1.00                 S  
ATOM    167  N   PHE    25     138.034 138.462 272.342  1.00                 N  
ATOM    168  CA  PHE    25     138.568 139.281 271.260  1.00                 C  
ATOM    169  C   PHE    25     137.983 138.814 269.933  1.00                 C  
ATOM    170  O   PHE    25     137.839 137.603 269.716  1.00                 O  
ATOM    171  CB  PHE    25     140.096 139.211 271.239  1.00                 C  
ATOM    172  CG  PHE    25     140.636 137.839 270.955  1.00                 C  
ATOM    173  CZ  PHE    25     141.636 135.298 270.436  1.00                 C  
ATOM    174  CD1 PHE    25     140.922 137.446 269.659  1.00                 C  
ATOM    175  CE1 PHE    25     141.419 136.184 269.397  1.00                 C  
ATOM    176  CD2 PHE    25     140.859 136.940 271.983  1.00                 C  
ATOM    177  CE2 PHE    25     141.356 135.677 271.722  1.00                 C  
ATOM    178  N   ASN    26     137.632 139.722 269.020  1.00                 N  
ATOM    179  CA  ASN    26     137.136 139.282 267.711  1.00                 C  
ATOM    180  C   ASN    26     138.169 138.442 266.987  1.00                 C  
ATOM    181  O   ASN    26     139.367 138.558 267.253  1.00                 O  
ATOM    182  CB  ASN    26     136.730 140.486 266.859  1.00                 C  
ATOM    183  CG  ASN    26     135.486 141.177 267.382  1.00                 C  
ATOM    184  OD1 ASN    26     134.715 140.594 268.145  1.00                 O  
ATOM    185  ND2 ASN    26     135.286 142.424 266.973  1.00                 N  
ATOM    186  N   LYS    27     137.700 137.571 266.099  1.00                 N  
ATOM    187  CA  LYS    27     138.631 136.778 265.310  1.00                 C  
ATOM    188  C   LYS    27     139.166 137.640 264.177  1.00                 C  
ATOM    189  O   LYS    27     138.828 138.821 264.060  1.00                 O  
ATOM    190  CB  LYS    27     137.944 135.519 264.777  1.00                 C  
ATOM    191  CD  LYS    27     136.873 133.301 265.258  1.00                 C  
ATOM    192  CE  LYS    27     136.457 132.316 266.339  1.00                 C  
ATOM    193  CG  LYS    27     137.515 134.541 265.858  1.00                 C  
ATOM    194  NZ  LYS    27     135.798 131.110 265.767  1.00                 N  
ATOM    195  N   GLY    28     140.010 137.078 263.315  1.00                 N  
ATOM    196  CA  GLY    28     140.534 137.851 262.200  1.00                 C  
ATOM    197  C   GLY    28     142.043 137.854 262.042  1.00                 C  
ATOM    198  O   GLY    28     142.675 138.894 261.839  1.00                 O  
ATOM    199  N   PRO    29     142.647 136.671 262.137  1.00                 N  
ATOM    200  CA  PRO    29     144.083 136.543 261.979  1.00                 C  
ATOM    201  C   PRO    29     144.946 137.450 262.837  1.00                 C  
ATOM    202  O   PRO    29     144.718 137.640 264.035  1.00                 O  
ATOM    203  CB  PRO    29     144.324 136.873 260.505  1.00                 C  
ATOM    204  CD  PRO    29     142.006 137.298 260.923  1.00                 C  
ATOM    205  CG  PRO    29     143.193 137.773 260.134  1.00                 C  
ATOM    206  N   SER    30     145.962 138.026 262.208  1.00                 N  
ATOM    207  CA  SER    30     146.884 138.899 262.909  1.00                 C  
ATOM    208  C   SER    30     146.250 140.199 263.370  1.00                 C  
ATOM    209  O   SER    30     146.720 140.852 264.305  1.00                 O  
ATOM    210  CB  SER    30     148.091 139.223 262.026  1.00                 C  
ATOM    211  OG  SER    30     147.715 140.031 260.925  1.00                 O  
ATOM    212  N   THR    31     145.161 140.598 262.715  1.00                 N  
ATOM    213  CA  THR    31     144.468 141.818 263.112  1.00                 C  
ATOM    214  C   THR    31     143.906 141.544 264.515  1.00                 C  
ATOM    215  O   THR    31     144.013 142.359 265.435  1.00                 O  
ATOM    216  CB  THR    31     143.364 142.193 262.106  1.00                 C  
ATOM    217  OG1 THR    31     143.948 142.435 260.820  1.00                 O  
ATOM    218  CG2 THR    31     142.639 143.452 262.555  1.00                 C  
ATOM    219  N   ASN    32     143.299 140.376 264.674  1.00                 N  
ATOM    220  CA  ASN    32     142.743 139.983 265.954  1.00                 C  
ATOM    221  C   ASN    32     143.873 139.893 266.986  1.00                 C  
ATOM    222  O   ASN    32     143.704 140.215 268.165  1.00                 O  
ATOM    223  CB  ASN    32     141.987 138.659 265.826  1.00                 C  
ATOM    224  CG  ASN    32     141.261 138.277 267.101  1.00                 C  
ATOM    225  OD1 ASN    32     140.702 139.131 267.789  1.00                 O  
ATOM    226  ND2 ASN    32     141.268 136.988 267.421  1.00                 N  
ATOM    227  N   LEU    33     145.045 139.449 266.541  1.00                 N  
ATOM    228  CA  LEU    33     146.173 139.299 267.437  1.00                 C  
ATOM    229  C   LEU    33     146.719 140.604 267.971  1.00                 C  
ATOM    230  O   LEU    33     146.926 140.770 269.176  1.00                 O  
ATOM    231  CB  LEU    33     147.311 138.547 266.744  1.00                 C  
ATOM    232  CG  LEU    33     148.580 138.327 267.571  1.00                 C  
ATOM    233  CD1 LEU    33     148.274 137.512 268.818  1.00                 C  
ATOM    234  CD2 LEU    33     149.651 137.639 266.738  1.00                 C  
ATOM    235  N   LEU    34     147.054 141.558 267.060  1.00                 N  
ATOM    236  CA  LEU    34     147.449 142.892 267.495  1.00                 C  
ATOM    237  C   LEU    34     146.705 143.269 268.766  1.00                 C  
ATOM    238  O   LEU    34     147.284 143.835 269.702  1.00                 O  
ATOM    239  CB  LEU    34     147.182 143.917 266.390  1.00                 C  
ATOM    240  CG  LEU    34     147.555 145.367 266.707  1.00                 C  
ATOM    241  CD1 LEU    34     149.044 145.489 266.990  1.00                 C  
ATOM    242  CD2 LEU    34     147.157 146.286 265.562  1.00                 C  
ATOM    243  N   HIS    35     145.405 142.978 268.807  1.00                 N  
ATOM    244  CA  HIS    35     144.637 143.329 269.995  1.00                 C  
ATOM    245  C   HIS    35     145.173 142.606 271.223  1.00                 C  
ATOM    246  O   HIS    35     145.359 143.223 272.275  1.00                 O  
ATOM    247  CB  HIS    35     143.157 142.999 269.793  1.00                 C  
ATOM    248  CG  HIS    35     142.297 143.334 270.972  1.00                 C  
ATOM    249  ND1 HIS    35     141.967 144.628 271.309  1.00                 N  
ATOM    250  CE1 HIS    35     141.189 144.610 272.406  1.00                 C  
ATOM    251  CD2 HIS    35     141.614 142.573 272.008  1.00                 C  
ATOM    252  NE2 HIS    35     140.974 143.380 272.831  1.00                 N  
ATOM    253  N   LEU    36     145.453 141.307 271.116  1.00                 N  
ATOM    254  CA  LEU    36     145.990 140.573 272.255  1.00                 C  
ATOM    255  C   LEU    36     147.342 141.134 272.649  1.00                 C  
ATOM    256  O   LEU    36     147.627 141.329 273.836  1.00                 O  
ATOM    257  CB  LEU    36     146.101 139.083 271.928  1.00                 C  
ATOM    258  CG  LEU    36     146.452 138.157 273.094  1.00                 C  
ATOM    259  CD1 LEU    36     146.095 136.716 272.763  1.00                 C  
ATOM    260  CD2 LEU    36     147.928 138.269 273.444  1.00                 C  
ATOM    261  N   THR    37     148.198 141.401 271.669  1.00                 N  
ATOM    262  CA  THR    37     149.511 141.946 271.998  1.00                 C  
ATOM    263  C   THR    37     149.368 143.242 272.782  1.00                 C  
ATOM    264  O   THR    37     150.062 143.457 273.787  1.00                 O  
ATOM    265  CB  THR    37     150.352 142.194 270.732  1.00                 C  
ATOM    266  OG1 THR    37     150.574 140.953 270.051  1.00                 O  
ATOM    267  CG2 THR    37     151.700 142.796 271.098  1.00                 C  
ATOM    268  N   LEU    38     148.465 144.113 272.327  1.00                 N  
ATOM    269  CA  LEU    38     148.269 145.403 272.977  1.00                 C  
ATOM    270  C   LEU    38     147.730 145.233 274.386  1.00                 C  
ATOM    271  O   LEU    38     148.184 145.902 275.320  1.00                 O  
ATOM    272  CB  LEU    38     147.320 146.278 272.156  1.00                 C  
ATOM    273  CG  LEU    38     147.847 146.768 270.805  1.00                 C  
ATOM    274  CD1 LEU    38     146.750 147.474 270.024  1.00                 C  
ATOM    275  CD2 LEU    38     149.039 147.693 270.997  1.00                 C  
ATOM    276  N   VAL    39     146.752 144.348 274.552  1.00                 N  
ATOM    277  CA  VAL    39     146.134 144.140 275.850  1.00                 C  
ATOM    278  C   VAL    39     147.158 143.677 276.876  1.00                 C  
ATOM    279  O   VAL    39     147.210 144.181 278.006  1.00                 O  
ATOM    280  CB  VAL    39     144.980 143.123 275.769  1.00                 C  
ATOM    281  CG1 VAL    39     144.493 142.759 277.163  1.00                 C  
ATOM    282  CG2 VAL    39     143.839 143.677 274.930  1.00                 C  
ATOM    283  N   ILE    40     147.980 142.704 276.491  1.00                 N  
ATOM    284  CA  ILE    40     148.948 142.158 277.424  1.00                 C  
ATOM    285  C   ILE    40     150.062 143.159 277.682  1.00                 C  
ATOM    286  O   ILE    40     150.412 143.415 278.838  1.00                 O  
ATOM    287  CB  ILE    40     149.536 140.829 276.914  1.00                 C  
ATOM    288  CD1 ILE    40     148.869 138.492 276.144  1.00                 C  
ATOM    289  CG1 ILE    40     148.456 139.745 276.886  1.00                 C  
ATOM    290  CG2 ILE    40     150.731 140.416 277.759  1.00                 C  
ATOM    291  N   THR    41     150.637 143.742 276.626  1.00                 N  
ATOM    292  CA  THR    41     151.734 144.685 276.834  1.00                 C  
ATOM    293  C   THR    41     151.278 145.854 277.694  1.00                 C  
ATOM    294  O   THR    41     152.030 146.356 278.545  1.00                 O  
ATOM    295  CB  THR    41     152.288 145.210 275.497  1.00                 C  
ATOM    296  OG1 THR    41     152.815 144.118 274.733  1.00                 O  
ATOM    297  CG2 THR    41     153.402 146.216 275.740  1.00                 C  
ATOM    298  N   ALA    42     150.043 146.302 277.484  1.00                 N  
ATOM    299  CA  ALA    42     149.529 147.442 278.226  1.00                 C  
ATOM    300  C   ALA    42     149.436 147.095 279.701  1.00                 C  
ATOM    301  O   ALA    42     149.996 147.789 280.556  1.00                 O  
ATOM    302  CB  ALA    42     148.172 147.861 277.682  1.00                 C  
ATOM    303  N   THR    43     148.823 145.950 279.998  1.00                 N  
ATOM    304  CA  THR    43     148.611 145.555 281.385  1.00                 C  
ATOM    305  C   THR    43     149.929 145.358 282.113  1.00                 C  
ATOM    306  O   THR    43     150.071 145.743 283.277  1.00                 O  
ATOM    307  CB  THR    43     147.780 144.262 281.483  1.00                 C  
ATOM    308  OG1 THR    43     148.452 143.205 280.788  1.00                 O  
ATOM    309  CG2 THR    43     146.409 144.462 280.856  1.00                 C  
ATOM    310  N   VAL    44     150.912 144.771 281.435  1.00                 N  
ATOM    311  CA  VAL    44     152.166 144.466 282.110  1.00                 C  
ATOM    312  C   VAL    44     152.938 145.746 282.387  1.00                 C  
ATOM    313  O   VAL    44     153.432 145.955 283.502  1.00                 O  
ATOM    314  CB  VAL    44     153.028 143.491 281.286  1.00                 C  
ATOM    315  CG1 VAL    44     154.403 143.332 281.917  1.00                 C  
ATOM    316  CG2 VAL    44     152.335 142.142 281.162  1.00                 C  
ATOM    317  N   CYS    45     153.061 146.624 281.389  1.00                 N  
ATOM    318  CA  CYS    45     153.839 147.842 281.594  1.00                 C  
ATOM    319  C   CYS    45     153.165 148.751 282.614  1.00                 C  
ATOM    320  O   CYS    45     153.824 149.322 283.494  1.00                 O  
ATOM    321  CB  CYS    45     154.031 148.584 280.270  1.00                 C  
ATOM    322  SG  CYS    45     155.130 147.752 279.100  1.00                 S  
ATOM    323  N   CYS    46     151.846 148.886 282.515  1.00                 N  
ATOM    324  CA  CYS    46     151.120 149.772 283.414  1.00                 C  
ATOM    325  C   CYS    46     151.128 149.237 284.840  1.00                 C  
ATOM    326  O   CYS    46     151.352 149.991 285.796  1.00                 O  
ATOM    327  CB  CYS    46     149.680 149.961 282.933  1.00                 C  
ATOM    328  SG  CYS    46     149.521 150.924 281.412  1.00                 S  
ATOM    329  N   TRP    47     150.885 147.937 285.006  1.00                 N  
ATOM    330  CA  TRP    47     150.917 147.362 286.341  1.00                 C  
ATOM    331  C   TRP    47     152.281 147.542 286.975  1.00                 C  
ATOM    332  O   TRP    47     152.387 147.995 288.117  1.00                 O  
ATOM    333  CB  TRP    47     150.548 145.878 286.294  1.00                 C  
ATOM    334  CG  TRP    47     150.558 145.215 287.637  1.00                 C  
ATOM    335  CD1 TRP    47     149.524 145.150 288.527  1.00                 C  
ATOM    336  NE1 TRP    47     149.908 144.460 289.651  1.00                 N  
ATOM    337  CD2 TRP    47     151.655 144.522 288.245  1.00                 C  
ATOM    338  CE2 TRP    47     151.214 144.064 289.500  1.00                 C  
ATOM    339  CH2 TRP    47     153.314 143.086 289.952  1.00                 C  
ATOM    340  CZ2 TRP    47     152.037 143.344 290.364  1.00                 C  
ATOM    341  CE3 TRP    47     152.966 144.244 287.850  1.00                 C  
ATOM    342  CZ3 TRP    47     153.779 143.529 288.709  1.00                 C  
ATOM    343  N   MET    48     153.338 147.194 286.249  1.00                 N  
ATOM    344  CA  MET    48     154.681 147.319 286.796  1.00                 C  
ATOM    345  C   MET    48     154.966 148.757 287.197  1.00                 C  
ATOM    346  O   MET    48     155.481 149.019 288.290  1.00                 O  
ATOM    347  CB  MET    48     155.720 146.835 285.782  1.00                 C  
ATOM    348  SD  MET    48     158.353 146.458 285.007  1.00                 S  
ATOM    349  CE  MET    48     158.230 147.838 283.873  1.00                 C  
ATOM    350  CG  MET    48     157.157 146.943 286.266  1.00                 C  
ATOM    351  N   MET    49     154.628 149.705 286.326  1.00                 N  
ATOM    352  CA  MET    49     154.940 151.106 286.585  1.00                 C  
ATOM    353  C   MET    49     154.346 151.559 287.911  1.00                 C  
ATOM    354  O   MET    49     155.021 152.186 288.739  1.00                 O  
ATOM    355  CB  MET    49     154.425 151.989 285.447  1.00                 C  
ATOM    356  SD  MET    49     153.985 154.486 284.330  1.00                 S  
ATOM    357  CE  MET    49     152.240 154.365 284.715  1.00                 C  
ATOM    358  CG  MET    49     154.695 153.472 285.641  1.00                 C  
ATOM    359  N   TRP    50     153.062 151.270 288.109  1.00                 N  
ATOM    360  CA  TRP    50     152.413 151.570 289.377  1.00                 C  
ATOM    361  C   TRP    50     153.047 150.794 290.518  1.00                 C  
ATOM    362  O   TRP    50     153.358 151.365 291.574  1.00                 O  
ATOM    363  CB  TRP    50     150.917 151.258 289.300  1.00                 C  
ATOM    364  CG  TRP    50     150.179 151.545 290.572  1.00                 C  
ATOM    365  CD1 TRP    50     149.892 150.660 291.571  1.00                 C  
ATOM    366  NE1 TRP    50     149.201 151.288 292.578  1.00                 N  
ATOM    367  CD2 TRP    50     149.632 152.804 290.982  1.00                 C  
ATOM    368  CE2 TRP    50     149.030 152.607 292.237  1.00                 C  
ATOM    369  CH2 TRP    50     148.372 154.873 292.348  1.00                 C  
ATOM    370  CZ2 TRP    50     148.396 153.637 292.931  1.00                 C  
ATOM    371  CE3 TRP    50     149.593 154.079 290.408  1.00                 C  
ATOM    372  CZ3 TRP    50     148.964 155.096 291.100  1.00                 C  
ATOM    373  N   ALA    51     153.274 149.496 290.316  1.00                 N  
ATOM    374  CA  ALA    51     153.776 148.643 291.383  1.00                 C  
ATOM    375  C   ALA    51     155.094 149.172 291.917  1.00                 C  
ATOM    376  O   ALA    51     155.356 149.122 293.123  1.00                 O  
ATOM    377  CB  ALA    51     153.941 147.215 290.887  1.00                 C  
ATOM    378  N   ILE    52     155.959 149.642 291.021  1.00                 N  
ATOM    379  CA  ILE    52     157.211 150.248 291.447  1.00                 C  
ATOM    380  C   ILE    52     156.928 151.510 292.248  1.00                 C  
ATOM    381  O   ILE    52     157.487 151.729 293.328  1.00                 O  
ATOM    382  CB  ILE    52     158.123 150.563 290.247  1.00                 C  
ATOM    383  CD1 ILE    52     159.264 149.473 288.245  1.00                 C  
ATOM    384  CG1 ILE    52     158.613 149.268 289.595  1.00                 C  
ATOM    385  CG2 ILE    52     159.278 151.454 290.675  1.00                 C  
ATOM    386  N   VAL    53     156.037 152.352 291.728  1.00                 N  
ATOM    387  CA  VAL    53     155.765 153.633 292.367  1.00                 C  
ATOM    388  C   VAL    53     155.272 153.442 293.793  1.00                 C  
ATOM    389  O   VAL    53     155.608 154.219 294.697  1.00                 O  
ATOM    390  CB  VAL    53     154.738 154.456 291.568  1.00                 C  
ATOM    391  CG1 VAL    53     154.312 155.686 292.354  1.00                 C  
ATOM    392  CG2 VAL    53     155.310 154.855 290.216  1.00                 C  
ATOM    393  N   TYR    54     154.448 152.419 294.008  1.00                 N  
ATOM    394  CA  TYR    54     153.892 152.213 295.339  1.00                 C  
ATOM    395  C   TYR    54     154.904 151.514 296.234  1.00                 C  
ATOM    396  O   TYR    54     155.055 151.872 297.409  1.00                 O  
ATOM    397  CB  TYR    54     152.598 151.401 295.259  1.00                 C  
ATOM    398  CG  TYR    54     151.941 151.162 296.600  1.00                 C  
ATOM    399  OH  TYR    54     150.129 150.520 300.287  1.00                 O  
ATOM    400  CZ  TYR    54     150.729 150.731 299.067  1.00                 C  
ATOM    401  CD1 TYR    54     151.201 152.162 297.218  1.00                 C  
ATOM    402  CE1 TYR    54     150.597 151.952 298.443  1.00                 C  
ATOM    403  CD2 TYR    54     152.063 149.937 297.244  1.00                 C  
ATOM    404  CE2 TYR    54     151.466 149.710 298.469  1.00                 C  
ATOM    405  N   ILE    55     155.629 150.529 295.708  1.00                 N  
ATOM    406  CA  ILE    55     156.594 149.820 296.537  1.00                 C  
ATOM    407  C   ILE    55     157.705 150.754 296.984  1.00                 C  
ATOM    408  O   ILE    55     158.202 150.642 298.112  1.00                 O  
ATOM    409  CB  ILE    55     157.188 148.606 295.799  1.00                 C  
ATOM    410  CD1 ILE    55     156.533 146.434 294.637  1.00                 C  
ATOM    411  CG1 ILE    55     156.119 147.531 295.593  1.00                 C  
ATOM    412  CG2 ILE    55     158.397 148.067 296.547  1.00                 C  
ATOM    413  N   ALA    56     158.100 151.691 296.125  1.00                 N  
ATOM    414  CA  ALA    56     159.197 152.582 296.471  1.00                 C  
ATOM    415  C   ALA    56     158.808 153.467 297.641  1.00                 C  
ATOM    416  O   ALA    56     159.668 154.066 298.297  1.00                 O  
ATOM    417  CB  ALA    56     159.592 153.427 295.270  1.00                 C  
ATOM    418  N   GLN    57     157.510 153.549 297.927  1.00                 N  
ATOM    419  CA  GLN    57     157.054 154.426 298.998  1.00                 C  
ATOM    420  C   GLN    57     156.863 153.682 300.307  1.00                 C  
ATOM    421  O   GLN    57     156.442 154.293 301.297  1.00                 O  
ATOM    422  CB  GLN    57     155.745 155.114 298.606  1.00                 C  
ATOM    423  CD  GLN    57     156.836 157.136 297.559  1.00                 C  
ATOM    424  CG  GLN    57     155.852 155.998 297.375  1.00                 C  
ATOM    425  OE1 GLN    57     156.747 157.898 298.522  1.00                 O  
ATOM    426  NE2 GLN    57     157.781 157.256 296.633  1.00                 N  
ATOM    427  N   MET    58     157.154 152.389 300.340  1.00                 N  
ATOM    428  CA  MET    58     157.045 151.647 301.582  1.00                 C  
ATOM    429  C   MET    58     158.305 151.809 302.420  1.00                 C  
ATOM    430  O   MET    58     159.407 151.988 301.897  1.00                 O  
ATOM    431  CB  MET    58     156.783 150.166 301.300  1.00                 C  
ATOM    432  SD  MET    58     155.162 148.131 300.348  1.00                 S  
ATOM    433  CE  MET    58     154.952 147.518 302.017  1.00                 C  
ATOM    434  CG  MET    58     155.433 149.886 300.660  1.00                 C  
ATOM    435  N   ASN    59     158.124 151.731 303.734  1.00                 N  
ATOM    436  CA  ASN    59     159.215 151.790 304.695  1.00                 C  
ATOM    437  C   ASN    59     160.076 153.009 304.399  1.00                 C  
ATOM    438  O   ASN    59     161.290 152.888 304.195  1.00                 O  
ATOM    439  CB  ASN    59     160.033 150.497 304.657  1.00                 C  
ATOM    440  CG  ASN    59     160.967 150.364 305.843  1.00                 C  
ATOM    441  OD1 ASN    59     160.668 150.840 306.938  1.00                 O  
ATOM    442  ND2 ASN    59     162.106 149.715 305.628  1.00                 N  
ATOM    443  N   PRO    60     159.482 154.198 304.360  1.00                 N  
ATOM    444  CA  PRO    60     160.251 155.391 304.007  1.00                 C  
ATOM    445  C   PRO    60     161.274 155.727 305.073  1.00                 C  
ATOM    446  O   PRO    60     161.068 155.485 306.265  1.00                 O  
ATOM    447  CB  PRO    60     159.194 156.490 303.883  1.00                 C  
ATOM    448  CD  PRO    60     158.059 154.537 304.675  1.00                 C  
ATOM    449  CG  PRO    60     158.079 156.037 304.766  1.00                 C  
ATOM    450  N   LEU    61     162.393 156.287 304.624  1.00                 N  
ATOM    451  CA  LEU    61     163.477 156.616 305.543  1.00                 C  
ATOM    452  C   LEU    61     163.340 158.038 306.059  1.00                 C  
ATOM    453  O   LEU    61     163.831 158.366 307.145  1.00                 O  
ATOM    454  CB  LEU    61     164.833 156.432 304.860  1.00                 C  
ATOM    455  CG  LEU    61     165.183 155.009 304.420  1.00                 C  
ATOM    456  CD1 LEU    61     166.504 154.988 303.665  1.00                 C  
ATOM    457  CD2 LEU    61     165.245 154.075 305.620  1.00                 C  
ATOM    458  N   ILE    62     162.667 158.895 305.298  1.00                 N  
ATOM    459  CA  ILE    62     162.509 160.292 305.655  1.00                 C  
ATOM    460  C   ILE    62     161.177 160.816 305.148  1.00                 C  
ATOM    461  O   ILE    62     160.617 160.305 304.179  1.00                 O  
ATOM    462  CB  ILE    62     163.665 161.149 305.106  1.00                 C  
ATOM    463  CD1 ILE    62     164.684 162.039 302.946  1.00                 C  
ATOM    464  CG1 ILE    62     163.707 161.073 303.579  1.00                 C  
ATOM    465  CG2 ILE    62     164.985 160.725 305.731  1.00                 C  
ATOM    466  N   VAL    63     160.688 161.857 305.813  1.00                 N  
ATOM    467  CA  VAL    63     159.496 162.542 305.387  1.00                 C  
ATOM    468  C   VAL    63     159.794 163.850 304.677  1.00                 C  
ATOM    469  O   VAL    63     160.955 164.226 304.486  1.00                 O  
ATOM    470  CB  VAL    63     158.552 162.822 306.571  1.00                 C  
ATOM    471  CG1 VAL    63     158.110 161.519 307.219  1.00                 C  
ATOM    472  CG2 VAL    63     159.230 163.725 307.591  1.00                 C  
ATOM    473  N   PRO    64     158.746 164.566 304.272  1.00                 N  
ATOM    474  CA  PRO    64     158.937 165.840 303.577  1.00                 C  
ATOM    475  C   PRO    64     159.314 166.988 304.497  1.00                 C  
ATOM    476  O   PRO    64     159.094 166.961 305.709  1.00                 O  
ATOM    477  CB  PRO    64     157.583 166.109 302.918  1.00                 C  
ATOM    478  CD  PRO    64     157.245 164.230 304.361  1.00                 C  
ATOM    479  CG  PRO    64     156.589 165.475 303.833  1.00                 C  
ATOM    480  N   ILE    65     159.899 168.012 303.882  1.00                 N  
ATOM    481  CA  ILE    65     160.207 169.279 304.532  1.00                 C  
ATOM    482  C   ILE    65     159.180 170.301 304.065  1.00                 C  
ATOM    483  O   ILE    65     159.163 170.671 302.885  1.00                 O  
ATOM    484  CB  ILE    65     161.645 169.736 304.225  1.00                 C  
ATOM    485  CD1 ILE    65     164.071 168.954 304.258  1.00                 C  
ATOM    486  CG1 ILE    65     162.652 168.691 304.710  1.00                 C  
ATOM    487  CG2 ILE    65     161.911 171.104 304.834  1.00                 C  
ATOM    488  N   LEU    66     158.330 170.753 304.983  1.00                 N  
ATOM    489  CA  LEU    66     157.290 171.725 304.675  1.00                 C  
ATOM    490  C   LEU    66     157.590 173.064 305.325  1.00                 C  
ATOM    491  O   LEU    66     158.219 173.120 306.383  1.00                 O  
ATOM    492  CB  LEU    66     155.923 171.211 305.132  1.00                 C  
ATOM    493  CG  LEU    66     155.464 169.881 304.530  1.00                 C  
ATOM    494  CD1 LEU    66     154.139 169.446 305.137  1.00                 C  
ATOM    495  CD2 LEU    66     155.343 169.988 303.018  1.00                 C  
ATOM    496  N   SER    67     157.097 174.130 304.704  1.00                 N  
ATOM    497  CA  SER    67     157.274 175.464 305.249  1.00                 C  
ATOM    498  C   SER    67     156.397 175.654 306.480  1.00                 C  
ATOM    499  O   SER    67     155.343 175.026 306.616  1.00                 O  
ATOM    500  CB  SER    67     156.950 176.522 304.192  1.00                 C  
ATOM    501  OG  SER    67     155.606 176.413 303.757  1.00                 O  
TER
