# Supplementary material for: The Plant V-ATPase
Source: Front Plant Sci. 2022 Jun 30;13:931777. doi: 10.3389/fpls.2022.931777 (PMC9280200; doi:10.3389/fpls.2022.931777)
Supplement: Supplementary file 2 [file Data_Sheet_1.ZIP › pdb-files/E3_3de2642a81a23db2.final.pdb]

SSBOND   1 CYS    127    CYS    207
ATOM      1  N   MET     1     147.916 226.712 229.906  1.00                 N  
ATOM      2  CA  MET     1     146.804 226.656 230.867  1.00                 C  
ATOM      3  C   MET     1     146.021 227.964 230.767  1.00                 C  
ATOM      4  O   MET     1     144.829 227.937 230.424  1.00                 O  
ATOM      5  CB  MET     1     147.332 226.421 232.284  1.00                 C  
ATOM      6  SD  MET     1     146.914 226.151 235.010  1.00                 S  
ATOM      7  CE  MET     1     147.618 227.774 235.289  1.00                 C  
ATOM      8  CG  MET     1     146.247 226.351 233.346  1.00                 C  
ATOM      9  N   ASN     2     146.651 229.122 230.984  1.00                 N  
ATOM     10  CA  ASN     2     145.960 230.411 231.037  1.00                 C  
ATOM     11  C   ASN     2     145.302 230.740 229.698  1.00                 C  
ATOM     12  O   ASN     2     145.931 230.622 228.648  1.00                 O  
ATOM     13  CB  ASN     2     146.929 231.522 231.448  1.00                 C  
ATOM     14  CG  ASN     2     147.370 231.404 232.893  1.00                 C  
ATOM     15  OD1 ASN     2     146.649 230.863 233.731  1.00                 O  
ATOM     16  ND2 ASN     2     148.560 231.913 233.191  1.00                 N  
ATOM     17  N   ASP     3     144.042 231.177 229.735  1.00                 N  
ATOM     18  CA  ASP     3     143.377 231.512 228.477  1.00                 C  
ATOM     19  C   ASP     3     144.080 232.696 227.852  1.00                 C  
ATOM     20  O   ASP     3     144.112 232.836 226.622  1.00                 O  
ATOM     21  CB  ASP     3     141.895 231.809 228.717  1.00                 C  
ATOM     22  CG  ASP     3     141.100 230.565 229.060  1.00                 C  
ATOM     23  OD1 ASP     3     141.620 229.450 228.847  1.00                 O  
ATOM     24  OD2 ASP     3     139.956 230.706 229.542  1.00                 O  
ATOM     25  N   ALA     4     144.655 233.556 228.689  1.00                 N  
ATOM     26  CA  ALA     4     145.302 234.750 228.178  1.00                 C  
ATOM     27  C   ALA     4     146.439 234.306 227.282  1.00                 C  
ATOM     28  O   ALA     4     146.578 234.780 226.143  1.00                 O  
ATOM     29  CB  ALA     4     145.788 235.622 229.326  1.00                 C  
ATOM     30  N   ASP     5     147.160 233.269 227.715  1.00                 N  
ATOM     31  CA  ASP     5     148.374 232.892 227.021  1.00                 C  
ATOM     32  C   ASP     5     147.996 232.166 225.745  1.00                 C  
ATOM     33  O   ASP     5     148.597 232.395 224.693  1.00                 O  
ATOM     34  CB  ASP     5     149.256 232.022 227.919  1.00                 C  
ATOM     35  CG  ASP     5     149.858 232.799 229.073  1.00                 C  
ATOM     36  OD1 ASP     5     149.827 234.047 229.029  1.00                 O  
ATOM     37  OD2 ASP     5     150.361 232.160 230.021  1.00                 O  
ATOM     38  N   ALA     6     147.001 231.279 225.816  1.00                 N  
ATOM     39  CA  ALA     6     146.722 230.487 224.632  1.00                 C  
ATOM     40  C   ALA     6     146.126 231.401 223.572  1.00                 C  
ATOM     41  O   ALA     6     146.403 231.260 222.378  1.00                 O  
ATOM     42  CB  ALA     6     145.785 229.338 224.971  1.00                 C  
ATOM     43  N   SER     7     145.318 232.377 224.007  1.00                 N  
ATOM     44  CA  SER     7     144.670 233.263 223.050  1.00                 C  
ATOM     45  C   SER     7     145.722 234.106 222.353  1.00                 C  
ATOM     46  O   SER     7     145.655 234.337 221.136  1.00                 O  
ATOM     47  CB  SER     7     143.636 234.146 223.752  1.00                 C  
ATOM     48  OG  SER     7     144.257 235.027 224.671  1.00                 O  
ATOM     49  N   ILE     8     146.721 234.557 223.126  1.00                 N  
ATOM     50  CA  ILE     8     147.803 235.350 222.549  1.00                 C  
ATOM     51  C   ILE     8     148.567 234.500 221.553  1.00                 C  
ATOM     52  O   ILE     8     148.933 234.969 220.465  1.00                 O  
ATOM     53  CB  ILE     8     148.743 235.899 223.638  1.00                 C  
ATOM     54  CD1 ILE     8     148.766 237.332 225.747  1.00                 C  
ATOM     55  CG1 ILE     8     148.021 236.947 224.488  1.00                 C  
ATOM     56  CG2 ILE     8     150.014 236.454 223.014  1.00                 C  
ATOM     57  N   GLN     9     148.818 233.239 221.919  1.00                 N  
ATOM     58  CA  GLN     9     149.554 232.339 221.047  1.00                 C  
ATOM     59  C   GLN     9     148.795 232.184 219.744  1.00                 C  
ATOM     60  O   GLN     9     149.393 232.135 218.666  1.00                 O  
ATOM     61  CB  GLN     9     149.765 230.986 221.729  1.00                 C  
ATOM     62  CD  GLN     9     150.840 229.694 223.615  1.00                 C  
ATOM     63  CG  GLN     9     150.744 231.023 222.892  1.00                 C  
ATOM     64  OE1 GLN     9     149.881 228.923 223.647  1.00                 O  
ATOM     65  NE2 GLN     9     152.002 229.422 224.198  1.00                 N  
ATOM     66  N   ILE    10     147.467 232.102 219.835  1.00                 N  
ATOM     67  CA  ILE    10     146.661 231.929 218.635  1.00                 C  
ATOM     68  C   ILE    10     146.787 233.170 217.768  1.00                 C  
ATOM     69  O   ILE    10     146.938 233.084 216.547  1.00                 O  
ATOM     70  CB  ILE    10     145.187 231.646 218.981  1.00                 C  
ATOM     71  CD1 ILE    10     143.693 230.048 220.289  1.00                 C  
ATOM     72  CG1 ILE    10     145.052 230.286 219.668  1.00                 C  
ATOM     73  CG2 ILE    10     144.320 231.740 217.735  1.00                 C  
ATOM     74  N   GLN    11     146.684 234.340 218.387  1.00                 N  
ATOM     75  CA  GLN    11     146.790 235.557 217.600  1.00                 C  
ATOM     76  C   GLN    11     148.124 235.584 216.870  1.00                 C  
ATOM     77  O   GLN    11     148.180 235.846 215.662  1.00                 O  
ATOM     78  CB  GLN    11     146.636 236.789 218.494  1.00                 C  
ATOM     79  CD  GLN    11     145.140 238.151 220.006  1.00                 C  
ATOM     80  CG  GLN    11     145.229 236.991 219.034  1.00                 C  
ATOM     81  OE1 GLN    11     146.110 238.476 220.691  1.00                 O  
ATOM     82  NE2 GLN    11     143.971 238.779 220.070  1.00                 N  
ATOM     83  N   GLN    12     149.181 235.145 217.557  1.00                 N  
ATOM     84  CA  GLN    12     150.516 235.159 216.970  1.00                 C  
ATOM     85  C   GLN    12     150.607 234.166 215.828  1.00                 C  
ATOM     86  O   GLN    12     151.185 234.453 214.772  1.00                 O  
ATOM     87  CB  GLN    12     151.572 234.847 218.032  1.00                 C  
ATOM     88  CD  GLN    12     153.368 236.364 217.112  1.00                 C  
ATOM     89  CG  GLN    12     153.004 234.955 217.535  1.00                 C  
ATOM     90  OE1 GLN    12     152.806 237.338 217.612  1.00                 O  
ATOM     91  NE2 GLN    12     154.314 236.477 216.186  1.00                 N  
ATOM     92  N   MET    13     150.073 232.974 216.040  1.00                 N  
ATOM     93  CA  MET    13     150.137 231.961 215.006  1.00                 C  
ATOM     94  C   MET    13     149.425 232.468 213.776  1.00                 C  
ATOM     95  O   MET    13     149.925 232.339 212.656  1.00                 O  
ATOM     96  CB  MET    13     149.522 230.651 215.501  1.00                 C  
ATOM     97  SD  MET    13     148.710 228.039 215.058  1.00                 S  
ATOM     98  CE  MET    13     146.998 228.562 215.029  1.00                 C  
ATOM     99  CG  MET    13     149.533 229.532 214.472  1.00                 C  
ATOM    100  N   VAL    14     148.229 233.017 213.971  1.00                 N  
ATOM    101  CA  VAL    14     147.445 233.418 212.824  1.00                 C  
ATOM    102  C   VAL    14     148.230 234.477 212.109  1.00                 C  
ATOM    103  O   VAL    14     148.203 234.568 210.885  1.00                 O  
ATOM    104  CB  VAL    14     146.048 233.915 213.241  1.00                 C  
ATOM    105  CG1 VAL    14     145.323 234.526 212.051  1.00                 C  
ATOM    106  CG2 VAL    14     145.235 232.777 213.838  1.00                 C  
ATOM    107  N   ARG    15     148.923 235.304 212.883  1.00                 N  
ATOM    108  CA  ARG    15     149.735 236.345 212.289  1.00                 C  
ATOM    109  C   ARG    15     150.824 235.730 211.430  1.00                 C  
ATOM    110  O   ARG    15     151.092 236.202 210.320  1.00                 O  
ATOM    111  CB  ARG    15     150.343 237.235 213.375  1.00                 C  
ATOM    112  CD  ARG    15     150.035 239.197 214.910  1.00                 C  
ATOM    113  NE  ARG    15     150.822 238.609 215.992  1.00                 N  
ATOM    114  CG  ARG    15     149.338 238.137 214.072  1.00                 C  
ATOM    115  CZ  ARG    15     150.338 238.322 217.196  1.00                 C  
ATOM    116  NH1 ARG    15     151.129 237.789 218.118  1.00                 N  
ATOM    117  NH2 ARG    15     149.066 238.570 217.476  1.00                 N  
ATOM    118  N   PHE    16     151.398 234.617 211.887  1.00                 N  
ATOM    119  CA  PHE    16     152.467 234.009 211.109  1.00                 C  
ATOM    120  C   PHE    16     151.878 233.417 209.847  1.00                 C  
ATOM    121  O   PHE    16     152.443 233.543 208.749  1.00                 O  
ATOM    122  CB  PHE    16     153.193 232.945 211.935  1.00                 C  
ATOM    123  CG  PHE    16     154.349 232.307 211.220  1.00                 C  
ATOM    124  CZ  PHE    16     156.484 231.119 209.895  1.00                 C  
ATOM    125  CD1 PHE    16     155.536 232.994 211.041  1.00                 C  
ATOM    126  CE1 PHE    16     156.600 232.407 210.383  1.00                 C  
ATOM    127  CD2 PHE    16     154.249 231.018 210.726  1.00                 C  
ATOM    128  CE2 PHE    16     155.313 230.431 210.067  1.00                 C  
ATOM    129  N   ILE    17     150.707 232.816 209.998  1.00                 N  
ATOM    130  CA  ILE    17     150.040 232.143 208.898  1.00                 C  
ATOM    131  C   ILE    17     149.701 233.170 207.826  1.00                 C  
ATOM    132  O   ILE    17     149.978 232.983 206.634  1.00                 O  
ATOM    133  CB  ILE    17     148.777 231.400 209.373  1.00                 C  
ATOM    134  CD1 ILE    17     147.987 229.605 211.001  1.00                 C  
ATOM    135  CG1 ILE    17     149.158 230.217 210.265  1.00                 C  
ATOM    136  CG2 ILE    17     147.936 230.965 208.183  1.00                 C  
ATOM    137  N   ARG    18     149.198 234.323 208.271  1.00                 N  
ATOM    138  CA  ARG    18     148.802 235.422 207.397  1.00                 C  
ATOM    139  C   ARG    18     150.005 236.001 206.685  1.00                 C  
ATOM    140  O   ARG    18     149.927 236.324 205.498  1.00                 O  
ATOM    141  CB  ARG    18     148.085 236.511 208.197  1.00                 C  
ATOM    142  CD  ARG    18     146.076 237.213 209.529  1.00                 C  
ATOM    143  NE  ARG    18     144.742 236.850 210.000  1.00                 N  
ATOM    144  CG  ARG    18     146.707 236.108 208.697  1.00                 C  
ATOM    145  CZ  ARG    18     144.026 237.579 210.850  1.00                 C  
ATOM    146  NH1 ARG    18     142.821 237.169 211.222  1.00                 N  
ATOM    147  NH2 ARG    18     144.516 238.716 211.324  1.00                 N  
ATOM    148  N   GLN    19     151.126 236.135 207.388  1.00                 N  
ATOM    149  CA  GLN    19     152.275 236.795 206.794  1.00                 C  
ATOM    150  C   GLN    19     152.781 235.918 205.674  1.00                 C  
ATOM    151  O   GLN    19     153.065 236.402 204.569  1.00                 O  
ATOM    152  CB  GLN    19     153.352 237.049 207.850  1.00                 C  
ATOM    153  CD  GLN    19     154.169 239.246 206.909  1.00                 C  
ATOM    154  CG  GLN    19     154.545 237.843 207.342  1.00                 C  
ATOM    155  OE1 GLN    19     153.576 240.005 207.676  1.00                 O  
ATOM    156  NE2 GLN    19     154.514 239.596 205.676  1.00                 N  
ATOM    157  N   GLU    20     152.836 234.612 205.924  1.00                 N  
ATOM    158  CA  GLU    20     153.381 233.744 204.902  1.00                 C  
ATOM    159  C   GLU    20     152.403 233.745 203.738  1.00                 C  
ATOM    160  O   GLU    20     152.812 233.803 202.576  1.00                 O  
ATOM    161  CB  GLU    20     153.610 232.338 205.460  1.00                 C  
ATOM    162  CD  GLU    20     156.081 232.618 205.904  1.00                 C  
ATOM    163  CG  GLU    20     154.729 232.251 206.485  1.00                 C  
ATOM    164  OE1 GLU    20     156.453 232.046 204.858  1.00                 O  
ATOM    165  OE2 GLU    20     156.768 233.477 206.495  1.00                 O  
ATOM    166  N   ALA    21     151.100 233.729 204.047  1.00                 N  
ATOM    167  CA  ALA    21     150.093 233.654 202.998  1.00                 C  
ATOM    168  C   ALA    21     150.191 234.883 202.117  1.00                 C  
ATOM    169  O   ALA    21     150.143 234.798 200.882  1.00                 O  
ATOM    170  CB  ALA    21     148.704 233.526 203.605  1.00                 C  
ATOM    171  N   GLU    22     150.407 236.027 202.750  1.00                 N  
ATOM    172  CA  GLU    22     150.393 237.308 202.075  1.00                 C  
ATOM    173  C   GLU    22     151.589 237.390 201.148  1.00                 C  
ATOM    174  O   GLU    22     151.458 237.701 199.949  1.00                 O  
ATOM    175  CB  GLU    22     150.402 238.450 203.093  1.00                 C  
ATOM    176  CD  GLU    22     149.028 240.081 201.739  1.00                 C  
ATOM    177  CG  GLU    22     150.333 239.836 202.472  1.00                 C  
ATOM    178  OE1 GLU    22     148.047 239.360 202.016  1.00                 O  
ATOM    179  OE2 GLU    22     148.988 240.994 200.888  1.00                 O  
ATOM    180  N   GLU    23     152.731 236.931 201.647  1.00                 N  
ATOM    181  CA  GLU    23     153.952 237.051 200.878  1.00                 C  
ATOM    182  C   GLU    23     153.875 236.093 199.712  1.00                 C  
ATOM    183  O   GLU    23     154.243 236.435 198.582  1.00                 O  
ATOM    184  CB  GLU    23     155.170 236.768 201.759  1.00                 C  
ATOM    185  CD  GLU    23     156.611 237.487 203.705  1.00                 C  
ATOM    186  CG  GLU    23     155.435 237.831 202.813  1.00                 C  
ATOM    187  OE1 GLU    23     157.408 236.604 203.324  1.00                 O  
ATOM    188  OE2 GLU    23     156.737 238.102 204.785  1.00                 O  
ATOM    189  N   LYS    24     153.346 234.910 199.963  1.00                 N  
ATOM    190  CA  LYS    24     153.310 233.899 198.931  1.00                 C  
ATOM    191  C   LYS    24     152.387 234.334 197.805  1.00                 C  
ATOM    192  O   LYS    24     152.722 234.169 196.626  1.00                 O  
ATOM    193  CB  LYS    24     152.857 232.557 199.511  1.00                 C  
ATOM    194  CD  LYS    24     153.356 230.585 200.981  1.00                 C  
ATOM    195  CE  LYS    24     154.374 229.931 201.901  1.00                 C  
ATOM    196  CG  LYS    24     153.874 231.905 200.433  1.00                 C  
ATOM    197  NZ  LYS    24     153.863 228.658 202.480  1.00                 N  
ATOM    198  N   ALA    25     151.227 234.908 198.137  1.00                 N  
ATOM    199  CA  ALA    25     150.343 235.333 197.059  1.00                 C  
ATOM    200  C   ALA    25     150.981 236.432 196.230  1.00                 C  
ATOM    201  O   ALA    25     150.876 236.426 194.989  1.00                 O  
ATOM    202  CB  ALA    25     149.012 235.807 197.621  1.00                 C  
ATOM    203  N   ASN    26     151.691 237.360 196.874  1.00                 N  
ATOM    204  CA  ASN    26     152.256 238.402 196.031  1.00                 C  
ATOM    205  C   ASN    26     153.316 237.789 195.132  1.00                 C  
ATOM    206  O   ASN    26     153.434 238.148 193.954  1.00                 O  
ATOM    207  CB  ASN    26     152.824 239.535 196.888  1.00                 C  
ATOM    208  CG  ASN    26     151.741 240.387 197.520  1.00                 C  
ATOM    209  OD1 ASN    26     150.600 240.402 197.057  1.00                 O  
ATOM    210  ND2 ASN    26     152.095 241.100 198.583  1.00                 N  
ATOM    211  N   GLU    27     154.081 236.835 195.684  1.00                 N  
ATOM    212  CA  GLU    27     155.151 236.194 194.930  1.00                 C  
ATOM    213  C   GLU    27     154.582 235.503 193.709  1.00                 C  
ATOM    214  O   GLU    27     155.144 235.565 192.607  1.00                 O  
ATOM    215  CB  GLU    27     155.906 235.197 195.812  1.00                 C  
ATOM    216  CD  GLU    27     157.424 234.827 197.797  1.00                 C  
ATOM    217  CG  GLU    27     156.753 235.845 196.895  1.00                 C  
ATOM    218  OE1 GLU    27     157.081 233.630 197.699  1.00                 O  
ATOM    219  OE2 GLU    27     158.292 235.227 198.601  1.00                 O  
ATOM    220  N   ILE    28     153.448 234.842 193.908  1.00                 N  
ATOM    221  CA  ILE    28     152.830 234.070 192.848  1.00                 C  
ATOM    222  C   ILE    28     152.385 234.991 191.734  1.00                 C  
ATOM    223  O   ILE    28     152.648 234.735 190.552  1.00                 O  
ATOM    224  CB  ILE    28     151.642 233.242 193.372  1.00                 C  
ATOM    225  CD1 ILE    28     151.021 231.463 195.089  1.00                 C  
ATOM    226  CG1 ILE    28     152.131 232.150 194.325  1.00                 C  
ATOM    227  CG2 ILE    28     150.841 232.667 192.213  1.00                 C  
ATOM    228  N   SER    29     151.788 236.127 192.093  1.00                 N  
ATOM    229  CA  SER    29     151.350 237.029 191.039  1.00                 C  
ATOM    230  C   SER    29     152.538 237.638 190.304  1.00                 C  
ATOM    231  O   SER    29     152.496 237.802 189.074  1.00                 O  
ATOM    232  CB  SER    29     150.467 238.138 191.615  1.00                 C  
ATOM    233  OG  SER    29     151.201 238.969 192.497  1.00                 O  
ATOM    234  N   ILE    30     153.622 237.937 191.019  1.00                 N  
ATOM    235  CA  ILE    30     154.770 238.529 190.337  1.00                 C  
ATOM    236  C   ILE    30     155.366 237.549 189.343  1.00                 C  
ATOM    237  O   ILE    30     155.684 237.916 188.195  1.00                 O  
ATOM    238  CB  ILE    30     155.846 238.988 191.338  1.00                 C  
ATOM    239  CD1 ILE    30     156.212 240.499 193.359  1.00                 C  
ATOM    240  CG1 ILE    30     155.330 240.158 192.178  1.00                 C  
ATOM    241  CG2 ILE    30     157.136 239.337 190.611  1.00                 C  
ATOM    242  N   SER    31     155.491 236.285 189.753  1.00                 N  
ATOM    243  CA  SER    31     156.080 235.364 188.809  1.00                 C  
ATOM    244  C   SER    31     155.135 235.222 187.643  1.00                 C  
ATOM    245  O   SER    31     155.578 235.024 186.506  1.00                 O  
ATOM    246  CB  SER    31     156.360 234.017 189.478  1.00                 C  
ATOM    247  OG  SER    31     155.155 233.383 189.872  1.00                 O  
ATOM    248  N   SER    32     153.827 235.268 187.920  1.00                 N  
ATOM    249  CA  SER    32     152.868 235.119 186.837  1.00                 C  
ATOM    250  C   SER    32     153.080 236.206 185.795  1.00                 C  
ATOM    251  O   SER    32     153.021 235.943 184.590  1.00                 O  
ATOM    252  CB  SER    32     151.438 235.164 187.378  1.00                 C  
ATOM    253  OG  SER    32     151.170 234.046 188.206  1.00                 O  
ATOM    254  N   GLU    33     153.378 237.434 186.243  1.00                 N  
ATOM    255  CA  GLU    33     153.508 238.523 185.279  1.00                 C  
ATOM    256  C   GLU    33     154.774 238.344 184.462  1.00                 C  
ATOM    257  O   GLU    33     154.783 238.539 183.231  1.00                 O  
ATOM    258  CB  GLU    33     153.514 239.875 185.995  1.00                 C  
ATOM    259  CD  GLU    33     152.239 241.568 187.370  1.00                 C  
ATOM    260  CG  GLU    33     152.180 240.253 186.619  1.00                 C  
ATOM    261  OE1 GLU    33     153.357 242.089 187.568  1.00                 O  
ATOM    262  OE2 GLU    33     151.168 242.078 187.761  1.00                 O  
ATOM    263  N   GLU    34     155.820 237.851 185.132  1.00                 N  
ATOM    264  CA  GLU    34     157.080 237.623 184.443  1.00                 C  
ATOM    265  C   GLU    34     156.884 236.568 183.371  1.00                 C  
ATOM    266  O   GLU    34     157.315 236.731 182.219  1.00                 O  
ATOM    267  CB  GLU    34     158.165 237.201 185.436  1.00                 C  
ATOM    268  CD  GLU    34     159.637 237.838 187.387  1.00                 C  
ATOM    269  CG  GLU    34     158.619 238.312 186.369  1.00                 C  
ATOM    270  OE1 GLU    34     159.847 236.612 187.491  1.00                 O  
ATOM    271  OE2 GLU    34     160.224 238.694 188.082  1.00                 O  
ATOM    272  N   GLU    35     156.178 235.502 183.725  1.00                 N  
ATOM    273  CA  GLU    35     155.975 234.446 182.760  1.00                 C  
ATOM    274  C   GLU    35     155.087 234.957 181.646  1.00                 C  
ATOM    275  O   GLU    35     155.241 234.541 180.502  1.00                 O  
ATOM    276  CB  GLU    35     155.364 233.215 183.433  1.00                 C  
ATOM    277  CD  GLU    35     155.653 231.307 185.062  1.00                 C  
ATOM    278  CG  GLU    35     156.300 232.507 184.399  1.00                 C  
ATOM    279  OE1 GLU    35     154.428 231.126 184.899  1.00                 O  
ATOM    280  OE2 GLU    35     156.372 230.547 185.745  1.00                 O  
ATOM    281  N   PHE    36     154.138 235.841 181.966  1.00                 N  
ATOM    282  CA  PHE    36     153.244 236.330 180.930  1.00                 C  
ATOM    283  C   PHE    36     154.081 236.903 179.824  1.00                 C  
ATOM    284  O   PHE    36     153.991 236.492 178.661  1.00                 O  
ATOM    285  CB  PHE    36     152.277 237.368 181.503  1.00                 C  
ATOM    286  CG  PHE    36     151.354 237.966 180.480  1.00                 C  
ATOM    287  CZ  PHE    36     149.650 239.078 178.587  1.00                 C  
ATOM    288  CD1 PHE    36     150.232 237.277 180.052  1.00                 C  
ATOM    289  CE1 PHE    36     149.383 237.827 179.110  1.00                 C  
ATOM    290  CD2 PHE    36     151.607 239.217 179.946  1.00                 C  
ATOM    291  CE2 PHE    36     150.757 239.767 179.005  1.00                 C  
ATOM    292  N   ASN    37     154.973 237.801 180.201  1.00                 N  
ATOM    293  CA  ASN    37     155.729 238.491 179.178  1.00                 C  
ATOM    294  C   ASN    37     156.663 237.516 178.479  1.00                 C  
ATOM    295  O   ASN    37     156.746 237.501 177.244  1.00                 O  
ATOM    296  CB  ASN    37     156.502 239.664 179.783  1.00                 C  
ATOM    297  CG  ASN    37     155.602 240.827 180.152  1.00                 C  
ATOM    298  OD1 ASN    37     154.488 240.948 179.642  1.00                 O  
ATOM    299  ND2 ASN    37     156.083 241.687 181.042  1.00                 N  
ATOM    300  N   ILE    38     157.241 236.588 179.244  1.00                 N  
ATOM    301  CA  ILE    38     158.226 235.678 178.673  1.00                 C  
ATOM    302  C   ILE    38     157.553 234.751 177.681  1.00                 C  
ATOM    303  O   ILE    38     158.000 234.601 176.537  1.00                 O  
ATOM    304  CB  ILE    38     158.948 234.869 179.767  1.00                 C  
ATOM    305  CD1 ILE    38     160.334 235.135 181.889  1.00                 C  
ATOM    306  CG1 ILE    38     159.811 235.791 180.630  1.00                 C  
ATOM    307  CG2 ILE    38     159.763 233.745 179.147  1.00                 C  
ATOM    308  N   GLU    39     156.461 234.136 178.093  1.00                 N  
ATOM    309  CA  GLU    39     155.820 233.135 177.265  1.00                 C  
ATOM    310  C   GLU    39     155.258 233.807 176.037  1.00                 C  
ATOM    311  O   GLU    39     155.350 233.270 174.917  1.00                 O  
ATOM    312  CB  GLU    39     154.727 232.409 178.051  1.00                 C  
ATOM    313  CD  GLU    39     154.139 230.859 179.957  1.00                 C  
ATOM    314  CG  GLU    39     155.251 231.514 179.162  1.00                 C  
ATOM    315  OE1 GLU    39     152.967 231.248 179.770  1.00                 O  
ATOM    316  OE2 GLU    39     154.439 229.958 180.768  1.00                 O  
ATOM    317  N   LYS    40     154.687 235.000 176.226  1.00                 N  
ATOM    318  CA  LYS    40     154.064 235.664 175.105  1.00                 C  
ATOM    319  C   LYS    40     155.134 235.878 174.069  1.00                 C  
ATOM    320  O   LYS    40     154.940 235.586 172.882  1.00                 O  
ATOM    321  CB  LYS    40     153.419 236.978 175.551  1.00                 C  
ATOM    322  CD  LYS    40     152.064 239.005 174.956  1.00                 C  
ATOM    323  CE  LYS    40     151.397 239.783 173.834  1.00                 C  
ATOM    324  CG  LYS    40     152.723 237.738 174.434  1.00                 C  
ATOM    325  NZ  LYS    40     150.747 241.027 174.330  1.00                 N  
ATOM    326  N   LEU    41     156.293 236.375 174.508  1.00                 N  
ATOM    327  CA  LEU    41     157.313 236.700 173.541  1.00                 C  
ATOM    328  C   LEU    41     157.772 235.429 172.856  1.00                 C  
ATOM    329  O   LEU    41     158.079 235.430 171.666  1.00                 O  
ATOM    330  CB  LEU    41     158.484 237.416 174.217  1.00                 C  
ATOM    331  CG  LEU    41     158.208 238.830 174.732  1.00                 C  
ATOM    332  CD1 LEU    41     159.390 239.350 175.535  1.00                 C  
ATOM    333  CD2 LEU    41     157.899 239.771 173.577  1.00                 C  
ATOM    334  N   GLN    42     157.835 234.329 173.612  1.00                 N  
ATOM    335  CA  GLN    42     158.419 233.108 173.067  1.00                 C  
ATOM    336  C   GLN    42     157.582 232.670 171.882  1.00                 C  
ATOM    337  O   GLN    42     158.086 232.432 170.772  1.00                 O  
ATOM    338  CB  GLN    42     158.487 232.021 174.141  1.00                 C  
ATOM    339  CD  GLN    42     159.468 231.254 176.339  1.00                 C  
ATOM    340  CG  GLN    42     159.508 232.292 175.235  1.00                 C  
ATOM    341  OE1 GLN    42     158.499 230.507 176.467  1.00                 O  
ATOM    342  NE2 GLN    42     160.525 231.206 177.142  1.00                 N  
ATOM    343  N   LEU    43     156.272 232.709 172.083  1.00                 N  
ATOM    344  CA  LEU    43     155.355 232.201 171.082  1.00                 C  
ATOM    345  C   LEU    43     155.333 233.160 169.919  1.00                 C  
ATOM    346  O   LEU    43     155.309 232.749 168.751  1.00                 O  
ATOM    347  CB  LEU    43     153.959 232.015 171.680  1.00                 C  
ATOM    348  CG  LEU    43     153.811 230.907 172.725  1.00                 C  
ATOM    349  CD1 LEU    43     152.428 230.947 173.357  1.00                 C  
ATOM    350  CD2 LEU    43     154.069 229.544 172.103  1.00                 C  
ATOM    351  N   VAL    44     155.391 234.450 170.235  1.00                 N  
ATOM    352  CA  VAL    44     155.313 235.460 169.204  1.00                 C  
ATOM    353  C   VAL    44     156.528 235.340 168.311  1.00                 C  
ATOM    354  O   VAL    44     156.417 235.408 167.085  1.00                 O  
ATOM    355  CB  VAL    44     155.207 236.874 169.806  1.00                 C  
ATOM    356  CG1 VAL    44     155.339 237.927 168.717  1.00                 C  
ATOM    357  CG2 VAL    44     153.892 237.037 170.553  1.00                 C  
ATOM    358  N   GLU    45     157.709 235.177 168.901  1.00                 N  
ATOM    359  CA  GLU    45     158.892 235.109 168.067  1.00                 C  
ATOM    360  C   GLU    45     158.853 233.841 167.240  1.00                 C  
ATOM    361  O   GLU    45     159.274 233.838 166.073  1.00                 O  
ATOM    362  CB  GLU    45     160.157 235.164 168.926  1.00                 C  
ATOM    363  CD  GLU    45     160.610 237.626 168.589  1.00                 C  
ATOM    364  CG  GLU    45     160.397 236.510 169.592  1.00                 C  
ATOM    365  OE1 GLU    45     161.467 237.465 167.694  1.00                 O  
ATOM    366  OE2 GLU    45     159.921 238.662 168.697  1.00                 O  
ATOM    367  N   ALA    46     158.315 232.767 167.817  1.00                 N  
ATOM    368  CA  ALA    46     158.245 231.536 167.058  1.00                 C  
ATOM    369  C   ALA    46     157.404 231.777 165.809  1.00                 C  
ATOM    370  O   ALA    46     157.803 231.455 164.675  1.00                 O  
ATOM    371  CB  ALA    46     157.663 230.419 167.911  1.00                 C  
ATOM    372  N   GLU    47     156.267 232.443 166.004  1.00                 N  
ATOM    373  CA  GLU    47     155.407 232.742 164.871  1.00                 C  
ATOM    374  C   GLU    47     156.100 233.671 163.889  1.00                 C  
ATOM    375  O   GLU    47     155.910 233.547 162.672  1.00                 O  
ATOM    376  CB  GLU    47     154.093 233.365 165.346  1.00                 C  
ATOM    377  CD  GLU    47     152.689 231.269 165.203  1.00                 C  
ATOM    378  CG  GLU    47     153.180 232.400 166.086  1.00                 C  
ATOM    379  OE1 GLU    47     152.160 231.557 164.109  1.00                 O  
ATOM    380  OE2 GLU    47     152.834 230.096 165.606  1.00                 O  
ATOM    381  N   LYS    48     156.877 234.635 164.390  1.00                 N  
ATOM    382  CA  LYS    48     157.488 235.568 163.459  1.00                 C  
ATOM    383  C   LYS    48     158.412 234.807 162.535  1.00                 C  
ATOM    384  O   LYS    48     158.509 235.116 161.346  1.00                 O  
ATOM    385  CB  LYS    48     158.241 236.664 164.216  1.00                 C  
ATOM    386  CD  LYS    48     158.151 238.695 165.688  1.00                 C  
ATOM    387  CE  LYS    48     157.250 239.669 166.428  1.00                 C  
ATOM    388  CG  LYS    48     157.339 237.647 164.944  1.00                 C  
ATOM    389  NZ  LYS    48     158.033 240.676 167.197  1.00                 N  
ATOM    390  N   LYS    49     159.096 233.794 163.076  1.00                 N  
ATOM    391  CA  LYS    49     160.023 233.050 162.233  1.00                 C  
ATOM    392  C   LYS    49     159.242 232.268 161.194  1.00                 C  
ATOM    393  O   LYS    49     159.670 232.129 160.042  1.00                 O  
ATOM    394  CB  LYS    49     160.891 232.119 163.082  1.00                 C  
ATOM    395  CD  LYS    49     162.722 231.858 164.778  1.00                 C  
ATOM    396  CE  LYS    49     163.739 232.579 165.648  1.00                 C  
ATOM    397  CG  LYS    49     161.905 232.840 163.954  1.00                 C  
ATOM    398  NZ  LYS    49     164.518 231.632 166.493  1.00                 N  
ATOM    399  N   LYS    50     158.067 231.773 161.596  1.00                 N  
ATOM    400  CA  LYS    50     157.271 230.980 160.666  1.00                 C  
ATOM    401  C   LYS    50     156.824 231.862 159.515  1.00                 C  
ATOM    402  O   LYS    50     156.861 231.474 158.336  1.00                 O  
ATOM    403  CB  LYS    50     156.071 230.359 161.383  1.00                 C  
ATOM    404  CD  LYS    50     155.200 228.695 163.049  1.00                 C  
ATOM    405  CE  LYS    50     155.566 227.592 164.029  1.00                 C  
ATOM    406  CG  LYS    50     156.436 229.258 162.365  1.00                 C  
ATOM    407  NZ  LYS    50     154.369 227.061 164.738  1.00                 N  
ATOM    408  N   ILE    51     156.427 233.080 159.858  1.00                 N  
ATOM    409  CA  ILE    51     155.978 234.025 158.857  1.00                 C  
ATOM    410  C   ILE    51     157.143 234.382 157.961  1.00                 C  
ATOM    411  O   ILE    51     156.995 234.533 156.744  1.00                 O  
ATOM    412  CB  ILE    51     155.370 235.285 159.502  1.00                 C  
ATOM    413  CD1 ILE    51     153.544 236.051 161.107  1.00                 C  
ATOM    414  CG1 ILE    51     154.068 234.937 160.227  1.00                 C  
ATOM    415  CG2 ILE    51     155.166 236.372 158.458  1.00                 C  
ATOM    416  N   ARG    52     158.314 234.544 158.569  1.00                 N  
ATOM    417  CA  ARG    52     159.539 234.771 157.826  1.00                 C  
ATOM    418  C   ARG    52     159.716 233.717 156.745  1.00                 C  
ATOM    419  O   ARG    52     160.048 234.032 155.596  1.00                 O  
ATOM    420  CB  ARG    52     160.745 234.772 158.768  1.00                 C  
ATOM    421  CD  ARG    52     163.238 234.866 159.041  1.00                 C  
ATOM    422  NE  ARG    52     163.362 233.500 159.544  1.00                 N  
ATOM    423  CG  ARG    52     162.075 235.014 158.073  1.00                 C  
ATOM    424  CZ  ARG    52     164.069 233.161 160.616  1.00                 C  
ATOM    425  NH1 ARG    52     164.124 231.892 161.000  1.00                 N  
ATOM    426  NH2 ARG    52     164.720 234.090 161.303  1.00                 N  
ATOM    427  N   GLN    53     159.509 232.450 157.099  1.00                 N  
ATOM    428  CA  GLN    53     159.609 231.406 156.085  1.00                 C  
ATOM    429  C   GLN    53     158.538 231.532 155.006  1.00                 C  
ATOM    430  O   GLN    53     158.827 231.315 153.817  1.00                 O  
ATOM    431  CB  GLN    53     159.515 230.022 156.730  1.00                 C  
ATOM    432  CD  GLN    53     160.552 228.318 158.280  1.00                 C  
ATOM    433  CG  GLN    53     160.728 229.642 157.564  1.00                 C  
ATOM    434  OE1 GLN    53     159.433 227.926 158.613  1.00                 O  
ATOM    435  NE2 GLN    53     161.658 227.624 158.519  1.00                 N  
ATOM    436  N   GLU    54     157.321 231.939 155.368  1.00                 N  
ATOM    437  CA  GLU    54     156.330 232.100 154.304  1.00                 C  
ATOM    438  C   GLU    54     156.810 233.189 153.354  1.00                 C  
ATOM    439  O   GLU    54     156.702 233.076 152.124  1.00                 O  
ATOM    440  CB  GLU    54     154.960 232.438 154.895  1.00                 C  
ATOM    441  CD  GLU    54     152.985 231.679 156.275  1.00                 C  
ATOM    442  CG  GLU    54     154.303 231.286 155.638  1.00                 C  
ATOM    443  OE1 GLU    54     152.675 232.889 156.299  1.00                 O  
ATOM    444  OE2 GLU    54     152.262 230.778 156.749  1.00                 O  
ATOM    445  N   TYR    55     157.422 234.215 153.934  1.00                 N  
ATOM    446  CA  TYR    55     157.945 235.356 153.196  1.00                 C  
ATOM    447  C   TYR    55     158.996 234.883 152.212  1.00                 C  
ATOM    448  O   TYR    55     158.989 235.243 151.028  1.00                 O  
ATOM    449  CB  TYR    55     158.524 236.396 154.157  1.00                 C  
ATOM    450  CG  TYR    55     159.138 237.593 153.467  1.00                 C  
ATOM    451  OH  TYR    55     160.810 240.893 151.567  1.00                 O  
ATOM    452  CZ  TYR    55     160.258 239.800 152.196  1.00                 C  
ATOM    453  CD1 TYR    55     158.338 238.616 152.973  1.00                 C  
ATOM    454  CE1 TYR    55     158.890 239.714 152.340  1.00                 C  
ATOM    455  CD2 TYR    55     160.514 237.697 153.313  1.00                 C  
ATOM    456  CE2 TYR    55     161.084 238.788 152.683  1.00                 C  
ATOM    457  N   GLU    56     159.920 234.062 152.710  1.00                 N  
ATOM    458  CA  GLU    56     161.022 233.600 151.888  1.00                 C  
ATOM    459  C   GLU    56     160.458 232.837 150.720  1.00                 C  
ATOM    460  O   GLU    56     160.960 232.948 149.598  1.00                 O  
ATOM    461  CB  GLU    56     161.980 232.737 152.712  1.00                 C  
ATOM    462  CD  GLU    56     163.661 232.615 154.593  1.00                 C  
ATOM    463  CG  GLU    56     162.782 233.512 153.744  1.00                 C  
ATOM    464  OE1 GLU    56     163.507 231.378 154.506  1.00                 O  
ATOM    465  OE2 GLU    56     164.505 233.148 155.343  1.00                 O  
ATOM    466  N   LYS    57     159.436 232.031 150.970  1.00                 N  
ATOM    467  CA  LYS    57     158.892 231.264 149.868  1.00                 C  
ATOM    468  C   LYS    57     158.350 232.234 148.830  1.00                 C  
ATOM    469  O   LYS    57     158.548 232.052 147.615  1.00                 O  
ATOM    470  CB  LYS    57     157.805 230.308 150.365  1.00                 C  
ATOM    471  CD  LYS    57     157.200 228.252 151.671  1.00                 C  
ATOM    472  CE  LYS    57     157.724 227.100 152.513  1.00                 C  
ATOM    473  CG  LYS    57     158.331 229.148 151.195  1.00                 C  
ATOM    474  NZ  LYS    57     156.622 226.238 153.022  1.00                 N  
ATOM    475  N   LYS    58     157.705 233.304 149.308  1.00                 N  
ATOM    476  CA  LYS    58     157.128 234.280 148.396  1.00                 C  
ATOM    477  C   LYS    58     158.232 234.774 147.493  1.00                 C  
ATOM    478  O   LYS    58     158.106 234.821 146.267  1.00                 O  
ATOM    479  CB  LYS    58     156.476 235.423 149.177  1.00                 C  
ATOM    480  CD  LYS    58     155.161 237.560 149.139  1.00                 C  
ATOM    481  CE  LYS    58     154.545 238.639 148.264  1.00                 C  
ATOM    482  CG  LYS    58     155.830 236.484 148.301  1.00                 C  
ATOM    483  NZ  LYS    58     153.885 239.701 149.073  1.00                 N  
ATOM    484  N   GLU    59     159.349 235.089 148.116  1.00                 N  
ATOM    485  CA  GLU    59     160.492 235.698 147.463  1.00                 C  
ATOM    486  C   GLU    59     161.084 234.728 146.452  1.00                 C  
ATOM    487  O   GLU    59     161.442 235.104 145.334  1.00                 O  
ATOM    488  CB  GLU    59     161.541 236.113 148.496  1.00                 C  
ATOM    489  CD  GLU    59     160.874 238.547 148.602  1.00                 C  
ATOM    490  CG  GLU    59     161.114 237.271 149.384  1.00                 C  
ATOM    491  OE1 GLU    59     161.770 238.947 147.829  1.00                 O  
ATOM    492  OE2 GLU    59     159.791 239.148 148.762  1.00                 O  
ATOM    493  N   LYS    60     161.192 233.459 146.852  1.00                 N  
ATOM    494  CA  LYS    60     161.878 232.441 146.012  1.00                 C  
ATOM    495  C   LYS    60     161.234 232.402 144.622  1.00                 C  
ATOM    496  O   LYS    60     161.937 232.716 143.634  1.00                 O  
ATOM    497  CB  LYS    60     161.817 231.066 146.680  1.00                 C  
ATOM    498  CD  LYS    60     162.480 228.645 146.654  1.00                 C  
ATOM    499  CE  LYS    60     163.165 227.541 145.866  1.00                 C  
ATOM    500  CG  LYS    60     162.525 229.967 145.904  1.00                 C  
ATOM    501  NZ  LYS    60     163.129 226.239 146.588  1.00                 N  
ATOM    502  N   GLN    61     159.946 232.054 144.552  1.00                 N  
ATOM    503  CA  GLN    61     159.259 231.920 143.239  1.00                 C  
ATOM    504  C   GLN    61     159.257 233.273 142.520  1.00                 C  
ATOM    505  O   GLN    61     159.523 233.290 141.304  1.00                 O  
ATOM    506  CB  GLN    61     157.832 231.402 143.431  1.00                 C  
ATOM    507  CD  GLN    61     158.314 228.975 142.922  1.00                 C  
ATOM    508  CG  GLN    61     157.755 229.966 143.924  1.00                 C  
ATOM    509  OE1 GLN    61     157.897 228.946 141.764  1.00                 O  
ATOM    510  NE2 GLN    61     159.263 228.159 143.366  1.00                 N  
ATOM    511  N   VAL    62     158.972 234.349 143.258  1.00                 N  
ATOM    512  CA  VAL    62     158.905 235.717 142.665  1.00                 C  
ATOM    513  C   VAL    62     160.158 235.941 141.816  1.00                 C  
ATOM    514  O   VAL    62     160.024 236.044 140.585  1.00                 O  
ATOM    515  CB  VAL    62     158.770 236.798 143.753  1.00                 C  
ATOM    516  CG1 VAL    62     158.904 238.186 143.146  1.00                 C  
ATOM    517  CG2 VAL    62     157.442 236.657 144.482  1.00                 C  
ATOM    518  N   ASP    63     161.331 235.994 142.452  1.00                 N  
ATOM    519  CA  ASP    63     162.582 236.284 141.702  1.00                 C  
ATOM    520  C   ASP    63     162.814 235.175 140.670  1.00                 C  
ATOM    521  O   ASP    63     163.121 235.510 139.511  1.00                 O  
ATOM    522  CB  ASP    63     163.767 236.403 142.662  1.00                 C  
ATOM    523  CG  ASP    63     163.722 237.673 143.489  1.00                 C  
ATOM    524  OD1 ASP    63     162.942 238.583 143.138  1.00                 O  
ATOM    525  OD2 ASP    63     164.466 237.758 144.489  1.00                 O  
ATOM    526  N   VAL    64     162.614 233.915 141.065  1.00                 N  
ATOM    527  CA  VAL    64     162.843 232.771 140.142  1.00                 C  
ATOM    528  C   VAL    64     161.872 232.873 138.963  1.00                 C  
ATOM    529  O   VAL    64     162.312 232.666 137.812  1.00                 O  
ATOM    530  CB  VAL    64     162.685 231.421 140.866  1.00                 C  
ATOM    531  CG1 VAL    64     162.713 230.274 139.867  1.00                 C  
ATOM    532  CG2 VAL    64     163.774 231.247 141.913  1.00                 C  
ATOM    533  N   ARG    65     160.607 233.204 139.243  1.00                 N  
ATOM    534  CA  ARG    65     159.591 233.292 138.164  1.00                 C  
ATOM    535  C   ARG    65     159.998 234.419 137.215  1.00                 C  
ATOM    536  O   ARG    65     159.944 234.190 136.016  1.00                 O  
ATOM    537  CB  ARG    65     158.200 233.528 138.756  1.00                 C  
ATOM    538  CD  ARG    65     156.276 232.651 140.108  1.00                 C  
ATOM    539  NE  ARG    65     155.704 231.503 140.808  1.00                 N  
ATOM    540  CG  ARG    65     157.625 232.327 139.488  1.00                 C  
ATOM    541  CZ  ARG    65     154.622 231.561 141.578  1.00                 C  
ATOM    542  NH1 ARG    65     154.175 230.465 142.175  1.00                 N  
ATOM    543  NH2 ARG    65     153.990 232.714 141.748  1.00                 N  
ATOM    544  N   LYS    66     160.466 235.550 137.751  1.00                 N  
ATOM    545  CA  LYS    66     160.881 236.701 136.906  1.00                 C  
ATOM    546  C   LYS    66     162.058 236.268 136.029  1.00                 C  
ATOM    547  O   LYS    66     162.063 236.617 134.829  1.00                 O  
ATOM    548  CB  LYS    66     161.249 237.902 137.780  1.00                 C  
ATOM    549  CD  LYS    66     160.502 239.727 139.331  1.00                 C  
ATOM    550  CE  LYS    66     159.316 240.374 140.030  1.00                 C  
ATOM    551  CG  LYS    66     160.062 238.557 138.467  1.00                 C  
ATOM    552  NZ  LYS    66     159.737 241.495 140.914  1.00                 N  
ATOM    553  N   LYS    67     163.001 235.518 136.605  1.00                 N  
ATOM    554  CA  LYS    67     164.195 235.057 135.849  1.00                 C  
ATOM    555  C   LYS    67     163.749 234.140 134.706  1.00                 C  
ATOM    556  O   LYS    67     164.244 234.323 133.579  1.00                 O  
ATOM    557  CB  LYS    67     165.174 234.338 136.780  1.00                 C  
ATOM    558  CD  LYS    67     166.823 234.474 138.667  1.00                 C  
ATOM    559  CE  LYS    67     167.522 235.390 139.659  1.00                 C  
ATOM    560  CG  LYS    67     165.883 235.255 137.762  1.00                 C  
ATOM    561  NZ  LYS    67     168.414 234.632 140.580  1.00                 N  
ATOM    562  N   ILE    68     162.820 233.219 134.985  1.00                 N  
ATOM    563  CA  ILE    68     162.315 232.293 133.928  1.00                 C  
ATOM    564  C   ILE    68     161.589 233.123 132.865  1.00                 C  
ATOM    565  O   ILE    68     161.778 232.836 131.668  1.00                 O  
ATOM    566  CB  ILE    68     161.393 231.210 134.520  1.00                 C  
ATOM    567  CD1 ILE    68     161.336 229.334 136.244  1.00                 C  
ATOM    568  CG1 ILE    68     162.195 230.252 135.403  1.00                 C  
ATOM    569  CG2 ILE    68     160.655 230.476 133.411  1.00                 C  
ATOM    570  N   ASP    69     160.828 234.133 133.293  1.00                 N  
ATOM    571  CA  ASP    69     160.076 235.010 132.360  1.00                 C  
ATOM    572  C   ASP    69     161.057 235.652 131.380  1.00                 C  
ATOM    573  O   ASP    69     160.902 235.416 130.161  1.00                 O  
ATOM    574  CB  ASP    69     159.294 236.072 133.136  1.00                 C  
ATOM    575  CG  ASP    69     158.112 235.492 133.887  1.00                 C  
ATOM    576  OD1 ASP    69     157.735 234.337 133.601  1.00                 O  
ATOM    577  OD2 ASP    69     157.563 236.193 134.763  1.00                 O  
ATOM    578  N   TYR    70     162.015 236.446 131.871  1.00                 N  
ATOM    579  CA  TYR    70     162.822 237.129 130.866  1.00                 C  
ATOM    580  C   TYR    70     163.640 236.138 130.050  1.00                 C  
ATOM    581  O   TYR    70     163.858 236.356 128.852  1.00                 O  
ATOM    582  CB  TYR    70     163.747 238.153 131.527  1.00                 C  
ATOM    583  CG  TYR    70     163.028 239.370 132.065  1.00                 C  
ATOM    584  OH  TYR    70     161.056 242.711 133.560  1.00                 O  
ATOM    585  CZ  TYR    70     161.708 241.606 133.064  1.00                 C  
ATOM    586  CD1 TYR    70     162.925 239.587 133.433  1.00                 C  
ATOM    587  CE1 TYR    70     162.270 240.697 133.934  1.00                 C  
ATOM    588  CD2 TYR    70     162.456 240.297 131.203  1.00                 C  
ATOM    589  CE2 TYR    70     161.798 241.412 131.686  1.00                 C  
ATOM    590  N   SER    71     164.084 235.039 130.663  1.00                 N  
ATOM    591  CA  SER    71     164.795 234.017 129.907  1.00                 C  
ATOM    592  C   SER    71     163.924 233.462 128.792  1.00                 C  
ATOM    593  O   SER    71     164.384 233.318 127.656  1.00                 O  
ATOM    594  CB  SER    71     165.252 232.887 130.832  1.00                 C  
ATOM    595  OG  SER    71     165.926 231.874 130.105  1.00                 O  
ATOM    596  N   MET    72     162.666 233.141 129.100  1.00                 N  
ATOM    597  CA  MET    72     161.753 232.671 128.061  1.00                 C  
ATOM    598  C   MET    72     161.582 233.716 126.968  1.00                 C  
ATOM    599  O   MET    72     161.585 233.390 125.775  1.00                 O  
ATOM    600  CB  MET    72     160.393 232.314 128.664  1.00                 C  
ATOM    601  SD  MET    72     158.831 230.784 130.366  1.00                 S  
ATOM    602  CE  MET    72     157.810 230.314 128.972  1.00                 C  
ATOM    603  CG  MET    72     160.411 231.078 129.548  1.00                 C  
ATOM    604  N   GLN    73     161.467 234.986 127.356  1.00                 N  
ATOM    605  CA  GLN    73     161.313 236.062 126.385  1.00                 C  
ATOM    606  C   GLN    73     162.537 236.182 125.483  1.00                 C  
ATOM    607  O   GLN    73     162.411 236.392 124.270  1.00                 O  
ATOM    608  CB  GLN    73     161.059 237.393 127.096  1.00                 C  
ATOM    609  CD  GLN    73     159.524 238.774 128.550  1.00                 C  
ATOM    610  CG  GLN    73     159.695 237.492 127.759  1.00                 C  
ATOM    611  OE1 GLN    73     160.494 239.335 129.059  1.00                 O  
ATOM    612  NE2 GLN    73     158.285 239.242 128.655  1.00                 N  
ATOM    613  N   LEU    74     163.737 236.057 126.052  1.00                 N  
ATOM    614  CA  LEU    74     164.933 236.129 125.219  1.00                 C  
ATOM    615  C   LEU    74     165.013 234.945 124.266  1.00                 C  
ATOM    616  O   LEU    74     165.445 235.098 123.116  1.00                 O  
ATOM    617  CB  LEU    74     166.190 236.186 126.090  1.00                 C  
ATOM    618  CG  LEU    74     166.390 237.464 126.908  1.00                 C  
ATOM    619  CD1 LEU    74     167.574 237.317 127.852  1.00                 C  
ATOM    620  CD2 LEU    74     166.588 238.662 125.993  1.00                 C  
ATOM    621  N   ASN    75     164.571 233.765 124.708  1.00                 N  
ATOM    622  CA  ASN    75     164.559 232.610 123.821  1.00                 C  
ATOM    623  C   ASN    75     163.606 232.831 122.652  1.00                 C  
ATOM    624  O   ASN    75     163.918 232.462 121.514  1.00                 O  
ATOM    625  CB  ASN    75     164.183 231.344 124.594  1.00                 C  
ATOM    626  CG  ASN    75     165.300 230.860 125.497  1.00                 C  
ATOM    627  OD1 ASN    75     166.463 231.221 125.311  1.00                 O  
ATOM    628  ND2 ASN    75     164.951 230.039 126.481  1.00                 N  
ATOM    629  N   ALA    76     162.445 233.436 122.909  1.00                 N  
ATOM    630  CA  ALA    76     161.542 233.739 121.808  1.00                 C  
ATOM    631  C   ALA    76     162.138 234.767 120.858  1.00                 C  
ATOM    632  O   ALA    76     161.990 234.621 119.642  1.00                 O  
ATOM    633  CB  ALA    76     160.208 234.240 122.339  1.00                 C  
ATOM    634  N   SER    77     162.847 235.774 121.372  1.00                 N  
ATOM    635  CA  SER    77     163.486 236.745 120.490  1.00                 C  
ATOM    636  C   SER    77     164.481 236.066 119.555  1.00                 C  
ATOM    637  O   SER    77     164.601 236.430 118.375  1.00                 O  
ATOM    638  CB  SER    77     164.190 237.830 121.308  1.00                 C  
ATOM    639  OG  SER    77     163.254 238.612 122.029  1.00                 O  
ATOM    640  N   ARG    78     165.221 235.087 120.077  1.00                 N  
ATOM    641  CA  ARG    78     166.166 234.349 119.243  1.00                 C  
ATOM    642  C   ARG    78     165.449 233.638 118.107  1.00                 C  
ATOM    643  O   ARG    78     165.906 233.661 116.957  1.00                 O  
ATOM    644  CB  ARG    78     166.950 233.340 120.085  1.00                 C  
ATOM    645  CD  ARG    78     168.831 231.686 120.237  1.00                 C  
ATOM    646  NE  ARG    78     169.494 232.399 121.326  1.00                 N  
ATOM    647  CG  ARG    78     168.058 232.627 119.328  1.00                 C  
ATOM    648  CZ  ARG    78     169.093 232.368 122.593  1.00                 C  
ATOM    649  NH1 ARG    78     169.759 233.048 123.516  1.00                 N  
ATOM    650  NH2 ARG    78     168.027 231.656 122.933  1.00                 N  
ATOM    651  N   ILE    79     164.324 232.993 118.406  1.00                 N  
ATOM    652  CA  ILE    79     163.581 232.312 117.357  1.00                 C  
ATOM    653  C   ILE    79     163.051 233.301 116.327  1.00                 C  
ATOM    654  O   ILE    79     163.047 233.005 115.128  1.00                 O  
ATOM    655  CB  ILE    79     162.417 231.486 117.935  1.00                 C  
ATOM    656  CD1 ILE    79     161.898 229.606 119.576  1.00                 C  
ATOM    657  CG1 ILE    79     162.952 230.303 118.743  1.00                 C  
ATOM    658  CG2 ILE    79     161.479 231.037 116.824  1.00                 C  
ATOM    659  N   LYS    80     162.642 234.491 116.768  1.00                 N  
ATOM    660  CA  LYS    80     162.112 235.474 115.833  1.00                 C  
ATOM    661  C   LYS    80     163.162 235.888 114.811  1.00                 C  
ATOM    662  O   LYS    80     162.878 235.941 113.609  1.00                 O  
ATOM    663  CB  LYS    80     161.599 236.705 116.583  1.00                 C  
ATOM    664  CD  LYS    80     160.477 238.948 116.496  1.00                 C  
ATOM    665  CE  LYS    80     159.920 240.038 115.594  1.00                 C  
ATOM    666  CG  LYS    80     161.011 237.779 115.683  1.00                 C  
ATOM    667  NZ  LYS    80     159.394 241.191 116.377  1.00                 N  
ATOM    668  N   VAL    81     164.383 236.185 115.261  1.00                 N  
ATOM    669  CA  VAL    81     165.395 236.628 114.306  1.00                 C  
ATOM    670  C   VAL    81     165.842 235.463 113.426  1.00                 C  
ATOM    671  O   VAL    81     166.106 235.636 112.230  1.00                 O  
ATOM    672  CB  VAL    81     166.609 237.251 115.019  1.00                 C  
ATOM    673  CG1 VAL    81     167.723 237.537 114.023  1.00                 C  
ATOM    674  CG2 VAL    81     166.204 238.522 115.749  1.00                 C  
ATOM    675  N   LEU    82     165.897 234.254 113.990  1.00                 N  
ATOM    676  CA  LEU    82     166.321 233.097 113.205  1.00                 C  
ATOM    677  C   LEU    82     165.319 232.798 112.099  1.00                 C  
ATOM    678  O   LEU    82     165.696 232.475 110.964  1.00                 O  
ATOM    679  CB  LEU    82     166.496 231.873 114.106  1.00                 C  
ATOM    680  CG  LEU    82     167.656 231.925 115.102  1.00                 C  
ATOM    681  CD1 LEU    82     167.609 230.733 116.046  1.00                 C  
ATOM    682  CD2 LEU    82     168.990 231.970 114.373  1.00                 C  
ATOM    683  N   GLN    83     164.031 232.893 112.423  1.00                 N  
ATOM    684  CA  GLN    83     162.996 232.662 111.426  1.00                 C  
ATOM    685  C   GLN    83     163.042 233.724 110.339  1.00                 C  
ATOM    686  O   GLN    83     162.925 233.409 109.151  1.00                 O  
ATOM    687  CB  GLN    83     161.615 232.639 112.083  1.00                 C  
ATOM    688  CD  GLN    83     160.605 230.882 110.575  1.00                 C  
ATOM    689  CG  GLN    83     160.481 232.286 111.134  1.00                 C  
ATOM    690  OE1 GLN    83     160.715 229.913 111.326  1.00                 O  
ATOM    691  NE2 GLN    83     160.587 230.769 109.252  1.00                 N  
ATOM    692  N   ALA    84     163.235 234.986 110.723  1.00                 N  
ATOM    693  CA  ALA    84     163.352 236.046 109.730  1.00                 C  
ATOM    694  C   ALA    84     164.563 235.829 108.828  1.00                 C  
ATOM    695  O   ALA    84     164.491 236.058 107.610  1.00                 O  
ATOM    696  CB  ALA    84     163.446 237.403 110.411  1.00                 C  
ATOM    697  N   GLN    85     165.685 235.401 109.408  1.00                 N  
ATOM    698  CA  GLN    85     166.868 235.141 108.597  1.00                 C  
ATOM    699  C   GLN    85     166.614 234.007 107.612  1.00                 C  
ATOM    700  O   GLN    85     166.991 234.090 106.439  1.00                 O  
ATOM    701  CB  GLN    85     168.066 234.807 109.488  1.00                 C  
ATOM    702  CD  GLN    85     169.704 235.597 111.241  1.00                 C  
ATOM    703  CG  GLN    85     168.595 235.989 110.285  1.00                 C  
ATOM    704  OE1 GLN    85     169.751 234.465 111.722  1.00                 O  
ATOM    705  NE2 GLN    85     170.602 236.535 111.520  1.00                 N  
ATOM    706  N   ASP    86     165.948 232.950 108.068  1.00                 N  
ATOM    707  CA  ASP    86     165.650 231.858 107.147  1.00                 C  
ATOM    708  C   ASP    86     164.655 232.278 106.067  1.00                 C  
ATOM    709  O   ASP    86     164.754 231.811 104.927  1.00                 O  
ATOM    710  CB  ASP    86     165.102 230.649 107.908  1.00                 C  
ATOM    711  CG  ASP    86     166.164 229.953 108.737  1.00                 C  
ATOM    712  OD1 ASP    86     167.363 230.225 108.516  1.00                 O  
ATOM    713  OD2 ASP    86     165.797 229.135 109.607  1.00                 O  
ATOM    714  N   ASP    87     163.703 233.158 106.393  1.00                 N  
ATOM    715  CA  ASP    87     162.785 233.641 105.365  1.00                 C  
ATOM    716  C   ASP    87     163.545 234.360 104.260  1.00                 C  
ATOM    717  O   ASP    87     163.209 234.232 103.075  1.00                 O  
ATOM    718  CB  ASP    87     161.735 234.570 105.978  1.00                 C  
ATOM    719  CG  ASP    87     160.723 233.825 106.827  1.00                 C  
ATOM    720  OD1 ASP    87     160.662 232.582 106.724  1.00                 O  
ATOM    721  OD2 ASP    87     159.991 234.485 107.594  1.00                 O  
ATOM    722  N   ILE    88     164.570 235.127 104.632  1.00                 N  
ATOM    723  CA  ILE    88     165.356 235.844 103.631  1.00                 C  
ATOM    724  C   ILE    88     166.065 234.867 102.696  1.00                 C  
ATOM    725  O   ILE    88     166.131 235.081 101.478  1.00                 O  
ATOM    726  CB  ILE    88     166.383 236.785 104.288  1.00                 C  
ATOM    727  CD1 ILE    88     166.576 238.749 105.901  1.00                 C  
ATOM    728  CG1 ILE    88     165.673 237.939 104.997  1.00                 C  
ATOM    729  CG2 ILE    88     167.384 237.283 103.257  1.00                 C  
ATOM    730  N   VAL    89     166.599 233.785 103.259  1.00                 N  
ATOM    731  CA  VAL    89     167.231 232.754 102.440  1.00                 C  
ATOM    732  C   VAL    89     166.207 232.094 101.522  1.00                 C  
ATOM    733  O   VAL    89     166.465 231.871 100.330  1.00                 O  
ATOM    734  CB  VAL    89     167.924 231.689 103.310  1.00                 C  
ATOM    735  CG1 VAL    89     168.389 230.521 102.452  1.00                 C  
ATOM    736  CG2 VAL    89     169.094 232.298 104.067  1.00                 C  
ATOM    737  N   ASN    90     165.024 231.782 102.055  1.00                 N  
ATOM    738  CA  ASN    90     163.994 231.188 101.208  1.00                 C  
ATOM    739  C   ASN    90     163.570 232.125 100.084  1.00                 C  
ATOM    740  O   ASN    90     163.442 231.684  98.933  1.00                 O  
ATOM    741  CB  ASN    90     162.778 230.785 102.045  1.00                 C  
ATOM    742  CG  ASN    90     163.037 229.556 102.894  1.00                 C  
ATOM    743  OD1 ASN    90     163.960 228.787 102.625  1.00                 O  
ATOM    744  ND2 ASN    90     162.221 229.367 103.924  1.00                 N  
ATOM    745  N   ALA    91     163.363 233.411 100.372  1.00                 N  
ATOM    746  CA  ALA    91     162.958 234.302  99.292  1.00                 C  
ATOM    747  C   ALA    91     163.998 234.301  98.182  1.00                 C  
ATOM    748  O   ALA    91     163.651 234.288  96.995  1.00                 O  
ATOM    749  CB  ALA    91     162.745 235.712  99.820  1.00                 C  
ATOM    750  N   MET    92     165.285 234.287  98.545  1.00                 N  
ATOM    751  CA  MET    92     166.326 234.255  97.524  1.00                 C  
ATOM    752  C   MET    92     166.202 233.005  96.662  1.00                 C  
ATOM    753  O   MET    92     166.225 233.083  95.426  1.00                 O  
ATOM    754  CB  MET    92     167.712 234.317  98.170  1.00                 C  
ATOM    755  SD  MET    92     168.127 236.998  97.606  1.00                 S  
ATOM    756  CE  MET    92     169.597 236.538  96.691  1.00                 C  
ATOM    757  CG  MET    92     168.040 235.657  98.808  1.00                 C  
ATOM    758  N   LYS    93     166.066 231.842  97.300  1.00                 N  
ATOM    759  CA  LYS    93     165.984 230.591  96.558  1.00                 C  
ATOM    760  C   LYS    93     164.735 230.537  95.685  1.00                 C  
ATOM    761  O   LYS    93     164.771 230.015  94.566  1.00                 O  
ATOM    762  CB  LYS    93     165.999 229.398  97.516  1.00                 C  
ATOM    763  CD  LYS    93     166.064 226.908  97.827  1.00                 C  
ATOM    764  CE  LYS    93     166.010 225.556  97.136  1.00                 C  
ATOM    765  CG  LYS    93     165.968 228.045  96.823  1.00                 C  
ATOM    766  NZ  LYS    93     166.101 224.431  98.108  1.00                 N  
ATOM    767  N   GLU    94     163.613 231.067  96.178  1.00                 N  
ATOM    768  CA  GLU    94     162.433 231.099  95.316  1.00                 C  
ATOM    769  C   GLU    94     162.612 232.043  94.130  1.00                 C  
ATOM    770  O   GLU    94     162.090 231.761  93.043  1.00                 O  
ATOM    771  CB  GLU    94     161.196 231.512  96.116  1.00                 C  
ATOM    772  CD  GLU    94     159.530 230.933  97.924  1.00                 C  
ATOM    773  CG  GLU    94     160.744 230.480  97.136  1.00                 C  
ATOM    774  OE1 GLU    94     159.145 232.114  97.795  1.00                 O  
ATOM    775  OE2 GLU    94     158.964 230.107  98.671  1.00                 O  
ATOM    776  N   GLU    95     163.359 233.139  94.299  1.00                 N  
ATOM    777  CA  GLU    95     163.673 234.001  93.164  1.00                 C  
ATOM    778  C   GLU    95     164.571 233.274  92.169  1.00                 C  
ATOM    779  O   GLU    95     164.407 233.405  90.950  1.00                 O  
ATOM    780  CB  GLU    95     164.343 235.291  93.640  1.00                 C  
ATOM    781  CD  GLU    95     163.408 236.805  91.847  1.00                 C  
ATOM    782  CG  GLU    95     164.656 236.276  92.526  1.00                 C  
ATOM    783  OE1 GLU    95     162.320 236.719  92.455  1.00                 O  
ATOM    784  OE2 GLU    95     163.517 237.305  90.708  1.00                 O  
ATOM    785  N   ALA    96     165.538 232.511  92.681  1.00                 N  
ATOM    786  CA  ALA    96     166.409 231.738  91.803  1.00                 C  
ATOM    787  C   ALA    96     165.596 230.800  90.918  1.00                 C  
ATOM    788  O   ALA    96     165.899 230.641  89.732  1.00                 O  
ATOM    789  CB  ALA    96     167.419 230.947  92.620  1.00                 C  
ATOM    790  N   ALA    97     164.559 230.181  91.476  1.00                 N  
ATOM    791  CA  ALA    97     163.679 229.335  90.675  1.00                 C  
ATOM    792  C   ALA    97     163.034 230.129  89.542  1.00                 C  
ATOM    793  O   ALA    97     162.946 229.657  88.398  1.00                 O  
ATOM    794  CB  ALA    97     162.606 228.707  91.551  1.00                 C  
ATOM    795  N   LYS    98     162.557 231.336  89.848  1.00                 N  
ATOM    796  CA  LYS    98     161.968 232.164  88.802  1.00                 C  
ATOM    797  C   LYS    98     163.015 232.591  87.778  1.00                 C  
ATOM    798  O   LYS    98     162.726 232.650  86.575  1.00                 O  
ATOM    799  CB  LYS    98     161.297 233.398  89.409  1.00                 C  
ATOM    800  CD  LYS    98     159.427 234.358  90.780  1.00                 C  
ATOM    801  CE  LYS    98     158.162 234.054  91.565  1.00                 C  
ATOM    802  CG  LYS    98     160.033 233.093  90.196  1.00                 C  
ATOM    803  NZ  LYS    98     157.580 235.279  92.179  1.00                 N  
ATOM    804  N   GLN    99     164.242 232.870  88.223  1.00                 N  
ATOM    805  CA  GLN    99     165.277 233.241  87.265  1.00                 C  
ATOM    806  C   GLN    99     165.611 232.072  86.346  1.00                 C  
ATOM    807  O   GLN    99     165.806 232.259  85.141  1.00                 O  
ATOM    808  CB  GLN    99     166.536 233.717  87.993  1.00                 C  
ATOM    809  CD  GLN    99     166.011 236.183  87.848  1.00                 C  
ATOM    810  CG  GLN    99     166.356 235.019  88.756  1.00                 C  
ATOM    811  OE1 GLN    99     166.703 236.440  86.862  1.00                 O  
ATOM    812  NE2 GLN    99     164.938 236.892  88.178  1.00                 N  
ATOM    813  N   LEU   100     165.672 230.859  86.896  1.00                 N  
ATOM    814  CA  LEU   100     165.943 229.688  86.068  1.00                 C  
ATOM    815  C   LEU   100     164.826 229.462  85.067  1.00                 C  
ATOM    816  O   LEU   100     165.077 229.051  83.929  1.00                 O  
ATOM    817  CB  LEU   100     166.128 228.446  86.941  1.00                 C  
ATOM    818  CG  LEU   100     167.393 228.405  87.802  1.00                 C  
ATOM    819  CD1 LEU   100     167.361 227.213  88.747  1.00                 C  
ATOM    820  CD2 LEU   100     168.637 228.354  86.929  1.00                 C  
ATOM    821  N   LEU   101     163.584 229.708  85.481  1.00                 N  
ATOM    822  CA  LEU   101     162.466 229.575  84.549  1.00                 C  
ATOM    823  C   LEU   101     162.636 230.510  83.358  1.00                 C  
ATOM    824  O   LEU   101     162.425 230.113  82.204  1.00                 O  
ATOM    825  CB  LEU   101     161.140 229.859  85.258  1.00                 C  
ATOM    826  CG  LEU   101     159.876 229.741  84.405  1.00                 C  
ATOM    827  CD1 LEU   101     159.729 228.330  83.855  1.00                 C  
ATOM    828  CD2 LEU   101     158.645 230.125  85.212  1.00                 C  
ATOM    829  N   LYS   102     163.026 231.758  83.627  1.00                 N  
ATOM    830  CA  LYS   102     163.267 232.710  82.545  1.00                 C  
ATOM    831  C   LYS   102     164.351 232.211  81.598  1.00                 C  
ATOM    832  O   LYS   102     164.269 232.424  80.382  1.00                 O  
ATOM    833  CB  LYS   102     163.657 234.077  83.111  1.00                 C  
ATOM    834  CD  LYS   102     162.978 236.152  84.349  1.00                 C  
ATOM    835  CE  LYS   102     161.842 236.882  85.046  1.00                 C  
ATOM    836  CG  LYS   102     162.517 234.814  83.795  1.00                 C  
ATOM    837  NZ  LYS   102     162.290 238.176  85.632  1.00                 N  
ATOM    838  N   VAL   103     165.376 231.549  82.136  1.00                 N  
ATOM    839  CA  VAL   103     166.410 230.960  81.281  1.00                 C  
ATOM    840  C   VAL   103     165.828 229.832  80.440  1.00                 C  
ATOM    841  O   VAL   103     166.108 229.723  79.240  1.00                 O  
ATOM    842  CB  VAL   103     167.600 230.442  82.110  1.00                 C  
ATOM    843  CG1 VAL   103     168.575 229.680  81.224  1.00                 C  
ATOM    844  CG2 VAL   103     168.302 231.595  82.812  1.00                 C  
ATOM    845  N   SER   104     165.017 228.969  81.056  1.00                 N  
ATOM    846  CA  SER   104     164.407 227.866  80.315  1.00                 C  
ATOM    847  C   SER   104     163.592 228.390  79.144  1.00                 C  
ATOM    848  O   SER   104     163.590 227.793  78.060  1.00                 O  
ATOM    849  CB  SER   104     163.526 227.022  81.239  1.00                 C  
ATOM    850  OG  SER   104     164.304 226.362  82.222  1.00                 O  
ATOM    851  N   GLN   105     162.896 229.511  79.332  1.00                 N  
ATOM    852  CA  GLN   105     162.087 230.050  78.246  1.00                 C  
ATOM    853  C   GLN   105     162.918 230.417  77.019  1.00                 C  
ATOM    854  O   GLN   105     162.358 230.557  75.927  1.00                 O  
ATOM    855  CB  GLN   105     161.311 231.282  78.716  1.00                 C  
ATOM    856  CD  GLN   105     159.504 232.229  80.206  1.00                 C  
ATOM    857  CG  GLN   105     160.265 230.989  79.779  1.00                 C  
ATOM    858  OE1 GLN   105     160.103 233.251  80.539  1.00                 O  
ATOM    859  NE2 GLN   105     158.179 232.141  80.196  1.00                 N  
ATOM    860  N   HIS   106     162.240 230.862  75.981  1.00                 N  
ATOM    861  CA  HIS   106     162.977 231.269  74.748  1.00                 C  
ATOM    862  C   HIS   106     163.329 232.717  74.863  1.00                 C  
ATOM    863  O   HIS   106     162.449 233.581  74.903  1.00                 O  
ATOM    864  CB  HIS   106     162.131 230.995  73.503  1.00                 C  
ATOM    865  CG  HIS   106     161.846 229.543  73.274  1.00                 C  
ATOM    866  ND1 HIS   106     161.356 229.060  72.080  1.00                 N  
ATOM    867  CE1 HIS   106     161.204 227.727  72.176  1.00                 C  
ATOM    868  CD2 HIS   106     161.955 228.326  74.065  1.00                 C  
ATOM    869  NE2 HIS   106     161.561 227.280  73.364  1.00                 N  
ATOM    870  N   GLY   107     164.580 233.041  74.918  1.00                 N  
ATOM    871  CA  GLY   107     164.977 234.420  75.068  1.00                 C  
ATOM    872  C   GLY   107     165.784 234.986  73.927  1.00                 C  
ATOM    873  O   GLY   107     166.204 236.147  73.931  1.00                 O  
ATOM    874  N   PHE   108     166.015 234.145  72.904  1.00                 N  
ATOM    875  CA  PHE   108     166.737 234.699  71.734  1.00                 C  
ATOM    876  C   PHE   108     165.811 235.543  70.889  1.00                 C  
ATOM    877  O   PHE   108     164.613 235.665  71.156  1.00                 O  
ATOM    878  CB  PHE   108     167.344 233.572  70.896  1.00                 C  
ATOM    879  CG  PHE   108     168.131 234.054  69.711  1.00                 C  
ATOM    880  CZ  PHE   108     169.582 234.945  67.514  1.00                 C  
ATOM    881  CD1 PHE   108     169.426 234.517  69.864  1.00                 C  
ATOM    882  CE1 PHE   108     170.150 234.960  68.774  1.00                 C  
ATOM    883  CD2 PHE   108     167.576 234.045  68.443  1.00                 C  
ATOM    884  CE2 PHE   108     168.301 234.488  67.353  1.00                 C  
ATOM    885  N   PHE   109     166.373 236.156  69.825  1.00                 N  
ATOM    886  CA  PHE   109     165.606 236.989  68.928  1.00                 C  
ATOM    887  C   PHE   109     164.440 236.190  68.330  1.00                 C  
ATOM    888  O   PHE   109     164.576 235.022  67.955  1.00                 O  
ATOM    889  CB  PHE   109     166.500 237.547  67.819  1.00                 C  
ATOM    890  CG  PHE   109     167.447 238.617  68.284  1.00                 C  
ATOM    891  CZ  PHE   109     169.193 240.600  69.146  1.00                 C  
ATOM    892  CD1 PHE   109     168.801 238.359  68.402  1.00                 C  
ATOM    893  CE1 PHE   109     169.672 239.343  68.830  1.00                 C  
ATOM    894  CD2 PHE   109     166.983 239.880  68.605  1.00                 C  
ATOM    895  CE2 PHE   109     167.854 240.864  69.033  1.00                 C  
ATOM    896  N   ASN   110     163.278 236.823  68.239  1.00                 N  
ATOM    897  CA  ASN   110     162.060 236.246  67.707  1.00                 C  
ATOM    898  C   ASN   110     161.616 234.937  68.316  1.00                 C  
ATOM    899  O   ASN   110     160.997 234.068  67.696  1.00                 O  
ATOM    900  CB  ASN   110     162.181 236.039  66.196  1.00                 C  
ATOM    901  CG  ASN   110     162.322 237.344  65.438  1.00                 C  
ATOM    902  OD1 ASN   110     161.627 238.319  65.727  1.00                 O  
ATOM    903  ND2 ASN   110     163.225 237.367  64.464  1.00                 N  
ATOM    904  N   HIS   111     161.969 234.823  69.605  1.00                 N  
ATOM    905  CA  HIS   111     161.522 233.695  70.342  1.00                 C  
ATOM    906  C   HIS   111     162.298 232.368  70.223  1.00                 C  
ATOM    907  O   HIS   111     161.861 231.291  70.639  1.00                 O  
ATOM    908  CB  HIS   111     160.073 233.360  69.983  1.00                 C  
ATOM    909  CG  HIS   111     159.118 234.492  70.204  1.00                 C  
ATOM    910  ND1 HIS   111     158.872 235.024  71.451  1.00                 N  
ATOM    911  CE1 HIS   111     157.976 236.020  71.333  1.00                 C  
ATOM    912  CD2 HIS   111     158.255 235.303  69.358  1.00                 C  
ATOM    913  NE2 HIS   111     157.602 236.193  70.080  1.00                 N  
ATOM    914  N   HIS   112     163.484 232.490  69.630  1.00                 N  
ATOM    915  CA  HIS   112     164.322 231.296  69.546  1.00                 C  
ATOM    916  C   HIS   112     164.861 230.879  70.943  1.00                 C  
ATOM    917  O   HIS   112     165.369 231.689  71.723  1.00                 O  
ATOM    918  CB  HIS   112     165.490 231.528  68.586  1.00                 C  
ATOM    919  CG  HIS   112     166.287 230.294  68.295  1.00                 C  
ATOM    920  ND1 HIS   112     167.121 229.711  69.224  1.00                 N  
ATOM    921  CE1 HIS   112     167.697 228.626  68.675  1.00                 C  
ATOM    922  CD2 HIS   112     166.455 229.413  67.149  1.00                 C  
ATOM    923  NE2 HIS   112     167.302 228.441  67.431  1.00                 N  
ATOM    924  N   HIS   113     164.738 229.595  71.239  1.00                 N  
ATOM    925  CA  HIS   113     165.207 229.045  72.520  1.00                 C  
ATOM    926  C   HIS   113     166.647 228.561  72.274  1.00                 C  
ATOM    927  O   HIS   113     166.925 227.603  71.547  1.00                 O  
ATOM    928  CB  HIS   113     164.279 227.925  72.994  1.00                 C  
ATOM    929  CG  HIS   113     164.627 227.383  74.345  1.00                 C  
ATOM    930  ND1 HIS   113     165.832 227.641  74.963  1.00                 N  
ATOM    931  CE1 HIS   113     165.852 227.023  76.158  1.00                 C  
ATOM    932  CD2 HIS   113     163.961 226.543  75.330  1.00                 C  
ATOM    933  NE2 HIS   113     164.733 226.363  76.384  1.00                 N  
ATOM    934  N   HIS   114     167.563 229.211  72.998  1.00                 N  
ATOM    935  CA  HIS   114     168.952 229.169  72.548  1.00                 C  
ATOM    936  C   HIS   114     169.914 228.872  73.691  1.00                 C  
ATOM    937  O   HIS   114     171.069 228.507  73.443  1.00                 O  
ATOM    938  CB  HIS   114     169.340 230.491  71.882  1.00                 C  
ATOM    939  CG  HIS   114     169.217 231.680  72.783  1.00                 C  
ATOM    940  ND1 HIS   114     168.007 232.266  73.082  1.00                 N  
ATOM    941  CE1 HIS   114     168.216 233.306  73.909  1.00                 C  
ATOM    942  CD2 HIS   114     170.145 232.510  73.538  1.00                 C  
ATOM    943  NE2 HIS   114     169.496 233.458  74.187  1.00                 N  
ATOM    944  N   GLN   115     169.472 229.022  74.936  1.00                 N  
ATOM    945  CA  GLN   115     170.291 228.635  76.078  1.00                 C  
ATOM    946  C   GLN   115     169.769 227.370  76.745  1.00                 C  
ATOM    947  O   GLN   115     170.559 226.585  77.290  1.00                 O  
ATOM    948  CB  GLN   115     170.353 229.770  77.102  1.00                 C  
ATOM    949  CD  GLN   115     171.072 232.133  77.630  1.00                 C  
ATOM    950  CG  GLN   115     171.053 231.022  76.598  1.00                 C  
ATOM    951  OE1 GLN   115     171.059 231.877  78.833  1.00                 O  
ATOM    952  NE2 GLN   115     171.103 233.375  77.159  1.00                 N  
ATOM    953  N   TYR   116     168.452 227.163  76.710  1.00                 N  
ATOM    954  CA  TYR   116     167.875 225.994  77.359  1.00                 C  
ATOM    955  C   TYR   116     168.271 224.716  76.646  1.00                 C  
ATOM    956  O   TYR   116     168.587 223.722  77.301  1.00                 O  
ATOM    957  CB  TYR   116     166.350 226.110  77.415  1.00                 C  
ATOM    958  CG  TYR   116     165.673 224.953  78.114  1.00                 C  
ATOM    959  OH  TYR   116     163.821 221.774  80.051  1.00                 O  
ATOM    960  CZ  TYR   116     164.433 222.826  79.409  1.00                 C  
ATOM    961  CD1 TYR   116     166.059 224.571  79.393  1.00                 C  
ATOM    962  CE1 TYR   116     165.446 223.514  80.040  1.00                 C  
ATOM    963  CD2 TYR   116     164.650 224.248  77.494  1.00                 C  
ATOM    964  CE2 TYR   116     164.026 223.189  78.126  1.00                 C  
ATOM    965  N   LYS   117     168.273 224.718  75.315  1.00                 N  
ATOM    966  CA  LYS   117     168.745 223.555  74.574  1.00                 C  
ATOM    967  C   LYS   117     170.191 223.233  74.928  1.00                 C  
ATOM    968  O   LYS   117     170.582 222.063  75.016  1.00                 O  
ATOM    969  CB  LYS   117     168.610 223.788  73.068  1.00                 C  
ATOM    970  CD  LYS   117     167.115 224.050  71.069  1.00                 C  
ATOM    971  CE  LYS   117     165.679 224.070  70.571  1.00                 C  
ATOM    972  CG  LYS   117     167.175 223.794  72.567  1.00                 C  
ATOM    973  NZ  LYS   117     165.602 224.363  69.113  1.00                 N  
ATOM    974  N   HIS   118     171.001 224.268  75.150  1.00                 N  
ATOM    975  CA  HIS   118     172.388 224.032  75.526  1.00                 C  
ATOM    976  C   HIS   118     172.471 223.354  76.887  1.00                 C  
ATOM    977  O   HIS   118     173.243 222.402  77.063  1.00                 O  
ATOM    978  CB  HIS   118     173.170 225.347  75.540  1.00                 C  
ATOM    979  CG  HIS   118     174.628 225.179  75.835  1.00                 C  
ATOM    980  ND1 HIS   118     175.506 224.598  74.946  1.00                 N  
ATOM    981  CE1 HIS   118     176.737 224.588  75.488  1.00                 C  
ATOM    982  CD2 HIS   118     175.506 225.500  76.952  1.00                 C  
ATOM    983  NE2 HIS   118     176.744 225.128  76.691  1.00                 N  
ATOM    984  N   LEU   119     171.674 223.797  77.864  1.00                 N  
ATOM    985  CA  LEU   119     171.650 223.105  79.149  1.00                 C  
ATOM    986  C   LEU   119     171.238 221.652  78.967  1.00                 C  
ATOM    987  O   LEU   119     171.854 220.740  79.531  1.00                 O  
ATOM    988  CB  LEU   119     170.700 223.810  80.120  1.00                 C  
ATOM    989  CG  LEU   119     171.146 225.182  80.628  1.00                 C  
ATOM    990  CD1 LEU   119     170.030 225.854  81.413  1.00                 C  
ATOM    991  CD2 LEU   119     172.396 225.058  81.486  1.00                 C  
ATOM    992  N   LEU   120     170.195 221.415  78.176  1.00                 N  
ATOM    993  CA  LEU   120     169.694 220.068  77.973  1.00                 C  
ATOM    994  C   LEU   120     170.758 219.170  77.365  1.00                 C  
ATOM    995  O   LEU   120     170.905 218.016  77.784  1.00                 O  
ATOM    996  CB  LEU   120     168.452 220.087  77.079  1.00                 C  
ATOM    997  CG  LEU   120     167.190 220.703  77.686  1.00                 C  
ATOM    998  CD1 LEU   120     166.094 220.823  76.638  1.00                 C  
ATOM    999  CD2 LEU   120     166.704 219.879  78.868  1.00                 C  
ATOM   1000  N   LYS   121     171.514 219.678  76.389  1.00                 N  
ATOM   1001  CA  LYS   121     172.610 218.896  75.829  1.00                 C  
ATOM   1002  C   LYS   121     173.513 218.370  76.931  1.00                 C  
ATOM   1003  O   LYS   121     173.833 217.176  76.976  1.00                 O  
ATOM   1004  CB  LYS   121     173.417 219.737  74.838  1.00                 C  
ATOM   1005  CD  LYS   121     175.301 219.872  73.185  1.00                 C  
ATOM   1006  CE  LYS   121     176.405 219.104  72.477  1.00                 C  
ATOM   1007  CG  LYS   121     174.571 218.993  74.187  1.00                 C  
ATOM   1008  NZ  LYS   121     177.507 218.732  73.407  1.00                 N  
ATOM   1009  N   ASP   122     173.937 219.252  77.834  1.00                 N  
ATOM   1010  CA  ASP   122     174.763 218.819  78.947  1.00                 C  
ATOM   1011  C   ASP   122     174.007 217.942  79.924  1.00                 C  
ATOM   1012  O   ASP   122     174.511 216.906  80.359  1.00                 O  
ATOM   1013  CB  ASP   122     175.336 220.027  79.690  1.00                 C  
ATOM   1014  CG  ASP   122     176.405 220.748  78.893  1.00                 C  
ATOM   1015  OD1 ASP   122     176.895 220.172  77.899  1.00                 O  
ATOM   1016  OD2 ASP   122     176.752 221.890  79.262  1.00                 O  
ATOM   1017  N   LEU   123     172.781 218.335  80.270  1.00                 N  
ATOM   1018  CA  LEU   123     172.050 217.631  81.319  1.00                 C  
ATOM   1019  C   LEU   123     171.787 216.180  80.936  1.00                 C  
ATOM   1020  O   LEU   123     171.874 215.279  81.780  1.00                 O  
ATOM   1021  CB  LEU   123     170.727 218.339  81.618  1.00                 C  
ATOM   1022  CG  LEU   123     170.828 219.706  82.298  1.00                 C  
ATOM   1023  CD1 LEU   123     169.463 220.373  82.371  1.00                 C  
ATOM   1024  CD2 LEU   123     171.425 219.570  83.691  1.00                 C  
ATOM   1025  N   ILE   124     171.452 215.935  79.669  1.00                 N  
ATOM   1026  CA  ILE   124     171.228 214.559  79.240  1.00                 C  
ATOM   1027  C   ILE   124     172.528 213.770  79.283  1.00                 C  
ATOM   1028  O   ILE   124     172.576 212.676  79.859  1.00                 O  
ATOM   1029  CB  ILE   124     170.617 214.501  77.828  1.00                 C  
ATOM   1030  CD1 ILE   124     168.631 215.317  76.454  1.00                 C  
ATOM   1031  CG1 ILE   124     169.200 215.079  77.835  1.00                 C  
ATOM   1032  CG2 ILE   124     170.645 213.077  77.294  1.00                 C  
ATOM   1033  N   VAL   125     173.609 214.316  78.724  1.00                 N  
ATOM   1034  CA  VAL   125     174.864 213.577  78.721  1.00                 C  
ATOM   1035  C   VAL   125     175.370 213.352  80.136  1.00                 C  
ATOM   1036  O   VAL   125     175.925 212.292  80.442  1.00                 O  
ATOM   1037  CB  VAL   125     175.942 214.299  77.891  1.00                 C  
ATOM   1038  CG1 VAL   125     176.370 215.586  78.578  1.00                 C  
ATOM   1039  CG2 VAL   125     177.139 213.388  77.666  1.00                 C  
ATOM   1040  N   GLN   126     175.193 214.342  81.012  1.00                 N  
ATOM   1041  CA  GLN   126     175.679 214.226  82.382  1.00                 C  
ATOM   1042  C   GLN   126     175.022 213.049  83.086  1.00                 C  
ATOM   1043  O   GLN   126     175.693 212.251  83.753  1.00                 O  
ATOM   1044  CB  GLN   126     175.418 215.521  83.155  1.00                 C  
ATOM   1045  CD  GLN   126     175.912 217.984  83.415  1.00                 C  
ATOM   1046  CG  GLN   126     176.276 216.693  82.708  1.00                 C  
ATOM   1047  OE1 GLN   126     174.839 218.097  84.007  1.00                 O  
ATOM   1048  NE2 GLN   126     176.807 218.963  83.355  1.00                 N  
ATOM   1049  N   CYS   127     173.704 212.923  82.941  1.00                 N  
ATOM   1050  CA  CYS   127     173.012 211.795  83.543  1.00                 C  
ATOM   1051  C   CYS   127     173.472 210.466  82.978  1.00                 C  
ATOM   1052  O   CYS   127     173.586 209.471  83.702  1.00                 O  
ATOM   1053  CB  CYS   127     171.500 211.931  83.353  1.00                 C  
ATOM   1054  SG  CYS   127     170.741 213.254  84.324  1.00                 S  
ATOM   1055  N   LEU   128     173.739 210.433  81.670  1.00                 N  
ATOM   1056  CA  LEU   128     174.178 209.196  81.037  1.00                 C  
ATOM   1057  C   LEU   128     175.480 208.694  81.650  1.00                 C  
ATOM   1058  O   LEU   128     175.665 207.487  81.830  1.00                 O  
ATOM   1059  CB  LEU   128     174.352 209.398  79.530  1.00                 C  
ATOM   1060  CG  LEU   128     173.071 209.616  78.723  1.00                 C  
ATOM   1061  CD1 LEU   128     173.398 209.981  77.283  1.00                 C  
ATOM   1062  CD2 LEU   128     172.190 208.377  78.767  1.00                 C  
ATOM   1063  N   LEU   129     176.391 209.610  81.985  1.00                 N  
ATOM   1064  CA  LEU   129     177.670 209.200  82.551  1.00                 C  
ATOM   1065  C   LEU   129     177.496 208.648  83.957  1.00                 C  
ATOM   1066  O   LEU   129     178.291 207.816  84.409  1.00                 O  
ATOM   1067  CB  LEU   129     178.650 210.374  82.566  1.00                 C  
ATOM   1068  CG  LEU   129     179.131 210.873  81.202  1.00                 C  
ATOM   1069  CD1 LEU   129     179.974 212.130  81.356  1.00                 C  
ATOM   1070  CD2 LEU   129     179.922 209.792  80.482  1.00                 C  
ATOM   1071  N   ARG   130     176.460 209.095  84.666  1.00                 N  
ATOM   1072  CA  ARG   130     176.256 208.610  86.021  1.00                 C  
ATOM   1073  C   ARG   130     175.654 207.216  86.045  1.00                 C  
ATOM   1074  O   ARG   130     175.917 206.448  86.976  1.00                 O  
ATOM   1075  CB  ARG   130     175.357 209.569  86.804  1.00                 C  
ATOM   1076  CD  ARG   130     175.041 211.825  87.857  1.00                 C  
ATOM   1077  NE  ARG   130     175.648 213.117  88.170  1.00                 N  
ATOM   1078  CG  ARG   130     176.001 210.910  87.114  1.00                 C  
ATOM   1079  CZ  ARG   130     174.997 214.133  88.725  1.00                 C  
ATOM   1080  NH1 ARG   130     175.631 215.271  88.973  1.00                 N  
ATOM   1081  NH2 ARG   130     173.712 214.010  89.031  1.00                 N  
ATOM   1082  N   LEU   131     174.856 206.861  85.039  1.00                 N  
ATOM   1083  CA  LEU   131     174.222 205.545  85.063  1.00                 C  
ATOM   1084  C   LEU   131     175.103 204.474  84.427  1.00                 C  
ATOM   1085  O   LEU   131     175.224 203.369  84.961  1.00                 O  
ATOM   1086  CB  LEU   131     172.870 205.588  84.348  1.00                 C  
ATOM   1087  CG  LEU   131     171.785 206.447  85.001  1.00                 C  
ATOM   1088  CD1 LEU   131     170.547 206.510  84.120  1.00                 C  
ATOM   1089  CD2 LEU   131     171.428 205.906  86.377  1.00                 C  
ATOM   1090  N   LYS   132     175.720 204.779  83.282  1.00                 N  
ATOM   1091  CA  LYS   132     176.618 203.861  82.581  1.00                 C  
ATOM   1092  C   LYS   132     175.956 202.495  82.368  1.00                 C  
ATOM   1093  O   LYS   132     176.509 201.440  82.678  1.00                 O  
ATOM   1094  CB  LYS   132     177.927 203.695  83.356  1.00                 C  
ATOM   1095  CD  LYS   132     180.036 204.732  84.237  1.00                 C  
ATOM   1096  CE  LYS   132     180.837 206.015  84.382  1.00                 C  
ATOM   1097  CG  LYS   132     178.720 204.981  83.517  1.00                 C  
ATOM   1098  NZ  LYS   132     182.120 205.791  85.105  1.00                 N  
ATOM   1099  N   GLU   133     174.745 202.553  81.835  1.00                 N  
ATOM   1100  CA  GLU   133     173.922 201.381  81.579  1.00                 C  
ATOM   1101  C   GLU   133     173.816 201.185  80.077  1.00                 C  
ATOM   1102  O   GLU   133     173.916 202.148  79.310  1.00                 O  
ATOM   1103  CB  GLU   133     172.543 201.544  82.221  1.00                 C  
ATOM   1104  CD  GLU   133     172.990 200.418  84.437  1.00                 C  
ATOM   1105  CG  GLU   133     172.576 201.695  83.733  1.00                 C  
ATOM   1106  OE1 GLU   133     172.850 199.334  83.833  1.00                 O  
ATOM   1107  OE2 GLU   133     173.455 200.501  85.594  1.00                 O  
ATOM   1108  N   PRO   134     173.616 199.948  79.623  1.00                 N  
ATOM   1109  CA  PRO   134     173.394 199.702  78.196  1.00                 C  
ATOM   1110  C   PRO   134     172.044 200.164  77.673  1.00                 C  
ATOM   1111  O   PRO   134     171.876 200.245  76.455  1.00                 O  
ATOM   1112  CB  PRO   134     173.514 198.183  78.059  1.00                 C  
ATOM   1113  CD  PRO   134     173.700 198.669  80.395  1.00                 C  
ATOM   1114  CG  PRO   134     173.176 197.658  79.415  1.00                 C  
ATOM   1115  N   ALA   135     171.079 200.451  78.547  1.00                 N  
ATOM   1116  CA  ALA   135     169.747 200.854  78.106  1.00                 C  
ATOM   1117  C   ALA   135     169.343 202.073  78.932  1.00                 C  
ATOM   1118  O   ALA   135     169.486 202.068  80.159  1.00                 O  
ATOM   1119  CB  ALA   135     168.765 199.703  78.265  1.00                 C  
ATOM   1120  N   VAL   136     168.847 203.107  78.258  1.00                 N  
ATOM   1121  CA  VAL   136     168.438 204.343  78.904  1.00                 C  
ATOM   1122  C   VAL   136     167.010 204.696  78.519  1.00                 C  
ATOM   1123  O   VAL   136     166.597 204.510  77.371  1.00                 O  
ATOM   1124  CB  VAL   136     169.385 205.505  78.551  1.00                 C  
ATOM   1125  CG1 VAL   136     168.903 206.798  79.190  1.00                 C  
ATOM   1126  CG2 VAL   136     170.806 205.186  78.990  1.00                 C  
ATOM   1127  N   LEU   137     166.259 205.231  79.480  1.00                 N  
ATOM   1128  CA  LEU   137     164.962 205.836  79.205  1.00                 C  
ATOM   1129  C   LEU   137     164.986 207.272  79.704  1.00                 C  
ATOM   1130  O   LEU   137     165.202 207.521  80.893  1.00                 O  
ATOM   1131  CB  LEU   137     163.843 205.030  79.868  1.00                 C  
ATOM   1132  CG  LEU   137     163.707 203.571  79.429  1.00                 C  
ATOM   1133  CD1 LEU   137     162.647 202.858  80.254  1.00                 C  
ATOM   1134  CD2 LEU   137     163.370 203.485  77.948  1.00                 C  
ATOM   1135  N   LEU   138     164.779 208.212  78.801  1.00                 N  
ATOM   1136  CA  LEU   138     164.814 209.633  79.129  1.00                 C  
ATOM   1137  C   LEU   138     163.392 210.144  79.287  1.00                 C  
ATOM   1138  O   LEU   138     162.567 210.024  78.370  1.00                 O  
ATOM   1139  CB  LEU   138     165.563 210.414  78.048  1.00                 C  
ATOM   1140  CG  LEU   138     167.091 210.375  78.119  1.00                 C  
ATOM   1141  CD1 LEU   138     167.604 208.960  77.898  1.00                 C  
ATOM   1142  CD2 LEU   138     167.702 211.324  77.100  1.00                 C  
ATOM   1143  N   ARG   139     163.098 210.708  80.454  1.00                 N  
ATOM   1144  CA  ARG   139     161.769 211.196  80.786  1.00                 C  
ATOM   1145  C   ARG   139     161.829 212.706  80.945  1.00                 C  
ATOM   1146  O   ARG   139     162.721 213.228  81.625  1.00                 O  
ATOM   1147  CB  ARG   139     161.253 210.522  82.059  1.00                 C  
ATOM   1148  CD  ARG   139     159.373 210.187  83.688  1.00                 C  
ATOM   1149  NE  ARG   139     158.037 210.605  84.105  1.00                 N  
ATOM   1150  CG  ARG   139     159.854 210.955  82.467  1.00                 C  
ATOM   1151  CZ  ARG   139     157.396 210.112  85.160  1.00                 C  
ATOM   1152  NH1 ARG   139     156.182 210.552  85.463  1.00                 N  
ATOM   1153  NH2 ARG   139     157.969 209.180  85.908  1.00                 N  
ATOM   1154  N   CYS   140     160.882 213.394  80.318  1.00                 N  
ATOM   1155  CA  CYS   140     160.801 214.843  80.348  1.00                 C  
ATOM   1156  C   CYS   140     159.342 215.258  80.323  1.00                 C  
ATOM   1157  O   CYS   140     158.446 214.443  80.092  1.00                 O  
ATOM   1158  CB  CYS   140     161.568 215.447  79.170  1.00                 C  
ATOM   1159  SG  CYS   140     160.885 215.039  77.546  1.00                 S  
ATOM   1160  N   ARG   141     159.103 216.542  80.558  1.00                 N  
ATOM   1161  CA  ARG   141     157.777 217.078  80.312  1.00                 C  
ATOM   1162  C   ARG   141     157.568 217.274  78.813  1.00                 C  
ATOM   1163  O   ARG   141     158.486 217.634  78.071  1.00                 O  
ATOM   1164  CB  ARG   141     157.584 218.396  81.064  1.00                 C  
ATOM   1165  CD  ARG   141     158.299 220.774  81.430  1.00                 C  
ATOM   1166  NE  ARG   141     159.173 221.862  80.996  1.00                 N  
ATOM   1167  CG  ARG   141     158.533 219.502  80.631  1.00                 C  
ATOM   1168  CZ  ARG   141     159.113 223.102  81.468  1.00                 C  
ATOM   1169  NH1 ARG   141     159.949 224.026  81.013  1.00                 N  
ATOM   1170  NH2 ARG   141     158.217 223.417  82.394  1.00                 N  
ATOM   1171  N   GLU   142     156.339 217.016  78.365  1.00                 N  
ATOM   1172  CA  GLU   142     156.081 216.961  76.930  1.00                 C  
ATOM   1173  C   GLU   142     156.514 218.238  76.224  1.00                 C  
ATOM   1174  O   GLU   142     157.004 218.184  75.092  1.00                 O  
ATOM   1175  CB  GLU   142     154.597 216.704  76.662  1.00                 C  
ATOM   1176  CD  GLU   142     152.645 215.109  76.819  1.00                 C  
ATOM   1177  CG  GLU   142     154.134 215.303  77.025  1.00                 C  
ATOM   1178  OE1 GLU   142     151.943 216.113  76.576  1.00                 O  
ATOM   1179  OE2 GLU   142     152.179 213.953  76.901  1.00                 O  
ATOM   1180  N   GLU   143     156.354 219.391  76.885  1.00                 N  
ATOM   1181  CA  GLU   143     156.620 220.677  76.241  1.00                 C  
ATOM   1182  C   GLU   143     158.027 220.758  75.668  1.00                 C  
ATOM   1183  O   GLU   143     158.251 221.451  74.668  1.00                 O  
ATOM   1184  CB  GLU   143     156.407 221.825  77.229  1.00                 C  
ATOM   1185  CD  GLU   143     154.788 223.164  78.631  1.00                 C  
ATOM   1186  CG  GLU   143     154.955 222.049  77.617  1.00                 C  
ATOM   1187  OE1 GLU   143     155.778 223.499  79.314  1.00                 O  
ATOM   1188  OE2 GLU   143     153.666 223.702  78.743  1.00                 O  
ATOM   1189  N   ASP   144     158.985 220.064  76.277  1.00                 N  
ATOM   1190  CA  ASP   144     160.392 220.210  75.934  1.00                 C  
ATOM   1191  C   ASP   144     160.885 219.046  75.078  1.00                 C  
ATOM   1192  O   ASP   144     162.073 218.960  74.761  1.00                 O  
ATOM   1193  CB  ASP   144     161.244 220.320  77.200  1.00                 C  
ATOM   1194  CG  ASP   144     160.964 221.589  77.982  1.00                 C  
ATOM   1195  OD1 ASP   144     160.511 222.577  77.368  1.00                 O  
ATOM   1196  OD2 ASP   144     161.198 221.594  79.209  1.00                 O  
ATOM   1197  N   LEU   145     159.981 218.143  74.707  1.00                 N  
ATOM   1198  CA  LEU   145     160.393 216.960  73.955  1.00                 C  
ATOM   1199  C   LEU   145     161.248 217.264  72.727  1.00                 C  
ATOM   1200  O   LEU   145     162.284 216.597  72.561  1.00                 O  
ATOM   1201  CB  LEU   145     159.170 216.159  73.505  1.00                 C  
ATOM   1202  CG  LEU   145     159.450 214.903  72.676  1.00                 C  
ATOM   1203  CD1 LEU   145     160.265 213.900  73.478  1.00                 C  
ATOM   1204  CD2 LEU   145     158.150 214.271  72.203  1.00                 C  
ATOM   1205  N   ASP   146     160.893 218.203  71.838  1.00                 N  
ATOM   1206  CA  ASP   146     161.775 218.463  70.681  1.00                 C  
ATOM   1207  C   ASP   146     163.217 218.758  71.052  1.00                 C  
ATOM   1208  O   ASP   146     164.131 218.397  70.299  1.00                 O  
ATOM   1209  CB  ASP   146     161.241 219.633  69.852  1.00                 C  
ATOM   1210  CG  ASP   146     159.985 219.276  69.082  1.00                 C  
ATOM   1211  OD1 ASP   146     159.679 218.070  68.970  1.00                 O  
ATOM   1212  OD2 ASP   146     159.305 220.202  68.591  1.00                 O  
ATOM   1213  N   ILE   147     163.455 219.417  72.190  1.00                 N  
ATOM   1214  CA  ILE   147     164.826 219.763  72.551  1.00                 C  
ATOM   1215  C   ILE   147     165.540 218.609  73.242  1.00                 C  
ATOM   1216  O   ILE   147     166.752 218.446  73.066  1.00                 O  
ATOM   1217  CB  ILE   147     164.874 221.009  73.455  1.00                 C  
ATOM   1218  CD1 ILE   147     164.177 223.459  73.555  1.00                 C  
ATOM   1219  CG1 ILE   147     164.417 222.247  72.681  1.00                 C  
ATOM   1220  CG2 ILE   147     166.267 221.189  74.040  1.00                 C  
ATOM   1221  N   VAL   148     164.818 217.801  74.021  1.00                 N  
ATOM   1222  CA  VAL   148     165.449 216.631  74.623  1.00                 C  
ATOM   1223  C   VAL   148     165.871 215.658  73.536  1.00                 C  
ATOM   1224  O   VAL   148     166.955 215.064  73.592  1.00                 O  
ATOM   1225  CB  VAL   148     164.512 215.940  75.631  1.00                 C  
ATOM   1226  CG1 VAL   148     165.102 214.614  76.085  1.00                 C  
ATOM   1227  CG2 VAL   148     164.251 216.847  76.824  1.00                 C  
ATOM   1228  N   GLU   149     165.022 215.494  72.520  1.00                 N  
ATOM   1229  CA  GLU   149     165.357 214.651  71.378  1.00                 C  
ATOM   1230  C   GLU   149     166.690 215.060  70.771  1.00                 C  
ATOM   1231  O   GLU   149     167.565 214.222  70.536  1.00                 O  
ATOM   1232  CB  GLU   149     164.254 214.719  70.320  1.00                 C  
ATOM   1233  CD  GLU   149     163.368 213.895  68.103  1.00                 C  
ATOM   1234  CG  GLU   149     164.498 213.830  69.111  1.00                 C  
ATOM   1235  OE1 GLU   149     162.402 214.651  68.341  1.00                 O  
ATOM   1236  OE2 GLU   149     163.448 213.191  67.074  1.00                 O  
ATOM   1237  N   SER   150     166.870 216.358  70.522  1.00                 N  
ATOM   1238  CA  SER   150     168.155 216.832  70.029  1.00                 C  
ATOM   1239  C   SER   150     169.273 216.598  71.034  1.00                 C  
ATOM   1240  O   SER   150     170.376 216.206  70.640  1.00                 O  
ATOM   1241  CB  SER   150     168.080 218.320  69.682  1.00                 C  
ATOM   1242  OG  SER   150     167.209 218.546  68.588  1.00                 O  
ATOM   1243  N   MET   151     169.003 216.818  72.324  1.00                 N  
ATOM   1244  CA  MET   151     170.026 216.631  73.347  1.00                 C  
ATOM   1245  C   MET   151     170.516 215.191  73.370  1.00                 C  
ATOM   1246  O   MET   151     171.714 214.930  73.530  1.00                 O  
ATOM   1247  CB  MET   151     169.486 217.026  74.723  1.00                 C  
ATOM   1248  SD  MET   151     170.571 219.573  74.591  1.00                 S  
ATOM   1249  CE  MET   151     170.341 220.026  72.874  1.00                 C  
ATOM   1250  CG  MET   151     169.145 218.502  74.855  1.00                 C  
ATOM   1251  N   LEU   152     169.600 214.239  73.195  1.00                 N  
ATOM   1252  CA  LEU   152     169.993 212.836  73.143  1.00                 C  
ATOM   1253  C   LEU   152     170.798 212.550  71.883  1.00                 C  
ATOM   1254  O   LEU   152     171.856 211.912  71.946  1.00                 O  
ATOM   1255  CB  LEU   152     168.760 211.932  73.203  1.00                 C  
ATOM   1256  CG  LEU   152     169.025 210.435  73.374  1.00                 C  
ATOM   1257  CD1 LEU   152     167.773 209.718  73.855  1.00                 C  
ATOM   1258  CD2 LEU   152     169.517 209.823  72.071  1.00                 C  
ATOM   1259  N   ASP   153     170.328 213.025  70.725  1.00                 N  
ATOM   1260  CA  ASP   153     171.015 212.717  69.475  1.00                 C  
ATOM   1261  C   ASP   153     172.464 213.174  69.509  1.00                 C  
ATOM   1262  O   ASP   153     173.344 212.493  68.969  1.00                 O  
ATOM   1263  CB  ASP   153     170.292 213.366  68.293  1.00                 C  
ATOM   1264  CG  ASP   153     168.972 212.691  67.975  1.00                 C  
ATOM   1265  OD1 ASP   153     168.742 211.571  68.476  1.00                 O  
ATOM   1266  OD2 ASP   153     168.168 213.284  67.226  1.00                 O  
ATOM   1267  N   ASP   154     172.739 214.318  70.133  1.00                 N  
ATOM   1268  CA  ASP   154     174.088 214.856  70.215  1.00                 C  
ATOM   1269  C   ASP   154     174.854 214.295  71.402  1.00                 C  
ATOM   1270  O   ASP   154     176.065 214.503  71.501  1.00                 O  
ATOM   1271  CB  ASP   154     174.051 216.383  70.303  1.00                 C  
ATOM   1272  CG  ASP   154     173.544 217.028  69.029  1.00                 C  
ATOM   1273  OD1 ASP   154     173.675 216.405  67.955  1.00                 O  
ATOM   1274  OD2 ASP   154     173.015 218.157  69.105  1.00                 O  
ATOM   1275  N   ALA   155     174.171 213.592  72.303  1.00                 N  
ATOM   1276  CA  ALA   155     174.788 213.032  73.497  1.00                 C  
ATOM   1277  C   ALA   155     175.344 211.636  73.274  1.00                 C  
ATOM   1278  O   ALA   155     176.385 211.290  73.839  1.00                 O  
ATOM   1279  CB  ALA   155     173.788 212.995  74.643  1.00                 C  
ATOM   1280  N   SER   156     174.680 210.825  72.456  1.00                 N  
ATOM   1281  CA  SER   156     175.134 209.465  72.177  1.00                 C  
ATOM   1282  C   SER   156     176.500 209.421  71.492  1.00                 C  
ATOM   1283  O   SER   156     177.369 208.671  71.961  1.00                 O  
ATOM   1284  CB  SER   156     174.114 208.728  71.307  1.00                 C  
ATOM   1285  OG  SER   156     174.553 207.414  71.009  1.00                 O  
ATOM   1286  N   GLU   157     176.774 210.171  70.395  1.00                 N  
ATOM   1287  CA  GLU   157     178.124 210.089  69.826  1.00                 C  
ATOM   1288  C   GLU   157     179.185 210.357  70.879  1.00                 C  
ATOM   1289  O   GLU   157     180.254 209.736  70.877  1.00                 O  
ATOM   1290  CB  GLU   157     178.278 211.076  68.667  1.00                 C  
ATOM   1291  CD  GLU   157     179.726 211.966  66.799  1.00                 C  
ATOM   1292  CG  GLU   157     179.632 211.018  67.978  1.00                 C  
ATOM   1293  OE1 GLU   157     178.741 212.687  66.536  1.00                 O  
ATOM   1294  OE2 GLU   157     180.785 211.987  66.137  1.00                 O  
ATOM   1295  N   GLU   158     178.871 211.266  71.805  1.00                 N  
ATOM   1296  CA  GLU   158     179.807 211.608  72.871  1.00                 C  
ATOM   1297  C   GLU   158     179.947 210.477  73.876  1.00                 C  
ATOM   1298  O   GLU   158     181.063 210.114  74.266  1.00                 O  
ATOM   1299  CB  GLU   158     179.362 212.885  73.586  1.00                 C  
ATOM   1300  CD  GLU   158     178.963 215.376  73.455  1.00                 C  
ATOM   1301  CG  GLU   158     179.487 214.144  72.743  1.00                 C  
ATOM   1302  OE1 GLU   158     178.336 215.223  74.524  1.00                 O  
ATOM   1303  OE2 GLU   158     179.179 216.495  72.943  1.00                 O  
ATOM   1304  N   TYR   159     178.824 209.894  74.297  1.00                 N  
ATOM   1305  CA  TYR   159     178.887 208.792  75.250  1.00                 C  
ATOM   1306  C   TYR   159     179.741 207.653  74.712  1.00                 C  
ATOM   1307  O   TYR   159     180.582 207.107  75.433  1.00                 O  
ATOM   1308  CB  TYR   159     177.481 208.286  75.578  1.00                 C  
ATOM   1309  CG  TYR   159     177.459 207.105  76.522  1.00                 C  
ATOM   1310  OH  TYR   159     177.402 203.868  79.132  1.00                 O  
ATOM   1311  CZ  TYR   159     177.421 204.939  78.267  1.00                 C  
ATOM   1312  CD1 TYR   159     177.624 207.285  77.890  1.00                 C  
ATOM   1313  CE1 TYR   159     177.606 206.212  78.760  1.00                 C  
ATOM   1314  CD2 TYR   159     177.274 205.815  76.043  1.00                 C  
ATOM   1315  CE2 TYR   159     177.253 204.730  76.899  1.00                 C  
ATOM   1316  N   CYS   160     179.552 207.284  73.448  1.00                 N  
ATOM   1317  CA  CYS   160     180.290 206.157  72.899  1.00                 C  
ATOM   1318  C   CYS   160     181.786 206.430  72.821  1.00                 C  
ATOM   1319  O   CYS   160     182.564 205.496  72.605  1.00                 O  
ATOM   1320  CB  CYS   160     179.764 205.799  71.508  1.00                 C  
ATOM   1321  SG  CYS   160     178.067 205.175  71.488  1.00                 S  
ATOM   1322  N   LYS   161     182.199 207.681  72.997  1.00                 N  
ATOM   1323  CA  LYS   161     183.610 208.041  72.925  1.00                 C  
ATOM   1324  C   LYS   161     184.235 208.106  74.311  1.00                 C  
ATOM   1325  O   LYS   161     185.337 207.606  74.530  1.00                 O  
ATOM   1326  CB  LYS   161     183.785 209.382  72.209  1.00                 C  
ATOM   1327  CD  LYS   161     183.651 210.702  70.079  1.00                 C  
ATOM   1328  CE  LYS   161     183.316 210.662  68.597  1.00                 C  
ATOM   1329  CG  LYS   161     183.431 209.347  70.731  1.00                 C  
ATOM   1330  NZ  LYS   161     183.502 211.990  67.949  1.00                 N  
ATOM   1331  N   LYS   162     183.536 208.715  75.265  1.00                 N  
ATOM   1332  CA  LYS   162     184.016 208.812  76.634  1.00                 C  
ATOM   1333  C   LYS   162     184.036 207.475  77.363  1.00                 C  
ATOM   1334  O   LYS   162     184.918 207.260  78.201  1.00                 O  
ATOM   1335  CB  LYS   162     183.161 209.798  77.433  1.00                 C  
ATOM   1336  CD  LYS   162     182.467 212.173  77.855  1.00                 C  
ATOM   1337  CE  LYS   162     182.661 213.627  77.457  1.00                 C  
ATOM   1338  CG  LYS   162     183.339 211.250  77.020  1.00                 C  
ATOM   1339  NZ  LYS   162     181.775 214.538  78.233  1.00                 N  
ATOM   1340  N   ALA   163     183.089 206.582  77.084  1.00                 N  
ATOM   1341  CA  ALA   163     183.023 205.297  77.767  1.00                 C  
ATOM   1342  C   ALA   163     183.374 204.104  76.894  1.00                 C  
ATOM   1343  O   ALA   163     183.608 203.022  77.445  1.00                 O  
ATOM   1344  CB  ALA   163     181.634 205.075  78.346  1.00                 C  
ATOM   1345  N   LYS   164     183.423 204.255  75.570  1.00                 N  
ATOM   1346  CA  LYS   164     183.688 203.144  74.658  1.00                 C  
ATOM   1347  C   LYS   164     182.675 202.018  74.858  1.00                 C  
ATOM   1348  O   LYS   164     183.013 200.833  74.842  1.00                 O  
ATOM   1349  CB  LYS   164     185.110 202.615  74.857  1.00                 C  
ATOM   1350  CD  LYS   164     187.582 203.031  74.731  1.00                 C  
ATOM   1351  CE  LYS   164     188.669 204.065  74.489  1.00                 C  
ATOM   1352  CG  LYS   164     186.197 203.643  74.591  1.00                 C  
ATOM   1353  NZ  LYS   164     190.031 203.494  74.681  1.00                 N  
ATOM   1354  N   VAL   165     181.415 202.399  75.052  1.00                 N  
ATOM   1355  CA  VAL   165     180.333 201.444  75.234  1.00                 C  
ATOM   1356  C   VAL   165     179.122 201.909  74.442  1.00                 C  
ATOM   1357  O   VAL   165     178.729 203.077  74.511  1.00                 O  
ATOM   1358  CB  VAL   165     179.981 201.267  76.723  1.00                 C  
ATOM   1359  CG1 VAL   165     178.834 200.282  76.885  1.00                 C  
ATOM   1360  CG2 VAL   165     181.199 200.805  77.507  1.00                 C  
ATOM   1361  N   HIS   166     178.539 200.988  73.684  1.00                 N  
ATOM   1362  CA  HIS   166     177.335 201.277  72.923  1.00                 C  
ATOM   1363  C   HIS   166     176.125 201.284  73.847  1.00                 C  
ATOM   1364  O   HIS   166     175.852 200.308  74.549  1.00                 O  
ATOM   1365  CB  HIS   166     177.152 200.254  71.800  1.00                 C  
ATOM   1366  CG  HIS   166     176.012 200.563  70.881  1.00                 C  
ATOM   1367  ND1 HIS   166     174.695 200.493  71.279  1.00                 N  
ATOM   1368  CE1 HIS   166     173.905 200.824  70.242  1.00                 C  
ATOM   1369  CD2 HIS   166     175.881 200.974  69.490  1.00                 C  
ATOM   1370  NE2 HIS   166     174.611 201.114  69.165  1.00                 N  
ATOM   1371  N   ALA   167     175.399 202.399  73.841  1.00                 N  
ATOM   1372  CA  ALA   167     174.217 202.542  74.683  1.00                 C  
ATOM   1373  C   ALA   167     173.024 202.893  73.807  1.00                 C  
ATOM   1374  O   ALA   167     173.106 203.750  72.924  1.00                 O  
ATOM   1375  CB  ALA   167     174.450 203.602  75.748  1.00                 C  
ATOM   1376  N   PRO   168     171.913 202.203  74.051  1.00                 N  
ATOM   1377  CA  PRO   168     170.657 202.462  73.368  1.00                 C  
ATOM   1378  C   PRO   168     169.802 203.375  74.235  1.00                 C  
ATOM   1379  O   PRO   168     169.262 202.956  75.264  1.00                 O  
ATOM   1380  CB  PRO   168     170.037 201.074  73.194  1.00                 C  
ATOM   1381  CD  PRO   168     172.156 200.729  74.253  1.00                 C  
ATOM   1382  CG  PRO   168     171.196 200.137  73.259  1.00                 C  
ATOM   1383  N   GLU   169     169.709 204.634  73.822  1.00                 N  
ATOM   1384  CA  GLU   169     169.049 205.671  74.600  1.00                 C  
ATOM   1385  C   GLU   169     167.729 206.011  73.934  1.00                 C  
ATOM   1386  O   GLU   169     167.700 206.494  72.797  1.00                 O  
ATOM   1387  CB  GLU   169     169.947 206.904  74.721  1.00                 C  
ATOM   1388  CD  GLU   169     172.092 207.905  75.603  1.00                 C  
ATOM   1389  CG  GLU   169     171.208 206.676  75.539  1.00                 C  
ATOM   1390  OE1 GLU   169     171.567 209.024  75.424  1.00                 O  
ATOM   1391  OE2 GLU   169     173.310 207.750  75.831  1.00                 O  
ATOM   1392  N   ILE   170     167.755 206.220  72.617  1.00                 N  
ATOM   1393  CA  ILE   170     166.525 206.582  71.891  1.00                 C  
ATOM   1394  C   ILE   170     165.451 205.507  72.039  1.00                 C  
ATOM   1395  O   ILE   170     164.310 205.768  72.428  1.00                 O  
ATOM   1396  CB  ILE   170     166.804 206.832  70.397  1.00                 C  
ATOM   1397  CD1 ILE   170     168.220 208.253  68.824  1.00                 C  
ATOM   1398  CG1 ILE   170     167.651 208.093  70.217  1.00                 C  
ATOM   1399  CG2 ILE   170     165.501 206.909  69.617  1.00                 C  
ATOM   1400  N   ILE   171     165.826 204.271  71.721  1.00                 N  
ATOM   1401  CA  ILE   171     164.943 203.115  71.851  1.00                 C  
ATOM   1402  C   ILE   171     165.744 201.856  72.131  1.00                 C  
ATOM   1403  O   ILE   171     166.774 201.587  71.506  1.00                 O  
ATOM   1404  CB  ILE   171     164.078 202.921  70.592  1.00                 C  
ATOM   1405  CD1 ILE   171     161.954 201.773  69.772  1.00                 C  
ATOM   1406  CG1 ILE   171     163.046 201.815  70.819  1.00                 C  
ATOM   1407  CG2 ILE   171     164.954 202.640  69.381  1.00                 C  
ATOM   1408  N   VAL   172     165.275 201.062  73.084  1.00                 N  
ATOM   1409  CA  VAL   172     165.888 199.768  73.358  1.00                 C  
ATOM   1410  C   VAL   172     164.699 198.836  73.569  1.00                 C  
ATOM   1411  O   VAL   172     163.767 199.126  74.323  1.00                 O  
ATOM   1412  CB  VAL   172     166.839 199.839  74.567  1.00                 C  
ATOM   1413  CG1 VAL   172     167.449 198.473  74.846  1.00                 C  
ATOM   1414  CG2 VAL   172     167.928 200.873  74.328  1.00                 C  
ATOM   1415  N   ASP   173     164.727 197.692  72.893  1.00                 N  
ATOM   1416  CA  ASP   173     163.654 196.701  72.965  1.00                 C  
ATOM   1417  C   ASP   173     164.150 195.425  73.640  1.00                 C  
ATOM   1418  O   ASP   173     165.056 194.743  73.153  1.00                 O  
ATOM   1419  CB  ASP   173     163.116 196.391  71.567  1.00                 C  
ATOM   1420  CG  ASP   173     161.934 195.442  71.594  1.00                 C  
ATOM   1421  OD1 ASP   173     161.653 194.875  72.671  1.00                 O  
ATOM   1422  OD2 ASP   173     161.289 195.266  70.539  1.00                 O  
ATOM   1423  N   LYS   174     163.553 195.085  74.780  1.00                 N  
ATOM   1424  CA  LYS   174     163.941 193.880  75.494  1.00                 C  
ATOM   1425  C   LYS   174     162.675 193.155  75.932  1.00                 C  
ATOM   1426  O   LYS   174     161.818 193.700  76.633  1.00                 O  
ATOM   1427  CB  LYS   174     164.832 194.228  76.688  1.00                 C  
ATOM   1428  CD  LYS   174     166.267 192.170  76.757  1.00                 C  
ATOM   1429  CE  LYS   174     166.726 190.988  77.595  1.00                 C  
ATOM   1430  CG  LYS   174     165.263 193.026  77.512  1.00                 C  
ATOM   1431  NZ  LYS   174     167.674 190.114  76.850  1.00                 N  
ATOM   1432  N   ASP   175     162.548 191.901  75.514  1.00                 N  
ATOM   1433  CA  ASP   175     161.357 191.140  75.847  1.00                 C  
ATOM   1434  C   ASP   175     160.134 191.809  75.237  1.00                 C  
ATOM   1435  O   ASP   175     159.019 191.727  75.759  1.00                 O  
ATOM   1436  CB  ASP   175     161.209 191.014  77.365  1.00                 C  
ATOM   1437  CG  ASP   175     162.330 190.211  77.995  1.00                 C  
ATOM   1438  OD1 ASP   175     162.890 189.332  77.307  1.00                 O  
ATOM   1439  OD2 ASP   175     162.648 190.461  79.176  1.00                 O  
ATOM   1440  N   ILE   176     160.331 192.486  74.111  1.00                 N  
ATOM   1441  CA  ILE   176     159.220 193.154  73.454  1.00                 C  
ATOM   1442  C   ILE   176     158.823 194.488  74.060  1.00                 C  
ATOM   1443  O   ILE   176     157.764 195.044  73.755  1.00                 O  
ATOM   1444  CB  ILE   176     157.964 192.263  73.424  1.00                 C  
ATOM   1445  CD1 ILE   176     158.651 191.183  71.220  1.00                 C  
ATOM   1446  CG1 ILE   176     158.247 190.967  72.662  1.00                 C  
ATOM   1447  CG2 ILE   176     156.786 193.023  72.833  1.00                 C  
ATOM   1448  N   PHE   177     159.665 195.033  74.935  1.00                 N  
ATOM   1449  CA  PHE   177     159.376 196.325  75.563  1.00                 C  
ATOM   1450  C   PHE   177     160.496 197.331  75.334  1.00                 C  
ATOM   1451  O   PHE   177     161.626 196.972  74.991  1.00                 O  
ATOM   1452  CB  PHE   177     159.140 196.150  77.065  1.00                 C  
ATOM   1453  CG  PHE   177     157.945 195.304  77.396  1.00                 C  
ATOM   1454  CZ  PHE   177     155.727 193.744  78.009  1.00                 C  
ATOM   1455  CD1 PHE   177     158.080 193.945  77.617  1.00                 C  
ATOM   1456  CE1 PHE   177     156.980 193.166  77.922  1.00                 C  
ATOM   1457  CD2 PHE   177     156.684 195.867  77.487  1.00                 C  
ATOM   1458  CE2 PHE   177     155.584 195.089  77.792  1.00                 C  
ATOM   1459  N   LEU   178     160.200 198.613  75.522  1.00                 N  
ATOM   1460  CA  LEU   178     161.213 199.655  75.349  1.00                 C  
ATOM   1461  C   LEU   178     162.328 199.478  76.378  1.00                 C  
ATOM   1462  O   LEU   178     162.089 199.440  77.588  1.00                 O  
ATOM   1463  CB  LEU   178     160.581 201.043  75.472  1.00                 C  
ATOM   1464  CG  LEU   178     159.568 201.425  74.391  1.00                 C  
ATOM   1465  CD1 LEU   178     158.922 202.764  74.708  1.00                 C  
ATOM   1466  CD2 LEU   178     160.232 201.468  73.023  1.00                 C  
ATOM   1467  N   PRO   179     163.569 199.368  75.907  1.00                 N  
ATOM   1468  CA  PRO   179     164.698 199.218  76.816  1.00                 C  
ATOM   1469  C   PRO   179     165.647 200.407  76.781  1.00                 C  
ATOM   1470  O   PRO   179     166.499 200.580  77.656  1.00                 O  
ATOM   1471  CB  PRO   179     165.400 197.949  76.328  1.00                 C  
ATOM   1472  CD  PRO   179     163.446 198.178  74.965  1.00                 C  
ATOM   1473  CG  PRO   179     164.328 197.169  75.644  1.00                 C  
ATOM   1474  N   PRO   180     165.513 201.251  75.762  1.00                 N  
ATOM   1475  CA  PRO   180     166.338 202.454  75.659  1.00                 C  
ATOM   1476  C   PRO   180     165.730 203.408  74.650  1.00                 C  
ATOM   1477  O   PRO   180     165.732 203.170  73.439  1.00                 O  
ATOM   1478  CB  PRO   180     167.702 201.930  75.206  1.00                 C  
ATOM   1479  CD  PRO   180     166.329 199.994  75.518  1.00                 C  
ATOM   1480  CG  PRO   180     167.731 200.513  75.672  1.00                 C  
ATOM   1481  N   ALA   181     165.196 204.513  75.147  1.00                 N  
ATOM   1482  CA  ALA   181     164.624 205.529  74.271  1.00                 C  
ATOM   1483  C   ALA   181     163.816 206.523  75.086  1.00                 C  
ATOM   1484  O   ALA   181     163.324 206.232  76.179  1.00                 O  
ATOM   1485  CB  ALA   181     163.759 204.881  73.201  1.00                 C  
ATOM   1486  N   PRO   182     163.681 207.809  74.489  1.00                 N  
ATOM   1487  CA  PRO   182     162.907 208.765  75.267  1.00                 C  
ATOM   1488  C   PRO   182     161.539 208.156  75.550  1.00                 C  
ATOM   1489  O   PRO   182     160.929 207.535  74.673  1.00                 O  
ATOM   1490  CB  PRO   182     162.829 209.999  74.366  1.00                 C  
ATOM   1491  CD  PRO   182     164.192 208.418  73.195  1.00                 C  
ATOM   1492  CG  PRO   182     164.019 209.885  73.473  1.00                 C  
ATOM   1493  N   SER   183     161.064 208.319  76.779  1.00                 N  
ATOM   1494  CA  SER   183     159.771 207.771  77.179  1.00                 C  
ATOM   1495  C   SER   183     158.665 208.670  76.645  1.00                 C  
ATOM   1496  O   SER   183     158.521 209.817  77.070  1.00                 O  
ATOM   1497  CB  SER   183     159.692 207.641  78.701  1.00                 C  
ATOM   1498  OG  SER   183     158.411 207.192  79.109  1.00                 O  
ATOM   1499  N   ASP   184     157.875 208.147  75.708  1.00                 N  
ATOM   1500  CA  ASP   184     156.801 208.931  75.113  1.00                 C  
ATOM   1501  C   ASP   184     155.456 208.682  75.781  1.00                 C  
ATOM   1502  O   ASP   184     154.444 209.229  75.330  1.00                 O  
ATOM   1503  CB  ASP   184     156.685 208.632  73.617  1.00                 C  
ATOM   1504  CG  ASP   184     157.899 209.094  72.835  1.00                 C  
ATOM   1505  OD1 ASP   184     158.586 210.027  73.300  1.00                 O  
ATOM   1506  OD2 ASP   184     158.163 208.522  71.756  1.00                 O  
ATOM   1507  N   ASP   185     155.420 207.875  76.843  1.00                 N  
ATOM   1508  CA  ASP   185     154.170 207.631  77.552  1.00                 C  
ATOM   1509  C   ASP   185     154.174 208.304  78.918  1.00                 C  
ATOM   1510  O   ASP   185     153.170 208.885  79.341  1.00                 O  
ATOM   1511  CB  ASP   185     153.927 206.128  77.707  1.00                 C  
ATOM   1512  CG  ASP   185     153.697 205.435  76.379  1.00                 C  
ATOM   1513  OD1 ASP   185     152.791 205.864  75.634  1.00                 O  
ATOM   1514  OD2 ASP   185     154.424 204.463  76.083  1.00                 O  
ATOM   1515  N   ASP   186     155.300 208.238  79.620  1.00                 N  
ATOM   1516  CA  ASP   186     155.435 208.884  80.914  1.00                 C  
ATOM   1517  C   ASP   186     156.191 210.197  80.758  1.00                 C  
ATOM   1518  O   ASP   186     157.246 210.249  80.118  1.00                 O  
ATOM   1519  CB  ASP   186     156.149 207.960  81.902  1.00                 C  
ATOM   1520  CG  ASP   186     155.312 206.754  82.281  1.00                 C  
ATOM   1521  OD1 ASP   186     154.090 206.776  82.027  1.00                 O  
ATOM   1522  OD2 ASP   186     155.879 205.787  82.833  1.00                 O  
ATOM   1523  N   PRO   187     155.645 211.257  81.347  1.00                 N  
ATOM   1524  CA  PRO   187     156.263 212.571  81.260  1.00                 C  
ATOM   1525  C   PRO   187     156.424 213.175  82.644  1.00                 C  
ATOM   1526  O   PRO   187     155.735 212.779  83.587  1.00                 O  
ATOM   1527  CB  PRO   187     155.293 213.380  80.397  1.00                 C  
ATOM   1528  CD  PRO   187     154.220 211.286  80.835  1.00                 C  
ATOM   1529  CG  PRO   187     153.961 212.754  80.644  1.00                 C  
ATOM   1530  N   HIS   188     157.301 214.104  82.767  1.00                 N  
ATOM   1531  CA  HIS   188     157.432 214.809  84.025  1.00                 C  
ATOM   1532  C   HIS   188     156.262 215.764  84.222  1.00                 C  
ATOM   1533  O   HIS   188     155.626 216.180  83.248  1.00                 O  
ATOM   1534  CB  HIS   188     158.758 215.570  84.077  1.00                 C  
ATOM   1535  CG  HIS   188     159.963 214.682  84.111  1.00                 C  
ATOM   1536  ND1 HIS   188     160.202 213.790  85.135  1.00                 N  
ATOM   1537  CE1 HIS   188     161.353 213.139  84.888  1.00                 C  
ATOM   1538  CD2 HIS   188     161.116 214.462  83.249  1.00                 C  
ATOM   1539  NE2 HIS   188     161.906 213.536  83.758  1.00                 N  
ATOM   1540  N   ALA   189     155.938 216.099  85.468  1.00                 N  
ATOM   1541  CA  ALA   189     154.845 217.047  85.714  1.00                 C  
ATOM   1542  C   ALA   189     155.086 218.351  84.973  1.00                 C  
ATOM   1543  O   ALA   189     156.227 218.776  84.774  1.00                 O  
ATOM   1544  CB  ALA   189     154.694 217.307  87.205  1.00                 C  
ATOM   1545  N   LEU   190     153.992 218.985  84.547  1.00                 N  
ATOM   1546  CA  LEU   190     154.093 220.226  83.786  1.00                 C  
ATOM   1547  C   LEU   190     154.655 221.372  84.616  1.00                 C  
ATOM   1548  O   LEU   190     155.083 222.389  84.056  1.00                 O  
ATOM   1549  CB  LEU   190     152.725 220.626  83.229  1.00                 C  
ATOM   1550  CG  LEU   190     152.132 219.704  82.162  1.00                 C  
ATOM   1551  CD1 LEU   190     150.720 220.140  81.799  1.00                 C  
ATOM   1552  CD2 LEU   190     153.013 219.679  80.922  1.00                 C  
ATOM   1553  N   SER   191     154.666 221.234  85.943  1.00                 N  
ATOM   1554  CA  SER   191     155.139 222.322  86.795  1.00                 C  
ATOM   1555  C   SER   191     156.627 222.219  87.096  1.00                 C  
ATOM   1556  O   SER   191     157.130 222.983  87.928  1.00                 O  
ATOM   1557  CB  SER   191     154.357 222.352  88.109  1.00                 C  
ATOM   1558  OG  SER   191     154.592 221.180  88.871  1.00                 O  
ATOM   1559  N   CYS   192     157.339 221.293  86.452  1.00                 N  
ATOM   1560  CA  CYS   192     158.788 221.239  86.584  1.00                 C  
ATOM   1561  C   CYS   192     159.425 222.282  85.678  1.00                 C  
ATOM   1562  O   CYS   192     159.118 222.372  84.483  1.00                 O  
ATOM   1563  CB  CYS   192     159.305 219.838  86.249  1.00                 C  
ATOM   1564  SG  CYS   192     161.095 219.645  86.407  1.00                 S  
ATOM   1565  N   ALA   193     160.314 223.096  86.257  1.00                 N  
ATOM   1566  CA  ALA   193     160.892 224.217  85.522  1.00                 C  
ATOM   1567  C   ALA   193     161.566 223.746  84.239  1.00                 C  
ATOM   1568  O   ALA   193     161.517 224.426  83.209  1.00                 O  
ATOM   1569  CB  ALA   193     161.891 224.964  86.393  1.00                 C  
ATOM   1570  N   GLY   194     162.207 222.582  84.284  1.00                 N  
ATOM   1571  CA  GLY   194     162.894 222.056  83.121  1.00                 C  
ATOM   1572  C   GLY   194     163.863 220.942  83.455  1.00                 C  
ATOM   1573  O   GLY   194     164.008 220.570  84.622  1.00                 O  
ATOM   1574  N   GLY   195     164.530 220.400  82.446  1.00                 N  
ATOM   1575  CA  GLY   195     165.467 219.313  82.658  1.00                 C  
ATOM   1576  C   GLY   195     164.825 217.953  82.448  1.00                 C  
ATOM   1577  O   GLY   195     163.653 217.819  82.110  1.00                 O  
ATOM   1578  N   VAL   196     165.637 216.918  82.662  1.00                 N  
ATOM   1579  CA  VAL   196     165.276 215.545  82.338  1.00                 C  
ATOM   1580  C   VAL   196     165.594 214.655  83.532  1.00                 C  
ATOM   1581  O   VAL   196     166.386 215.008  84.404  1.00                 O  
ATOM   1582  CB  VAL   196     166.006 215.053  81.074  1.00                 C  
ATOM   1583  CG1 VAL   196     165.628 215.908  79.874  1.00                 C  
ATOM   1584  CG2 VAL   196     167.511 215.066  81.290  1.00                 C  
ATOM   1585  N   VAL   197     164.960 213.487  83.559  1.00                 N  
ATOM   1586  CA  VAL   197     165.388 212.389  84.412  1.00                 C  
ATOM   1587  C   VAL   197     165.586 211.153  83.551  1.00                 C  
ATOM   1588  O   VAL   197     164.832 210.925  82.605  1.00                 O  
ATOM   1589  CB  VAL   197     164.374 212.123  85.540  1.00                 C  
ATOM   1590  CG1 VAL   197     164.814 210.934  86.382  1.00                 C  
ATOM   1591  CG2 VAL   197     164.205 213.360  86.408  1.00                 C  
ATOM   1592  N   LEU   198     166.601 210.357  83.874  1.00                 N  
ATOM   1593  CA  LEU   198     166.963 209.204  83.053  1.00                 C  
ATOM   1594  C   LEU   198     166.884 207.942  83.898  1.00                 C  
ATOM   1595  O   LEU   198     167.455 207.884  84.992  1.00                 O  
ATOM   1596  CB  LEU   198     168.363 209.385  82.463  1.00                 C  
ATOM   1597  CG  LEU   198     168.492 210.393  81.320  1.00                 C  
ATOM   1598  CD1 LEU   198     168.439 211.817  81.850  1.00                 C  
ATOM   1599  CD2 LEU   198     169.781 210.165  80.545  1.00                 C  
ATOM   1600  N   ALA   199     166.198 206.929  83.380  1.00                 N  
ATOM   1601  CA  ALA   199     166.015 205.651  84.042  1.00                 C  
ATOM   1602  C   ALA   199     166.801 204.573  83.309  1.00                 C  
ATOM   1603  O   ALA   199     167.019 204.657  82.094  1.00                 O  
ATOM   1604  CB  ALA   199     164.538 205.294  84.106  1.00                 C  
ATOM   1605  N   SER   200     167.222 203.557  84.051  1.00                 N  
ATOM   1606  CA  SER   200     167.819 202.394  83.424  1.00                 C  
ATOM   1607  C   SER   200     166.726 201.467  82.901  1.00                 C  
ATOM   1608  O   SER   200     165.530 201.725  83.064  1.00                 O  
ATOM   1609  CB  SER   200     168.726 201.658  84.413  1.00                 C  
ATOM   1610  OG  SER   200     167.968 201.051  85.445  1.00                 O  
ATOM   1611  N   ARG   201     167.150 200.383  82.259  1.00                 N  
ATOM   1612  CA  ARG   201     166.229 199.485  81.586  1.00                 C  
ATOM   1613  C   ARG   201     165.054 199.014  82.418  1.00                 C  
ATOM   1614  O   ARG   201     163.912 199.020  81.949  1.00                 O  
ATOM   1615  CB  ARG   201     166.966 198.244  81.078  1.00                 C  
ATOM   1616  CD  ARG   201     166.840 195.985  79.992  1.00                 C  
ATOM   1617  NE  ARG   201     167.266 195.250  81.181  1.00                 N  
ATOM   1618  CG  ARG   201     166.077 197.250  80.349  1.00                 C  
ATOM   1619  CZ  ARG   201     168.199 194.303  81.179  1.00                 C  
ATOM   1620  NH1 ARG   201     168.521 193.688  82.309  1.00                 N  
ATOM   1621  NH2 ARG   201     168.806 193.972  80.048  1.00                 N  
ATOM   1622  N   ASP   202     165.318 198.615  83.658  1.00                 N  
ATOM   1623  CA  ASP   202     164.288 198.094  84.544  1.00                 C  
ATOM   1624  C   ASP   202     163.656 199.158  85.429  1.00                 C  
ATOM   1625  O   ASP   202     162.881 198.813  86.324  1.00                 O  
ATOM   1626  CB  ASP   202     164.856 196.986  85.433  1.00                 C  
ATOM   1627  CG  ASP   202     165.926 197.492  86.382  1.00                 C  
ATOM   1628  OD1 ASP   202     166.251 198.696  86.323  1.00                 O  
ATOM   1629  OD2 ASP   202     166.439 196.684  87.184  1.00                 O  
ATOM   1630  N   GLY   203     163.974 200.431  85.212  1.00                 N  
ATOM   1631  CA  GLY   203     163.449 201.557  85.976  1.00                 C  
ATOM   1632  C   GLY   203     163.778 201.482  87.462  1.00                 C  
ATOM   1633  O   GLY   203     163.149 202.179  88.264  1.00                 O  
ATOM   1634  N   LYS   204     164.746 200.656  87.854  1.00                 N  
ATOM   1635  CA  LYS   204     165.118 200.563  89.257  1.00                 C  
ATOM   1636  C   LYS   204     166.195 201.564  89.647  1.00                 C  
ATOM   1637  O   LYS   204     166.309 201.900  90.829  1.00                 O  
ATOM   1638  CB  LYS   204     165.600 199.150  89.591  1.00                 C  
ATOM   1639  CD  LYS   204     165.062 196.712  89.849  1.00                 C  
ATOM   1640  CE  LYS   204     163.978 195.650  89.762  1.00                 C  
ATOM   1641  CG  LYS   204     164.517 198.087  89.500  1.00                 C  
ATOM   1642  NZ  LYS   204     164.504 194.293  90.076  1.00                 N  
ATOM   1643  N   ILE   205     166.980 202.039  88.689  1.00                 N  
ATOM   1644  CA  ILE   205     168.034 203.015  88.933  1.00                 C  
ATOM   1645  C   ILE   205     167.730 204.245  88.093  1.00                 C  
ATOM   1646  O   ILE   205     167.557 204.140  86.874  1.00                 O  
ATOM   1647  CB  ILE   205     169.425 202.436  88.612  1.00                 C  
ATOM   1648  CD1 ILE   205     170.956 200.456  89.096  1.00                 C  
ATOM   1649  CG1 ILE   205     169.714 201.222  89.497  1.00                 C  
ATOM   1650  CG2 ILE   205     170.494 203.509  88.754  1.00                 C  
ATOM   1651  N   VAL   206     167.668 205.404  88.738  1.00                 N  
ATOM   1652  CA  VAL   206     167.376 206.641  88.033  1.00                 C  
ATOM   1653  C   VAL   206     168.307 207.741  88.517  1.00                 C  
ATOM   1654  O   VAL   206     168.756 207.741  89.665  1.00                 O  
ATOM   1655  CB  VAL   206     165.905 207.060  88.214  1.00                 C  
ATOM   1656  CG1 VAL   206     164.976 206.013  87.621  1.00                 C  
ATOM   1657  CG2 VAL   206     165.593 207.283  89.686  1.00                 C  
ATOM   1658  N   CYS   207     168.586 208.680  87.619  1.00                 N  
ATOM   1659  CA  CYS   207     169.297 209.909  87.931  1.00                 C  
ATOM   1660  C   CYS   207     168.356 211.074  87.658  1.00                 C  
ATOM   1661  O   CYS   207     167.719 211.131  86.598  1.00                 O  
ATOM   1662  CB  CYS   207     170.581 210.009  87.105  1.00                 C  
ATOM   1663  SG  CYS   207     171.566 211.490  87.433  1.00                 S  
ATOM   1664  N   GLU   208     168.258 211.982  88.626  1.00                 N  
ATOM   1665  CA  GLU   208     167.389 213.153  88.537  1.00                 C  
ATOM   1666  C   GLU   208     168.267 214.380  88.339  1.00                 C  
ATOM   1667  O   GLU   208     169.004 214.784  89.242  1.00                 O  
ATOM   1668  CB  GLU   208     166.523 213.274  89.793  1.00                 C  
ATOM   1669  CD  GLU   208     164.682 214.506  91.007  1.00                 C  
ATOM   1670  CG  GLU   208     165.545 214.438  89.762  1.00                 C  
ATOM   1671  OE1 GLU   208     164.731 213.556  91.816  1.00                 O  
ATOM   1672  OE2 GLU   208     163.956 215.509  91.172  1.00                 O  
ATOM   1673  N   ASN   209     168.182 214.979  87.155  1.00                 N  
ATOM   1674  CA  ASN   209     168.994 216.139  86.819  1.00                 C  
ATOM   1675  C   ASN   209     168.149 217.329  86.394  1.00                 C  
ATOM   1676  O   ASN   209     168.544 218.074  85.494  1.00                 O  
ATOM   1677  CB  ASN   209     169.998 215.790  85.718  1.00                 C  
ATOM   1678  CG  ASN   209     171.112 216.811  85.601  1.00                 C  
ATOM   1679  OD1 ASN   209     171.225 217.719  86.425  1.00                 O  
ATOM   1680  ND2 ASN   209     171.940 216.666  84.572  1.00                 N  
ATOM   1681  N   THR   210     166.988 217.521  87.011  1.00                 N  
ATOM   1682  CA  THR   210     166.160 218.657  86.653  1.00                 C  
ATOM   1683  C   THR   210     166.657 219.915  87.358  1.00                 C  
ATOM   1684  O   THR   210     167.509 219.867  88.247  1.00                 O  
ATOM   1685  CB  THR   210     164.681 218.410  87.004  1.00                 C  
ATOM   1686  OG1 THR   210     164.542 218.263  88.422  1.00                 O  
ATOM   1687  CG2 THR   210     164.178 217.142  86.331  1.00                 C  
ATOM   1688  N   LEU   211     166.101 221.055  86.944  1.00                 N  
ATOM   1689  CA  LEU   211     166.590 222.337  87.438  1.00                 C  
ATOM   1690  C   LEU   211     166.359 222.508  88.931  1.00                 C  
ATOM   1691  O   LEU   211     167.210 223.068  89.626  1.00                 O  
ATOM   1692  CB  LEU   211     165.924 223.491  86.685  1.00                 C  
ATOM   1693  CG  LEU   211     166.315 223.656  85.215  1.00                 C  
ATOM   1694  CD1 LEU   211     165.452 224.715  84.546  1.00                 C  
ATOM   1695  CD2 LEU   211     167.787 224.016  85.088  1.00                 C  
ATOM   1696  N   ASP   212     165.228 222.027  89.449  1.00                 N  
ATOM   1697  CA  ASP   212     164.986 222.131  90.885  1.00                 C  
ATOM   1698  C   ASP   212     165.982 221.284  91.668  1.00                 C  
ATOM   1699  O   ASP   212     166.476 221.699  92.726  1.00                 O  
ATOM   1700  CB  ASP   212     163.555 221.706  91.219  1.00                 C  
ATOM   1701  CG  ASP   212     162.523 222.714  90.750  1.00                 C  
ATOM   1702  OD1 ASP   212     162.914 223.853  90.418  1.00                 O  
ATOM   1703  OD2 ASP   212     161.325 222.365  90.716  1.00                 O  
ATOM   1704  N   ALA   213     166.289 220.089  91.161  1.00                 N  
ATOM   1705  CA  ALA   213     167.223 219.212  91.854  1.00                 C  
ATOM   1706  C   ALA   213     168.616 219.821  91.902  1.00                 C  
ATOM   1707  O   ALA   213     169.296 219.752  92.929  1.00                 O  
ATOM   1708  CB  ALA   213     167.271 217.850  91.179  1.00                 C  
ATOM   1709  N   ARG   214     169.055 220.424  90.796  1.00                 N  
ATOM   1710  CA  ARG   214     170.379 221.034  90.759  1.00                 C  
ATOM   1711  C   ARG   214     170.452 222.234  91.696  1.00                 C  
ATOM   1712  O   ARG   214     171.435 222.413  92.425  1.00                 O  
ATOM   1713  CB  ARG   214     170.735 221.456  89.332  1.00                 C  
ATOM   1714  CD  ARG   214     171.270 220.780  86.975  1.00                 C  
ATOM   1715  NE  ARG   214     172.456 221.630  86.896  1.00                 N  
ATOM   1716  CG  ARG   214     171.010 220.294  88.392  1.00                 C  
ATOM   1717  CZ  ARG   214     173.696 221.171  86.769  1.00                 C  
ATOM   1718  NH1 ARG   214     174.714 222.019  86.705  1.00                 N  
ATOM   1719  NH2 ARG   214     173.917 219.865  86.705  1.00                 N  
ATOM   1720  N   LEU   215     169.414 223.072  91.679  1.00                 N  
ATOM   1721  CA  LEU   215     169.411 224.263  92.517  1.00                 C  
ATOM   1722  C   LEU   215     169.557 223.902  93.985  1.00                 C  
ATOM   1723  O   LEU   215     170.346 224.523  94.703  1.00                 O  
ATOM   1724  CB  LEU   215     168.128 225.067  92.300  1.00                 C  
ATOM   1725  CG  LEU   215     167.966 226.328  93.152  1.00                 C  
ATOM   1726  CD1 LEU   215     169.080 227.321  92.860  1.00                 C  
ATOM   1727  CD2 LEU   215     166.608 226.969  92.911  1.00                 C  
ATOM   1728  N   GLU   216     168.809 222.906  94.453  1.00                 N  
ATOM   1729  CA  GLU   216     168.935 222.524  95.856  1.00                 C  
ATOM   1730  C   GLU   216     170.254 221.812  96.114  1.00                 C  
ATOM   1731  O   GLU   216     170.922 222.077  97.121  1.00                 O  
ATOM   1732  CB  GLU   216     167.765 221.631  96.275  1.00                 C  
ATOM   1733  CD  GLU   216     165.283 221.420  96.692  1.00                 C  
ATOM   1734  CG  GLU   216     166.426 222.348  96.332  1.00                 C  
ATOM   1735  OE1 GLU   216     165.295 220.258  96.234  1.00                 O  
ATOM   1736  OE2 GLU   216     164.376 221.854  97.433  1.00                 O  
ATOM   1737  N   VAL   217     170.660 220.923  95.209  1.00                 N  
ATOM   1738  CA  VAL   217     171.908 220.190  95.395  1.00                 C  
ATOM   1739  C   VAL   217     173.083 221.137  95.576  1.00                 C  
ATOM   1740  O   VAL   217     173.939 220.920  96.441  1.00                 O  
ATOM   1741  CB  VAL   217     172.186 219.240  94.215  1.00                 C  
ATOM   1742  CG1 VAL   217     173.582 218.648  94.325  1.00                 C  
ATOM   1743  CG2 VAL   217     171.139 218.137  94.162  1.00                 C  
ATOM   1744  N   ALA   218     173.142 222.202  94.774  1.00                 N  
ATOM   1745  CA  ALA   218     174.243 223.151  94.907  1.00                 C  
ATOM   1746  C   ALA   218     173.995 224.109  96.065  1.00                 C  
ATOM   1747  O   ALA   218     174.882 224.335  96.898  1.00                 O  
ATOM   1748  CB  ALA   218     174.434 223.926  93.612  1.00                 C  
ATOM   1749  N   PHE   219     172.795 224.684  96.142  1.00                 N  
ATOM   1750  CA  PHE   219     172.531 225.703  97.149  1.00                 C  
ATOM   1751  C   PHE   219     172.797 225.180  98.551  1.00                 C  
ATOM   1752  O   PHE   219     173.302 225.913  99.406  1.00                 O  
ATOM   1753  CB  PHE   219     171.088 226.200  97.043  1.00                 C  
ATOM   1754  CG  PHE   219     170.739 227.266  98.042  1.00                 C  
ATOM   1755  CZ  PHE   219     170.090 229.235  99.893  1.00                 C  
ATOM   1756  CD1 PHE   219     171.131 228.578  97.840  1.00                 C  
ATOM   1757  CE1 PHE   219     170.810 229.559  98.759  1.00                 C  
ATOM   1758  CD2 PHE   219     170.019 226.958  99.182  1.00                 C  
ATOM   1759  CE2 PHE   219     169.698 227.939 100.101  1.00                 C  
ATOM   1760  N   ARG   220     172.475 223.913  98.813  1.00                 N  
ATOM   1761  CA  ARG   220     172.718 223.355 100.137  1.00                 C  
ATOM   1762  C   ARG   220     174.193 223.267 100.480  1.00                 C  
ATOM   1763  O   ARG   220     174.533 223.329 101.665  1.00                 O  
ATOM   1764  CB  ARG   220     172.093 221.963 100.255  1.00                 C  
ATOM   1765  CD  ARG   220     170.020 220.552 100.351  1.00                 C  
ATOM   1766  NE  ARG   220     168.560 220.537 100.402  1.00                 N  
ATOM   1767  CG  ARG   220     170.573 221.966 100.285  1.00                 C  
ATOM   1768  CZ  ARG   220     167.822 219.434 100.345  1.00                 C  
ATOM   1769  NH1 ARG   220     166.499 219.517 100.398  1.00                 N  
ATOM   1770  NH2 ARG   220     168.407 218.249 100.235  1.00                 N  
ATOM   1771  N   ASN   221     175.069 223.108  99.490  1.00                 N  
ATOM   1772  CA  ASN   221     176.504 223.038  99.722  1.00                 C  
ATOM   1773  C   ASN   221     177.182 224.394  99.692  1.00                 C  
ATOM   1774  O   ASN   221     178.183 224.583 100.384  1.00                 O  
ATOM   1775  CB  ASN   221     177.168 222.114  98.699  1.00                 C  
ATOM   1776  CG  ASN   221     176.816 220.655  98.917  1.00                 C  
ATOM   1777  OD1 ASN   221     176.471 220.249 100.027  1.00                 O  
ATOM   1778  ND2 ASN   221     176.902 219.862  97.855  1.00                 N  
ATOM   1779  N   LYS   222     176.667 225.339  98.905  1.00                 N  
ATOM   1780  CA  LYS   222     177.251 226.670  98.870  1.00                 C  
ATOM   1781  C   LYS   222     176.676 227.589  99.937  1.00                 C  
ATOM   1782  O   LYS   222     177.226 228.672 100.153  1.00                 O  
ATOM   1783  CB  LYS   222     177.051 227.307  97.493  1.00                 C  
ATOM   1784  CD  LYS   222     177.538 227.278  95.032  1.00                 C  
ATOM   1785  CE  LYS   222     178.271 226.566  93.906  1.00                 C  
ATOM   1786  CG  LYS   222     177.789 226.600  96.369  1.00                 C  
ATOM   1787  NZ  LYS   222     178.010 227.201  92.585  1.00                 N  
ATOM   1788  N   LEU   223     175.605 227.176 100.608  1.00                 N  
ATOM   1789  CA  LEU   223     174.938 227.967 101.635  1.00                 C  
ATOM   1790  C   LEU   223     175.908 228.616 102.621  1.00                 C  
ATOM   1791  O   LEU   223     175.733 229.793 102.946  1.00                 O  
ATOM   1792  CB  LEU   223     173.943 227.104 102.413  1.00                 C  
ATOM   1793  CG  LEU   223     173.163 227.807 103.527  1.00                 C  
ATOM   1794  CD1 LEU   223     172.319 228.938 102.962  1.00                 C  
ATOM   1795  CD2 LEU   223     172.286 226.815 104.277  1.00                 C  
ATOM   1796  N   PRO   224     176.927 227.912 103.133  1.00                 N  
ATOM   1797  CA  PRO   224     177.883 228.605 104.015  1.00                 C  
ATOM   1798  C   PRO   224     178.443 229.879 103.408  1.00                 C  
ATOM   1799  O   PRO   224     178.699 230.854 104.128  1.00                 O  
ATOM   1800  CB  PRO   224     178.996 227.578 104.233  1.00                 C  
ATOM   1801  CD  PRO   224     177.309 226.424 102.989  1.00                 C  
ATOM   1802  CG  PRO   224     178.319 226.257 104.089  1.00                 C  
ATOM   1803  N   GLU   225     178.634 229.902 102.088  1.00                 N  
ATOM   1804  CA  GLU   225     179.118 231.113 101.439  1.00                 C  
ATOM   1805  C   GLU   225     178.003 232.131 101.257  1.00                 C  
ATOM   1806  O   GLU   225     178.246 233.338 101.357  1.00                 O  
ATOM   1807  CB  GLU   225     179.745 230.781 100.084  1.00                 C  
ATOM   1808  CD  GLU   225     181.613 229.649  98.815  1.00                 C  
ATOM   1809  CG  GLU   225     181.036 229.983 100.176  1.00                 C  
ATOM   1810  OE1 GLU   225     180.931 229.906  97.801  1.00                 O  
ATOM   1811  OE2 GLU   225     182.749 229.131  98.762  1.00                 O  
ATOM   1812  N   ILE   226     176.775 231.673 101.002  1.00                 N  
ATOM   1813  CA  ILE   226     175.640 232.592 100.943  1.00                 C  
ATOM   1814  C   ILE   226     175.427 233.260 102.291  1.00                 C  
ATOM   1815  O   ILE   226     175.175 234.468 102.373  1.00                 O  
ATOM   1816  CB  ILE   226     174.354 231.872 100.497  1.00                 C  
ATOM   1817  CD1 ILE   226     174.733 232.452  98.043  1.00                 C  
ATOM   1818  CG1 ILE   226     174.500 231.358  99.063  1.00                 C  
ATOM   1819  CG2 ILE   226     173.150 232.789 100.650  1.00                 C  
ATOM   1820  N   ARG   227     175.508 232.482 103.370  1.00                 N  
ATOM   1821  CA  ARG   227     175.373 233.045 104.706  1.00                 C  
ATOM   1822  C   ARG   227     176.295 234.241 104.884  1.00                 C  
ATOM   1823  O   ARG   227     175.861 235.326 105.281  1.00                 O  
ATOM   1824  CB  ARG   227     175.671 231.984 105.767  1.00                 C  
ATOM   1825  CD  ARG   227     175.822 231.372 108.197  1.00                 C  
ATOM   1826  NE  ARG   227     175.734 231.843 109.577  1.00                 N  
ATOM   1827  CG  ARG   227     175.528 232.479 107.197  1.00                 C  
ATOM   1828  CZ  ARG   227     175.956 231.081 110.642  1.00                 C  
ATOM   1829  NH1 ARG   227     175.854 231.596 111.860  1.00                 N  
ATOM   1830  NH2 ARG   227     176.280 229.804 110.488  1.00                 N  
ATOM   1831  N   LYS   228     177.581 234.059 104.573  1.00                 N  
ATOM   1832  CA  LYS   228     178.512 235.173 104.656  1.00                 C  
ATOM   1833  C   LYS   228     178.203 236.273 103.662  1.00                 C  
ATOM   1834  O   LYS   228     178.184 237.454 104.012  1.00                 O  
ATOM   1835  CB  LYS   228     179.947 234.689 104.439  1.00                 C  
ATOM   1836  CD  LYS   228     181.921 233.396 105.293  1.00                 C  
ATOM   1837  CE  LYS   228     182.469 232.550 106.431  1.00                 C  
ATOM   1838  CG  LYS   228     180.500 233.854 105.582  1.00                 C  
ATOM   1839  NZ  LYS   228     183.844 232.056 106.143  1.00                 N  
ATOM   1840  N   SER   229     177.947 235.903 102.404  1.00                 N  
ATOM   1841  CA  SER   229     177.686 236.899 101.375  1.00                 C  
ATOM   1842  C   SER   229     176.517 237.811 101.705  1.00                 C  
ATOM   1843  O   SER   229     176.567 238.998 101.367  1.00                 O  
ATOM   1844  CB  SER   229     177.422 236.222 100.029  1.00                 C  
ATOM   1845  OG  SER   229     176.230 235.456 100.068  1.00                 O  
ATOM   1846  N   LEU   230     175.473 237.302 102.353  1.00                 N  
ATOM   1847  CA  LEU   230     174.330 238.140 102.681  1.00                 C  
ATOM   1848  C   LEU   230     174.425 238.816 104.038  1.00                 C  
ATOM   1849  O   LEU   230     174.041 239.987 104.154  1.00                 O  
ATOM   1850  CB  LEU   230     173.037 237.324 102.637  1.00                 C  
ATOM   1851  CG  LEU   230     172.621 236.787 101.266  1.00                 C  
ATOM   1852  CD1 LEU   230     171.402 235.885 101.389  1.00                 C  
ATOM   1853  CD2 LEU   230     172.337 237.931 100.304  1.00                 C  
ATOM   1854  N   PHE   231     174.910 238.125 105.068  1.00                 N  
ATOM   1855  CA  PHE   231     174.772 238.613 106.433  1.00                 C  
ATOM   1856  C   PHE   231     176.107 238.998 107.051  1.00                 C  
ATOM   1857  O   PHE   231     176.127 239.551 108.156  1.00                 O  
ATOM   1858  CB  PHE   231     174.092 237.561 107.312  1.00                 C  
ATOM   1859  CG  PHE   231     172.686 237.239 106.892  1.00                 C  
ATOM   1860  CZ  PHE   231     170.083 236.647 106.119  1.00                 C  
ATOM   1861  CD1 PHE   231     172.398 236.053 106.238  1.00                 C  
ATOM   1862  CE1 PHE   231     171.105 235.756 105.853  1.00                 C  
ATOM   1863  CD2 PHE   231     171.651 238.120 107.152  1.00                 C  
ATOM   1864  CE2 PHE   231     170.358 237.823 106.766  1.00                 C  
ATOM   1865  N   GLY   232     177.219 238.723 106.376  1.00                 N  
ATOM   1866  CA  GLY   232     178.523 239.049 106.913  1.00                 C  
ATOM   1867  C   GLY   232     179.234 237.841 107.487  1.00                 C  
ATOM   1868  O   GLY   232     178.593 236.860 107.873  1.00                 O  
ATOM   1869  N   LYS   233     180.560 237.902 107.547  1.00                 N  
ATOM   1870  CA  LYS   233     181.326 236.806 108.115  1.00                 C  
ATOM   1871  C   LYS   233     181.218 236.809 109.636  1.00                 C  
ATOM   1872  O   LYS   233     180.918 237.825 110.267  1.00                 O  
ATOM   1873  CB  LYS   233     182.791 236.897 107.685  1.00                 C  
ATOM   1874  CD  LYS   233     184.490 236.780 105.840  1.00                 C  
ATOM   1875  CE  LYS   233     184.713 236.563 104.352  1.00                 C  
ATOM   1876  CG  LYS   233     183.012 236.722 106.191  1.00                 C  
ATOM   1877  NZ  LYS   233     186.157 236.613 103.995  1.00                 N  
TER
