# Supplementary material for: The Plant V-ATPase
Source: Front Plant Sci. 2022 Jun 30;13:931777. doi: 10.3389/fpls.2022.931777 (PMC9280200; doi:10.3389/fpls.2022.931777)
Supplement: Supplementary file 2 [file Data_Sheet_1.ZIP › pdb-files/F_50a0a0d22801aecf.final.pdb]

ATOM      1  N   ALA     9     -24.107  89.159  13.647  1.00                 N  
ATOM      2  CA  ALA     9     -23.074  88.721  12.680  1.00                 C  
ATOM      3  C   ALA     9     -21.993  89.757  12.314  1.00                 C  
ATOM      4  O   ALA     9     -20.801  89.458  12.399  1.00                 O  
ATOM      5  CB  ALA     9     -23.722  88.269  11.380  1.00                 C  
ATOM      6  N   ARG    10     -22.410  90.955  11.901  1.00                 N  
ATOM      7  CA  ARG    10     -21.485  91.995  11.409  1.00                 C  
ATOM      8  C   ARG    10     -20.416  92.441  12.423  1.00                 C  
ATOM      9  O   ARG    10     -19.372  92.948  12.040  1.00                 O  
ATOM     10  CB  ARG    10     -22.262  93.235  10.963  1.00                 C  
ATOM     11  CD  ARG    10     -23.861  94.287   9.339  1.00                 C  
ATOM     12  NE  ARG    10     -24.633  94.118   8.110  1.00                 N  
ATOM     13  CG  ARG    10     -23.076  93.035   9.695  1.00                 C  
ATOM     14  CZ  ARG    10     -25.509  95.005   7.651  1.00                 C  
ATOM     15  NH1 ARG    10     -26.166  94.766   6.524  1.00                 N  
ATOM     16  NH2 ARG    10     -25.726  96.130   8.319  1.00                 N  
ATOM     17  N   ASN    11     -20.689  92.273  13.710  1.00                 N  
ATOM     18  CA  ASN    11     -19.754  92.654  14.767  1.00                 C  
ATOM     19  C   ASN    11     -18.662  91.598  14.976  1.00                 C  
ATOM     20  O   ASN    11     -17.610  91.880  15.538  1.00                 O  
ATOM     21  CB  ASN    11     -20.501  92.906  16.078  1.00                 C  
ATOM     22  CG  ASN    11     -21.327  94.176  16.043  1.00                 C  
ATOM     23  OD1 ASN    11     -21.045  95.091  15.269  1.00                 O  
ATOM     24  ND2 ASN    11     -22.354  94.237  16.884  1.00                 N  
ATOM     25  N   SER    12     -18.934  90.375  14.538  1.00                 N  
ATOM     26  CA  SER    12     -18.073  89.227  14.827  1.00                 C  
ATOM     27  C   SER    12     -16.955  89.081  13.791  1.00                 C  
ATOM     28  O   SER    12     -17.173  88.571  12.684  1.00                 O  
ATOM     29  CB  SER    12     -18.897  87.939  14.882  1.00                 C  
ATOM     30  OG  SER    12     -19.798  87.957  15.976  1.00                 O  
ATOM     31  N   ALA    13     -15.755  89.518  14.160  1.00                 N  
ATOM     32  CA  ALA    13     -14.626  89.511  13.226  1.00                 C  
ATOM     33  C   ALA    13     -13.337  88.834  13.726  1.00                 C  
ATOM     34  O   ALA    13     -12.412  88.640  12.948  1.00                 O  
ATOM     35  CB  ALA    13     -14.265  90.932  12.820  1.00                 C  
ATOM     36  N   LEU    14     -13.273  88.455  14.997  1.00                 N  
ATOM     37  CA  LEU    14     -12.061  87.832  15.530  1.00                 C  
ATOM     38  C   LEU    14     -12.141  86.322  15.621  1.00                 C  
ATOM     39  O   LEU    14     -13.219  85.741  15.729  1.00                 O  
ATOM     40  CB  LEU    14     -11.738  88.389  16.918  1.00                 C  
ATOM     41  CG  LEU    14     -11.519  89.901  17.007  1.00                 C  
ATOM     42  CD1 LEU    14     -11.288  90.326  18.449  1.00                 C  
ATOM     43  CD2 LEU    14     -10.348  90.327  16.136  1.00                 C  
ATOM     44  N   ILE    15     -10.962  85.713  15.626  1.00                 N  
ATOM     45  CA  ILE    15     -10.823  84.316  15.957  1.00                 C  
ATOM     46  C   ILE    15     -10.230  84.261  17.347  1.00                 C  
ATOM     47  O   ILE    15      -9.149  84.791  17.577  1.00                 O  
ATOM     48  CB  ILE    15      -9.958  83.574  14.921  1.00                 C  
ATOM     49  CD1 ILE    15      -9.706  83.154  12.419  1.00                 C  
ATOM     50  CG1 ILE    15     -10.595  83.662  13.533  1.00                 C  
ATOM     51  CG2 ILE    15      -9.733  82.132  15.350  1.00                 C  
ATOM     52  N   ALA    16     -10.928  83.619  18.272  1.00                 N  
ATOM     53  CA  ALA    16     -10.436  83.466  19.640  1.00                 C  
ATOM     54  C   ALA    16      -9.822  82.100  19.815  1.00                 C  
ATOM     55  O   ALA    16     -10.192  81.168  19.108  1.00                 O  
ATOM     56  CB  ALA    16     -11.565  83.682  20.637  1.00                 C  
ATOM     57  N   MET    17      -8.894  81.981  20.760  1.00                 N  
ATOM     58  CA  MET    17      -8.190  80.720  21.008  1.00                 C  
ATOM     59  C   MET    17      -8.151  80.351  22.488  1.00                 C  
ATOM     60  O   MET    17      -7.876  81.191  23.337  1.00                 O  
ATOM     61  CB  MET    17      -6.760  80.789  20.467  1.00                 C  
ATOM     62  SD  MET    17      -4.977  81.131  18.374  1.00                 S  
ATOM     63  CE  MET    17      -4.595  82.802  18.895  1.00                 C  
ATOM     64  CG  MET    17      -6.675  80.971  18.961  1.00                 C  
ATOM     65  N   ILE    18      -8.421  79.084  22.782  1.00                 N  
ATOM     66  CA  ILE    18      -8.113  78.501  24.081  1.00                 C  
ATOM     67  C   ILE    18      -7.275  77.273  23.793  1.00                 C  
ATOM     68  O   ILE    18      -7.796  76.266  23.322  1.00                 O  
ATOM     69  CB  ILE    18      -9.394  78.176  24.872  1.00                 C  
ATOM     70  CD1 ILE    18     -11.593  79.181  25.679  1.00                 C  
ATOM     71  CG1 ILE    18     -10.228  79.441  25.079  1.00                 C  
ATOM     72  CG2 ILE    18      -9.049  77.502  26.191  1.00                 C  
ATOM     73  N   ALA    19      -5.977  77.359  24.059  1.00                 N  
ATOM     74  CA  ALA    19      -5.056  76.336  23.589  1.00                 C  
ATOM     75  C   ALA    19      -3.723  76.369  24.316  1.00                 C  
ATOM     76  O   ALA    19      -3.398  77.329  25.000  1.00                 O  
ATOM     77  CB  ALA    19      -4.817  76.484  22.094  1.00                 C  
ATOM     78  N   ASP    20      -2.949  75.305  24.130  1.00                 N  
ATOM     79  CA  ASP    20      -1.640  75.154  24.765  1.00                 C  
ATOM     80  C   ASP    20      -0.596  76.122  24.182  1.00                 C  
ATOM     81  O   ASP    20      -0.895  76.900  23.275  1.00                 O  
ATOM     82  CB  ASP    20      -1.138  73.716  24.623  1.00                 C  
ATOM     83  CG  ASP    20      -0.780  73.363  23.193  1.00                 C  
ATOM     84  OD1 ASP    20      -0.595  74.292  22.379  1.00                 O  
ATOM     85  OD2 ASP    20      -0.683  72.156  22.885  1.00                 O  
ATOM     86  N   GLU    21       0.621  76.048  24.708  1.00                 N  
ATOM     87  CA  GLU    21       1.721  76.937  24.322  1.00                 C  
ATOM     88  C   GLU    21       1.994  76.900  22.825  1.00                 C  
ATOM     89  O   GLU    21       2.001  77.934  22.165  1.00                 O  
ATOM     90  CB  GLU    21       2.997  76.571  25.082  1.00                 C  
ATOM     91  CD  GLU    21       5.421  77.095  25.563  1.00                 C  
ATOM     92  CG  GLU    21       4.184  77.468  24.769  1.00                 C  
ATOM     93  OE1 GLU    21       5.356  76.121  26.342  1.00                 O  
ATOM     94  OE2 GLU    21       6.455  77.778  25.407  1.00                 O  
ATOM     95  N   ASP    22       2.206  75.702  22.292  1.00                 N  
ATOM     96  CA  ASP    22       2.630  75.528  20.894  1.00                 C  
ATOM     97  C   ASP    22       1.567  75.928  19.882  1.00                 C  
ATOM     98  O   ASP    22       1.847  76.650  18.929  1.00                 O  
ATOM     99  CB  ASP    22       3.035  74.076  20.634  1.00                 C  
ATOM    100  CG  ASP    22       4.342  73.706  21.306  1.00                 C  
ATOM    101  OD1 ASP    22       5.069  74.625  21.739  1.00                 O  
ATOM    102  OD2 ASP    22       4.641  72.497  21.400  1.00                 O  
ATOM    103  N   THR    23       0.354  75.440  20.097  1.00                 N  
ATOM    104  CA  THR    23      -0.771  75.775  19.252  1.00                 C  
ATOM    105  C   THR    23      -0.977  77.283  19.212  1.00                 C  
ATOM    106  O   THR    23      -1.126  77.878  18.140  1.00                 O  
ATOM    107  CB  THR    23      -2.062  75.087  19.732  1.00                 C  
ATOM    108  OG1 THR    23      -1.904  73.664  19.661  1.00                 O  
ATOM    109  CG2 THR    23      -3.238  75.489  18.855  1.00                 C  
ATOM    110  N   VAL    24      -0.998  77.897  20.388  1.00                 N  
ATOM    111  CA  VAL    24      -1.206  79.330  20.487  1.00                 C  
ATOM    112  C   VAL    24      -0.132  80.097  19.722  1.00                 C  
ATOM    113  O   VAL    24      -0.450  81.045  19.010  1.00                 O  
ATOM    114  CB  VAL    24      -1.232  79.796  21.954  1.00                 C  
ATOM    115  CG1 VAL    24      -1.238  81.316  22.030  1.00                 C  
ATOM    116  CG2 VAL    24      -2.440  79.219  22.676  1.00                 C  
ATOM    117  N   VAL    25       1.127  79.690  19.852  1.00                 N  
ATOM    118  CA  VAL    25       2.210  80.394  19.164  1.00                 C  
ATOM    119  C   VAL    25       2.016  80.380  17.650  1.00                 C  
ATOM    120  O   VAL    25       2.227  81.382  16.979  1.00                 O  
ATOM    121  CB  VAL    25       3.584  79.793  19.512  1.00                 C  
ATOM    122  CG1 VAL    25       4.668  80.395  18.631  1.00                 C  
ATOM    123  CG2 VAL    25       3.905  80.013  20.982  1.00                 C  
ATOM    124  N   GLY    26       1.607  79.238  17.122  1.00                 N  
ATOM    125  CA  GLY    26       1.385  79.103  15.689  1.00                 C  
ATOM    126  C   GLY    26       0.284  80.014  15.188  1.00                 C  
ATOM    127  O   GLY    26       0.448  80.716  14.192  1.00                 O  
ATOM    128  N   PHE    27      -0.839  80.022  15.896  1.00                 N  
ATOM    129  CA  PHE    27      -1.977  80.838  15.494  1.00                 C  
ATOM    130  C   PHE    27      -1.660  82.312  15.577  1.00                 C  
ATOM    131  O   PHE    27      -2.053  83.080  14.717  1.00                 O  
ATOM    132  CB  PHE    27      -3.197  80.520  16.360  1.00                 C  
ATOM    133  CG  PHE    27      -3.834  79.196  16.048  1.00                 C  
ATOM    134  CZ  PHE    27      -5.016  76.749  15.463  1.00                 C  
ATOM    135  CD1 PHE    27      -3.658  78.111  16.889  1.00                 C  
ATOM    136  CE1 PHE    27      -4.244  76.893  16.601  1.00                 C  
ATOM    137  CD2 PHE    27      -4.609  79.036  14.913  1.00                 C  
ATOM    138  CE2 PHE    27      -5.195  77.818  14.625  1.00                 C  
ATOM    139  N   LEU    28      -0.937  82.706  16.614  1.00                 N  
ATOM    140  CA  LEU    28      -0.576  84.105  16.787  1.00                 C  
ATOM    141  C   LEU    28       0.300  84.564  15.650  1.00                 C  
ATOM    142  O   LEU    28       0.186  85.705  15.220  1.00                 O  
ATOM    143  CB  LEU    28       0.132  84.314  18.127  1.00                 C  
ATOM    144  CG  LEU    28      -0.729  84.151  19.381  1.00                 C  
ATOM    145  CD1 LEU    28       0.131  84.205  20.635  1.00                 C  
ATOM    146  CD2 LEU    28      -1.809  85.221  19.435  1.00                 C  
ATOM    147  N   MET    29       1.163  83.673  15.169  1.00                 N  
ATOM    148  CA  MET    29       1.999  83.948  13.989  1.00                 C  
ATOM    149  C   MET    29       1.189  84.211  12.723  1.00                 C  
ATOM    150  O   MET    29       1.529  85.105  11.936  1.00                 O  
ATOM    151  CB  MET    29       2.959  82.785  13.730  1.00                 C  
ATOM    152  SD  MET    29       5.064  81.168  14.523  1.00                 S  
ATOM    153  CE  MET    29       5.940  81.610  13.024  1.00                 C  
ATOM    154  CG  MET    29       4.054  82.640  14.774  1.00                 C  
ATOM    155  N   ALA    30       0.130  83.428  12.529  1.00                 N  
ATOM    156  CA  ALA    30      -0.794  83.657  11.421  1.00                 C  
ATOM    157  C   ALA    30      -1.462  85.046  11.474  1.00                 C  
ATOM    158  O   ALA    30      -1.927  85.544  10.455  1.00                 O  
ATOM    159  CB  ALA    30      -1.873  82.585  11.400  1.00                 C  
ATOM    160  N   GLY    31      -1.509  85.652  12.659  1.00                 N  
ATOM    161  CA  GLY    31      -1.910  87.049  12.822  1.00                 C  
ATOM    162  C   GLY    31      -3.293  87.255  13.416  1.00                 C  
ATOM    163  O   GLY    31      -3.880  88.335  13.278  1.00                 O  
ATOM    164  N   VAL    32      -3.817  86.234  14.089  1.00                 N  
ATOM    165  CA  VAL    32      -5.180  86.285  14.598  1.00                 C  
ATOM    166  C   VAL    32      -5.330  87.011  15.933  1.00                 C  
ATOM    167  O   VAL    32      -6.438  87.369  16.316  1.00                 O  
ATOM    168  CB  VAL    32      -5.776  84.874  14.758  1.00                 C  
ATOM    169  CG1 VAL    32      -5.799  84.151  13.420  1.00                 C  
ATOM    170  CG2 VAL    32      -4.988  84.076  15.785  1.00                 C  
ATOM    171  N   GLY    33      -4.226  87.232  16.633  1.00                 N  
ATOM    172  CA  GLY    33      -4.282  87.803  17.969  1.00                 C  
ATOM    173  C   GLY    33      -4.615  89.286  18.028  1.00                 C  
ATOM    174  O   GLY    33      -4.273  90.041  17.130  1.00                 O  
ATOM    175  N   ASN    34      -5.258  89.712  19.113  1.00                 N  
ATOM    176  CA  ASN    34      -5.634  91.115  19.280  1.00                 C  
ATOM    177  C   ASN    34      -5.881  91.511  20.733  1.00                 C  
ATOM    178  O   ASN    34      -6.446  90.751  21.499  1.00                 O  
ATOM    179  CB  ASN    34      -6.877  91.439  18.449  1.00                 C  
ATOM    180  CG  ASN    34      -7.177  92.924  18.405  1.00                 C  
ATOM    181  OD1 ASN    34      -7.624  93.507  19.393  1.00                 O  
ATOM    182  ND2 ASN    34      -6.932  93.542  17.255  1.00                 N  
ATOM    183  N   VAL    35      -5.477  92.726  21.083  1.00                 N  
ATOM    184  CA  VAL    35      -5.754  93.313  22.392  1.00                 C  
ATOM    185  C   VAL    35      -6.795  94.404  22.214  1.00                 C  
ATOM    186  O   VAL    35      -6.544  95.371  21.519  1.00                 O  
ATOM    187  CB  VAL    35      -4.473  93.863  23.047  1.00                 C  
ATOM    188  CG1 VAL    35      -4.798  94.533  24.373  1.00                 C  
ATOM    189  CG2 VAL    35      -3.456  92.749  23.244  1.00                 C  
ATOM    190  N   ASP    36      -7.776  94.475  23.073  1.00                 N  
ATOM    191  CA  ASP    36      -8.803  95.500  23.047  1.00                 C  
ATOM    192  C   ASP    36      -9.037  95.779  24.529  1.00                 C  
ATOM    193  O   ASP    36      -9.505  94.926  25.287  1.00                 O  
ATOM    194  CB  ASP    36     -10.038  95.002  22.294  1.00                 C  
ATOM    195  CG  ASP    36     -11.114  96.063  22.173  1.00                 C  
ATOM    196  OD1 ASP    36     -11.027  97.082  22.890  1.00                 O  
ATOM    197  OD2 ASP    36     -12.044  95.876  21.360  1.00                 O  
ATOM    198  N   ILE    37      -8.706  97.000  24.959  1.00                 N  
ATOM    199  CA  ILE    37      -8.847  97.427  26.356  1.00                 C  
ATOM    200  C   ILE    37      -8.084  96.496  27.319  1.00                 C  
ATOM    201  O   ILE    37      -8.543  96.163  28.415  1.00                 O  
ATOM    202  CB  ILE    37     -10.326  97.500  26.777  1.00                 C  
ATOM    203  CD1 ILE    37     -10.579  99.849  25.821  1.00                 C  
ATOM    204  CG1 ILE    37     -11.102  98.430  25.842  1.00                 C  
ATOM    205  CG2 ILE    37     -10.446  97.930  28.231  1.00                 C  
ATOM    206  N   ARG    38      -6.893  96.073  26.889  1.00                 N  
ATOM    207  CA  ARG    38      -6.043  95.172  27.665  1.00                 C  
ATOM    208  C   ARG    38      -6.607  93.770  27.832  1.00                 C  
ATOM    209  O   ARG    38      -6.104  92.956  28.611  1.00                 O  
ATOM    210  CB  ARG    38      -5.776  95.752  29.055  1.00                 C  
ATOM    211  CD  ARG    38      -4.753  97.571  30.450  1.00                 C  
ATOM    212  NE  ARG    38      -4.094  98.875  30.455  1.00                 N  
ATOM    213  CG  ARG    38      -5.065  97.096  29.041  1.00                 C  
ATOM    214  CZ  ARG    38      -3.793  99.556  31.556  1.00                 C  
ATOM    215  NH1 ARG    38      -3.194 100.735  31.464  1.00                 N  
ATOM    216  NH2 ARG    38      -4.092  99.056  32.748  1.00                 N  
ATOM    217  N   ARG    39      -7.670  93.469  27.093  1.00                 N  
ATOM    218  CA  ARG    39      -8.247  92.126  27.089  1.00                 C  
ATOM    219  C   ARG    39      -7.711  91.448  25.825  1.00                 C  
ATOM    220  O   ARG    39      -7.553  92.068  24.770  1.00                 O  
ATOM    221  CB  ARG    39      -9.775  92.199  27.124  1.00                 C  
ATOM    222  CD  ARG    39     -11.852  92.933  28.326  1.00                 C  
ATOM    223  NE  ARG    39     -12.494  91.620  28.351  1.00                 N  
ATOM    224  CG  ARG    39     -10.337  92.827  28.389  1.00                 C  
ATOM    225  CZ  ARG    39     -13.765  91.404  28.031  1.00                 C  
ATOM    226  NH1 ARG    39     -14.263  90.176  28.083  1.00                 N  
ATOM    227  NH2 ARG    39     -14.537  92.416  27.659  1.00                 N  
ATOM    228  N   LYS    40      -7.422  90.144  25.942  1.00                 N  
ATOM    229  CA  LYS    40      -6.851  89.424  24.807  1.00                 C  
ATOM    230  C   LYS    40      -7.881  88.452  24.275  1.00                 C  
ATOM    231  O   LYS    40      -8.867  88.170  24.943  1.00                 O  
ATOM    232  CB  LYS    40      -5.568  88.701  25.222  1.00                 C  
ATOM    233  CD  LYS    40      -3.184  88.849  25.994  1.00                 C  
ATOM    234  CE  LYS    40      -2.055  89.778  26.408  1.00                 C  
ATOM    235  CG  LYS    40      -4.438  89.630  25.636  1.00                 C  
ATOM    236  NZ  LYS    40      -0.829  89.025  26.792  1.00                 N  
ATOM    237  N   THR    41      -7.661  87.951  23.068  1.00                 N  
ATOM    238  CA  THR    41      -8.573  86.980  22.466  1.00                 C  
ATOM    239  C   THR    41      -7.942  85.599  22.421  1.00                 C  
ATOM    240  O   THR    41      -8.298  84.773  21.588  1.00                 O  
ATOM    241  CB  THR    41      -8.988  87.402  21.044  1.00                 C  
ATOM    242  OG1 THR    41      -7.822  87.533  20.222  1.00                 O  
ATOM    243  CG2 THR    41      -9.714  88.738  21.076  1.00                 C  
ATOM    244  N   ASN    42      -6.981  85.360  23.307  1.00                 N  
ATOM    245  CA  ASN    42      -6.355  84.058  23.417  1.00                 C  
ATOM    246  C   ASN    42      -5.960  83.798  24.847  1.00                 C  
ATOM    247  O   ASN    42      -5.626  84.718  25.586  1.00                 O  
ATOM    248  CB  ASN    42      -5.148  83.963  22.481  1.00                 C  
ATOM    249  CG  ASN    42      -4.028  84.904  22.878  1.00                 C  
ATOM    250  OD1 ASN    42      -3.185  84.565  23.709  1.00                 O  
ATOM    251  ND2 ASN    42      -4.015  86.091  22.284  1.00                 N  
ATOM    252  N   TYR    43      -5.998  82.531  25.226  1.00                 N  
ATOM    253  CA  TYR    43      -5.679  82.127  26.576  1.00                 C  
ATOM    254  C   TYR    43      -4.847  80.874  26.493  1.00                 C  
ATOM    255  O   TYR    43      -5.328  79.859  26.008  1.00                 O  
ATOM    256  CB  TYR    43      -6.958  81.911  27.387  1.00                 C  
ATOM    257  CG  TYR    43      -6.712  81.517  28.826  1.00                 C  
ATOM    258  OH  TYR    43      -6.024  80.447  32.785  1.00                 O  
ATOM    259  CZ  TYR    43      -6.253  80.800  31.475  1.00                 C  
ATOM    260  CD1 TYR    43      -5.796  82.211  29.606  1.00                 C  
ATOM    261  CE1 TYR    43      -5.565  81.858  30.922  1.00                 C  
ATOM    262  CD2 TYR    43      -7.396  80.453  29.399  1.00                 C  
ATOM    263  CE2 TYR    43      -7.178  80.086  30.714  1.00                 C  
ATOM    264  N   LEU    44      -3.595  80.955  26.934  1.00                 N  
ATOM    265  CA  LEU    44      -2.713  79.786  26.926  1.00                 C  
ATOM    266  C   LEU    44      -3.041  78.867  28.101  1.00                 C  
ATOM    267  O   LEU    44      -3.328  79.317  29.210  1.00                 O  
ATOM    268  CB  LEU    44      -1.247  80.221  26.978  1.00                 C  
ATOM    269  CG  LEU    44      -0.598  80.579  25.639  1.00                 C  
ATOM    270  CD1 LEU    44      -1.334  81.734  24.977  1.00                 C  
ATOM    271  CD2 LEU    44       0.870  80.927  25.829  1.00                 C  
ATOM    272  N   ILE    45      -3.004  77.570  27.826  1.00                 N  
ATOM    273  CA  ILE    45      -3.393  76.548  28.772  1.00                 C  
ATOM    274  C   ILE    45      -2.161  75.738  29.118  1.00                 C  
ATOM    275  O   ILE    45      -1.284  75.531  28.270  1.00                 O  
ATOM    276  CB  ILE    45      -4.517  75.657  28.210  1.00                 C  
ATOM    277  CD1 ILE    45      -6.339  77.267  28.977  1.00                 C  
ATOM    278  CG1 ILE    45      -5.727  76.508  27.820  1.00                 C  
ATOM    279  CG2 ILE    45      -4.886  74.572  29.210  1.00                 C  
ATOM    280  N   VAL    46      -2.099  75.292  30.371  1.00                 N  
ATOM    281  CA  VAL    46      -1.009  74.450  30.852  1.00                 C  
ATOM    282  C   VAL    46      -1.561  73.267  31.608  1.00                 C  
ATOM    283  O   VAL    46      -2.380  73.425  32.511  1.00                 O  
ATOM    284  CB  VAL    46      -0.033  75.243  31.740  1.00                 C  
ATOM    285  CG1 VAL    46       1.073  74.336  32.259  1.00                 C  
ATOM    286  CG2 VAL    46       0.553  76.417  30.971  1.00                 C  
ATOM    287  N   ASP    47      -1.116  72.073  31.243  1.00                 N  
ATOM    288  CA  ASP    47      -1.564  70.901  31.947  1.00                 C  
ATOM    289  C   ASP    47      -0.863  70.961  33.286  1.00                 C  
ATOM    290  O   ASP    47       0.294  71.393  33.388  1.00                 O  
ATOM    291  CB  ASP    47      -1.238  69.638  31.147  1.00                 C  
ATOM    292  CG  ASP    47      -1.839  68.389  31.760  1.00                 C  
ATOM    293  OD1 ASP    47      -1.353  67.957  32.826  1.00                 O  
ATOM    294  OD2 ASP    47      -2.797  67.842  31.174  1.00                 O  
ATOM    295  N   SER    48      -1.592  70.574  34.316  1.00                 N  
ATOM    296  CA  SER    48      -1.095  70.661  35.672  1.00                 C  
ATOM    297  C   SER    48      -1.489  71.953  36.359  1.00                 C  
ATOM    298  O   SER    48      -1.860  71.926  37.528  1.00                 O  
ATOM    299  CB  SER    48       0.429  70.524  35.694  1.00                 C  
ATOM    300  OG  SER    48       0.835  69.259  35.201  1.00                 O  
ATOM    301  N   LYS    49      -1.428  73.081  35.651  1.00                 N  
ATOM    302  CA  LYS    49      -1.651  74.374  36.287  1.00                 C  
ATOM    303  C   LYS    49      -3.041  74.981  36.057  1.00                 C  
ATOM    304  O   LYS    49      -3.604  75.588  36.964  1.00                 O  
ATOM    305  CB  LYS    49      -0.610  75.390  35.814  1.00                 C  
ATOM    306  CD  LYS    49       1.782  76.152  35.796  1.00                 C  
ATOM    307  CE  LYS    49       3.194  75.864  36.279  1.00                 C  
ATOM    308  CG  LYS    49       0.806  75.092  36.280  1.00                 C  
ATOM    309  NZ  LYS    49       4.166  76.880  35.790  1.00                 N  
ATOM    310  N   THR    50      -3.592  74.839  34.856  1.00                 N  
ATOM    311  CA  THR    50      -4.858  75.495  34.531  1.00                 C  
ATOM    312  C   THR    50      -6.041  74.699  35.086  1.00                 C  
ATOM    313  O   THR    50      -6.198  73.516  34.788  1.00                 O  
ATOM    314  CB  THR    50      -5.026  75.675  33.011  1.00                 C  
ATOM    315  OG1 THR    50      -3.967  76.496  32.504  1.00                 O  
ATOM    316  CG2 THR    50      -6.354  76.348  32.698  1.00                 C  
ATOM    317  N   THR    51      -6.880  75.367  35.873  1.00                 N  
ATOM    318  CA  THR    51      -8.021  74.720  36.524  1.00                 C  
ATOM    319  C   THR    51      -9.253  74.625  35.613  1.00                 C  
ATOM    320  O   THR    51      -9.480  75.499  34.787  1.00                 O  
ATOM    321  CB  THR    51      -8.426  75.456  37.814  1.00                 C  
ATOM    322  OG1 THR    51      -8.812  76.800  37.500  1.00                 O  
ATOM    323  CG2 THR    51      -7.261  75.500  38.791  1.00                 C  
ATOM    324  N   VAL    52     -10.053  73.573  35.786  1.00                 N  
ATOM    325  CA  VAL    52     -11.315  73.401  35.043  1.00                 C  
ATOM    326  C   VAL    52     -12.225  74.627  35.168  1.00                 C  
ATOM    327  O   VAL    52     -12.946  74.973  34.235  1.00                 O  
ATOM    328  CB  VAL    52     -12.080  72.150  35.512  1.00                 C  
ATOM    329  CG1 VAL    52     -12.609  72.347  36.924  1.00                 C  
ATOM    330  CG2 VAL    52     -13.217  71.830  34.553  1.00                 C  
ATOM    331  N   ARG    53     -12.191  75.277  36.324  1.00                 N  
ATOM    332  CA  ARG    53     -13.036  76.438  36.575  1.00                 C  
ATOM    333  C   ARG    53     -12.561  77.618  35.732  1.00                 C  
ATOM    334  O   ARG    53     -13.364  78.392  35.220  1.00                 O  
ATOM    335  CB  ARG    53     -13.026  76.796  38.062  1.00                 C  
ATOM    336  CD  ARG    53     -15.183  75.667  38.672  1.00                 C  
ATOM    337  NE  ARG    53     -15.858  74.755  39.593  1.00                 N  
ATOM    338  CG  ARG    53     -13.693  75.761  38.954  1.00                 C  
ATOM    339  CZ  ARG    53     -17.091  74.292  39.416  1.00                 C  
ATOM    340  NH1 ARG    53     -17.624  73.467  40.307  1.00                 N  
ATOM    341  NH2 ARG    53     -17.789  74.655  38.348  1.00                 N  
ATOM    342  N   GLN    54     -11.249  77.722  35.570  1.00                 N  
ATOM    343  CA  GLN    54     -10.622  78.802  34.810  1.00                 C  
ATOM    344  C   GLN    54     -10.847  78.670  33.297  1.00                 C  
ATOM    345  O   GLN    54     -10.957  79.672  32.590  1.00                 O  
ATOM    346  CB  GLN    54      -9.119  78.854  35.093  1.00                 C  
ATOM    347  CD  GLN    54      -7.274  79.296  36.760  1.00                 C  
ATOM    348  CG  GLN    54      -8.768  79.298  36.504  1.00                 C  
ATOM    349  OE1 GLN    54      -6.597  78.295  36.529  1.00                 O  
ATOM    350  NE2 GLN    54      -6.756  80.420  37.241  1.00                 N  
ATOM    351  N   ILE    55     -10.909  77.433  32.811  1.00                 N  
ATOM    352  CA  ILE    55     -11.231  77.156  31.412  1.00                 C  
ATOM    353  C   ILE    55     -12.678  77.534  31.119  1.00                 C  
ATOM    354  O   ILE    55     -12.979  78.134  30.086  1.00                 O  
ATOM    355  CB  ILE    55     -10.982  75.678  31.057  1.00                 C  
ATOM    356  CD1 ILE    55      -9.173  73.883  31.042  1.00                 C  
ATOM    357  CG1 ILE    55      -9.486  75.361  31.114  1.00                 C  
ATOM    358  CG2 ILE    55     -11.580  75.348  29.698  1.00                 C  
ATOM    359  N   GLU    56     -13.572  77.160  32.029  1.00                 N  
ATOM    360  CA  GLU    56     -14.995  77.445  31.883  1.00                 C  
ATOM    361  C   GLU    56     -15.248  78.956  31.844  1.00                 C  
ATOM    362  O   GLU    56     -16.092  79.432  31.085  1.00                 O  
ATOM    363  CB  GLU    56     -15.789  76.805  33.023  1.00                 C  
ATOM    364  CD  GLU    56     -16.586  74.686  34.143  1.00                 C  
ATOM    365  CG  GLU    56     -15.858  75.288  32.957  1.00                 C  
ATOM    366  OE1 GLU    56     -16.869  75.429  35.106  1.00                 O  
ATOM    367  OE2 GLU    56     -16.872  73.471  34.109  1.00                 O  
ATOM    368  N   ASP    57     -14.509  79.705  32.655  1.00                 N  
ATOM    369  CA  ASP    57     -14.613  81.158  32.644  1.00                 C  
ATOM    370  C   ASP    57     -14.293  81.687  31.259  1.00                 C  
ATOM    371  O   ASP    57     -15.087  82.420  30.672  1.00                 O  
ATOM    372  CB  ASP    57     -13.677  81.770  33.688  1.00                 C  
ATOM    373  CG  ASP    57     -14.153  81.534  35.108  1.00                 C  
ATOM    374  OD1 ASP    57     -15.326  81.141  35.283  1.00                 O  
ATOM    375  OD2 ASP    57     -13.354  81.742  36.045  1.00                 O  
ATOM    376  N   ALA    58     -13.140  81.292  30.727  1.00                 N  
ATOM    377  CA  ALA    58     -12.713  81.767  29.410  1.00                 C  
ATOM    378  C   ALA    58     -13.647  81.324  28.302  1.00                 C  
ATOM    379  O   ALA    58     -13.995  82.121  27.442  1.00                 O  
ATOM    380  CB  ALA    58     -11.303  81.285  29.104  1.00                 C  
ATOM    381  N   PHE    59     -14.065  80.063  28.331  1.00                 N  
ATOM    382  CA  PHE    59     -15.032  79.577  27.360  1.00                 C  
ATOM    383  C   PHE    59     -16.292  80.438  27.378  1.00                 C  
ATOM    384  O   PHE    59     -16.731  80.920  26.344  1.00                 O  
ATOM    385  CB  PHE    59     -15.384  78.114  27.640  1.00                 C  
ATOM    386  CG  PHE    59     -16.423  77.553  26.712  1.00                 C  
ATOM    387  CZ  PHE    59     -18.351  76.514  25.000  1.00                 C  
ATOM    388  CD1 PHE    59     -16.082  77.142  25.435  1.00                 C  
ATOM    389  CE1 PHE    59     -17.038  76.625  24.582  1.00                 C  
ATOM    390  CD2 PHE    59     -17.741  77.435  27.116  1.00                 C  
ATOM    391  CE2 PHE    59     -18.697  76.918  26.263  1.00                 C  
ATOM    392  N   LYS    60     -16.877  80.628  28.557  1.00                 N  
ATOM    393  CA  LYS    60     -18.072  81.468  28.682  1.00                 C  
ATOM    394  C   LYS    60     -17.809  82.869  28.190  1.00                 C  
ATOM    395  O   LYS    60     -18.657  83.479  27.540  1.00                 O  
ATOM    396  CB  LYS    60     -18.552  81.505  30.134  1.00                 C  
ATOM    397  CD  LYS    60     -19.593  80.299  32.074  1.00                 C  
ATOM    398  CE  LYS    60     -20.184  78.988  32.565  1.00                 C  
ATOM    399  CG  LYS    60     -19.156  80.198  30.621  1.00                 C  
ATOM    400  NZ  LYS    60     -20.576  79.058  34.000  1.00                 N  
ATOM    401  N   GLU    61     -16.622  83.371  28.501  1.00                 N  
ATOM    402  CA  GLU    61     -16.269  84.731  28.164  1.00                 C  
ATOM    403  C   GLU    61     -16.223  84.946  26.639  1.00                 C  
ATOM    404  O   GLU    61     -16.794  85.908  26.123  1.00                 O  
ATOM    405  CB  GLU    61     -14.919  85.102  28.780  1.00                 C  
ATOM    406  CD  GLU    61     -13.158  86.874  29.157  1.00                 C  
ATOM    407  CG  GLU    61     -14.484  86.533  28.506  1.00                 C  
ATOM    408  OE1 GLU    61     -12.568  85.983  29.805  1.00                 O  
ATOM    409  OE2 GLU    61     -12.709  88.031  29.020  1.00                 O  
ATOM    410  N   PHE    62     -15.559  84.046  25.922  1.00                 N  
ATOM    411  CA  PHE    62     -15.458  84.156  24.464  1.00                 C  
ATOM    412  C   PHE    62     -16.780  83.827  23.759  1.00                 C  
ATOM    413  O   PHE    62     -17.074  84.337  22.677  1.00                 O  
ATOM    414  CB  PHE    62     -14.357  83.236  23.932  1.00                 C  
ATOM    415  CG  PHE    62     -12.967  83.715  24.238  1.00                 C  
ATOM    416  CZ  PHE    62     -10.395  84.607  24.800  1.00                 C  
ATOM    417  CD1 PHE    62     -12.156  83.017  25.116  1.00                 C  
ATOM    418  CE1 PHE    62     -10.877  83.457  25.397  1.00                 C  
ATOM    419  CD2 PHE    62     -12.470  84.864  23.649  1.00                 C  
ATOM    420  CE2 PHE    62     -11.190  85.305  23.930  1.00                 C  
ATOM    421  N   SER    63     -17.578  82.979  24.384  1.00                 N  
ATOM    422  CA  SER    63     -18.789  82.479  23.782  1.00                 C  
ATOM    423  C   SER    63     -20.007  83.362  24.033  1.00                 C  
ATOM    424  O   SER    63     -20.813  83.594  23.137  1.00                 O  
ATOM    425  CB  SER    63     -19.095  81.067  24.286  1.00                 C  
ATOM    426  OG  SER    63     -19.381  81.072  25.674  1.00                 O  
ATOM    427  N   ALA    64     -20.398  83.446  25.304  1.00                 N  
ATOM    428  CA  ALA    64     -21.568  84.203  25.741  1.00                 C  
ATOM    429  C   ALA    64     -21.414  85.736  25.619  1.00                 C  
ATOM    430  O   ALA    64     -22.399  86.478  25.660  1.00                 O  
ATOM    431  CB  ALA    64     -21.908  83.867  27.185  1.00                 C  
ATOM    432  N   ARG    65     -20.183  86.235  25.468  1.00                 N  
ATOM    433  CA  ARG    65     -19.961  87.669  25.303  1.00                 C  
ATOM    434  C   ARG    65     -20.474  88.119  23.932  1.00                 C  
ATOM    435  O   ARG    65     -20.832  89.279  23.713  1.00                 O  
ATOM    436  CB  ARG    65     -18.477  88.003  25.464  1.00                 C  
ATOM    437  CD  ARG    65     -18.782  90.327  26.361  1.00                 C  
ATOM    438  NE  ARG    65     -18.499  91.749  26.177  1.00                 N  
ATOM    439  CG  ARG    65     -18.148  89.475  25.274  1.00                 C  
ATOM    440  CZ  ARG    65     -19.216  92.560  25.406  1.00                 C  
ATOM    441  NH1 ARG    65     -18.883  93.839  25.299  1.00                 N  
ATOM    442  NH2 ARG    65     -20.263  92.089  24.743  1.00                 N  
ATOM    443  N   ASP    66     -20.509  87.178  22.990  1.00                 N  
ATOM    444  CA  ASP    66     -20.906  87.427  21.608  1.00                 C  
ATOM    445  C   ASP    66     -19.877  88.280  20.867  1.00                 C  
ATOM    446  O   ASP    66     -20.152  88.851  19.809  1.00                 O  
ATOM    447  CB  ASP    66     -22.274  88.110  21.558  1.00                 C  
ATOM    448  CG  ASP    66     -23.385  87.229  22.095  1.00                 C  
ATOM    449  OD1 ASP    66     -23.263  85.990  21.992  1.00                 O  
ATOM    450  OD2 ASP    66     -24.378  87.777  22.618  1.00                 O  
ATOM    451  N   ASP    67     -18.670  88.377  21.420  1.00                 N  
ATOM    452  CA  ASP    67     -17.578  89.143  20.816  1.00                 C  
ATOM    453  C   ASP    67     -16.835  88.339  19.766  1.00                 C  
ATOM    454  O   ASP    67     -16.078  88.877  18.953  1.00                 O  
ATOM    455  CB  ASP    67     -16.597  89.616  21.891  1.00                 C  
ATOM    456  CG  ASP    67     -15.954  88.466  22.640  1.00                 C  
ATOM    457  OD1 ASP    67     -16.600  87.404  22.766  1.00                 O  
ATOM    458  OD2 ASP    67     -14.804  88.625  23.101  1.00                 O  
ATOM    459  N   ILE    68     -17.040  87.027  19.766  1.00                 N  
ATOM    460  CA  ILE    68     -16.285  86.136  18.884  1.00                 C  
ATOM    461  C   ILE    68     -17.024  85.532  17.696  1.00                 C  
ATOM    462  O   ILE    68     -18.237  85.307  17.729  1.00                 O  
ATOM    463  CB  ILE    68     -15.680  84.952  19.661  1.00                 C  
ATOM    464  CD1 ILE    68     -13.612  86.289  20.322  1.00                 C  
ATOM    465  CG1 ILE    68     -14.786  85.460  20.795  1.00                 C  
ATOM    466  CG2 ILE    68     -14.928  84.025  18.719  1.00                 C  
ATOM    467  N   ALA    69     -16.288  85.260  16.618  1.00                 N  
ATOM    468  CA  ALA    69     -16.849  84.635  15.423  1.00                 C  
ATOM    469  C   ALA    69     -16.485  83.143  15.407  1.00                 C  
ATOM    470  O   ALA    69     -17.344  82.268  15.276  1.00                 O  
ATOM    471  CB  ALA    69     -16.341  85.334  14.171  1.00                 C  
ATOM    472  N   ILE    70     -15.141  82.825  15.457  1.00                 N  
ATOM    473  CA  ILE    70     -14.741  81.429  15.569  1.00                 C  
ATOM    474  C   ILE    70     -13.884  81.248  16.811  1.00                 C  
ATOM    475  O   ILE    70     -12.966  82.021  17.043  1.00                 O  
ATOM    476  CB  ILE    70     -13.989  80.955  14.312  1.00                 C  
ATOM    477  CD1 ILE    70     -14.157  80.846  11.770  1.00                 C  
ATOM    478  CG1 ILE    70     -14.885  81.074  13.077  1.00                 C  
ATOM    479  CG2 ILE    70     -13.473  79.537  14.503  1.00                 C  
ATOM    480  N   ILE    71     -14.187  80.224  17.600  1.00                 N  
ATOM    481  CA  ILE    71     -13.388  79.875  18.763  1.00                 C  
ATOM    482  C   ILE    71     -12.676  78.572  18.500  1.00                 C  
ATOM    483  O   ILE    71     -13.320  77.538  18.367  1.00                 O  
ATOM    484  CB  ILE    71     -14.252  79.783  20.035  1.00                 C  
ATOM    485  CD1 ILE    71     -15.976  81.060  21.411  1.00                 C  
ATOM    486  CG1 ILE    71     -14.944  81.121  20.307  1.00                 C  
ATOM    487  CG2 ILE    71     -13.412  79.329  21.218  1.00                 C  
ATOM    488  N   LEU    72     -11.350  78.625  18.435  1.00                 N  
ATOM    489  CA  LEU    72     -10.540  77.426  18.316  1.00                 C  
ATOM    490  C   LEU    72     -10.157  76.946  19.702  1.00                 C  
ATOM    491  O   LEU    72      -9.831  77.735  20.577  1.00                 O  
ATOM    492  CB  LEU    72      -9.299  77.700  17.464  1.00                 C  
ATOM    493  CG  LEU    72      -9.551  78.137  16.020  1.00                 C  
ATOM    494  CD1 LEU    72      -8.241  78.465  15.321  1.00                 C  
ATOM    495  CD2 LEU    72     -10.304  77.059  15.255  1.00                 C  
ATOM    496  N   LEU    73     -10.167  75.637  19.886  1.00                 N  
ATOM    497  CA  LEU    73      -9.888  75.050  21.185  1.00                 C  
ATOM    498  C   LEU    73      -9.282  73.671  20.989  1.00                 C  
ATOM    499  O   LEU    73      -9.723  72.919  20.118  1.00                 O  
ATOM    500  CB  LEU    73     -11.164  74.977  22.025  1.00                 C  
ATOM    501  CG  LEU    73     -11.023  74.367  23.421  1.00                 C  
ATOM    502  CD1 LEU    73     -10.160  75.249  24.309  1.00                 C  
ATOM    503  CD2 LEU    73     -12.389  74.153  24.055  1.00                 C  
ATOM    504  N   SER    74      -8.249  73.351  21.764  1.00                 N  
ATOM    505  CA  SER    74      -7.641  72.028  21.677  1.00                 C  
ATOM    506  C   SER    74      -8.634  71.016  22.160  1.00                 C  
ATOM    507  O   SER    74      -9.291  71.228  23.174  1.00                 O  
ATOM    508  CB  SER    74      -6.348  71.978  22.493  1.00                 C  
ATOM    509  OG  SER    74      -5.783  70.678  22.475  1.00                 O  
ATOM    510  N   GLN    75      -8.753  69.922  21.428  1.00                 N  
ATOM    511  CA  GLN    75      -9.745  68.926  21.753  1.00                 C  
ATOM    512  C   GLN    75      -9.576  68.473  23.184  1.00                 C  
ATOM    513  O   GLN    75     -10.559  68.391  23.930  1.00                 O  
ATOM    514  CB  GLN    75      -9.644  67.737  20.796  1.00                 C  
ATOM    515  CD  GLN    75      -9.868  66.879  18.430  1.00                 C  
ATOM    516  CG  GLN    75     -10.088  68.044  19.375  1.00                 C  
ATOM    517  OE1 GLN    75      -9.115  65.954  18.736  1.00                 O  
ATOM    518  NE2 GLN    75     -10.526  66.921  17.278  1.00                 N  
ATOM    519  N   TYR    76      -8.332  68.208  23.575  1.00                 N  
ATOM    520  CA  TYR    76      -8.048  67.767  24.928  1.00                 C  
ATOM    521  C   TYR    76      -8.604  68.725  25.989  1.00                 C  
ATOM    522  O   TYR    76      -9.148  68.289  26.999  1.00                 O  
ATOM    523  CB  TYR    76      -6.541  67.606  25.134  1.00                 C  
ATOM    524  CG  TYR    76      -6.156  67.172  26.530  1.00                 C  
ATOM    525  OH  TYR    76      -5.101  65.965  30.367  1.00                 O  
ATOM    526  CZ  TYR    76      -5.450  66.366  29.098  1.00                 C  
ATOM    527  CD1 TYR    76      -6.270  65.844  26.920  1.00                 C  
ATOM    528  CE1 TYR    76      -5.920  65.439  28.194  1.00                 C  
ATOM    529  CD2 TYR    76      -5.679  68.093  27.455  1.00                 C  
ATOM    530  CE2 TYR    76      -5.325  67.706  28.733  1.00                 C  
ATOM    531  N   ILE    77      -8.485  70.025  25.748  1.00                 N  
ATOM    532  CA  ILE    77      -9.002  71.037  26.671  1.00                 C  
ATOM    533  C   ILE    77     -10.528  71.025  26.716  1.00                 C  
ATOM    534  O   ILE    77     -11.125  71.146  27.779  1.00                 O  
ATOM    535  CB  ILE    77      -8.506  72.447  26.298  1.00                 C  
ATOM    536  CD1 ILE    77      -6.383  73.808  25.927  1.00                 C  
ATOM    537  CG1 ILE    77      -6.995  72.555  26.513  1.00                 C  
ATOM    538  CG2 ILE    77      -9.267  73.504  27.084  1.00                 C  
ATOM    539  N   ALA    78     -11.152  70.904  25.552  1.00                 N  
ATOM    540  CA  ALA    78     -12.606  70.883  25.452  1.00                 C  
ATOM    541  C   ALA    78     -13.171  69.644  26.123  1.00                 C  
ATOM    542  O   ALA    78     -14.251  69.691  26.714  1.00                 O  
ATOM    543  CB  ALA    78     -13.038  70.940  23.995  1.00                 C  
ATOM    544  N   ASN    79     -12.425  68.545  26.044  1.00                 N  
ATOM    545  CA  ASN    79     -12.793  67.303  26.727  1.00                 C  
ATOM    546  C   ASN    79     -12.913  67.478  28.253  1.00                 C  
ATOM    547  O   ASN    79     -13.767  66.852  28.879  1.00                 O  
ATOM    548  CB  ASN    79     -11.783  66.198  26.410  1.00                 C  
ATOM    549  CG  ASN    79     -11.928  65.663  24.999  1.00                 C  
ATOM    550  OD1 ASN    79     -12.971  65.829  24.366  1.00                 O  
ATOM    551  ND2 ASN    79     -10.879  65.019  24.501  1.00                 N  
ATOM    552  N   MET    80     -12.097  68.359  28.839  1.00                 N  
ATOM    553  CA  MET    80     -12.227  68.703  30.257  1.00                 C  
ATOM    554  C   MET    80     -13.569  69.343  30.599  1.00                 C  
ATOM    555  O   MET    80     -14.019  69.245  31.731  1.00                 O  
ATOM    556  CB  MET    80     -11.102  69.648  30.684  1.00                 C  
ATOM    557  SD  MET    80      -9.644  67.594  31.838  1.00                 S  
ATOM    558  CE  MET    80      -9.877  68.406  33.417  1.00                 C  
ATOM    559  CG  MET    80      -9.727  69.002  30.715  1.00                 C  
ATOM    560  N   ILE    81     -14.197  70.012  29.638  1.00                 N  
ATOM    561  CA  ILE    81     -15.456  70.703  29.890  1.00                 C  
ATOM    562  C   ILE    81     -16.542  70.296  28.892  1.00                 C  
ATOM    563  O   ILE    81     -17.419  71.094  28.560  1.00                 O  
ATOM    564  CB  ILE    81     -15.277  72.232  29.855  1.00                 C  
ATOM    565  CD1 ILE    81     -14.772  74.169  28.276  1.00                 C  
ATOM    566  CG1 ILE    81     -14.721  72.673  28.500  1.00                 C  
ATOM    567  CG2 ILE    81     -14.396  72.692  31.006  1.00                 C  
ATOM    568  N   ARG    82     -16.485  69.045  28.432  1.00                 N  
ATOM    569  CA  ARG    82     -17.439  68.524  27.430  1.00                 C  
ATOM    570  C   ARG    82     -18.897  68.859  27.747  1.00                 C  
ATOM    571  O   ARG    82     -19.688  69.143  26.843  1.00                 O  
ATOM    572  CB  ARG    82     -17.299  67.006  27.296  1.00                 C  
ATOM    573  CD  ARG    82     -18.056  66.897  24.905  1.00                 C  
ATOM    574  NE  ARG    82     -16.768  66.473  24.361  1.00                 N  
ATOM    575  CG  ARG    82     -18.277  66.377  26.316  1.00                 C  
ATOM    576  CZ  ARG    82     -16.253  66.925  23.222  1.00                 C  
ATOM    577  NH1 ARG    82     -15.075  66.482  22.805  1.00                 N  
ATOM    578  NH2 ARG    82     -16.918  67.818  22.502  1.00                 N  
ATOM    579  N   PHE    83     -19.249  68.814  29.027  1.00                 N  
ATOM    580  CA  PHE    83     -20.598  69.169  29.468  1.00                 C  
ATOM    581  C   PHE    83     -20.981  70.547  28.945  1.00                 C  
ATOM    582  O   PHE    83     -21.995  70.712  28.265  1.00                 O  
ATOM    583  CB  PHE    83     -20.690  69.131  30.995  1.00                 C  
ATOM    584  CG  PHE    83     -22.031  69.542  31.532  1.00                 C  
ATOM    585  CZ  PHE    83     -24.511  70.309  32.526  1.00                 C  
ATOM    586  CD1 PHE    83     -23.091  68.652  31.542  1.00                 C  
ATOM    587  CE1 PHE    83     -24.325  69.031  32.036  1.00                 C  
ATOM    588  CD2 PHE    83     -22.233  70.819  32.026  1.00                 C  
ATOM    589  CE2 PHE    83     -23.467  71.197  32.520  1.00                 C  
ATOM    590  N   LEU    84     -20.136  71.525  29.250  1.00                 N  
ATOM    591  CA  LEU    84     -20.365  72.900  28.845  1.00                 C  
ATOM    592  C   LEU    84     -20.323  73.071  27.325  1.00                 C  
ATOM    593  O   LEU    84     -21.099  73.842  26.762  1.00                 O  
ATOM    594  CB  LEU    84     -19.334  73.828  29.491  1.00                 C  
ATOM    595  CG  LEU    84     -19.477  75.319  29.182  1.00                 C  
ATOM    596  CD1 LEU    84     -20.834  75.835  29.635  1.00                 C  
ATOM    597  CD2 LEU    84     -18.362  76.114  29.844  1.00                 C  
ATOM    598  N   VAL    85     -19.434  72.337  26.662  1.00                 N  
ATOM    599  CA  VAL    85     -19.255  72.474  25.214  1.00                 C  
ATOM    600  C   VAL    85     -20.443  71.898  24.442  1.00                 C  
ATOM    601  O   VAL    85     -20.957  72.534  23.527  1.00                 O  
ATOM    602  CB  VAL    85     -17.957  71.796  24.739  1.00                 C  
ATOM    603  CG1 VAL    85     -17.884  71.789  23.220  1.00                 C  
ATOM    604  CG2 VAL    85     -16.743  72.495  25.331  1.00                 C  
ATOM    605  N   ASP    86     -20.870  70.696  24.813  1.00                 N  
ATOM    606  CA  ASP    86     -22.049  70.074  24.198  1.00                 C  
ATOM    607  C   ASP    86     -23.307  70.927  24.371  1.00                 C  
ATOM    608  O   ASP    86     -24.123  71.036  23.451  1.00                 O  
ATOM    609  CB  ASP    86     -22.290  68.683  24.787  1.00                 C  
ATOM    610  CG  ASP    86     -21.258  67.670  24.330  1.00                 C  
ATOM    611  OD1 ASP    86     -20.530  67.961  23.358  1.00                 O  
ATOM    612  OD2 ASP    86     -21.178  66.585  24.944  1.00                 O  
ATOM    613  N   SER    87     -23.456  71.533  25.546  1.00                 N  
ATOM    614  CA  SER    87     -24.622  72.364  25.837  1.00                 C  
ATOM    615  C   SER    87     -24.666  73.657  25.019  1.00                 C  
ATOM    616  O   SER    87     -25.736  74.215  24.803  1.00                 O  
ATOM    617  CB  SER    87     -24.669  72.719  27.325  1.00                 C  
ATOM    618  OG  SER    87     -23.577  73.546  27.687  1.00                 O  
ATOM    619  N   TYR    88     -23.514  74.142  24.569  1.00                 N  
ATOM    620  CA  TYR    88     -23.501  75.339  23.737  1.00                 C  
ATOM    621  C   TYR    88     -23.948  75.037  22.311  1.00                 C  
ATOM    622  O   TYR    88     -23.302  74.253  21.619  1.00                 O  
ATOM    623  CB  TYR    88     -22.105  75.965  23.721  1.00                 C  
ATOM    624  CG  TYR    88     -22.012  77.233  22.903  1.00                 C  
ATOM    625  OH  TYR    88     -21.758  80.730  20.667  1.00                 O  
ATOM    626  CZ  TYR    88     -21.842  79.572  21.405  1.00                 C  
ATOM    627  CD1 TYR    88     -22.119  78.479  23.508  1.00                 C  
ATOM    628  CE1 TYR    88     -22.035  79.644  22.768  1.00                 C  
ATOM    629  CD2 TYR    88     -21.817  77.181  21.529  1.00                 C  
ATOM    630  CE2 TYR    88     -21.731  78.334  20.773  1.00                 C  
ATOM    631  N   ASN    89     -25.025  75.691  21.871  1.00                 N  
ATOM    632  CA  ASN    89     -25.647  75.407  20.567  1.00                 C  
ATOM    633  C   ASN    89     -25.840  76.612  19.627  1.00                 C  
ATOM    634  O   ASN    89     -26.284  76.434  18.498  1.00                 O  
ATOM    635  CB  ASN    89     -27.011  74.741  20.758  1.00                 C  
ATOM    636  CG  ASN    89     -28.005  75.640  21.466  1.00                 C  
ATOM    637  OD1 ASN    89     -27.763  76.835  21.638  1.00                 O  
ATOM    638  ND2 ASN    89     -29.129  75.067  21.880  1.00                 N  
ATOM    639  N   LYS    90     -25.514  77.825  20.065  1.00                 N  
ATOM    640  CA  LYS    90     -25.715  79.015  19.214  1.00                 C  
ATOM    641  C   LYS    90     -24.876  78.987  17.945  1.00                 C  
ATOM    642  O   LYS    90     -23.801  78.378  17.914  1.00                 O  
ATOM    643  CB  LYS    90     -25.397  80.292  19.995  1.00                 C  
ATOM    644  CD  LYS    90     -26.016  81.883  21.834  1.00                 C  
ATOM    645  CE  LYS    90     -26.982  82.172  22.971  1.00                 C  
ATOM    646  CG  LYS    90     -26.367  80.584  21.128  1.00                 C  
ATOM    647  NZ  LYS    90     -26.638  83.432  23.686  1.00                 N  
ATOM    648  N   PRO    91     -25.371  79.644  16.901  1.00                 N  
ATOM    649  CA  PRO    91     -24.688  79.667  15.613  1.00                 C  
ATOM    650  C   PRO    91     -23.338  80.364  15.679  1.00                 C  
ATOM    651  O   PRO    91     -22.465  80.095  14.854  1.00                 O  
ATOM    652  CB  PRO    91     -25.650  80.427  14.698  1.00                 C  
ATOM    653  CD  PRO    91     -26.645  80.416  16.874  1.00                 C  
ATOM    654  CG  PRO    91     -26.486  81.240  15.628  1.00                 C  
ATOM    655  N   VAL    92     -23.171  81.260  16.650  1.00                 N  
ATOM    656  CA  VAL    92     -21.924  82.008  16.804  1.00                 C  
ATOM    657  C   VAL    92     -21.523  82.121  18.269  1.00                 C  
ATOM    658  O   VAL    92     -22.387  82.258  19.127  1.00                 O  
ATOM    659  CB  VAL    92     -22.030  83.415  16.186  1.00                 C  
ATOM    660  CG1 VAL    92     -20.734  84.185  16.391  1.00                 C  
ATOM    661  CG2 VAL    92     -22.370  83.322  14.707  1.00                 C  
ATOM    662  N   PRO    93     -20.213  82.072  18.569  1.00                 N  
ATOM    663  CA  PRO    93     -19.128  81.729  17.656  1.00                 C  
ATOM    664  C   PRO    93     -19.182  80.271  17.230  1.00                 C  
ATOM    665  O   PRO    93     -19.665  79.426  17.976  1.00                 O  
ATOM    666  CB  PRO    93     -17.860  82.022  18.461  1.00                 C  
ATOM    667  CD  PRO    93     -19.717  82.556  19.873  1.00                 C  
ATOM    668  CG  PRO    93     -18.308  82.954  19.536  1.00                 C  
ATOM    669  N   ALA    94     -18.708  79.993  16.023  1.00                 N  
ATOM    670  CA  ALA    94     -18.536  78.625  15.584  1.00                 C  
ATOM    671  C   ALA    94     -17.411  78.029  16.406  1.00                 C  
ATOM    672  O   ALA    94     -16.401  78.681  16.624  1.00                 O  
ATOM    673  CB  ALA    94     -18.244  78.580  14.092  1.00                 C  
ATOM    674  N   ILE    95     -17.586  76.799  16.873  1.00                 N  
ATOM    675  CA  ILE    95     -16.604  76.180  17.753  1.00                 C  
ATOM    676  C   ILE    95     -15.909  75.031  17.066  1.00                 C  
ATOM    677  O   ILE    95     -16.555  74.109  16.563  1.00                 O  
ATOM    678  CB  ILE    95     -17.249  75.694  19.064  1.00                 C  
ATOM    679  CD1 ILE    95     -18.711  76.460  21.006  1.00                 C  
ATOM    680  CG1 ILE    95     -17.851  76.872  19.832  1.00                 C  
ATOM    681  CG2 ILE    95     -16.237  74.928  19.903  1.00                 C  
ATOM    682  N   LEU    96     -14.584  75.077  17.100  1.00                 N  
ATOM    683  CA  LEU    96     -13.767  74.130  16.379  1.00                 C  
ATOM    684  C   LEU    96     -12.761  73.502  17.330  1.00                 C  
ATOM    685  O   LEU    96     -11.877  74.183  17.837  1.00                 O  
ATOM    686  CB  LEU    96     -13.060  74.815  15.208  1.00                 C  
ATOM    687  CG  LEU    96     -13.963  75.445  14.145  1.00                 C  
ATOM    688  CD1 LEU    96     -13.137  76.211  13.123  1.00                 C  
ATOM    689  CD2 LEU    96     -14.804  74.381  13.456  1.00                 C  
ATOM    690  N   GLU    97     -12.926  72.211  17.594  1.00                 N  
ATOM    691  CA  GLU    97     -11.964  71.443  18.386  1.00                 C  
ATOM    692  C   GLU    97     -10.858  70.966  17.452  1.00                 C  
ATOM    693  O   GLU    97     -11.150  70.408  16.398  1.00                 O  
ATOM    694  CB  GLU    97     -12.659  70.273  19.085  1.00                 C  
ATOM    695  CD  GLU    97     -14.314  69.507  20.833  1.00                 C  
ATOM    696  CG  GLU    97     -13.669  70.692  20.140  1.00                 C  
ATOM    697  OE1 GLU    97     -13.573  68.613  21.293  1.00                 O  
ATOM    698  OE2 GLU    97     -15.560  69.473  20.915  1.00                 O  
ATOM    699  N   ILE    98      -9.601  71.211  17.810  1.00                 N  
ATOM    700  CA  ILE    98      -8.457  70.821  16.972  1.00                 C  
ATOM    701  C   ILE    98      -7.385  70.104  17.780  1.00                 C  
ATOM    702  O   ILE    98      -7.411  70.165  19.016  1.00                 O  
ATOM    703  CB  ILE    98      -7.837  72.038  16.261  1.00                 C  
ATOM    704  CD1 ILE    98      -6.484  74.159  16.677  1.00                 C  
ATOM    705  CG1 ILE    98      -7.290  73.033  17.287  1.00                 C  
ATOM    706  CG2 ILE    98      -8.851  72.685  15.330  1.00                 C  
ATOM    707  N   PRO    99      -6.439  69.429  17.086  1.00                 N  
ATOM    708  CA  PRO    99      -5.320  68.762  17.763  1.00                 C  
ATOM    709  C   PRO    99      -4.222  69.692  18.267  1.00                 C  
ATOM    710  O   PRO    99      -4.201  70.855  17.910  1.00                 O  
ATOM    711  CB  PRO    99      -4.752  67.820  16.699  1.00                 C  
ATOM    712  CD  PRO    99      -6.330  69.209  15.554  1.00                 C  
ATOM    713  CG  PRO    99      -5.001  68.523  15.407  1.00                 C  
ATOM    714  N   SER   100      -3.329  69.150  19.098  1.00                 N  
ATOM    715  CA  SER   100      -2.131  69.849  19.590  1.00                 C  
ATOM    716  C   SER   100      -0.928  69.173  18.947  1.00                 C  
ATOM    717  O   SER   100      -1.086  68.152  18.271  1.00                 O  
ATOM    718  CB  SER   100      -2.074  69.804  21.118  1.00                 C  
ATOM    719  OG  SER   100      -1.870  68.481  21.582  1.00                 O  
ATOM    720  N   LYS   101       0.266  69.728  19.163  1.00                 N  
ATOM    721  CA  LYS   101       1.503  69.091  18.697  1.00                 C  
ATOM    722  C   LYS   101       1.764  67.807  19.486  1.00                 C  
ATOM    723  O   LYS   101       2.297  66.852  18.931  1.00                 O  
ATOM    724  CB  LYS   101       2.684  70.054  18.830  1.00                 C  
ATOM    725  CD  LYS   101       3.847  72.135  18.043  1.00                 C  
ATOM    726  CE  LYS   101       3.818  73.292  17.058  1.00                 C  
ATOM    727  CG  LYS   101       2.644  71.223  17.860  1.00                 C  
ATOM    728  NZ  LYS   101       4.964  74.221  17.259  1.00                 N  
ATOM    729  N   ASP   102       1.336  67.771  20.752  1.00                 N  
ATOM    730  CA  ASP   102       1.466  66.567  21.591  1.00                 C  
ATOM    731  C   ASP   102       0.472  65.477  21.203  1.00                 C  
ATOM    732  O   ASP   102       0.634  64.329  21.597  1.00                 O  
ATOM    733  CB  ASP   102       1.280  66.921  23.068  1.00                 C  
ATOM    734  CG  ASP   102       2.441  67.720  23.626  1.00                 C  
ATOM    735  OD1 ASP   102       3.505  67.759  22.973  1.00                 O  
ATOM    736  OD2 ASP   102       2.286  68.309  24.717  1.00                 O  
ATOM    737  N   HIS   103      -0.592  65.858  20.500  1.00                 N  
ATOM    738  CA  HIS   103      -1.670  64.946  20.147  1.00                 C  
ATOM    739  C   HIS   103      -2.089  65.256  18.719  1.00                 C  
ATOM    740  O   HIS   103      -3.148  65.846  18.494  1.00                 O  
ATOM    741  CB  HIS   103      -2.836  65.089  21.128  1.00                 C  
ATOM    742  CG  HIS   103      -2.459  64.841  22.555  1.00                 C  
ATOM    743  ND1 HIS   103      -2.233  63.578  23.057  1.00                 N  
ATOM    744  CE1 HIS   103      -1.914  63.675  24.360  1.00                 C  
ATOM    745  CD2 HIS   103      -2.231  65.673  23.728  1.00                 C  
ATOM    746  NE2 HIS   103      -1.911  64.929  24.769  1.00                 N  
ATOM    747  N   PRO   104      -1.244  64.889  17.742  1.00                 N  
ATOM    748  CA  PRO   104      -1.583  65.220  16.365  1.00                 C  
ATOM    749  C   PRO   104      -2.829  64.456  15.898  1.00                 C  
ATOM    750  O   PRO   104      -3.798  65.083  15.491  1.00                 O  
ATOM    751  CB  PRO   104      -0.343  64.807  15.569  1.00                 C  
ATOM    752  CD  PRO   104       0.237  64.467  17.866  1.00                 C  
ATOM    753  CG  PRO   104       0.782  64.925  16.542  1.00                 C  
ATOM    754  N   TYR   105      -2.808  63.124  16.000  1.00                 N  
ATOM    755  CA  TYR   105      -3.924  62.265  15.560  1.00                 C  
ATOM    756  C   TYR   105      -4.926  61.860  16.647  1.00                 C  
ATOM    757  O   TYR   105      -4.690  61.997  17.850  1.00                 O  
ATOM    758  CB  TYR   105      -3.392  60.979  14.925  1.00                 C  
ATOM    759  CG  TYR   105      -2.663  61.197  13.618  1.00                 C  
ATOM    760  OH  TYR   105      -0.642  61.800  10.034  1.00                 O  
ATOM    761  CZ  TYR   105      -1.312  61.600  11.219  1.00                 C  
ATOM    762  CD1 TYR   105      -1.296  61.443  13.599  1.00                 C  
ATOM    763  CE1 TYR   105      -0.621  61.644  12.410  1.00                 C  
ATOM    764  CD2 TYR   105      -3.343  61.157  12.408  1.00                 C  
ATOM    765  CE2 TYR   105      -2.685  61.356  11.209  1.00                 C  
ATOM    766  N   ASP   106      -6.061  61.366  16.168  1.00                 N  
ATOM    767  CA  ASP   106      -7.122  60.822  17.017  1.00                 C  
ATOM    768  C   ASP   106      -6.792  59.391  17.415  1.00                 C  
ATOM    769  O   ASP   106      -6.101  58.684  16.680  1.00                 O  
ATOM    770  CB  ASP   106      -8.470  60.883  16.296  1.00                 C  
ATOM    771  CG  ASP   106      -8.980  62.302  16.134  1.00                 C  
ATOM    772  OD1 ASP   106      -8.432  63.209  16.794  1.00                 O  
ATOM    773  OD2 ASP   106      -9.929  62.506  15.347  1.00                 O  
ATOM    774  N   PRO   107      -7.300  58.951  18.578  1.00                 N  
ATOM    775  CA  PRO   107      -7.266  57.536  18.947  1.00                 C  
ATOM    776  C   PRO   107      -7.829  56.641  17.837  1.00                 C  
ATOM    777  O   PRO   107      -8.885  56.946  17.289  1.00                 O  
ATOM    778  CB  PRO   107      -8.129  57.461  20.208  1.00                 C  
ATOM    779  CD  PRO   107      -7.974  59.796  19.705  1.00                 C  
ATOM    780  CG  PRO   107      -7.990  58.807  20.836  1.00                 C  
ATOM    781  N   ALA   108      -7.125  55.561  17.495  1.00                 N  
ATOM    782  CA  ALA   108      -7.640  54.555  16.545  1.00                 C  
ATOM    783  C   ALA   108      -8.926  53.873  17.026  1.00                 C  
ATOM    784  O   ALA   108      -9.599  53.201  16.249  1.00                 O  
ATOM    785  CB  ALA   108      -6.586  53.492  16.276  1.00                 C  
ATOM    786  N   HIS   109      -9.256  54.062  18.304  1.00                 N  
ATOM    787  CA  HIS   109     -10.464  53.501  18.907  1.00                 C  
ATOM    788  C   HIS   109     -11.702  54.218  18.382  1.00                 C  
ATOM    789  O   HIS   109     -12.773  53.626  18.261  1.00                 O  
ATOM    790  CB  HIS   109     -10.396  53.598  20.432  1.00                 C  
ATOM    791  CG  HIS   109      -9.387  52.682  21.052  1.00                 C  
ATOM    792  ND1 HIS   109      -9.549  51.315  21.094  1.00                 N  
ATOM    793  CE1 HIS   109      -8.486  50.766  21.708  1.00                 C  
ATOM    794  CD2 HIS   109      -8.102  52.850  21.715  1.00                 C  
ATOM    795  NE2 HIS   109      -7.613  51.681  22.083  1.00                 N  
ATOM    796  N   ASP   110     -11.555  55.505  18.081  1.00                 N  
ATOM    797  CA  ASP   110     -12.700  56.339  17.749  1.00                 C  
ATOM    798  C   ASP   110     -13.145  56.135  16.296  1.00                 C  
ATOM    799  O   ASP   110     -12.311  56.078  15.387  1.00                 O  
ATOM    800  CB  ASP   110     -12.376  57.815  17.990  1.00                 C  
ATOM    801  CG  ASP   110     -12.241  58.149  19.462  1.00                 C  
ATOM    802  OD1 ASP   110     -12.649  57.318  20.300  1.00                 O  
ATOM    803  OD2 ASP   110     -11.726  59.242  19.778  1.00                 O  
ATOM    804  N   SER   111     -14.458  55.988  16.102  1.00                 N  
ATOM    805  CA  SER   111     -15.061  55.977  14.766  1.00                 C  
ATOM    806  C   SER   111     -14.897  57.324  14.097  1.00                 C  
ATOM    807  O   SER   111     -14.702  58.353  14.751  1.00                 O  
ATOM    808  CB  SER   111     -16.542  55.601  14.850  1.00                 C  
ATOM    809  OG  SER   111     -17.291  56.618  15.492  1.00                 O  
ATOM    810  N   VAL   112     -15.002  57.303  12.778  1.00                 N  
ATOM    811  CA  VAL   112     -14.863  58.508  11.978  1.00                 C  
ATOM    812  C   VAL   112     -15.908  59.550  12.392  1.00                 C  
ATOM    813  O   VAL   112     -15.589  60.713  12.608  1.00                 O  
ATOM    814  CB  VAL   112     -14.986  58.204  10.473  1.00                 C  
ATOM    815  CG1 VAL   112     -15.054  59.495   9.673  1.00                 C  
ATOM    816  CG2 VAL   112     -13.820  57.345  10.007  1.00                 C  
ATOM    817  N   LEU   113     -17.154  59.118  12.522  1.00                 N  
ATOM    818  CA  LEU   113     -18.249  60.023  12.844  1.00                 C  
ATOM    819  C   LEU   113     -18.104  60.676  14.212  1.00                 C  
ATOM    820  O   LEU   113     -18.521  61.832  14.396  1.00                 O  
ATOM    821  CB  LEU   113     -19.588  59.286  12.784  1.00                 C  
ATOM    822  CG  LEU   113     -20.055  58.839  11.398  1.00                 C  
ATOM    823  CD1 LEU   113     -21.306  57.980  11.502  1.00                 C  
ATOM    824  CD2 LEU   113     -20.313  60.042  10.504  1.00                 C  
ATOM    825  N   SER   114     -17.530  59.946  15.170  1.00                 N  
ATOM    826  CA  SER   114     -17.310  60.509  16.491  1.00                 C  
ATOM    827  C   SER   114     -16.241  61.608  16.405  1.00                 C  
ATOM    828  O   SER   114     -16.436  62.714  16.912  1.00                 O  
ATOM    829  CB  SER   114     -16.894  59.415  17.477  1.00                 C  
ATOM    830  OG  SER   114     -17.947  58.490  17.685  1.00                 O  
ATOM    831  N   ARG   115     -15.121  61.282  15.757  1.00                 N  
ATOM    832  CA  ARG   115     -14.018  62.218  15.529  1.00                 C  
ATOM    833  C   ARG   115     -14.481  63.500  14.871  1.00                 C  
ATOM    834  O   ARG   115     -14.084  64.586  15.277  1.00                 O  
ATOM    835  CB  ARG   115     -12.932  61.567  14.670  1.00                 C  
ATOM    836  CD  ARG   115     -11.131  59.833  14.453  1.00                 C  
ATOM    837  NE  ARG   115     -10.068  60.765  14.083  1.00                 N  
ATOM    838  CG  ARG   115     -12.152  60.472  15.379  1.00                 C  
ATOM    839  CZ  ARG   115      -9.206  60.560  13.093  1.00                 C  
ATOM    840  NH1 ARG   115      -8.272  61.463  12.829  1.00                 N  
ATOM    841  NH2 ARG   115      -9.280  59.452  12.368  1.00                 N  
ATOM    842  N   VAL   116     -15.292  63.362  13.826  1.00                 N  
ATOM    843  CA  VAL   116     -15.807  64.517  13.104  1.00                 C  
ATOM    844  C   VAL   116     -16.786  65.310  13.963  1.00                 C  
ATOM    845  O   VAL   116     -16.814  66.533  13.904  1.00                 O  
ATOM    846  CB  VAL   116     -16.488  64.101  11.787  1.00                 C  
ATOM    847  CG1 VAL   116     -17.171  65.297  11.140  1.00                 C  
ATOM    848  CG2 VAL   116     -15.476  63.482  10.836  1.00                 C  
ATOM    849  N   LYS   117     -17.584  64.620  14.768  1.00                 N  
ATOM    850  CA  LYS   117     -18.503  65.306  15.680  1.00                 C  
ATOM    851  C   LYS   117     -17.750  66.169  16.678  1.00                 C  
ATOM    852  O   LYS   117     -18.069  67.336  16.845  1.00                 O  
ATOM    853  CB  LYS   117     -19.378  64.293  16.421  1.00                 C  
ATOM    854  CD  LYS   117     -21.244  63.862  18.044  1.00                 C  
ATOM    855  CE  LYS   117     -22.219  64.486  19.028  1.00                 C  
ATOM    856  CG  LYS   117     -20.377  64.920  17.380  1.00                 C  
ATOM    857  NZ  LYS   117     -23.076  63.461  19.687  1.00                 N  
ATOM    858  N   TYR   118     -16.755  65.587  17.338  1.00                 N  
ATOM    859  CA  TYR   118     -15.909  66.331  18.272  1.00                 C  
ATOM    860  C   TYR   118     -15.255  67.553  17.637  1.00                 C  
ATOM    861  O   TYR   118     -15.231  68.631  18.223  1.00                 O  
ATOM    862  CB  TYR   118     -14.820  65.424  18.848  1.00                 C  
ATOM    863  CG  TYR   118     -15.331  64.418  19.855  1.00                 C  
ATOM    864  OH  TYR   118     -16.723  61.640  22.619  1.00                 O  
ATOM    865  CZ  TYR   118     -16.263  62.560  21.705  1.00                 C  
ATOM    866  CD1 TYR   118     -14.723  63.176  19.991  1.00                 C  
ATOM    867  CE1 TYR   118     -15.182  62.250  20.908  1.00                 C  
ATOM    868  CD2 TYR   118     -16.419  64.713  20.666  1.00                 C  
ATOM    869  CE2 TYR   118     -16.893  63.799  21.589  1.00                 C  
ATOM    870  N   LEU   119     -14.722  67.379  16.438  1.00                 N  
ATOM    871  CA  LEU   119     -14.210  68.498  15.656  1.00                 C  
ATOM    872  C   LEU   119     -15.179  69.689  15.690  1.00                 C  
ATOM    873  O   LEU   119     -14.780  70.824  15.945  1.00                 O  
ATOM    874  CB  LEU   119     -13.957  68.069  14.209  1.00                 C  
ATOM    875  CG  LEU   119     -13.429  69.151  13.264  1.00                 C  
ATOM    876  CD1 LEU   119     -12.079  69.667  13.739  1.00                 C  
ATOM    877  CD2 LEU   119     -13.322  68.618  11.844  1.00                 C  
ATOM    878  N   PHE   120     -16.459  69.419  15.458  1.00                 N  
ATOM    879  CA  PHE   120     -17.467  70.473  15.391  1.00                 C  
ATOM    880  C   PHE   120     -18.195  70.721  16.709  1.00                 C  
ATOM    881  O   PHE   120     -19.344  71.164  16.709  1.00                 O  
ATOM    882  CB  PHE   120     -18.507  70.152  14.315  1.00                 C  
ATOM    883  CG  PHE   120     -17.954  70.155  12.919  1.00                 C  
ATOM    884  CZ  PHE   120     -16.932  70.167  10.334  1.00                 C  
ATOM    885  CD1 PHE   120     -17.621  68.969  12.288  1.00                 C  
ATOM    886  CE1 PHE   120     -17.112  68.971  11.003  1.00                 C  
ATOM    887  CD2 PHE   120     -17.768  71.343  12.235  1.00                 C  
ATOM    888  CE2 PHE   120     -17.260  71.346  10.950  1.00                 C  
ATOM    889  N   SER   121     -17.533  70.428  17.824  1.00                 N  
ATOM    890  CA  SER   121     -18.031  70.792  19.150  1.00                 C  
ATOM    891  C   SER   121     -19.182  69.958  19.674  1.00                 C  
ATOM    892  O   SER   121     -20.148  70.501  20.213  1.00                 O  
ATOM    893  CB  SER   121     -18.476  72.256  19.172  1.00                 C  
ATOM    894  OG  SER   121     -18.548  72.747  20.499  1.00                 O  
TER
