# Supplementary material for: The Plant V-ATPase
Source: Front Plant Sci. 2022 Jun 30;13:931777. doi: 10.3389/fpls.2022.931777 (PMC9280200; doi:10.3389/fpls.2022.931777)
Supplement: Supplementary file 2 [file Data_Sheet_1.ZIP › pdb-files/G1_ea79e0d707927ad3.final.pdb]

ATOM      1  N   ARG     5     134.661 231.717 225.839  1.00                 N  
ATOM      2  CA  ARG     5     135.293 232.564 224.835  1.00                 C  
ATOM      3  C   ARG     5     135.942 231.710 223.743  1.00                 C  
ATOM      4  O   ARG     5     136.494 232.231 222.772  1.00                 O  
ATOM      5  CB  ARG     5     136.333 233.480 225.484  1.00                 C  
ATOM      6  CD  ARG     5     138.613 233.733 226.502  1.00                 C  
ATOM      7  NE  ARG     5     138.166 234.428 227.707  1.00                 N  
ATOM      8  CG  ARG     5     137.569 232.754 225.989  1.00                 C  
ATOM      9  CZ  ARG     5     138.325 233.961 228.941  1.00                 C  
ATOM     10  NH1 ARG     5     137.886 234.662 229.978  1.00                 N  
ATOM     11  NH2 ARG     5     138.923 232.793 229.136  1.00                 N  
ATOM     12  N   GLY     6     135.856 230.389 223.916  1.00                 N  
ATOM     13  CA  GLY     6     136.432 229.457 222.949  1.00                 C  
ATOM     14  C   GLY     6     135.753 229.579 221.586  1.00                 C  
ATOM     15  O   GLY     6     136.423 229.593 220.547  1.00                 O  
ATOM     16  N   GLN     7     134.424 229.684 221.583  1.00                 N  
ATOM     17  CA  GLN     7     133.678 229.735 220.332  1.00                 C  
ATOM     18  C   GLN     7     134.013 230.996 219.565  1.00                 C  
ATOM     19  O   GLN     7     134.067 230.977 218.330  1.00                 O  
ATOM     20  CB  GLN     7     132.174 229.659 220.602  1.00                 C  
ATOM     21  CD  GLN     7     131.969 227.172 220.211  1.00                 C  
ATOM     22  CG  GLN     7     131.711 228.324 221.162  1.00                 C  
ATOM     23  OE1 GLN     7     131.659 227.254 219.022  1.00                 O  
ATOM     24  NE2 GLN     7     132.538 226.092 220.733  1.00                 N  
ATOM     25  N   GLY     8     134.355 232.072 220.274  1.00                 N  
ATOM     26  CA  GLY     8     134.720 233.279 219.556  1.00                 C  
ATOM     27  C   GLY     8     136.076 233.092 218.911  1.00                 C  
ATOM     28  O   GLY     8     136.276 233.516 217.770  1.00                 O  
ATOM     29  N   SER     9     137.037 232.484 219.614  1.00                 N  
ATOM     30  CA  SER     9     138.337 232.331 218.993  1.00                 C  
ATOM     31  C   SER     9     138.205 231.434 217.779  1.00                 C  
ATOM     32  O   SER     9     138.826 231.672 216.737  1.00                 O  
ATOM     33  CB  SER     9     139.345 231.761 219.993  1.00                 C  
ATOM     34  OG  SER     9     138.995 230.442 220.375  1.00                 O  
ATOM     35  N   ILE    10     137.359 230.408 217.899  1.00                 N  
ATOM     36  CA  ILE    10     137.169 229.458 216.809  1.00                 C  
ATOM     37  C   ILE    10     136.631 230.192 215.594  1.00                 C  
ATOM     38  O   ILE    10     137.154 230.074 214.476  1.00                 O  
ATOM     39  CB  ILE    10     136.227 228.310 217.218  1.00                 C  
ATOM     40  CD1 ILE    10     135.937 226.466 218.954  1.00                 C  
ATOM     41  CG1 ILE    10     136.889 227.431 218.282  1.00                 C  
ATOM     42  CG2 ILE    10     135.808 227.505 215.998  1.00                 C  
ATOM     43  N   GLN    11     135.628 231.055 215.833  1.00                 N  
ATOM     44  CA  GLN    11     134.976 231.790 214.757  1.00                 C  
ATOM     45  C   GLN    11     135.956 232.754 214.117  1.00                 C  
ATOM     46  O   GLN    11     135.971 232.916 212.893  1.00                 O  
ATOM     47  CB  GLN    11     133.750 232.538 215.285  1.00                 C  
ATOM     48  CD  GLN    11     131.437 232.403 216.291  1.00                 C  
ATOM     49  CG  GLN    11     132.602 231.633 215.699  1.00                 C  
ATOM     50  OE1 GLN    11     131.613 233.496 216.830  1.00                 O  
ATOM     51  NE2 GLN    11     130.242 231.834 216.192  1.00                 N  
ATOM     52  N   GLN    12     136.783 233.395 214.938  1.00                 N  
ATOM     53  CA  GLN    12     137.646 234.463 214.464  1.00                 C  
ATOM     54  C   GLN    12     138.687 233.862 213.539  1.00                 C  
ATOM     55  O   GLN    12     138.975 234.406 212.461  1.00                 O  
ATOM     56  CB  GLN    12     138.295 235.190 215.643  1.00                 C  
ATOM     57  CD  GLN    12     137.987 236.649 217.682  1.00                 C  
ATOM     58  CG  GLN    12     137.324 236.008 216.479  1.00                 C  
ATOM     59  OE1 GLN    12     138.998 236.156 218.182  1.00                 O  
ATOM     60  NE2 GLN    12     137.418 237.754 218.151  1.00                 N  
ATOM     61  N   LEU    13     139.251 232.720 213.941  1.00                 N  
ATOM     62  CA  LEU    13     140.318 232.172 213.128  1.00                 C  
ATOM     63  C   LEU    13     139.704 231.593 211.874  1.00                 C  
ATOM     64  O   LEU    13     140.334 231.606 210.811  1.00                 O  
ATOM     65  CB  LEU    13     141.102 231.118 213.912  1.00                 C  
ATOM     66  CG  LEU    13     141.928 231.627 215.095  1.00                 C  
ATOM     67  CD1 LEU    13     142.528 230.466 215.872  1.00                 C  
ATOM     68  CD2 LEU    13     143.024 232.568 214.619  1.00                 C  
ATOM     69  N   LEU    14     138.472 231.084 211.973  1.00                 N  
ATOM     70  CA  LEU    14     137.877 230.564 210.757  1.00                 C  
ATOM     71  C   LEU    14     137.649 231.721 209.798  1.00                 C  
ATOM     72  O   LEU    14     137.765 231.552 208.581  1.00                 O  
ATOM     73  CB  LEU    14     136.571 229.831 211.070  1.00                 C  
ATOM     74  CG  LEU    14     136.699 228.527 211.861  1.00                 C  
ATOM     75  CD1 LEU    14     135.326 227.987 212.233  1.00                 C  
ATOM     76  CD2 LEU    14     137.478 227.490 211.067  1.00                 C  
ATOM     77  N   ALA    15     137.320 232.905 210.335  1.00                 N  
ATOM     78  CA  ALA    15     137.125 234.079 209.493  1.00                 C  
ATOM     79  C   ALA    15     138.427 234.471 208.813  1.00                 C  
ATOM     80  O   ALA    15     138.443 234.846 207.632  1.00                 O  
ATOM     81  CB  ALA    15     136.586 235.239 210.317  1.00                 C  
ATOM     82  N   ALA    16     139.536 234.358 209.541  1.00                 N  
ATOM     83  CA  ALA    16     140.830 234.672 208.945  1.00                 C  
ATOM     84  C   ALA    16     141.136 233.693 207.824  1.00                 C  
ATOM     85  O   ALA    16     141.580 234.083 206.736  1.00                 O  
ATOM     86  CB  ALA    16     141.923 234.639 210.003  1.00                 C  
ATOM     87  N   GLU    17     140.837 232.420 208.057  1.00                 N  
ATOM     88  CA  GLU    17     141.105 231.386 207.068  1.00                 C  
ATOM     89  C   GLU    17     140.243 231.601 205.834  1.00                 C  
ATOM     90  O   GLU    17     140.705 231.431 204.701  1.00                 O  
ATOM     91  CB  GLU    17     140.855 229.998 207.662  1.00                 C  
ATOM     92  CD  GLU    17     141.544 228.237 209.335  1.00                 C  
ATOM     93  CG  GLU    17     141.859 229.589 208.728  1.00                 C  
ATOM     94  OE1 GLU    17     140.446 227.706 209.068  1.00                 O  
ATOM     95  OE2 GLU    17     142.397 227.707 210.080  1.00                 O  
ATOM     96  N   VAL    18     138.995 232.004 206.053  1.00                 N  
ATOM     97  CA  VAL    18     138.087 232.269 204.947  1.00                 C  
ATOM     98  C   VAL    18     138.629 233.408 204.111  1.00                 C  
ATOM     99  O   VAL    18     138.651 233.334 202.877  1.00                 O  
ATOM    100  CB  VAL    18     136.666 232.590 205.448  1.00                 C  
ATOM    101  CG1 VAL    18     135.794 233.073 204.299  1.00                 C  
ATOM    102  CG2 VAL    18     136.049 231.371 206.115  1.00                 C  
ATOM    103  N   GLU    19     139.048 234.486 204.765  1.00                 N  
ATOM    104  CA  GLU    19     139.523 235.595 203.969  1.00                 C  
ATOM    105  C   GLU    19     140.727 235.126 203.179  1.00                 C  
ATOM    106  O   GLU    19     140.898 235.499 202.016  1.00                 O  
ATOM    107  CB  GLU    19     139.864 236.789 204.863  1.00                 C  
ATOM    108  CD  GLU    19     139.032 238.592 206.424  1.00                 C  
ATOM    109  CG  GLU    19     138.652 237.464 205.485  1.00                 C  
ATOM    110  OE1 GLU    19     140.234 238.726 206.736  1.00                 O  
ATOM    111  OE2 GLU    19     138.128 239.343 206.847  1.00                 O  
ATOM    112  N   ALA    20     141.576 234.309 203.807  1.00                 N  
ATOM    113  CA  ALA    20     142.769 233.836 203.125  1.00                 C  
ATOM    114  C   ALA    20     142.378 233.063 201.878  1.00                 C  
ATOM    115  O   ALA    20     142.991 233.205 200.810  1.00                 O  
ATOM    116  CB  ALA    20     143.605 232.972 204.057  1.00                 C  
ATOM    117  N   GLN    21     141.340 232.238 202.010  1.00                 N  
ATOM    118  CA  GLN    21     140.888 231.437 200.886  1.00                 C  
ATOM    119  C   GLN    21     140.389 232.346 199.783  1.00                 C  
ATOM    120  O   GLN    21     140.684 232.128 198.598  1.00                 O  
ATOM    121  CB  GLN    21     139.794 230.463 201.328  1.00                 C  
ATOM    122  CD  GLN    21     139.161 228.462 202.733  1.00                 C  
ATOM    123  CG  GLN    21     140.288 229.338 202.222  1.00                 C  
ATOM    124  OE1 GLN    21     138.031 228.921 202.896  1.00                 O  
ATOM    125  NE2 GLN    21     139.467 227.195 202.988  1.00                 N  
ATOM    126  N   HIS    22     139.736 233.440 200.172  1.00                 N  
ATOM    127  CA  HIS    22     139.151 234.330 199.181  1.00                 C  
ATOM    128  C   HIS    22     140.293 235.003 198.466  1.00                 C  
ATOM    129  O   HIS    22     140.272 235.189 197.245  1.00                 O  
ATOM    130  CB  HIS    22     138.213 235.336 199.851  1.00                 C  
ATOM    131  CG  HIS    22     137.503 236.235 198.888  1.00                 C  
ATOM    132  ND1 HIS    22     136.513 235.786 198.041  1.00                 N  
ATOM    133  CE1 HIS    22     136.069 236.818 197.301  1.00                 C  
ATOM    134  CD2 HIS    22     137.572 237.648 198.543  1.00                 C  
ATOM    135  NE2 HIS    22     136.700 237.937 197.597  1.00                 N  
ATOM    136  N   ILE    23     141.305 235.348 199.246  1.00                 N  
ATOM    137  CA  ILE    23     142.439 236.114 198.781  1.00                 C  
ATOM    138  C   ILE    23     143.184 235.321 197.721  1.00                 C  
ATOM    139  O   ILE    23     143.486 235.839 196.641  1.00                 O  
ATOM    140  CB  ILE    23     143.379 236.492 199.941  1.00                 C  
ATOM    141  CD1 ILE    23     143.428 237.708 202.181  1.00                 C  
ATOM    142  CG1 ILE    23     142.697 237.496 200.873  1.00                 C  
ATOM    143  CG2 ILE    23     144.700 237.022 199.405  1.00                 C  
ATOM    144  N   VAL    24     143.393 234.027 197.974  1.00                 N  
ATOM    145  CA  VAL    24     144.163 233.272 196.999  1.00                 C  
ATOM    146  C   VAL    24     143.302 232.918 195.811  1.00                 C  
ATOM    147  O   VAL    24     143.791 232.907 194.671  1.00                 O  
ATOM    148  CB  VAL    24     144.764 231.997 197.619  1.00                 C  
ATOM    149  CG1 VAL    24     145.418 231.140 196.546  1.00                 C  
ATOM    150  CG2 VAL    24     145.766 232.354 198.706  1.00                 C  
ATOM    151  N   ASN    25     142.008 232.679 196.016  1.00                 N  
ATOM    152  CA  ASN    25     141.217 232.331 194.855  1.00                 C  
ATOM    153  C   ASN    25     141.174 233.529 193.920  1.00                 C  
ATOM    154  O   ASN    25     141.322 233.390 192.703  1.00                 O  
ATOM    155  CB  ASN    25     139.816 231.883 195.276  1.00                 C  
ATOM    156  CG  ASN    25     139.811 230.507 195.912  1.00                 C  
ATOM    157  OD1 ASN    25     140.739 229.720 195.720  1.00                 O  
ATOM    158  ND2 ASN    25     138.764 230.212 196.674  1.00                 N  
ATOM    159  N   ALA    26     141.012 234.724 194.489  1.00                 N  
ATOM    160  CA  ALA    26     140.931 235.935 193.686  1.00                 C  
ATOM    161  C   ALA    26     142.268 236.272 193.033  1.00                 C  
ATOM    162  O   ALA    26     142.297 236.799 191.916  1.00                 O  
ATOM    163  CB  ALA    26     140.465 237.106 194.538  1.00                 C  
ATOM    164  N   ALA    27     143.382 236.015 193.721  1.00                 N  
ATOM    165  CA  ALA    27     144.674 236.253 193.087  1.00                 C  
ATOM    166  C   ALA    27     144.846 235.343 191.883  1.00                 C  
ATOM    167  O   ALA    27     145.324 235.762 190.820  1.00                 O  
ATOM    168  CB  ALA    27     145.802 236.038 194.085  1.00                 C  
ATOM    169  N   ARG    28     144.371 234.111 192.007  1.00                 N  
ATOM    170  CA  ARG    28     144.491 233.167 190.910  1.00                 C  
ATOM    171  C   ARG    28     143.597 233.621 189.772  1.00                 C  
ATOM    172  O   ARG    28     143.965 233.535 188.594  1.00                 O  
ATOM    173  CB  ARG    28     144.125 231.756 191.375  1.00                 C  
ATOM    174  CD  ARG    28     144.683 229.759 192.789  1.00                 C  
ATOM    175  NE  ARG    28     145.653 229.137 193.687  1.00                 N  
ATOM    176  CG  ARG    28     145.135 231.134 192.324  1.00                 C  
ATOM    177  CZ  ARG    28     145.447 227.996 194.335  1.00                 C  
ATOM    178  NH1 ARG    28     146.388 227.506 195.131  1.00                 N  
ATOM    179  NH2 ARG    28     144.300 227.347 194.187  1.00                 N  
ATOM    180  N   THR    29     142.432 234.156 190.135  1.00                 N  
ATOM    181  CA  THR    29     141.494 234.705 189.166  1.00                 C  
ATOM    182  C   THR    29     142.120 235.865 188.419  1.00                 C  
ATOM    183  O   THR    29     141.963 235.990 187.197  1.00                 O  
ATOM    184  CB  THR    29     140.189 235.166 189.842  1.00                 C  
ATOM    185  OG1 THR    29     139.545 234.045 190.458  1.00                 O  
ATOM    186  CG2 THR    29     139.242 235.769 188.816  1.00                 C  
ATOM    187  N   ALA    30     142.822 236.735 189.131  1.00                 N  
ATOM    188  CA  ALA    30     143.434 237.841 188.426  1.00                 C  
ATOM    189  C   ALA    30     144.468 237.274 187.476  1.00                 C  
ATOM    190  O   ALA    30     144.624 237.763 186.354  1.00                 O  
ATOM    191  CB  ALA    30     144.050 238.822 189.412  1.00                 C  
ATOM    192  N   LYS    31     145.213 236.262 187.927  1.00                 N  
ATOM    193  CA  LYS    31     146.224 235.661 187.067  1.00                 C  
ATOM    194  C   LYS    31     145.582 235.190 185.768  1.00                 C  
ATOM    195  O   LYS    31     146.079 235.460 184.671  1.00                 O  
ATOM    196  CB  LYS    31     146.915 234.499 187.784  1.00                 C  
ATOM    197  CD  LYS    31     148.677 232.712 187.752  1.00                 C  
ATOM    198  CE  LYS    31     149.739 232.012 186.920  1.00                 C  
ATOM    199  CG  LYS    31     148.001 233.822 186.963  1.00                 C  
ATOM    200  NZ  LYS    31     150.411 230.922 187.680  1.00                 N  
ATOM    201  N   MET    32     144.445 234.514 185.898  1.00                 N  
ATOM    202  CA  MET    32     143.725 233.987 184.744  1.00                 C  
ATOM    203  C   MET    32     143.282 235.120 183.839  1.00                 C  
ATOM    204  O   MET    32     143.387 235.035 182.603  1.00                 O  
ATOM    205  CB  MET    32     142.520 233.159 185.196  1.00                 C  
ATOM    206  SD  MET    32     141.451 230.980 186.532  1.00                 S  
ATOM    207  CE  MET    32     140.632 230.482 185.020  1.00                 C  
ATOM    208  CG  MET    32     142.887 231.848 185.872  1.00                 C  
ATOM    209  N   ALA    33     142.869 236.224 184.448  1.00                 N  
ATOM    210  CA  ALA    33     142.326 237.325 183.673  1.00                 C  
ATOM    211  C   ALA    33     143.460 237.914 182.872  1.00                 C  
ATOM    212  O   ALA    33     143.319 238.199 181.675  1.00                 O  
ATOM    213  CB  ALA    33     141.679 238.351 184.591  1.00                 C  
ATOM    214  N   ARG    34     144.607 238.060 183.517  1.00                 N  
ATOM    215  CA  ARG    34     145.747 238.691 182.886  1.00                 C  
ATOM    216  C   ARG    34     146.234 237.810 181.748  1.00                 C  
ATOM    217  O   ARG    34     146.651 238.311 180.702  1.00                 O  
ATOM    218  CB  ARG    34     146.858 238.937 183.909  1.00                 C  
ATOM    219  CD  ARG    34     146.345 241.353 184.354  1.00                 C  
ATOM    220  NE  ARG    34     146.116 242.379 185.369  1.00                 N  
ATOM    221  CG  ARG    34     146.509 239.972 184.967  1.00                 C  
ATOM    222  CZ  ARG    34     145.689 243.609 185.106  1.00                 C  
ATOM    223  NH1 ARG    34     145.509 244.475 186.094  1.00                 N  
ATOM    224  NH2 ARG    34     145.443 243.972 183.854  1.00                 N  
ATOM    225  N   LEU    35     146.201 236.491 181.944  1.00                 N  
ATOM    226  CA  LEU    35     146.646 235.580 180.897  1.00                 C  
ATOM    227  C   LEU    35     145.759 235.697 179.666  1.00                 C  
ATOM    228  O   LEU    35     146.254 235.739 178.529  1.00                 O  
ATOM    229  CB  LEU    35     146.654 234.138 181.409  1.00                 C  
ATOM    230  CG  LEU    35     147.711 233.798 182.462  1.00                 C  
ATOM    231  CD1 LEU    35     147.491 232.397 183.011  1.00                 C  
ATOM    232  CD2 LEU    35     149.110 233.925 181.879  1.00                 C  
ATOM    233  N   LYS    36     144.442 235.776 179.869  1.00                 N  
ATOM    234  CA  LYS    36     143.578 235.948 178.707  1.00                 C  
ATOM    235  C   LYS    36     143.859 237.288 178.035  1.00                 C  
ATOM    236  O   LYS    36     143.864 237.385 176.798  1.00                 O  
ATOM    237  CB  LYS    36     142.106 235.849 179.114  1.00                 C  
ATOM    238  CD  LYS    36     140.200 234.427 179.916  1.00                 C  
ATOM    239  CE  LYS    36     139.761 233.029 180.321  1.00                 C  
ATOM    240  CG  LYS    36     141.663 234.449 179.505  1.00                 C  
ATOM    241  NZ  LYS    36     138.341 233.001 180.767  1.00                 N  
ATOM    242  N   GLN    37     144.099 238.333 178.830  1.00                 N  
ATOM    243  CA  GLN    37     144.328 239.636 178.224  1.00                 C  
ATOM    244  C   GLN    37     145.591 239.541 177.397  1.00                 C  
ATOM    245  O   GLN    37     145.702 240.136 176.322  1.00                 O  
ATOM    246  CB  GLN    37     144.430 240.717 179.301  1.00                 C  
ATOM    247  CD  GLN    37     143.277 242.012 181.138  1.00                 C  
ATOM    248  CG  GLN    37     143.116 241.023 180.001  1.00                 C  
ATOM    249  OE1 GLN    37     144.335 242.087 181.764  1.00                 O  
ATOM    250  NE2 GLN    37     142.226 242.777 181.409  1.00                 N  
ATOM    251  N   ALA    38     146.566 238.815 177.936  1.00                 N  
ATOM    252  CA  ALA    38     147.851 238.634 177.294  1.00                 C  
ATOM    253  C   ALA    38     147.640 237.983 175.949  1.00                 C  
ATOM    254  O   ALA    38     148.238 238.377 174.946  1.00                 O  
ATOM    255  CB  ALA    38     148.770 237.800 178.173  1.00                 C  
ATOM    256  N   LYS    39     146.709 237.038 175.896  1.00                 N  
ATOM    257  CA  LYS    39     146.487 236.343 174.643  1.00                 C  
ATOM    258  C   LYS    39     145.835 237.301 173.663  1.00                 C  
ATOM    259  O   LYS    39     146.205 237.351 172.481  1.00                 O  
ATOM    260  CB  LYS    39     145.623 235.100 174.865  1.00                 C  
ATOM    261  CD  LYS    39     145.407 232.788 175.819  1.00                 C  
ATOM    262  CE  LYS    39     146.108 231.672 176.574  1.00                 C  
ATOM    263  CG  LYS    39     146.324 233.984 175.623  1.00                 C  
ATOM    264  NZ  LYS    39     145.208 230.510 176.811  1.00                 N  
ATOM    265  N   GLU    40     144.918 238.124 174.162  1.00                 N  
ATOM    266  CA  GLU    40     144.208 239.039 173.280  1.00                 C  
ATOM    267  C   GLU    40     145.187 240.040 172.683  1.00                 C  
ATOM    268  O   GLU    40     145.211 240.270 171.466  1.00                 O  
ATOM    269  CB  GLU    40     143.091 239.757 174.040  1.00                 C  
ATOM    270  CD  GLU    40     141.155 241.378 173.963  1.00                 C  
ATOM    271  CG  GLU    40     142.271 240.709 173.184  1.00                 C  
ATOM    272  OE1 GLU    40     141.038 241.114 175.178  1.00                 O  
ATOM    273  OE2 GLU    40     140.399 242.167 173.358  1.00                 O  
ATOM    274  N   GLU    41     146.050 240.599 173.528  1.00                 N  
ATOM    275  CA  GLU    41     146.998 241.584 173.036  1.00                 C  
ATOM    276  C   GLU    41     147.973 240.926 172.084  1.00                 C  
ATOM    277  O   GLU    41     148.374 241.528 171.076  1.00                 O  
ATOM    278  CB  GLU    41     147.738 242.244 174.201  1.00                 C  
ATOM    279  CD  GLU    41     146.310 244.325 174.290  1.00                 C  
ATOM    280  CG  GLU    41     146.865 243.144 175.061  1.00                 C  
ATOM    281  OE1 GLU    41     147.104 245.040 173.644  1.00                 O  
ATOM    282  OE2 GLU    41     145.079 244.536 174.333  1.00                 O  
ATOM    283  N   ALA    42     148.376 239.690 172.386  1.00                 N  
ATOM    284  CA  ALA    42     149.381 239.056 171.555  1.00                 C  
ATOM    285  C   ALA    42     148.801 238.926 170.174  1.00                 C  
ATOM    286  O   ALA    42     149.471 239.185 169.166  1.00                 O  
ATOM    287  CB  ALA    42     149.780 237.709 172.139  1.00                 C  
ATOM    288  N   GLU    43     147.537 238.520 170.116  1.00                 N  
ATOM    289  CA  GLU    43     146.951 238.268 168.824  1.00                 C  
ATOM    290  C   GLU    43     146.839 239.591 168.092  1.00                 C  
ATOM    291  O   GLU    43     146.980 239.647 166.868  1.00                 O  
ATOM    292  CB  GLU    43     145.589 237.589 168.977  1.00                 C  
ATOM    293  CD  GLU    43     144.291 235.545 169.695  1.00                 C  
ATOM    294  CG  GLU    43     145.661 236.163 169.499  1.00                 C  
ATOM    295  OE1 GLU    43     143.287 236.283 169.608  1.00                 O  
ATOM    296  OE2 GLU    43     144.220 234.321 169.935  1.00                 O  
ATOM    297  N   LYS    44     146.555 240.663 168.836  1.00                 N  
ATOM    298  CA  LYS    44     146.443 241.976 168.207  1.00                 C  
ATOM    299  C   LYS    44     147.751 242.352 167.525  1.00                 C  
ATOM    300  O   LYS    44     147.766 242.841 166.386  1.00                 O  
ATOM    301  CB  LYS    44     146.056 243.035 169.242  1.00                 C  
ATOM    302  CD  LYS    44     144.318 243.984 170.783  1.00                 C  
ATOM    303  CE  LYS    44     142.894 243.856 171.299  1.00                 C  
ATOM    304  CG  LYS    44     144.627 242.916 169.747  1.00                 C  
ATOM    305  NZ  LYS    44     142.589 244.869 172.347  1.00                 N  
ATOM    306  N   GLU    45     148.861 242.084 168.200  1.00                 N  
ATOM    307  CA  GLU    45     150.158 242.403 167.622  1.00                 C  
ATOM    308  C   GLU    45     150.396 241.538 166.404  1.00                 C  
ATOM    309  O   GLU    45     150.943 241.991 165.394  1.00                 O  
ATOM    310  CB  GLU    45     151.268 242.207 168.656  1.00                 C  
ATOM    311  CD  GLU    45     152.322 242.958 170.826  1.00                 C  
ATOM    312  CG  GLU    45     151.246 243.220 169.790  1.00                 C  
ATOM    313  OE1 GLU    45     152.958 241.886 170.764  1.00                 O  
ATOM    314  OE2 GLU    45     152.528 243.827 171.700  1.00                 O  
ATOM    315  N   ILE    46     149.958 240.285 166.484  1.00                 N  
ATOM    316  CA  ILE    46     150.137 239.377 165.369  1.00                 C  
ATOM    317  C   ILE    46     149.379 239.913 164.173  1.00                 C  
ATOM    318  O   ILE    46     149.874 239.891 163.046  1.00                 O  
ATOM    319  CB  ILE    46     149.676 237.951 165.723  1.00                 C  
ATOM    320  CD1 ILE    46     150.075 236.055 167.380  1.00                 C  
ATOM    321  CG1 ILE    46     150.607 237.333 166.768  1.00                 C  
ATOM    322  CG2 ILE    46     149.583 237.095 164.469  1.00                 C  
ATOM    323  N   ALA    47     148.151 240.370 164.396  1.00                 N  
ATOM    324  CA  ALA    47     147.354 240.870 163.290  1.00                 C  
ATOM    325  C   ALA    47     148.001 242.108 162.722  1.00                 C  
ATOM    326  O   ALA    47     147.953 242.339 161.508  1.00                 O  
ATOM    327  CB  ALA    47     145.933 241.159 163.749  1.00                 C  
ATOM    328  N   GLU    48     148.640 242.894 163.583  1.00                 N  
ATOM    329  CA  GLU    48     149.299 244.084 163.082  1.00                 C  
ATOM    330  C   GLU    48     150.434 243.650 162.164  1.00                 C  
ATOM    331  O   GLU    48     150.609 244.182 161.053  1.00                 O  
ATOM    332  CB  GLU    48     149.809 244.942 164.241  1.00                 C  
ATOM    333  CD  GLU    48     149.248 246.387 166.236  1.00                 C  
ATOM    334  CG  GLU    48     148.708 245.595 165.062  1.00                 C  
ATOM    335  OE1 GLU    48     150.458 246.273 166.523  1.00                 O  
ATOM    336  OE2 GLU    48     148.461 247.122 166.869  1.00                 O  
ATOM    337  N   TYR    49     151.119 242.591 162.578  1.00                 N  
ATOM    338  CA  TYR    49     152.249 242.070 161.824  1.00                 C  
ATOM    339  C   TYR    49     151.749 241.554 160.489  1.00                 C  
ATOM    340  O   TYR    49     152.382 241.750 159.444  1.00                 O  
ATOM    341  CB  TYR    49     152.959 240.970 162.615  1.00                 C  
ATOM    342  CG  TYR    49     154.153 240.376 161.902  1.00                 C  
ATOM    343  OH  TYR    49     157.444 238.755 159.944  1.00                 O  
ATOM    344  CZ  TYR    49     156.354 239.290 160.592  1.00                 C  
ATOM    345  CD1 TYR    49     155.370 241.045 161.873  1.00                 C  
ATOM    346  CE1 TYR    49     156.466 240.510 161.223  1.00                 C  
ATOM    347  CD2 TYR    49     154.059 239.148 161.260  1.00                 C  
ATOM    348  CE2 TYR    49     155.145 238.597 160.605  1.00                 C  
ATOM    349  N   LYS    50     150.592 240.893 160.530  1.00                 N  
ATOM    350  CA  LYS    50     149.987 240.340 159.333  1.00                 C  
ATOM    351  C   LYS    50     149.723 241.453 158.338  1.00                 C  
ATOM    352  O   LYS    50     150.044 241.325 157.155  1.00                 O  
ATOM    353  CB  LYS    50     148.694 239.599 159.679  1.00                 C  
ATOM    354  CD  LYS    50     146.752 238.211 158.904  1.00                 C  
ATOM    355  CE  LYS    50     146.038 237.611 157.704  1.00                 C  
ATOM    356  CG  LYS    50     147.999 238.970 158.483  1.00                 C  
ATOM    357  NZ  LYS    50     144.814 236.864 158.102  1.00                 N  
ATOM    358  N   ALA    51     149.108 242.541 158.799  1.00                 N  
ATOM    359  CA  ALA    51     148.750 243.580 157.850  1.00                 C  
ATOM    360  C   ALA    51     150.019 244.077 157.204  1.00                 C  
ATOM    361  O   ALA    51     150.063 244.338 155.997  1.00                 O  
ATOM    362  CB  ALA    51     147.996 244.700 158.550  1.00                 C  
ATOM    363  N   GLN    52     151.068 244.207 158.014  1.00                 N  
ATOM    364  CA  GLN    52     152.302 244.741 157.471  1.00                 C  
ATOM    365  C   GLN    52     152.830 243.803 156.403  1.00                 C  
ATOM    366  O   GLN    52     153.235 244.233 155.316  1.00                 O  
ATOM    367  CB  GLN    52     153.334 244.942 158.583  1.00                 C  
ATOM    368  CD  GLN    52     154.412 247.023 157.641  1.00                 C  
ATOM    369  CG  GLN    52     154.623 245.601 158.121  1.00                 C  
ATOM    370  OE1 GLN    52     153.857 247.855 158.360  1.00                 O  
ATOM    371  NE2 GLN    52     154.855 247.307 156.422  1.00                 N  
ATOM    372  N   THR    53     152.741 242.504 156.661  1.00                 N  
ATOM    373  CA  THR    53     153.376 241.594 155.730  1.00                 C  
ATOM    374  C   THR    53     152.547 241.523 154.465  1.00                 C  
ATOM    375  O   THR    53     153.088 241.407 153.363  1.00                 O  
ATOM    376  CB  THR    53     153.549 240.191 156.341  1.00                 C  
ATOM    377  OG1 THR    53     152.266 239.660 156.697  1.00                 O  
ATOM    378  CG2 THR    53     154.412 240.258 157.592  1.00                 C  
ATOM    379  N   GLU    54     151.232 241.643 154.612  1.00                 N  
ATOM    380  CA  GLU    54     150.339 241.617 153.465  1.00                 C  
ATOM    381  C   GLU    54     150.570 242.824 152.579  1.00                 C  
ATOM    382  O   GLU    54     150.560 242.723 151.347  1.00                 O  
ATOM    383  CB  GLU    54     148.880 241.566 153.923  1.00                 C  
ATOM    384  CD  GLU    54     147.999 240.193 151.994  1.00                 C  
ATOM    385  CG  GLU    54     147.875 241.480 152.786  1.00                 C  
ATOM    386  OE1 GLU    54     148.577 239.222 152.526  1.00                 O  
ATOM    387  OE2 GLU    54     147.518 240.156 150.842  1.00                 O  
ATOM    388  N   GLN    55     150.835 243.970 153.200  1.00                 N  
ATOM    389  CA  GLN    55     151.078 245.180 152.432  1.00                 C  
ATOM    390  C   GLN    55     152.373 245.048 151.659  1.00                 C  
ATOM    391  O   GLN    55     152.451 245.440 150.489  1.00                 O  
ATOM    392  CB  GLN    55     151.119 246.400 153.354  1.00                 C  
ATOM    393  CD  GLN    55     149.870 247.924 154.935  1.00                 C  
ATOM    394  CG  GLN    55     149.776 246.761 153.967  1.00                 C  
ATOM    395  OE1 GLN    55     150.924 248.173 155.520  1.00                 O  
ATOM    396  NE2 GLN    55     148.766 248.641 155.106  1.00                 N  
ATOM    397  N   ASP    56     153.382 244.462 152.290  1.00                 N  
ATOM    398  CA  ASP    56     154.635 244.317 151.578  1.00                 C  
ATOM    399  C   ASP    56     154.436 243.330 150.453  1.00                 C  
ATOM    400  O   ASP    56     155.022 243.481 149.378  1.00                 O  
ATOM    401  CB  ASP    56     155.743 243.864 152.531  1.00                 C  
ATOM    402  CG  ASP    56     156.165 244.956 153.495  1.00                 C  
ATOM    403  OD1 ASP    56     156.825 245.918 153.050  1.00                 O  
ATOM    404  OD2 ASP    56     155.835 244.848 154.695  1.00                 O  
ATOM    405  N   PHE    57     153.592 242.334 150.687  1.00                 N  
ATOM    406  CA  PHE    57     153.303 241.377 149.639  1.00                 C  
ATOM    407  C   PHE    57     152.731 242.124 148.458  1.00                 C  
ATOM    408  O   PHE    57     153.185 241.964 147.318  1.00                 O  
ATOM    409  CB  PHE    57     152.339 240.303 150.146  1.00                 C  
ATOM    410  CG  PHE    57     151.943 239.301 149.099  1.00                 C  
ATOM    411  CZ  PHE    57     151.205 237.451 147.160  1.00                 C  
ATOM    412  CD1 PHE    57     152.792 238.263 148.758  1.00                 C  
ATOM    413  CE1 PHE    57     152.428 237.341 147.794  1.00                 C  
ATOM    414  CD2 PHE    57     150.722 239.397 148.455  1.00                 C  
ATOM    415  CE2 PHE    57     150.358 238.475 147.491  1.00                 C  
ATOM    416  N   GLN    58     151.739 242.967 148.723  1.00                 N  
ATOM    417  CA  GLN    58     151.067 243.667 147.644  1.00                 C  
ATOM    418  C   GLN    58     152.055 244.554 146.919  1.00                 C  
ATOM    419  O   GLN    58     152.092 244.600 145.676  1.00                 O  
ATOM    420  CB  GLN    58     149.894 244.487 148.186  1.00                 C  
ATOM    421  CD  GLN    58     147.632 244.487 149.308  1.00                 C  
ATOM    422  CG  GLN    58     148.724 243.649 148.674  1.00                 C  
ATOM    423  OE1 GLN    58     147.443 245.650 148.953  1.00                 O  
ATOM    424  NE2 GLN    58     146.908 243.897 150.253  1.00                 N  
ATOM    425  N   ARG    59     152.946 245.174 147.681  1.00                 N  
ATOM    426  CA  ARG    59     153.918 246.070 147.092  1.00                 C  
ATOM    427  C   ARG    59     154.842 245.310 146.148  1.00                 C  
ATOM    428  O   ARG    59     155.035 245.706 144.988  1.00                 O  
ATOM    429  CB  ARG    59     154.730 246.772 148.183  1.00                 C  
ATOM    430  CD  ARG    59     156.600 248.335 148.779  1.00                 C  
ATOM    431  NE  ARG    59     157.397 247.309 149.447  1.00                 N  
ATOM    432  CG  ARG    59     155.757 247.759 147.653  1.00                 C  
ATOM    433  CZ  ARG    59     158.520 246.796 148.954  1.00                 C  
ATOM    434  NH1 ARG    59     159.178 245.866 149.633  1.00                 N  
ATOM    435  NH2 ARG    59     158.982 247.215 147.784  1.00                 N  
ATOM    436  N   LYS    60     155.335 244.154 146.596  1.00                 N  
ATOM    437  CA  LYS    60     156.273 243.380 145.791  1.00                 C  
ATOM    438  C   LYS    60     155.604 242.854 144.536  1.00                 C  
ATOM    439  O   LYS    60     156.204 242.861 143.457  1.00                 O  
ATOM    440  CB  LYS    60     156.850 242.221 146.607  1.00                 C  
ATOM    441  CD  LYS    60     158.326 241.456 148.487  1.00                 C  
ATOM    442  CE  LYS    60     159.279 241.887 149.590  1.00                 C  
ATOM    443  CG  LYS    60     157.801 242.653 147.711  1.00                 C  
ATOM    444  NZ  LYS    60     159.767 240.728 150.386  1.00                 N  
ATOM    445  N   LEU    61     154.360 242.407 144.660  1.00                 N  
ATOM    446  CA  LEU    61     153.681 241.776 143.539  1.00                 C  
ATOM    447  C   LEU    61     153.483 242.785 142.424  1.00                 C  
ATOM    448  O   LEU    61     153.804 242.512 141.259  1.00                 O  
ATOM    449  CB  LEU    61     152.340 241.190 143.986  1.00                 C  
ATOM    450  CG  LEU    61     151.519 240.477 142.909  1.00                 C  
ATOM    451  CD1 LEU    61     152.290 239.296 142.339  1.00                 C  
ATOM    452  CD2 LEU    61     150.183 240.016 143.469  1.00                 C  
ATOM    453  N   GLU    62     153.092 244.002 142.785  1.00                 N  
ATOM    454  CA  GLU    62     152.812 244.989 141.753  1.00                 C  
ATOM    455  C   GLU    62     154.121 245.464 141.166  1.00                 C  
ATOM    456  O   GLU    62     154.238 245.650 139.945  1.00                 O  
ATOM    457  CB  GLU    62     152.006 246.154 142.330  1.00                 C  
ATOM    458  CD  GLU    62     149.834 246.953 143.343  1.00                 C  
ATOM    459  CG  GLU    62     150.582 245.791 142.720  1.00                 C  
ATOM    460  OE1 GLU    62     150.478 247.979 143.647  1.00                 O  
ATOM    461  OE2 GLU    62     148.604 246.837 143.528  1.00                 O  
ATOM    462  N   GLU    63     155.135 245.591 142.010  1.00                 N  
ATOM    463  CA  GLU    63     156.408 246.079 141.529  1.00                 C  
ATOM    464  C   GLU    63     156.980 245.084 140.543  1.00                 C  
ATOM    465  O   GLU    63     157.458 245.466 139.468  1.00                 O  
ATOM    466  CB  GLU    63     157.368 246.313 142.697  1.00                 C  
ATOM    467  CD  GLU    63     157.924 247.647 144.769  1.00                 C  
ATOM    468  CG  GLU    63     156.996 247.493 143.580  1.00                 C  
ATOM    469  OE1 GLU    63     158.737 246.730 145.010  1.00                 O  
ATOM    470  OE2 GLU    63     157.839 248.684 145.458  1.00                 O  
ATOM    471  N   THR    64     156.889 243.802 140.860  1.00                 N  
ATOM    472  CA  THR    64     157.442 242.817 139.954  1.00                 C  
ATOM    473  C   THR    64     156.640 242.791 138.668  1.00                 C  
ATOM    474  O   THR    64     157.217 242.663 137.588  1.00                 O  
ATOM    475  CB  THR    64     157.465 241.415 140.590  1.00                 C  
ATOM    476  OG1 THR    64     156.131 241.023 140.939  1.00                 O  
ATOM    477  CG2 THR    64     158.316 241.415 141.850  1.00                 C  
ATOM    478  N   SER    65     155.312 242.884 138.746  1.00                 N  
ATOM    479  CA  SER    65     154.540 242.807 137.514  1.00                 C  
ATOM    480  C   SER    65     154.947 243.930 136.572  1.00                 C  
ATOM    481  O   SER    65     155.240 243.700 135.386  1.00                 O  
ATOM    482  CB  SER    65     153.041 242.872 137.816  1.00                 C  
ATOM    483  OG  SER    65     152.278 242.822 136.623  1.00                 O  
ATOM    484  N   GLY    66     154.979 245.147 137.128  1.00                 N  
ATOM    485  CA  GLY    66     154.940 246.398 136.348  1.00                 C  
ATOM    486  C   GLY    66     156.326 246.927 136.024  1.00                 C  
ATOM    487  O   GLY    66     156.667 246.967 134.828  1.00                 O  
ATOM    488  N   ASP    67     157.090 247.343 137.041  1.00                 N  
ATOM    489  CA  ASP    67     158.425 247.945 136.783  1.00                 C  
ATOM    490  C   ASP    67     159.314 246.901 136.104  1.00                 C  
ATOM    491  O   ASP    67     159.955 247.246 135.091  1.00                 O  
ATOM    492  CB  ASP    67     159.049 248.443 138.088  1.00                 C  
ATOM    493  CG  ASP    67     158.360 249.680 138.629  1.00                 C  
ATOM    494  OD1 ASP    67     157.587 250.307 137.874  1.00                 O  
ATOM    495  OD2 ASP    67     158.593 250.023 139.807  1.00                 O  
ATOM    496  N   SER    68     159.319 245.666 136.615  1.00                 N  
ATOM    497  CA  SER    68     160.068 244.571 135.940  1.00                 C  
ATOM    498  C   SER    68     159.397 244.292 134.593  1.00                 C  
ATOM    499  O   SER    68     160.113 243.927 133.641  1.00                 O  
ATOM    500  CB  SER    68     160.102 243.322 136.823  1.00                 C  
ATOM    501  OG  SER    68     160.853 243.551 138.002  1.00                 O  
ATOM    502  N   GLY    69     158.064 244.394 134.543  1.00                 N  
ATOM    503  CA  GLY    69     157.317 244.187 133.287  1.00                 C  
ATOM    504  C   GLY    69     157.710 245.207 132.235  1.00                 C  
ATOM    505  O   GLY    69     157.809 244.823 131.058  1.00                 O  
ATOM    506  N   ALA    70     157.947 246.458 132.641  1.00                 N  
ATOM    507  CA  ALA    70     158.417 247.487 131.676  1.00                 C  
ATOM    508  C   ALA    70     159.756 247.013 131.105  1.00                 C  
ATOM    509  O   ALA    70     159.929 247.104 129.876  1.00                 O  
ATOM    510  CB  ALA    70     158.538 248.840 132.361  1.00                 C  
ATOM    511  N   ASN    71     160.640 246.480 131.955  1.00                 N  
ATOM    512  CA  ASN    71     161.922 245.908 131.460  1.00                 C  
ATOM    513  C   ASN    71     161.596 244.715 130.556  1.00                 C  
ATOM    514  O   ASN    71     162.240 244.585 129.498  1.00                 O  
ATOM    515  CB  ASN    71     162.822 245.515 132.633  1.00                 C  
ATOM    516  CG  ASN    71     163.425 246.718 133.333  1.00                 C  
ATOM    517  OD1 ASN    71     163.484 247.811 132.769  1.00                 O  
ATOM    518  ND2 ASN    71     163.877 246.519 134.566  1.00                 N  
ATOM    519  N   VAL    72     160.615 243.896 130.948  1.00                 N  
ATOM    520  CA  VAL    72     160.189 242.743 130.111  1.00                 C  
ATOM    521  C   VAL    72     159.633 243.266 128.783  1.00                 C  
ATOM    522  O   VAL    72     159.940 242.665 127.739  1.00                 O  
ATOM    523  CB  VAL    72     159.147 241.873 130.838  1.00                 C  
ATOM    524  CG1 VAL    72     158.571 240.830 129.892  1.00                 C  
ATOM    525  CG2 VAL    72     159.766 241.208 132.057  1.00                 C  
ATOM    526  N   LYS    73     158.864 244.358 128.822  1.00                 N  
ATOM    527  CA  LYS    73     158.336 244.968 127.579  1.00                 C  
ATOM    528  C   LYS    73     159.513 245.443 126.721  1.00                 C  
ATOM    529  O   LYS    73     159.469 245.229 125.494  1.00                 O  
ATOM    530  CB  LYS    73     157.388 246.123 127.909  1.00                 C  
ATOM    531  CD  LYS    73     155.181 246.881 128.834  1.00                 C  
ATOM    532  CE  LYS    73     153.863 246.444 129.451  1.00                 C  
ATOM    533  CG  LYS    73     156.064 245.685 128.513  1.00                 C  
ATOM    534  NZ  LYS    73     153.005 247.607 129.810  1.00                 N  
ATOM    535  N   ARG    74     160.533 246.035 127.350  1.00                 N  
ATOM    536  CA  ARG    74     161.741 246.492 126.611  1.00                 C  
ATOM    537  C   ARG    74     162.272 245.337 125.757  1.00                 C  
ATOM    538  O   ARG    74     162.697 245.601 124.616  1.00                 O  
ATOM    539  CB  ARG    74     162.808 246.994 127.586  1.00                 C  
ATOM    540  CD  ARG    74     163.886 248.665 126.055  1.00                 C  
ATOM    541  NE  ARG    74     165.110 249.073 125.370  1.00                 N  
ATOM    542  CG  ARG    74     164.101 247.433 126.919  1.00                 C  
ATOM    543  CZ  ARG    74     165.517 248.573 124.207  1.00                 C  
ATOM    544  NH1 ARG    74     166.644 249.005 123.658  1.00                 N  
ATOM    545  NH2 ARG    74     164.796 247.643 123.597  1.00                 N  
ATOM    546  N   LEU    75     162.223 244.107 126.282  1.00                 N  
ATOM    547  CA  LEU    75     162.660 242.948 125.513  1.00                 C  
ATOM    548  C   LEU    75     161.994 242.938 124.149  1.00                 C  
ATOM    549  O   LEU    75     162.655 242.705 123.127  1.00                 O  
ATOM    550  CB  LEU    75     162.350 241.655 126.270  1.00                 C  
ATOM    551  CG  LEU    75     162.758 240.351 125.580  1.00                 C  
ATOM    552  CD1 LEU    75     164.262 240.307 125.360  1.00                 C  
ATOM    553  CD2 LEU    75     162.307 239.149 126.395  1.00                 C  
ATOM    554  N   GLU    76     160.688 243.213 124.098  1.00                 N  
ATOM    555  CA  GLU    76     159.997 243.253 122.814  1.00                 C  
ATOM    556  C   GLU    76     160.497 244.407 121.952  1.00                 C  
ATOM    557  O   GLU    76     160.610 244.270 120.729  1.00                 O  
ATOM    558  CB  GLU    76     158.486 243.372 123.022  1.00                 C  
ATOM    559  CD  GLU    76     156.356 242.306 123.861  1.00                 C  
ATOM    560  CG  GLU    76     157.841 242.129 123.613  1.00                 C  
ATOM    561  OE1 GLU    76     155.867 243.450 123.754  1.00                 O  
ATOM    562  OE2 GLU    76     155.680 241.299 124.162  1.00                 O  
ATOM    563  N   GLN    77     160.823 245.544 122.570  1.00                 N  
ATOM    564  CA  GLN    77     161.351 246.657 121.788  1.00                 C  
ATOM    565  C   GLN    77     162.714 246.325 121.192  1.00                 C  
ATOM    566  O   GLN    77     162.956 246.614 120.015  1.00                 O  
ATOM    567  CB  GLN    77     161.454 247.917 122.650  1.00                 C  
ATOM    568  CD  GLN    77     160.251 249.706 123.967  1.00                 C  
ATOM    569  CG  GLN    77     160.111 248.508 123.048  1.00                 C  
ATOM    570  OE1 GLN    77     161.243 249.837 124.684  1.00                 O  
ATOM    571  NE2 GLN    77     159.256 250.585 123.946  1.00                 N  
ATOM    572  N   GLU    78     163.607 245.705 121.969  1.00                 N  
ATOM    573  CA  GLU    78     164.902 245.311 121.421  1.00                 C  
ATOM    574  C   GLU    78     164.731 244.275 120.313  1.00                 C  
ATOM    575  O   GLU    78     165.440 244.315 119.296  1.00                 O  
ATOM    576  CB  GLU    78     165.806 244.760 122.525  1.00                 C  
ATOM    577  CD  GLU    78     168.010 245.551 121.578  1.00                 C  
ATOM    578  CG  GLU    78     167.195 244.363 122.051  1.00                 C  
ATOM    579  OE1 GLU    78     167.664 246.693 121.947  1.00                 O  
ATOM    580  OE2 GLU    78     168.994 245.340 120.839  1.00                 O  
ATOM    581  N   THR    79     163.791 243.344 120.491  1.00                 N  
ATOM    582  CA  THR    79     163.556 242.352 119.446  1.00                 C  
ATOM    583  C   THR    79     163.112 242.999 118.144  1.00                 C  
ATOM    584  O   THR    79     163.625 242.649 117.076  1.00                 O  
ATOM    585  CB  THR    79     162.500 241.317 119.877  1.00                 C  
ATOM    586  OG1 THR    79     162.971 240.601 121.026  1.00                 O  
ATOM    587  CG2 THR    79     162.241 240.322 118.757  1.00                 C  
ATOM    588  N   ASP    80     162.168 243.939 118.202  1.00                 N  
ATOM    589  CA  ASP    80     161.719 244.589 116.978  1.00                 C  
ATOM    590  C   ASP    80     162.866 245.337 116.307  1.00                 C  
ATOM    591  O   ASP    80     162.992 245.328 115.078  1.00                 O  
ATOM    592  CB  ASP    80     160.564 245.548 117.273  1.00                 C  
ATOM    593  CG  ASP    80     159.276 244.823 117.608  1.00                 C  
ATOM    594  OD1 ASP    80     159.195 243.604 117.348  1.00                 O  
ATOM    595  OD2 ASP    80     158.346 245.473 118.130  1.00                 O  
ATOM    596  N   THR    81     163.723 245.976 117.106  1.00                 N  
ATOM    597  CA  THR    81     164.848 246.707 116.538  1.00                 C  
ATOM    598  C   THR    81     165.796 245.770 115.806  1.00                 C  
ATOM    599  O   THR    81     166.313 246.105 114.730  1.00                 O  
ATOM    600  CB  THR    81     165.626 247.477 117.621  1.00                 C  
ATOM    601  OG1 THR    81     164.765 248.445 118.234  1.00                 O  
ATOM    602  CG2 THR    81     166.815 248.201 117.010  1.00                 C  
ATOM    603  N   LYS    82     166.035 244.585 116.372  1.00                 N  
ATOM    604  CA  LYS    82     166.922 243.623 115.723  1.00                 C  
ATOM    605  C   LYS    82     166.348 243.172 114.386  1.00                 C  
ATOM    606  O   LYS    82     167.077 243.041 113.396  1.00                 O  
ATOM    607  CB  LYS    82     167.159 242.415 116.631  1.00                 C  
ATOM    608  CD  LYS    82     168.197 241.476 118.715  1.00                 C  
ATOM    609  CE  LYS    82     169.045 241.777 119.940  1.00                 C  
ATOM    610  CG  LYS    82     168.019 242.712 117.849  1.00                 C  
ATOM    611  NZ  LYS    82     169.192 240.585 120.820  1.00                 N  
ATOM    612  N   ILE    83     165.035 242.943 114.341  1.00                 N  
ATOM    613  CA  ILE    83     164.389 242.530 113.102  1.00                 C  
ATOM    614  C   ILE    83     164.471 243.635 112.059  1.00                 C  
ATOM    615  O   ILE    83     164.760 243.378 110.886  1.00                 O  
ATOM    616  CB  ILE    83     162.920 242.132 113.337  1.00                 C  
ATOM    617  CD1 ILE    83     161.448 240.546 114.684  1.00                 C  
ATOM    618  CG1 ILE    83     162.840 240.860 114.183  1.00                 C  
ATOM    619  CG2 ILE    83     162.192 241.977 112.011  1.00                 C  
ATOM    620  N   GLU    84     164.234 244.883 112.472  1.00                 N  
ATOM    621  CA  GLU    84     164.336 245.996 111.532  1.00                 C  
ATOM    622  C   GLU    84     165.759 246.145 111.011  1.00                 C  
ATOM    623  O   GLU    84     165.973 246.466 109.832  1.00                 O  
ATOM    624  CB  GLU    84     163.879 247.298 112.192  1.00                 C  
ATOM    625  CD  GLU    84     161.980 248.637 113.182  1.00                 C  
ATOM    626  CG  GLU    84     162.384 247.368 112.459  1.00                 C  
ATOM    627  OE1 GLU    84     162.880 249.371 113.643  1.00                 O  
ATOM    628  OE2 GLU    84     160.763 248.899 113.289  1.00                 O  
ATOM    629  N   GLN    85     166.749 245.921 111.878  1.00                 N  
ATOM    630  CA  GLN    85     168.131 245.978 111.432  1.00                 C  
ATOM    631  C   GLN    85     168.438 244.947 110.365  1.00                 C  
ATOM    632  O   GLN    85     169.106 245.241 109.372  1.00                 O  
ATOM    633  CB  GLN    85     169.084 245.784 112.613  1.00                 C  
ATOM    634  CD  GLN    85     170.902 247.343 111.813  1.00                 C  
ATOM    635  CG  GLN    85     170.553 245.936 112.257  1.00                 C  
ATOM    636  OE1 GLN    85     170.249 248.309 112.207  1.00                 O  
ATOM    637  NE2 GLN    85     171.937 247.463 110.988  1.00                 N  
ATOM    638  N   LEU    86     167.951 243.718 110.557  1.00                 N  
ATOM    639  CA  LEU    86     168.160 242.682 109.553  1.00                 C  
ATOM    640  C   LEU    86     167.521 243.060 108.227  1.00                 C  
ATOM    641  O   LEU    86     168.117 242.847 107.169  1.00                 O  
ATOM    642  CB  LEU    86     167.601 241.344 110.040  1.00                 C  
ATOM    643  CG  LEU    86     168.344 240.680 111.200  1.00                 C  
ATOM    644  CD1 LEU    86     167.584 239.461 111.699  1.00                 C  
ATOM    645  CD2 LEU    86     169.754 240.290 110.783  1.00                 C  
ATOM    646  N   LYS    87     166.316 243.629 108.261  1.00                 N  
ATOM    647  CA  LYS    87     165.645 243.995 107.016  1.00                 C  
ATOM    648  C   LYS    87     166.445 245.043 106.255  1.00                 C  
ATOM    649  O   LYS    87     166.582 244.964 105.026  1.00                 O  
ATOM    650  CB  LYS    87     164.233 244.512 107.300  1.00                 C  
ATOM    651  CD  LYS    87     161.886 244.024 108.043  1.00                 C  
ATOM    652  CE  LYS    87     160.917 242.954 108.517  1.00                 C  
ATOM    653  CG  LYS    87     163.260 243.439 107.761  1.00                 C  
ATOM    654  NZ  LYS    87     159.578 243.520 108.839  1.00                 N  
ATOM    655  N   ASN    88     166.986 246.031 106.971  1.00                 N  
ATOM    656  CA  ASN    88     167.827 247.037 106.327  1.00                 C  
ATOM    657  C   ASN    88     169.103 246.415 105.773  1.00                 C  
ATOM    658  O   ASN    88     169.505 246.690 104.634  1.00                 O  
ATOM    659  CB  ASN    88     168.159 248.164 107.307  1.00                 C  
ATOM    660  CG  ASN    88     166.973 249.069 107.578  1.00                 C  
ATOM    661  OD1 ASN    88     166.007 249.087 106.815  1.00                 O  
ATOM    662  ND2 ASN    88     167.043 249.824 108.668  1.00                 N  
ATOM    663  N   GLU    89     169.754 245.569 106.575  1.00                 N  
ATOM    664  CA  GLU    89     171.012 244.961 106.142  1.00                 C  
ATOM    665  C   GLU    89     170.807 244.076 104.919  1.00                 C  
ATOM    666  O   GLU    89     171.599 244.125 103.971  1.00                 O  
ATOM    667  CB  GLU    89     171.632 244.146 107.279  1.00                 C  
ATOM    668  CD  GLU    89     172.710 244.146 109.563  1.00                 C  
ATOM    669  CG  GLU    89     172.174 244.988 108.422  1.00                 C  
ATOM    670  OE1 GLU    89     172.489 242.917 109.549  1.00                 O  
ATOM    671  OE2 GLU    89     173.351 244.715 110.471  1.00                 O  
ATOM    672  N   ALA    90     169.749 243.264 104.920  1.00                 N  
ATOM    673  CA  ALA    90     169.462 242.405 103.778  1.00                 C  
ATOM    674  C   ALA    90     169.232 243.229 102.522  1.00                 C  
ATOM    675  O   ALA    90     169.763 242.907 101.453  1.00                 O  
ATOM    676  CB  ALA    90     168.250 241.532 104.063  1.00                 C  
ATOM    677  N   SER    91     168.462 244.315 102.646  1.00                 N  
ATOM    678  CA  SER    91     168.087 245.101 101.475  1.00                 C  
ATOM    679  C   SER    91     169.307 245.676 100.770  1.00                 C  
ATOM    680  O   SER    91     169.306 245.807  99.541  1.00                 O  
ATOM    681  CB  SER    91     167.137 246.233 101.871  1.00                 C  
ATOM    682  OG  SER    91     167.790 247.183 102.695  1.00                 O  
ATOM    683  N   ARG    92     170.354 246.019 101.520  1.00                 N  
ATOM    684  CA  ARG    92     171.572 246.516 100.885  1.00                 C  
ATOM    685  C   ARG    92     172.249 245.463 100.011  1.00                 C  
ATOM    686  O   ARG    92     172.869 245.816  99.001  1.00                 O  
ATOM    687  CB  ARG    92     172.563 247.010 101.941  1.00                 C  
ATOM    688  CD  ARG    92     173.292 248.892 103.433  1.00                 C  
ATOM    689  NE  ARG    92     173.694 248.021 104.535  1.00                 N  
ATOM    690  CG  ARG    92     172.146 248.300 102.628  1.00                 C  
ATOM    691  CZ  ARG    92     173.141 248.041 105.743  1.00                 C  
ATOM    692  NH1 ARG    92     173.572 247.212 106.684  1.00                 N  
ATOM    693  NH2 ARG    92     172.157 248.890 106.008  1.00                 N  
ATOM    694  N   ILE    93     172.147 244.179 100.365  1.00                 N  
ATOM    695  CA  ILE    93     172.819 243.119  99.616  1.00                 C  
ATOM    696  C   ILE    93     171.858 242.168  98.912  1.00                 C  
ATOM    697  O   ILE    93     172.313 241.181  98.308  1.00                 O  
ATOM    698  CB  ILE    93     173.750 242.291 100.521  1.00                 C  
ATOM    699  CD1 ILE    93     173.737 240.546 102.380  1.00                 C  
ATOM    700  CG1 ILE    93     172.940 241.569 101.601  1.00                 C  
ATOM    701  CG2 ILE    93     174.833 243.174 101.121  1.00                 C  
ATOM    702  N   SER    94     170.548 242.408  99.014  1.00                 N  
ATOM    703  CA  SER    94     169.575 241.493  98.422  1.00                 C  
ATOM    704  C   SER    94     169.904 241.193  96.965  1.00                 C  
ATOM    705  O   SER    94     170.003 240.027  96.569  1.00                 O  
ATOM    706  CB  SER    94     168.162 242.071  98.527  1.00                 C  
ATOM    707  OG  SER    94     167.747 242.161  99.879  1.00                 O  
ATOM    708  N   LYS    95     170.085 242.234  96.152  1.00                 N  
ATOM    709  CA  LYS    95     170.248 242.022  94.717  1.00                 C  
ATOM    710  C   LYS    95     171.603 241.409  94.394  1.00                 C  
ATOM    711  O   LYS    95     171.711 240.568  93.490  1.00                 O  
ATOM    712  CB  LYS    95     170.079 243.340  93.958  1.00                 C  
ATOM    713  CD  LYS    95     168.563 245.187  93.190  1.00                 C  
ATOM    714  CE  LYS    95     167.139 245.718  93.179  1.00                 C  
ATOM    715  CG  LYS    95     168.656 243.873  93.949  1.00                 C  
ATOM    716  NZ  LYS    95     167.041 247.027  92.476  1.00                 N  
ATOM    717  N   ASP    96     172.646 241.811  95.122  1.00                 N  
ATOM    718  CA  ASP    96     173.974 241.277  94.852  1.00                 C  
ATOM    719  C   ASP    96     174.043 239.790  95.158  1.00                 C  
ATOM    720  O   ASP    96     174.590 239.010  94.363  1.00                 O  
ATOM    721  CB  ASP    96     175.029 242.028  95.666  1.00                 C  
ATOM    722  CG  ASP    96     175.256 243.441  95.164  1.00                 C  
ATOM    723  OD1 ASP    96     174.810 243.750  94.039  1.00                 O  
ATOM    724  OD2 ASP    96     175.878 244.238  95.896  1.00                 O  
ATOM    725  N   VAL    97     173.494 239.370  96.300  1.00                 N  
ATOM    726  CA  VAL    97     173.526 237.946  96.625  1.00                 C  
ATOM    727  C   VAL    97     172.612 237.172  95.689  1.00                 C  
ATOM    728  O   VAL    97     172.970 236.094  95.204  1.00                 O  
ATOM    729  CB  VAL    97     173.126 237.692  98.090  1.00                 C  
ATOM    730  CG1 VAL    97     172.995 236.201  98.356  1.00                 C  
ATOM    731  CG2 VAL    97     174.141 238.318  99.035  1.00                 C  
ATOM    732  N   VAL    98     171.434 237.724  95.389  1.00                 N  
ATOM    733  CA  VAL    98     170.515 237.058  94.476  1.00                 C  
ATOM    734  C   VAL    98     171.160 236.838  93.121  1.00                 C  
ATOM    735  O   VAL    98     171.009 235.771  92.514  1.00                 O  
ATOM    736  CB  VAL    98     169.208 237.855  94.309  1.00                 C  
ATOM    737  CG1 VAL    98     168.357 237.258  93.199  1.00                 C  
ATOM    738  CG2 VAL    98     168.434 237.890  95.619  1.00                 C  
ATOM    739  N   GLU    99     171.866 237.849  92.617  1.00                 N  
ATOM    740  CA  GLU    99     172.506 237.722  91.314  1.00                 C  
ATOM    741  C   GLU    99     173.538 236.603  91.322  1.00                 C  
ATOM    742  O   GLU    99     173.577 235.771  90.407  1.00                 O  
ATOM    743  CB  GLU    99     173.163 239.043  90.909  1.00                 C  
ATOM    744  CD  GLU    99     172.860 241.465  90.259  1.00                 C  
ATOM    745  CG  GLU    99     172.176 240.146  90.561  1.00                 C  
ATOM    746  OE1 GLU    99     174.082 241.568  90.494  1.00                 O  
ATOM    747  OE2 GLU    99     172.173 242.395  89.787  1.00                 O  
ATOM    748  N   MET   100     174.372 236.556  92.365  1.00                 N  
ATOM    749  CA  MET   100     175.379 235.503  92.462  1.00                 C  
ATOM    750  C   MET   100     174.743 234.118  92.449  1.00                 C  
ATOM    751  O   MET   100     175.199 233.219  91.733  1.00                 O  
ATOM    752  CB  MET   100     176.217 235.678  93.730  1.00                 C  
ATOM    753  SD  MET   100     178.182 234.797  95.473  1.00                 S  
ATOM    754  CE  MET   100     176.929 234.292  96.650  1.00                 C  
ATOM    755  CG  MET   100     177.285 234.613  93.920  1.00                 C  
ATOM    756  N   LEU   101     173.681 233.925  93.234  1.00                 N  
ATOM    757  CA  LEU   101     173.045 232.615  93.303  1.00                 C  
ATOM    758  C   LEU   101     172.451 232.215  91.965  1.00                 C  
ATOM    759  O   LEU   101     172.594 231.064  91.539  1.00                 O  
ATOM    760  CB  LEU   101     171.958 232.603  94.380  1.00                 C  
ATOM    761  CG  LEU   101     172.439 232.692  95.829  1.00                 C  
ATOM    762  CD1 LEU   101     171.260 232.853  96.778  1.00                 C  
ATOM    763  CD2 LEU   101     173.253 231.463  96.202  1.00                 C  
ATOM    764  N   LEU   102     171.764 233.138  91.288  1.00                 N  
ATOM    765  CA  LEU   102     171.181 232.810  89.995  1.00                 C  
ATOM    766  C   LEU   102     172.252 232.544  88.947  1.00                 C  
ATOM    767  O   LEU   102     172.081 231.658  88.103  1.00                 O  
ATOM    768  CB  LEU   102     170.261 233.937  89.521  1.00                 C  
ATOM    769  CG  LEU   102     168.972 234.141  90.320  1.00                 C  
ATOM    770  CD1 LEU   102     168.244 235.393  89.854  1.00                 C  
ATOM    771  CD2 LEU   102     168.066 232.926  90.199  1.00                 C  
ATOM    772  N   LYS   103     173.354 233.295  88.979  1.00                 N  
ATOM    773  CA  LYS   103     174.424 233.044  88.032  1.00                 C  
ATOM    774  C   LYS   103     174.992 231.645  88.152  1.00                 C  
ATOM    775  O   LYS   103     175.282 230.999  87.144  1.00                 O  
ATOM    776  CB  LYS   103     175.550 234.063  88.214  1.00                 C  
ATOM    777  CD  LYS   103     176.347 236.433  87.991  1.00                 C  
ATOM    778  CE  LYS   103     175.984 237.843  87.555  1.00                 C  
ATOM    779  CG  LYS   103     175.192 235.471  87.765  1.00                 C  
ATOM    780  NZ  LYS   103     177.091 238.806  87.811  1.00                 N  
ATOM    781  N   HIS   104     175.155 231.159  89.384  1.00                 N  
ATOM    782  CA  HIS   104     175.642 229.800  89.586  1.00                 C  
ATOM    783  C   HIS   104     174.646 228.767  89.082  1.00                 C  
ATOM    784  O   HIS   104     175.038 227.797  88.427  1.00                 O  
ATOM    785  CB  HIS   104     175.941 229.553  91.066  1.00                 C  
ATOM    786  CG  HIS   104     177.132 230.303  91.575  1.00                 C  
ATOM    787  ND1 HIS   104     178.409 230.081  91.106  1.00                 N  
ATOM    788  CE1 HIS   104     179.260 230.900  91.749  1.00                 C  
ATOM    789  CD2 HIS   104     177.356 231.348  92.564  1.00                 C  
ATOM    790  NE2 HIS   104     178.636 231.663  92.625  1.00                 N  
ATOM    791  N   VAL   105     173.359 228.953  89.375  1.00                 N  
ATOM    792  CA  VAL   105     172.345 228.002  88.939  1.00                 C  
ATOM    793  C   VAL   105     172.335 227.879  87.423  1.00                 C  
ATOM    794  O   VAL   105     172.221 226.778  86.880  1.00                 O  
ATOM    795  CB  VAL   105     170.945 228.399  89.442  1.00                 C  
ATOM    796  CG1 VAL   105     169.880 227.520  88.805  1.00                 C  
ATOM    797  CG2 VAL   105     170.879 228.308  90.959  1.00                 C  
ATOM    798  N   THR   106     172.471 228.999  86.714  1.00                 N  
ATOM    799  CA  THR   106     172.383 229.015  85.261  1.00                 C  
ATOM    800  C   THR   106     173.633 228.473  84.581  1.00                 C  
ATOM    801  O   THR   106     173.669 228.398  83.348  1.00                 O  
ATOM    802  CB  THR   106     172.120 230.435  84.727  1.00                 C  
ATOM    803  OG1 THR   106     173.191 231.303  85.121  1.00                 O  
ATOM    804  CG2 THR   106     170.818 230.984  85.290  1.00                 C  
ATOM    805  N   THR   107     174.655 228.102  85.349  1.00                 N  
ATOM    806  CA  THR   107     175.914 227.586  84.817  1.00                 C  
ATOM    807  C   THR   107     175.969 226.101  85.159  1.00                 C  
ATOM    808  O   THR   107     176.204 225.732  86.313  1.00                 O  
ATOM    809  CB  THR   107     177.124 228.345  85.393  1.00                 C  
ATOM    810  OG1 THR   107     177.029 229.733  85.049  1.00                 O  
ATOM    811  CG2 THR   107     178.421 227.790  84.825  1.00                 C  
ATOM    812  N   VAL   108     175.756 225.253  84.152  1.00                 N  
ATOM    813  CA  VAL   108     175.527 223.834  84.410  1.00                 C  
ATOM    814  C   VAL   108     176.810 223.149  84.861  1.00                 C  
ATOM    815  O   VAL   108     176.827 222.434  85.871  1.00                 O  
ATOM    816  CB  VAL   108     174.960 223.119  83.169  1.00                 C  
ATOM    817  CG1 VAL   108     174.904 221.617  83.400  1.00                 C  
ATOM    818  CG2 VAL   108     173.581 223.661  82.826  1.00                 C  
ATOM    819  N   LYS   109     177.854 223.434  84.074  1.00                 N  
ATOM    820  CA  LYS   109     179.219 222.874  84.219  1.00                 C  
ATOM    821  C   LYS   109     179.119 221.355  84.282  1.00                 C  
ATOM    822  O   LYS   109     179.392 220.790  85.360  1.00                 O  
ATOM    823  CB  LYS   109     179.901 223.440  85.466  1.00                 C  
ATOM    824  CD  LYS   109     180.831 225.434  86.674  1.00                 C  
ATOM    825  CE  LYS   109     181.037 226.939  86.639  1.00                 C  
ATOM    826  CG  LYS   109     180.091 224.948  85.439  1.00                 C  
ATOM    827  NZ  LYS   109     181.749 227.432  87.850  1.00                 N  
TER
