# Supplementary material for: The Plant V-ATPase
Source: Front Plant Sci. 2022 Jun 30;13:931777. doi: 10.3389/fpls.2022.931777 (PMC9280200; doi:10.3389/fpls.2022.931777)
Supplement: Supplementary file 2 [file Data_Sheet_1.ZIP › pdb-files/G2_38d7e46e1614d032.final.pdb]

ATOM      1  N   GLU     2     135.856 230.389 223.916  1.00                 N  
ATOM      2  CA  GLU     2     136.432 229.457 222.949  1.00                 C  
ATOM      3  C   GLU     2     135.753 229.579 221.586  1.00                 C  
ATOM      4  O   GLU     2     136.423 229.593 220.547  1.00                 O  
ATOM      5  CB  GLU     2     136.322 228.019 223.460  1.00                 C  
ATOM      6  CD  GLU     2     137.039 226.300 225.166  1.00                 C  
ATOM      7  CG  GLU     2     137.231 227.708 224.638  1.00                 C  
ATOM      8  OE1 GLU     2     136.073 225.633 224.741  1.00                 O  
ATOM      9  OE2 GLU     2     137.856 225.863 226.004  1.00                 O  
ATOM     10  N   SER     3     134.424 229.684 221.583  1.00                 N  
ATOM     11  CA  SER     3     133.678 229.735 220.332  1.00                 C  
ATOM     12  C   SER     3     134.013 230.996 219.565  1.00                 C  
ATOM     13  O   SER     3     134.067 230.977 218.330  1.00                 O  
ATOM     14  CB  SER     3     132.174 229.659 220.602  1.00                 C  
ATOM     15  OG  SER     3     131.722 230.805 221.301  1.00                 O  
ATOM     16  N   ALA     4     134.355 232.072 220.274  1.00                 N  
ATOM     17  CA  ALA     4     134.720 233.279 219.556  1.00                 C  
ATOM     18  C   ALA     4     136.076 233.092 218.911  1.00                 C  
ATOM     19  O   ALA     4     136.276 233.516 217.770  1.00                 O  
ATOM     20  CB  ALA     4     134.724 234.475 220.496  1.00                 C  
ATOM     21  N   GLY     5     137.037 232.484 219.614  1.00                 N  
ATOM     22  CA  GLY     5     138.337 232.331 218.993  1.00                 C  
ATOM     23  C   GLY     5     138.205 231.434 217.779  1.00                 C  
ATOM     24  O   GLY     5     138.826 231.672 216.737  1.00                 O  
ATOM     25  N   ILE     6     137.359 230.408 217.899  1.00                 N  
ATOM     26  CA  ILE     6     137.169 229.458 216.809  1.00                 C  
ATOM     27  C   ILE     6     136.631 230.192 215.594  1.00                 C  
ATOM     28  O   ILE     6     137.154 230.074 214.476  1.00                 O  
ATOM     29  CB  ILE     6     136.227 228.310 217.218  1.00                 C  
ATOM     30  CD1 ILE     6     135.937 226.466 218.954  1.00                 C  
ATOM     31  CG1 ILE     6     136.889 227.431 218.282  1.00                 C  
ATOM     32  CG2 ILE     6     135.808 227.505 215.998  1.00                 C  
ATOM     33  N   GLN     7     135.628 231.055 215.833  1.00                 N  
ATOM     34  CA  GLN     7     134.976 231.790 214.757  1.00                 C  
ATOM     35  C   GLN     7     135.956 232.754 214.117  1.00                 C  
ATOM     36  O   GLN     7     135.971 232.916 212.893  1.00                 O  
ATOM     37  CB  GLN     7     133.750 232.538 215.285  1.00                 C  
ATOM     38  CD  GLN     7     131.437 232.403 216.291  1.00                 C  
ATOM     39  CG  GLN     7     132.602 231.633 215.699  1.00                 C  
ATOM     40  OE1 GLN     7     131.613 233.496 216.830  1.00                 O  
ATOM     41  NE2 GLN     7     130.242 231.834 216.192  1.00                 N  
ATOM     42  N   GLN     8     136.783 233.395 214.938  1.00                 N  
ATOM     43  CA  GLN     8     137.646 234.463 214.464  1.00                 C  
ATOM     44  C   GLN     8     138.687 233.862 213.539  1.00                 C  
ATOM     45  O   GLN     8     138.975 234.406 212.461  1.00                 O  
ATOM     46  CB  GLN     8     138.295 235.190 215.643  1.00                 C  
ATOM     47  CD  GLN     8     137.987 236.649 217.682  1.00                 C  
ATOM     48  CG  GLN     8     137.324 236.008 216.479  1.00                 C  
ATOM     49  OE1 GLN     8     138.998 236.156 218.182  1.00                 O  
ATOM     50  NE2 GLN     8     137.418 237.754 218.151  1.00                 N  
ATOM     51  N   LEU     9     139.251 232.720 213.941  1.00                 N  
ATOM     52  CA  LEU     9     140.318 232.172 213.128  1.00                 C  
ATOM     53  C   LEU     9     139.704 231.593 211.874  1.00                 C  
ATOM     54  O   LEU     9     140.334 231.606 210.811  1.00                 O  
ATOM     55  CB  LEU     9     141.102 231.118 213.912  1.00                 C  
ATOM     56  CG  LEU     9     141.928 231.627 215.095  1.00                 C  
ATOM     57  CD1 LEU     9     142.528 230.466 215.872  1.00                 C  
ATOM     58  CD2 LEU     9     143.024 232.568 214.619  1.00                 C  
ATOM     59  N   LEU    10     138.472 231.084 211.973  1.00                 N  
ATOM     60  CA  LEU    10     137.877 230.564 210.757  1.00                 C  
ATOM     61  C   LEU    10     137.649 231.721 209.798  1.00                 C  
ATOM     62  O   LEU    10     137.765 231.552 208.581  1.00                 O  
ATOM     63  CB  LEU    10     136.571 229.831 211.070  1.00                 C  
ATOM     64  CG  LEU    10     136.699 228.527 211.861  1.00                 C  
ATOM     65  CD1 LEU    10     135.326 227.987 212.233  1.00                 C  
ATOM     66  CD2 LEU    10     137.478 227.490 211.067  1.00                 C  
ATOM     67  N   ALA    11     137.320 232.905 210.335  1.00                 N  
ATOM     68  CA  ALA    11     137.125 234.079 209.493  1.00                 C  
ATOM     69  C   ALA    11     138.427 234.471 208.813  1.00                 C  
ATOM     70  O   ALA    11     138.443 234.846 207.632  1.00                 O  
ATOM     71  CB  ALA    11     136.586 235.239 210.317  1.00                 C  
ATOM     72  N   ALA    12     139.536 234.358 209.541  1.00                 N  
ATOM     73  CA  ALA    12     140.830 234.672 208.945  1.00                 C  
ATOM     74  C   ALA    12     141.136 233.693 207.824  1.00                 C  
ATOM     75  O   ALA    12     141.580 234.083 206.736  1.00                 O  
ATOM     76  CB  ALA    12     141.923 234.639 210.003  1.00                 C  
ATOM     77  N   GLU    13     140.837 232.420 208.057  1.00                 N  
ATOM     78  CA  GLU    13     141.105 231.386 207.068  1.00                 C  
ATOM     79  C   GLU    13     140.243 231.601 205.834  1.00                 C  
ATOM     80  O   GLU    13     140.705 231.431 204.701  1.00                 O  
ATOM     81  CB  GLU    13     140.855 229.998 207.662  1.00                 C  
ATOM     82  CD  GLU    13     141.544 228.237 209.335  1.00                 C  
ATOM     83  CG  GLU    13     141.859 229.589 208.728  1.00                 C  
ATOM     84  OE1 GLU    13     140.446 227.706 209.068  1.00                 O  
ATOM     85  OE2 GLU    13     142.397 227.707 210.080  1.00                 O  
ATOM     86  N   ARG    14     138.995 232.004 206.053  1.00                 N  
ATOM     87  CA  ARG    14     138.087 232.269 204.947  1.00                 C  
ATOM     88  C   ARG    14     138.629 233.408 204.111  1.00                 C  
ATOM     89  O   ARG    14     138.651 233.334 202.877  1.00                 O  
ATOM     90  CB  ARG    14     136.686 232.592 205.470  1.00                 C  
ATOM     91  CD  ARG    14     134.324 233.274 204.965  1.00                 C  
ATOM     92  NE  ARG    14     134.417 234.543 205.683  1.00                 N  
ATOM     93  CG  ARG    14     135.661 232.853 204.378  1.00                 C  
ATOM     94  CZ  ARG    14     134.461 235.734 205.093  1.00                 C  
ATOM     95  NH1 ARG    14     134.546 236.835 205.827  1.00                 N  
ATOM     96  NH2 ARG    14     134.421 235.820 203.770  1.00                 N  
ATOM     97  N   GLU    15     139.048 234.486 204.765  1.00                 N  
ATOM     98  CA  GLU    15     139.523 235.595 203.969  1.00                 C  
ATOM     99  C   GLU    15     140.727 235.126 203.179  1.00                 C  
ATOM    100  O   GLU    15     140.898 235.499 202.016  1.00                 O  
ATOM    101  CB  GLU    15     139.864 236.789 204.863  1.00                 C  
ATOM    102  CD  GLU    15     139.032 238.592 206.424  1.00                 C  
ATOM    103  CG  GLU    15     138.652 237.464 205.485  1.00                 C  
ATOM    104  OE1 GLU    15     140.234 238.726 206.736  1.00                 O  
ATOM    105  OE2 GLU    15     138.128 239.343 206.847  1.00                 O  
ATOM    106  N   ALA    16     141.576 234.309 203.807  1.00                 N  
ATOM    107  CA  ALA    16     142.769 233.836 203.125  1.00                 C  
ATOM    108  C   ALA    16     142.378 233.063 201.878  1.00                 C  
ATOM    109  O   ALA    16     142.991 233.205 200.810  1.00                 O  
ATOM    110  CB  ALA    16     143.605 232.972 204.057  1.00                 C  
ATOM    111  N   GLN    17     141.340 232.238 202.010  1.00                 N  
ATOM    112  CA  GLN    17     140.888 231.437 200.886  1.00                 C  
ATOM    113  C   GLN    17     140.389 232.346 199.783  1.00                 C  
ATOM    114  O   GLN    17     140.684 232.128 198.598  1.00                 O  
ATOM    115  CB  GLN    17     139.794 230.463 201.328  1.00                 C  
ATOM    116  CD  GLN    17     139.161 228.462 202.733  1.00                 C  
ATOM    117  CG  GLN    17     140.288 229.338 202.222  1.00                 C  
ATOM    118  OE1 GLN    17     138.031 228.921 202.896  1.00                 O  
ATOM    119  NE2 GLN    17     139.467 227.195 202.988  1.00                 N  
ATOM    120  N   GLN    18     139.736 233.440 200.172  1.00                 N  
ATOM    121  CA  GLN    18     139.151 234.330 199.181  1.00                 C  
ATOM    122  C   GLN    18     140.293 235.003 198.466  1.00                 C  
ATOM    123  O   GLN    18     140.272 235.189 197.245  1.00                 O  
ATOM    124  CB  GLN    18     138.213 235.336 199.851  1.00                 C  
ATOM    125  CD  GLN    18     136.076 235.731 201.139  1.00                 C  
ATOM    126  CG  GLN    18     136.942 234.720 200.413  1.00                 C  
ATOM    127  OE1 GLN    18     136.572 236.739 201.642  1.00                 O  
ATOM    128  NE2 GLN    18     134.777 235.464 201.194  1.00                 N  
ATOM    129  N   ILE    19     141.305 235.348 199.246  1.00                 N  
ATOM    130  CA  ILE    19     142.439 236.114 198.781  1.00                 C  
ATOM    131  C   ILE    19     143.184 235.321 197.721  1.00                 C  
ATOM    132  O   ILE    19     143.486 235.839 196.641  1.00                 O  
ATOM    133  CB  ILE    19     143.379 236.492 199.941  1.00                 C  
ATOM    134  CD1 ILE    19     143.428 237.708 202.181  1.00                 C  
ATOM    135  CG1 ILE    19     142.697 237.496 200.873  1.00                 C  
ATOM    136  CG2 ILE    19     144.700 237.022 199.405  1.00                 C  
ATOM    137  N   VAL    20     143.393 234.027 197.974  1.00                 N  
ATOM    138  CA  VAL    20     144.163 233.272 196.999  1.00                 C  
ATOM    139  C   VAL    20     143.302 232.918 195.811  1.00                 C  
ATOM    140  O   VAL    20     143.791 232.907 194.671  1.00                 O  
ATOM    141  CB  VAL    20     144.764 231.997 197.619  1.00                 C  
ATOM    142  CG1 VAL    20     145.418 231.140 196.546  1.00                 C  
ATOM    143  CG2 VAL    20     145.766 232.354 198.706  1.00                 C  
ATOM    144  N   ASN    21     142.008 232.679 196.016  1.00                 N  
ATOM    145  CA  ASN    21     141.217 232.331 194.855  1.00                 C  
ATOM    146  C   ASN    21     141.174 233.529 193.920  1.00                 C  
ATOM    147  O   ASN    21     141.322 233.390 192.703  1.00                 O  
ATOM    148  CB  ASN    21     139.816 231.883 195.276  1.00                 C  
ATOM    149  CG  ASN    21     139.811 230.507 195.912  1.00                 C  
ATOM    150  OD1 ASN    21     140.739 229.720 195.720  1.00                 O  
ATOM    151  ND2 ASN    21     138.764 230.212 196.674  1.00                 N  
ATOM    152  N   ALA    22     141.012 234.724 194.489  1.00                 N  
ATOM    153  CA  ALA    22     140.931 235.935 193.686  1.00                 C  
ATOM    154  C   ALA    22     142.268 236.272 193.033  1.00                 C  
ATOM    155  O   ALA    22     142.297 236.799 191.916  1.00                 O  
ATOM    156  CB  ALA    22     140.465 237.106 194.538  1.00                 C  
ATOM    157  N   ALA    23     143.382 236.015 193.721  1.00                 N  
ATOM    158  CA  ALA    23     144.674 236.253 193.087  1.00                 C  
ATOM    159  C   ALA    23     144.846 235.343 191.883  1.00                 C  
ATOM    160  O   ALA    23     145.324 235.762 190.820  1.00                 O  
ATOM    161  CB  ALA    23     145.802 236.038 194.085  1.00                 C  
ATOM    162  N   ARG    24     144.371 234.111 192.007  1.00                 N  
ATOM    163  CA  ARG    24     144.491 233.167 190.910  1.00                 C  
ATOM    164  C   ARG    24     143.597 233.621 189.772  1.00                 C  
ATOM    165  O   ARG    24     143.965 233.535 188.594  1.00                 O  
ATOM    166  CB  ARG    24     144.125 231.756 191.375  1.00                 C  
ATOM    167  CD  ARG    24     144.683 229.759 192.789  1.00                 C  
ATOM    168  NE  ARG    24     145.653 229.137 193.687  1.00                 N  
ATOM    169  CG  ARG    24     145.135 231.134 192.324  1.00                 C  
ATOM    170  CZ  ARG    24     145.447 227.996 194.335  1.00                 C  
ATOM    171  NH1 ARG    24     146.388 227.506 195.131  1.00                 N  
ATOM    172  NH2 ARG    24     144.300 227.347 194.187  1.00                 N  
ATOM    173  N   THR    25     142.432 234.156 190.135  1.00                 N  
ATOM    174  CA  THR    25     141.494 234.705 189.166  1.00                 C  
ATOM    175  C   THR    25     142.120 235.865 188.419  1.00                 C  
ATOM    176  O   THR    25     141.963 235.990 187.197  1.00                 O  
ATOM    177  CB  THR    25     140.189 235.166 189.842  1.00                 C  
ATOM    178  OG1 THR    25     139.545 234.045 190.458  1.00                 O  
ATOM    179  CG2 THR    25     139.242 235.769 188.816  1.00                 C  
ATOM    180  N   ALA    26     142.822 236.735 189.131  1.00                 N  
ATOM    181  CA  ALA    26     143.434 237.841 188.426  1.00                 C  
ATOM    182  C   ALA    26     144.468 237.274 187.476  1.00                 C  
ATOM    183  O   ALA    26     144.624 237.763 186.354  1.00                 O  
ATOM    184  CB  ALA    26     144.050 238.822 189.412  1.00                 C  
ATOM    185  N   LYS    27     145.213 236.262 187.927  1.00                 N  
ATOM    186  CA  LYS    27     146.224 235.661 187.067  1.00                 C  
ATOM    187  C   LYS    27     145.582 235.190 185.768  1.00                 C  
ATOM    188  O   LYS    27     146.079 235.460 184.671  1.00                 O  
ATOM    189  CB  LYS    27     146.915 234.499 187.784  1.00                 C  
ATOM    190  CD  LYS    27     148.677 232.712 187.752  1.00                 C  
ATOM    191  CE  LYS    27     149.739 232.012 186.920  1.00                 C  
ATOM    192  CG  LYS    27     148.001 233.822 186.963  1.00                 C  
ATOM    193  NZ  LYS    27     150.411 230.922 187.680  1.00                 N  
ATOM    194  N   MET    28     144.445 234.514 185.898  1.00                 N  
ATOM    195  CA  MET    28     143.725 233.987 184.744  1.00                 C  
ATOM    196  C   MET    28     143.282 235.120 183.839  1.00                 C  
ATOM    197  O   MET    28     143.387 235.035 182.603  1.00                 O  
ATOM    198  CB  MET    28     142.520 233.159 185.196  1.00                 C  
ATOM    199  SD  MET    28     141.451 230.980 186.532  1.00                 S  
ATOM    200  CE  MET    28     140.632 230.482 185.020  1.00                 C  
ATOM    201  CG  MET    28     142.887 231.848 185.872  1.00                 C  
ATOM    202  N   THR    29     142.869 236.224 184.448  1.00                 N  
ATOM    203  CA  THR    29     142.326 237.325 183.673  1.00                 C  
ATOM    204  C   THR    29     143.460 237.914 182.872  1.00                 C  
ATOM    205  O   THR    29     143.319 238.199 181.675  1.00                 O  
ATOM    206  CB  THR    29     141.669 238.383 184.579  1.00                 C  
ATOM    207  OG1 THR    29     140.584 237.789 185.302  1.00                 O  
ATOM    208  CG2 THR    29     141.126 239.534 183.746  1.00                 C  
ATOM    209  N   ARG    30     144.607 238.060 183.517  1.00                 N  
ATOM    210  CA  ARG    30     145.747 238.691 182.886  1.00                 C  
ATOM    211  C   ARG    30     146.234 237.810 181.748  1.00                 C  
ATOM    212  O   ARG    30     146.651 238.311 180.702  1.00                 O  
ATOM    213  CB  ARG    30     146.858 238.937 183.909  1.00                 C  
ATOM    214  CD  ARG    30     146.345 241.353 184.354  1.00                 C  
ATOM    215  NE  ARG    30     146.116 242.379 185.369  1.00                 N  
ATOM    216  CG  ARG    30     146.509 239.972 184.967  1.00                 C  
ATOM    217  CZ  ARG    30     145.689 243.609 185.106  1.00                 C  
ATOM    218  NH1 ARG    30     145.509 244.475 186.094  1.00                 N  
ATOM    219  NH2 ARG    30     145.443 243.972 183.854  1.00                 N  
ATOM    220  N   LEU    31     146.201 236.491 181.944  1.00                 N  
ATOM    221  CA  LEU    31     146.646 235.580 180.897  1.00                 C  
ATOM    222  C   LEU    31     145.759 235.697 179.666  1.00                 C  
ATOM    223  O   LEU    31     146.254 235.739 178.529  1.00                 O  
ATOM    224  CB  LEU    31     146.654 234.138 181.409  1.00                 C  
ATOM    225  CG  LEU    31     147.711 233.798 182.462  1.00                 C  
ATOM    226  CD1 LEU    31     147.491 232.397 183.011  1.00                 C  
ATOM    227  CD2 LEU    31     149.110 233.925 181.879  1.00                 C  
ATOM    228  N   LYS    32     144.442 235.776 179.869  1.00                 N  
ATOM    229  CA  LYS    32     143.578 235.948 178.707  1.00                 C  
ATOM    230  C   LYS    32     143.859 237.288 178.035  1.00                 C  
ATOM    231  O   LYS    32     143.864 237.385 176.798  1.00                 O  
ATOM    232  CB  LYS    32     142.106 235.849 179.114  1.00                 C  
ATOM    233  CD  LYS    32     140.200 234.427 179.916  1.00                 C  
ATOM    234  CE  LYS    32     139.761 233.029 180.321  1.00                 C  
ATOM    235  CG  LYS    32     141.663 234.449 179.505  1.00                 C  
ATOM    236  NZ  LYS    32     138.341 233.001 180.767  1.00                 N  
ATOM    237  N   GLN    33     144.099 238.333 178.830  1.00                 N  
ATOM    238  CA  GLN    33     144.328 239.636 178.224  1.00                 C  
ATOM    239  C   GLN    33     145.591 239.541 177.397  1.00                 C  
ATOM    240  O   GLN    33     145.702 240.136 176.322  1.00                 O  
ATOM    241  CB  GLN    33     144.430 240.717 179.301  1.00                 C  
ATOM    242  CD  GLN    33     143.277 242.012 181.138  1.00                 C  
ATOM    243  CG  GLN    33     143.116 241.023 180.001  1.00                 C  
ATOM    244  OE1 GLN    33     144.335 242.087 181.764  1.00                 O  
ATOM    245  NE2 GLN    33     142.226 242.777 181.409  1.00                 N  
ATOM    246  N   ALA    34     146.566 238.815 177.936  1.00                 N  
ATOM    247  CA  ALA    34     147.851 238.634 177.294  1.00                 C  
ATOM    248  C   ALA    34     147.640 237.983 175.949  1.00                 C  
ATOM    249  O   ALA    34     148.238 238.377 174.946  1.00                 O  
ATOM    250  CB  ALA    34     148.770 237.800 178.173  1.00                 C  
ATOM    251  N   LYS    35     146.709 237.038 175.896  1.00                 N  
ATOM    252  CA  LYS    35     146.487 236.343 174.643  1.00                 C  
ATOM    253  C   LYS    35     145.835 237.301 173.663  1.00                 C  
ATOM    254  O   LYS    35     146.205 237.351 172.481  1.00                 O  
ATOM    255  CB  LYS    35     145.623 235.100 174.865  1.00                 C  
ATOM    256  CD  LYS    35     145.407 232.788 175.819  1.00                 C  
ATOM    257  CE  LYS    35     146.108 231.672 176.574  1.00                 C  
ATOM    258  CG  LYS    35     146.324 233.984 175.623  1.00                 C  
ATOM    259  NZ  LYS    35     145.208 230.510 176.811  1.00                 N  
ATOM    260  N   GLU    36     144.918 238.124 174.162  1.00                 N  
ATOM    261  CA  GLU    36     144.208 239.039 173.280  1.00                 C  
ATOM    262  C   GLU    36     145.187 240.040 172.683  1.00                 C  
ATOM    263  O   GLU    36     145.211 240.270 171.466  1.00                 O  
ATOM    264  CB  GLU    36     143.091 239.757 174.040  1.00                 C  
ATOM    265  CD  GLU    36     141.155 241.378 173.963  1.00                 C  
ATOM    266  CG  GLU    36     142.271 240.709 173.184  1.00                 C  
ATOM    267  OE1 GLU    36     141.038 241.114 175.178  1.00                 O  
ATOM    268  OE2 GLU    36     140.399 242.167 173.358  1.00                 O  
ATOM    269  N   GLU    37     146.050 240.599 173.528  1.00                 N  
ATOM    270  CA  GLU    37     146.998 241.584 173.036  1.00                 C  
ATOM    271  C   GLU    37     147.973 240.926 172.084  1.00                 C  
ATOM    272  O   GLU    37     148.374 241.528 171.076  1.00                 O  
ATOM    273  CB  GLU    37     147.738 242.244 174.201  1.00                 C  
ATOM    274  CD  GLU    37     147.618 243.733 176.237  1.00                 C  
ATOM    275  CG  GLU    37     146.866 243.146 175.059  1.00                 C  
ATOM    276  OE1 GLU    37     148.757 243.292 176.495  1.00                 O  
ATOM    277  OE2 GLU    37     147.067 244.636 176.903  1.00                 O  
ATOM    278  N   ALA    38     148.376 239.690 172.386  1.00                 N  
ATOM    279  CA  ALA    38     149.381 239.056 171.555  1.00                 C  
ATOM    280  C   ALA    38     148.801 238.926 170.174  1.00                 C  
ATOM    281  O   ALA    38     149.471 239.185 169.166  1.00                 O  
ATOM    282  CB  ALA    38     149.780 237.709 172.139  1.00                 C  
ATOM    283  N   GLU    39     147.537 238.520 170.116  1.00                 N  
ATOM    284  CA  GLU    39     146.951 238.268 168.824  1.00                 C  
ATOM    285  C   GLU    39     146.839 239.591 168.092  1.00                 C  
ATOM    286  O   GLU    39     146.980 239.647 166.868  1.00                 O  
ATOM    287  CB  GLU    39     145.589 237.589 168.977  1.00                 C  
ATOM    288  CD  GLU    39     144.291 235.545 169.695  1.00                 C  
ATOM    289  CG  GLU    39     145.661 236.163 169.499  1.00                 C  
ATOM    290  OE1 GLU    39     143.287 236.283 169.608  1.00                 O  
ATOM    291  OE2 GLU    39     144.220 234.321 169.935  1.00                 O  
ATOM    292  N   THR    40     146.555 240.663 168.836  1.00                 N  
ATOM    293  CA  THR    40     146.443 241.976 168.207  1.00                 C  
ATOM    294  C   THR    40     147.751 242.352 167.525  1.00                 C  
ATOM    295  O   THR    40     147.766 242.841 166.386  1.00                 O  
ATOM    296  CB  THR    40     146.059 243.061 169.230  1.00                 C  
ATOM    297  OG1 THR    40     144.777 242.758 169.794  1.00                 O  
ATOM    298  CG2 THR    40     145.985 244.424 168.559  1.00                 C  
ATOM    299  N   GLU    41     148.861 242.084 168.200  1.00                 N  
ATOM    300  CA  GLU    41     150.158 242.403 167.622  1.00                 C  
ATOM    301  C   GLU    41     150.396 241.538 166.404  1.00                 C  
ATOM    302  O   GLU    41     150.943 241.991 165.394  1.00                 O  
ATOM    303  CB  GLU    41     151.268 242.207 168.656  1.00                 C  
ATOM    304  CD  GLU    41     152.322 242.958 170.826  1.00                 C  
ATOM    305  CG  GLU    41     151.246 243.220 169.790  1.00                 C  
ATOM    306  OE1 GLU    41     152.958 241.886 170.764  1.00                 O  
ATOM    307  OE2 GLU    41     152.528 243.827 171.700  1.00                 O  
ATOM    308  N   VAL    42     149.958 240.285 166.484  1.00                 N  
ATOM    309  CA  VAL    42     150.137 239.377 165.369  1.00                 C  
ATOM    310  C   VAL    42     149.379 239.913 164.173  1.00                 C  
ATOM    311  O   VAL    42     149.874 239.891 163.046  1.00                 O  
ATOM    312  CB  VAL    42     149.673 237.951 165.722  1.00                 C  
ATOM    313  CG1 VAL    42     149.671 237.070 164.482  1.00                 C  
ATOM    314  CG2 VAL    42     150.561 237.355 166.803  1.00                 C  
ATOM    315  N   ALA    43     148.151 240.370 164.396  1.00                 N  
ATOM    316  CA  ALA    43     147.354 240.870 163.290  1.00                 C  
ATOM    317  C   ALA    43     148.001 242.108 162.722  1.00                 C  
ATOM    318  O   ALA    43     147.953 242.339 161.508  1.00                 O  
ATOM    319  CB  ALA    43     145.933 241.159 163.749  1.00                 C  
ATOM    320  N   GLU    44     148.640 242.894 163.583  1.00                 N  
ATOM    321  CA  GLU    44     149.299 244.084 163.082  1.00                 C  
ATOM    322  C   GLU    44     150.434 243.650 162.164  1.00                 C  
ATOM    323  O   GLU    44     150.609 244.182 161.053  1.00                 O  
ATOM    324  CB  GLU    44     149.809 244.942 164.241  1.00                 C  
ATOM    325  CD  GLU    44     149.248 246.387 166.236  1.00                 C  
ATOM    326  CG  GLU    44     148.708 245.595 165.062  1.00                 C  
ATOM    327  OE1 GLU    44     150.458 246.273 166.523  1.00                 O  
ATOM    328  OE2 GLU    44     148.461 247.122 166.869  1.00                 O  
ATOM    329  N   HIS    45     151.119 242.591 162.578  1.00                 N  
ATOM    330  CA  HIS    45     152.249 242.070 161.824  1.00                 C  
ATOM    331  C   HIS    45     151.749 241.554 160.489  1.00                 C  
ATOM    332  O   HIS    45     152.382 241.750 159.444  1.00                 O  
ATOM    333  CB  HIS    45     152.959 240.970 162.615  1.00                 C  
ATOM    334  CG  HIS    45     154.163 240.410 161.923  1.00                 C  
ATOM    335  ND1 HIS    45     155.337 241.117 161.782  1.00                 N  
ATOM    336  CE1 HIS    45     156.230 240.357 161.123  1.00                 C  
ATOM    337  CD2 HIS    45     154.491 239.153 161.265  1.00                 C  
ATOM    338  NE2 HIS    45     155.729 239.178 160.809  1.00                 N  
ATOM    339  N   LYS    46     150.592 240.893 160.530  1.00                 N  
ATOM    340  CA  LYS    46     149.987 240.340 159.333  1.00                 C  
ATOM    341  C   LYS    46     149.723 241.453 158.338  1.00                 C  
ATOM    342  O   LYS    46     150.044 241.325 157.155  1.00                 O  
ATOM    343  CB  LYS    46     148.694 239.599 159.679  1.00                 C  
ATOM    344  CD  LYS    46     146.752 238.211 158.904  1.00                 C  
ATOM    345  CE  LYS    46     146.038 237.611 157.704  1.00                 C  
ATOM    346  CG  LYS    46     147.999 238.970 158.483  1.00                 C  
ATOM    347  NZ  LYS    46     144.814 236.864 158.102  1.00                 N  
ATOM    348  N   THR    47     149.108 242.541 158.799  1.00                 N  
ATOM    349  CA  THR    47     148.750 243.580 157.850  1.00                 C  
ATOM    350  C   THR    47     150.019 244.077 157.204  1.00                 C  
ATOM    351  O   THR    47     150.063 244.338 155.997  1.00                 O  
ATOM    352  CB  THR    47     147.988 244.731 158.534  1.00                 C  
ATOM    353  OG1 THR    47     146.765 244.234 159.090  1.00                 O  
ATOM    354  CG2 THR    47     147.657 245.822 157.527  1.00                 C  
ATOM    355  N   SER    48     151.068 244.207 158.014  1.00                 N  
ATOM    356  CA  SER    48     152.302 244.741 157.471  1.00                 C  
ATOM    357  C   SER    48     152.830 243.803 156.403  1.00                 C  
ATOM    358  O   SER    48     153.235 244.233 155.316  1.00                 O  
ATOM    359  CB  SER    48     153.334 244.942 158.583  1.00                 C  
ATOM    360  OG  SER    48     152.916 245.947 159.490  1.00                 O  
ATOM    361  N   THR    49     152.741 242.504 156.661  1.00                 N  
ATOM    362  CA  THR    49     153.376 241.594 155.730  1.00                 C  
ATOM    363  C   THR    49     152.547 241.523 154.465  1.00                 C  
ATOM    364  O   THR    49     153.088 241.407 153.363  1.00                 O  
ATOM    365  CB  THR    49     153.549 240.191 156.341  1.00                 C  
ATOM    366  OG1 THR    49     152.266 239.660 156.697  1.00                 O  
ATOM    367  CG2 THR    49     154.412 240.258 157.592  1.00                 C  
ATOM    368  N   GLU    50     151.232 241.643 154.612  1.00                 N  
ATOM    369  CA  GLU    50     150.339 241.617 153.465  1.00                 C  
ATOM    370  C   GLU    50     150.570 242.824 152.579  1.00                 C  
ATOM    371  O   GLU    50     150.560 242.723 151.347  1.00                 O  
ATOM    372  CB  GLU    50     148.880 241.566 153.923  1.00                 C  
ATOM    373  CD  GLU    50     147.999 240.193 151.994  1.00                 C  
ATOM    374  CG  GLU    50     147.875 241.480 152.786  1.00                 C  
ATOM    375  OE1 GLU    50     148.577 239.222 152.526  1.00                 O  
ATOM    376  OE2 GLU    50     147.518 240.156 150.842  1.00                 O  
ATOM    377  N   GLN    51     150.835 243.970 153.200  1.00                 N  
ATOM    378  CA  GLN    51     151.078 245.180 152.432  1.00                 C  
ATOM    379  C   GLN    51     152.373 245.048 151.659  1.00                 C  
ATOM    380  O   GLN    51     152.451 245.440 150.489  1.00                 O  
ATOM    381  CB  GLN    51     151.119 246.400 153.354  1.00                 C  
ATOM    382  CD  GLN    51     149.870 247.924 154.935  1.00                 C  
ATOM    383  CG  GLN    51     149.776 246.761 153.967  1.00                 C  
ATOM    384  OE1 GLN    51     150.924 248.173 155.520  1.00                 O  
ATOM    385  NE2 GLN    51     148.766 248.641 155.106  1.00                 N  
ATOM    386  N   GLY    52     153.382 244.462 152.290  1.00                 N  
ATOM    387  CA  GLY    52     154.635 244.317 151.578  1.00                 C  
ATOM    388  C   GLY    52     154.436 243.330 150.453  1.00                 C  
ATOM    389  O   GLY    52     155.022 243.481 149.378  1.00                 O  
ATOM    390  N   PHE    53     153.592 242.334 150.687  1.00                 N  
ATOM    391  CA  PHE    53     153.303 241.377 149.639  1.00                 C  
ATOM    392  C   PHE    53     152.731 242.124 148.458  1.00                 C  
ATOM    393  O   PHE    53     153.185 241.964 147.318  1.00                 O  
ATOM    394  CB  PHE    53     152.339 240.303 150.146  1.00                 C  
ATOM    395  CG  PHE    53     151.943 239.301 149.099  1.00                 C  
ATOM    396  CZ  PHE    53     151.205 237.451 147.160  1.00                 C  
ATOM    397  CD1 PHE    53     152.792 238.263 148.758  1.00                 C  
ATOM    398  CE1 PHE    53     152.428 237.341 147.794  1.00                 C  
ATOM    399  CD2 PHE    53     150.722 239.397 148.455  1.00                 C  
ATOM    400  CE2 PHE    53     150.358 238.475 147.491  1.00                 C  
ATOM    401  N   GLN    54     151.739 242.967 148.723  1.00                 N  
ATOM    402  CA  GLN    54     151.067 243.667 147.644  1.00                 C  
ATOM    403  C   GLN    54     152.055 244.554 146.919  1.00                 C  
ATOM    404  O   GLN    54     152.092 244.600 145.676  1.00                 O  
ATOM    405  CB  GLN    54     149.894 244.487 148.186  1.00                 C  
ATOM    406  CD  GLN    54     147.632 244.487 149.308  1.00                 C  
ATOM    407  CG  GLN    54     148.724 243.649 148.674  1.00                 C  
ATOM    408  OE1 GLN    54     147.443 245.650 148.953  1.00                 O  
ATOM    409  NE2 GLN    54     146.908 243.897 150.253  1.00                 N  
ATOM    410  N   ARG    55     152.946 245.174 147.681  1.00                 N  
ATOM    411  CA  ARG    55     153.918 246.070 147.092  1.00                 C  
ATOM    412  C   ARG    55     154.842 245.310 146.148  1.00                 C  
ATOM    413  O   ARG    55     155.035 245.706 144.988  1.00                 O  
ATOM    414  CB  ARG    55     154.730 246.772 148.183  1.00                 C  
ATOM    415  CD  ARG    55     156.600 248.335 148.779  1.00                 C  
ATOM    416  NE  ARG    55     157.397 247.309 149.447  1.00                 N  
ATOM    417  CG  ARG    55     155.757 247.759 147.653  1.00                 C  
ATOM    418  CZ  ARG    55     158.520 246.796 148.954  1.00                 C  
ATOM    419  NH1 ARG    55     159.178 245.866 149.633  1.00                 N  
ATOM    420  NH2 ARG    55     158.982 247.215 147.784  1.00                 N  
ATOM    421  N   LYS    56     155.335 244.154 146.596  1.00                 N  
ATOM    422  CA  LYS    56     156.273 243.380 145.791  1.00                 C  
ATOM    423  C   LYS    56     155.604 242.854 144.536  1.00                 C  
ATOM    424  O   LYS    56     156.204 242.861 143.457  1.00                 O  
ATOM    425  CB  LYS    56     156.850 242.221 146.607  1.00                 C  
ATOM    426  CD  LYS    56     158.326 241.456 148.487  1.00                 C  
ATOM    427  CE  LYS    56     159.279 241.887 149.590  1.00                 C  
ATOM    428  CG  LYS    56     157.801 242.653 147.711  1.00                 C  
ATOM    429  NZ  LYS    56     159.767 240.728 150.386  1.00                 N  
ATOM    430  N   LEU    57     154.360 242.407 144.660  1.00                 N  
ATOM    431  CA  LEU    57     153.681 241.776 143.539  1.00                 C  
ATOM    432  C   LEU    57     153.483 242.785 142.424  1.00                 C  
ATOM    433  O   LEU    57     153.804 242.512 141.259  1.00                 O  
ATOM    434  CB  LEU    57     152.340 241.190 143.986  1.00                 C  
ATOM    435  CG  LEU    57     151.519 240.477 142.909  1.00                 C  
ATOM    436  CD1 LEU    57     152.290 239.296 142.339  1.00                 C  
ATOM    437  CD2 LEU    57     150.183 240.016 143.469  1.00                 C  
ATOM    438  N   GLU    58     153.092 244.002 142.785  1.00                 N  
ATOM    439  CA  GLU    58     152.812 244.989 141.753  1.00                 C  
ATOM    440  C   GLU    58     154.121 245.464 141.166  1.00                 C  
ATOM    441  O   GLU    58     154.238 245.650 139.945  1.00                 O  
ATOM    442  CB  GLU    58     152.006 246.154 142.330  1.00                 C  
ATOM    443  CD  GLU    58     149.834 246.953 143.343  1.00                 C  
ATOM    444  CG  GLU    58     150.582 245.791 142.720  1.00                 C  
ATOM    445  OE1 GLU    58     150.478 247.979 143.647  1.00                 O  
ATOM    446  OE2 GLU    58     148.604 246.837 143.528  1.00                 O  
ATOM    447  N   ALA    59     155.135 245.591 142.010  1.00                 N  
ATOM    448  CA  ALA    59     156.408 246.079 141.529  1.00                 C  
ATOM    449  C   ALA    59     156.980 245.084 140.543  1.00                 C  
ATOM    450  O   ALA    59     157.458 245.466 139.468  1.00                 O  
ATOM    451  CB  ALA    59     157.361 246.311 142.692  1.00                 C  
ATOM    452  N   THR    60     156.889 243.802 140.860  1.00                 N  
ATOM    453  CA  THR    60     157.442 242.817 139.954  1.00                 C  
ATOM    454  C   THR    60     156.640 242.791 138.668  1.00                 C  
ATOM    455  O   THR    60     157.217 242.663 137.588  1.00                 O  
ATOM    456  CB  THR    60     157.465 241.415 140.590  1.00                 C  
ATOM    457  OG1 THR    60     156.131 241.023 140.939  1.00                 O  
ATOM    458  CG2 THR    60     158.316 241.415 141.850  1.00                 C  
ATOM    459  N   SER    61     155.312 242.884 138.746  1.00                 N  
ATOM    460  CA  SER    61     154.540 242.807 137.514  1.00                 C  
ATOM    461  C   SER    61     154.947 243.930 136.572  1.00                 C  
ATOM    462  O   SER    61     155.240 243.700 135.386  1.00                 O  
ATOM    463  CB  SER    61     153.041 242.872 137.816  1.00                 C  
ATOM    464  OG  SER    61     152.278 242.822 136.623  1.00                 O  
ATOM    465  N   GLY    62     154.979 245.147 137.128  1.00                 N  
ATOM    466  CA  GLY    62     154.940 246.398 136.348  1.00                 C  
ATOM    467  C   GLY    62     156.326 246.927 136.024  1.00                 C  
ATOM    468  O   GLY    62     156.667 246.967 134.828  1.00                 O  
ATOM    469  N   ASP    63     157.090 247.343 137.041  1.00                 N  
ATOM    470  CA  ASP    63     158.425 247.945 136.783  1.00                 C  
ATOM    471  C   ASP    63     159.314 246.901 136.104  1.00                 C  
ATOM    472  O   ASP    63     159.955 247.246 135.091  1.00                 O  
ATOM    473  CB  ASP    63     159.049 248.443 138.088  1.00                 C  
ATOM    474  CG  ASP    63     158.360 249.680 138.629  1.00                 C  
ATOM    475  OD1 ASP    63     157.587 250.307 137.874  1.00                 O  
ATOM    476  OD2 ASP    63     158.593 250.023 139.807  1.00                 O  
ATOM    477  N   SER    64     159.319 245.666 136.615  1.00                 N  
ATOM    478  CA  SER    64     160.068 244.571 135.940  1.00                 C  
ATOM    479  C   SER    64     159.397 244.292 134.593  1.00                 C  
ATOM    480  O   SER    64     160.113 243.927 133.641  1.00                 O  
ATOM    481  CB  SER    64     160.102 243.322 136.823  1.00                 C  
ATOM    482  OG  SER    64     160.853 243.551 138.002  1.00                 O  
ATOM    483  N   GLY    65     158.064 244.394 134.543  1.00                 N  
ATOM    484  CA  GLY    65     157.317 244.187 133.287  1.00                 C  
ATOM    485  C   GLY    65     157.710 245.207 132.235  1.00                 C  
ATOM    486  O   GLY    65     157.809 244.823 131.058  1.00                 O  
ATOM    487  N   ALA    66     157.947 246.458 132.641  1.00                 N  
ATOM    488  CA  ALA    66     158.417 247.487 131.676  1.00                 C  
ATOM    489  C   ALA    66     159.756 247.013 131.105  1.00                 C  
ATOM    490  O   ALA    66     159.929 247.104 129.876  1.00                 O  
ATOM    491  CB  ALA    66     158.538 248.840 132.361  1.00                 C  
ATOM    492  N   ASN    67     160.640 246.480 131.955  1.00                 N  
ATOM    493  CA  ASN    67     161.922 245.908 131.460  1.00                 C  
ATOM    494  C   ASN    67     161.596 244.715 130.556  1.00                 C  
ATOM    495  O   ASN    67     162.240 244.585 129.498  1.00                 O  
ATOM    496  CB  ASN    67     162.822 245.515 132.633  1.00                 C  
ATOM    497  CG  ASN    67     163.425 246.718 133.333  1.00                 C  
ATOM    498  OD1 ASN    67     163.484 247.811 132.769  1.00                 O  
ATOM    499  ND2 ASN    67     163.877 246.519 134.566  1.00                 N  
ATOM    500  N   VAL    68     160.615 243.896 130.948  1.00                 N  
ATOM    501  CA  VAL    68     160.189 242.743 130.111  1.00                 C  
ATOM    502  C   VAL    68     159.633 243.266 128.783  1.00                 C  
ATOM    503  O   VAL    68     159.940 242.665 127.739  1.00                 O  
ATOM    504  CB  VAL    68     159.147 241.873 130.838  1.00                 C  
ATOM    505  CG1 VAL    68     158.571 240.830 129.892  1.00                 C  
ATOM    506  CG2 VAL    68     159.766 241.208 132.057  1.00                 C  
ATOM    507  N   LYS    69     158.864 244.358 128.822  1.00                 N  
ATOM    508  CA  LYS    69     158.336 244.968 127.579  1.00                 C  
ATOM    509  C   LYS    69     159.513 245.443 126.721  1.00                 C  
ATOM    510  O   LYS    69     159.469 245.229 125.494  1.00                 O  
ATOM    511  CB  LYS    69     157.388 246.123 127.909  1.00                 C  
ATOM    512  CD  LYS    69     155.181 246.881 128.834  1.00                 C  
ATOM    513  CE  LYS    69     153.863 246.444 129.451  1.00                 C  
ATOM    514  CG  LYS    69     156.064 245.685 128.513  1.00                 C  
ATOM    515  NZ  LYS    69     153.005 247.607 129.810  1.00                 N  
ATOM    516  N   ARG    70     160.533 246.035 127.350  1.00                 N  
ATOM    517  CA  ARG    70     161.741 246.492 126.611  1.00                 C  
ATOM    518  C   ARG    70     162.272 245.337 125.757  1.00                 C  
ATOM    519  O   ARG    70     162.697 245.601 124.616  1.00                 O  
ATOM    520  CB  ARG    70     162.808 246.994 127.586  1.00                 C  
ATOM    521  CD  ARG    70     163.886 248.665 126.055  1.00                 C  
ATOM    522  NE  ARG    70     165.110 249.073 125.370  1.00                 N  
ATOM    523  CG  ARG    70     164.101 247.433 126.919  1.00                 C  
ATOM    524  CZ  ARG    70     165.517 248.573 124.207  1.00                 C  
ATOM    525  NH1 ARG    70     166.644 249.005 123.658  1.00                 N  
ATOM    526  NH2 ARG    70     164.796 247.643 123.597  1.00                 N  
ATOM    527  N   LEU    71     162.223 244.107 126.282  1.00                 N  
ATOM    528  CA  LEU    71     162.660 242.948 125.513  1.00                 C  
ATOM    529  C   LEU    71     161.994 242.938 124.149  1.00                 C  
ATOM    530  O   LEU    71     162.655 242.705 123.127  1.00                 O  
ATOM    531  CB  LEU    71     162.350 241.655 126.270  1.00                 C  
ATOM    532  CG  LEU    71     162.758 240.351 125.580  1.00                 C  
ATOM    533  CD1 LEU    71     164.262 240.307 125.360  1.00                 C  
ATOM    534  CD2 LEU    71     162.307 239.149 126.395  1.00                 C  
ATOM    535  N   GLU    72     160.688 243.213 124.098  1.00                 N  
ATOM    536  CA  GLU    72     159.997 243.253 122.814  1.00                 C  
ATOM    537  C   GLU    72     160.497 244.407 121.952  1.00                 C  
ATOM    538  O   GLU    72     160.610 244.270 120.729  1.00                 O  
ATOM    539  CB  GLU    72     158.486 243.372 123.022  1.00                 C  
ATOM    540  CD  GLU    72     156.356 242.306 123.861  1.00                 C  
ATOM    541  CG  GLU    72     157.841 242.129 123.613  1.00                 C  
ATOM    542  OE1 GLU    72     155.867 243.450 123.754  1.00                 O  
ATOM    543  OE2 GLU    72     155.680 241.299 124.162  1.00                 O  
ATOM    544  N   GLN    73     160.823 245.544 122.570  1.00                 N  
ATOM    545  CA  GLN    73     161.351 246.657 121.788  1.00                 C  
ATOM    546  C   GLN    73     162.714 246.325 121.192  1.00                 C  
ATOM    547  O   GLN    73     162.956 246.614 120.015  1.00                 O  
ATOM    548  CB  GLN    73     161.454 247.917 122.650  1.00                 C  
ATOM    549  CD  GLN    73     160.251 249.706 123.967  1.00                 C  
ATOM    550  CG  GLN    73     160.111 248.508 123.048  1.00                 C  
ATOM    551  OE1 GLN    73     161.243 249.837 124.684  1.00                 O  
ATOM    552  NE2 GLN    73     159.256 250.585 123.946  1.00                 N  
ATOM    553  N   GLU    74     163.607 245.705 121.969  1.00                 N  
ATOM    554  CA  GLU    74     164.902 245.311 121.421  1.00                 C  
ATOM    555  C   GLU    74     164.731 244.275 120.313  1.00                 C  
ATOM    556  O   GLU    74     165.440 244.315 119.296  1.00                 O  
ATOM    557  CB  GLU    74     165.806 244.760 122.525  1.00                 C  
ATOM    558  CD  GLU    74     168.010 245.551 121.578  1.00                 C  
ATOM    559  CG  GLU    74     167.195 244.363 122.051  1.00                 C  
ATOM    560  OE1 GLU    74     167.664 246.693 121.947  1.00                 O  
ATOM    561  OE2 GLU    74     168.994 245.340 120.839  1.00                 O  
ATOM    562  N   THR    75     163.791 243.344 120.491  1.00                 N  
ATOM    563  CA  THR    75     163.556 242.352 119.446  1.00                 C  
ATOM    564  C   THR    75     163.112 242.999 118.144  1.00                 C  
ATOM    565  O   THR    75     163.625 242.649 117.076  1.00                 O  
ATOM    566  CB  THR    75     162.500 241.317 119.877  1.00                 C  
ATOM    567  OG1 THR    75     162.971 240.601 121.026  1.00                 O  
ATOM    568  CG2 THR    75     162.241 240.322 118.757  1.00                 C  
ATOM    569  N   ASP    76     162.168 243.939 118.202  1.00                 N  
ATOM    570  CA  ASP    76     161.719 244.589 116.978  1.00                 C  
ATOM    571  C   ASP    76     162.866 245.337 116.307  1.00                 C  
ATOM    572  O   ASP    76     162.992 245.328 115.078  1.00                 O  
ATOM    573  CB  ASP    76     160.564 245.548 117.273  1.00                 C  
ATOM    574  CG  ASP    76     159.276 244.823 117.608  1.00                 C  
ATOM    575  OD1 ASP    76     159.195 243.604 117.348  1.00                 O  
ATOM    576  OD2 ASP    76     158.346 245.473 118.130  1.00                 O  
ATOM    577  N   ALA    77     163.723 245.976 117.106  1.00                 N  
ATOM    578  CA  ALA    77     164.848 246.707 116.538  1.00                 C  
ATOM    579  C   ALA    77     165.796 245.770 115.806  1.00                 C  
ATOM    580  O   ALA    77     166.313 246.105 114.730  1.00                 O  
ATOM    581  CB  ALA    77     165.595 247.461 117.628  1.00                 C  
ATOM    582  N   LYS    78     166.035 244.585 116.372  1.00                 N  
ATOM    583  CA  LYS    78     166.922 243.623 115.723  1.00                 C  
ATOM    584  C   LYS    78     166.348 243.172 114.386  1.00                 C  
ATOM    585  O   LYS    78     167.077 243.041 113.396  1.00                 O  
ATOM    586  CB  LYS    78     167.159 242.415 116.631  1.00                 C  
ATOM    587  CD  LYS    78     168.197 241.476 118.715  1.00                 C  
ATOM    588  CE  LYS    78     169.045 241.777 119.940  1.00                 C  
ATOM    589  CG  LYS    78     168.019 242.712 117.849  1.00                 C  
ATOM    590  NZ  LYS    78     169.192 240.585 120.820  1.00                 N  
ATOM    591  N   ILE    79     165.035 242.943 114.341  1.00                 N  
ATOM    592  CA  ILE    79     164.389 242.530 113.102  1.00                 C  
ATOM    593  C   ILE    79     164.471 243.635 112.059  1.00                 C  
ATOM    594  O   ILE    79     164.760 243.378 110.886  1.00                 O  
ATOM    595  CB  ILE    79     162.920 242.132 113.337  1.00                 C  
ATOM    596  CD1 ILE    79     161.448 240.546 114.684  1.00                 C  
ATOM    597  CG1 ILE    79     162.840 240.860 114.183  1.00                 C  
ATOM    598  CG2 ILE    79     162.192 241.977 112.011  1.00                 C  
ATOM    599  N   GLU    80     164.234 244.883 112.472  1.00                 N  
ATOM    600  CA  GLU    80     164.336 245.996 111.532  1.00                 C  
ATOM    601  C   GLU    80     165.759 246.145 111.011  1.00                 C  
ATOM    602  O   GLU    80     165.973 246.466 109.832  1.00                 O  
ATOM    603  CB  GLU    80     163.879 247.298 112.192  1.00                 C  
ATOM    604  CD  GLU    80     161.980 248.637 113.182  1.00                 C  
ATOM    605  CG  GLU    80     162.384 247.368 112.459  1.00                 C  
ATOM    606  OE1 GLU    80     162.880 249.371 113.643  1.00                 O  
ATOM    607  OE2 GLU    80     160.763 248.899 113.289  1.00                 O  
ATOM    608  N   GLN    81     166.749 245.921 111.878  1.00                 N  
ATOM    609  CA  GLN    81     168.131 245.978 111.432  1.00                 C  
ATOM    610  C   GLN    81     168.438 244.947 110.365  1.00                 C  
ATOM    611  O   GLN    81     169.106 245.241 109.372  1.00                 O  
ATOM    612  CB  GLN    81     169.084 245.784 112.613  1.00                 C  
ATOM    613  CD  GLN    81     170.902 247.343 111.813  1.00                 C  
ATOM    614  CG  GLN    81     170.553 245.936 112.257  1.00                 C  
ATOM    615  OE1 GLN    81     170.249 248.309 112.207  1.00                 O  
ATOM    616  NE2 GLN    81     171.937 247.463 110.988  1.00                 N  
ATOM    617  N   LEU    82     167.951 243.718 110.557  1.00                 N  
ATOM    618  CA  LEU    82     168.160 242.682 109.553  1.00                 C  
ATOM    619  C   LEU    82     167.521 243.060 108.227  1.00                 C  
ATOM    620  O   LEU    82     168.117 242.847 107.169  1.00                 O  
ATOM    621  CB  LEU    82     167.601 241.344 110.040  1.00                 C  
ATOM    622  CG  LEU    82     168.344 240.680 111.200  1.00                 C  
ATOM    623  CD1 LEU    82     167.584 239.461 111.699  1.00                 C  
ATOM    624  CD2 LEU    82     169.754 240.290 110.783  1.00                 C  
ATOM    625  N   LYS    83     166.316 243.629 108.261  1.00                 N  
ATOM    626  CA  LYS    83     165.645 243.995 107.016  1.00                 C  
ATOM    627  C   LYS    83     166.445 245.043 106.255  1.00                 C  
ATOM    628  O   LYS    83     166.582 244.964 105.026  1.00                 O  
ATOM    629  CB  LYS    83     164.233 244.512 107.300  1.00                 C  
ATOM    630  CD  LYS    83     161.886 244.024 108.043  1.00                 C  
ATOM    631  CE  LYS    83     160.917 242.954 108.517  1.00                 C  
ATOM    632  CG  LYS    83     163.260 243.439 107.761  1.00                 C  
ATOM    633  NZ  LYS    83     159.578 243.520 108.839  1.00                 N  
ATOM    634  N   ASN    84     166.986 246.031 106.971  1.00                 N  
ATOM    635  CA  ASN    84     167.827 247.037 106.327  1.00                 C  
ATOM    636  C   ASN    84     169.103 246.415 105.773  1.00                 C  
ATOM    637  O   ASN    84     169.505 246.690 104.634  1.00                 O  
ATOM    638  CB  ASN    84     168.159 248.164 107.307  1.00                 C  
ATOM    639  CG  ASN    84     166.973 249.069 107.578  1.00                 C  
ATOM    640  OD1 ASN    84     166.007 249.087 106.815  1.00                 O  
ATOM    641  ND2 ASN    84     167.043 249.824 108.668  1.00                 N  
ATOM    642  N   GLU    85     169.754 245.569 106.575  1.00                 N  
ATOM    643  CA  GLU    85     171.012 244.961 106.142  1.00                 C  
ATOM    644  C   GLU    85     170.807 244.076 104.919  1.00                 C  
ATOM    645  O   GLU    85     171.599 244.125 103.971  1.00                 O  
ATOM    646  CB  GLU    85     171.632 244.146 107.279  1.00                 C  
ATOM    647  CD  GLU    85     172.710 244.146 109.563  1.00                 C  
ATOM    648  CG  GLU    85     172.174 244.988 108.422  1.00                 C  
ATOM    649  OE1 GLU    85     172.489 242.917 109.549  1.00                 O  
ATOM    650  OE2 GLU    85     173.351 244.715 110.471  1.00                 O  
ATOM    651  N   ALA    86     169.749 243.264 104.920  1.00                 N  
ATOM    652  CA  ALA    86     169.462 242.405 103.778  1.00                 C  
ATOM    653  C   ALA    86     169.232 243.229 102.522  1.00                 C  
ATOM    654  O   ALA    86     169.763 242.907 101.453  1.00                 O  
ATOM    655  CB  ALA    86     168.250 241.532 104.063  1.00                 C  
ATOM    656  N   THR    87     168.462 244.315 102.646  1.00                 N  
ATOM    657  CA  THR    87     168.087 245.101 101.475  1.00                 C  
ATOM    658  C   THR    87     169.307 245.676 100.770  1.00                 C  
ATOM    659  O   THR    87     169.306 245.807  99.541  1.00                 O  
ATOM    660  CB  THR    87     167.133 246.251 101.849  1.00                 C  
ATOM    661  OG1 THR    87     167.767 247.109 102.806  1.00                 O  
ATOM    662  CG2 THR    87     165.852 245.704 102.459  1.00                 C  
ATOM    663  N   ARG    88     170.354 246.019 101.520  1.00                 N  
ATOM    664  CA  ARG    88     171.572 246.516 100.885  1.00                 C  
ATOM    665  C   ARG    88     172.249 245.463 100.011  1.00                 C  
ATOM    666  O   ARG    88     172.869 245.816  99.001  1.00                 O  
ATOM    667  CB  ARG    88     172.563 247.010 101.941  1.00                 C  
ATOM    668  CD  ARG    88     173.292 248.892 103.433  1.00                 C  
ATOM    669  NE  ARG    88     173.694 248.021 104.535  1.00                 N  
ATOM    670  CG  ARG    88     172.146 248.300 102.628  1.00                 C  
ATOM    671  CZ  ARG    88     173.141 248.041 105.743  1.00                 C  
ATOM    672  NH1 ARG    88     173.572 247.212 106.684  1.00                 N  
ATOM    673  NH2 ARG    88     172.157 248.890 106.008  1.00                 N  
ATOM    674  N   ILE    89     172.147 244.179 100.365  1.00                 N  
ATOM    675  CA  ILE    89     172.819 243.119  99.616  1.00                 C  
ATOM    676  C   ILE    89     171.858 242.168  98.912  1.00                 C  
ATOM    677  O   ILE    89     172.313 241.181  98.308  1.00                 O  
ATOM    678  CB  ILE    89     173.750 242.291 100.521  1.00                 C  
ATOM    679  CD1 ILE    89     173.737 240.546 102.380  1.00                 C  
ATOM    680  CG1 ILE    89     172.940 241.569 101.601  1.00                 C  
ATOM    681  CG2 ILE    89     174.833 243.174 101.121  1.00                 C  
ATOM    682  N   SER    90     170.548 242.408  99.014  1.00                 N  
ATOM    683  CA  SER    90     169.575 241.493  98.422  1.00                 C  
ATOM    684  C   SER    90     169.904 241.193  96.965  1.00                 C  
ATOM    685  O   SER    90     170.003 240.027  96.569  1.00                 O  
ATOM    686  CB  SER    90     168.162 242.071  98.527  1.00                 C  
ATOM    687  OG  SER    90     167.747 242.161  99.879  1.00                 O  
ATOM    688  N   LYS    91     170.085 242.234  96.152  1.00                 N  
ATOM    689  CA  LYS    91     170.248 242.022  94.717  1.00                 C  
ATOM    690  C   LYS    91     171.603 241.409  94.394  1.00                 C  
ATOM    691  O   LYS    91     171.711 240.568  93.490  1.00                 O  
ATOM    692  CB  LYS    91     170.079 243.340  93.958  1.00                 C  
ATOM    693  CD  LYS    91     169.920 244.531  91.755  1.00                 C  
ATOM    694  CE  LYS    91     169.903 244.371  90.243  1.00                 C  
ATOM    695  CG  LYS    91     170.181 243.204  92.448  1.00                 C  
ATOM    696  NZ  LYS    91     171.235 243.971  89.712  1.00                 N  
ATOM    697  N   ASP    92     172.646 241.811  95.122  1.00                 N  
ATOM    698  CA  ASP    92     173.974 241.277  94.852  1.00                 C  
ATOM    699  C   ASP    92     174.043 239.790  95.158  1.00                 C  
ATOM    700  O   ASP    92     174.590 239.010  94.363  1.00                 O  
ATOM    701  CB  ASP    92     175.029 242.028  95.666  1.00                 C  
ATOM    702  CG  ASP    92     175.256 243.441  95.164  1.00                 C  
ATOM    703  OD1 ASP    92     174.810 243.750  94.039  1.00                 O  
ATOM    704  OD2 ASP    92     175.878 244.238  95.896  1.00                 O  
ATOM    705  N   VAL    93     173.494 239.370  96.300  1.00                 N  
ATOM    706  CA  VAL    93     173.526 237.946  96.625  1.00                 C  
ATOM    707  C   VAL    93     172.612 237.172  95.689  1.00                 C  
ATOM    708  O   VAL    93     172.970 236.094  95.204  1.00                 O  
ATOM    709  CB  VAL    93     173.126 237.692  98.090  1.00                 C  
ATOM    710  CG1 VAL    93     172.995 236.201  98.356  1.00                 C  
ATOM    711  CG2 VAL    93     174.141 238.318  99.035  1.00                 C  
ATOM    712  N   VAL    94     171.434 237.724  95.389  1.00                 N  
ATOM    713  CA  VAL    94     170.515 237.058  94.476  1.00                 C  
ATOM    714  C   VAL    94     171.160 236.838  93.121  1.00                 C  
ATOM    715  O   VAL    94     171.009 235.771  92.514  1.00                 O  
ATOM    716  CB  VAL    94     169.208 237.855  94.309  1.00                 C  
ATOM    717  CG1 VAL    94     168.357 237.258  93.199  1.00                 C  
ATOM    718  CG2 VAL    94     168.434 237.890  95.619  1.00                 C  
ATOM    719  N   ASP    95     171.866 237.849  92.617  1.00                 N  
ATOM    720  CA  ASP    95     172.506 237.722  91.314  1.00                 C  
ATOM    721  C   ASP    95     173.538 236.603  91.322  1.00                 C  
ATOM    722  O   ASP    95     173.577 235.771  90.407  1.00                 O  
ATOM    723  CB  ASP    95     173.163 239.043  90.909  1.00                 C  
ATOM    724  CG  ASP    95     172.149 240.110  90.544  1.00                 C  
ATOM    725  OD1 ASP    95     170.967 239.762  90.343  1.00                 O  
ATOM    726  OD2 ASP    95     172.538 241.294  90.459  1.00                 O  
ATOM    727  N   MET    96     174.372 236.556  92.365  1.00                 N  
ATOM    728  CA  MET    96     175.379 235.503  92.462  1.00                 C  
ATOM    729  C   MET    96     174.743 234.118  92.449  1.00                 C  
ATOM    730  O   MET    96     175.199 233.219  91.733  1.00                 O  
ATOM    731  CB  MET    96     176.217 235.678  93.730  1.00                 C  
ATOM    732  SD  MET    96     178.182 234.797  95.473  1.00                 S  
ATOM    733  CE  MET    96     176.929 234.292  96.650  1.00                 C  
ATOM    734  CG  MET    96     177.285 234.613  93.920  1.00                 C  
ATOM    735  N   LEU    97     173.681 233.925  93.234  1.00                 N  
ATOM    736  CA  LEU    97     173.045 232.615  93.303  1.00                 C  
ATOM    737  C   LEU    97     172.451 232.215  91.965  1.00                 C  
ATOM    738  O   LEU    97     172.594 231.064  91.539  1.00                 O  
ATOM    739  CB  LEU    97     171.958 232.603  94.380  1.00                 C  
ATOM    740  CG  LEU    97     172.439 232.692  95.829  1.00                 C  
ATOM    741  CD1 LEU    97     171.260 232.853  96.778  1.00                 C  
ATOM    742  CD2 LEU    97     173.253 231.463  96.202  1.00                 C  
ATOM    743  N   LEU    98     171.764 233.138  91.288  1.00                 N  
ATOM    744  CA  LEU    98     171.181 232.810  89.995  1.00                 C  
ATOM    745  C   LEU    98     172.252 232.544  88.947  1.00                 C  
ATOM    746  O   LEU    98     172.081 231.658  88.103  1.00                 O  
ATOM    747  CB  LEU    98     170.261 233.937  89.521  1.00                 C  
ATOM    748  CG  LEU    98     168.972 234.141  90.320  1.00                 C  
ATOM    749  CD1 LEU    98     168.244 235.393  89.854  1.00                 C  
ATOM    750  CD2 LEU    98     168.066 232.926  90.199  1.00                 C  
ATOM    751  N   LYS    99     173.354 233.295  88.979  1.00                 N  
ATOM    752  CA  LYS    99     174.424 233.044  88.032  1.00                 C  
ATOM    753  C   LYS    99     174.992 231.645  88.152  1.00                 C  
ATOM    754  O   LYS    99     175.282 230.999  87.144  1.00                 O  
ATOM    755  CB  LYS    99     175.550 234.063  88.214  1.00                 C  
ATOM    756  CD  LYS    99     176.347 236.433  87.991  1.00                 C  
ATOM    757  CE  LYS    99     175.984 237.843  87.555  1.00                 C  
ATOM    758  CG  LYS    99     175.192 235.471  87.765  1.00                 C  
ATOM    759  NZ  LYS    99     177.091 238.806  87.811  1.00                 N  
ATOM    760  N   ASN   100     175.155 231.159  89.384  1.00                 N  
ATOM    761  CA  ASN   100     175.642 229.800  89.586  1.00                 C  
ATOM    762  C   ASN   100     174.646 228.767  89.082  1.00                 C  
ATOM    763  O   ASN   100     175.038 227.797  88.427  1.00                 O  
ATOM    764  CB  ASN   100     175.958 229.558  91.063  1.00                 C  
ATOM    765  CG  ASN   100     177.220 230.267  91.513  1.00                 C  
ATOM    766  OD1 ASN   100     178.068 230.625  90.695  1.00                 O  
ATOM    767  ND2 ASN   100     177.349 230.472  92.819  1.00                 N  
ATOM    768  N   VAL   101     173.359 228.953  89.375  1.00                 N  
ATOM    769  CA  VAL   101     172.345 228.002  88.939  1.00                 C  
ATOM    770  C   VAL   101     172.335 227.879  87.423  1.00                 C  
ATOM    771  O   VAL   101     172.221 226.778  86.880  1.00                 O  
ATOM    772  CB  VAL   101     170.945 228.399  89.442  1.00                 C  
ATOM    773  CG1 VAL   101     169.880 227.520  88.805  1.00                 C  
ATOM    774  CG2 VAL   101     170.879 228.308  90.959  1.00                 C  
ATOM    775  N   THR   102     172.471 228.999  86.714  1.00                 N  
ATOM    776  CA  THR   102     172.383 229.015  85.261  1.00                 C  
ATOM    777  C   THR   102     173.633 228.473  84.581  1.00                 C  
ATOM    778  O   THR   102     173.669 228.398  83.348  1.00                 O  
ATOM    779  CB  THR   102     172.120 230.435  84.727  1.00                 C  
ATOM    780  OG1 THR   102     173.191 231.303  85.121  1.00                 O  
ATOM    781  CG2 THR   102     170.818 230.984  85.290  1.00                 C  
ATOM    782  N   THR   103     174.655 228.102  85.349  1.00                 N  
ATOM    783  CA  THR   103     175.914 227.586  84.817  1.00                 C  
ATOM    784  C   THR   103     175.969 226.101  85.159  1.00                 C  
ATOM    785  O   THR   103     176.204 225.732  86.313  1.00                 O  
ATOM    786  CB  THR   103     177.124 228.345  85.393  1.00                 C  
ATOM    787  OG1 THR   103     177.029 229.733  85.049  1.00                 O  
ATOM    788  CG2 THR   103     178.421 227.790  84.825  1.00                 C  
ATOM    789  N   VAL   104     175.756 225.253  84.152  1.00                 N  
ATOM    790  CA  VAL   104     175.527 223.834  84.410  1.00                 C  
ATOM    791  C   VAL   104     176.810 223.149  84.861  1.00                 C  
ATOM    792  O   VAL   104     176.827 222.434  85.871  1.00                 O  
ATOM    793  CB  VAL   104     174.960 223.119  83.169  1.00                 C  
ATOM    794  CG1 VAL   104     174.904 221.617  83.400  1.00                 C  
ATOM    795  CG2 VAL   104     173.581 223.661  82.826  1.00                 C  
ATOM    796  N   ASN   105     177.854 223.434  84.074  1.00                 N  
ATOM    797  CA  ASN   105     179.219 222.874  84.219  1.00                 C  
ATOM    798  C   ASN   105     179.119 221.355  84.282  1.00                 C  
ATOM    799  O   ASN   105     179.392 220.790  85.360  1.00                 O  
ATOM    800  CB  ASN   105     179.907 223.454  85.456  1.00                 C  
ATOM    801  CG  ASN   105     181.398 223.177  85.477  1.00                 C  
ATOM    802  OD1 ASN   105     182.039 223.098  84.429  1.00                 O  
ATOM    803  ND2 ASN   105     181.954 223.029  86.674  1.00                 N  
TER
