# Supplementary material for: The Plant V-ATPase
Source: Front Plant Sci. 2022 Jun 30;13:931777. doi: 10.3389/fpls.2022.931777 (PMC9280200; doi:10.3389/fpls.2022.931777)
Supplement: Supplementary file 2 [file Data_Sheet_1.ZIP › pdb-files/G3_3103763c0a050170.final.pdb]

ATOM      1  N   ARG     5     207.801 210.315 265.432  1.00                 N  
ATOM      2  CA  ARG     5     207.723 208.885 265.699  1.00                 C  
ATOM      3  C   ARG     5     207.069 208.135 264.539  1.00                 C  
ATOM      4  O   ARG     5     206.982 206.909 264.562  1.00                 O  
ATOM      5  CB  ARG     5     206.948 208.623 266.992  1.00                 C  
ATOM      6  CD  ARG     5     204.733 208.521 268.168  1.00                 C  
ATOM      7  NE  ARG     5     205.127 209.344 269.309  1.00                 N  
ATOM      8  CG  ARG     5     205.461 208.924 266.896  1.00                 C  
ATOM      9  CZ  ARG     5     204.562 210.505 269.622  1.00                 C  
ATOM     10  NH1 ARG     5     204.987 211.185 270.679  1.00                 N  
ATOM     11  NH2 ARG     5     203.575 210.984 268.879  1.00                 N  
ATOM     12  N   GLY     6     206.603 208.872 263.527  1.00                 N  
ATOM     13  CA  GLY     6     206.006 208.222 262.365  1.00                 C  
ATOM     14  C   GLY     6     207.040 207.741 261.357  1.00                 C  
ATOM     15  O   GLY     6     206.675 206.994 260.442  1.00                 O  
ATOM     16  N   GLN     7     208.308 208.142 261.486  1.00                 N  
ATOM     17  CA  GLN     7     209.365 207.446 260.759  1.00                 C  
ATOM     18  C   GLN     7     209.350 205.966 261.109  1.00                 C  
ATOM     19  O   GLN     7     209.569 205.105 260.249  1.00                 O  
ATOM     20  CB  GLN     7     210.729 208.062 261.076  1.00                 C  
ATOM     21  CD  GLN     7     212.245 210.077 260.925  1.00                 C  
ATOM     22  CG  GLN     7     210.933 209.452 260.495  1.00                 C  
ATOM     23  OE1 GLN     7     212.758 209.785 262.005  1.00                 O  
ATOM     24  NE2 GLN     7     212.793 210.941 260.078  1.00                 N  
ATOM     25  N   GLY     8     209.072 205.661 262.374  1.00                 N  
ATOM     26  CA  GLY     8     208.699 204.331 262.831  1.00                 C  
ATOM     27  C   GLY     8     207.292 203.937 262.402  1.00                 C  
ATOM     28  O   GLY     8     207.043 202.750 262.139  1.00                 O  
ATOM     29  N   GLY     9     206.377 204.905 262.312  1.00                 N  
ATOM     30  CA  GLY     9     205.025 204.608 261.884  1.00                 C  
ATOM     31  C   GLY     9     204.952 203.960 260.523  1.00                 C  
ATOM     32  O   GLY     9     204.139 203.060 260.314  1.00                 O  
ATOM     33  N   ILE    10     205.798 204.392 259.586  1.00                 N  
ATOM     34  CA  ILE    10     205.817 203.768 258.270  1.00                 C  
ATOM     35  C   ILE    10     206.213 202.303 258.355  1.00                 C  
ATOM     36  O   ILE    10     205.597 201.460 257.692  1.00                 O  
ATOM     37  CB  ILE    10     206.767 204.506 257.309  1.00                 C  
ATOM     38  CD1 ILE    10     207.210 206.793 256.273  1.00                 C  
ATOM     39  CG1 ILE    10     206.217 205.895 256.977  1.00                 C  
ATOM     40  CG2 ILE    10     207.007 203.678 256.056  1.00                 C  
ATOM     41  N   GLN    11     207.221 201.973 259.164  1.00                 N  
ATOM     42  CA  GLN    11     207.573 200.576 259.381  1.00                 C  
ATOM     43  C   GLN    11     206.407 199.791 259.962  1.00                 C  
ATOM     44  O   GLN    11     206.162 198.649 259.554  1.00                 O  
ATOM     45  CB  GLN    11     208.786 200.467 260.307  1.00                 C  
ATOM     46  CD  GLN    11     211.246 200.919 260.660  1.00                 C  
ATOM     47  CG  GLN    11     210.090 200.932 259.679  1.00                 C  
ATOM     48  OE1 GLN    11     211.053 201.086 261.864  1.00                 O  
ATOM     49  NE2 GLN    11     212.454 200.720 260.146  1.00                 N  
ATOM     50  N   MET    12     205.672 200.392 260.899  1.00                 N  
ATOM     51  CA  MET    12     204.490 199.722 261.438  1.00                 C  
ATOM     52  C   MET    12     203.425 199.515 260.358  1.00                 C  
ATOM     53  O   MET    12     202.719 198.495 260.346  1.00                 O  
ATOM     54  CB  MET    12     203.904 200.524 262.602  1.00                 C  
ATOM     55  SD  MET    12     204.126 201.611 265.141  1.00                 S  
ATOM     56  CE  MET    12     202.653 200.717 265.630  1.00                 C  
ATOM     57  CG  MET    12     204.770 200.528 263.851  1.00                 C  
ATOM     58  N   LEU    13     203.304 200.466 259.433  1.00                 N  
ATOM     59  CA  LEU    13     202.310 200.328 258.374  1.00                 C  
ATOM     60  C   LEU    13     202.715 199.257 257.373  1.00                 C  
ATOM     61  O   LEU    13     201.858 198.573 256.812  1.00                 O  
ATOM     62  CB  LEU    13     202.103 201.663 257.656  1.00                 C  
ATOM     63  CG  LEU    13     201.443 202.776 258.472  1.00                 C  
ATOM     64  CD1 LEU    13     201.437 204.083 257.694  1.00                 C  
ATOM     65  CD2 LEU    13     200.025 202.388 258.864  1.00                 C  
ATOM     66  N   LEU    14     204.017 199.082 257.135  1.00                 N  
ATOM     67  CA  LEU    14     204.428 197.940 256.316  1.00                 C  
ATOM     68  C   LEU    14     204.226 196.622 257.057  1.00                 C  
ATOM     69  O   LEU    14     203.931 195.591 256.434  1.00                 O  
ATOM     70  CB  LEU    14     205.892 198.082 255.895  1.00                 C  
ATOM     71  CG  LEU    14     206.209 199.215 254.917  1.00                 C  
ATOM     72  CD1 LEU    14     207.710 199.337 254.704  1.00                 C  
ATOM     73  CD2 LEU    14     205.502 198.993 253.589  1.00                 C  
ATOM     74  N   THR    15     204.395 196.629 258.383  1.00                 N  
ATOM     75  CA  THR    15     204.005 195.470 259.184  1.00                 C  
ATOM     76  C   THR    15     202.573 195.066 258.861  1.00                 C  
ATOM     77  O   THR    15     202.300 193.935 258.424  1.00                 O  
ATOM     78  CB  THR    15     204.142 195.754 260.691  1.00                 C  
ATOM     79  OG1 THR    15     205.510 196.043 261.004  1.00                 O  
ATOM     80  CG2 THR    15     203.703 194.545 261.503  1.00                 C  
ATOM     81  N   ALA    16     201.645 196.006 259.055  1.00                 N  
ATOM     82  CA  ALA    16     200.247 195.771 258.716  1.00                 C  
ATOM     83  C   ALA    16     200.051 195.446 257.241  1.00                 C  
ATOM     84  O   ALA    16     199.141 194.685 256.904  1.00                 O  
ATOM     85  CB  ALA    16     199.402 196.981 259.083  1.00                 C  
ATOM     86  N   GLU    17     200.889 195.995 256.362  1.00                 N  
ATOM     87  CA  GLU    17     200.791 195.707 254.937  1.00                 C  
ATOM     88  C   GLU    17     200.985 194.226 254.659  1.00                 C  
ATOM     89  O   GLU    17     200.131 193.583 254.036  1.00                 O  
ATOM     90  CB  GLU    17     201.819 196.525 254.153  1.00                 C  
ATOM     91  CD  GLU    17     200.481 196.817 252.030  1.00                 C  
ATOM     92  CG  GLU    17     201.768 196.309 252.649  1.00                 C  
ATOM     93  OE1 GLU    17     199.802 197.648 252.670  1.00                 O  
ATOM     94  OE2 GLU    17     200.152 196.385 250.906  1.00                 O  
ATOM     95  N   GLN    18     202.116 193.671 255.095  1.00                 N  
ATOM     96  CA  GLN    18     202.364 192.259 254.820  1.00                 C  
ATOM     97  C   GLN    18     201.375 191.377 255.573  1.00                 C  
ATOM     98  O   GLN    18     200.966 190.319 255.075  1.00                 O  
ATOM     99  CB  GLN    18     203.799 191.884 255.196  1.00                 C  
ATOM    100  CD  GLN    18     205.532 191.631 257.016  1.00                 C  
ATOM    101  CG  GLN    18     204.083 191.935 256.688  1.00                 C  
ATOM    102  OE1 GLN    18     206.050 190.573 256.658  1.00                 O  
ATOM    103  NE2 GLN    18     206.190 192.560 257.699  1.00                 N  
ATOM    104  N   GLU    19     200.934 191.822 256.753  1.00                 N  
ATOM    105  CA  GLU    19     199.910 191.076 257.477  1.00                 C  
ATOM    106  C   GLU    19     198.626 190.953 256.656  1.00                 C  
ATOM    107  O   GLU    19     198.112 189.850 256.429  1.00                 O  
ATOM    108  CB  GLU    19     199.609 191.744 258.820  1.00                 C  
ATOM    109  CD  GLU    19     198.327 191.685 260.995  1.00                 C  
ATOM    110  CG  GLU    19     198.576 191.012 259.660  1.00                 C  
ATOM    111  OE1 GLU    19     198.946 192.739 261.254  1.00                 O  
ATOM    112  OE2 GLU    19     197.512 191.160 261.783  1.00                 O  
ATOM    113  N   ALA    20     198.095 192.086 256.199  1.00                 N  
ATOM    114  CA  ALA    20     196.871 192.099 255.411  1.00                 C  
ATOM    115  C   ALA    20     197.048 191.326 254.113  1.00                 C  
ATOM    116  O   ALA    20     196.131 190.622 253.672  1.00                 O  
ATOM    117  CB  ALA    20     196.446 193.529 255.116  1.00                 C  
ATOM    118  N   GLY    21     198.222 191.462 253.490  1.00                 N  
ATOM    119  CA  GLY    21     198.509 190.756 252.249  1.00                 C  
ATOM    120  C   GLY    21     198.395 189.246 252.427  1.00                 C  
ATOM    121  O   GLY    21     197.649 188.574 251.700  1.00                 O  
ATOM    122  N   ARG    22     199.132 188.699 253.396  1.00                 N  
ATOM    123  CA  ARG    22     199.084 187.260 253.620  1.00                 C  
ATOM    124  C   ARG    22     197.676 186.829 254.012  1.00                 C  
ATOM    125  O   ARG    22     197.223 185.750 253.612  1.00                 O  
ATOM    126  CB  ARG    22     200.088 186.852 254.700  1.00                 C  
ATOM    127  CD  ARG    22     202.459 186.244 255.254  1.00                 C  
ATOM    128  NE  ARG    22     202.428 186.880 256.568  1.00                 N  
ATOM    129  CG  ARG    22     201.541 186.939 254.262  1.00                 C  
ATOM    130  CZ  ARG    22     203.210 187.894 256.926  1.00                 C  
ATOM    131  NH1 ARG    22     203.111 188.409 258.144  1.00                 N  
ATOM    132  NH2 ARG    22     204.089 188.389 256.066  1.00                 N  
ATOM    133  N   ILE    23     196.963 187.669 254.772  1.00                 N  
ATOM    134  CA  ILE    23     195.620 187.290 255.197  1.00                 C  
ATOM    135  C   ILE    23     194.679 187.137 254.011  1.00                 C  
ATOM    136  O   ILE    23     194.030 186.097 253.859  1.00                 O  
ATOM    137  CB  ILE    23     195.034 188.309 256.192  1.00                 C  
ATOM    138  CD1 ILE    23     195.494 189.422 258.439  1.00                 C  
ATOM    139  CG1 ILE    23     195.801 188.264 257.515  1.00                 C  
ATOM    140  CG2 ILE    23     193.546 188.065 256.390  1.00                 C  
ATOM    141  N   VAL    24     194.601 188.155 253.150  1.00                 N  
ATOM    142  CA  VAL    24     193.685 188.070 252.014  1.00                 C  
ATOM    143  C   VAL    24     194.110 186.950 251.068  1.00                 C  
ATOM    144  O   VAL    24     193.265 186.217 250.526  1.00                 O  
ATOM    145  CB  VAL    24     193.606 189.406 251.252  1.00                 C  
ATOM    146  CG1 VAL    24     192.819 189.237 249.961  1.00                 C  
ATOM    147  CG2 VAL    24     192.978 190.481 252.125  1.00                 C  
ATOM    148  N   SER    25     195.421 186.770 250.880  1.00                 N  
ATOM    149  CA  SER    25     195.883 185.713 249.988  1.00                 C  
ATOM    150  C   SER    25     195.444 184.345 250.493  1.00                 C  
ATOM    151  O   SER    25     194.745 183.607 249.790  1.00                 O  
ATOM    152  CB  SER    25     197.406 185.760 249.846  1.00                 C  
ATOM    153  OG  SER    25     198.042 185.482 251.081  1.00                 O  
ATOM    154  N   ALA    26     195.811 183.999 251.727  1.00                 N  
ATOM    155  CA  ALA    26     195.482 182.668 252.221  1.00                 C  
ATOM    156  C   ALA    26     193.982 182.507 252.435  1.00                 C  
ATOM    157  O   ALA    26     193.472 181.384 252.478  1.00                 O  
ATOM    158  CB  ALA    26     196.224 182.386 253.518  1.00                 C  
ATOM    159  N   ALA    27     193.247 183.617 252.524  1.00                 N  
ATOM    160  CA  ALA    27     191.796 183.511 252.432  1.00                 C  
ATOM    161  C   ALA    27     191.367 183.002 251.063  1.00                 C  
ATOM    162  O   ALA    27     190.516 182.106 250.967  1.00                 O  
ATOM    163  CB  ALA    27     191.147 184.857 252.716  1.00                 C  
ATOM    164  N   ARG    28     191.950 183.554 249.996  1.00                 N  
ATOM    165  CA  ARG    28     191.642 183.054 248.657  1.00                 C  
ATOM    166  C   ARG    28     192.035 181.584 248.513  1.00                 C  
ATOM    167  O   ARG    28     191.311 180.787 247.901  1.00                 O  
ATOM    168  CB  ARG    28     192.354 183.894 247.595  1.00                 C  
ATOM    169  CD  ARG    28     192.321 185.958 246.168  1.00                 C  
ATOM    170  NE  ARG    28     193.768 186.152 246.227  1.00                 N  
ATOM    171  CG  ARG    28     191.783 185.292 247.424  1.00                 C  
ATOM    172  CZ  ARG    28     194.357 187.220 246.753  1.00                 C  
ATOM    173  NH1 ARG    28     195.680 187.310 246.764  1.00                 N  
ATOM    174  NH2 ARG    28     193.623 188.197 247.268  1.00                 N  
ATOM    175  N   THR    29     193.169 181.199 249.094  1.00                 N  
ATOM    176  CA  THR    29     193.610 179.809 248.965  1.00                 C  
ATOM    177  C   THR    29     192.771 178.847 249.808  1.00                 C  
ATOM    178  O   THR    29     192.577 177.688 249.415  1.00                 O  
ATOM    179  CB  THR    29     195.089 179.647 249.362  1.00                 C  
ATOM    180  OG1 THR    29     195.270 180.060 250.722  1.00                 O  
ATOM    181  CG2 THR    29     195.976 180.504 248.471  1.00                 C  
ATOM    182  N   ALA    30     192.241 179.297 250.947  1.00                 N  
ATOM    183  CA  ALA    30     191.280 178.469 251.667  1.00                 C  
ATOM    184  C   ALA    30     189.959 178.356 250.911  1.00                 C  
ATOM    185  O   ALA    30     189.312 177.297 250.953  1.00                 O  
ATOM    186  CB  ALA    30     191.033 179.031 253.058  1.00                 C  
ATOM    187  N   LYS    31     189.563 179.411 250.195  1.00                 N  
ATOM    188  CA  LYS    31     188.485 179.276 249.222  1.00                 C  
ATOM    189  C   LYS    31     188.789 178.157 248.235  1.00                 C  
ATOM    190  O   LYS    31     187.920 177.340 247.905  1.00                 O  
ATOM    191  CB  LYS    31     188.266 180.595 248.479  1.00                 C  
ATOM    192  CD  LYS    31     186.926 181.915 246.816  1.00                 C  
ATOM    193  CE  LYS    31     185.818 181.867 245.777  1.00                 C  
ATOM    194  CG  LYS    31     187.131 180.557 247.468  1.00                 C  
ATOM    195  NZ  LYS    31     185.606 183.191 245.130  1.00                 N  
ATOM    196  N   LEU    32     190.032 178.107 247.757  1.00                 N  
ATOM    197  CA  LEU    32     190.412 177.079 246.792  1.00                 C  
ATOM    198  C   LEU    32     190.328 175.672 247.383  1.00                 C  
ATOM    199  O   LEU    32     189.910 174.730 246.700  1.00                 O  
ATOM    200  CB  LEU    32     191.829 177.330 246.272  1.00                 C  
ATOM    201  CG  LEU    32     192.014 178.555 245.374  1.00                 C  
ATOM    202  CD1 LEU    32     193.488 178.788 245.080  1.00                 C  
ATOM    203  CD2 LEU    32     191.235 178.394 244.078  1.00                 C  
ATOM    204  N   ALA    33     190.726 175.495 248.643  1.00                 N  
ATOM    205  CA  ALA    33     190.666 174.142 249.201  1.00                 C  
ATOM    206  C   ALA    33     189.221 173.720 249.475  1.00                 C  
ATOM    207  O   ALA    33     188.873 172.536 249.355  1.00                 O  
ATOM    208  CB  ALA    33     191.486 174.059 250.479  1.00                 C  
ATOM    209  N   ARG    34     188.352 174.677 249.827  1.00                 N  
ATOM    210  CA  ARG    34     186.922 174.365 249.837  1.00                 C  
ATOM    211  C   ARG    34     186.421 173.949 248.458  1.00                 C  
ATOM    212  O   ARG    34     185.610 173.012 248.346  1.00                 O  
ATOM    213  CB  ARG    34     186.115 175.565 250.337  1.00                 C  
ATOM    214  CD  ARG    34     185.747 174.726 252.674  1.00                 C  
ATOM    215  NE  ARG    34     184.296 174.602 252.559  1.00                 N  
ATOM    216  CG  ARG    34     186.292 175.858 251.818  1.00                 C  
ATOM    217  CZ  ARG    34     183.619 173.485 252.805  1.00                 C  
ATOM    218  NH1 ARG    34     182.300 173.467 252.674  1.00                 N  
ATOM    219  NH2 ARG    34     184.264 172.389 253.182  1.00                 N  
ATOM    220  N   MET    35     186.886 174.640 247.415  1.00                 N  
ATOM    221  CA  MET    35     186.626 174.213 246.044  1.00                 C  
ATOM    222  C   MET    35     187.047 172.765 245.839  1.00                 C  
ATOM    223  O   MET    35     186.348 171.987 245.181  1.00                 O  
ATOM    224  CB  MET    35     187.355 175.122 245.052  1.00                 C  
ATOM    225  SD  MET    35     185.077 176.560 244.409  1.00                 S  
ATOM    226  CE  MET    35     185.264 176.001 242.718  1.00                 C  
ATOM    227  CG  MET    35     186.790 176.530 244.969  1.00                 C  
ATOM    228  N   LYS    36     188.202 172.391 246.390  1.00                 N  
ATOM    229  CA  LYS    36     188.682 171.022 246.233  1.00                 C  
ATOM    230  C   LYS    36     187.749 170.027 246.917  1.00                 C  
ATOM    231  O   LYS    36     187.481 168.944 246.388  1.00                 O  
ATOM    232  CB  LYS    36     190.098 170.883 246.795  1.00                 C  
ATOM    233  CD  LYS    36     192.542 171.419 246.592  1.00                 C  
ATOM    234  CE  LYS    36     193.607 172.129 245.772  1.00                 C  
ATOM    235  CG  LYS    36     191.166 171.581 245.967  1.00                 C  
ATOM    236  NZ  LYS    36     194.955 172.015 246.395  1.00                 N  
ATOM    237  N   GLN    37     187.234 170.382 248.098  1.00                 N  
ATOM    238  CA  GLN    37     186.469 169.393 248.862  1.00                 C  
ATOM    239  C   GLN    37     184.999 169.312 248.444  1.00                 C  
ATOM    240  O   GLN    37     184.293 168.397 248.892  1.00                 O  
ATOM    241  CB  GLN    37     186.543 169.699 250.359  1.00                 C  
ATOM    242  CD  GLN    37     187.973 169.890 252.432  1.00                 C  
ATOM    243  CG  GLN    37     187.933 169.549 250.956  1.00                 C  
ATOM    244  OE1 GLN    37     187.165 170.681 252.919  1.00                 O  
ATOM    245  NE2 GLN    37     188.916 169.292 253.151  1.00                 N  
ATOM    246  N   ALA    38     184.518 170.259 247.632  1.00                 N  
ATOM    247  CA  ALA    38     183.116 170.238 247.199  1.00                 C  
ATOM    248  C   ALA    38     182.700 168.889 246.610  1.00                 C  
ATOM    249  O   ALA    38     181.675 168.303 247.008  1.00                 O  
ATOM    250  CB  ALA    38     182.861 171.333 246.175  1.00                 C  
ATOM    251  N   LYS    39     183.456 168.408 245.621  1.00                 N  
ATOM    252  CA  LYS    39     183.054 167.217 244.883  1.00                 C  
ATOM    253  C   LYS    39     182.997 166.001 245.796  1.00                 C  
ATOM    254  O   LYS    39     182.077 165.181 245.707  1.00                 O  
ATOM    255  CB  LYS    39     184.014 166.957 243.721  1.00                 C  
ATOM    256  CD  LYS    39     184.894 167.656 241.476  1.00                 C  
ATOM    257  CE  LYS    39     184.790 168.669 240.348  1.00                 C  
ATOM    258  CG  LYS    39     183.901 167.962 242.585  1.00                 C  
ATOM    259  NZ  LYS    39     185.787 168.407 239.273  1.00                 N  
ATOM    260  N   ASP    40     183.981 165.872 246.687  1.00                 N  
ATOM    261  CA  ASP    40     183.959 164.786 247.660  1.00                 C  
ATOM    262  C   ASP    40     182.762 164.917 248.594  1.00                 C  
ATOM    263  O   ASP    40     182.178 163.913 249.017  1.00                 O  
ATOM    264  CB  ASP    40     185.259 164.763 248.467  1.00                 C  
ATOM    265  CG  ASP    40     186.442 164.282 247.652  1.00                 C  
ATOM    266  OD1 ASP    40     186.221 163.714 246.561  1.00                 O  
ATOM    267  OD2 ASP    40     187.591 164.472 248.103  1.00                 O  
ATOM    268  N   GLU    41     182.369 166.152 248.920  1.00                 N  
ATOM    269  CA  GLU    41     181.261 166.325 249.856  1.00                 C  
ATOM    270  C   GLU    41     179.923 165.908 249.252  1.00                 C  
ATOM    271  O   GLU    41     179.057 165.395 249.970  1.00                 O  
ATOM    272  CB  GLU    41     181.177 167.779 250.324  1.00                 C  
ATOM    273  CD  GLU    41     182.229 169.665 251.636  1.00                 C  
ATOM    274  CG  GLU    41     182.334 168.214 251.209  1.00                 C  
ATOM    275  OE1 GLU    41     181.349 170.376 251.108  1.00                 O  
ATOM    276  OE2 GLU    41     183.026 170.090 252.498  1.00                 O  
ATOM    277  N   ALA    42     179.730 166.119 247.949  1.00                 N  
ATOM    278  CA  ALA    42     178.428 165.816 247.339  1.00                 C  
ATOM    279  C   ALA    42     178.116 164.312 247.357  1.00                 C  
ATOM    280  O   ALA    42     176.952 163.889 247.505  1.00                 O  
ATOM    281  CB  ALA    42     178.381 166.329 245.908  1.00                 C  
ATOM    282  N   GLU    43     179.153 163.487 247.190  1.00                 N  
ATOM    283  CA  GLU    43     178.952 162.059 246.965  1.00                 C  
ATOM    284  C   GLU    43     178.328 161.363 248.169  1.00                 C  
ATOM    285  O   GLU    43     177.553 160.412 248.005  1.00                 O  
ATOM    286  CB  GLU    43     180.278 161.380 246.617  1.00                 C  
ATOM    287  CD  GLU    43     182.166 161.102 244.963  1.00                 C  
ATOM    288  CG  GLU    43     180.843 161.778 245.263  1.00                 C  
ATOM    289  OE1 GLU    43     182.725 160.458 245.875  1.00                 O  
ATOM    290  OE2 GLU    43     182.645 161.218 243.815  1.00                 O  
ATOM    291  N   LYS    44     178.646 161.822 249.379  1.00                 N  
ATOM    292  CA  LYS    44     178.155 161.199 250.603  1.00                 C  
ATOM    293  C   LYS    44     176.634 161.161 250.639  1.00                 C  
ATOM    294  O   LYS    44     176.042 160.192 251.127  1.00                 O  
ATOM    295  CB  LYS    44     178.686 161.940 251.832  1.00                 C  
ATOM    296  CD  LYS    44     180.636 162.528 253.298  1.00                 C  
ATOM    297  CE  LYS    44     182.127 162.350 253.534  1.00                 C  
ATOM    298  CG  LYS    44     180.174 161.751 252.077  1.00                 C  
ATOM    299  NZ  LYS    44     182.602 163.141 254.703  1.00                 N  
ATOM    300  N   GLU    45     175.991 162.212 250.131  1.00                 N  
ATOM    301  CA  GLU    45     174.534 162.246 250.115  1.00                 C  
ATOM    302  C   GLU    45     173.948 161.639 248.847  1.00                 C  
ATOM    303  O   GLU    45     172.881 161.002 248.917  1.00                 O  
ATOM    304  CB  GLU    45     174.030 163.683 250.267  1.00                 C  
ATOM    305  CD  GLU    45     173.845 165.739 251.722  1.00                 C  
ATOM    306  CG  GLU    45     174.331 164.306 251.620  1.00                 C  
ATOM    307  OE1 GLU    45     173.414 166.295 250.690  1.00                 O  
ATOM    308  OE2 GLU    45     173.894 166.305 252.834  1.00                 O  
ATOM    309  N   MET    46     174.608 161.803 247.693  1.00                 N  
ATOM    310  CA  MET    46     174.066 161.159 246.494  1.00                 C  
ATOM    311  C   MET    46     174.013 159.643 246.690  1.00                 C  
ATOM    312  O   MET    46     173.067 158.972 246.252  1.00                 O  
ATOM    313  CB  MET    46     174.908 161.515 245.267  1.00                 C  
ATOM    314  SD  MET    46     173.103 163.443 244.431  1.00                 S  
ATOM    315  CE  MET    46     172.810 162.441 242.976  1.00                 C  
ATOM    316  CG  MET    46     174.795 162.968 244.837  1.00                 C  
ATOM    317  N   GLU    47     174.995 159.088 247.411  1.00                 N  
ATOM    318  CA  GLU    47     175.013 157.649 247.645  1.00                 C  
ATOM    319  C   GLU    47     173.900 157.192 248.579  1.00                 C  
ATOM    320  O   GLU    47     173.313 156.127 248.351  1.00                 O  
ATOM    321  CB  GLU    47     176.363 157.217 248.220  1.00                 C  
ATOM    322  CD  GLU    47     178.848 156.944 247.861  1.00                 C  
ATOM    323  CG  GLU    47     177.519 157.323 247.239  1.00                 C  
ATOM    324  OE1 GLU    47     178.901 156.785 249.099  1.00                 O  
ATOM    325  OE2 GLU    47     179.838 156.807 247.112  1.00                 O  
ATOM    326  N   GLU    48     173.602 157.958 249.625  1.00                 N  
ATOM    327  CA  GLU    48     172.537 157.572 250.540  1.00                 C  
ATOM    328  C   GLU    48     171.204 157.601 249.801  1.00                 C  
ATOM    329  O   GLU    48     170.361 156.714 249.996  1.00                 O  
ATOM    330  CB  GLU    48     172.512 158.501 251.756  1.00                 C  
ATOM    331  CD  GLU    48     171.723 156.788 253.436  1.00                 C  
ATOM    332  CG  GLU    48     171.463 158.136 252.794  1.00                 C  
ATOM    333  OE1 GLU    48     172.875 156.311 253.371  1.00                 O  
ATOM    334  OE2 GLU    48     170.774 156.208 254.004  1.00                 O  
ATOM    335  N   TYR    49     171.021 158.593 248.921  1.00                 N  
ATOM    336  CA  TYR    49     169.803 158.617 248.114  1.00                 C  
ATOM    337  C   TYR    49     169.720 157.387 247.217  1.00                 C  
ATOM    338  O   TYR    49     168.657 156.758 247.098  1.00                 O  
ATOM    339  CB  TYR    49     169.745 159.891 247.269  1.00                 C  
ATOM    340  CG  TYR    49     169.439 161.140 248.065  1.00                 C  
ATOM    341  OH  TYR    49     168.608 164.584 250.242  1.00                 O  
ATOM    342  CZ  TYR    49     168.882 163.443 249.523  1.00                 C  
ATOM    343  CD1 TYR    49     169.951 162.373 247.679  1.00                 C  
ATOM    344  CE1 TYR    49     169.677 163.519 248.400  1.00                 C  
ATOM    345  CD2 TYR    49     168.640 161.083 249.199  1.00                 C  
ATOM    346  CE2 TYR    49     168.355 162.219 249.933  1.00                 C  
ATOM    347  N   ARG    50     170.838 157.028 246.582  1.00                 N  
ATOM    348  CA  ARG    50     170.909 155.828 245.757  1.00                 C  
ATOM    349  C   ARG    50     170.436 154.602 246.530  1.00                 C  
ATOM    350  O   ARG    50     169.535 153.879 246.084  1.00                 O  
ATOM    351  CB  ARG    50     172.336 155.611 245.249  1.00                 C  
ATOM    352  CD  ARG    50     171.740 154.431 243.115  1.00                 C  
ATOM    353  NE  ARG    50     171.870 153.210 242.324  1.00                 N  
ATOM    354  CG  ARG    50     172.514 154.349 244.421  1.00                 C  
ATOM    355  CZ  ARG    50     171.107 152.133 242.480  1.00                 C  
ATOM    356  NH1 ARG    50     171.299 151.068 241.714  1.00                 N  
ATOM    357  NH2 ARG    50     170.154 152.124 243.402  1.00                 N  
ATOM    358  N   SER    51     171.043 154.365 247.695  1.00                 N  
ATOM    359  CA  SER    51     170.744 153.146 248.442  1.00                 C  
ATOM    360  C   SER    51     169.303 153.127 248.944  1.00                 C  
ATOM    361  O   SER    51     168.651 152.068 248.942  1.00                 O  
ATOM    362  CB  SER    51     171.704 152.993 249.624  1.00                 C  
ATOM    363  OG  SER    51     171.518 154.031 250.570  1.00                 O  
ATOM    364  N   ARG    52     168.777 154.277 249.377  1.00                 N  
ATOM    365  CA  ARG    52     167.407 154.267 249.877  1.00                 C  
ATOM    366  C   ARG    52     166.424 153.986 248.747  1.00                 C  
ATOM    367  O   ARG    52     165.456 153.234 248.923  1.00                 O  
ATOM    368  CB  ARG    52     167.073 155.599 250.553  1.00                 C  
ATOM    369  CD  ARG    52     167.463 157.187 252.457  1.00                 C  
ATOM    370  NE  ARG    52     168.134 157.411 253.735  1.00                 N  
ATOM    371  CG  ARG    52     167.797 155.825 251.870  1.00                 C  
ATOM    372  CZ  ARG    52     168.117 158.564 254.395  1.00                 C  
ATOM    373  NH1 ARG    52     168.756 158.676 255.551  1.00                 N  
ATOM    374  NH2 ARG    52     167.460 159.603 253.898  1.00                 N  
ATOM    375  N   LEU    53     166.677 154.553 247.561  1.00                 N  
ATOM    376  CA  LEU    53     165.839 154.220 246.413  1.00                 C  
ATOM    377  C   LEU    53     165.932 152.735 246.080  1.00                 C  
ATOM    378  O   LEU    53     164.926 152.103 245.720  1.00                 O  
ATOM    379  CB  LEU    53     166.238 155.058 245.197  1.00                 C  
ATOM    380  CG  LEU    53     165.926 156.554 245.272  1.00                 C  
ATOM    381  CD1 LEU    53     166.534 157.291 244.089  1.00                 C  
ATOM    382  CD2 LEU    53     164.424 156.787 245.326  1.00                 C  
ATOM    383  N   GLU    54     167.132 152.161 246.201  1.00                 N  
ATOM    384  CA  GLU    54     167.299 150.735 245.931  1.00                 C  
ATOM    385  C   GLU    54     166.420 149.891 246.846  1.00                 C  
ATOM    386  O   GLU    54     165.733 148.963 246.385  1.00                 O  
ATOM    387  CB  GLU    54     168.765 150.327 246.093  1.00                 C  
ATOM    388  CD  GLU    54     168.816 148.491 244.359  1.00                 C  
ATOM    389  CG  GLU    54     169.034 148.858 245.813  1.00                 C  
ATOM    390  OE1 GLU    54     168.805 149.408 243.510  1.00                 O  
ATOM    391  OE2 GLU    54     168.656 147.288 244.067  1.00                 O  
ATOM    392  N   GLU    55     166.434 150.182 248.150  1.00                 N  
ATOM    393  CA  GLU    55     165.639 149.350 249.050  1.00                 C  
ATOM    394  C   GLU    55     164.144 149.616 248.890  1.00                 C  
ATOM    395  O   GLU    55     163.331 148.702 249.072  1.00                 O  
ATOM    396  CB  GLU    55     166.054 149.585 250.504  1.00                 C  
ATOM    397  CD  GLU    55     167.831 149.345 252.283  1.00                 C  
ATOM    398  CG  GLU    55     167.446 149.076 250.842  1.00                 C  
ATOM    399  OE1 GLU    55     167.086 150.075 252.970  1.00                 O  
ATOM    400  OE2 GLU    55     168.877 148.827 252.726  1.00                 O  
ATOM    401  N   GLU    56     163.757 150.840 248.503  1.00                 N  
ATOM    402  CA  GLU    56     162.367 151.064 248.095  1.00                 C  
ATOM    403  C   GLU    56     161.942 150.106 246.988  1.00                 C  
ATOM    404  O   GLU    56     160.909 149.417 247.107  1.00                 O  
ATOM    405  CB  GLU    56     162.171 152.509 247.632  1.00                 C  
ATOM    406  CD  GLU    56     160.580 154.293 246.815  1.00                 C  
ATOM    407  CG  GLU    56     160.743 152.845 247.234  1.00                 C  
ATOM    408  OE1 GLU    56     161.588 155.029 246.818  1.00                 O  
ATOM    409  OE2 GLU    56     159.443 154.691 246.484  1.00                 O  
ATOM    410  N   TYR    57     162.717 150.083 245.900  1.00                 N  
ATOM    411  CA  TYR    57     162.434 149.195 244.778  1.00                 C  
ATOM    412  C   TYR    57     162.283 147.753 245.240  1.00                 C  
ATOM    413  O   TYR    57     161.268 147.098 244.959  1.00                 O  
ATOM    414  CB  TYR    57     163.539 149.294 243.724  1.00                 C  
ATOM    415  CG  TYR    57     163.353 148.358 242.551  1.00                 C  
ATOM    416  OH  TYR    57     162.829 145.795 239.319  1.00                 O  
ATOM    417  CZ  TYR    57     163.003 146.642 240.389  1.00                 C  
ATOM    418  CD1 TYR    57     162.469 148.670 241.526  1.00                 C  
ATOM    419  CE1 TYR    57     162.292 147.821 240.451  1.00                 C  
ATOM    420  CD2 TYR    57     164.061 147.166 242.473  1.00                 C  
ATOM    421  CE2 TYR    57     163.897 146.305 241.405  1.00                 C  
ATOM    422  N   GLN    58     163.286 147.240 245.956  1.00                 N  
ATOM    423  CA  GLN    58     163.266 145.817 246.280  1.00                 C  
ATOM    424  C   GLN    58     162.132 145.486 247.247  1.00                 C  
ATOM    425  O   GLN    58     161.526 144.409 247.162  1.00                 O  
ATOM    426  CB  GLN    58     164.607 145.385 246.877  1.00                 C  
ATOM    427  CD  GLN    58     167.080 145.013 246.527  1.00                 C  
ATOM    428  CG  GLN    58     165.762 145.405 245.889  1.00                 C  
ATOM    429  OE1 GLN    58     167.119 144.183 247.435  1.00                 O  
ATOM    430  NE2 GLN    58     168.167 145.610 246.051  1.00                 N  
ATOM    431  N   THR    59     161.793 146.416 248.144  1.00                 N  
ATOM    432  CA  THR    59     160.711 146.183 249.087  1.00                 C  
ATOM    433  C   THR    59     159.371 146.054 248.376  1.00                 C  
ATOM    434  O   THR    59     158.617 145.101 248.620  1.00                 O  
ATOM    435  CB  THR    59     160.622 147.309 250.134  1.00                 C  
ATOM    436  OG1 THR    59     161.840 147.361 250.888  1.00                 O  
ATOM    437  CG2 THR    59     159.468 147.057 251.091  1.00                 C  
ATOM    438  N   GLN    60     159.044 147.000 247.489  1.00                 N  
ATOM    439  CA  GLN    60     157.747 146.869 246.828  1.00                 C  
ATOM    440  C   GLN    60     157.742 145.699 245.845  1.00                 C  
ATOM    441  O   GLN    60     156.685 145.109 245.577  1.00                 O  
ATOM    442  CB  GLN    60     157.383 148.165 246.101  1.00                 C  
ATOM    443  CD  GLN    60     156.766 150.609 246.272  1.00                 C  
ATOM    444  CG  GLN    60     157.080 149.332 247.027  1.00                 C  
ATOM    445  OE1 GLN    60     157.208 150.795 245.138  1.00                 O  
ATOM    446  NE2 GLN    60     156.000 151.493 246.900  1.00                 N  
ATOM    447  N   VAL    61     158.916 145.316 245.334  1.00                 N  
ATOM    448  CA  VAL    61     159.021 144.055 244.607  1.00                 C  
ATOM    449  C   VAL    61     158.553 142.888 245.471  1.00                 C  
ATOM    450  O   VAL    61     157.728 142.062 245.050  1.00                 O  
ATOM    451  CB  VAL    61     160.460 143.802 244.120  1.00                 C  
ATOM    452  CG1 VAL    61     160.588 142.401 243.542  1.00                 C  
ATOM    453  CG2 VAL    61     160.866 144.847 243.092  1.00                 C  
ATOM    454  N   SER    62     159.325 142.514 246.473  1.00                 N  
ATOM    455  CA  SER    62     158.949 141.426 247.349  1.00                 C  
ATOM    456  C   SER    62     157.695 141.665 248.181  1.00                 C  
ATOM    457  O   SER    62     157.244 140.750 248.876  1.00                 O  
ATOM    458  CB  SER    62     160.092 141.093 248.310  1.00                 C  
ATOM    459  OG  SER    62     160.322 142.157 249.217  1.00                 O  
ATOM    460  N   GLY    63     157.075 142.850 248.170  1.00                 N  
ATOM    461  CA  GLY    63     155.871 143.021 248.955  1.00                 C  
ATOM    462  C   GLY    63     154.609 142.760 248.120  1.00                 C  
ATOM    463  O   GLY    63     153.517 142.556 248.658  1.00                 O  
ATOM    464  N   THR    64     154.736 142.761 246.785  1.00                 N  
ATOM    465  CA  THR    64     153.581 142.546 245.933  1.00                 C  
ATOM    466  C   THR    64     153.049 141.119 246.085  1.00                 C  
ATOM    467  O   THR    64     153.754 140.107 246.035  1.00                 O  
ATOM    468  CB  THR    64     153.913 142.816 244.454  1.00                 C  
ATOM    469  OG1 THR    64     154.341 144.175 244.297  1.00                 O  
ATOM    470  CG2 THR    64     152.687 142.589 243.583  1.00                 C  
ATOM    471  N   ASP    65     151.734 141.104 246.279  1.00                 N  
ATOM    472  CA  ASP    65     150.976 139.889 246.479  1.00                 C  
ATOM    473  C   ASP    65     150.730 139.127 245.194  1.00                 C  
ATOM    474  O   ASP    65     150.040 139.590 244.282  1.00                 O  
ATOM    475  CB  ASP    65     149.632 140.199 247.141  1.00                 C  
ATOM    476  CG  ASP    65     148.836 138.948 247.457  1.00                 C  
ATOM    477  OD1 ASP    65     148.769 138.052 246.590  1.00                 O  
ATOM    478  OD2 ASP    65     148.280 138.864 248.572  1.00                 O  
ATOM    479  N   GLN    66     151.299 137.938 245.107  1.00                 N  
ATOM    480  CA  GLN    66     151.135 137.077 243.953  1.00                 C  
ATOM    481  C   GLN    66     150.389 135.785 244.287  1.00                 C  
ATOM    482  O   GLN    66     150.173 134.930 243.424  1.00                 O  
ATOM    483  CB  GLN    66     152.496 136.732 243.344  1.00                 C  
ATOM    484  CD  GLN    66     152.562 138.645 241.696  1.00                 C  
ATOM    485  CG  GLN    66     153.270 137.937 242.834  1.00                 C  
ATOM    486  OE1 GLN    66     152.109 138.011 240.743  1.00                 O  
ATOM    487  NE2 GLN    66     152.465 139.966 241.792  1.00                 N  
ATOM    488  N   GLU    67     149.981 135.618 245.538  1.00                 N  
ATOM    489  CA  GLU    67     149.321 134.394 245.938  1.00                 C  
ATOM    490  C   GLU    67     147.821 134.603 245.784  1.00                 C  
ATOM    491  O   GLU    67     147.089 133.812 245.184  1.00                 O  
ATOM    492  CB  GLU    67     149.700 134.025 247.374  1.00                 C  
ATOM    493  CD  GLU    67     149.562 132.342 249.252  1.00                 C  
ATOM    494  CG  GLU    67     149.102 132.714 247.857  1.00                 C  
ATOM    495  OE1 GLU    67     150.382 133.090 249.826  1.00                 O  
ATOM    496  OE2 GLU    67     149.104 131.303 249.772  1.00                 O  
ATOM    497  N   ALA    68     147.360 135.734 246.246  1.00                 N  
ATOM    498  CA  ALA    68     145.977 136.087 246.541  1.00                 C  
ATOM    499  C   ALA    68     145.194 136.346 245.263  1.00                 C  
ATOM    500  O   ALA    68     144.009 135.992 245.162  1.00                 O  
ATOM    501  CB  ALA    68     145.923 137.309 247.445  1.00                 C  
ATOM    502  N   ASP    69     145.838 136.973 244.270  1.00                 N  
ATOM    503  CA  ASP    69     145.137 137.173 243.002  1.00                 C  
ATOM    504  C   ASP    69     144.719 135.835 242.392  1.00                 C  
ATOM    505  O   ASP    69     143.587 135.678 241.913  1.00                 O  
ATOM    506  CB  ASP    69     146.017 137.949 242.020  1.00                 C  
ATOM    507  CG  ASP    69     146.172 139.407 242.403  1.00                 C  
ATOM    508  OD1 ASP    69     145.394 139.883 243.256  1.00                 O  
ATOM    509  OD2 ASP    69     147.073 140.074 241.852  1.00                 O  
ATOM    510  N   ALA    70     145.614 134.845 242.436  1.00                 N  
ATOM    511  CA  ALA    70     145.294 133.529 241.894  1.00                 C  
ATOM    512  C   ALA    70     144.137 132.882 242.642  1.00                 C  
ATOM    513  O   ALA    70     143.250 132.272 242.028  1.00                 O  
ATOM    514  CB  ALA    70     146.515 132.623 241.946  1.00                 C  
ATOM    515  N   LYS    71     144.132 132.994 243.972  1.00                 N  
ATOM    516  CA  LYS    71     143.036 132.389 244.728  1.00                 C  
ATOM    517  C   LYS    71     141.696 133.038 244.401  1.00                 C  
ATOM    518  O   LYS    71     140.686 132.333 244.272  1.00                 O  
ATOM    519  CB  LYS    71     143.303 132.488 246.231  1.00                 C  
ATOM    520  CD  LYS    71     144.650 131.750 248.217  1.00                 C  
ATOM    521  CE  LYS    71     145.781 130.860 248.705  1.00                 C  
ATOM    522  CG  LYS    71     144.425 131.587 246.722  1.00                 C  
ATOM    523  NZ  LYS    71     146.041 131.041 250.160  1.00                 N  
ATOM    524  N   ARG    72     141.656 134.361 244.235  1.00                 N  
ATOM    525  CA  ARG    72     140.372 134.977 243.901  1.00                 C  
ATOM    526  C   ARG    72     139.922 134.594 242.489  1.00                 C  
ATOM    527  O   ARG    72     138.718 134.393 242.241  1.00                 O  
ATOM    528  CB  ARG    72     140.459 136.499 244.027  1.00                 C  
ATOM    529  CD  ARG    72     140.725 138.510 245.505  1.00                 C  
ATOM    530  NE  ARG    72     140.829 139.008 246.875  1.00                 N  
ATOM    531  CG  ARG    72     140.587 136.997 245.457  1.00                 C  
ATOM    532  CZ  ARG    72     141.085 140.273 247.193  1.00                 C  
ATOM    533  NH1 ARG    72     141.160 140.634 248.466  1.00                 N  
ATOM    534  NH2 ARG    72     141.265 141.173 246.237  1.00                 N  
ATOM    535  N   LEU    73     140.875 134.458 241.557  1.00                 N  
ATOM    536  CA  LEU    73     140.511 134.004 240.217  1.00                 C  
ATOM    537  C   LEU    73     139.906 132.609 240.268  1.00                 C  
ATOM    538  O   LEU    73     138.886 132.344 239.616  1.00                 O  
ATOM    539  CB  LEU    73     141.732 134.020 239.296  1.00                 C  
ATOM    540  CG  LEU    73     142.281 135.398 238.921  1.00                 C  
ATOM    541  CD1 LEU    73     143.590 135.266 238.158  1.00                 C  
ATOM    542  CD2 LEU    73     141.265 136.175 238.097  1.00                 C  
ATOM    543  N   ASP    74     140.502 131.704 241.045  1.00                 N  
ATOM    544  CA  ASP    74     139.920 130.379 241.218  1.00                 C  
ATOM    545  C   ASP    74     138.547 130.426 241.874  1.00                 C  
ATOM    546  O   ASP    74     137.690 129.588 241.555  1.00                 O  
ATOM    547  CB  ASP    74     140.848 129.491 242.049  1.00                 C  
ATOM    548  CG  ASP    74     142.089 129.070 241.287  1.00                 C  
ATOM    549  OD1 ASP    74     142.108 129.231 240.049  1.00                 O  
ATOM    550  OD2 ASP    74     143.042 128.579 241.928  1.00                 O  
ATOM    551  N   ASP    75     138.315 131.389 242.764  1.00                 N  
ATOM    552  CA  ASP    75     136.977 131.580 243.316  1.00                 C  
ATOM    553  C   ASP    75     135.944 131.833 242.224  1.00                 C  
ATOM    554  O   ASP    75     134.944 131.103 242.126  1.00                 O  
ATOM    555  CB  ASP    75     136.969 132.741 244.312  1.00                 C  
ATOM    556  CG  ASP    75     137.690 132.406 245.603  1.00                 C  
ATOM    557  OD1 ASP    75     137.957 131.210 245.841  1.00                 O  
ATOM    558  OD2 ASP    75     137.988 133.341 246.377  1.00                 O  
ATOM    559  N   GLU    76     136.158 132.859 241.395  1.00                 N  
ATOM    560  CA  GLU    76     135.139 133.130 240.377  1.00                 C  
ATOM    561  C   GLU    76     135.058 132.005 239.344  1.00                 C  
ATOM    562  O   GLU    76     133.985 131.755 238.776  1.00                 O  
ATOM    563  CB  GLU    76     135.424 134.458 239.674  1.00                 C  
ATOM    564  CD  GLU    76     135.551 136.976 239.834  1.00                 C  
ATOM    565  CG  GLU    76     135.239 135.681 240.557  1.00                 C  
ATOM    566  OE1 GLU    76     136.072 136.912 238.700  1.00                 O  
ATOM    567  OE2 GLU    76     135.275 138.055 240.400  1.00                 O  
ATOM    568  N   THR    77     136.164 131.297 239.104  1.00                 N  
ATOM    569  CA  THR    77     136.108 130.130 238.226  1.00                 C  
ATOM    570  C   THR    77     135.144 129.078 238.761  1.00                 C  
ATOM    571  O   THR    77     134.304 128.546 238.021  1.00                 O  
ATOM    572  CB  THR    77     137.499 129.496 238.041  1.00                 C  
ATOM    573  OG1 THR    77     138.378 130.439 237.416  1.00                 O  
ATOM    574  CG2 THR    77     137.408 128.259 237.160  1.00                 C  
ATOM    575  N   ASP    78     135.265 128.751 240.049  1.00                 N  
ATOM    576  CA  ASP    78     134.349 127.781 240.639  1.00                 C  
ATOM    577  C   ASP    78     132.909 128.269 240.590  1.00                 C  
ATOM    578  O   ASP    78     131.995 127.470 240.350  1.00                 O  
ATOM    579  CB  ASP    78     134.746 127.480 242.086  1.00                 C  
ATOM    580  CG  ASP    78     136.013 126.654 242.182  1.00                 C  
ATOM    581  OD1 ASP    78     136.432 126.085 241.152  1.00                 O  
ATOM    582  OD2 ASP    78     136.589 126.576 243.288  1.00                 O  
ATOM    583  N   VAL    79     132.684 129.567 240.805  1.00                 N  
ATOM    584  CA  VAL    79     131.327 130.096 240.668  1.00                 C  
ATOM    585  C   VAL    79     130.766 129.826 239.275  1.00                 C  
ATOM    586  O   VAL    79     129.627 129.356 239.125  1.00                 O  
ATOM    587  CB  VAL    79     131.278 131.607 240.963  1.00                 C  
ATOM    588  CG1 VAL    79     129.912 132.175 240.607  1.00                 C  
ATOM    589  CG2 VAL    79     131.605 131.875 242.424  1.00                 C  
ATOM    590  N   ARG    80     131.558 130.119 238.239  1.00                 N  
ATOM    591  CA  ARG    80     131.094 129.914 236.868  1.00                 C  
ATOM    592  C   ARG    80     130.796 128.447 236.590  1.00                 C  
ATOM    593  O   ARG    80     129.809 128.119 235.919  1.00                 O  
ATOM    594  CB  ARG    80     132.131 130.431 235.869  1.00                 C  
ATOM    595  CD  ARG    80     133.052 132.400 234.614  1.00                 C  
ATOM    596  NE  ARG    80     134.433 131.926 234.672  1.00                 N  
ATOM    597  CG  ARG    80     132.243 131.946 235.819  1.00                 C  
ATOM    598  CZ  ARG    80     135.422 132.577 235.275  1.00                 C  
ATOM    599  NH1 ARG    80     136.646 132.069 235.277  1.00                 N  
ATOM    600  NH2 ARG    80     135.184 133.735 235.876  1.00                 N  
ATOM    601  N   ILE    81     131.640 127.546 237.093  1.00                 N  
ATOM    602  CA  ILE    81     131.381 126.126 236.883  1.00                 C  
ATOM    603  C   ILE    81     130.113 125.648 237.580  1.00                 C  
ATOM    604  O   ILE    81     129.375 124.835 237.003  1.00                 O  
ATOM    605  CB  ILE    81     132.565 125.261 237.353  1.00                 C  
ATOM    606  CD1 ILE    81     135.065 124.900 237.008  1.00                 C  
ATOM    607  CG1 ILE    81     133.787 125.502 236.465  1.00                 C  
ATOM    608  CG2 ILE    81     132.171 123.792 237.388  1.00                 C  
ATOM    609  N   THR    82     129.825 126.133 238.789  1.00                 N  
ATOM    610  CA  THR    82     128.551 125.764 239.404  1.00                 C  
ATOM    611  C   THR    82     127.366 126.310 238.621  1.00                 C  
ATOM    612  O   THR    82     126.332 125.641 238.518  1.00                 O  
ATOM    613  CB  THR    82     128.462 126.261 240.859  1.00                 C  
ATOM    614  OG1 THR    82     129.495 125.648 241.640  1.00                 O  
ATOM    615  CG2 THR    82     127.115 125.897 241.464  1.00                 C  
ATOM    616  N   ASN    83     127.485 127.522 238.072  1.00                 N  
ATOM    617  CA  ASN    83     126.401 128.038 237.237  1.00                 C  
ATOM    618  C   ASN    83     126.177 127.128 236.037  1.00                 C  
ATOM    619  O   ASN    83     125.034 126.802 235.689  1.00                 O  
ATOM    620  CB  ASN    83     126.703 129.470 236.791  1.00                 C  
ATOM    621  CG  ASN    83     126.551 130.475 237.916  1.00                 C  
ATOM    622  OD1 ASN    83     125.893 130.202 238.920  1.00                 O  
ATOM    623  ND2 ASN    83     127.160 131.643 237.751  1.00                 N  
ATOM    624  N   LEU    84     127.265 126.698 235.391  1.00                 N  
ATOM    625  CA  LEU    84     127.153 125.777 234.260  1.00                 C  
ATOM    626  C   LEU    84     126.413 124.506 234.651  1.00                 C  
ATOM    627  O   LEU    84     125.491 124.069 233.953  1.00                 O  
ATOM    628  CB  LEU    84     128.539 125.427 233.715  1.00                 C  
ATOM    629  CG  LEU    84     128.579 124.432 232.553  1.00                 C  
ATOM    630  CD1 LEU    84     127.835 124.985 231.347  1.00                 C  
ATOM    631  CD2 LEU    84     130.015 124.098 232.181  1.00                 C  
ATOM    632  N   LYS    85     126.818 123.884 235.760  1.00                 N  
ATOM    633  CA  LYS    85     126.192 122.623 236.148  1.00                 C  
ATOM    634  C   LYS    85     124.726 122.799 236.521  1.00                 C  
ATOM    635  O   LYS    85     123.897 121.945 236.186  1.00                 O  
ATOM    636  CB  LYS    85     126.944 121.990 237.320  1.00                 C  
ATOM    637  CD  LYS    85     129.016 120.855 238.169  1.00                 C  
ATOM    638  CE  LYS    85     130.392 120.321 237.807  1.00                 C  
ATOM    639  CG  LYS    85     128.322 121.458 236.959  1.00                 C  
ATOM    640  NZ  LYS    85     131.102 119.766 238.993  1.00                 N  
ATOM    641  N   GLU    86     124.381 123.886 237.209  1.00                 N  
ATOM    642  CA  GLU    86     122.993 124.080 237.612  1.00                 C  
ATOM    643  C   GLU    86     122.126 124.454 236.416  1.00                 C  
ATOM    644  O   GLU    86     120.903 124.281 236.439  1.00                 O  
ATOM    645  CB  GLU    86     122.895 125.158 238.693  1.00                 C  
ATOM    646  CD  GLU    86     123.401 125.855 241.067  1.00                 C  
ATOM    647  CG  GLU    86     123.515 124.763 240.023  1.00                 C  
ATOM    648  OE1 GLU    86     122.885 126.943 240.735  1.00                 O  
ATOM    649  OE2 GLU    86     123.827 125.624 242.218  1.00                 O  
ATOM    650  N   SER    87     122.746 124.973 235.353  1.00                 N  
ATOM    651  CA  SER    87     122.015 125.218 234.116  1.00                 C  
ATOM    652  C   SER    87     121.869 123.956 233.283  1.00                 C  
ATOM    653  O   SER    87     120.892 123.823 232.541  1.00                 O  
ATOM    654  CB  SER    87     122.709 126.302 233.289  1.00                 C  
ATOM    655  OG  SER    87     123.978 125.863 232.835  1.00                 O  
ATOM    656  N   SER    88     122.821 123.034 233.383  1.00                 N  
ATOM    657  CA  SER    88     122.779 121.789 232.629  1.00                 C  
ATOM    658  C   SER    88     121.834 120.769 233.245  1.00                 C  
ATOM    659  O   SER    88     121.179 120.021 232.515  1.00                 O  
ATOM    660  CB  SER    88     124.179 121.182 232.519  1.00                 C  
ATOM    661  OG  SER    88     124.668 120.793 233.791  1.00                 O  
ATOM    662  N   SER    89     121.747 120.715 234.575  1.00                 N  
ATOM    663  CA  SER    89     120.924 119.690 235.208  1.00                 C  
ATOM    664  C   SER    89     119.436 119.872 234.939  1.00                 C  
ATOM    665  O   SER    89     118.674 118.913 235.087  1.00                 O  
ATOM    666  CB  SER    89     121.160 119.671 236.720  1.00                 C  
ATOM    667  OG  SER    89     120.664 120.851 237.328  1.00                 O  
ATOM    668  N   LYS    90     119.005 121.066 234.548  1.00                 N  
ATOM    669  CA  LYS    90     117.591 121.349 234.353  1.00                 C  
ATOM    670  C   LYS    90     117.143 121.209 232.908  1.00                 C  
ATOM    671  O   LYS    90     115.977 121.483 232.610  1.00                 O  
ATOM    672  CB  LYS    90     117.255 122.760 234.841  1.00                 C  
ATOM    673  CD  LYS    90     117.055 124.369 236.756  1.00                 C  
ATOM    674  CE  LYS    90     117.211 124.561 238.256  1.00                 C  
ATOM    675  CG  LYS    90     117.429 122.957 236.338  1.00                 C  
ATOM    676  NZ  LYS    90     116.869 125.947 238.678  1.00                 N  
ATOM    677  N   VAL    91     118.026 120.793 232.004  1.00                 N  
ATOM    678  CA  VAL    91     117.685 120.782 230.591  1.00                 C  
ATOM    679  C   VAL    91     118.078 119.519 229.849  1.00                 C  
ATOM    680  O   VAL    91     117.784 119.431 228.655  1.00                 O  
ATOM    681  CB  VAL    91     118.316 121.975 229.849  1.00                 C  
ATOM    682  CG1 VAL    91     117.783 123.288 230.400  1.00                 C  
ATOM    683  CG2 VAL    91     119.833 121.925 229.954  1.00                 C  
ATOM    684  N   SER    92     118.717 118.540 230.489  1.00                 N  
ATOM    685  CA  SER    92     119.244 117.405 229.742  1.00                 C  
ATOM    686  C   SER    92     118.132 116.484 229.257  1.00                 C  
ATOM    687  O   SER    92     118.305 115.760 228.271  1.00                 O  
ATOM    688  CB  SER    92     120.234 116.613 230.598  1.00                 C  
ATOM    689  OG  SER    92     119.576 115.966 231.673  1.00                 O  
ATOM    690  N   LYS    93     116.979 116.503 229.925  1.00                 N  
ATOM    691  CA  LYS    93     115.931 115.534 229.615  1.00                 C  
ATOM    692  C   LYS    93     115.284 115.821 228.266  1.00                 C  
ATOM    693  O   LYS    93     115.170 114.929 227.417  1.00                 O  
ATOM    694  CB  LYS    93     114.864 115.529 230.712  1.00                 C  
ATOM    695  CD  LYS    93     112.772 114.512 231.653  1.00                 C  
ATOM    696  CE  LYS    93     111.651 113.510 231.425  1.00                 C  
ATOM    697  CG  LYS    93     113.750 114.519 230.490  1.00                 C  
ATOM    698  NZ  LYS    93     110.684 113.492 232.557  1.00                 N  
ATOM    699  N   ASP    94     114.831 117.056 228.058  1.00                 N  
ATOM    700  CA  ASP    94     114.220 117.409 226.782  1.00                 C  
ATOM    701  C   ASP    94     115.219 117.260 225.645  1.00                 C  
ATOM    702  O   ASP    94     114.869 116.819 224.542  1.00                 O  
ATOM    703  CB  ASP    94     113.677 118.839 226.825  1.00                 C  
ATOM    704  CG  ASP    94     112.438 118.965 227.691  1.00                 C  
ATOM    705  OD1 ASP    94     111.842 117.922 228.031  1.00                 O  
ATOM    706  OD2 ASP    94     112.064 120.108 228.028  1.00                 O  
ATOM    707  N   ILE    95     116.477 117.620 225.900  1.00                 N  
ATOM    708  CA  ILE    95     117.514 117.491 224.883  1.00                 C  
ATOM    709  C   ILE    95     117.697 116.034 224.490  1.00                 C  
ATOM    710  O   ILE    95     117.782 115.701 223.302  1.00                 O  
ATOM    711  CB  ILE    95     118.852 118.084 225.363  1.00                 C  
ATOM    712  CD1 ILE    95     119.910 120.237 226.223  1.00                 C  
ATOM    713  CG1 ILE    95     118.745 119.604 225.494  1.00                 C  
ATOM    714  CG2 ILE    95     119.981 117.673 224.430  1.00                 C  
ATOM    715  N   VAL    96     117.743 115.137 225.475  1.00                 N  
ATOM    716  CA  VAL    96     117.905 113.724 225.161  1.00                 C  
ATOM    717  C   VAL    96     116.690 113.176 224.429  1.00                 C  
ATOM    718  O   VAL    96     116.827 112.334 223.534  1.00                 O  
ATOM    719  CB  VAL    96     118.164 112.890 226.429  1.00                 C  
ATOM    720  CG1 VAL    96     118.153 111.405 226.102  1.00                 C  
ATOM    721  CG2 VAL    96     119.486 113.289 227.068  1.00                 C  
ATOM    722  N   LYS    97     115.493 113.644 224.784  1.00                 N  
ATOM    723  CA  LYS    97     114.299 113.190 224.078  1.00                 C  
ATOM    724  C   LYS    97     114.330 113.609 222.614  1.00                 C  
ATOM    725  O   LYS    97     114.037 112.806 221.723  1.00                 O  
ATOM    726  CB  LYS    97     113.038 113.735 224.752  1.00                 C  
ATOM    727  CD  LYS    97     110.532 113.834 224.837  1.00                 C  
ATOM    728  CE  LYS    97     109.236 113.424 224.156  1.00                 C  
ATOM    729  CG  LYS    97     111.742 113.297 224.090  1.00                 C  
ATOM    730  NZ  LYS    97     108.041 113.943 224.878  1.00                 N  
ATOM    731  N   MET    98     114.682 114.867 222.346  1.00                 N  
ATOM    732  CA  MET    98     114.776 115.326 220.963  1.00                 C  
ATOM    733  C   MET    98     115.843 114.552 220.201  1.00                 C  
ATOM    734  O   MET    98     115.631 114.143 219.052  1.00                 O  
ATOM    735  CB  MET    98     115.079 116.825 220.915  1.00                 C  
ATOM    736  SD  MET    98     114.381 119.449 221.467  1.00                 S  
ATOM    737  CE  MET    98     114.550 119.837 219.726  1.00                 C  
ATOM    738  CG  MET    98     113.932 117.705 221.385  1.00                 C  
ATOM    739  N   LEU    99     117.002 114.345 220.829  1.00                 N  
ATOM    740  CA  LEU    99     118.086 113.614 220.184  1.00                 C  
ATOM    741  C   LEU    99     117.649 112.210 219.798  1.00                 C  
ATOM    742  O   LEU    99     117.848 111.776 218.659  1.00                 O  
ATOM    743  CB  LEU    99     119.309 113.549 221.102  1.00                 C  
ATOM    744  CG  LEU    99     120.513 112.769 220.571  1.00                 C  
ATOM    745  CD1 LEU    99     121.043 113.401 219.293  1.00                 C  
ATOM    746  CD2 LEU    99     121.612 112.698 221.621  1.00                 C  
ATOM    747  N   ILE   100     117.045 111.484 220.732  1.00                 N  
ATOM    748  CA  ILE   100     116.650 110.116 220.440  1.00                 C  
ATOM    749  C   ILE   100     115.469 110.026 219.489  1.00                 C  
ATOM    750  O   ILE   100     115.383 109.052 218.735  1.00                 O  
ATOM    751  CB  ILE   100     116.309 109.340 221.726  1.00                 C  
ATOM    752  CD1 ILE   100     117.553 107.238 220.997  1.00                 C  
ATOM    753  CG1 ILE   100     116.237 107.839 221.440  1.00                 C  
ATOM    754  CG2 ILE   100     115.018 109.864 222.337  1.00                 C  
ATOM    755  N   LYS   101     114.569 111.009 219.488  1.00                 N  
ATOM    756  CA  LYS   101     113.506 111.021 218.491  1.00                 C  
ATOM    757  C   LYS   101     114.074 111.240 217.099  1.00                 C  
ATOM    758  O   LYS   101     113.590 110.657 216.125  1.00                 O  
ATOM    759  CB  LYS   101     112.476 112.104 218.819  1.00                 C  
ATOM    760  CD  LYS   101     110.259 113.164 218.312  1.00                 C  
ATOM    761  CE  LYS   101     109.076 113.206 217.357  1.00                 C  
ATOM    762  CG  LYS   101     111.294 112.146 217.864  1.00                 C  
ATOM    763  NZ  LYS   101     108.053 114.201 217.783  1.00                 N  
ATOM    764  N   TYR   102     115.099 112.085 216.985  1.00                 N  
ATOM    765  CA  TYR   102     115.746 112.274 215.692  1.00                 C  
ATOM    766  C   TYR   102     116.485 111.018 215.257  1.00                 C  
ATOM    767  O   TYR   102     116.460 110.655 214.078  1.00                 O  
ATOM    768  CB  TYR   102     116.713 113.459 215.745  1.00                 C  
ATOM    769  CG  TYR   102     117.396 113.751 214.428  1.00                 C  
ATOM    770  OH  TYR   102     119.261 114.562 210.801  1.00                 O  
ATOM    771  CZ  TYR   102     118.645 114.293 212.002  1.00                 C  
ATOM    772  CD1 TYR   102     116.722 114.411 213.408  1.00                 C  
ATOM    773  CE1 TYR   102     117.339 114.682 212.201  1.00                 C  
ATOM    774  CD2 TYR   102     118.712 113.366 214.209  1.00                 C  
ATOM    775  CE2 TYR   102     119.345 113.629 213.008  1.00                 C  
ATOM    776  N   VAL   103     117.155 110.343 216.196  1.00                 N  
ATOM    777  CA  VAL   103     117.945 109.161 215.857  1.00                 C  
ATOM    778  C   VAL   103     117.088 107.955 215.518  1.00                 C  
ATOM    779  O   VAL   103     117.459 107.179 214.629  1.00                 O  
ATOM    780  CB  VAL   103     118.908 108.780 216.997  1.00                 C  
ATOM    781  CG1 VAL   103     119.584 107.450 216.700  1.00                 C  
ATOM    782  CG2 VAL   103     119.944 109.873 217.207  1.00                 C  
ATOM    783  N   THR   104     115.939 107.784 216.167  1.00                 N  
ATOM    784  CA  THR   104     115.104 106.617 215.933  1.00                 C  
ATOM    785  C   THR   104     114.048 106.811 214.854  1.00                 C  
ATOM    786  O   THR   104     113.101 106.022 214.796  1.00                 O  
ATOM    787  CB  THR   104     114.382 106.173 217.219  1.00                 C  
ATOM    788  OG1 THR   104     113.566 107.245 217.706  1.00                 O  
ATOM    789  CG2 THR   104     115.390 105.801 218.295  1.00                 C  
ATOM    790  N   THR   105     114.177 107.823 214.002  1.00                 N  
ATOM    791  CA  THR   105     113.267 108.044 212.879  1.00                 C  
ATOM    792  C   THR   105     114.100 108.011 211.604  1.00                 C  
ATOM    793  O   THR   105     114.883 108.926 211.341  1.00                 O  
ATOM    794  CB  THR   105     112.509 109.377 213.021  1.00                 C  
ATOM    795  OG1 THR   105     111.748 109.371 214.234  1.00                 O  
ATOM    796  CG2 THR   105     111.558 109.576 211.851  1.00                 C  
ATOM    797  N   THR   106     113.928 106.956 210.806  1.00                 N  
ATOM    798  CA  THR   106     114.886 106.674 209.739  1.00                 C  
ATOM    799  C   THR   106     114.496 107.390 208.451  1.00                 C  
ATOM    800  O   THR   106     115.217 108.274 207.974  1.00                 O  
ATOM    801  CB  THR   106     115.002 105.162 209.470  1.00                 C  
ATOM    802  OG1 THR   106     115.470 104.498 210.650  1.00                 O  
ATOM    803  CG2 THR   106     115.985 104.896 208.340  1.00                 C  
ATOM    804  N   ALA   107     113.357 107.017 207.868  1.00                 N  
ATOM    805  CA  ALA   107     112.884 107.608 206.619  1.00                 C  
ATOM    806  C   ALA   107     113.892 107.435 205.490  1.00                 C  
ATOM    807  O   ALA   107     114.561 108.403 205.112  1.00                 O  
ATOM    808  CB  ALA   107     112.581 109.086 206.813  1.00                 C  
ATOM    809  N   ALA   108     114.043 106.232 204.939  1.00                 N  
ATOM    810  CA  ALA   108     114.972 106.043 203.820  1.00                 C  
ATOM    811  C   ALA   108     114.610 106.902 202.617  1.00                 C  
ATOM    812  O   ALA   108     113.476 107.356 202.467  1.00                 O  
ATOM    813  CB  ALA   108     115.012 104.580 203.405  1.00                 C  
TER
