# Supplementary material for: The Plant V-ATPase
Source: Front Plant Sci. 2022 Jun 30;13:931777. doi: 10.3389/fpls.2022.931777 (PMC9280200; doi:10.3389/fpls.2022.931777)
Supplement: Supplementary file 2 [file Data_Sheet_1.ZIP › pdb-files/H_c101878ca4d84115.final.pdb]

SSBOND   1 CYS    125    CYS    178
SSBOND   2 CYS    381    CYS    425
ATOM      1  N   ALA     4     187.407 196.661 273.127  1.00                 N  
ATOM      2  CA  ALA     4     187.233 195.352 273.745  1.00                 C  
ATOM      3  C   ALA     4     188.455 194.484 273.477  1.00                 C  
ATOM      4  O   ALA     4     188.931 193.757 274.357  1.00                 O  
ATOM      5  CB  ALA     4     185.971 194.682 273.222  1.00                 C  
ATOM      6  N   GLU     5     188.982 194.549 272.252  1.00                 N  
ATOM      7  CA  GLU     5     190.210 193.825 271.947  1.00                 C  
ATOM      8  C   GLU     5     191.335 194.264 272.866  1.00                 C  
ATOM      9  O   GLU     5     192.146 193.443 273.308  1.00                 O  
ATOM     10  CB  GLU     5     190.607 194.036 270.484  1.00                 C  
ATOM     11  CD  GLU     5     190.067 193.642 268.049  1.00                 C  
ATOM     12  CG  GLU     5     189.689 193.348 269.487  1.00                 C  
ATOM     13  OE1 GLU     5     190.921 194.527 267.828  1.00                 O  
ATOM     14  OE2 GLU     5     189.511 192.987 267.142  1.00                 O  
ATOM     15  N   LEU     6     191.401 195.559 273.163  1.00                 N  
ATOM     16  CA  LEU     6     192.395 196.041 274.110  1.00                 C  
ATOM     17  C   LEU     6     192.173 195.415 275.478  1.00                 C  
ATOM     18  O   LEU     6     193.078 194.793 276.048  1.00                 O  
ATOM     19  CB  LEU     6     192.347 197.567 274.207  1.00                 C  
ATOM     20  CG  LEU     6     193.311 198.214 275.203  1.00                 C  
ATOM     21  CD1 LEU     6     194.754 197.911 274.829  1.00                 C  
ATOM     22  CD2 LEU     6     193.086 199.717 275.271  1.00                 C  
ATOM     23  N   SER     7     190.956 195.554 276.008  1.00                 N  
ATOM     24  CA  SER     7     190.639 194.992 277.314  1.00                 C  
ATOM     25  C   SER     7     190.963 193.508 277.369  1.00                 C  
ATOM     26  O   SER     7     191.237 192.972 278.446  1.00                 O  
ATOM     27  CB  SER     7     189.164 195.218 277.651  1.00                 C  
ATOM     28  OG  SER     7     188.322 194.496 276.769  1.00                 O  
ATOM     29  N   ILE     8     190.951 192.833 276.221  1.00                 N  
ATOM     30  CA  ILE     8     191.315 191.421 276.195  1.00                 C  
ATOM     31  C   ILE     8     192.734 191.217 276.709  1.00                 C  
ATOM     32  O   ILE     8     192.950 190.625 277.774  1.00                 O  
ATOM     33  CB  ILE     8     191.178 190.829 274.780  1.00                 C  
ATOM     34  CD1 ILE     8     189.499 190.485 272.892  1.00                 C  
ATOM     35  CG1 ILE     8     189.707 190.785 274.361  1.00                 C  
ATOM     36  CG2 ILE     8     191.827 189.455 274.712  1.00                 C  
ATOM     37  N   GLU     9     193.721 191.721 275.971  1.00                 N  
ATOM     38  CA  GLU     9     195.095 191.584 276.428  1.00                 C  
ATOM     39  C   GLU     9     195.289 192.247 277.779  1.00                 C  
ATOM     40  O   GLU     9     196.169 191.846 278.546  1.00                 O  
ATOM     41  CB  GLU     9     196.062 192.182 275.405  1.00                 C  
ATOM     42  CD  GLU     9     197.094 192.040 273.104  1.00                 C  
ATOM     43  CG  GLU     9     196.162 191.393 274.110  1.00                 C  
ATOM     44  OE1 GLU     9     197.356 193.254 273.232  1.00                 O  
ATOM     45  OE2 GLU     9     197.561 191.332 272.186  1.00                 O  
ATOM     46  N   GLN    10     194.479 193.257 278.092  1.00                 N  
ATOM     47  CA  GLN    10     194.564 193.882 279.405  1.00                 C  
ATOM     48  C   GLN    10     194.298 192.859 280.497  1.00                 C  
ATOM     49  O   GLN    10     195.143 192.610 281.363  1.00                 O  
ATOM     50  CB  GLN    10     193.576 195.045 279.510  1.00                 C  
ATOM     51  CD  GLN    10     194.987 196.551 280.967  1.00                 C  
ATOM     52  CG  GLN    10     193.666 195.821 280.813  1.00                 C  
ATOM     53  OE1 GLN    10     195.382 197.328 280.098  1.00                 O  
ATOM     54  NE2 GLN    10     195.674 196.301 282.076  1.00                 N  
ATOM     55  N   VAL    11     193.121 192.240 280.455  1.00                 N  
ATOM     56  CA  VAL    11     192.797 191.172 281.383  1.00                 C  
ATOM     57  C   VAL    11     193.791 190.028 281.309  1.00                 C  
ATOM     58  O   VAL    11     193.964 189.312 282.301  1.00                 O  
ATOM     59  CB  VAL    11     191.378 190.625 281.141  1.00                 C  
ATOM     60  CG1 VAL    11     190.342 191.716 281.364  1.00                 C  
ATOM     61  CG2 VAL    11     191.260 190.052 279.737  1.00                 C  
ATOM     62  N   LEU    12     194.478 189.858 280.172  1.00                 N  
ATOM     63  CA  LEU    12     195.470 188.790 280.063  1.00                 C  
ATOM     64  C   LEU    12     196.500 188.854 281.176  1.00                 C  
ATOM     65  O   LEU    12     197.282 187.911 281.341  1.00                 O  
ATOM     66  CB  LEU    12     196.176 188.851 278.707  1.00                 C  
ATOM     67  CG  LEU    12     197.229 187.773 278.442  1.00                 C  
ATOM     68  CD1 LEU    12     196.605 186.387 278.493  1.00                 C  
ATOM     69  CD2 LEU    12     197.905 188.000 277.098  1.00                 C  
ATOM     70  N   LYS    13     196.517 189.950 281.936  1.00                 N  
ATOM     71  CA  LYS    13     197.423 190.118 283.061  1.00                 C  
ATOM     72  C   LYS    13     197.366 188.954 284.041  1.00                 C  
ATOM     73  O   LYS    13     198.317 188.175 284.158  1.00                 O  
ATOM     74  CB  LYS    13     197.117 191.419 283.806  1.00                 C  
ATOM     75  CD  LYS    13     197.727 193.032 285.629  1.00                 C  
ATOM     76  CE  LYS    13     198.636 193.297 286.818  1.00                 C  
ATOM     77  CG  LYS    13     198.044 191.696 284.979  1.00                 C  
ATOM     78  NZ  LYS    13     198.338 194.604 287.466  1.00                 N  
ATOM     79  N   ARG    14     196.242 188.801 284.737  1.00                 N  
ATOM     80  CA  ARG    14     196.155 187.846 285.841  1.00                 C  
ATOM     81  C   ARG    14     196.139 186.424 285.279  1.00                 C  
ATOM     82  O   ARG    14     195.145 185.699 285.333  1.00                 O  
ATOM     83  CB  ARG    14     194.909 188.117 286.687  1.00                 C  
ATOM     84  CD  ARG    14     196.061 189.493 288.442  1.00                 C  
ATOM     85  NE  ARG    14     195.964 188.406 289.413  1.00                 N  
ATOM     86  CG  ARG    14     194.935 189.447 287.422  1.00                 C  
ATOM     87  CZ  ARG    14     195.228 188.456 290.519  1.00                 C  
ATOM     88  NH1 ARG    14     195.201 187.418 291.344  1.00                 N  
ATOM     89  NH2 ARG    14     194.522 189.543 290.796  1.00                 N  
ATOM     90  N   ASP    15     197.288 186.021 284.735  1.00                 N  
ATOM     91  CA  ASP    15     197.398 184.762 284.001  1.00                 C  
ATOM     92  C   ASP    15     197.593 183.575 284.949  1.00                 C  
ATOM     93  O   ASP    15     198.651 182.953 285.012  1.00                 O  
ATOM     94  CB  ASP    15     198.554 184.824 283.001  1.00                 C  
ATOM     95  CG  ASP    15     198.584 183.628 282.070  1.00                 C  
ATOM     96  OD1 ASP    15     197.553 182.930 281.966  1.00                 O  
ATOM     97  OD2 ASP    15     199.638 183.388 281.445  1.00                 O  
ATOM     98  N   ILE    16     196.537 183.273 285.704  1.00                 N  
ATOM     99  CA  ILE    16     196.470 182.037 286.480  1.00                 C  
ATOM    100  C   ILE    16     195.200 181.265 286.125  1.00                 C  
ATOM    101  O   ILE    16     195.257 180.123 285.654  1.00                 O  
ATOM    102  CB  ILE    16     196.524 182.317 287.993  1.00                 C  
ATOM    103  CD1 ILE    16     197.910 183.478 289.790  1.00                 C  
ATOM    104  CG1 ILE    16     197.860 182.963 288.369  1.00                 C  
ATOM    105  CG2 ILE    16     196.271 181.041 288.781  1.00                 C  
ATOM    106  N   PRO    17     194.051 181.888 286.393  1.00                 N  
ATOM    107  CA  PRO    17     192.695 181.436 286.083  1.00                 C  
ATOM    108  C   PRO    17     192.237 180.268 286.947  1.00                 C  
ATOM    109  O   PRO    17     191.038 179.985 287.025  1.00                 O  
ATOM    110  CB  PRO    17     192.771 181.020 284.613  1.00                 C  
ATOM    111  CD  PRO    17     195.008 181.542 285.283  1.00                 C  
ATOM    112  CG  PRO    17     194.196 180.629 284.408  1.00                 C  
ATOM    113  N   TRP    18     193.168 179.581 287.600  1.00                 N  
ATOM    114  CA  TRP    18     192.843 178.778 288.770  1.00                 C  
ATOM    115  C   TRP    18     194.017 178.802 289.738  1.00                 C  
ATOM    116  O   TRP    18     193.876 178.464 290.917  1.00                 O  
ATOM    117  CB  TRP    18     192.499 177.345 288.358  1.00                 C  
ATOM    118  CG  TRP    18     191.224 177.234 287.579  1.00                 C  
ATOM    119  CD1 TRP    18     189.956 177.209 288.083  1.00                 C  
ATOM    120  NE1 TRP    18     189.042 177.099 287.063  1.00                 N  
ATOM    121  CD2 TRP    18     191.094 177.135 286.156  1.00                 C  
ATOM    122  CE2 TRP    18     189.719 177.052 285.869  1.00                 C  
ATOM    123  CH2 TRP    18     190.146 176.919 283.551  1.00                 C  
ATOM    124  CZ2 TRP    18     189.233 176.943 284.567  1.00                 C  
ATOM    125  CE3 TRP    18     192.006 177.107 285.096  1.00                 C  
ATOM    126  CZ3 TRP    18     191.519 177.000 283.807  1.00                 C  
ATOM    127  N   GLU    19     195.184 179.211 289.235  1.00                 N  
ATOM    128  CA  GLU    19     196.433 179.056 289.966  1.00                 C  
ATOM    129  C   GLU    19     196.645 180.125 291.022  1.00                 C  
ATOM    130  O   GLU    19     197.612 180.031 291.785  1.00                 O  
ATOM    131  CB  GLU    19     197.622 179.067 289.003  1.00                 C  
ATOM    132  CD  GLU    19     200.109 178.761 288.680  1.00                 C  
ATOM    133  CG  GLU    19     198.966 178.833 289.674  1.00                 C  
ATOM    134  OE1 GLU    19     199.853 178.924 287.469  1.00                 O  
ATOM    135  OE2 GLU    19     201.259 178.541 289.113  1.00                 O  
ATOM    136  N   THR    20     195.780 181.143 291.077  1.00                 N  
ATOM    137  CA  THR    20     195.841 182.098 292.177  1.00                 C  
ATOM    138  C   THR    20     195.741 181.385 293.514  1.00                 C  
ATOM    139  O   THR    20     196.350 181.813 294.499  1.00                 O  
ATOM    140  CB  THR    20     194.725 183.154 292.070  1.00                 C  
ATOM    141  OG1 THR    20     194.879 183.894 290.853  1.00                 O  
ATOM    142  CG2 THR    20     194.795 184.123 293.241  1.00                 C  
ATOM    143  N   TYR    21     194.969 180.306 293.570  1.00                 N  
ATOM    144  CA  TYR    21     194.964 179.396 294.703  1.00                 C  
ATOM    145  C   TYR    21     194.837 177.961 294.217  1.00                 C  
ATOM    146  O   TYR    21     194.017 177.191 294.726  1.00                 O  
ATOM    147  CB  TYR    21     193.826 179.744 295.664  1.00                 C  
ATOM    148  CG  TYR    21     193.900 181.148 296.220  1.00                 C  
ATOM    149  OH  TYR    21     194.121 185.010 297.745  1.00                 O  
ATOM    150  CZ  TYR    21     194.047 183.732 297.240  1.00                 C  
ATOM    151  CD1 TYR    21     195.111 181.825 296.280  1.00                 C  
ATOM    152  CE1 TYR    21     195.189 183.109 296.786  1.00                 C  
ATOM    153  CD2 TYR    21     192.759 181.791 296.682  1.00                 C  
ATOM    154  CE2 TYR    21     192.818 183.075 297.191  1.00                 C  
ATOM    155  N   MET    22     195.624 177.599 293.197  1.00                 N  
ATOM    156  CA  MET    22     195.551 176.264 292.608  1.00                 C  
ATOM    157  C   MET    22     195.480 175.191 293.683  1.00                 C  
ATOM    158  O   MET    22     194.508 174.437 293.765  1.00                 O  
ATOM    159  CB  MET    22     196.754 176.014 291.697  1.00                 C  
ATOM    160  SD  MET    22     197.400 173.344 292.061  1.00                 S  
ATOM    161  CE  MET    22     199.141 173.763 292.078  1.00                 C  
ATOM    162  CG  MET    22     196.743 174.656 291.013  1.00                 C  
ATOM    163  N   ASN    23     196.503 175.114 294.522  1.00                 N  
ATOM    164  CA  ASN    23     196.418 174.302 295.733  1.00                 C  
ATOM    165  C   ASN    23     196.033 175.154 296.938  1.00                 C  
ATOM    166  O   ASN    23     196.701 175.134 297.970  1.00                 O  
ATOM    167  CB  ASN    23     197.741 173.576 295.986  1.00                 C  
ATOM    168  CG  ASN    23     197.621 172.496 297.043  1.00                 C  
ATOM    169  OD1 ASN    23     196.586 171.839 297.157  1.00                 O  
ATOM    170  ND2 ASN    23     198.681 172.309 297.819  1.00                 N  
ATOM    171  N   THR    24     194.938 175.906 296.824  1.00                 N  
ATOM    172  CA  THR    24     194.617 176.893 297.838  1.00                 C  
ATOM    173  C   THR    24     193.171 176.957 298.285  1.00                 C  
ATOM    174  O   THR    24     192.613 175.964 298.760  1.00                 O  
ATOM    175  CB  THR    24     194.993 178.315 297.381  1.00                 C  
ATOM    176  OG1 THR    24     196.402 178.383 297.133  1.00                 O  
ATOM    177  CG2 THR    24     194.638 179.331 298.455  1.00                 C  
ATOM    178  N   LYS    25     192.565 178.136 298.169  1.00                 N  
ATOM    179  CA  LYS    25     191.204 178.386 298.632  1.00                 C  
ATOM    180  C   LYS    25     190.438 179.251 297.636  1.00                 C  
ATOM    181  O   LYS    25     189.737 180.195 298.003  1.00                 O  
ATOM    182  CB  LYS    25     191.220 179.055 300.008  1.00                 C  
ATOM    183  CD  LYS    25     191.739 178.891 302.458  1.00                 C  
ATOM    184  CE  LYS    25     192.336 178.030 303.559  1.00                 C  
ATOM    185  CG  LYS    25     191.830 178.201 301.107  1.00                 C  
ATOM    186  NZ  LYS    25     192.292 178.711 304.882  1.00                 N  
ATOM    187  N   LEU    26     190.566 178.943 296.353  1.00                 N  
ATOM    188  CA  LEU    26     189.699 179.532 295.340  1.00                 C  
ATOM    189  C   LEU    26     188.877 178.496 294.589  1.00                 C  
ATOM    190  O   LEU    26     187.667 178.679 294.434  1.00                 O  
ATOM    191  CB  LEU    26     190.522 180.342 294.336  1.00                 C  
ATOM    192  CG  LEU    26     189.737 181.037 293.221  1.00                 C  
ATOM    193  CD1 LEU    26     188.748 182.036 293.801  1.00                 C  
ATOM    194  CD2 LEU    26     190.682 181.730 292.251  1.00                 C  
ATOM    195  N   VAL    27     189.500 177.409 294.120  1.00                 N  
ATOM    196  CA  VAL    27     188.807 176.279 293.504  1.00                 C  
ATOM    197  C   VAL    27     189.205 175.021 294.256  1.00                 C  
ATOM    198  O   VAL    27     190.396 174.774 294.469  1.00                 O  
ATOM    199  CB  VAL    27     189.133 176.167 292.003  1.00                 C  
ATOM    200  CG1 VAL    27     188.442 174.955 291.397  1.00                 C  
ATOM    201  CG2 VAL    27     188.725 177.438 291.273  1.00                 C  
ATOM    202  N   SER    28     188.213 174.227 294.655  1.00                 N  
ATOM    203  CA  SER    28     188.497 173.060 295.484  1.00                 C  
ATOM    204  C   SER    28     189.292 171.996 294.730  1.00                 C  
ATOM    205  O   SER    28     190.272 171.466 295.265  1.00                 O  
ATOM    206  CB  SER    28     187.197 172.448 296.011  1.00                 C  
ATOM    207  OG  SER    28     187.458 171.305 296.807  1.00                 O  
ATOM    208  N   ALA    29     188.900 171.676 293.497  1.00                 N  
ATOM    209  CA  ALA    29     189.638 170.727 292.671  1.00                 C  
ATOM    210  C   ALA    29     190.858 171.433 292.079  1.00                 C  
ATOM    211  O   ALA    29     191.240 172.523 292.511  1.00                 O  
ATOM    212  CB  ALA    29     188.740 170.164 291.580  1.00                 C  
ATOM    213  N   LYS    30     191.495 170.820 291.084  1.00                 N  
ATOM    214  CA  LYS    30     192.702 171.371 290.475  1.00                 C  
ATOM    215  C   LYS    30     192.532 171.452 288.965  1.00                 C  
ATOM    216  O   LYS    30     192.229 170.446 288.315  1.00                 O  
ATOM    217  CB  LYS    30     193.921 170.520 290.837  1.00                 C  
ATOM    218  CD  LYS    30     195.512 169.707 292.599  1.00                 C  
ATOM    219  CE  LYS    30     195.826 169.670 294.086  1.00                 C  
ATOM    220  CG  LYS    30     194.251 170.508 292.321  1.00                 C  
ATOM    221  NZ  LYS    30     197.062 168.891 294.374  1.00                 N  
ATOM    222  N   GLY    31     192.734 172.649 288.412  1.00                 N  
ATOM    223  CA  GLY    31     192.709 172.845 286.968  1.00                 C  
ATOM    224  C   GLY    31     193.832 173.768 286.509  1.00                 C  
ATOM    225  O   GLY    31     193.605 174.652 285.678  1.00                 O  
ATOM    226  N   LEU    32     195.035 173.615 287.075  1.00                 N  
ATOM    227  CA  LEU    32     196.229 174.322 286.583  1.00                 C  
ATOM    228  C   LEU    32     197.143 173.369 285.817  1.00                 C  
ATOM    229  O   LEU    32     197.464 173.603 284.649  1.00                 O  
ATOM    230  CB  LEU    32     196.988 174.966 287.745  1.00                 C  
ATOM    231  CG  LEU    32     198.252 175.746 287.380  1.00                 C  
ATOM    232  CD1 LEU    32     197.920 176.903 286.451  1.00                 C  
ATOM    233  CD2 LEU    32     198.949 176.257 288.632  1.00                 C  
ATOM    234  N   GLN    33     197.587 172.297 286.478  1.00                 N  
ATOM    235  CA  GLN    33     198.302 171.251 285.762  1.00                 C  
ATOM    236  C   GLN    33     197.446 170.679 284.647  1.00                 C  
ATOM    237  O   GLN    33     197.937 170.471 283.535  1.00                 O  
ATOM    238  CB  GLN    33     198.731 170.141 286.723  1.00                 C  
ATOM    239  CD  GLN    33     200.919 169.574 285.597  1.00                 C  
ATOM    240  CG  GLN    33     199.579 169.056 286.080  1.00                 C  
ATOM    241  OE1 GLN    33     201.676 170.173 286.361  1.00                 O  
ATOM    242  NE2 GLN    33     201.217 169.345 284.323  1.00                 N  
ATOM    243  N   LEU    34     196.165 170.426 284.924  1.00                 N  
ATOM    244  CA  LEU    34     195.243 170.031 283.866  1.00                 C  
ATOM    245  C   LEU    34     195.092 171.144 282.838  1.00                 C  
ATOM    246  O   LEU    34     194.823 170.882 281.661  1.00                 O  
ATOM    247  CB  LEU    34     193.879 169.664 284.454  1.00                 C  
ATOM    248  CG  LEU    34     193.826 168.389 285.298  1.00                 C  
ATOM    249  CD1 LEU    34     192.461 168.234 285.952  1.00                 C  
ATOM    250  CD2 LEU    34     194.146 167.168 284.449  1.00                 C  
ATOM    251  N   LEU    35     195.258 172.395 283.265  1.00                 N  
ATOM    252  CA  LEU    35     195.354 173.492 282.314  1.00                 C  
ATOM    253  C   LEU    35     196.749 173.596 281.730  1.00                 C  
ATOM    254  O   LEU    35     196.910 174.142 280.632  1.00                 O  
ATOM    255  CB  LEU    35     194.967 174.814 282.980  1.00                 C  
ATOM    256  CG  LEU    35     194.979 176.054 282.083  1.00                 C  
ATOM    257  CD1 LEU    35     194.003 175.890 280.928  1.00                 C  
ATOM    258  CD2 LEU    35     194.643 177.301 282.886  1.00                 C  
ATOM    259  N   ARG    36     197.750 173.075 282.415  1.00                 N  
ATOM    260  CA  ARG    36     199.118 173.177 281.940  1.00                 C  
ATOM    261  C   ARG    36     199.326 172.536 280.579  1.00                 C  
ATOM    262  O   ARG    36     200.373 172.789 279.966  1.00                 O  
ATOM    263  CB  ARG    36     200.082 172.540 282.943  1.00                 C  
ATOM    264  CD  ARG    36     202.452 172.146 283.669  1.00                 C  
ATOM    265  NE  ARG    36     203.864 172.221 283.301  1.00                 N  
ATOM    266  CG  ARG    36     201.549 172.684 282.571  1.00                 C  
ATOM    267  CZ  ARG    36     204.862 171.828 284.086  1.00                 C  
ATOM    268  NH1 ARG    36     206.116 171.934 283.667  1.00                 N  
ATOM    269  NH2 ARG    36     204.604 171.330 285.287  1.00                 N  
ATOM    270  N   ARG    37     198.377 171.737 280.090  1.00                 N  
ATOM    271  CA  ARG    37     198.419 171.243 278.720  1.00                 C  
ATOM    272  C   ARG    37     197.788 172.218 277.741  1.00                 C  
ATOM    273  O   ARG    37     197.837 171.986 276.529  1.00                 O  
ATOM    274  CB  ARG    37     197.716 169.888 278.617  1.00                 C  
ATOM    275  CD  ARG    37     199.722 168.413 278.935  1.00                 C  
ATOM    276  NE  ARG    37     200.317 167.319 279.699  1.00                 N  
ATOM    277  CG  ARG    37     198.349 168.795 279.463  1.00                 C  
ATOM    278  CZ  ARG    37     201.520 166.808 279.459  1.00                 C  
ATOM    279  NH1 ARG    37     201.980 165.814 280.206  1.00                 N  
ATOM    280  NH2 ARG    37     202.261 167.293 278.472  1.00                 N  
ATOM    281  N   TYR    38     197.171 173.285 278.248  1.00                 N  
ATOM    282  CA  TYR    38     196.798 174.421 277.417  1.00                 C  
ATOM    283  C   TYR    38     197.167 175.735 278.099  1.00                 C  
ATOM    284  O   TYR    38     196.826 176.806 277.584  1.00                 O  
ATOM    285  CB  TYR    38     195.300 174.388 277.105  1.00                 C  
ATOM    286  CG  TYR    38     194.859 173.157 276.347  1.00                 C  
ATOM    287  OH  TYR    38     193.640 169.763 274.276  1.00                 O  
ATOM    288  CZ  TYR    38     194.044 170.887 274.960  1.00                 C  
ATOM    289  CD1 TYR    38     194.169 172.136 276.988  1.00                 C  
ATOM    290  CE1 TYR    38     193.762 171.007 276.304  1.00                 C  
ATOM    291  CD2 TYR    38     195.134 173.019 274.993  1.00                 C  
ATOM    292  CE2 TYR    38     194.735 171.897 274.292  1.00                 C  
ATOM    293  N   ASP    39     197.839 175.679 279.252  1.00                 N  
ATOM    294  CA  ASP    39     198.393 176.867 279.893  1.00                 C  
ATOM    295  C   ASP    39     199.913 176.813 279.976  1.00                 C  
ATOM    296  O   ASP    39     200.581 177.715 279.460  1.00                 O  
ATOM    297  CB  ASP    39     197.808 177.041 281.296  1.00                 C  
ATOM    298  CG  ASP    39     198.224 178.348 281.943  1.00                 C  
ATOM    299  OD1 ASP    39     197.798 179.415 281.453  1.00                 O  
ATOM    300  OD2 ASP    39     198.975 178.304 282.939  1.00                 O  
ATOM    301  N   LYS    40     200.537 177.941 279.663  1.00                 N  
ATOM    302  CA  LYS    40     201.962 178.064 279.786  1.00                 C  
ATOM    303  C   LYS    40     202.742 177.867 278.504  1.00                 C  
ATOM    304  O   LYS    40     203.966 178.021 278.468  1.00                 O  
ATOM    305  CB  LYS    40     202.499 177.069 280.817  1.00                 C  
ATOM    306  CD  LYS    40     202.621 176.331 283.213  1.00                 C  
ATOM    307  CE  LYS    40     202.179 176.623 284.637  1.00                 C  
ATOM    308  CG  LYS    40     201.982 177.297 282.228  1.00                 C  
ATOM    309  NZ  LYS    40     200.721 176.386 284.826  1.00                 N  
ATOM    310  N   LYS    41     202.057 177.521 277.419  1.00                 N  
ATOM    311  CA  LYS    41     202.750 177.280 276.150  1.00                 C  
ATOM    312  C   LYS    41     201.778 177.566 275.026  1.00                 C  
ATOM    313  O   LYS    41     200.571 177.348 275.164  1.00                 O  
ATOM    314  CB  LYS    41     203.278 175.845 276.092  1.00                 C  
ATOM    315  CD  LYS    41     204.855 174.110 276.988  1.00                 C  
ATOM    316  CE  LYS    41     205.894 173.787 278.049  1.00                 C  
ATOM    317  CG  LYS    41     204.330 175.528 277.143  1.00                 C  
ATOM    318  NZ  LYS    41     206.439 172.410 277.892  1.00                 N  
ATOM    319  N   PRO    42     202.254 178.056 273.885  1.00                 N  
ATOM    320  CA  PRO    42     201.354 178.306 272.757  1.00                 C  
ATOM    321  C   PRO    42     201.348 177.119 271.811  1.00                 C  
ATOM    322  O   PRO    42     200.509 177.009 270.914  1.00                 O  
ATOM    323  CB  PRO    42     201.931 179.559 272.094  1.00                 C  
ATOM    324  CD  PRO    42     203.575 178.857 273.686  1.00                 C  
ATOM    325  CG  PRO    42     203.402 179.456 272.318  1.00                 C  
ATOM    326  N   GLU    43     202.296 176.200 271.999  1.00                 N  
ATOM    327  CA  GLU    43     202.327 174.946 271.262  1.00                 C  
ATOM    328  C   GLU    43     203.144 173.939 272.064  1.00                 C  
ATOM    329  O   GLU    43     203.830 174.280 273.032  1.00                 O  
ATOM    330  CB  GLU    43     202.912 175.160 269.865  1.00                 C  
ATOM    331  CD  GLU    43     204.875 175.919 268.468  1.00                 C  
ATOM    332  CG  GLU    43     204.360 175.622 269.863  1.00                 C  
ATOM    333  OE1 GLU    43     204.132 175.671 267.495  1.00                 O  
ATOM    334  OE2 GLU    43     206.022 176.399 268.348  1.00                 O  
ATOM    335  N   SER    44     203.156 172.688 271.579  1.00                 N  
ATOM    336  CA  SER    44     203.746 171.660 272.425  1.00                 C  
ATOM    337  C   SER    44     202.878 170.411 272.551  1.00                 C  
ATOM    338  O   SER    44     203.285 169.317 272.147  1.00                 O  
ATOM    339  CB  SER    44     204.025 172.213 273.824  1.00                 C  
ATOM    340  OG  SER    44     202.820 172.538 274.494  1.00                 O  
ATOM    341  N   ALA    45     201.678 170.547 273.124  1.00                 N  
ATOM    342  CA  ALA    45     200.772 169.408 273.321  1.00                 C  
ATOM    343  C   ALA    45     199.351 169.819 272.934  1.00                 C  
ATOM    344  O   ALA    45     198.549 170.212 273.783  1.00                 O  
ATOM    345  CB  ALA    45     200.829 168.928 274.763  1.00                 C  
ATOM    346  N   ARG    46     199.029 169.691 271.647  1.00                 N  
ATOM    347  CA  ARG    46     197.711 170.068 271.148  1.00                 C  
ATOM    348  C   ARG    46     196.734 168.903 271.251  1.00                 C  
ATOM    349  O   ARG    46     195.698 169.009 271.915  1.00                 O  
ATOM    350  CB  ARG    46     197.804 170.550 269.699  1.00                 C  
ATOM    351  CD  ARG    46     198.534 172.323 268.079  1.00                 C  
ATOM    352  NE  ARG    46     199.241 173.589 267.898  1.00                 N  
ATOM    353  CG  ARG    46     198.527 171.877 269.532  1.00                 C  
ATOM    354  CZ  ARG    46     200.538 173.687 267.623  1.00                 C  
ATOM    355  NH1 ARG    46     201.095 174.881 267.476  1.00                 N  
ATOM    356  NH2 ARG    46     201.274 172.592 267.497  1.00                 N  
ATOM    357  N   ALA    47     197.062 167.776 270.614  1.00                 N  
ATOM    358  CA  ALA    47     196.268 166.564 270.784  1.00                 C  
ATOM    359  C   ALA    47     196.212 166.117 272.234  1.00                 C  
ATOM    360  O   ALA    47     195.497 165.160 272.545  1.00                 O  
ATOM    361  CB  ALA    47     196.826 165.440 269.924  1.00                 C  
ATOM    362  N   GLN    48     196.960 166.775 273.124  1.00                 N  
ATOM    363  CA  GLN    48     196.713 166.634 274.551  1.00                 C  
ATOM    364  C   GLN    48     195.248 166.868 274.873  1.00                 C  
ATOM    365  O   GLN    48     194.752 166.391 275.898  1.00                 O  
ATOM    366  CB  GLN    48     197.590 167.604 275.345  1.00                 C  
ATOM    367  CD  GLN    48     197.995 166.105 277.336  1.00                 C  
ATOM    368  CG  GLN    48     197.482 167.447 276.853  1.00                 C  
ATOM    369  OE1 GLN    48     199.104 165.694 276.995  1.00                 O  
ATOM    370  NE2 GLN    48     197.188 165.416 278.135  1.00                 N  
ATOM    371  N   LEU    49     194.544 167.612 274.018  1.00                 N  
ATOM    372  CA  LEU    49     193.097 167.726 274.136  1.00                 C  
ATOM    373  C   LEU    49     192.449 166.349 274.155  1.00                 C  
ATOM    374  O   LEU    49     191.765 165.976 275.114  1.00                 O  
ATOM    375  CB  LEU    49     192.530 168.564 272.988  1.00                 C  
ATOM    376  CG  LEU    49     191.048 168.931 273.084  1.00                 C  
ATOM    377  CD1 LEU    49     190.726 170.109 272.179  1.00                 C  
ATOM    378  CD2 LEU    49     190.175 167.737 272.729  1.00                 C  
ATOM    379  N   LEU    50     192.662 165.575 273.092  1.00                 N  
ATOM    380  CA  LEU    50     192.158 164.209 273.076  1.00                 C  
ATOM    381  C   LEU    50     192.762 163.400 274.213  1.00                 C  
ATOM    382  O   LEU    50     192.065 162.614 274.864  1.00                 O  
ATOM    383  CB  LEU    50     192.459 163.543 271.732  1.00                 C  
ATOM    384  CG  LEU    50     191.688 164.077 270.523  1.00                 C  
ATOM    385  CD1 LEU    50     192.211 163.458 269.236  1.00                 C  
ATOM    386  CD2 LEU    50     190.199 163.807 270.673  1.00                 C  
ATOM    387  N   ASP    51     194.051 163.604 274.483  1.00                 N  
ATOM    388  CA  ASP    51     194.735 162.890 275.554  1.00                 C  
ATOM    389  C   ASP    51     194.120 163.155 276.918  1.00                 C  
ATOM    390  O   ASP    51     194.388 162.399 277.858  1.00                 O  
ATOM    391  CB  ASP    51     196.218 163.266 275.587  1.00                 C  
ATOM    392  CG  ASP    51     196.991 162.689 274.417  1.00                 C  
ATOM    393  OD1 ASP    51     196.458 161.785 273.741  1.00                 O  
ATOM    394  OD2 ASP    51     198.130 163.142 274.177  1.00                 O  
ATOM    395  N   GLU    52     193.313 164.202 277.051  1.00                 N  
ATOM    396  CA  GLU    52     192.575 164.449 278.278  1.00                 C  
ATOM    397  C   GLU    52     191.378 163.525 278.429  1.00                 C  
ATOM    398  O   GLU    52     190.766 163.502 279.501  1.00                 O  
ATOM    399  CB  GLU    52     192.105 165.904 278.337  1.00                 C  
ATOM    400  CD  GLU    52     194.041 166.809 279.682  1.00                 C  
ATOM    401  CG  GLU    52     193.234 166.919 278.404  1.00                 C  
ATOM    402  OE1 GLU    52     193.427 166.718 280.766  1.00                 O  
ATOM    403  OE2 GLU    52     195.287 166.813 279.600  1.00                 O  
ATOM    404  N   ASP    53     191.038 162.769 277.385  1.00                 N  
ATOM    405  CA  ASP    53     190.009 161.738 277.451  1.00                 C  
ATOM    406  C   ASP    53     188.653 162.294 277.862  1.00                 C  
ATOM    407  O   ASP    53     188.119 161.927 278.913  1.00                 O  
ATOM    408  CB  ASP    53     190.420 160.633 278.426  1.00                 C  
ATOM    409  CG  ASP    53     189.585 159.377 278.268  1.00                 C  
ATOM    410  OD1 ASP    53     189.044 159.158 277.164  1.00                 O  
ATOM    411  OD2 ASP    53     189.473 158.611 279.249  1.00                 O  
ATOM    412  N   GLY    54     188.094 163.178 277.050  1.00                 N  
ATOM    413  CA  GLY    54     186.759 163.678 277.289  1.00                 C  
ATOM    414  C   GLY    54     186.730 164.985 278.058  1.00                 C  
ATOM    415  O   GLY    54     187.615 165.840 277.953  1.00                 O  
ATOM    416  N   PRO    55     185.676 165.129 278.863  1.00                 N  
ATOM    417  CA  PRO    55     185.404 166.373 279.580  1.00                 C  
ATOM    418  C   PRO    55     186.378 166.503 280.747  1.00                 C  
ATOM    419  O   PRO    55     186.003 166.518 281.920  1.00                 O  
ATOM    420  CB  PRO    55     183.955 166.222 280.047  1.00                 C  
ATOM    421  CD  PRO    55     184.584 164.066 279.219  1.00                 C  
ATOM    422  CG  PRO    55     183.792 164.759 280.292  1.00                 C  
ATOM    423  N   ALA    56     187.665 166.600 280.408  1.00                 N  
ATOM    424  CA  ALA    56     188.694 166.932 281.379  1.00                 C  
ATOM    425  C   ALA    56     189.260 168.318 281.174  1.00                 C  
ATOM    426  O   ALA    56     189.952 168.823 282.059  1.00                 O  
ATOM    427  CB  ALA    56     189.823 165.914 281.324  1.00                 C  
ATOM    428  N   TYR    57     188.986 168.935 280.031  1.00                 N  
ATOM    429  CA  TYR    57     189.458 170.275 279.731  1.00                 C  
ATOM    430  C   TYR    57     188.337 171.301 279.757  1.00                 C  
ATOM    431  O   TYR    57     188.586 172.481 279.497  1.00                 O  
ATOM    432  CB  TYR    57     190.146 170.307 278.365  1.00                 C  
ATOM    433  CG  TYR    57     189.247 169.909 277.216  1.00                 C  
ATOM    434  OH  TYR    57     186.768 168.827 274.058  1.00                 O  
ATOM    435  CZ  TYR    57     187.589 169.184 275.103  1.00                 C  
ATOM    436  CD1 TYR    57     188.408 170.837 276.615  1.00                 C  
ATOM    437  CE1 TYR    57     187.582 170.482 275.565  1.00                 C  
ATOM    438  CD2 TYR    57     189.240 168.605 276.738  1.00                 C  
ATOM    439  CE2 TYR    57     188.421 168.231 275.689  1.00                 C  
ATOM    440  N   VAL    58     187.106 170.884 280.046  1.00                 N  
ATOM    441  CA  VAL    58     186.010 171.828 280.191  1.00                 C  
ATOM    442  C   VAL    58     185.036 171.505 281.316  1.00                 C  
ATOM    443  O   VAL    58     184.150 172.326 281.578  1.00                 O  
ATOM    444  CB  VAL    58     185.197 171.954 278.889  1.00                 C  
ATOM    445  CG1 VAL    58     183.979 172.838 279.105  1.00                 C  
ATOM    446  CG2 VAL    58     186.068 172.504 277.769  1.00                 C  
ATOM    447  N   HIS    59     185.160 170.356 281.988  1.00                 N  
ATOM    448  CA  HIS    59     184.292 170.092 283.132  1.00                 C  
ATOM    449  C   HIS    59     184.465 171.111 284.246  1.00                 C  
ATOM    450  O   HIS    59     183.679 171.092 285.197  1.00                 O  
ATOM    451  CB  HIS    59     184.549 168.690 283.687  1.00                 C  
ATOM    452  CG  HIS    59     185.903 168.523 284.304  1.00                 C  
ATOM    453  ND1 HIS    59     187.055 168.425 283.554  1.00                 N  
ATOM    454  CE1 HIS    59     188.106 168.283 284.382  1.00                 C  
ATOM    455  CD2 HIS    59     186.421 168.421 285.661  1.00                 C  
ATOM    456  NE2 HIS    59     187.732 168.280 285.647  1.00                 N  
ATOM    457  N   LEU    60     185.468 171.987 284.152  1.00                 N  
ATOM    458  CA  LEU    60     185.656 173.104 285.068  1.00                 C  
ATOM    459  C   LEU    60     185.462 174.458 284.414  1.00                 C  
ATOM    460  O   LEU    60     184.992 175.384 285.075  1.00                 O  
ATOM    461  CB  LEU    60     187.051 173.054 285.695  1.00                 C  
ATOM    462  CG  LEU    60     187.366 171.824 286.549  1.00                 C  
ATOM    463  CD1 LEU    60     188.806 171.863 287.036  1.00                 C  
ATOM    464  CD2 LEU    60     186.411 171.729 287.728  1.00                 C  
ATOM    465  N   PHE    61     185.807 174.591 283.131  1.00                 N  
ATOM    466  CA  PHE    61     185.451 175.790 282.383  1.00                 C  
ATOM    467  C   PHE    61     183.982 176.123 282.578  1.00                 C  
ATOM    468  O   PHE    61     183.560 177.268 282.404  1.00                 O  
ATOM    469  CB  PHE    61     185.763 175.607 280.896  1.00                 C  
ATOM    470  CG  PHE    61     187.230 175.643 280.576  1.00                 C  
ATOM    471  CZ  PHE    61     189.944 175.711 279.977  1.00                 C  
ATOM    472  CD1 PHE    61     188.176 175.558 281.584  1.00                 C  
ATOM    473  CE1 PHE    61     189.526 175.591 281.289  1.00                 C  
ATOM    474  CD2 PHE    61     187.665 175.763 279.268  1.00                 C  
ATOM    475  CE2 PHE    61     189.015 175.796 278.974  1.00                 C  
ATOM    476  N   VAL    62     183.183 175.119 282.919  1.00                 N  
ATOM    477  CA  VAL    62     181.817 175.380 283.340  1.00                 C  
ATOM    478  C   VAL    62     181.736 175.496 284.857  1.00                 C  
ATOM    479  O   VAL    62     180.878 176.207 285.392  1.00                 O  
ATOM    480  CB  VAL    62     180.854 174.286 282.842  1.00                 C  
ATOM    481  CG1 VAL    62     180.873 174.211 281.323  1.00                 C  
ATOM    482  CG2 VAL    62     181.217 172.940 283.451  1.00                 C  
ATOM    483  N   SER    63     182.595 174.775 285.578  1.00                 N  
ATOM    484  CA  SER    63     182.441 174.693 287.027  1.00                 C  
ATOM    485  C   SER    63     182.667 176.049 287.670  1.00                 C  
ATOM    486  O   SER    63     181.833 176.536 288.440  1.00                 O  
ATOM    487  CB  SER    63     183.409 173.662 287.611  1.00                 C  
ATOM    488  OG  SER    63     183.279 173.582 289.020  1.00                 O  
ATOM    489  N   ILE    64     183.806 176.666 287.370  1.00                 N  
ATOM    490  CA  ILE    64     184.055 178.022 287.838  1.00                 C  
ATOM    491  C   ILE    64     183.015 178.983 287.281  1.00                 C  
ATOM    492  O   ILE    64     182.655 179.971 287.931  1.00                 O  
ATOM    493  CB  ILE    64     185.470 178.498 287.461  1.00                 C  
ATOM    494  CD1 ILE    64     187.304 180.124 288.162  1.00                 C  
ATOM    495  CG1 ILE    64     185.841 179.751 288.257  1.00                 C  
ATOM    496  CG2 ILE    64     185.572 178.729 285.961  1.00                 C  
ATOM    497  N   LEU    65     182.523 178.709 286.067  1.00                 N  
ATOM    498  CA  LEU    65     181.491 179.557 285.478  1.00                 C  
ATOM    499  C   LEU    65     180.260 179.603 286.365  1.00                 C  
ATOM    500  O   LEU    65     179.712 180.678 286.637  1.00                 O  
ATOM    501  CB  LEU    65     181.119 179.056 284.081  1.00                 C  
ATOM    502  CG  LEU    65     182.180 179.230 282.993  1.00                 C  
ATOM    503  CD1 LEU    65     181.766 178.513 281.718  1.00                 C  
ATOM    504  CD2 LEU    65     182.428 180.705 282.715  1.00                 C  
ATOM    505  N   ARG    66     179.828 178.441 286.841  1.00                 N  
ATOM    506  CA  ARG    66     178.645 178.359 287.688  1.00                 C  
ATOM    507  C   ARG    66     178.930 178.873 289.097  1.00                 C  
ATOM    508  O   ARG    66     178.228 179.761 289.595  1.00                 O  
ATOM    509  CB  ARG    66     178.131 176.919 287.753  1.00                 C  
ATOM    510  CD  ARG    66     176.445 175.289 288.647  1.00                 C  
ATOM    511  NE  ARG    66     177.430 174.463 289.342  1.00                 N  
ATOM    512  CG  ARG    66     176.870 176.747 288.583  1.00                 C  
ATOM    513  CZ  ARG    66     177.480 173.137 289.264  1.00                 C  
ATOM    514  NH1 ARG    66     178.412 172.468 289.930  1.00                 N  
ATOM    515  NH2 ARG    66     176.600 172.482 288.519  1.00                 N  
ATOM    516  N   ASP    67     179.962 178.332 289.749  1.00                 N  
ATOM    517  CA  ASP    67     180.195 178.622 291.162  1.00                 C  
ATOM    518  C   ASP    67     180.498 180.100 291.387  1.00                 C  
ATOM    519  O   ASP    67     179.795 180.787 292.137  1.00                 O  
ATOM    520  CB  ASP    67     181.344 177.768 291.702  1.00                 C  
ATOM    521  CG  ASP    67     180.967 176.306 291.840  1.00                 C  
ATOM    522  OD1 ASP    67     179.759 175.995 291.782  1.00                 O  
ATOM    523  OD2 ASP    67     181.881 175.470 292.008  1.00                 O  
ATOM    524  N   ILE    68     181.549 180.607 290.744  1.00                 N  
ATOM    525  CA  ILE    68     181.955 181.986 290.961  1.00                 C  
ATOM    526  C   ILE    68     180.873 182.925 290.451  1.00                 C  
ATOM    527  O   ILE    68     180.331 182.742 289.353  1.00                 O  
ATOM    528  CB  ILE    68     183.303 182.291 290.281  1.00                 C  
ATOM    529  CD1 ILE    68     184.638 181.556 292.325  1.00                 C  
ATOM    530  CG1 ILE    68     184.400 181.383 290.841  1.00                 C  
ATOM    531  CG2 ILE    68     183.654 183.763 290.432  1.00                 C  
ATOM    532  N   PHE    69     180.549 183.938 291.260  1.00                 N  
ATOM    533  CA  PHE    69     179.508 184.920 290.937  1.00                 C  
ATOM    534  C   PHE    69     179.899 186.266 291.549  1.00                 C  
ATOM    535  O   PHE    69     179.607 186.535 292.718  1.00                 O  
ATOM    536  CB  PHE    69     178.147 184.447 291.452  1.00                 C  
ATOM    537  CG  PHE    69     177.005 185.335 291.049  1.00                 C  
ATOM    538  CZ  PHE    69     174.891 186.982 290.311  1.00                 C  
ATOM    539  CD1 PHE    69     176.505 185.304 289.759  1.00                 C  
ATOM    540  CE1 PHE    69     175.454 186.121 289.389  1.00                 C  
ATOM    541  CD2 PHE    69     176.429 186.203 291.961  1.00                 C  
ATOM    542  CE2 PHE    69     175.378 187.020 291.591  1.00                 C  
ATOM    543  N   LYS    70     180.545 187.111 290.753  1.00                 N  
ATOM    544  CA  LYS    70     181.003 188.426 291.202  1.00                 C  
ATOM    545  C   LYS    70     181.336 189.260 289.967  1.00                 C  
ATOM    546  O   LYS    70     180.962 188.908 288.841  1.00                 O  
ATOM    547  CB  LYS    70     182.211 188.284 292.131  1.00                 C  
ATOM    548  CD  LYS    70     181.802 190.248 293.640  1.00                 C  
ATOM    549  CE  LYS    70     182.379 191.535 294.206  1.00                 C  
ATOM    550  CG  LYS    70     182.756 189.607 292.645  1.00                 C  
ATOM    551  NZ  LYS    70     181.425 192.212 295.128  1.00                 N  
ATOM    552  N   GLU    71     182.025 190.386 290.185  1.00                 N  
ATOM    553  CA  GLU    71     182.446 191.262 289.095  1.00                 C  
ATOM    554  C   GLU    71     183.824 190.912 288.547  1.00                 C  
ATOM    555  O   GLU    71     184.093 191.179 287.371  1.00                 O  
ATOM    556  CB  GLU    71     182.447 192.722 289.551  1.00                 C  
ATOM    557  CD  GLU    71     181.109 194.713 290.343  1.00                 C  
ATOM    558  CG  GLU    71     181.066 193.275 289.865  1.00                 C  
ATOM    559  OE1 GLU    71     182.223 195.228 290.578  1.00                 O  
ATOM    560  OE2 GLU    71     180.029 195.325 290.483  1.00                 O  
ATOM    561  N   GLU    72     184.705 190.344 289.368  1.00                 N  
ATOM    562  CA  GLU    72     186.012 189.898 288.904  1.00                 C  
ATOM    563  C   GLU    72     186.443 188.546 289.449  1.00                 C  
ATOM    564  O   GLU    72     187.430 188.000 288.944  1.00                 O  
ATOM    565  CB  GLU    72     187.087 190.926 289.263  1.00                 C  
ATOM    566  CD  GLU    72     187.998 193.261 288.953  1.00                 C  
ATOM    567  CG  GLU    72     186.911 192.272 288.580  1.00                 C  
ATOM    568  OE1 GLU    72     188.858 192.911 289.789  1.00                 O  
ATOM    569  OE2 GLU    72     187.990 194.386 288.410  1.00                 O  
ATOM    570  N   THR    73     185.760 187.997 290.460  1.00                 N  
ATOM    571  CA  THR    73     186.122 186.687 290.995  1.00                 C  
ATOM    572  C   THR    73     186.182 185.650 289.884  1.00                 C  
ATOM    573  O   THR    73     187.168 184.920 289.742  1.00                 O  
ATOM    574  CB  THR    73     185.130 186.226 292.079  1.00                 C  
ATOM    575  OG1 THR    73     185.150 187.151 293.173  1.00                 O  
ATOM    576  CG2 THR    73     185.511 184.848 292.599  1.00                 C  
ATOM    577  N   VAL    74     185.137 185.588 289.071  1.00                 N  
ATOM    578  CA  VAL    74     185.162 184.730 287.896  1.00                 C  
ATOM    579  C   VAL    74     185.969 185.361 286.775  1.00                 C  
ATOM    580  O   VAL    74     186.840 184.711 286.203  1.00                 O  
ATOM    581  CB  VAL    74     183.740 184.412 287.399  1.00                 C  
ATOM    582  CG1 VAL    74     183.099 185.650 286.790  1.00                 C  
ATOM    583  CG2 VAL    74     183.769 183.273 286.391  1.00                 C  
ATOM    584  N   GLU    75     185.751 186.652 286.516  1.00                 N  
ATOM    585  CA  GLU    75     186.132 187.329 285.279  1.00                 C  
ATOM    586  C   GLU    75     187.538 186.985 284.808  1.00                 C  
ATOM    587  O   GLU    75     187.851 187.129 283.625  1.00                 O  
ATOM    588  CB  GLU    75     186.025 188.846 285.444  1.00                 C  
ATOM    589  CD  GLU    75     186.155 191.125 284.362  1.00                 C  
ATOM    590  CG  GLU    75     186.341 189.632 284.181  1.00                 C  
ATOM    591  OE1 GLU    75     185.805 191.549 285.484  1.00                 O  
ATOM    592  OE2 GLU    75     186.358 191.872 283.382  1.00                 O  
ATOM    593  N   TYR    76     188.398 186.553 285.721  1.00                 N  
ATOM    594  CA  TYR    76     189.613 185.881 285.299  1.00                 C  
ATOM    595  C   TYR    76     189.234 184.755 284.348  1.00                 C  
ATOM    596  O   TYR    76     190.018 184.384 283.468  1.00                 O  
ATOM    597  CB  TYR    76     190.384 185.356 286.512  1.00                 C  
ATOM    598  CG  TYR    76     191.054 186.438 287.327  1.00                 C  
ATOM    599  OH  TYR    76     192.889 189.411 289.582  1.00                 O  
ATOM    600  CZ  TYR    76     192.283 188.428 288.835  1.00                 C  
ATOM    601  CD1 TYR    76     190.688 186.664 288.648  1.00                 C  
ATOM    602  CE1 TYR    76     191.295 187.651 289.401  1.00                 C  
ATOM    603  CD2 TYR    76     192.051 187.231 286.773  1.00                 C  
ATOM    604  CE2 TYR    76     192.670 188.223 287.511  1.00                 C  
ATOM    605  N   VAL    77     188.033 184.198 284.533  1.00                 N  
ATOM    606  CA  VAL    77     187.512 183.202 283.597  1.00                 C  
ATOM    607  C   VAL    77     187.465 183.784 282.197  1.00                 C  
ATOM    608  O   VAL    77     188.012 183.211 281.253  1.00                 O  
ATOM    609  CB  VAL    77     186.117 182.705 284.020  1.00                 C  
ATOM    610  CG1 VAL    77     185.506 181.841 282.928  1.00                 C  
ATOM    611  CG2 VAL    77     186.200 181.936 285.330  1.00                 C  
ATOM    612  N   LEU    78     186.802 184.930 282.041  1.00                 N  
ATOM    613  CA  LEU    78     186.894 185.637 280.774  1.00                 C  
ATOM    614  C   LEU    78     188.346 185.724 280.347  1.00                 C  
ATOM    615  O   LEU    78     188.759 185.059 279.395  1.00                 O  
ATOM    616  CB  LEU    78     186.274 187.031 280.892  1.00                 C  
ATOM    617  CG  LEU    78     186.125 187.819 279.589  1.00                 C  
ATOM    618  CD1 LEU    78     185.109 188.939 279.751  1.00                 C  
ATOM    619  CD2 LEU    78     187.467 188.383 279.146  1.00                 C  
ATOM    620  N   ALA    79     189.154 186.390 281.172  1.00                 N  
ATOM    621  CA  ALA    79     190.540 186.717 280.847  1.00                 C  
ATOM    622  C   ALA    79     191.282 185.551 280.200  1.00                 C  
ATOM    623  O   ALA    79     191.828 185.680 279.099  1.00                 O  
ATOM    624  CB  ALA    79     191.288 187.158 282.096  1.00                 C  
ATOM    625  N   LEU    80     191.300 184.402 280.860  1.00                 N  
ATOM    626  CA  LEU    80     192.098 183.279 280.383  1.00                 C  
ATOM    627  C   LEU    80     191.295 182.245 279.616  1.00                 C  
ATOM    628  O   LEU    80     191.695 181.858 278.516  1.00                 O  
ATOM    629  CB  LEU    80     192.801 182.586 281.552  1.00                 C  
ATOM    630  CG  LEU    80     193.689 181.392 281.198  1.00                 C  
ATOM    631  CD1 LEU    80     194.813 181.817 280.264  1.00                 C  
ATOM    632  CD2 LEU    80     194.260 180.754 282.455  1.00                 C  
ATOM    633  N   ILE    81     190.182 181.769 280.168  1.00                 N  
ATOM    634  CA  ILE    81     189.372 180.753 279.515  1.00                 C  
ATOM    635  C   ILE    81     188.781 181.319 278.232  1.00                 C  
ATOM    636  O   ILE    81     188.857 180.685 277.172  1.00                 O  
ATOM    637  CB  ILE    81     188.259 180.235 280.445  1.00                 C  
ATOM    638  CD1 ILE    81     187.871 179.165 282.726  1.00                 C  
ATOM    639  CG1 ILE    81     188.862 179.469 281.624  1.00                 C  
ATOM    640  CG2 ILE    81     187.266 179.386 279.665  1.00                 C  
ATOM    641  N   TYR    82     188.138 182.486 278.326  1.00                 N  
ATOM    642  CA  TYR    82     187.594 183.103 277.133  1.00                 C  
ATOM    643  C   TYR    82     188.673 183.294 276.089  1.00                 C  
ATOM    644  O   TYR    82     188.399 183.204 274.897  1.00                 O  
ATOM    645  CB  TYR    82     186.942 184.445 277.473  1.00                 C  
ATOM    646  CG  TYR    82     185.632 184.317 278.217  1.00                 C  
ATOM    647  OH  TYR    82     182.033 183.953 280.269  1.00                 O  
ATOM    648  CZ  TYR    82     183.224 184.075 279.590  1.00                 C  
ATOM    649  CD1 TYR    82     185.353 183.190 278.979  1.00                 C  
ATOM    650  CE1 TYR    82     184.158 183.065 279.662  1.00                 C  
ATOM    651  CD2 TYR    82     184.678 185.326 278.156  1.00                 C  
ATOM    652  CE2 TYR    82     183.478 185.218 278.833  1.00                 C  
ATOM    653  N   GLU    83     189.911 183.532 276.511  1.00                 N  
ATOM    654  CA  GLU    83     190.992 183.653 275.540  1.00                 C  
ATOM    655  C   GLU    83     191.285 182.310 274.888  1.00                 C  
ATOM    656  O   GLU    83     191.442 182.220 273.664  1.00                 O  
ATOM    657  CB  GLU    83     192.253 184.204 276.208  1.00                 C  
ATOM    658  CD  GLU    83     193.164 185.458 274.214  1.00                 C  
ATOM    659  CG  GLU    83     193.426 184.393 275.260  1.00                 C  
ATOM    660  OE1 GLU    83     192.262 186.295 274.431  1.00                 O  
ATOM    661  OE2 GLU    83     193.860 185.456 273.177  1.00                 O  
ATOM    662  N   MET    84     191.397 181.259 275.701  1.00                 N  
ATOM    663  CA  MET    84     191.602 179.916 275.172  1.00                 C  
ATOM    664  C   MET    84     190.547 179.605 274.126  1.00                 C  
ATOM    665  O   MET    84     190.810 178.947 273.113  1.00                 O  
ATOM    666  CB  MET    84     191.565 178.884 276.301  1.00                 C  
ATOM    667  SD  MET    84     194.322 178.624 276.404  1.00                 S  
ATOM    668  CE  MET    84     194.124 176.897 275.975  1.00                 C  
ATOM    669  CG  MET    84     192.758 178.950 277.241  1.00                 C  
ATOM    670  N   LEU    85     189.334 180.085 274.373  1.00                 N  
ATOM    671  CA  LEU    85     188.299 180.030 273.355  1.00                 C  
ATOM    672  C   LEU    85     188.644 180.942 272.189  1.00                 C  
ATOM    673  O   LEU    85     188.440 180.587 271.025  1.00                 O  
ATOM    674  CB  LEU    85     186.943 180.416 273.948  1.00                 C  
ATOM    675  CG  LEU    85     186.340 179.436 274.957  1.00                 C  
ATOM    676  CD1 LEU    85     185.088 180.021 275.593  1.00                 C  
ATOM    677  CD2 LEU    85     186.022 178.106 274.290  1.00                 C  
ATOM    678  N   SER    86     189.165 182.129 272.489  1.00                 N  
ATOM    679  CA  SER    86     189.386 183.124 271.453  1.00                 C  
ATOM    680  C   SER    86     190.295 182.574 270.375  1.00                 C  
ATOM    681  O   SER    86     190.080 182.811 269.182  1.00                 O  
ATOM    682  CB  SER    86     189.981 184.399 272.053  1.00                 C  
ATOM    683  OG  SER    86     189.058 185.034 272.921  1.00                 O  
ATOM    684  N   ALA    87     191.305 181.809 270.770  1.00                 N  
ATOM    685  CA  ALA    87     192.085 181.189 269.717  1.00                 C  
ATOM    686  C   ALA    87     191.347 179.951 269.242  1.00                 C  
ATOM    687  O   ALA    87     190.715 179.997 268.183  1.00                 O  
ATOM    688  CB  ALA    87     193.480 180.851 270.220  1.00                 C  
ATOM    689  N   ASN    88     191.364 178.881 270.049  1.00                 N  
ATOM    690  CA  ASN    88     190.587 177.661 269.840  1.00                 C  
ATOM    691  C   ASN    88     190.357 177.403 268.358  1.00                 C  
ATOM    692  O   ASN    88     189.232 177.118 267.940  1.00                 O  
ATOM    693  CB  ASN    88     189.253 177.741 270.586  1.00                 C  
ATOM    694  CG  ASN    88     188.583 176.388 270.726  1.00                 C  
ATOM    695  OD1 ASN    88     189.252 175.359 270.813  1.00                 O  
ATOM    696  ND2 ASN    88     187.255 176.387 270.748  1.00                 N  
ATOM    697  N   PRO    89     191.409 177.510 267.558  1.00                 N  
ATOM    698  CA  PRO    89     191.264 177.805 266.140  1.00                 C  
ATOM    699  C   PRO    89     190.870 176.546 265.370  1.00                 C  
ATOM    700  O   PRO    89     190.608 175.493 265.956  1.00                 O  
ATOM    701  CB  PRO    89     192.645 178.316 265.725  1.00                 C  
ATOM    702  CD  PRO    89     192.914 177.449 267.940  1.00                 C  
ATOM    703  CG  PRO    89     193.597 177.579 266.607  1.00                 C  
ATOM    704  N   THR    90     190.836 176.644 264.042  1.00                 N  
ATOM    705  CA  THR    90     190.495 175.514 263.191  1.00                 C  
ATOM    706  C   THR    90     191.592 174.460 263.233  1.00                 C  
ATOM    707  O   THR    90     191.535 173.469 262.502  1.00                 O  
ATOM    708  CB  THR    90     190.257 175.956 261.735  1.00                 C  
ATOM    709  OG1 THR    90     191.441 176.581 261.223  1.00                 O  
ATOM    710  CG2 THR    90     189.110 176.952 261.661  1.00                 C  
ATOM    711  N   ARG    91     192.617 174.674 264.060  1.00                 N  
ATOM    712  CA  ARG    91     193.489 173.569 264.435  1.00                 C  
ATOM    713  C   ARG    91     192.721 172.500 265.190  1.00                 C  
ATOM    714  O   ARG    91     193.158 171.347 265.240  1.00                 O  
ATOM    715  CB  ARG    91     194.659 174.073 265.282  1.00                 C  
ATOM    716  CD  ARG    91     196.772 175.420 265.423  1.00                 C  
ATOM    717  NE  ARG    91     197.762 176.209 264.694  1.00                 N  
ATOM    718  CG  ARG    91     195.667 174.910 264.512  1.00                 C  
ATOM    719  CZ  ARG    91     198.752 176.883 265.271  1.00                 C  
ATOM    720  NH1 ARG    91     199.605 177.573 264.527  1.00                 N  
ATOM    721  NH2 ARG    91     198.886 176.865 266.590  1.00                 N  
ATOM    722  N   ALA    92     191.582 172.867 265.770  1.00                 N  
ATOM    723  CA  ALA    92     190.661 171.942 266.412  1.00                 C  
ATOM    724  C   ALA    92     189.465 171.802 265.486  1.00                 C  
ATOM    725  O   ALA    92     188.335 171.625 265.948  1.00                 O  
ATOM    726  CB  ALA    92     190.271 172.453 267.791  1.00                 C  
ATOM    727  N   ARG    93     189.721 171.882 264.175  1.00                 N  
ATOM    728  CA  ARG    93     188.726 172.083 263.120  1.00                 C  
ATOM    729  C   ARG    93     187.390 171.404 263.381  1.00                 C  
ATOM    730  O   ARG    93     186.334 172.027 263.223  1.00                 O  
ATOM    731  CB  ARG    93     189.263 171.587 261.776  1.00                 C  
ATOM    732  CD  ARG    93     188.866 171.205 259.327  1.00                 C  
ATOM    733  NE  ARG    93     189.016 169.754 259.414  1.00                 N  
ATOM    734  CG  ARG    93     188.309 171.797 260.611  1.00                 C  
ATOM    735  CZ  ARG    93     188.016 168.890 259.275  1.00                 C  
ATOM    736  NH1 ARG    93     188.246 167.588 259.369  1.00                 N  
ATOM    737  NH2 ARG    93     186.787 169.331 259.042  1.00                 N  
ATOM    738  N   LEU    94     187.418 170.134 263.786  1.00                 N  
ATOM    739  CA  LEU    94     186.193 169.448 264.161  1.00                 C  
ATOM    740  C   LEU    94     185.491 170.131 265.322  1.00                 C  
ATOM    741  O   LEU    94     184.320 169.845 265.580  1.00                 O  
ATOM    742  CB  LEU    94     186.485 167.990 264.523  1.00                 C  
ATOM    743  CG  LEU    94     186.949 167.087 263.379  1.00                 C  
ATOM    744  CD1 LEU    94     187.344 165.715 263.903  1.00                 C  
ATOM    745  CD2 LEU    94     185.863 166.957 262.322  1.00                 C  
ATOM    746  N   PHE    95     186.177 171.035 266.015  1.00                 N  
ATOM    747  CA  PHE    95     185.605 171.794 267.116  1.00                 C  
ATOM    748  C   PHE    95     184.939 170.859 268.115  1.00                 C  
ATOM    749  O   PHE    95     183.749 170.954 268.406  1.00                 O  
ATOM    750  CB  PHE    95     184.600 172.822 266.593  1.00                 C  
ATOM    751  CG  PHE    95     184.380 173.982 267.521  1.00                 C  
ATOM    752  CZ  PHE    95     183.968 176.127 269.240  1.00                 C  
ATOM    753  CD1 PHE    95     185.443 174.765 267.937  1.00                 C  
ATOM    754  CE1 PHE    95     185.241 175.832 268.792  1.00                 C  
ATOM    755  CD2 PHE    95     183.112 174.290 267.979  1.00                 C  
ATOM    756  CE2 PHE    95     182.910 175.358 268.833  1.00                 C  
ATOM    757  N   HIS    96     185.747 169.954 268.661  1.00                 N  
ATOM    758  CA  HIS    96     185.299 169.135 269.777  1.00                 C  
ATOM    759  C   HIS    96     185.077 170.038 270.985  1.00                 C  
ATOM    760  O   HIS    96     184.774 169.561 272.082  1.00                 O  
ATOM    761  CB  HIS    96     186.321 168.037 270.080  1.00                 C  
ATOM    762  CG  HIS    96     186.435 167.004 269.003  1.00                 C  
ATOM    763  ND1 HIS    96     185.434 166.096 268.733  1.00                 N  
ATOM    764  CE1 HIS    96     185.824 165.302 267.720  1.00                 C  
ATOM    765  CD2 HIS    96     187.445 166.633 268.022  1.00                 C  
ATOM    766  NE2 HIS    96     187.029 165.619 267.289  1.00                 N  
ATOM    767  N   ASP    97     185.213 171.349 270.765  1.00                 N  
ATOM    768  CA  ASP    97     185.109 172.417 271.750  1.00                 C  
ATOM    769  C   ASP    97     184.027 172.158 272.783  1.00                 C  
ATOM    770  O   ASP    97     184.187 172.513 273.954  1.00                 O  
ATOM    771  CB  ASP    97     184.838 173.756 271.062  1.00                 C  
ATOM    772  CG  ASP    97     184.869 174.925 272.027  1.00                 C  
ATOM    773  OD1 ASP    97     185.939 175.176 272.621  1.00                 O  
ATOM    774  OD2 ASP    97     183.824 175.589 272.190  1.00                 O  
ATOM    775  N   GLU    98     182.915 171.562 272.356  1.00                 N  
ATOM    776  CA  GLU    98     181.927 171.101 273.315  1.00                 C  
ATOM    777  C   GLU    98     182.570 170.329 274.455  1.00                 C  
ATOM    778  O   GLU    98     182.091 170.409 275.589  1.00                 O  
ATOM    779  CB  GLU    98     180.877 170.228 272.625  1.00                 C  
ATOM    780  CD  GLU    98     180.657 171.144 270.282  1.00                 C  
ATOM    781  CG  GLU    98     179.998 170.977 271.637  1.00                 C  
ATOM    782  OE1 GLU    98     181.794 170.656 270.109  1.00                 O  
ATOM    783  OE2 GLU    98     180.036 171.762 269.392  1.00                 O  
ATOM    784  N   SER    99     183.654 169.606 274.181  1.00                 N  
ATOM    785  CA  SER    99     184.480 168.917 275.168  1.00                 C  
ATOM    786  C   SER    99     183.733 167.834 275.930  1.00                 C  
ATOM    787  O   SER    99     184.049 167.579 277.095  1.00                 O  
ATOM    788  CB  SER    99     185.061 169.915 276.171  1.00                 C  
ATOM    789  OG  SER    99     185.880 170.873 275.522  1.00                 O  
ATOM    790  N   LEU   100     182.617 167.385 275.367  1.00                 N  
ATOM    791  CA  LEU   100     181.786 166.354 275.988  1.00                 C  
ATOM    792  C   LEU   100     180.954 165.663 274.924  1.00                 C  
ATOM    793  O   LEU   100     180.660 166.224 273.865  1.00                 O  
ATOM    794  CB  LEU   100     180.892 166.965 277.069  1.00                 C  
ATOM    795  CG  LEU   100     179.911 168.044 276.606  1.00                 C  
ATOM    796  CD1 LEU   100     178.652 167.414 276.029  1.00                 C  
ATOM    797  CD2 LEU   100     179.557 168.977 277.754  1.00                 C  
ATOM    798  N   ALA   101     180.558 164.424 275.191  1.00                 N  
ATOM    799  CA  ALA   101     179.875 163.606 274.178  1.00                 C  
ATOM    800  C   ALA   101     178.341 163.689 274.219  1.00                 C  
ATOM    801  O   ALA   101     177.658 162.745 274.625  1.00                 O  
ATOM    802  CB  ALA   101     180.277 162.146 274.316  1.00                 C  
ATOM    803  N   ASN   102     177.778 164.822 273.800  1.00                 N  
ATOM    804  CA  ASN   102     176.320 165.001 273.776  1.00                 C  
ATOM    805  C   ASN   102     175.659 164.817 275.144  1.00                 C  
ATOM    806  O   ASN   102     174.668 164.099 275.302  1.00                 O  
ATOM    807  CB  ASN   102     175.679 164.041 272.772  1.00                 C  
ATOM    808  CG  ASN   102     174.260 164.436 272.413  1.00                 C  
ATOM    809  OD1 ASN   102     173.903 165.614 272.454  1.00                 O  
ATOM    810  ND2 ASN   102     173.444 163.450 272.059  1.00                 N  
ATOM    811  N   GLU   103     176.223 165.482 276.153  1.00                 N  
ATOM    812  CA  GLU   103     175.548 165.648 277.433  1.00                 C  
ATOM    813  C   GLU   103     174.561 166.756 277.141  1.00                 C  
ATOM    814  O   GLU   103     174.625 167.823 277.759  1.00                 O  
ATOM    815  CB  GLU   103     176.560 165.971 278.534  1.00                 C  
ATOM    816  CD  GLU   103     178.544 165.215 279.901  1.00                 C  
ATOM    817  CG  GLU   103     177.570 164.866 278.793  1.00                 C  
ATOM    818  OE1 GLU   103     178.531 166.376 280.360  1.00                 O  
ATOM    819  OE2 GLU   103     179.321 164.326 280.310  1.00                 O  
ATOM    820  N   ASP   104     173.624 166.517 276.283  1.00                 N  
ATOM    821  CA  ASP   104     172.817 167.715 276.086  1.00                 C  
ATOM    822  C   ASP   104     173.465 168.585 275.004  1.00                 C  
ATOM    823  O   ASP   104     174.303 168.110 274.235  1.00                 O  
ATOM    824  CB  ASP   104     172.672 168.485 277.400  1.00                 C  
ATOM    825  CG  ASP   104     171.461 169.398 277.410  1.00                 C  
ATOM    826  OD1 ASP   104     170.813 169.536 276.351  1.00                 O  
ATOM    827  OD2 ASP   104     171.161 169.975 278.476  1.00                 O  
ATOM    828  N   THR   105     173.082 169.856 274.919  1.00                 N  
ATOM    829  CA  THR   105     173.471 170.712 273.802  1.00                 C  
ATOM    830  C   THR   105     174.147 171.985 274.315  1.00                 C  
ATOM    831  O   THR   105     174.501 172.105 275.494  1.00                 O  
ATOM    832  CB  THR   105     172.260 171.083 272.926  1.00                 C  
ATOM    833  OG1 THR   105     171.355 171.901 273.679  1.00                 O  
ATOM    834  CG2 THR   105     171.523 169.830 272.478  1.00                 C  
ATOM    835  N   TYR   106     174.345 172.955 273.406  1.00                 N  
ATOM    836  CA  TYR   106     175.096 174.200 273.577  1.00                 C  
ATOM    837  C   TYR   106     174.895 174.855 274.940  1.00                 C  
ATOM    838  O   TYR   106     175.847 175.393 275.516  1.00                 O  
ATOM    839  CB  TYR   106     174.718 175.207 272.489  1.00                 C  
ATOM    840  CG  TYR   106     175.256 174.860 271.119  1.00                 C  
ATOM    841  OH  TYR   106     176.723 173.913 267.345  1.00                 O  
ATOM    842  CZ  TYR   106     176.239 174.226 268.595  1.00                 C  
ATOM    843  CD1 TYR   106     174.553 175.203 269.971  1.00                 C  
ATOM    844  CE1 TYR   106     175.037 174.889 268.715  1.00                 C  
ATOM    845  CD2 TYR   106     176.466 174.191 270.979  1.00                 C  
ATOM    846  CE2 TYR   106     176.965 173.870 269.731  1.00                 C  
ATOM    847  N   GLU   107     173.693 174.833 275.486  1.00                 N  
ATOM    848  CA  GLU   107     173.467 175.524 276.759  1.00                 C  
ATOM    849  C   GLU   107     174.180 174.862 277.919  1.00                 C  
ATOM    850  O   GLU   107     173.548 174.266 278.795  1.00                 O  
ATOM    851  CB  GLU   107     171.971 175.603 277.067  1.00                 C  
ATOM    852  CD  GLU   107     171.993 177.830 278.259  1.00                 C  
ATOM    853  CG  GLU   107     171.639 176.359 278.344  1.00                 C  
ATOM    854  OE1 GLU   107     171.499 178.508 277.333  1.00                 O  
ATOM    855  OE2 GLU   107     172.765 178.306 279.117  1.00                 O  
ATOM    856  N   PRO   108     175.502 174.960 277.927  1.00                 N  
ATOM    857  CA  PRO   108     176.251 174.586 279.114  1.00                 C  
ATOM    858  C   PRO   108     176.231 175.700 280.146  1.00                 C  
ATOM    859  O   PRO   108     176.024 175.440 281.335  1.00                 O  
ATOM    860  CB  PRO   108     177.666 174.329 278.593  1.00                 C  
ATOM    861  CD  PRO   108     176.340 174.776 276.651  1.00                 C  
ATOM    862  CG  PRO   108     177.473 173.933 277.167  1.00                 C  
ATOM    863  N   PHE   109     176.472 176.936 279.710  1.00                 N  
ATOM    864  CA  PHE   109     176.284 178.104 280.556  1.00                 C  
ATOM    865  C   PHE   109     175.767 179.326 279.805  1.00                 C  
ATOM    866  O   PHE   109     175.658 180.392 280.416  1.00                 O  
ATOM    867  CB  PHE   109     177.593 178.476 281.255  1.00                 C  
ATOM    868  CG  PHE   109     178.704 178.836 280.310  1.00                 C  
ATOM    869  CZ  PHE   109     180.760 179.496 278.560  1.00                 C  
ATOM    870  CD1 PHE   109     179.159 180.139 280.219  1.00                 C  
ATOM    871  CE1 PHE   109     180.181 180.471 279.350  1.00                 C  
ATOM    872  CD2 PHE   109     179.293 177.871 279.513  1.00                 C  
ATOM    873  CE2 PHE   109     180.315 178.202 278.643  1.00                 C  
ATOM    874  N   LEU   110     175.437 179.204 278.513  1.00                 N  
ATOM    875  CA  LEU   110     175.109 180.288 277.590  1.00                 C  
ATOM    876  C   LEU   110     174.284 181.381 278.249  1.00                 C  
ATOM    877  O   LEU   110     174.482 182.566 277.966  1.00                 O  
ATOM    878  CB  LEU   110     174.355 179.747 276.374  1.00                 C  
ATOM    879  CG  LEU   110     174.119 180.732 275.228  1.00                 C  
ATOM    880  CD1 LEU   110     173.791 179.992 273.940  1.00                 C  
ATOM    881  CD2 LEU   110     173.004 181.706 275.577  1.00                 C  
ATOM    882  N   ARG   111     173.362 181.030 279.114  1.00                 N  
ATOM    883  CA  ARG   111     172.560 182.061 279.775  1.00                 C  
ATOM    884  C   ARG   111     173.355 182.959 280.712  1.00                 C  
ATOM    885  O   ARG   111     172.770 183.858 281.322  1.00                 O  
ATOM    886  CB  ARG   111     171.417 181.424 280.568  1.00                 C  
ATOM    887  CD  ARG   111     169.258 180.145 280.554  1.00                 C  
ATOM    888  NE  ARG   111     168.231 179.501 279.738  1.00                 N  
ATOM    889  CG  ARG   111     170.352 180.768 279.703  1.00                 C  
ATOM    890  CZ  ARG   111     167.185 178.847 280.233  1.00                 C  
ATOM    891  NH1 ARG   111     166.301 178.293 279.414  1.00                 N  
ATOM    892  NH2 ARG   111     167.025 178.748 281.545  1.00                 N  
ATOM    893  N   LEU   112     174.683 182.747 280.836  1.00                 N  
ATOM    894  CA  LEU   112     175.523 183.476 281.813  1.00                 C  
ATOM    895  C   LEU   112     175.840 184.905 281.416  1.00                 C  
ATOM    896  O   LEU   112     176.645 185.518 282.127  1.00                 O  
ATOM    897  CB  LEU   112     176.842 182.735 282.044  1.00                 C  
ATOM    898  CG  LEU   112     177.805 183.364 283.053  1.00                 C  
ATOM    899  CD1 LEU   112     177.163 183.445 284.430  1.00                 C  
ATOM    900  CD2 LEU   112     179.104 182.575 283.120  1.00                 C  
ATOM    901  N   LEU   113     175.270 185.487 280.363  1.00                 N  
ATOM    902  CA  LEU   113     175.567 186.872 280.028  1.00                 C  
ATOM    903  C   LEU   113     174.853 187.801 280.997  1.00                 C  
ATOM    904  O   LEU   113     174.063 188.653 280.582  1.00                 O  
ATOM    905  CB  LEU   113     175.158 187.174 278.585  1.00                 C  
ATOM    906  CG  LEU   113     175.830 186.331 277.499  1.00                 C  
ATOM    907  CD1 LEU   113     175.286 186.691 276.125  1.00                 C  
ATOM    908  CD2 LEU   113     177.339 186.514 277.535  1.00                 C  
ATOM    909  N   TRP   114     175.134 187.651 282.288  1.00                 N  
ATOM    910  CA  TRP   114     174.502 188.432 283.335  1.00                 C  
ATOM    911  C   TRP   114     175.547 189.333 283.964  1.00                 C  
ATOM    912  O   TRP   114     176.748 189.166 283.742  1.00                 O  
ATOM    913  CB  TRP   114     173.858 187.513 284.375  1.00                 C  
ATOM    914  CG  TRP   114     172.710 186.713 283.839  1.00                 C  
ATOM    915  CD1 TRP   114     172.170 186.791 282.588  1.00                 C  
ATOM    916  NE1 TRP   114     171.130 185.902 282.464  1.00                 N  
ATOM    917  CD2 TRP   114     171.960 185.712 284.539  1.00                 C  
ATOM    918  CE2 TRP   114     170.983 185.228 283.651  1.00                 C  
ATOM    919  CH2 TRP   114     170.154 183.733 285.279  1.00                 C  
ATOM    920  CZ2 TRP   114     170.072 184.236 284.011  1.00                 C  
ATOM    921  CE3 TRP   114     172.020 185.180 285.830  1.00                 C  
ATOM    922  CZ3 TRP   114     171.116 184.196 286.183  1.00                 C  
ATOM    923  N   LYS   115     175.083 190.286 284.770  1.00                 N  
ATOM    924  CA  LYS   115     175.938 191.338 285.320  1.00                 C  
ATOM    925  C   LYS   115     176.676 192.055 284.186  1.00                 C  
ATOM    926  O   LYS   115     177.901 192.023 284.063  1.00                 O  
ATOM    927  CB  LYS   115     176.930 190.751 286.326  1.00                 C  
ATOM    928  CD  LYS   115     177.318 189.610 288.528  1.00                 C  
ATOM    929  CE  LYS   115     178.066 188.404 287.982  1.00                 C  
ATOM    930  CG  LYS   115     176.277 190.107 287.538  1.00                 C  
ATOM    931  NZ  LYS   115     179.016 187.841 288.981  1.00                 N  
ATOM    932  N   GLY   116     175.872 192.715 283.362  1.00                 N  
ATOM    933  CA  GLY   116     176.219 193.102 282.006  1.00                 C  
ATOM    934  C   GLY   116     177.148 194.313 281.977  1.00                 C  
ATOM    935  O   GLY   116     177.755 194.693 282.984  1.00                 O  
ATOM    936  N   ASN   117     177.259 194.910 280.789  1.00                 N  
ATOM    937  CA  ASN   117     178.279 195.873 280.397  1.00                 C  
ATOM    938  C   ASN   117     179.627 195.262 280.742  1.00                 C  
ATOM    939  O   ASN   117     180.551 195.966 281.165  1.00                 O  
ATOM    940  CB  ASN   117     178.043 197.216 281.091  1.00                 C  
ATOM    941  CG  ASN   117     176.742 197.870 280.667  1.00                 C  
ATOM    942  OD1 ASN   117     176.369 197.828 279.494  1.00                 O  
ATOM    943  ND2 ASN   117     176.047 198.477 281.622  1.00                 N  
ATOM    944  N   TRP   118     179.775 193.967 280.552  1.00                 N  
ATOM    945  CA  TRP   118     181.044 193.318 280.879  1.00                 C  
ATOM    946  C   TRP   118     181.919 193.145 279.657  1.00                 C  
ATOM    947  O   TRP   118     181.501 193.449 278.537  1.00                 O  
ATOM    948  CB  TRP   118     180.797 191.957 281.533  1.00                 C  
ATOM    949  CG  TRP   118     180.141 192.047 282.877  1.00                 C  
ATOM    950  CD1 TRP   118     178.866 191.677 283.193  1.00                 C  
ATOM    951  NE1 TRP   118     178.621 191.909 284.525  1.00                 N  
ATOM    952  CD2 TRP   118     180.729 192.540 284.087  1.00                 C  
ATOM    953  CE2 TRP   118     179.752 192.439 285.095  1.00                 C  
ATOM    954  CH2 TRP   118     181.228 193.337 286.704  1.00                 C  
ATOM    955  CZ2 TRP   118     179.992 192.835 286.409  1.00                 C  
ATOM    956  CE3 TRP   118     181.985 193.057 284.416  1.00                 C  
ATOM    957  CZ3 TRP   118     182.218 193.449 285.721  1.00                 C  
ATOM    958  N   PHE   119     183.148 192.678 279.867  1.00                 N  
ATOM    959  CA  PHE   119     183.831 191.946 278.812  1.00                 C  
ATOM    960  C   PHE   119     183.157 190.592 278.654  1.00                 C  
ATOM    961  O   PHE   119     183.084 190.038 277.553  1.00                 O  
ATOM    962  CB  PHE   119     185.318 191.798 279.139  1.00                 C  
ATOM    963  CG  PHE   119     186.099 193.074 278.998  1.00                 C  
ATOM    964  CZ  PHE   119     187.541 195.435 278.731  1.00                 C  
ATOM    965  CD1 PHE   119     187.110 193.385 279.890  1.00                 C  
ATOM    966  CE1 PHE   119     187.829 194.559 279.760  1.00                 C  
ATOM    967  CD2 PHE   119     185.824 193.961 277.973  1.00                 C  
ATOM    968  CE2 PHE   119     186.542 195.134 277.843  1.00                 C  
ATOM    969  N   ILE   120     182.641 190.064 279.767  1.00                 N  
ATOM    970  CA  ILE   120     182.007 188.750 279.789  1.00                 C  
ATOM    971  C   ILE   120     180.926 188.630 278.724  1.00                 C  
ATOM    972  O   ILE   120     180.812 187.604 278.048  1.00                 O  
ATOM    973  CB  ILE   120     181.405 188.437 281.171  1.00                 C  
ATOM    974  CD1 ILE   120     182.019 188.231 283.637  1.00                 C  
ATOM    975  CG1 ILE   120     182.516 188.256 282.208  1.00                 C  
ATOM    976  CG2 ILE   120     180.498 187.218 281.094  1.00                 C  
ATOM    977  N   GLN   121     180.113 189.673 278.570  1.00                 N  
ATOM    978  CA  GLN   121     179.010 189.611 277.618  1.00                 C  
ATOM    979  C   GLN   121     179.535 189.306 276.224  1.00                 C  
ATOM    980  O   GLN   121     179.259 188.245 275.651  1.00                 O  
ATOM    981  CB  GLN   121     178.225 190.924 277.621  1.00                 C  
ATOM    982  CD  GLN   121     176.255 192.237 276.741  1.00                 C  
ATOM    983  CG  GLN   121     177.024 190.932 276.689  1.00                 C  
ATOM    984  OE1 GLN   121     176.846 193.317 276.757  1.00                 O  
ATOM    985  NE2 GLN   121     174.931 192.142 276.767  1.00                 N  
ATOM    986  N   GLU   122     180.323 190.223 275.671  1.00                 N  
ATOM    987  CA  GLU   122     180.820 190.036 274.321  1.00                 C  
ATOM    988  C   GLU   122     181.750 188.845 274.221  1.00                 C  
ATOM    989  O   GLU   122     181.800 188.209 273.167  1.00                 O  
ATOM    990  CB  GLU   122     181.542 191.295 273.837  1.00                 C  
ATOM    991  CD  GLU   122     180.366 193.220 274.971  1.00                 C  
ATOM    992  CG  GLU   122     180.636 192.503 273.664  1.00                 C  
ATOM    993  OE1 GLU   122     181.244 193.188 275.859  1.00                 O  
ATOM    994  OE2 GLU   122     179.276 193.815 275.108  1.00                 O  
ATOM    995  N   LYS   123     182.475 188.521 275.291  1.00                 N  
ATOM    996  CA  LYS   123     183.374 187.373 275.241  1.00                 C  
ATOM    997  C   LYS   123     182.593 186.081 275.054  1.00                 C  
ATOM    998  O   LYS   123     182.905 185.275 274.171  1.00                 O  
ATOM    999  CB  LYS   123     184.221 187.300 276.513  1.00                 C  
ATOM   1000  CD  LYS   123     186.338 188.279 275.588  1.00                 C  
ATOM   1001  CE  LYS   123     187.429 189.319 275.789  1.00                 C  
ATOM   1002  CG  LYS   123     185.249 188.412 276.640  1.00                 C  
ATOM   1003  NZ  LYS   123     188.472 189.241 274.729  1.00                 N  
ATOM   1004  N   SER   124     181.572 185.865 275.883  1.00                 N  
ATOM   1005  CA  SER   124     180.718 184.699 275.708  1.00                 C  
ATOM   1006  C   SER   124     180.051 184.722 274.343  1.00                 C  
ATOM   1007  O   SER   124     180.019 183.708 273.638  1.00                 O  
ATOM   1008  CB  SER   124     179.662 184.637 276.814  1.00                 C  
ATOM   1009  OG  SER   124     180.261 184.417 278.079  1.00                 O  
ATOM   1010  N   CYS   125     179.520 185.881 273.948  1.00                 N  
ATOM   1011  CA  CYS   125     178.819 185.981 272.674  1.00                 C  
ATOM   1012  C   CYS   125     179.707 185.534 271.520  1.00                 C  
ATOM   1013  O   CYS   125     179.331 184.656 270.735  1.00                 O  
ATOM   1014  CB  CYS   125     178.336 187.414 272.439  1.00                 C  
ATOM   1015  SG  CYS   125     177.415 187.649 270.901  1.00                 S  
ATOM   1016  N   LYS   126     180.895 186.125 271.402  1.00                 N  
ATOM   1017  CA  LYS   126     181.846 185.663 270.402  1.00                 C  
ATOM   1018  C   LYS   126     182.098 184.176 270.573  1.00                 C  
ATOM   1019  O   LYS   126     182.069 183.408 269.606  1.00                 O  
ATOM   1020  CB  LYS   126     183.155 186.448 270.505  1.00                 C  
ATOM   1021  CD  LYS   126     185.457 186.894 269.609  1.00                 C  
ATOM   1022  CE  LYS   126     186.518 186.467 268.608  1.00                 C  
ATOM   1023  CG  LYS   126     184.201 186.048 269.476  1.00                 C  
ATOM   1024  NZ  LYS   126     187.755 187.287 268.726  1.00                 N  
ATOM   1025  N   ILE   127     182.314 183.747 271.816  1.00                 N  
ATOM   1026  CA  ILE   127     182.465 182.331 272.093  1.00                 C  
ATOM   1027  C   ILE   127     181.207 181.565 271.725  1.00                 C  
ATOM   1028  O   ILE   127     181.293 180.419 271.272  1.00                 O  
ATOM   1029  CB  ILE   127     182.817 182.079 273.571  1.00                 C  
ATOM   1030  CD1 ILE   127     184.539 182.654 275.360  1.00                 C  
ATOM   1031  CG1 ILE   127     184.219 182.606 273.882  1.00                 C  
ATOM   1032  CG2 ILE   127     182.678 180.603 273.908  1.00                 C  
ATOM   1033  N   LEU   128     180.031 182.174 271.886  1.00                 N  
ATOM   1034  CA  LEU   128     178.795 181.494 271.535  1.00                 C  
ATOM   1035  C   LEU   128     178.717 181.184 270.055  1.00                 C  
ATOM   1036  O   LEU   128     177.890 180.371 269.646  1.00                 O  
ATOM   1037  CB  LEU   128     177.585 182.335 271.947  1.00                 C  
ATOM   1038  CG  LEU   128     177.365 182.516 273.450  1.00                 C  
ATOM   1039  CD1 LEU   128     176.226 183.489 273.714  1.00                 C  
ATOM   1040  CD2 LEU   128     177.083 181.178 274.117  1.00                 C  
ATOM   1041  N   ALA   129     179.570 181.797 269.240  1.00                 N  
ATOM   1042  CA  ALA   129     179.603 181.441 267.833  1.00                 C  
ATOM   1043  C   ALA   129     180.367 180.140 267.660  1.00                 C  
ATOM   1044  O   ALA   129     181.309 180.064 266.868  1.00                 O  
ATOM   1045  CB  ALA   129     180.235 182.559 267.018  1.00                 C  
ATOM   1046  N   TRP   130     179.959 179.106 268.387  1.00                 N  
ATOM   1047  CA  TRP   130     180.558 177.791 268.241  1.00                 C  
ATOM   1048  C   TRP   130     180.169 177.120 266.938  1.00                 C  
ATOM   1049  O   TRP   130     180.509 175.953 266.735  1.00                 O  
ATOM   1050  CB  TRP   130     180.165 176.890 269.413  1.00                 C  
ATOM   1051  CG  TRP   130     180.759 177.313 270.721  1.00                 C  
ATOM   1052  CD1 TRP   130     182.030 177.765 270.936  1.00                 C  
ATOM   1053  NE1 TRP   130     182.211 178.057 272.266  1.00                 N  
ATOM   1054  CD2 TRP   130     180.107 177.325 271.997  1.00                 C  
ATOM   1055  CE2 TRP   130     181.042 177.795 272.938  1.00                 C  
ATOM   1056  CH2 TRP   130     179.474 177.592 274.691  1.00                 C  
ATOM   1057  CZ2 TRP   130     180.736 177.932 274.290  1.00                 C  
ATOM   1058  CE3 TRP   130     178.824 176.984 272.435  1.00                 C  
ATOM   1059  CZ3 TRP   130     178.525 177.122 273.777  1.00                 C  
ATOM   1060  N   ILE   131     179.473 177.816 266.062  1.00                 N  
ATOM   1061  CA  ILE   131     179.082 177.255 264.778  1.00                 C  
ATOM   1062  C   ILE   131     180.203 177.204 263.806  1.00                 C  
ATOM   1063  O   ILE   131     179.953 176.968 262.621  1.00                 O  
ATOM   1064  CB  ILE   131     177.915 178.040 264.151  1.00                 C  
ATOM   1065  CD1 ILE   131     176.177 176.563 265.291  1.00                 C  
ATOM   1066  CG1 ILE   131     176.680 177.970 265.053  1.00                 C  
ATOM   1067  CG2 ILE   131     177.622 177.529 262.749  1.00                 C  
ATOM   1068  N   ILE   132     181.439 177.446 264.237  1.00                 N  
ATOM   1069  CA  ILE   132     182.568 177.130 263.378  1.00                 C  
ATOM   1070  C   ILE   132     182.548 175.662 262.992  1.00                 C  
ATOM   1071  O   ILE   132     183.048 175.291 261.926  1.00                 O  
ATOM   1072  CB  ILE   132     183.907 177.484 264.052  1.00                 C  
ATOM   1073  CD1 ILE   132     185.190 179.425 265.092  1.00                 C  
ATOM   1074  CG1 ILE   132     184.045 179.000 264.199  1.00                 C  
ATOM   1075  CG2 ILE   132     185.069 176.881 263.278  1.00                 C  
ATOM   1076  N   SER   133     181.968 174.819 263.842  1.00                 N  
ATOM   1077  CA  SER   133     181.741 173.425 263.509  1.00                 C  
ATOM   1078  C   SER   133     180.653 173.307 262.443  1.00                 C  
ATOM   1079  O   SER   133     180.058 174.296 262.008  1.00                 O  
ATOM   1080  CB  SER   133     181.357 172.631 264.759  1.00                 C  
ATOM   1081  OG  SER   133     180.075 173.010 265.230  1.00                 O  
ATOM   1082  N   ALA   134     180.392 172.070 262.021  1.00                 N  
ATOM   1083  CA  ALA   134     179.384 171.793 261.005  1.00                 C  
ATOM   1084  C   ALA   134     178.234 170.952 261.531  1.00                 C  
ATOM   1085  O   ALA   134     177.068 171.298 261.306  1.00                 O  
ATOM   1086  CB  ALA   134     180.013 171.091 259.812  1.00                 C  
ATOM   1087  N   ARG   135     178.526 169.854 262.223  1.00                 N  
ATOM   1088  CA  ARG   135     177.488 168.958 262.692  1.00                 C  
ATOM   1089  C   ARG   135     176.490 169.602 263.630  1.00                 C  
ATOM   1090  O   ARG   135     175.337 169.826 263.254  1.00                 O  
ATOM   1091  CB  ARG   135     178.103 167.748 263.398  1.00                 C  
ATOM   1092  CD  ARG   135     177.767 165.517 264.498  1.00                 C  
ATOM   1093  NE  ARG   135     176.802 164.552 265.019  1.00                 N  
ATOM   1094  CG  ARG   135     177.085 166.732 263.889  1.00                 C  
ATOM   1095  CZ  ARG   135     177.133 163.405 265.603  1.00                 C  
ATOM   1096  NH1 ARG   135     176.187 162.589 266.047  1.00                 N  
ATOM   1097  NH2 ARG   135     178.410 163.077 265.743  1.00                 N  
ATOM   1098  N   PRO   136     176.919 169.921 264.846  1.00                 N  
ATOM   1099  CA  PRO   136     176.015 170.532 265.807  1.00                 C  
ATOM   1100  C   PRO   136     175.731 171.975 265.412  1.00                 C  
ATOM   1101  O   PRO   136     176.649 172.746 265.126  1.00                 O  
ATOM   1102  CB  PRO   136     176.769 170.440 267.135  1.00                 C  
ATOM   1103  CD  PRO   136     178.250 169.645 265.431  1.00                 C  
ATOM   1104  CG  PRO   136     178.208 170.375 266.744  1.00                 C  
ATOM   1105  N   LYS   137     174.451 172.337 265.398  1.00                 N  
ATOM   1106  CA  LYS   137     174.031 173.668 264.979  1.00                 C  
ATOM   1107  C   LYS   137     172.541 173.824 265.254  1.00                 C  
ATOM   1108  O   LYS   137     171.844 172.861 265.583  1.00                 O  
ATOM   1109  CB  LYS   137     174.348 173.889 263.499  1.00                 C  
ATOM   1110  CD  LYS   137     174.012 173.187 261.113  1.00                 C  
ATOM   1111  CE  LYS   137     173.292 172.231 260.175  1.00                 C  
ATOM   1112  CG  LYS   137     173.605 172.954 262.558  1.00                 C  
ATOM   1113  NZ  LYS   137     173.653 172.473 258.751  1.00                 N  
ATOM   1114  N   ALA   138     172.070 175.060 265.109  1.00                 N  
ATOM   1115  CA  ALA   138     170.659 175.428 265.224  1.00                 C  
ATOM   1116  C   ALA   138     170.030 174.867 266.495  1.00                 C  
ATOM   1117  O   ALA   138     168.890 174.404 266.507  1.00                 O  
ATOM   1118  CB  ALA   138     169.884 174.943 264.009  1.00                 C  
ATOM   1119  N   GLY   139     169.423 175.745 267.294  1.00                 N  
ATOM   1120  CA  GLY   139     168.791 175.289 268.539  1.00                 C  
ATOM   1121  C   GLY   139     167.665 174.291 268.260  1.00                 C  
ATOM   1122  O   GLY   139     167.659 173.150 268.729  1.00                 O  
ATOM   1123  N   ASN   140     166.690 174.747 267.470  1.00                 N  
ATOM   1124  CA  ASN   140     165.494 173.957 267.217  1.00                 C  
ATOM   1125  C   ASN   140     165.411 173.605 265.744  1.00                 C  
ATOM   1126  O   ASN   140     165.355 174.478 264.875  1.00                 O  
ATOM   1127  CB  ASN   140     164.246 174.711 267.680  1.00                 C  
ATOM   1128  CG  ASN   140     162.979 173.895 267.518  1.00                 C  
ATOM   1129  OD1 ASN   140     162.993 172.673 267.667  1.00                 O  
ATOM   1130  ND2 ASN   140     161.876 174.570 267.213  1.00                 N  
ATOM   1131  N   ALA   141     165.401 172.316 265.432  1.00                 N  
ATOM   1132  CA  ALA   141     165.208 171.831 264.065  1.00                 C  
ATOM   1133  C   ALA   141     163.913 170.998 264.079  1.00                 C  
ATOM   1134  O   ALA   141     163.821 169.952 264.729  1.00                 O  
ATOM   1135  CB  ALA   141     166.417 171.027 263.612  1.00                 C  
ATOM   1136  N   VAL   142     162.903 171.461 263.359  1.00                 N  
ATOM   1137  CA  VAL   142     161.594 170.785 263.464  1.00                 C  
ATOM   1138  C   VAL   142     161.140 170.458 262.036  1.00                 C  
ATOM   1139  O   VAL   142     161.183 171.281 261.117  1.00                 O  
ATOM   1140  CB  VAL   142     160.567 171.657 264.210  1.00                 C  
ATOM   1141  CG1 VAL   142     159.219 170.956 264.272  1.00                 C  
ATOM   1142  CG2 VAL   142     161.065 171.988 265.608  1.00                 C  
ATOM   1143  N   ILE   143     160.694 169.213 261.868  1.00                 N  
ATOM   1144  CA  ILE   143     160.329 168.712 260.560  1.00                 C  
ATOM   1145  C   ILE   143     158.943 168.092 260.581  1.00                 C  
ATOM   1146  O   ILE   143     158.574 167.381 261.519  1.00                 O  
ATOM   1147  CB  ILE   143     161.354 167.686 260.042  1.00                 C  
ATOM   1148  CD1 ILE   143     163.846 167.341 259.633  1.00                 C  
ATOM   1149  CG1 ILE   143     162.737 168.329 259.919  1.00                 C  
ATOM   1150  CG2 ILE   143     160.888 167.086 258.725  1.00                 C  
ATOM   1151  N   GLY   144     158.143 168.342 259.550  1.00                 N  
ATOM   1152  CA  GLY   144     156.846 167.694 259.467  1.00                 C  
ATOM   1153  C   GLY   144     156.479 167.519 258.018  1.00                 C  
ATOM   1154  O   GLY   144     156.376 168.459 257.226  1.00                 O  
ATOM   1155  N   ASN   145     156.274 166.235 257.674  1.00                 N  
ATOM   1156  CA  ASN   145     155.868 165.915 256.318  1.00                 C  
ATOM   1157  C   ASN   145     156.585 166.699 255.236  1.00                 C  
ATOM   1158  O   ASN   145     155.963 167.391 254.425  1.00                 O  
ATOM   1159  CB  ASN   145     154.361 166.117 256.148  1.00                 C  
ATOM   1160  CG  ASN   145     153.829 165.490 254.874  1.00                 C  
ATOM   1161  OD1 ASN   145     154.345 164.474 254.409  1.00                 O  
ATOM   1162  ND2 ASN   145     152.792 166.095 254.307  1.00                 N  
ATOM   1163  N   GLY   146     157.913 166.611 255.197  1.00                 N  
ATOM   1164  CA  GLY   146     158.704 167.239 254.148  1.00                 C  
ATOM   1165  C   GLY   146     159.058 168.698 254.408  1.00                 C  
ATOM   1166  O   GLY   146     159.852 169.280 253.664  1.00                 O  
ATOM   1167  N   ILE   147     158.511 169.353 255.440  1.00                 N  
ATOM   1168  CA  ILE   147     158.799 170.786 255.633  1.00                 C  
ATOM   1169  C   ILE   147     159.873 170.984 256.674  1.00                 C  
ATOM   1170  O   ILE   147     159.847 170.358 257.738  1.00                 O  
ATOM   1171  CB  ILE   147     157.533 171.568 256.029  1.00                 C  
ATOM   1172  CD1 ILE   147     155.119 171.993 255.328  1.00                 C  
ATOM   1173  CG1 ILE   147     156.482 171.479 254.920  1.00                 C  
ATOM   1174  CG2 ILE   147     157.880 173.010 256.366  1.00                 C  
ATOM   1175  N   ASP   148     160.854 171.853 256.415  1.00                 N  
ATOM   1176  CA  ASP   148     161.928 172.076 257.372  1.00                 C  
ATOM   1177  C   ASP   148     161.835 173.472 258.026  1.00                 C  
ATOM   1178  O   ASP   148     161.712 174.481 257.326  1.00                 O  
ATOM   1179  CB  ASP   148     163.291 171.914 256.696  1.00                 C  
ATOM   1180  CG  ASP   148     163.567 170.483 256.276  1.00                 C  
ATOM   1181  OD1 ASP   148     162.917 169.568 256.825  1.00                 O  
ATOM   1182  OD2 ASP   148     164.432 170.278 255.399  1.00                 O  
ATOM   1183  N   ASP   149     161.889 173.578 259.362  1.00                 N  
ATOM   1184  CA  ASP   149     161.927 174.893 259.987  1.00                 C  
ATOM   1185  C   ASP   149     163.170 174.859 260.873  1.00                 C  
ATOM   1186  O   ASP   149     163.550 173.837 261.451  1.00                 O  
ATOM   1187  CB  ASP   149     160.633 175.157 260.759  1.00                 C  
ATOM   1188  CG  ASP   149     159.423 175.256 259.851  1.00                 C  
ATOM   1189  OD1 ASP   149     159.478 176.028 258.870  1.00                 O  
ATOM   1190  OD2 ASP   149     158.419 174.563 260.121  1.00                 O  
ATOM   1191  N   VAL   150     163.804 176.011 260.969  1.00                 N  
ATOM   1192  CA  VAL   150     165.063 176.208 261.649  1.00                 C  
ATOM   1193  C   VAL   150     164.848 177.414 262.574  1.00                 C  
ATOM   1194  O   VAL   150     164.333 178.462 262.176  1.00                 O  
ATOM   1195  CB  VAL   150     166.216 176.421 260.651  1.00                 C  
ATOM   1196  CG1 VAL   150     167.523 176.662 261.391  1.00                 C  
ATOM   1197  CG2 VAL   150     166.341 175.226 259.718  1.00                 C  
ATOM   1198  N   LEU   151     165.247 177.261 263.818  1.00                 N  
ATOM   1199  CA  LEU   151     165.000 178.269 264.841  1.00                 C  
ATOM   1200  C   LEU   151     166.304 178.927 265.276  1.00                 C  
ATOM   1201  O   LEU   151     167.307 178.254 265.528  1.00                 O  
ATOM   1202  CB  LEU   151     164.292 177.647 266.046  1.00                 C  
ATOM   1203  CG  LEU   151     164.018 178.580 267.228  1.00                 C  
ATOM   1204  CD1 LEU   151     163.029 179.667 266.836  1.00                 C  
ATOM   1205  CD2 LEU   151     163.497 177.796 268.422  1.00                 C  
ATOM   1206  N   LYS   152     166.320 180.232 265.372  1.00                 N  
ATOM   1207  CA  LYS   152     167.505 180.944 265.851  1.00                 C  
ATOM   1208  C   LYS   152     167.126 181.546 267.215  1.00                 C  
ATOM   1209  O   LYS   152     167.590 182.628 267.586  1.00                 O  
ATOM   1210  CB  LYS   152     167.937 182.007 264.839  1.00                 C  
ATOM   1211  CD  LYS   152     168.789 182.550 262.541  1.00                 C  
ATOM   1212  CE  LYS   152     170.046 183.281 262.985  1.00                 C  
ATOM   1213  CG  LYS   152     168.423 181.441 263.514  1.00                 C  
ATOM   1214  NZ  LYS   152     170.471 184.307 261.993  1.00                 N  
ATOM   1215  N   GLY   153     166.278 180.820 268.059  1.00                 N  
ATOM   1216  CA  GLY   153     165.785 181.518 269.229  1.00                 C  
ATOM   1217  C   GLY   153     166.671 181.204 270.424  1.00                 C  
ATOM   1218  O   GLY   153     166.175 180.868 271.503  1.00                 O  
ATOM   1219  N   LEU   154     167.985 181.266 270.228  1.00                 N  
ATOM   1220  CA  LEU   154     168.910 181.486 271.327  1.00                 C  
ATOM   1221  C   LEU   154     170.097 182.353 270.936  1.00                 C  
ATOM   1222  O   LEU   154     170.884 182.717 271.815  1.00                 O  
ATOM   1223  CB  LEU   154     169.422 180.151 271.872  1.00                 C  
ATOM   1224  CG  LEU   154     168.374 179.225 272.492  1.00                 C  
ATOM   1225  CD1 LEU   154     168.996 177.893 272.881  1.00                 C  
ATOM   1226  CD2 LEU   154     167.728 179.880 273.703  1.00                 C  
ATOM   1227  N   VAL   155     170.250 182.706 269.659  1.00                 N  
ATOM   1228  CA  VAL   155     171.411 183.465 269.209  1.00                 C  
ATOM   1229  C   VAL   155     171.013 184.582 268.257  1.00                 C  
ATOM   1230  O   VAL   155     171.770 185.537 268.059  1.00                 O  
ATOM   1231  CB  VAL   155     172.451 182.555 268.529  1.00                 C  
ATOM   1232  CG1 VAL   155     172.972 181.516 269.510  1.00                 C  
ATOM   1233  CG2 VAL   155     171.851 181.883 267.304  1.00                 C  
ATOM   1234  N   GLU   156     169.830 184.466 267.660  1.00                 N  
ATOM   1235  CA  GLU   156     169.346 185.425 266.675  1.00                 C  
ATOM   1236  C   GLU   156     168.801 186.672 267.356  1.00                 C  
ATOM   1237  O   GLU   156     169.110 186.939 268.522  1.00                 O  
ATOM   1238  CB  GLU   156     168.269 184.790 265.793  1.00                 C  
ATOM   1239  CD  GLU   156     166.791 186.675 264.991  1.00                 C  
ATOM   1240  CG  GLU   156     167.844 185.651 264.615  1.00                 C  
ATOM   1241  OE1 GLU   156     165.992 186.395 265.910  1.00                 O  
ATOM   1242  OE2 GLU   156     166.764 187.756 264.367  1.00                 O  
ATOM   1243  N   TRP   157     168.008 187.456 266.624  1.00                 N  
ATOM   1244  CA  TRP   157     167.390 188.666 267.152  1.00                 C  
ATOM   1245  C   TRP   157     166.677 188.409 268.474  1.00                 C  
ATOM   1246  O   TRP   157     166.291 189.357 269.160  1.00                 O  
ATOM   1247  CB  TRP   157     166.402 189.249 266.139  1.00                 C  
ATOM   1248  CG  TRP   157     165.746 190.514 266.601  1.00                 C  
ATOM   1249  CD1 TRP   157     166.220 191.785 266.450  1.00                 C  
ATOM   1250  NE1 TRP   157     165.343 192.687 267.002  1.00                 N  
ATOM   1251  CD2 TRP   157     164.496 190.630 267.291  1.00                 C  
ATOM   1252  CE2 TRP   157     164.275 192.000 267.525  1.00                 C  
ATOM   1253  CH2 TRP   157     162.223 191.550 268.603  1.00                 C  
ATOM   1254  CZ2 TRP   157     163.140 192.472 268.181  1.00                 C  
ATOM   1255  CE3 TRP   157     163.541 189.709 267.733  1.00                 C  
ATOM   1256  CZ3 TRP   157     162.417 190.182 268.383  1.00                 C  
ATOM   1257  N   LEU   158     166.505 187.144 268.853  1.00                 N  
ATOM   1258  CA  LEU   158     166.196 186.880 270.247  1.00                 C  
ATOM   1259  C   LEU   158     167.455 187.309 270.968  1.00                 C  
ATOM   1260  O   LEU   158     168.395 186.531 271.140  1.00                 O  
ATOM   1261  CB  LEU   158     165.831 185.408 270.445  1.00                 C  
ATOM   1262  CG  LEU   158     165.197 185.041 271.789  1.00                 C  
ATOM   1263  CD1 LEU   158     164.579 183.653 271.731  1.00                 C  
ATOM   1264  CD2 LEU   158     166.225 185.116 272.907  1.00                 C  
ATOM   1265  N   CYS   159     167.460 188.568 271.383  1.00                 N  
ATOM   1266  CA  CYS   159     168.691 189.333 271.480  1.00                 C  
ATOM   1267  C   CYS   159     169.490 188.996 272.725  1.00                 C  
ATOM   1268  O   CYS   159     168.979 189.029 273.846  1.00                 O  
ATOM   1269  CB  CYS   159     168.392 190.833 271.462  1.00                 C  
ATOM   1270  SG  CYS   159     167.656 191.430 269.923  1.00                 S  
ATOM   1271  N   ALA   160     170.768 188.701 272.518  1.00                 N  
ATOM   1272  CA  ALA   160     171.746 188.871 273.573  1.00                 C  
ATOM   1273  C   ALA   160     172.193 190.314 273.685  1.00                 C  
ATOM   1274  O   ALA   160     172.369 190.814 274.799  1.00                 O  
ATOM   1275  CB  ALA   160     172.949 187.972 273.331  1.00                 C  
ATOM   1276  N   GLN   161     172.373 190.983 272.557  1.00                 N  
ATOM   1277  CA  GLN   161     172.484 192.431 272.517  1.00                 C  
ATOM   1278  C   GLN   161     171.708 193.060 271.373  1.00                 C  
ATOM   1279  O   GLN   161     171.712 194.289 271.267  1.00                 O  
ATOM   1280  CB  GLN   161     173.951 192.853 272.413  1.00                 C  
ATOM   1281  CD  GLN   161     176.240 192.904 273.479  1.00                 C  
ATOM   1282  CG  GLN   161     174.791 192.481 273.623  1.00                 C  
ATOM   1283  OE1 GLN   161     177.011 192.277 272.753  1.00                 O  
ATOM   1284  NE2 GLN   161     176.615 193.973 274.173  1.00                 N  
ATOM   1285  N   LEU   162     171.055 192.279 270.507  1.00                 N  
ATOM   1286  CA  LEU   162     170.406 192.844 269.325  1.00                 C  
ATOM   1287  C   LEU   162     169.376 193.894 269.722  1.00                 C  
ATOM   1288  O   LEU   162     169.057 194.798 268.941  1.00                 O  
ATOM   1289  CB  LEU   162     169.744 191.740 268.498  1.00                 C  
ATOM   1290  CG  LEU   162     170.632 191.041 267.466  1.00                 C  
ATOM   1291  CD1 LEU   162     171.102 192.026 266.406  1.00                 C  
ATOM   1292  CD2 LEU   162     171.825 190.382 268.141  1.00                 C  
ATOM   1293  N   LYS   163     168.833 193.789 270.934  1.00                 N  
ATOM   1294  CA  LYS   163     168.037 194.881 271.476  1.00                 C  
ATOM   1295  C   LYS   163     168.838 196.170 271.472  1.00                 C  
ATOM   1296  O   LYS   163     168.310 197.242 271.162  1.00                 O  
ATOM   1297  CB  LYS   163     167.565 194.548 272.893  1.00                 C  
ATOM   1298  CD  LYS   163     166.108 193.156 274.390  1.00                 C  
ATOM   1299  CE  LYS   163     165.093 192.027 274.456  1.00                 C  
ATOM   1300  CG  LYS   163     166.557 193.412 272.960  1.00                 C  
ATOM   1301  NZ  LYS   163     164.644 191.765 275.851  1.00                 N  
ATOM   1302  N   GLN   164     168.238 197.224 270.917  1.00                 N  
ATOM   1303  CA  GLN   164     168.877 198.532 270.912  1.00                 C  
ATOM   1304  C   GLN   164     169.175 198.987 272.323  1.00                 C  
ATOM   1305  O   GLN   164     170.088 199.778 272.575  1.00                 O  
ATOM   1306  CB  GLN   164     167.993 199.557 270.199  1.00                 C  
ATOM   1307  CD  GLN   164     169.862 200.887 269.141  1.00                 C  
ATOM   1308  CG  GLN   164     168.637 200.924 270.034  1.00                 C  
ATOM   1309  OE1 GLN   164     169.820 200.347 268.036  1.00                 O  
ATOM   1310  NE2 GLN   164     170.959 201.464 269.619  1.00                 N  
ATOM   1311  N   PRO   165     168.395 198.484 273.279  1.00                 N  
ATOM   1312  CA  PRO   165     168.563 198.856 274.685  1.00                 C  
ATOM   1313  C   PRO   165     169.932 198.515 275.284  1.00                 C  
ATOM   1314  O   PRO   165     170.364 199.130 276.263  1.00                 O  
ATOM   1315  CB  PRO   165     167.469 198.069 275.409  1.00                 C  
ATOM   1316  CD  PRO   165     167.190 197.603 273.078  1.00                 C  
ATOM   1317  CG  PRO   165     166.437 197.813 274.362  1.00                 C  
ATOM   1318  N   SER   166     170.645 197.540 274.724  1.00                 N  
ATOM   1319  CA  SER   166     171.975 197.238 275.220  1.00                 C  
ATOM   1320  C   SER   166     173.030 197.416 274.140  1.00                 C  
ATOM   1321  O   SER   166     174.206 197.089 274.323  1.00                 O  
ATOM   1322  CB  SER   166     172.031 195.811 275.769  1.00                 C  
ATOM   1323  OG  SER   166     171.737 194.863 274.757  1.00                 O  
ATOM   1324  N   HIS   167     172.623 197.944 272.989  1.00                 N  
ATOM   1325  CA  HIS   167     173.591 198.231 271.934  1.00                 C  
ATOM   1326  C   HIS   167     174.651 199.157 272.511  1.00                 C  
ATOM   1327  O   HIS   167     174.369 200.241 273.029  1.00                 O  
ATOM   1328  CB  HIS   167     172.894 198.851 270.722  1.00                 C  
ATOM   1329  CG  HIS   167     171.977 197.910 270.005  1.00                 C  
ATOM   1330  ND1 HIS   167     170.783 198.314 269.447  1.00                 N  
ATOM   1331  CE1 HIS   167     170.185 197.253 268.876  1.00                 C  
ATOM   1332  CD2 HIS   167     171.989 196.490 269.686  1.00                 C  
ATOM   1333  NE2 HIS   167     170.903 196.155 269.016  1.00                 N  
ATOM   1334  N   PRO   168     175.895 198.721 272.421  1.00                 N  
ATOM   1335  CA  PRO   168     176.986 199.464 273.029  1.00                 C  
ATOM   1336  C   PRO   168     178.121 199.521 272.044  1.00                 C  
ATOM   1337  O   PRO   168     178.684 198.500 271.640  1.00                 O  
ATOM   1338  CB  PRO   168     177.330 198.657 274.283  1.00                 C  
ATOM   1339  CD  PRO   168     175.727 197.363 273.065  1.00                 C  
ATOM   1340  CG  PRO   168     176.941 197.257 273.944  1.00                 C  
ATOM   1341  N   THR   169     178.485 200.731 271.634  1.00                 N  
ATOM   1342  CA  THR   169     179.571 200.900 270.683  1.00                 C  
ATOM   1343  C   THR   169     180.803 200.050 271.003  1.00                 C  
ATOM   1344  O   THR   169     181.431 199.474 270.111  1.00                 O  
ATOM   1345  CB  THR   169     180.018 202.371 270.592  1.00                 C  
ATOM   1346  OG1 THR   169     178.927 203.178 270.133  1.00                 O  
ATOM   1347  CG2 THR   169     181.175 202.517 269.616  1.00                 C  
ATOM   1348  N   ARG   170     181.227 199.985 272.196  1.00                 N  
ATOM   1349  CA  ARG   170     182.303 199.143 272.715  1.00                 C  
ATOM   1350  C   ARG   170     181.991 197.660 272.583  1.00                 C  
ATOM   1351  O   ARG   170     182.895 196.835 272.418  1.00                 O  
ATOM   1352  CB  ARG   170     182.583 199.475 274.182  1.00                 C  
ATOM   1353  CD  ARG   170     183.448 201.114 275.875  1.00                 C  
ATOM   1354  NE  ARG   170     184.106 202.399 276.099  1.00                 N  
ATOM   1355  CG  ARG   170     183.246 200.826 274.397  1.00                 C  
ATOM   1356  CZ  ARG   170     184.265 202.959 277.293  1.00                 C  
ATOM   1357  NH1 ARG   170     184.876 204.131 277.400  1.00                 N  
ATOM   1358  NH2 ARG   170     183.814 202.346 278.379  1.00                 N  
ATOM   1359  N   GLY   171     180.711 197.301 272.686  1.00                 N  
ATOM   1360  CA  GLY   171     180.262 195.950 272.382  1.00                 C  
ATOM   1361  C   GLY   171     179.500 195.866 271.067  1.00                 C  
ATOM   1362  O   GLY   171     179.280 194.759 270.562  1.00                 O  
ATOM   1363  N   VAL   172     179.091 197.003 270.501  1.00                 N  
ATOM   1364  CA  VAL   172     178.304 196.967 269.274  1.00                 C  
ATOM   1365  C   VAL   172     179.165 196.516 268.110  1.00                 C  
ATOM   1366  O   VAL   172     178.750 195.678 267.297  1.00                 O  
ATOM   1367  CB  VAL   172     177.672 198.338 268.969  1.00                 C  
ATOM   1368  CG1 VAL   172     177.013 198.327 267.598  1.00                 C  
ATOM   1369  CG2 VAL   172     176.664 198.711 270.045  1.00                 C  
ATOM   1370  N   PRO   173     180.368 197.073 267.999  1.00                 N  
ATOM   1371  CA  PRO   173     181.285 196.603 266.972  1.00                 C  
ATOM   1372  C   PRO   173     181.529 195.107 267.113  1.00                 C  
ATOM   1373  O   PRO   173     181.629 194.389 266.111  1.00                 O  
ATOM   1374  CB  PRO   173     182.561 197.410 267.218  1.00                 C  
ATOM   1375  CD  PRO   173     180.952 198.279 268.762  1.00                 C  
ATOM   1376  CG  PRO   173     182.088 198.671 267.859  1.00                 C  
ATOM   1377  N   ILE   174     181.599 194.613 268.350  1.00                 N  
ATOM   1378  CA  ILE   174     181.795 193.184 268.566  1.00                 C  
ATOM   1379  C   ILE   174     180.602 192.390 268.060  1.00                 C  
ATOM   1380  O   ILE   174     180.761 191.402 267.335  1.00                 O  
ATOM   1381  CB  ILE   174     182.045 192.867 270.052  1.00                 C  
ATOM   1382  CD1 ILE   174     184.573 193.061 269.787  1.00                 C  
ATOM   1383  CG1 ILE   174     183.340 193.529 270.528  1.00                 C  
ATOM   1384  CG2 ILE   174     182.060 191.363 270.281  1.00                 C  
ATOM   1385  N   ALA   175     179.396 192.813 268.435  1.00                 N  
ATOM   1386  CA  ALA   175     178.191 192.113 268.011  1.00                 C  
ATOM   1387  C   ALA   175     178.087 192.098 266.498  1.00                 C  
ATOM   1388  O   ALA   175     177.528 191.162 265.911  1.00                 O  
ATOM   1389  CB  ALA   175     176.958 192.762 268.621  1.00                 C  
ATOM   1390  N   ILE   176     178.621 193.127 265.841  1.00                 N  
ATOM   1391  CA  ILE   176     178.597 193.164 264.385  1.00                 C  
ATOM   1392  C   ILE   176     179.224 191.905 263.803  1.00                 C  
ATOM   1393  O   ILE   176     178.560 191.108 263.128  1.00                 O  
ATOM   1394  CB  ILE   176     179.316 194.412 263.840  1.00                 C  
ATOM   1395  CD1 ILE   176     177.164 195.775 263.744  1.00                 C  
ATOM   1396  CG1 ILE   176     178.579 195.682 264.270  1.00                 C  
ATOM   1397  CG2 ILE   176     179.462 194.325 262.329  1.00                 C  
ATOM   1398  N   SER   177     180.509 191.694 264.082  1.00                 N  
ATOM   1399  CA  SER   177     181.147 190.469 263.644  1.00                 C  
ATOM   1400  C   SER   177     180.541 189.222 264.247  1.00                 C  
ATOM   1401  O   SER   177     180.558 188.167 263.604  1.00                 O  
ATOM   1402  CB  SER   177     182.641 190.497 263.971  1.00                 C  
ATOM   1403  OG  SER   177     182.857 190.483 265.372  1.00                 O  
ATOM   1404  N   CYS   178     180.013 189.318 265.469  1.00                 N  
ATOM   1405  CA  CYS   178     179.344 188.173 266.068  1.00                 C  
ATOM   1406  C   CYS   178     178.277 187.636 265.134  1.00                 C  
ATOM   1407  O   CYS   178     178.245 186.440 264.831  1.00                 O  
ATOM   1408  CB  CYS   178     178.731 188.556 267.417  1.00                 C  
ATOM   1409  SG  CYS   178     177.915 187.193 268.280  1.00                 S  
ATOM   1410  N   LEU   179     177.410 188.516 264.650  1.00                 N  
ATOM   1411  CA  LEU   179     176.476 188.118 263.609  1.00                 C  
ATOM   1412  C   LEU   179     177.231 187.639 262.380  1.00                 C  
ATOM   1413  O   LEU   179     177.128 186.472 261.985  1.00                 O  
ATOM   1414  CB  LEU   179     175.547 189.280 263.250  1.00                 C  
ATOM   1415  CG  LEU   179     174.533 189.692 264.319  1.00                 C  
ATOM   1416  CD1 LEU   179     173.807 190.964 263.908  1.00                 C  
ATOM   1417  CD2 LEU   179     173.536 188.573 264.575  1.00                 C  
ATOM   1418  N   SER   180     178.061 188.525 261.820  1.00                 N  
ATOM   1419  CA  SER   180     178.690 188.306 260.520  1.00                 C  
ATOM   1420  C   SER   180     179.268 186.905 260.364  1.00                 C  
ATOM   1421  O   SER   180     179.140 186.281 259.306  1.00                 O  
ATOM   1422  CB  SER   180     179.800 189.332 260.282  1.00                 C  
ATOM   1423  OG  SER   180     179.269 190.641 260.172  1.00                 O  
ATOM   1424  N   SER   181     179.908 186.394 261.414  1.00                 N  
ATOM   1425  CA  SER   181     180.534 185.077 261.331  1.00                 C  
ATOM   1426  C   SER   181     179.494 183.987 261.115  1.00                 C  
ATOM   1427  O   SER   181     179.461 183.336 260.065  1.00                 O  
ATOM   1428  CB  SER   181     181.342 184.787 262.597  1.00                 C  
ATOM   1429  OG  SER   181     180.498 184.688 263.730  1.00                 O  
ATOM   1430  N   LEU   182     178.621 183.788 262.102  1.00                 N  
ATOM   1431  CA  LEU   182     177.655 182.702 262.024  1.00                 C  
ATOM   1432  C   LEU   182     176.746 182.857 260.816  1.00                 C  
ATOM   1433  O   LEU   182     176.277 181.861 260.255  1.00                 O  
ATOM   1434  CB  LEU   182     176.818 182.637 263.303  1.00                 C  
ATOM   1435  CG  LEU   182     177.553 182.204 264.573  1.00                 C  
ATOM   1436  CD1 LEU   182     176.651 182.343 265.790  1.00                 C  
ATOM   1437  CD2 LEU   182     178.052 180.773 264.445  1.00                 C  
ATOM   1438  N   LEU   183     176.511 184.093 260.376  1.00                 N  
ATOM   1439  CA  LEU   183     175.574 184.307 259.280  1.00                 C  
ATOM   1440  C   LEU   183     176.083 183.778 257.948  1.00                 C  
ATOM   1441  O   LEU   183     175.463 184.063 256.919  1.00                 O  
ATOM   1442  CB  LEU   183     175.251 185.795 259.134  1.00                 C  
ATOM   1443  CG  LEU   183     174.501 186.444 260.300  1.00                 C  
ATOM   1444  CD1 LEU   183     174.362 187.943 260.082  1.00                 C  
ATOM   1445  CD2 LEU   183     173.133 185.806 260.480  1.00                 C  
ATOM   1446  N   LYS   184     177.182 183.030 257.933  1.00                 N  
ATOM   1447  CA  LYS   184     177.739 182.492 256.701  1.00                 C  
ATOM   1448  C   LYS   184     177.047 181.216 256.231  1.00                 C  
ATOM   1449  O   LYS   184     177.375 180.720 255.149  1.00                 O  
ATOM   1450  CB  LYS   184     179.234 182.212 256.866  1.00                 C  
ATOM   1451  CD  LYS   184     181.552 183.107 257.217  1.00                 C  
ATOM   1452  CE  LYS   184     182.398 184.354 257.421  1.00                 C  
ATOM   1453  CG  LYS   184     180.081 183.458 257.065  1.00                 C  
ATOM   1454  NZ  LYS   184     183.838 184.023 257.605  1.00                 N  
ATOM   1455  N   GLU   185     176.097 180.681 256.991  1.00                 N  
ATOM   1456  CA  GLU   185     175.483 179.393 256.694  1.00                 C  
ATOM   1457  C   GLU   185     173.996 179.604 256.457  1.00                 C  
ATOM   1458  O   GLU   185     173.325 180.267 257.256  1.00                 O  
ATOM   1459  CB  GLU   185     175.731 178.405 257.836  1.00                 C  
ATOM   1460  CD  GLU   185     175.485 176.049 258.712  1.00                 C  
ATOM   1461  CG  GLU   185     175.171 177.015 257.586  1.00                 C  
ATOM   1462  OE1 GLU   185     176.208 176.445 259.650  1.00                 O  
ATOM   1463  OE2 GLU   185     175.008 174.896 258.656  1.00                 O  
ATOM   1464  N   PRO   186     173.483 179.025 255.364  1.00                 N  
ATOM   1465  CA  PRO   186     172.070 179.164 255.021  1.00                 C  
ATOM   1466  C   PRO   186     171.162 178.851 256.198  1.00                 C  
ATOM   1467  O   PRO   186     170.062 179.412 256.300  1.00                 O  
ATOM   1468  CB  PRO   186     171.864 178.160 253.885  1.00                 C  
ATOM   1469  CD  PRO   186     174.215 178.133 254.334  1.00                 C  
ATOM   1470  CG  PRO   186     173.200 178.061 253.228  1.00                 C  
ATOM   1471  N   VAL   187     171.609 177.965 257.092  1.00                 N  
ATOM   1472  CA  VAL   187     170.864 177.646 258.302  1.00                 C  
ATOM   1473  C   VAL   187     170.356 178.907 258.979  1.00                 C  
ATOM   1474  O   VAL   187     169.146 179.121 259.101  1.00                 O  
ATOM   1475  CB  VAL   187     171.717 176.831 259.292  1.00                 C  
ATOM   1476  CG1 VAL   187     170.998 176.689 260.624  1.00                 C  
ATOM   1477  CG2 VAL   187     172.045 175.463 258.711  1.00                 C  
ATOM   1478  N   VAL   188     171.273 179.768 259.403  1.00                 N  
ATOM   1479  CA  VAL   188     170.892 181.024 260.030  1.00                 C  
ATOM   1480  C   VAL   188     170.612 182.132 259.023  1.00                 C  
ATOM   1481  O   VAL   188     170.004 183.143 259.392  1.00                 O  
ATOM   1482  CB  VAL   188     171.970 181.513 261.015  1.00                 C  
ATOM   1483  CG1 VAL   188     172.202 180.480 262.107  1.00                 C  
ATOM   1484  CG2 VAL   188     173.266 181.815 260.279  1.00                 C  
ATOM   1485  N   ARG   189     171.042 181.976 257.768  1.00                 N  
ATOM   1486  CA  ARG   189     170.737 182.987 256.762  1.00                 C  
ATOM   1487  C   ARG   189     169.239 183.095 256.545  1.00                 C  
ATOM   1488  O   ARG   189     168.673 184.193 256.589  1.00                 O  
ATOM   1489  CB  ARG   189     171.441 182.661 255.444  1.00                 C  
ATOM   1490  CD  ARG   189     173.593 182.424 254.173  1.00                 C  
ATOM   1491  NE  ARG   189     175.043 182.602 254.192  1.00                 N  
ATOM   1492  CG  ARG   189     172.949 182.851 255.482  1.00                 C  
ATOM   1493  CZ  ARG   189     175.865 182.140 253.256  1.00                 C  
ATOM   1494  NH1 ARG   189     177.170 182.350 253.357  1.00                 N  
ATOM   1495  NH2 ARG   189     175.380 181.468 252.220  1.00                 N  
ATOM   1496  N   SER   190     168.577 181.963 256.320  1.00                 N  
ATOM   1497  CA  SER   190     167.123 181.986 256.246  1.00                 C  
ATOM   1498  C   SER   190     166.528 182.480 257.557  1.00                 C  
ATOM   1499  O   SER   190     165.487 183.145 257.568  1.00                 O  
ATOM   1500  CB  SER   190     166.582 180.596 255.906  1.00                 C  
ATOM   1501  OG  SER   190     166.831 179.680 256.958  1.00                 O  
ATOM   1502  N   SER   191     167.183 182.167 258.676  1.00                 N  
ATOM   1503  CA  SER   191     166.659 182.565 259.977  1.00                 C  
ATOM   1504  C   SER   191     166.578 184.075 260.105  1.00                 C  
ATOM   1505  O   SER   191     165.563 184.616 260.556  1.00                 O  
ATOM   1506  CB  SER   191     167.525 181.993 261.101  1.00                 C  
ATOM   1507  OG  SER   191     167.447 180.579 261.136  1.00                 O  
ATOM   1508  N   PHE   192     167.628 184.775 259.693  1.00                 N  
ATOM   1509  CA  PHE   192     167.659 186.227 259.809  1.00                 C  
ATOM   1510  C   PHE   192     166.563 186.898 258.996  1.00                 C  
ATOM   1511  O   PHE   192     166.447 188.127 259.029  1.00                 O  
ATOM   1512  CB  PHE   192     169.020 186.771 259.371  1.00                 C  
ATOM   1513  CG  PHE   192     169.143 188.263 259.486  1.00                 C  
ATOM   1514  CZ  PHE   192     169.368 191.026 259.692  1.00                 C  
ATOM   1515  CD1 PHE   192     169.371 188.861 260.713  1.00                 C  
ATOM   1516  CE1 PHE   192     169.484 190.234 260.819  1.00                 C  
ATOM   1517  CD2 PHE   192     169.029 189.070 258.367  1.00                 C  
ATOM   1518  CE2 PHE   192     169.142 190.443 258.473  1.00                 C  
ATOM   1519  N   VAL   193     165.766 186.115 258.267  1.00                 N  
ATOM   1520  CA  VAL   193     164.508 186.571 257.702  1.00                 C  
ATOM   1521  C   VAL   193     163.319 185.949 258.419  1.00                 C  
ATOM   1522  O   VAL   193     162.262 186.578 258.534  1.00                 O  
ATOM   1523  CB  VAL   193     164.421 186.263 256.196  1.00                 C  
ATOM   1524  CG1 VAL   193     163.050 186.637 255.653  1.00                 C  
ATOM   1525  CG2 VAL   193     165.516 186.998 255.438  1.00                 C  
ATOM   1526  N   GLN   194     163.472 184.711 258.896  1.00                 N  
ATOM   1527  CA  GLN   194     162.442 184.066 259.704  1.00                 C  
ATOM   1528  C   GLN   194     161.986 184.986 260.827  1.00                 C  
ATOM   1529  O   GLN   194     160.827 185.411 260.872  1.00                 O  
ATOM   1530  CB  GLN   194     162.959 182.745 260.276  1.00                 C  
ATOM   1531  CD  GLN   194     160.786 181.462 260.170  1.00                 C  
ATOM   1532  CG  GLN   194     161.918 181.954 261.051  1.00                 C  
ATOM   1533  OE1 GLN   194     161.016 180.798 259.159  1.00                 O  
ATOM   1534  NE2 GLN   194     159.556 181.788 260.552  1.00                 N  
ATOM   1535  N   ALA   195     162.892 185.311 261.741  1.00                 N  
ATOM   1536  CA  ALA   195     162.712 186.500 262.557  1.00                 C  
ATOM   1537  C   ALA   195     163.009 187.703 261.677  1.00                 C  
ATOM   1538  O   ALA   195     163.845 187.611 260.773  1.00                 O  
ATOM   1539  CB  ALA   195     163.617 186.447 263.779  1.00                 C  
ATOM   1540  N   ASP   196     162.313 188.816 261.921  1.00                 N  
ATOM   1541  CA  ASP   196     162.271 189.917 260.965  1.00                 C  
ATOM   1542  C   ASP   196     163.646 190.239 260.401  1.00                 C  
ATOM   1543  O   ASP   196     163.942 189.956 259.235  1.00                 O  
ATOM   1544  CB  ASP   196     161.679 191.169 261.615  1.00                 C  
ATOM   1545  CG  ASP   196     160.191 191.043 261.875  1.00                 C  
ATOM   1546  OD1 ASP   196     159.567 190.117 261.315  1.00                 O  
ATOM   1547  OD2 ASP   196     159.649 191.869 262.638  1.00                 O  
ATOM   1548  N   GLY   197     164.505 190.811 261.227  1.00                 N  
ATOM   1549  CA  GLY   197     165.910 190.895 260.898  1.00                 C  
ATOM   1550  C   GLY   197     166.251 191.889 259.811  1.00                 C  
ATOM   1551  O   GLY   197     166.837 192.939 260.091  1.00                 O  
ATOM   1552  N   VAL   198     165.867 191.569 258.570  1.00                 N  
ATOM   1553  CA  VAL   198     166.244 192.398 257.427  1.00                 C  
ATOM   1554  C   VAL   198     165.895 193.850 257.693  1.00                 C  
ATOM   1555  O   VAL   198     166.677 194.765 257.394  1.00                 O  
ATOM   1556  CB  VAL   198     165.565 191.916 256.132  1.00                 C  
ATOM   1557  CG1 VAL   198     165.796 192.913 255.006  1.00                 C  
ATOM   1558  CG2 VAL   198     166.079 190.538 255.742  1.00                 C  
ATOM   1559  N   LYS   199     164.712 194.082 258.262  1.00                 N  
ATOM   1560  CA  LYS   199     164.369 195.412 258.733  1.00                 C  
ATOM   1561  C   LYS   199     165.471 195.946 259.629  1.00                 C  
ATOM   1562  O   LYS   199     166.209 196.851 259.239  1.00                 O  
ATOM   1563  CB  LYS   199     163.032 195.389 259.477  1.00                 C  
ATOM   1564  CD  LYS   199     161.220 196.663 260.657  1.00                 C  
ATOM   1565  CE  LYS   199     160.780 198.017 261.188  1.00                 C  
ATOM   1566  CG  LYS   199     162.578 196.749 259.980  1.00                 C  
ATOM   1567  NZ  LYS   199     159.451 197.947 261.855  1.00                 N  
ATOM   1568  N   LEU   200     165.681 195.291 260.774  1.00                 N  
ATOM   1569  CA  LEU   200     166.647 195.773 261.755  1.00                 C  
ATOM   1570  C   LEU   200     167.966 196.155 261.103  1.00                 C  
ATOM   1571  O   LEU   200     168.517 197.228 261.373  1.00                 O  
ATOM   1572  CB  LEU   200     166.890 194.715 262.833  1.00                 C  
ATOM   1573  CG  LEU   200     167.884 195.085 263.935  1.00                 C  
ATOM   1574  CD1 LEU   200     167.401 196.304 264.707  1.00                 C  
ATOM   1575  CD2 LEU   200     168.100 193.913 264.880  1.00                 C  
ATOM   1576  N   LEU   201     168.460 195.310 260.202  1.00                 N  
ATOM   1577  CA  LEU   201     169.733 195.583 259.543  1.00                 C  
ATOM   1578  C   LEU   201     169.639 196.859 258.719  1.00                 C  
ATOM   1579  O   LEU   201     170.416 197.805 258.907  1.00                 O  
ATOM   1580  CB  LEU   201     170.143 194.403 258.659  1.00                 C  
ATOM   1581  CG  LEU   201     171.452 194.560 257.884  1.00                 C  
ATOM   1582  CD1 LEU   201     172.623 194.739 258.838  1.00                 C  
ATOM   1583  CD2 LEU   201     171.687 193.361 256.978  1.00                 C  
ATOM   1584  N   VAL   202     168.684 196.902 257.789  1.00                 N  
ATOM   1585  CA  VAL   202     168.597 198.050 256.895  1.00                 C  
ATOM   1586  C   VAL   202     168.338 199.341 257.657  1.00                 C  
ATOM   1587  O   VAL   202     168.842 200.400 257.274  1.00                 O  
ATOM   1588  CB  VAL   202     167.500 197.855 255.832  1.00                 C  
ATOM   1589  CG1 VAL   202     167.815 196.652 254.956  1.00                 C  
ATOM   1590  CG2 VAL   202     166.140 197.696 256.492  1.00                 C  
ATOM   1591  N   PRO   203     167.570 199.271 258.736  1.00                 N  
ATOM   1592  CA  PRO   203     167.250 200.430 259.540  1.00                 C  
ATOM   1593  C   PRO   203     168.451 200.957 260.288  1.00                 C  
ATOM   1594  O   PRO   203     168.760 202.150 260.208  1.00                 O  
ATOM   1595  CB  PRO   203     166.179 199.924 260.509  1.00                 C  
ATOM   1596  CD  PRO   203     166.608 198.095 259.026  1.00                 C  
ATOM   1597  CG  PRO   203     165.518 198.802 259.781  1.00                 C  
ATOM   1598  N   LEU   204     169.138 200.080 261.025  1.00                 N  
ATOM   1599  CA  LEU   204     170.374 200.485 261.676  1.00                 C  
ATOM   1600  C   LEU   204     171.344 201.065 260.665  1.00                 C  
ATOM   1601  O   LEU   204     172.126 201.960 260.998  1.00                 O  
ATOM   1602  CB  LEU   204     171.010 199.299 262.404  1.00                 C  
ATOM   1603  CG  LEU   204     170.261 198.777 263.632  1.00                 C  
ATOM   1604  CD1 LEU   204     170.905 197.501 264.152  1.00                 C  
ATOM   1605  CD2 LEU   204     170.221 199.833 264.726  1.00                 C  
ATOM   1606  N   ILE   205     171.300 200.588 259.422  1.00                 N  
ATOM   1607  CA  ILE   205     172.111 201.208 258.382  1.00                 C  
ATOM   1608  C   ILE   205     171.578 202.585 258.011  1.00                 C  
ATOM   1609  O   ILE   205     172.355 203.485 257.676  1.00                 O  
ATOM   1610  CB  ILE   205     172.187 200.324 257.123  1.00                 C  
ATOM   1611  CD1 ILE   205     172.792 197.977 256.334  1.00                 C  
ATOM   1612  CG1 ILE   205     172.892 199.004 257.441  1.00                 C  
ATOM   1613  CG2 ILE   205     172.868 201.072 255.988  1.00                 C  
ATOM   1614  N   SER   206     171.533 202.883 256.712  1.00                 N  
ATOM   1615  CA  SER   206     171.008 204.156 256.199  1.00                 C  
ATOM   1616  C   SER   206     169.492 204.304 256.330  1.00                 C  
ATOM   1617  O   SER   206     168.959 205.408 256.475  1.00                 O  
ATOM   1618  CB  SER   206     171.387 204.338 254.728  1.00                 C  
ATOM   1619  OG  SER   206     170.751 203.368 253.914  1.00                 O  
ATOM   1620  N   PRO   207     168.778 203.186 256.281  1.00                 N  
ATOM   1621  CA  PRO   207     167.324 203.192 256.364  1.00                 C  
ATOM   1622  C   PRO   207     166.806 203.651 257.723  1.00                 C  
ATOM   1623  O   PRO   207     165.638 204.012 257.891  1.00                 O  
ATOM   1624  CB  PRO   207     166.932 201.737 256.100  1.00                 C  
ATOM   1625  CD  PRO   207     169.317 201.842 255.919  1.00                 C  
ATOM   1626  CG  PRO   207     168.096 201.165 255.362  1.00                 C  
ATOM   1627  N   ALA   208     167.690 203.638 258.716  1.00                 N  
ATOM   1628  CA  ALA   208     167.379 204.029 260.077  1.00                 C  
ATOM   1629  C   ALA   208     167.205 205.525 260.197  1.00                 C  
ATOM   1630  O   ALA   208     166.649 206.032 261.175  1.00                 O  
ATOM   1631  CB  ALA   208     168.469 203.556 261.027  1.00                 C  
ATOM   1632  N   SER   209     167.679 206.276 259.199  1.00                 N  
ATOM   1633  CA  SER   209     167.648 207.755 259.222  1.00                 C  
ATOM   1634  C   SER   209     168.366 208.198 260.478  1.00                 C  
ATOM   1635  O   SER   209     167.968 209.155 261.148  1.00                 O  
ATOM   1636  CB  SER   209     166.205 208.262 259.173  1.00                 C  
ATOM   1637  OG  SER   209     165.563 207.858 257.976  1.00                 O  
ATOM   1638  N   THR   210     169.449 207.503 260.825  1.00                 N  
ATOM   1639  CA  THR   210     170.212 207.804 262.032  1.00                 C  
ATOM   1640  C   THR   210     171.703 208.012 261.822  1.00                 C  
ATOM   1641  O   THR   210     172.365 208.721 262.584  1.00                 O  
ATOM   1642  CB  THR   210     170.055 206.696 263.090  1.00                 C  
ATOM   1643  OG1 THR   210     170.560 205.460 262.570  1.00                 O  
ATOM   1644  CG2 THR   210     168.590 206.508 263.452  1.00                 C  
ATOM   1645  N   GLN   211     172.302 207.330 260.725  1.00                 N  
ATOM   1646  CA  GLN   211     173.727 207.584 260.557  1.00                 C  
ATOM   1647  C   GLN   211     174.531 206.977 261.699  1.00                 C  
ATOM   1648  O   GLN   211     174.103 206.982 262.855  1.00                 O  
ATOM   1649  CB  GLN   211     173.996 209.087 260.466  1.00                 C  
ATOM   1650  CD  GLN   211     173.957 209.314 257.951  1.00                 C  
ATOM   1651  CG  GLN   211     173.351 209.762 259.266  1.00                 C  
ATOM   1652  OE1 GLN   211     175.148 209.509 257.707  1.00                 O  
ATOM   1653  NE2 GLN   211     173.137 208.712 257.098  1.00                 N  
ATOM   1654  N   GLN   212     175.700 206.444 261.364  1.00                 N  
ATOM   1655  CA  GLN   212     176.560 205.794 262.345  1.00                 C  
ATOM   1656  C   GLN   212     178.008 205.940 261.885  1.00                 C  
ATOM   1657  O   GLN   212     178.313 206.740 260.994  1.00                 O  
ATOM   1658  CB  GLN   212     176.168 204.324 262.511  1.00                 C  
ATOM   1659  CD  GLN   212     174.567 204.554 264.451  1.00                 C  
ATOM   1660  CG  GLN   212     174.748 204.114 263.012  1.00                 C  
ATOM   1661  OE1 GLN   212     175.422 204.302 265.300  1.00                 O  
ATOM   1662  NE2 GLN   212     173.449 205.214 264.730  1.00                 N  
ATOM   1663  N   SER   213     178.904 205.167 262.495  1.00                 N  
ATOM   1664  CA  SER   213     180.304 205.234 262.127  1.00                 C  
ATOM   1665  C   SER   213     180.618 204.386 260.909  1.00                 C  
ATOM   1666  O   SER   213     179.848 203.515 260.508  1.00                 O  
ATOM   1667  CB  SER   213     181.187 204.794 263.296  1.00                 C  
ATOM   1668  OG  SER   213     181.016 203.415 263.574  1.00                 O  
ATOM   1669  N   ILE   214     181.787 204.649 260.319  1.00                 N  
ATOM   1670  CA  ILE   214     182.166 203.969 259.086  1.00                 C  
ATOM   1671  C   ILE   214     182.239 202.458 259.266  1.00                 C  
ATOM   1672  O   ILE   214     181.700 201.712 258.439  1.00                 O  
ATOM   1673  CB  ILE   214     183.514 204.484 258.549  1.00                 C  
ATOM   1674  CD1 ILE   214     184.706 206.613 257.810  1.00                 C  
ATOM   1675  CG1 ILE   214     183.381 205.932 258.074  1.00                 C  
ATOM   1676  CG2 ILE   214     184.032 203.572 257.447  1.00                 C  
ATOM   1677  N   GLN   215     182.888 201.987 260.333  1.00                 N  
ATOM   1678  CA  GLN   215     183.007 200.548 260.538  1.00                 C  
ATOM   1679  C   GLN   215     181.640 199.908 260.722  1.00                 C  
ATOM   1680  O   GLN   215     181.425 198.757 260.325  1.00                 O  
ATOM   1681  CB  GLN   215     183.895 200.251 261.748  1.00                 C  
ATOM   1682  CD  GLN   215     184.977 198.163 260.827  1.00                 C  
ATOM   1683  CG  GLN   215     184.178 198.773 261.962  1.00                 C  
ATOM   1684  OE1 GLN   215     186.010 198.698 260.424  1.00                 O  
ATOM   1685  NE2 GLN   215     184.500 197.038 260.306  1.00                 N  
ATOM   1686  N   LEU   216     180.700 200.638 261.324  1.00                 N  
ATOM   1687  CA  LEU   216     179.335 200.136 261.411  1.00                 C  
ATOM   1688  C   LEU   216     178.754 199.906 260.024  1.00                 C  
ATOM   1689  O   LEU   216     178.150 198.857 259.757  1.00                 O  
ATOM   1690  CB  LEU   216     178.455 201.109 262.199  1.00                 C  
ATOM   1691  CG  LEU   216     178.737 201.215 263.699  1.00                 C  
ATOM   1692  CD1 LEU   216     177.939 202.354 264.316  1.00                 C  
ATOM   1693  CD2 LEU   216     178.416 199.904 264.400  1.00                 C  
ATOM   1694  N   LEU   217     178.930 200.876 259.127  1.00                 N  
ATOM   1695  CA  LEU   217     178.460 200.712 257.759  1.00                 C  
ATOM   1696  C   LEU   217     179.120 199.510 257.102  1.00                 C  
ATOM   1697  O   LEU   217     178.465 198.734 256.396  1.00                 O  
ATOM   1698  CB  LEU   217     178.733 201.977 256.943  1.00                 C  
ATOM   1699  CG  LEU   217     177.909 203.213 257.313  1.00                 C  
ATOM   1700  CD1 LEU   217     178.404 204.436 256.556  1.00                 C  
ATOM   1701  CD2 LEU   217     176.433 202.979 257.032  1.00                 C  
ATOM   1702  N   TYR   218     180.421 199.337 257.327  1.00                 N  
ATOM   1703  CA  TYR   218     181.123 198.207 256.730  1.00                 C  
ATOM   1704  C   TYR   218     180.541 196.888 257.214  1.00                 C  
ATOM   1705  O   TYR   218     180.277 195.980 256.417  1.00                 O  
ATOM   1706  CB  TYR   218     182.617 198.274 257.052  1.00                 C  
ATOM   1707  CG  TYR   218     183.413 197.107 256.512  1.00                 C  
ATOM   1708  OH  TYR   218     185.601 193.904 255.014  1.00                 O  
ATOM   1709  CZ  TYR   218     184.877 194.963 255.511  1.00                 C  
ATOM   1710  CD1 TYR   218     183.787 197.058 255.175  1.00                 C  
ATOM   1711  CE1 TYR   218     184.514 195.996 254.674  1.00                 C  
ATOM   1712  CD2 TYR   218     183.788 196.057 257.342  1.00                 C  
ATOM   1713  CE2 TYR   218     184.515 194.987 256.857  1.00                 C  
ATOM   1714  N   GLU   219     180.328 196.766 258.521  1.00                 N  
ATOM   1715  CA  GLU   219     179.785 195.528 259.060  1.00                 C  
ATOM   1716  C   GLU   219     178.395 195.259 258.510  1.00                 C  
ATOM   1717  O   GLU   219     178.076 194.127 258.129  1.00                 O  
ATOM   1718  CB  GLU   219     179.746 195.581 260.589  1.00                 C  
ATOM   1719  CD  GLU   219     181.846 194.238 260.997  1.00                 C  
ATOM   1720  CG  GLU   219     181.116 195.543 261.246  1.00                 C  
ATOM   1721  OE1 GLU   219     181.253 193.168 261.251  1.00                 O  
ATOM   1722  OE2 GLU   219     183.010 194.285 260.548  1.00                 O  
ATOM   1723  N   THR   220     177.552 196.286 258.457  1.00                 N  
ATOM   1724  CA  THR   220     176.202 196.077 257.954  1.00                 C  
ATOM   1725  C   THR   220     176.219 195.632 256.499  1.00                 C  
ATOM   1726  O   THR   220     175.501 194.700 256.117  1.00                 O  
ATOM   1727  CB  THR   220     175.347 197.351 258.087  1.00                 C  
ATOM   1728  OG1 THR   220     175.962 198.421 257.360  1.00                 O  
ATOM   1729  CG2 THR   220     175.226 197.761 259.547  1.00                 C  
ATOM   1730  N   CYS   221     177.035 196.281 255.669  1.00                 N  
ATOM   1731  CA  CYS   221     177.077 195.893 254.266  1.00                 C  
ATOM   1732  C   CYS   221     177.639 194.490 254.121  1.00                 C  
ATOM   1733  O   CYS   221     177.236 193.745 253.221  1.00                 O  
ATOM   1734  CB  CYS   221     177.912 196.889 253.459  1.00                 C  
ATOM   1735  SG  CYS   221     177.163 198.526 253.289  1.00                 S  
ATOM   1736  N   LEU   222     178.577 194.105 254.985  1.00                 N  
ATOM   1737  CA  LEU   222     179.066 192.732 254.958  1.00                 C  
ATOM   1738  C   LEU   222     177.936 191.763 255.256  1.00                 C  
ATOM   1739  O   LEU   222     177.785 190.734 254.587  1.00                 O  
ATOM   1740  CB  LEU   222     180.207 192.550 255.961  1.00                 C  
ATOM   1741  CG  LEU   222     180.832 191.155 256.031  1.00                 C  
ATOM   1742  CD1 LEU   222     181.429 190.766 254.687  1.00                 C  
ATOM   1743  CD2 LEU   222     181.893 191.095 257.118  1.00                 C  
ATOM   1744  N   CYS   223     177.130 192.080 256.268  1.00                 N  
ATOM   1745  CA  CYS   223     175.990 191.233 256.589  1.00                 C  
ATOM   1746  C   CYS   223     175.048 191.125 255.403  1.00                 C  
ATOM   1747  O   CYS   223     174.502 190.053 255.127  1.00                 O  
ATOM   1748  CB  CYS   223     175.245 191.777 257.809  1.00                 C  
ATOM   1749  SG  CYS   223     176.144 191.611 259.369  1.00                 S  
ATOM   1750  N   ILE   224     174.853 192.226 254.684  1.00                 N  
ATOM   1751  CA  ILE   224     173.968 192.196 253.524  1.00                 C  
ATOM   1752  C   ILE   224     174.541 191.290 252.442  1.00                 C  
ATOM   1753  O   ILE   224     173.842 190.430 251.891  1.00                 O  
ATOM   1754  CB  ILE   224     173.726 193.609 252.962  1.00                 C  
ATOM   1755  CD1 ILE   224     172.886 195.925 253.619  1.00                 C  
ATOM   1756  CG1 ILE   224     172.931 194.452 253.962  1.00                 C  
ATOM   1757  CG2 ILE   224     173.035 193.533 251.609  1.00                 C  
ATOM   1758  N   TRP   225     175.819 191.480 252.112  1.00                 N  
ATOM   1759  CA  TRP   225     176.444 190.656 251.085  1.00                 C  
ATOM   1760  C   TRP   225     176.405 189.187 251.463  1.00                 C  
ATOM   1761  O   TRP   225     176.302 188.323 250.587  1.00                 O  
ATOM   1762  CB  TRP   225     177.889 191.099 250.849  1.00                 C  
ATOM   1763  CG  TRP   225     178.587 190.320 249.776  1.00                 C  
ATOM   1764  CD1 TRP   225     178.576 190.579 248.436  1.00                 C  
ATOM   1765  NE1 TRP   225     179.331 189.647 247.766  1.00                 N  
ATOM   1766  CD2 TRP   225     179.402 189.155 249.954  1.00                 C  
ATOM   1767  CE2 TRP   225     179.849 188.762 248.679  1.00                 C  
ATOM   1768  CH2 TRP   225     181.040 186.938 249.590  1.00                 C  
ATOM   1769  CZ2 TRP   225     180.671 187.653 248.485  1.00                 C  
ATOM   1770  CE3 TRP   225     179.795 188.405 251.066  1.00                 C  
ATOM   1771  CZ3 TRP   225     180.610 187.306 250.869  1.00                 C  
ATOM   1772  N   LEU   226     176.477 188.885 252.756  1.00                 N  
ATOM   1773  CA  LEU   226     176.370 187.496 253.179  1.00                 C  
ATOM   1774  C   LEU   226     174.946 186.984 253.023  1.00                 C  
ATOM   1775  O   LEU   226     174.732 185.906 252.459  1.00                 O  
ATOM   1776  CB  LEU   226     176.828 187.341 254.631  1.00                 C  
ATOM   1777  CG  LEU   226     178.321 187.547 254.896  1.00                 C  
ATOM   1778  CD1 LEU   226     178.605 187.550 256.390  1.00                 C  
ATOM   1779  CD2 LEU   226     179.144 186.473 254.203  1.00                 C  
ATOM   1780  N   LEU   227     173.959 187.748 253.499  1.00                 N  
ATOM   1781  CA  LEU   227     172.564 187.353 253.340  1.00                 C  
ATOM   1782  C   LEU   227     172.193 187.191 251.881  1.00                 C  
ATOM   1783  O   LEU   227     171.205 186.521 251.569  1.00                 O  
ATOM   1784  CB  LEU   227     171.639 188.377 254.000  1.00                 C  
ATOM   1785  CG  LEU   227     171.700 188.462 255.526  1.00                 C  
ATOM   1786  CD1 LEU   227     170.851 189.618 256.035  1.00                 C  
ATOM   1787  CD2 LEU   227     171.245 187.155 256.156  1.00                 C  
ATOM   1788  N   SER   228     172.971 187.780 250.985  1.00                 N  
ATOM   1789  CA  SER   228     172.745 187.581 249.564  1.00                 C  
ATOM   1790  C   SER   228     173.257 186.211 249.145  1.00                 C  
ATOM   1791  O   SER   228     173.543 185.363 249.994  1.00                 O  
ATOM   1792  CB  SER   228     173.427 188.685 248.753  1.00                 C  
ATOM   1793  OG  SER   228     172.865 189.953 249.045  1.00                 O  
ATOM   1794  N   TYR   229     173.343 185.982 247.837  1.00                 N  
ATOM   1795  CA  TYR   229     173.862 184.783 247.186  1.00                 C  
ATOM   1796  C   TYR   229     172.925 183.590 247.339  1.00                 C  
ATOM   1797  O   TYR   229     173.257 182.505 246.855  1.00                 O  
ATOM   1798  CB  TYR   229     175.240 184.423 247.746  1.00                 C  
ATOM   1799  CG  TYR   229     176.251 185.544 247.651  1.00                 C  
ATOM   1800  OH  TYR   229     179.025 188.631 247.407  1.00                 O  
ATOM   1801  CZ  TYR   229     178.108 187.609 247.486  1.00                 C  
ATOM   1802  CD1 TYR   229     176.306 186.535 248.623  1.00                 C  
ATOM   1803  CE1 TYR   229     177.227 187.563 248.545  1.00                 C  
ATOM   1804  CD2 TYR   229     177.146 185.606 246.592  1.00                 C  
ATOM   1805  CE2 TYR   229     178.074 186.627 246.497  1.00                 C  
ATOM   1806  N   TYR   230     171.774 183.743 247.985  1.00                 N  
ATOM   1807  CA  TYR   230     170.806 182.662 248.099  1.00                 C  
ATOM   1808  C   TYR   230     169.554 183.046 247.327  1.00                 C  
ATOM   1809  O   TYR   230     168.847 183.984 247.733  1.00                 O  
ATOM   1810  CB  TYR   230     170.490 182.379 249.569  1.00                 C  
ATOM   1811  CG  TYR   230     169.536 181.224 249.779  1.00                 C  
ATOM   1812  OH  TYR   230     166.923 178.040 250.346  1.00                 O  
ATOM   1813  CZ  TYR   230     167.787 179.095 250.159  1.00                 C  
ATOM   1814  CD1 TYR   230     169.713 180.024 249.102  1.00                 C  
ATOM   1815  CE1 TYR   230     168.846 178.963 249.288  1.00                 C  
ATOM   1816  CD2 TYR   230     168.463 181.338 250.653  1.00                 C  
ATOM   1817  CE2 TYR   230     167.586 180.288 250.851  1.00                 C  
ATOM   1818  N   GLU   231     169.242 182.366 246.224  1.00                 N  
ATOM   1819  CA  GLU   231     168.084 182.760 245.412  1.00                 C  
ATOM   1820  C   GLU   231     166.795 182.817 246.213  1.00                 C  
ATOM   1821  O   GLU   231     166.061 183.811 246.157  1.00                 O  
ATOM   1822  CB  GLU   231     167.902 181.798 244.236  1.00                 C  
ATOM   1823  CD  GLU   231     166.614 181.197 242.148  1.00                 C  
ATOM   1824  CG  GLU   231     166.743 182.152 243.318  1.00                 C  
ATOM   1825  OE1 GLU   231     167.417 180.243 242.068  1.00                 O  
ATOM   1826  OE2 GLU   231     165.709 181.401 241.312  1.00                 O  
ATOM   1827  N   PRO   232     166.514 181.748 246.959  1.00                 N  
ATOM   1828  CA  PRO   232     165.325 181.723 247.801  1.00                 C  
ATOM   1829  C   PRO   232     165.305 182.919 248.741  1.00                 C  
ATOM   1830  O   PRO   232     164.323 183.667 248.797  1.00                 O  
ATOM   1831  CB  PRO   232     165.442 180.404 248.567  1.00                 C  
ATOM   1832  CD  PRO   232     167.241 180.345 246.989  1.00                 C  
ATOM   1833  CG  PRO   232     166.184 179.499 247.642  1.00                 C  
ATOM   1834  N   ALA   233     166.396 183.123 249.479  1.00                 N  
ATOM   1835  CA  ALA   233     166.479 184.286 250.351  1.00                 C  
ATOM   1836  C   ALA   233     166.399 185.574 249.548  1.00                 C  
ATOM   1837  O   ALA   233     165.805 186.558 250.000  1.00                 O  
ATOM   1838  CB  ALA   233     167.766 184.250 251.161  1.00                 C  
ATOM   1839  N   ILE   234     166.988 185.585 248.350  1.00                 N  
ATOM   1840  CA  ILE   234     166.921 186.776 247.509  1.00                 C  
ATOM   1841  C   ILE   234     165.478 187.156 247.215  1.00                 C  
ATOM   1842  O   ILE   234     165.149 188.344 247.110  1.00                 O  
ATOM   1843  CB  ILE   234     167.690 186.579 246.189  1.00                 C  
ATOM   1844  CD1 ILE   234     169.996 186.007 245.265  1.00                 C  
ATOM   1845  CG1 ILE   234     169.193 186.475 246.458  1.00                 C  
ATOM   1846  CG2 ILE   234     167.365 187.698 245.212  1.00                 C  
ATOM   1847  N   GLU   235     164.603 186.159 247.089  1.00                 N  
ATOM   1848  CA  GLU   235     163.212 186.429 246.744  1.00                 C  
ATOM   1849  C   GLU   235     162.557 187.333 247.780  1.00                 C  
ATOM   1850  O   GLU   235     162.268 188.505 247.509  1.00                 O  
ATOM   1851  CB  GLU   235     162.428 185.121 246.616  1.00                 C  
ATOM   1852  CD  GLU   235     160.250 183.987 246.026  1.00                 C  
ATOM   1853  CG  GLU   235     160.978 185.305 246.201  1.00                 C  
ATOM   1854  OE1 GLU   235     160.876 182.929 246.248  1.00                 O  
ATOM   1855  OE2 GLU   235     159.054 184.011 245.666  1.00                 O  
ATOM   1856  N   TYR   236     162.347 186.814 248.991  1.00                 N  
ATOM   1857  CA  TYR   236     161.742 187.629 250.038  1.00                 C  
ATOM   1858  C   TYR   236     162.601 188.841 250.348  1.00                 C  
ATOM   1859  O   TYR   236     162.088 189.869 250.802  1.00                 O  
ATOM   1860  CB  TYR   236     161.525 186.799 251.305  1.00                 C  
ATOM   1861  CG  TYR   236     160.400 185.794 251.194  1.00                 C  
ATOM   1862  OH  TYR   236     157.319 183.019 250.890  1.00                 O  
ATOM   1863  CZ  TYR   236     158.338 183.939 250.990  1.00                 C  
ATOM   1864  CD1 TYR   236     160.653 184.432 251.286  1.00                 C  
ATOM   1865  CE1 TYR   236     159.631 183.506 251.186  1.00                 C  
ATOM   1866  CD2 TYR   236     159.090 186.212 250.997  1.00                 C  
ATOM   1867  CE2 TYR   236     158.056 185.301 250.894  1.00                 C  
ATOM   1868  N   LEU   237     163.905 188.742 250.102  1.00                 N  
ATOM   1869  CA  LEU   237     164.758 189.909 250.237  1.00                 C  
ATOM   1870  C   LEU   237     164.418 190.959 249.196  1.00                 C  
ATOM   1871  O   LEU   237     164.460 192.157 249.491  1.00                 O  
ATOM   1872  CB  LEU   237     166.231 189.512 250.121  1.00                 C  
ATOM   1873  CG  LEU   237     167.252 190.641 250.282  1.00                 C  
ATOM   1874  CD1 LEU   237     167.111 191.302 251.644  1.00                 C  
ATOM   1875  CD2 LEU   237     168.667 190.117 250.093  1.00                 C  
ATOM   1876  N   ALA   238     164.064 190.536 247.984  1.00                 N  
ATOM   1877  CA  ALA   238     163.746 191.499 246.941  1.00                 C  
ATOM   1878  C   ALA   238     162.540 192.359 247.294  1.00                 C  
ATOM   1879  O   ALA   238     162.272 193.343 246.597  1.00                 O  
ATOM   1880  CB  ALA   238     163.491 190.787 245.621  1.00                 C  
ATOM   1881  N   THR   239     161.815 192.017 248.360  1.00                 N  
ATOM   1882  CA  THR   239     160.580 192.719 248.690  1.00                 C  
ATOM   1883  C   THR   239     160.824 194.204 248.935  1.00                 C  
ATOM   1884  O   THR   239     160.412 195.055 248.141  1.00                 O  
ATOM   1885  CB  THR   239     159.899 192.110 249.930  1.00                 C  
ATOM   1886  OG1 THR   239     159.552 190.745 249.666  1.00                 O  
ATOM   1887  CG2 THR   239     158.630 192.877 250.271  1.00                 C  
ATOM   1888  N   SER   240     161.514 194.532 250.023  1.00                 N  
ATOM   1889  CA  SER   240     161.702 195.922 250.406  1.00                 C  
ATOM   1890  C   SER   240     162.679 196.610 249.453  1.00                 C  
ATOM   1891  O   SER   240     163.175 196.018 248.490  1.00                 O  
ATOM   1892  CB  SER   240     162.205 196.017 251.848  1.00                 C  
ATOM   1893  OG  SER   240     163.528 195.524 251.960  1.00                 O  
ATOM   1894  N   ARG   241     162.957 197.882 249.724  1.00                 N  
ATOM   1895  CA  ARG   241     163.805 198.709 248.875  1.00                 C  
ATOM   1896  C   ARG   241     165.122 198.991 249.581  1.00                 C  
ATOM   1897  O   ARG   241     165.151 199.704 250.589  1.00                 O  
ATOM   1898  CB  ARG   241     163.092 200.014 248.514  1.00                 C  
ATOM   1899  CD  ARG   241     163.104 202.173 247.235  1.00                 C  
ATOM   1900  NE  ARG   241     163.871 203.075 246.379  1.00                 N  
ATOM   1901  CG  ARG   241     163.895 200.929 247.604  1.00                 C  
ATOM   1902  CZ  ARG   241     163.436 204.259 245.962  1.00                 C  
ATOM   1903  NH1 ARG   241     164.203 205.012 245.185  1.00                 N  
ATOM   1904  NH2 ARG   241     162.234 204.689 246.323  1.00                 N  
ATOM   1905  N   THR   242     166.208 198.440 249.046  1.00                 N  
ATOM   1906  CA  THR   242     167.516 198.592 249.666  1.00                 C  
ATOM   1907  C   THR   242     168.512 199.139 248.656  1.00                 C  
ATOM   1908  O   THR   242     169.525 199.737 249.034  1.00                 O  
ATOM   1909  CB  THR   242     168.028 197.257 250.238  1.00                 C  
ATOM   1910  OG1 THR   242     168.188 196.308 249.176  1.00                 O  
ATOM   1911  CG2 THR   242     167.038 196.695 251.247  1.00                 C  
ATOM   1912  N   MET   243     168.238 198.929 247.373  1.00                 N  
ATOM   1913  CA  MET   243     169.159 199.305 246.305  1.00                 C  
ATOM   1914  C   MET   243     169.411 200.805 246.367  1.00                 C  
ATOM   1915  O   MET   243     170.558 201.253 246.211  1.00                 O  
ATOM   1916  CB  MET   243     168.595 198.897 244.943  1.00                 C  
ATOM   1917  SD  MET   243     167.740 196.949 243.167  1.00                 S  
ATOM   1918  CE  MET   243     168.930 197.548 241.970  1.00                 C  
ATOM   1919  CG  MET   243     168.557 197.395 244.712  1.00                 C  
ATOM   1920  N   GLN   244     168.373 201.612 246.582  1.00                 N  
ATOM   1921  CA  GLN   244     168.609 203.055 246.712  1.00                 C  
ATOM   1922  C   GLN   244     169.541 203.394 247.858  1.00                 C  
ATOM   1923  O   GLN   244     170.451 204.214 247.691  1.00                 O  
ATOM   1924  CB  GLN   244     167.286 203.799 246.902  1.00                 C  
ATOM   1925  CD  GLN   244     166.094 206.017 247.103  1.00                 C  
ATOM   1926  CG  GLN   244     167.430 205.310 246.983  1.00                 C  
ATOM   1927  OE1 GLN   244     165.697 206.434 248.191  1.00                 O  
ATOM   1928  NE2 GLN   244     165.396 206.154 245.982  1.00                 N  
ATOM   1929  N   ARG   245     169.343 202.769 249.019  1.00                 N  
ATOM   1930  CA  ARG   245     170.178 203.065 250.179  1.00                 C  
ATOM   1931  C   ARG   245     171.619 202.660 249.911  1.00                 C  
ATOM   1932  O   ARG   245     172.564 203.363 250.289  1.00                 O  
ATOM   1933  CB  ARG   245     169.643 202.349 251.421  1.00                 C  
ATOM   1934  CD  ARG   245     168.251 204.196 252.396  1.00                 C  
ATOM   1935  NE  ARG   245     168.298 205.205 251.340  1.00                 N  
ATOM   1936  CG  ARG   245     168.246 202.784 251.834  1.00                 C  
ATOM   1937  CZ  ARG   245     167.259 205.545 250.584  1.00                 C  
ATOM   1938  NH1 ARG   245     167.395 206.473 249.648  1.00                 N  
ATOM   1939  NH2 ARG   245     166.085 204.955 250.767  1.00                 N  
ATOM   1940  N   LEU   246     171.808 201.511 249.262  1.00                 N  
ATOM   1941  CA  LEU   246     173.155 201.055 248.943  1.00                 C  
ATOM   1942  C   LEU   246     173.848 202.029 248.003  1.00                 C  
ATOM   1943  O   LEU   246     175.008 202.397 248.217  1.00                 O  
ATOM   1944  CB  LEU   246     173.114 199.658 248.321  1.00                 C  
ATOM   1945  CG  LEU   246     172.720 198.511 249.254  1.00                 C  
ATOM   1946  CD1 LEU   246     172.521 197.224 248.469  1.00                 C  
ATOM   1947  CD2 LEU   246     173.769 198.314 250.337  1.00                 C  
ATOM   1948  N   THR   247     173.149 202.457 246.950  1.00                 N  
ATOM   1949  CA  THR   247     173.736 203.411 246.016  1.00                 C  
ATOM   1950  C   THR   247     174.075 204.719 246.715  1.00                 C  
ATOM   1951  O   THR   247     175.122 205.326 246.459  1.00                 O  
ATOM   1952  CB  THR   247     172.795 203.692 244.830  1.00                 C  
ATOM   1953  OG1 THR   247     171.551 204.211 245.316  1.00                 O  
ATOM   1954  CG2 THR   247     172.518 202.413 244.055  1.00                 C  
ATOM   1955  N   GLU   248     173.189 205.168 247.602  1.00                 N  
ATOM   1956  CA  GLU   248     173.438 206.392 248.351  1.00                 C  
ATOM   1957  C   GLU   248     174.704 206.267 249.184  1.00                 C  
ATOM   1958  O   GLU   248     175.610 207.101 249.092  1.00                 O  
ATOM   1959  CB  GLU   248     172.244 206.723 249.248  1.00                 C  
ATOM   1960  CD  GLU   248     169.817 207.404 249.404  1.00                 C  
ATOM   1961  CG  GLU   248     171.006 207.178 248.492  1.00                 C  
ATOM   1962  OE1 GLU   248     170.021 207.516 250.631  1.00                 O  
ATOM   1963  OE2 GLU   248     168.679 207.469 248.892  1.00                 O  
ATOM   1964  N   VAL   249     174.777 205.223 250.010  1.00                 N  
ATOM   1965  CA  VAL   249     175.939 205.033 250.870  1.00                 C  
ATOM   1966  C   VAL   249     177.207 204.938 250.038  1.00                 C  
ATOM   1967  O   VAL   249     178.252 205.485 250.409  1.00                 O  
ATOM   1968  CB  VAL   249     175.789 203.780 251.752  1.00                 C  
ATOM   1969  CG1 VAL   249     177.091 203.483 252.481  1.00                 C  
ATOM   1970  CG2 VAL   249     174.649 203.958 252.742  1.00                 C  
ATOM   1971  N   VAL   250     177.137 204.248 248.899  1.00                 N  
ATOM   1972  CA  VAL   250     178.298 204.124 248.027  1.00                 C  
ATOM   1973  C   VAL   250     178.757 205.489 247.539  1.00                 C  
ATOM   1974  O   VAL   250     179.914 205.878 247.726  1.00                 O  
ATOM   1975  CB  VAL   250     178.005 203.208 246.824  1.00                 C  
ATOM   1976  CG1 VAL   250     177.032 203.880 245.868  1.00                 C  
ATOM   1977  CG2 VAL   250     179.295 202.842 246.107  1.00                 C  
ATOM   1978  N   LYS   251     177.851 206.237 246.913  1.00                 N  
ATOM   1979  CA  LYS   251     178.213 207.545 246.389  1.00                 C  
ATOM   1980  C   LYS   251     178.593 208.534 247.480  1.00                 C  
ATOM   1981  O   LYS   251     179.270 209.524 247.183  1.00                 O  
ATOM   1982  CB  LYS   251     177.065 208.127 245.562  1.00                 C  
ATOM   1983  CD  LYS   251     174.705 208.978 245.483  1.00                 C  
ATOM   1984  CE  LYS   251     173.473 209.337 246.297  1.00                 C  
ATOM   1985  CG  LYS   251     175.827 208.470 246.374  1.00                 C  
ATOM   1986  NZ  LYS   251     172.355 209.809 245.434  1.00                 N  
ATOM   1987  N   HIS   252     178.202 208.287 248.728  1.00                 N  
ATOM   1988  CA  HIS   252     178.328 209.274 249.791  1.00                 C  
ATOM   1989  C   HIS   252     179.411 208.922 250.803  1.00                 C  
ATOM   1990  O   HIS   252     179.301 209.301 251.973  1.00                 O  
ATOM   1991  CB  HIS   252     176.996 209.446 250.523  1.00                 C  
ATOM   1992  CG  HIS   252     175.896 209.978 249.659  1.00                 C  
ATOM   1993  ND1 HIS   252     175.876 211.275 249.194  1.00                 N  
ATOM   1994  CE1 HIS   252     174.771 211.457 248.449  1.00                 C  
ATOM   1995  CD2 HIS   252     174.668 209.440 249.092  1.00                 C  
ATOM   1996  NE2 HIS   252     174.041 210.360 248.384  1.00                 N  
ATOM   1997  N   SER   253     180.453 208.209 250.385  1.00                 N  
ATOM   1998  CA  SER   253     181.545 207.883 251.294  1.00                 C  
ATOM   1999  C   SER   253     182.785 207.562 250.478  1.00                 C  
ATOM   2000  O   SER   253     182.703 207.262 249.284  1.00                 O  
ATOM   2001  CB  SER   253     181.157 206.712 252.199  1.00                 C  
ATOM   2002  OG  SER   253     181.010 205.517 251.451  1.00                 O  
ATOM   2003  N   THR   254     183.937 207.637 251.138  1.00                 N  
ATOM   2004  CA  THR   254     185.213 207.284 250.529  1.00                 C  
ATOM   2005  C   THR   254     186.001 206.482 251.553  1.00                 C  
ATOM   2006  O   THR   254     186.654 207.060 252.427  1.00                 O  
ATOM   2007  CB  THR   254     185.989 208.536 250.079  1.00                 C  
ATOM   2008  OG1 THR   254     185.204 209.275 249.136  1.00                 O  
ATOM   2009  CG2 THR   254     187.300 208.140 249.416  1.00                 C  
ATOM   2010  N   LYS   255     185.945 205.157 251.447  1.00                 N  
ATOM   2011  CA  LYS   255     186.736 204.295 252.314  1.00                 C  
ATOM   2012  C   LYS   255     187.399 203.142 251.583  1.00                 C  
ATOM   2013  O   LYS   255     188.272 202.497 252.171  1.00                 O  
ATOM   2014  CB  LYS   255     185.870 203.729 253.441  1.00                 C  
ATOM   2015  CD  LYS   255     187.624 203.651 255.235  1.00                 C  
ATOM   2016  CE  LYS   255     188.296 202.791 256.292  1.00                 C  
ATOM   2017  CG  LYS   255     186.625 202.845 254.420  1.00                 C  
ATOM   2018  NZ  LYS   255     189.320 203.553 257.059  1.00                 N  
ATOM   2019  N   GLU   256     186.986 202.829 250.354  1.00                 N  
ATOM   2020  CA  GLU   256     187.592 201.809 249.504  1.00                 C  
ATOM   2021  C   GLU   256     187.310 200.408 250.031  1.00                 C  
ATOM   2022  O   GLU   256     187.590 199.416 249.352  1.00                 O  
ATOM   2023  CB  GLU   256     189.102 202.031 249.394  1.00                 C  
ATOM   2024  CD  GLU   256     190.990 203.538 248.658  1.00                 C  
ATOM   2025  CG  GLU   256     189.490 203.375 248.800  1.00                 C  
ATOM   2026  OE1 GLU   256     191.717 202.540 248.849  1.00                 O  
ATOM   2027  OE2 GLU   256     191.440 204.663 248.354  1.00                 O  
ATOM   2028  N   LYS   257     186.743 200.314 251.231  1.00                 N  
ATOM   2029  CA  LYS   257     186.286 199.026 251.734  1.00                 C  
ATOM   2030  C   LYS   257     184.780 198.902 251.566  1.00                 C  
ATOM   2031  O   LYS   257     184.288 197.971 250.919  1.00                 O  
ATOM   2032  CB  LYS   257     186.680 198.854 253.202  1.00                 C  
ATOM   2033  CD  LYS   257     188.492 198.520 254.906  1.00                 C  
ATOM   2034  CE  LYS   257     189.986 198.357 255.133  1.00                 C  
ATOM   2035  CG  LYS   257     188.174 198.693 253.430  1.00                 C  
ATOM   2036  NZ  LYS   257     190.317 198.227 256.579  1.00                 N  
ATOM   2037  N   VAL   258     184.037 199.850 252.138  1.00                 N  
ATOM   2038  CA  VAL   258     182.585 199.852 251.999  1.00                 C  
ATOM   2039  C   VAL   258     182.199 199.879 250.529  1.00                 C  
ATOM   2040  O   VAL   258     181.235 199.230 250.110  1.00                 O  
ATOM   2041  CB  VAL   258     181.949 201.043 252.740  1.00                 C  
ATOM   2042  CG1 VAL   258     180.468 201.146 252.409  1.00                 C  
ATOM   2043  CG2 VAL   258     182.155 200.908 254.241  1.00                 C  
ATOM   2044  N   VAL   259     182.945 200.636 249.724  1.00                 N  
ATOM   2045  CA  VAL   259     182.695 200.636 248.289  1.00                 C  
ATOM   2046  C   VAL   259     182.825 199.233 247.716  1.00                 C  
ATOM   2047  O   VAL   259     181.978 198.792 246.931  1.00                 O  
ATOM   2048  CB  VAL   259     183.648 201.594 247.550  1.00                 C  
ATOM   2049  CG1 VAL   259     183.514 201.422 246.045  1.00                 C  
ATOM   2050  CG2 VAL   259     183.371 203.035 247.952  1.00                 C  
ATOM   2051  N   ARG   260     183.872 198.508 248.112  1.00                 N  
ATOM   2052  CA  ARG   260     184.074 197.160 247.595  1.00                 C  
ATOM   2053  C   ARG   260     182.930 196.243 248.005  1.00                 C  
ATOM   2054  O   ARG   260     182.377 195.510 247.176  1.00                 O  
ATOM   2055  CB  ARG   260     185.407 196.592 248.086  1.00                 C  
ATOM   2056  CD  ARG   260     187.064 194.706 248.071  1.00                 C  
ATOM   2057  NE  ARG   260     187.384 193.373 247.567  1.00                 N  
ATOM   2058  CG  ARG   260     185.715 195.196 247.570  1.00                 C  
ATOM   2059  CZ  ARG   260     186.999 192.242 248.149  1.00                 C  
ATOM   2060  NH1 ARG   260     187.337 191.075 247.618  1.00                 N  
ATOM   2061  NH2 ARG   260     186.276 192.281 249.259  1.00                 N  
ATOM   2062  N   VAL   261     182.567 196.267 249.288  1.00                 N  
ATOM   2063  CA  VAL   261     181.497 195.401 249.765  1.00                 C  
ATOM   2064  C   VAL   261     180.198 195.722 249.047  1.00                 C  
ATOM   2065  O   VAL   261     179.454 194.820 248.650  1.00                 O  
ATOM   2066  CB  VAL   261     181.307 195.525 251.288  1.00                 C  
ATOM   2067  CG1 VAL   261     180.057 194.781 251.732  1.00                 C  
ATOM   2068  CG2 VAL   261     182.532 195.002 252.022  1.00                 C  
ATOM   2069  N   VAL   262     179.917 197.007 248.838  1.00                 N  
ATOM   2070  CA  VAL   262     178.664 197.397 248.197  1.00                 C  
ATOM   2071  C   VAL   262     178.647 196.944 246.744  1.00                 C  
ATOM   2072  O   VAL   262     177.640 196.420 246.247  1.00                 O  
ATOM   2073  CB  VAL   262     178.436 198.918 248.281  1.00                 C  
ATOM   2074  CG1 VAL   262     177.223 199.321 247.458  1.00                 C  
ATOM   2075  CG2 VAL   262     178.271 199.352 249.729  1.00                 C  
ATOM   2076  N   ILE   263     179.754 197.158 246.034  1.00                 N  
ATOM   2077  CA  ILE   263     179.819 196.741 244.641  1.00                 C  
ATOM   2078  C   ILE   263     179.615 195.239 244.518  1.00                 C  
ATOM   2079  O   ILE   263     178.830 194.772 243.685  1.00                 O  
ATOM   2080  CB  ILE   263     181.155 197.147 243.992  1.00                 C  
ATOM   2081  CD1 ILE   263     180.221 199.339 243.085  1.00                 C  
ATOM   2082  CG1 ILE   263     181.279 198.671 243.935  1.00                 C  
ATOM   2083  CG2 ILE   263     181.292 196.516 242.615  1.00                 C  
ATOM   2084  N   LEU   264     180.303 194.462 245.357  1.00                 N  
ATOM   2085  CA  LEU   264     180.148 193.013 245.291  1.00                 C  
ATOM   2086  C   LEU   264     178.742 192.586 245.682  1.00                 C  
ATOM   2087  O   LEU   264     178.225 191.594 245.156  1.00                 O  
ATOM   2088  CB  LEU   264     181.172 192.323 246.194  1.00                 C  
ATOM   2089  CG  LEU   264     182.637 192.435 245.768  1.00                 C  
ATOM   2090  CD1 LEU   264     183.553 191.841 246.827  1.00                 C  
ATOM   2091  CD2 LEU   264     182.861 191.749 244.429  1.00                 C  
ATOM   2092  N   THR   265     178.104 193.321 246.591  1.00                 N  
ATOM   2093  CA  THR   265     176.737 192.987 246.959  1.00                 C  
ATOM   2094  C   THR   265     175.796 193.198 245.786  1.00                 C  
ATOM   2095  O   THR   265     174.941 192.349 245.509  1.00                 O  
ATOM   2096  CB  THR   265     176.257 193.820 248.162  1.00                 C  
ATOM   2097  OG1 THR   265     177.083 193.544 249.299  1.00                 O  
ATOM   2098  CG2 THR   265     174.817 193.473 248.510  1.00                 C  
ATOM   2099  N   PHE   266     175.934 194.326 245.088  1.00                 N  
ATOM   2100  CA  PHE   266     175.123 194.538 243.894  1.00                 C  
ATOM   2101  C   PHE   266     175.404 193.462 242.855  1.00                 C  
ATOM   2102  O   PHE   266     174.485 192.985 242.177  1.00                 O  
ATOM   2103  CB  PHE   266     175.387 195.926 243.306  1.00                 C  
ATOM   2104  CG  PHE   266     174.763 197.045 244.090  1.00                 C  
ATOM   2105  CZ  PHE   266     173.603 199.112 245.541  1.00                 C  
ATOM   2106  CD1 PHE   266     175.412 198.260 244.226  1.00                 C  
ATOM   2107  CE1 PHE   266     174.838 199.289 244.947  1.00                 C  
ATOM   2108  CD2 PHE   266     173.527 196.883 244.691  1.00                 C  
ATOM   2109  CE2 PHE   266     172.953 197.913 245.412  1.00                 C  
ATOM   2110  N   ARG   267     176.670 193.056 242.730  1.00                 N  
ATOM   2111  CA  ARG   267     177.032 191.999 241.791  1.00                 C  
ATOM   2112  C   ARG   267     176.296 190.708 242.107  1.00                 C  
ATOM   2113  O   ARG   267     175.704 190.084 241.224  1.00                 O  
ATOM   2114  CB  ARG   267     178.543 191.759 241.810  1.00                 C  
ATOM   2115  CD  ARG   267     180.504 190.428 240.985  1.00                 C  
ATOM   2116  NE  ARG   267     180.835 189.886 242.301  1.00                 N  
ATOM   2117  CG  ARG   267     179.015 190.692 240.836  1.00                 C  
ATOM   2118  CZ  ARG   267     180.639 188.622 242.659  1.00                 C  
ATOM   2119  NH1 ARG   267     180.971 188.218 243.878  1.00                 N  
ATOM   2120  NH2 ARG   267     180.112 187.763 241.797  1.00                 N  
ATOM   2121  N   ASN   268     176.344 190.284 243.367  1.00                 N  
ATOM   2122  CA  ASN   268     175.647 189.067 243.767  1.00                 C  
ATOM   2123  C   ASN   268     174.150 189.198 243.525  1.00                 C  
ATOM   2124  O   ASN   268     173.519 188.305 242.948  1.00                 O  
ATOM   2125  CB  ASN   268     175.934 188.743 245.234  1.00                 C  
ATOM   2126  CG  ASN   268     175.315 187.430 245.673  1.00                 C  
ATOM   2127  OD1 ASN   268     175.654 186.368 245.153  1.00                 O  
ATOM   2128  ND2 ASN   268     174.401 187.501 246.635  1.00                 N  
ATOM   2129  N   LEU   269     173.566 190.315 243.960  1.00                 N  
ATOM   2130  CA  LEU   269     172.131 190.520 243.815  1.00                 C  
ATOM   2131  C   LEU   269     171.705 190.386 242.360  1.00                 C  
ATOM   2132  O   LEU   269     170.727 189.703 242.043  1.00                 O  
ATOM   2133  CB  LEU   269     171.728 191.893 244.357  1.00                 C  
ATOM   2134  CG  LEU   269     170.250 192.265 244.229  1.00                 C  
ATOM   2135  CD1 LEU   269     169.380 191.290 245.008  1.00                 C  
ATOM   2136  CD2 LEU   269     170.010 193.688 244.711  1.00                 C  
ATOM   2137  N   LEU   270     172.440 191.027 241.454  1.00                 N  
ATOM   2138  CA  LEU   270     172.088 190.950 240.041  1.00                 C  
ATOM   2139  C   LEU   270     172.320 189.547 239.495  1.00                 C  
ATOM   2140  O   LEU   270     171.451 188.973 238.831  1.00                 O  
ATOM   2141  CB  LEU   270     172.893 191.969 239.232  1.00                 C  
ATOM   2142  CG  LEU   270     172.636 191.992 237.724  1.00                 C  
ATOM   2143  CD1 LEU   270     171.181 192.321 237.431  1.00                 C  
ATOM   2144  CD2 LEU   270     173.553 192.993 237.038  1.00                 C  
ATOM   2145  N   PRO   271     173.503 188.965 239.710  1.00                 N  
ATOM   2146  CA  PRO   271     173.753 187.627 239.160  1.00                 C  
ATOM   2147  C   PRO   271     172.557 186.672 239.367  1.00                 C  
ATOM   2148  O   PRO   271     172.402 185.685 238.643  1.00                 O  
ATOM   2149  CB  PRO   271     174.984 187.136 239.925  1.00                 C  
ATOM   2150  CD  PRO   271     174.639 189.392 240.649  1.00                 C  
ATOM   2151  CG  PRO   271     175.703 188.384 240.315  1.00                 C  
ATOM   2152  N   LYS   272     171.692 186.944 240.352  1.00                 N  
ATOM   2153  CA  LYS   272     170.591 186.018 240.674  1.00                 C  
ATOM   2154  C   LYS   272     169.191 186.571 240.669  1.00                 C  
ATOM   2155  O   LYS   272     168.233 185.859 240.983  1.00                 O  
ATOM   2156  CB  LYS   272     170.805 185.390 242.053  1.00                 C  
ATOM   2157  CD  LYS   272     172.142 183.420 241.258  1.00                 C  
ATOM   2158  CE  LYS   272     173.417 182.613 241.443  1.00                 C  
ATOM   2159  CG  LYS   272     172.109 184.622 242.189  1.00                 C  
ATOM   2160  NZ  LYS   272     173.490 181.466 240.497  1.00                 N  
ATOM   2161  N   GLY   273     169.006 187.832 240.322  1.00                 N  
ATOM   2162  CA  GLY   273     167.666 188.382 240.385  1.00                 C  
ATOM   2163  C   GLY   273     167.497 189.365 239.260  1.00                 C  
ATOM   2164  O   GLY   273     168.430 190.073 238.872  1.00                 O  
ATOM   2165  N   THR   274     166.297 189.433 238.706  1.00                 N  
ATOM   2166  CA  THR   274     165.987 190.408 237.676  1.00                 C  
ATOM   2167  C   THR   274     165.446 191.698 238.314  1.00                 C  
ATOM   2168  O   THR   274     164.364 191.735 238.907  1.00                 O  
ATOM   2169  CB  THR   274     164.966 189.855 236.664  1.00                 C  
ATOM   2170  OG1 THR   274     165.507 188.694 236.021  1.00                 O  
ATOM   2171  CG2 THR   274     164.651 190.897 235.602  1.00                 C  
ATOM   2172  N   PHE   275     166.219 192.766 238.184  1.00                 N  
ATOM   2173  CA  PHE   275     165.931 193.960 238.935  1.00                 C  
ATOM   2174  C   PHE   275     166.056 195.223 238.146  1.00                 C  
ATOM   2175  O   PHE   275     167.017 195.477 237.415  1.00                 O  
ATOM   2176  CB  PHE   275     166.848 194.059 240.156  1.00                 C  
ATOM   2177  CG  PHE   275     166.697 192.919 241.122  1.00                 C  
ATOM   2178  CZ  PHE   275     166.412 190.811 242.911  1.00                 C  
ATOM   2179  CD1 PHE   275     167.697 191.972 241.258  1.00                 C  
ATOM   2180  CE1 PHE   275     167.559 190.923 242.147  1.00                 C  
ATOM   2181  CD2 PHE   275     165.556 192.793 241.893  1.00                 C  
ATOM   2182  CE2 PHE   275     165.417 191.744 242.782  1.00                 C  
ATOM   2183  N   GLY   276     165.032 196.041 238.311  1.00                 N  
ATOM   2184  CA  GLY   276     164.997 197.386 237.812  1.00                 C  
ATOM   2185  C   GLY   276     165.243 198.388 238.993  1.00                 C  
ATOM   2186  O   GLY   276     164.699 198.235 240.089  1.00                 O  
ATOM   2187  N   ALA   277     166.006 199.461 238.711  1.00                 N  
ATOM   2188  CA  ALA   277     166.374 200.354 239.798  1.00                 C  
ATOM   2189  C   ALA   277     167.881 200.454 239.980  1.00                 C  
ATOM   2190  O   ALA   277     168.371 201.464 240.496  1.00                 O  
ATOM   2191  CB  ALA   277     165.736 199.895 241.100  1.00                 C  
ATOM   2192  N   GLN   278     168.626 199.423 239.566  1.00                 N  
ATOM   2193  CA  GLN   278     170.069 199.377 239.789  1.00                 C  
ATOM   2194  C   GLN   278     170.754 200.688 239.430  1.00                 C  
ATOM   2195  O   GLN   278     171.542 201.224 240.213  1.00                 O  
ATOM   2196  CB  GLN   278     170.699 198.238 238.985  1.00                 C  
ATOM   2197  CD  GLN   278     172.496 197.599 240.641  1.00                 C  
ATOM   2198  CG  GLN   278     172.189 198.056 239.229  1.00                 C  
ATOM   2199  OE1 GLN   278     171.962 196.593 241.109  1.00                 O  
ATOM   2200  NE2 GLN   278     173.360 198.339 241.327  1.00                 N  
ATOM   2201  N   MET   279     170.466 201.214 238.261  1.00                 N  
ATOM   2202  CA  MET   279     170.980 202.530 237.899  1.00                 C  
ATOM   2203  C   MET   279     169.880 203.489 237.485  1.00                 C  
ATOM   2204  O   MET   279     170.014 204.695 237.704  1.00                 O  
ATOM   2205  CB  MET   279     172.002 202.413 236.767  1.00                 C  
ATOM   2206  SD  MET   279     174.170 202.264 238.486  1.00                 S  
ATOM   2207  CE  MET   279     175.132 200.837 238.983  1.00                 C  
ATOM   2208  CG  MET   279     173.222 201.575 237.116  1.00                 C  
ATOM   2209  N   VAL   280     168.801 202.984 236.884  1.00                 N  
ATOM   2210  CA  VAL   280     167.702 203.847 236.463  1.00                 C  
ATOM   2211  C   VAL   280     167.128 204.595 237.655  1.00                 C  
ATOM   2212  O   VAL   280     166.829 205.791 237.572  1.00                 O  
ATOM   2213  CB  VAL   280     166.593 203.045 235.756  1.00                 C  
ATOM   2214  CG1 VAL   280     165.373 203.920 235.517  1.00                 C  
ATOM   2215  CG2 VAL   280     167.106 202.469 234.445  1.00                 C  
ATOM   2216  N   ASP   281     166.968 203.907 238.785  1.00                 N  
ATOM   2217  CA  ASP   281     166.482 204.585 239.979  1.00                 C  
ATOM   2218  C   ASP   281     167.557 205.496 240.553  1.00                 C  
ATOM   2219  O   ASP   281     167.379 206.715 240.627  1.00                 O  
ATOM   2220  CB  ASP   281     166.032 203.566 241.028  1.00                 C  
ATOM   2221  CG  ASP   281     165.392 204.219 242.237  1.00                 C  
ATOM   2222  OD1 ASP   281     164.341 204.873 242.072  1.00                 O  
ATOM   2223  OD2 ASP   281     165.941 204.076 243.350  1.00                 O  
ATOM   2224  N   LEU   282     168.684 204.923 240.948  1.00                 N  
ATOM   2225  CA  LEU   282     169.792 205.688 241.506  1.00                 C  
ATOM   2226  C   LEU   282     170.880 205.741 240.447  1.00                 C  
ATOM   2227  O   LEU   282     171.468 204.717 240.097  1.00                 O  
ATOM   2228  CB  LEU   282     170.283 205.049 242.806  1.00                 C  
ATOM   2229  CG  LEU   282     171.308 205.851 243.611  1.00                 C  
ATOM   2230  CD1 LEU   282     172.637 205.918 242.875  1.00                 C  
ATOM   2231  CD2 LEU   282     170.790 207.252 243.896  1.00                 C  
ATOM   2232  N   GLY   283     171.141 206.938 239.932  1.00                 N  
ATOM   2233  CA  GLY   283     172.143 207.095 238.888  1.00                 C  
ATOM   2234  C   GLY   283     173.521 206.739 239.425  1.00                 C  
ATOM   2235  O   GLY   283     174.141 207.527 240.146  1.00                 O  
ATOM   2236  N   LEU   284     174.006 205.553 239.074  1.00                 N  
ATOM   2237  CA  LEU   284     175.306 205.088 239.536  1.00                 C  
ATOM   2238  C   LEU   284     176.090 204.556 238.348  1.00                 C  
ATOM   2239  O   LEU   284     177.272 204.221 238.472  1.00                 O  
ATOM   2240  CB  LEU   284     175.139 204.016 240.615  1.00                 C  
ATOM   2241  CG  LEU   284     176.429 203.450 241.213  1.00                 C  
ATOM   2242  CD1 LEU   284     177.238 204.549 241.885  1.00                 C  
ATOM   2243  CD2 LEU   284     176.119 202.339 242.205  1.00                 C  
ATOM   2244  N   PRO   285     175.431 204.456 237.192  1.00                 N  
ATOM   2245  CA  PRO   285     176.138 204.086 235.972  1.00                 C  
ATOM   2246  C   PRO   285     177.251 205.082 235.677  1.00                 C  
ATOM   2247  O   PRO   285     178.400 204.698 235.429  1.00                 O  
ATOM   2248  CB  PRO   285     175.053 204.111 234.893  1.00                 C  
ATOM   2249  CD  PRO   285     174.012 204.751 236.952  1.00                 C  
ATOM   2250  CG  PRO   285     173.978 204.973 235.465  1.00                 C  
ATOM   2251  N   HIS   286     176.924 206.375 235.703  1.00                 N  
ATOM   2252  CA  HIS   286     177.964 207.393 235.648  1.00                 C  
ATOM   2253  C   HIS   286     178.896 207.273 236.844  1.00                 C  
ATOM   2254  O   HIS   286     180.109 207.455 236.714  1.00                 O  
ATOM   2255  CB  HIS   286     177.344 208.791 235.596  1.00                 C  
ATOM   2256  CG  HIS   286     178.349 209.895 235.494  1.00                 C  
ATOM   2257  ND1 HIS   286     179.078 210.136 234.350  1.00                 N  
ATOM   2258  CE1 HIS   286     179.893 211.184 234.562  1.00                 C  
ATOM   2259  CD2 HIS   286     178.846 210.932 236.387  1.00                 C  
ATOM   2260  NE2 HIS   286     179.759 211.667 235.782  1.00                 N  
ATOM   2261  N   ILE   287     178.348 206.957 238.019  1.00                 N  
ATOM   2262  CA  ILE   287     179.199 206.711 239.177  1.00                 C  
ATOM   2263  C   ILE   287     180.049 205.465 238.972  1.00                 C  
ATOM   2264  O   ILE   287     181.184 205.390 239.453  1.00                 O  
ATOM   2265  CB  ILE   287     178.370 206.575 240.468  1.00                 C  
ATOM   2266  CD1 ILE   287     176.680 207.812 241.921  1.00                 C  
ATOM   2267  CG1 ILE   287     177.722 207.913 240.829  1.00                 C  
ATOM   2268  CG2 ILE   287     179.232 206.039 241.600  1.00                 C  
ATOM   2269  N   ILE   288     179.515 204.475 238.256  1.00                 N  
ATOM   2270  CA  ILE   288     180.315 203.303 237.924  1.00                 C  
ATOM   2271  C   ILE   288     181.490 203.684 237.039  1.00                 C  
ATOM   2272  O   ILE   288     182.621 203.252 237.276  1.00                 O  
ATOM   2273  CB  ILE   288     179.467 202.217 237.235  1.00                 C  
ATOM   2274  CD1 ILE   288     178.966 201.009 239.423  1.00                 C  
ATOM   2275  CG1 ILE   288     178.400 201.686 238.194  1.00                 C  
ATOM   2276  CG2 ILE   288     180.357 201.104 236.704  1.00                 C  
ATOM   2277  N   HIS   289     181.243 204.504 236.017  1.00                 N  
ATOM   2278  CA  HIS   289     182.339 204.970 235.175  1.00                 C  
ATOM   2279  C   HIS   289     183.322 205.817 235.975  1.00                 C  
ATOM   2280  O   HIS   289     184.535 205.771 235.738  1.00                 O  
ATOM   2281  CB  HIS   289     181.800 205.770 233.988  1.00                 C  
ATOM   2282  CG  HIS   289     182.863 206.249 233.049  1.00                 C  
ATOM   2283  ND1 HIS   289     183.553 205.401 232.211  1.00                 N  
ATOM   2284  CE1 HIS   289     184.437 206.118 231.493  1.00                 C  
ATOM   2285  CD2 HIS   289     183.459 207.538 232.725  1.00                 C  
ATOM   2286  NE2 HIS   289     184.386 207.400 231.797  1.00                 N  
ATOM   2287  N   SER   290     182.813 206.594 236.931  1.00                 N  
ATOM   2288  CA  SER   290     183.680 207.401 237.782  1.00                 C  
ATOM   2289  C   SER   290     184.617 206.518 238.593  1.00                 C  
ATOM   2290  O   SER   290     185.831 206.743 238.626  1.00                 O  
ATOM   2291  CB  SER   290     182.846 208.283 238.713  1.00                 C  
ATOM   2292  OG  SER   290     183.676 209.056 239.562  1.00                 O  
ATOM   2293  N   LEU   291     184.063 205.509 239.265  1.00                 N  
ATOM   2294  CA  LEU   291     184.899 204.549 239.972  1.00                 C  
ATOM   2295  C   LEU   291     185.875 203.878 239.017  1.00                 C  
ATOM   2296  O   LEU   291     187.028 203.615 239.376  1.00                 O  
ATOM   2297  CB  LEU   291     184.034 203.498 240.671  1.00                 C  
ATOM   2298  CG  LEU   291     183.204 203.986 241.860  1.00                 C  
ATOM   2299  CD1 LEU   291     182.262 202.893 242.342  1.00                 C  
ATOM   2300  CD2 LEU   291     184.107 204.444 242.995  1.00                 C  
ATOM   2301  N   LYS   292     185.430 203.602 237.789  1.00                 N  
ATOM   2302  CA  LYS   292     186.328 203.054 236.781  1.00                 C  
ATOM   2303  C   LYS   292     187.501 203.984 236.533  1.00                 C  
ATOM   2304  O   LYS   292     188.620 203.523 236.287  1.00                 O  
ATOM   2305  CB  LYS   292     185.574 202.798 235.474  1.00                 C  
ATOM   2306  CD  LYS   292     185.597 201.878 233.139  1.00                 C  
ATOM   2307  CE  LYS   292     186.453 201.277 232.036  1.00                 C  
ATOM   2308  CG  LYS   292     186.425 202.177 234.379  1.00                 C  
ATOM   2309  NZ  LYS   292     185.655 200.981 230.814  1.00                 N  
ATOM   2310  N   THR   293     187.264 205.292 236.596  1.00                 N  
ATOM   2311  CA  THR   293     188.368 206.237 236.502  1.00                 C  
ATOM   2312  C   THR   293     189.324 206.071 237.676  1.00                 C  
ATOM   2313  O   THR   293     190.547 206.080 237.497  1.00                 O  
ATOM   2314  CB  THR   293     187.863 207.691 236.450  1.00                 C  
ATOM   2315  OG1 THR   293     187.054 207.878 235.283  1.00                 O  
ATOM   2316  CG2 THR   293     189.035 208.660 236.390  1.00                 C  
ATOM   2317  N   GLN   294     188.785 205.899 238.884  1.00                 N  
ATOM   2318  CA  GLN   294     189.598 205.689 240.081  1.00                 C  
ATOM   2319  C   GLN   294     190.048 204.229 240.167  1.00                 C  
ATOM   2320  O   GLN   294     189.681 203.478 241.070  1.00                 O  
ATOM   2321  CB  GLN   294     188.817 206.084 241.336  1.00                 C  
ATOM   2322  CD  GLN   294     189.546 208.503 241.331  1.00                 C  
ATOM   2323  CG  GLN   294     188.376 207.539 241.359  1.00                 C  
ATOM   2324  OE1 GLN   294     190.341 208.557 242.269  1.00                 O  
ATOM   2325  NE2 GLN   294     189.654 209.268 240.251  1.00                 N  
ATOM   2326  N   ALA   295     190.859 203.837 239.186  1.00                 N  
ATOM   2327  CA  ALA   295     191.313 202.458 239.077  1.00                 C  
ATOM   2328  C   ALA   295     192.069 202.043 240.332  1.00                 C  
ATOM   2329  O   ALA   295     193.171 202.532 240.594  1.00                 O  
ATOM   2330  CB  ALA   295     192.190 202.284 237.847  1.00                 C  
ATOM   2331  N   TRP   296     191.474 201.138 241.102  1.00                 N  
ATOM   2332  CA  TRP   296     192.074 200.637 242.328  1.00                 C  
ATOM   2333  C   TRP   296     192.816 199.335 242.057  1.00                 C  
ATOM   2334  O   TRP   296     192.466 198.573 241.153  1.00                 O  
ATOM   2335  CB  TRP   296     191.005 200.432 243.403  1.00                 C  
ATOM   2336  CG  TRP   296     190.391 201.710 243.889  1.00                 C  
ATOM   2337  CD1 TRP   296     189.107 202.129 243.690  1.00                 C  
ATOM   2338  NE1 TRP   296     188.910 203.352 244.284  1.00                 N  
ATOM   2339  CD2 TRP   296     191.035 202.735 244.655  1.00                 C  
ATOM   2340  CE2 TRP   296     190.082 203.744 244.884  1.00                 C  
ATOM   2341  CH2 TRP   296     191.644 205.033 246.097  1.00                 C  
ATOM   2342  CZ2 TRP   296     190.376 204.900 245.605  1.00                 C  
ATOM   2343  CE3 TRP   296     192.324 202.897 245.170  1.00                 C  
ATOM   2344  CZ3 TRP   296     192.612 204.045 245.884  1.00                 C  
ATOM   2345  N   SER   297     193.853 199.087 242.859  1.00                 N  
ATOM   2346  CA  SER   297     194.669 197.892 242.678  1.00                 C  
ATOM   2347  C   SER   297     193.915 196.614 243.017  1.00                 C  
ATOM   2348  O   SER   297     194.362 195.527 242.635  1.00                 O  
ATOM   2349  CB  SER   297     195.936 197.974 243.532  1.00                 C  
ATOM   2350  OG  SER   297     195.626 197.901 244.913  1.00                 O  
ATOM   2351  N   ASP   298     192.796 196.714 243.728  1.00                 N  
ATOM   2352  CA  ASP   298     192.033 195.530 244.101  1.00                 C  
ATOM   2353  C   ASP   298     191.497 194.828 242.860  1.00                 C  
ATOM   2354  O   ASP   298     190.594 195.338 242.190  1.00                 O  
ATOM   2355  CB  ASP   298     190.884 195.906 245.039  1.00                 C  
ATOM   2356  CG  ASP   298     190.126 194.696 245.546  1.00                 C  
ATOM   2357  OD1 ASP   298     190.621 194.034 246.483  1.00                 O  
ATOM   2358  OD2 ASP   298     189.037 194.408 245.007  1.00                 O  
ATOM   2359  N   GLU   299     192.051 193.650 242.563  1.00                 N  
ATOM   2360  CA  GLU   299     191.618 192.907 241.384  1.00                 C  
ATOM   2361  C   GLU   299     190.164 192.477 241.508  1.00                 C  
ATOM   2362  O   GLU   299     189.436 192.428 240.508  1.00                 O  
ATOM   2363  CB  GLU   299     192.510 191.683 241.165  1.00                 C  
ATOM   2364  CD  GLU   299     194.793 190.784 240.565  1.00                 C  
ATOM   2365  CG  GLU   299     193.926 192.018 240.728  1.00                 C  
ATOM   2366  OE1 GLU   299     194.443 189.733 241.141  1.00                 O  
ATOM   2367  OE2 GLU   299     195.821 190.869 239.861  1.00                 O  
ATOM   2368  N   ASP   300     189.725 192.168 242.728  1.00                 N  
ATOM   2369  CA  ASP   300     188.338 191.780 242.952  1.00                 C  
ATOM   2370  C   ASP   300     187.387 192.885 242.510  1.00                 C  
ATOM   2371  O   ASP   300     186.525 192.678 241.645  1.00                 O  
ATOM   2372  CB  ASP   300     188.107 191.443 244.426  1.00                 C  
ATOM   2373  CG  ASP   300     188.765 190.140 244.836  1.00                 C  
ATOM   2374  OD1 ASP   300     189.163 189.368 243.938  1.00                 O  
ATOM   2375  OD2 ASP   300     188.883 189.891 246.054  1.00                 O  
ATOM   2376  N   LEU   301     187.535 194.073 243.099  1.00                 N  
ATOM   2377  CA  LEU   301     186.691 195.199 242.720  1.00                 C  
ATOM   2378  C   LEU   301     186.909 195.562 241.262  1.00                 C  
ATOM   2379  O   LEU   301     185.982 196.013 240.582  1.00                 O  
ATOM   2380  CB  LEU   301     186.973 196.406 243.617  1.00                 C  
ATOM   2381  CG  LEU   301     186.122 197.652 243.364  1.00                 C  
ATOM   2382  CD1 LEU   301     184.646 197.346 243.568  1.00                 C  
ATOM   2383  CD2 LEU   301     186.556 198.793 244.272  1.00                 C  
ATOM   2384  N   LEU   302     188.124 195.354 240.751  1.00                 N  
ATOM   2385  CA  LEU   302     188.401 195.678 239.356  1.00                 C  
ATOM   2386  C   LEU   302     187.542 194.845 238.415  1.00                 C  
ATOM   2387  O   LEU   302     186.904 195.383 237.502  1.00                 O  
ATOM   2388  CB  LEU   302     189.883 195.464 239.040  1.00                 C  
ATOM   2389  CG  LEU   302     190.312 195.722 237.595  1.00                 C  
ATOM   2390  CD1 LEU   302     190.057 197.172 237.209  1.00                 C  
ATOM   2391  CD2 LEU   302     191.779 195.373 237.399  1.00                 C  
ATOM   2392  N   ASP   303     187.504 193.530 238.624  1.00                 N  
ATOM   2393  CA  ASP   303     186.665 192.684 237.786  1.00                 C  
ATOM   2394  C   ASP   303     185.186 192.919 238.049  1.00                 C  
ATOM   2395  O   ASP   303     184.375 192.862 237.112  1.00                 O  
ATOM   2396  CB  ASP   303     187.001 191.208 238.009  1.00                 C  
ATOM   2397  CG  ASP   303     188.348 190.823 237.429  1.00                 C  
ATOM   2398  OD1 ASP   303     188.896 191.609 236.627  1.00                 O  
ATOM   2399  OD2 ASP   303     188.855 189.736 237.775  1.00                 O  
ATOM   2400  N   ALA   304     184.821 193.179 239.307  1.00                 N  
ATOM   2401  CA  ALA   304     183.425 193.445 239.628  1.00                 C  
ATOM   2402  C   ALA   304     182.920 194.675 238.889  1.00                 C  
ATOM   2403  O   ALA   304     181.776 194.703 238.417  1.00                 O  
ATOM   2404  CB  ALA   304     183.251 193.626 241.128  1.00                 C  
ATOM   2405  N   LEU   305     183.764 195.702 238.776  1.00                 N  
ATOM   2406  CA  LEU   305     183.374 196.912 238.064  1.00                 C  
ATOM   2407  C   LEU   305     183.013 196.585 236.624  1.00                 C  
ATOM   2408  O   LEU   305     181.949 196.977 236.135  1.00                 O  
ATOM   2409  CB  LEU   305     184.499 197.948 238.112  1.00                 C  
ATOM   2410  CG  LEU   305     184.775 198.586 239.475  1.00                 C  
ATOM   2411  CD1 LEU   305     186.036 199.435 239.426  1.00                 C  
ATOM   2412  CD2 LEU   305     183.590 199.425 239.926  1.00                 C  
ATOM   2413  N   ASN   306     183.883 195.850 235.929  1.00                 N  
ATOM   2414  CA  ASN   306     183.628 195.525 234.529  1.00                 C  
ATOM   2415  C   ASN   306     182.371 194.680 234.383  1.00                 C  
ATOM   2416  O   ASN   306     181.546 194.920 233.490  1.00                 O  
ATOM   2417  CB  ASN   306     184.833 194.809 233.917  1.00                 C  
ATOM   2418  CG  ASN   306     186.002 195.742 233.670  1.00                 C  
ATOM   2419  OD1 ASN   306     185.834 196.960 233.608  1.00                 O  
ATOM   2420  ND2 ASN   306     187.193 195.172 233.528  1.00                 N  
ATOM   2421  N   GLN   307     182.216 193.675 235.247  1.00                 N  
ATOM   2422  CA  GLN   307     181.045 192.811 235.173  1.00                 C  
ATOM   2423  C   GLN   307     179.766 193.621 235.317  1.00                 C  
ATOM   2424  O   GLN   307     178.866 193.554 234.470  1.00                 O  
ATOM   2425  CB  GLN   307     181.110 191.727 236.251  1.00                 C  
ATOM   2426  CD  GLN   307     182.293 189.687 237.155  1.00                 C  
ATOM   2427  CG  GLN   307     182.182 190.677 236.012  1.00                 C  
ATOM   2428  OE1 GLN   307     181.802 189.937 238.256  1.00                 O  
ATOM   2429  NE2 GLN   307     182.939 188.556 236.896  1.00                 N  
ATOM   2430  N   LEU   308     179.673 194.397 236.398  1.00                 N  
ATOM   2431  CA  LEU   308     178.477 195.191 236.629  1.00                 C  
ATOM   2432  C   LEU   308     178.254 196.196 235.512  1.00                 C  
ATOM   2433  O   LEU   308     177.108 196.446 235.123  1.00                 O  
ATOM   2434  CB  LEU   308     178.567 195.917 237.973  1.00                 C  
ATOM   2435  CG  LEU   308     178.494 195.039 239.224  1.00                 C  
ATOM   2436  CD1 LEU   308     178.777 195.859 240.473  1.00                 C  
ATOM   2437  CD2 LEU   308     177.135 194.365 239.329  1.00                 C  
ATOM   2438  N   GLU   309     179.330 196.778 234.981  1.00                 N  
ATOM   2439  CA  GLU   309     179.194 197.756 233.912  1.00                 C  
ATOM   2440  C   GLU   309     178.553 197.125 232.690  1.00                 C  
ATOM   2441  O   GLU   309     177.569 197.640 232.152  1.00                 O  
ATOM   2442  CB  GLU   309     180.558 198.349 233.552  1.00                 C  
ATOM   2443  CD  GLU   309     181.869 199.996 232.157  1.00                 C  
ATOM   2444  CG  GLU   309     180.505 199.410 232.464  1.00                 C  
ATOM   2445  OE1 GLU   309     182.772 199.227 231.765  1.00                 O  
ATOM   2446  OE2 GLU   309     182.035 201.225 232.307  1.00                 O  
ATOM   2447  N   GLU   310     179.103 195.998 232.237  1.00                 N  
ATOM   2448  CA  GLU   310     178.537 195.332 231.071  1.00                 C  
ATOM   2449  C   GLU   310     177.098 194.908 231.328  1.00                 C  
ATOM   2450  O   GLU   310     176.232 195.059 230.456  1.00                 O  
ATOM   2451  CB  GLU   310     179.383 194.117 230.685  1.00                 C  
ATOM   2452  CD  GLU   310     181.582 193.239 229.806  1.00                 C  
ATOM   2453  CG  GLU   310     180.743 194.466 230.104  1.00                 C  
ATOM   2454  OE1 GLU   310     181.184 192.132 230.225  1.00                 O  
ATOM   2455  OE2 GLU   310     182.637 193.385 229.153  1.00                 O  
ATOM   2456  N   GLY   311     176.821 194.392 232.526  1.00                 N  
ATOM   2457  CA  GLY   311     175.469 193.942 232.838  1.00                 C  
ATOM   2458  C   GLY   311     174.477 195.093 232.753  1.00                 C  
ATOM   2459  O   GLY   311     173.475 195.015 232.031  1.00                 O  
ATOM   2460  N   LEU   312     174.744 196.175 233.487  1.00                 N  
ATOM   2461  CA  LEU   312     173.831 197.311 233.490  1.00                 C  
ATOM   2462  C   LEU   312     173.731 197.951 232.114  1.00                 C  
ATOM   2463  O   LEU   312     172.658 198.432 231.734  1.00                 O  
ATOM   2464  CB  LEU   312     174.277 198.354 234.517  1.00                 C  
ATOM   2465  CG  LEU   312     173.767 198.159 235.946  1.00                 C  
ATOM   2466  CD1 LEU   312     172.250 198.260 235.995  1.00                 C  
ATOM   2467  CD2 LEU   312     174.227 196.820 236.503  1.00                 C  
ATOM   2468  N   LYS   313     174.823 197.956 231.348  1.00                 N  
ATOM   2469  CA  LYS   313     174.765 198.522 230.013  1.00                 C  
ATOM   2470  C   LYS   313     173.850 197.735 229.100  1.00                 C  
ATOM   2471  O   LYS   313     173.019 198.305 228.389  1.00                 O  
ATOM   2472  CB  LYS   313     176.165 198.591 229.399  1.00                 C  
ATOM   2473  CD  LYS   313     177.629 199.320 227.496  1.00                 C  
ATOM   2474  CE  LYS   313     177.667 199.926 226.102  1.00                 C  
ATOM   2475  CG  LYS   313     176.204 199.209 228.011  1.00                 C  
ATOM   2476  NZ  LYS   313     179.059 200.041 225.584  1.00                 N  
ATOM   2477  N   ASP   314     173.989 196.409 229.110  1.00                 N  
ATOM   2478  CA  ASP   314     173.062 195.587 228.344  1.00                 C  
ATOM   2479  C   ASP   314     171.631 195.784 228.819  1.00                 C  
ATOM   2480  O   ASP   314     170.709 195.847 227.997  1.00                 O  
ATOM   2481  CB  ASP   314     173.448 194.110 228.443  1.00                 C  
ATOM   2482  CG  ASP   314     174.707 193.784 227.664  1.00                 C  
ATOM   2483  OD1 ASP   314     175.126 194.619 226.834  1.00                 O  
ATOM   2484  OD2 ASP   314     175.276 192.694 227.883  1.00                 O  
ATOM   2485  N   LYS   315     171.431 195.909 230.132  1.00                 N  
ATOM   2486  CA  LYS   315     170.083 196.085 230.659  1.00                 C  
ATOM   2487  C   LYS   315     169.464 197.386 230.170  1.00                 C  
ATOM   2488  O   LYS   315     168.273 197.430 229.840  1.00                 O  
ATOM   2489  CB  LYS   315     170.098 196.055 232.189  1.00                 C  
ATOM   2490  CD  LYS   315     170.531 194.748 234.287  1.00                 C  
ATOM   2491  CE  LYS   315     169.252 195.183 234.984  1.00                 C  
ATOM   2492  CG  LYS   315     170.341 194.677 232.781  1.00                 C  
ATOM   2493  NZ  LYS   315     169.398 195.177 236.466  1.00                 N  
ATOM   2494  N   ILE   316     170.256 198.459 230.122  1.00                 N  
ATOM   2495  CA  ILE   316     169.730 199.752 229.690  1.00                 C  
ATOM   2496  C   ILE   316     169.268 199.680 228.243  1.00                 C  
ATOM   2497  O   ILE   316     168.142 200.075 227.915  1.00                 O  
ATOM   2498  CB  ILE   316     170.774 200.871 229.861  1.00                 C  
ATOM   2499  CD1 ILE   316     172.257 201.992 231.605  1.00                 C  
ATOM   2500  CG1 ILE   316     171.043 201.128 231.345  1.00                 C  
ATOM   2501  CG2 ILE   316     170.324 202.133 229.140  1.00                 C  
ATOM   2502  N   LYS   317     170.126 199.171 227.356  1.00                 N  
ATOM   2503  CA  LYS   317     169.730 199.006 225.963  1.00                 C  
ATOM   2504  C   LYS   317     168.493 198.128 225.851  1.00                 C  
ATOM   2505  O   LYS   317     167.595 198.409 225.050  1.00                 O  
ATOM   2506  CB  LYS   317     170.878 198.408 225.147  1.00                 C  
ATOM   2507  CD  LYS   317     173.154 198.695 224.128  1.00                 C  
ATOM   2508  CE  LYS   317     174.326 199.640 223.921  1.00                 C  
ATOM   2509  CG  LYS   317     172.044 199.358 224.927  1.00                 C  
ATOM   2510  NZ  LYS   317     175.439 198.989 223.176  1.00                 N  
ATOM   2511  N   LYS   318     168.423 197.067 226.658  1.00                 N  
ATOM   2512  CA  LYS   318     167.228 196.234 226.676  1.00                 C  
ATOM   2513  C   LYS   318     165.995 197.055 227.016  1.00                 C  
ATOM   2514  O   LYS   318     164.933 196.881 226.408  1.00                 O  
ATOM   2515  CB  LYS   318     167.389 195.088 227.676  1.00                 C  
ATOM   2516  CD  LYS   318     168.510 192.928 228.292  1.00                 C  
ATOM   2517  CE  LYS   318     169.517 191.872 227.869  1.00                 C  
ATOM   2518  CG  LYS   318     168.385 194.024 227.246  1.00                 C  
ATOM   2519  NZ  LYS   318     169.681 190.814 228.904  1.00                 N  
ATOM   2520  N   LEU   319     166.120 197.962 227.986  1.00                 N  
ATOM   2521  CA  LEU   319     164.998 198.822 228.337  1.00                 C  
ATOM   2522  C   LEU   319     164.527 199.619 227.130  1.00                 C  
ATOM   2523  O   LEU   319     163.334 199.911 226.995  1.00                 O  
ATOM   2524  CB  LEU   319     165.383 199.767 229.477  1.00                 C  
ATOM   2525  CG  LEU   319     165.619 199.121 230.843  1.00                 C  
ATOM   2526  CD1 LEU   319     166.154 200.142 231.836  1.00                 C  
ATOM   2527  CD2 LEU   319     164.337 198.494 231.369  1.00                 C  
ATOM   2528  N   SER   320     165.446 199.964 226.234  1.00                 N  
ATOM   2529  CA  SER   320     165.091 200.730 225.049  1.00                 C  
ATOM   2530  C   SER   320     164.404 199.846 224.019  1.00                 C  
ATOM   2531  O   SER   320     164.980 199.551 222.968  1.00                 O  
ATOM   2532  CB  SER   320     166.334 201.383 224.441  1.00                 C  
ATOM   2533  OG  SER   320     166.877 202.358 225.314  1.00                 O  
ATOM   2534  N   SER   321     163.176 199.423 224.305  1.00                 N  
ATOM   2535  CA  SER   321     162.393 198.610 223.386  1.00                 C  
ATOM   2536  C   SER   321     161.186 199.409 222.922  1.00                 C  
ATOM   2537  O   SER   321     160.454 199.965 223.747  1.00                 O  
ATOM   2538  CB  SER   321     161.966 197.303 224.057  1.00                 C  
ATOM   2539  OG  SER   321     161.121 196.546 223.208  1.00                 O  
ATOM   2540  N   PHE   322     160.992 199.477 221.602  1.00                 N  
ATOM   2541  CA  PHE   322     159.811 200.143 221.064  1.00                 C  
ATOM   2542  C   PHE   322     158.553 199.599 221.714  1.00                 C  
ATOM   2543  O   PHE   322     157.584 200.335 221.935  1.00                 O  
ATOM   2544  CB  PHE   322     159.744 199.971 219.545  1.00                 C  
ATOM   2545  CG  PHE   322     159.358 198.587 219.108  1.00                 C  
ATOM   2546  CZ  PHE   322     158.649 196.024 218.299  1.00                 C  
ATOM   2547  CD1 PHE   322     158.028 198.247 218.933  1.00                 C  
ATOM   2548  CE1 PHE   322     157.672 196.974 218.530  1.00                 C  
ATOM   2549  CD2 PHE   322     160.324 197.626 218.872  1.00                 C  
ATOM   2550  CE2 PHE   322     159.968 196.352 218.469  1.00                 C  
ATOM   2551  N   ASP   323     158.558 198.307 222.036  1.00                 N  
ATOM   2552  CA  ASP   323     157.486 197.738 222.837  1.00                 C  
ATOM   2553  C   ASP   323     157.331 198.483 224.152  1.00                 C  
ATOM   2554  O   ASP   323     156.213 198.778 224.577  1.00                 O  
ATOM   2555  CB  ASP   323     157.745 196.253 223.102  1.00                 C  
ATOM   2556  CG  ASP   323     157.555 195.399 221.864  1.00                 C  
ATOM   2557  OD1 ASP   323     156.965 195.898 220.882  1.00                 O  
ATOM   2558  OD2 ASP   323     157.996 194.231 221.875  1.00                 O  
ATOM   2559  N   LYS   324     158.445 198.809 224.807  1.00                 N  
ATOM   2560  CA  LYS   324     158.357 199.482 226.097  1.00                 C  
ATOM   2561  C   LYS   324     157.829 200.899 225.944  1.00                 C  
ATOM   2562  O   LYS   324     157.037 201.366 226.771  1.00                 O  
ATOM   2563  CB  LYS   324     159.724 199.504 226.784  1.00                 C  
ATOM   2564  CD  LYS   324     159.317 197.552 228.309  1.00                 C  
ATOM   2565  CE  LYS   324     159.860 196.228 228.822  1.00                 C  
ATOM   2566  CG  LYS   324     160.216 198.137 227.231  1.00                 C  
ATOM   2567  NZ  LYS   324     158.968 195.622 229.848  1.00                 N  
ATOM   2568  N   TYR   325     158.276 201.609 224.909  1.00                 N  
ATOM   2569  CA  TYR   325     157.746 202.944 224.671  1.00                 C  
ATOM   2570  C   TYR   325     156.250 202.885 224.422  1.00                 C  
ATOM   2571  O   TYR   325     155.488 203.686 224.971  1.00                 O  
ATOM   2572  CB  TYR   325     158.459 203.600 223.487  1.00                 C  
ATOM   2573  CG  TYR   325     159.874 204.037 223.790  1.00                 C  
ATOM   2574  OH  TYR   325     163.771 205.223 224.625  1.00                 O  
ATOM   2575  CZ  TYR   325     162.481 204.832 224.348  1.00                 C  
ATOM   2576  CD1 TYR   325     160.849 203.107 224.128  1.00                 C  
ATOM   2577  CE1 TYR   325     162.145 203.497 224.406  1.00                 C  
ATOM   2578  CD2 TYR   325     160.231 205.378 223.736  1.00                 C  
ATOM   2579  CE2 TYR   325     161.523 205.787 224.011  1.00                 C  
ATOM   2580  N   LYS   326     155.809 201.928 223.609  1.00                 N  
ATOM   2581  CA  LYS   326     154.381 201.759 223.403  1.00                 C  
ATOM   2582  C   LYS   326     153.682 201.396 224.701  1.00                 C  
ATOM   2583  O   LYS   326     152.533 201.789 224.919  1.00                 O  
ATOM   2584  CB  LYS   326     154.116 200.687 222.345  1.00                 C  
ATOM   2585  CD  LYS   326     154.214 199.988 219.936  1.00                 C  
ATOM   2586  CE  LYS   326     154.586 200.405 218.523  1.00                 C  
ATOM   2587  CG  LYS   326     154.499 201.099 220.933  1.00                 C  
ATOM   2588  NZ  LYS   326     154.350 199.311 217.540  1.00                 N  
ATOM   2589  N   GLN   327     154.360 200.647 225.566  1.00                 N  
ATOM   2590  CA  GLN   327     153.762 200.261 226.833  1.00                 C  
ATOM   2591  C   GLN   327     153.526 201.477 227.708  1.00                 C  
ATOM   2592  O   GLN   327     152.465 201.614 228.323  1.00                 O  
ATOM   2593  CB  GLN   327     154.651 199.250 227.559  1.00                 C  
ATOM   2594  CD  GLN   327     155.667 196.937 227.591  1.00                 C  
ATOM   2595  CG  GLN   327     154.716 197.887 226.889  1.00                 C  
ATOM   2596  OE1 GLN   327     155.827 196.993 228.810  1.00                 O  
ATOM   2597  NE2 GLN   327     156.301 196.061 226.821  1.00                 N  
ATOM   2598  N   GLU   328     154.507 202.373 227.770  1.00                 N  
ATOM   2599  CA  GLU   328     154.313 203.616 228.505  1.00                 C  
ATOM   2600  C   GLU   328     153.253 204.482 227.843  1.00                 C  
ATOM   2601  O   GLU   328     152.491 205.170 228.532  1.00                 O  
ATOM   2602  CB  GLU   328     155.631 204.386 228.612  1.00                 C  
ATOM   2603  CD  GLU   328     156.224 203.591 230.935  1.00                 C  
ATOM   2604  CG  GLU   328     156.672 203.715 229.492  1.00                 C  
ATOM   2605  OE1 GLU   328     155.753 204.601 231.500  1.00                 O  
ATOM   2606  OE2 GLU   328     156.342 202.484 231.501  1.00                 O  
ATOM   2607  N   VAL   329     153.183 204.447 226.511  1.00                 N  
ATOM   2608  CA  VAL   329     152.208 205.256 225.790  1.00                 C  
ATOM   2609  C   VAL   329     150.789 204.825 226.125  1.00                 C  
ATOM   2610  O   VAL   329     149.967 205.639 226.560  1.00                 O  
ATOM   2611  CB  VAL   329     152.430 205.184 224.268  1.00                 C  
ATOM   2612  CG1 VAL   329     151.287 205.864 223.530  1.00                 C  
ATOM   2613  CG2 VAL   329     153.762 205.817 223.894  1.00                 C  
ATOM   2614  N   LEU   330     150.486 203.544 225.935  1.00                 N  
ATOM   2615  CA  LEU   330     149.183 203.025 226.322  1.00                 C  
ATOM   2616  C   LEU   330     149.008 202.974 227.830  1.00                 C  
ATOM   2617  O   LEU   330     147.884 202.775 228.300  1.00                 O  
ATOM   2618  CB  LEU   330     148.967 201.628 225.737  1.00                 C  
ATOM   2619  CG  LEU   330     148.868 201.539 224.213  1.00                 C  
ATOM   2620  CD1 LEU   330     148.791 200.089 223.762  1.00                 C  
ATOM   2621  CD2 LEU   330     147.662 202.315 223.706  1.00                 C  
ATOM   2622  N   LEU   331     150.083 203.163 228.594  1.00                 N  
ATOM   2623  CA  LEU   331     150.003 202.989 230.037  1.00                 C  
ATOM   2624  C   LEU   331     149.246 204.131 230.691  1.00                 C  
ATOM   2625  O   LEU   331     148.465 203.913 231.623  1.00                 O  
ATOM   2626  CB  LEU   331     151.404 202.878 230.642  1.00                 C  
ATOM   2627  CG  LEU   331     151.474 202.653 232.154  1.00                 C  
ATOM   2628  CD1 LEU   331     150.756 201.369 232.540  1.00                 C  
ATOM   2629  CD2 LEU   331     152.919 202.613 232.625  1.00                 C  
ATOM   2630  N   GLY   332     149.452 205.351 230.218  1.00                 N  
ATOM   2631  CA  GLY   332     148.850 206.482 230.887  1.00                 C  
ATOM   2632  C   GLY   332     149.463 206.781 232.234  1.00                 C  
ATOM   2633  O   GLY   332     148.788 207.339 233.104  1.00                 O  
ATOM   2634  N   HIS   333     150.726 206.401 232.441  1.00                 N  
ATOM   2635  CA  HIS   333     151.462 206.796 233.642  1.00                 C  
ATOM   2636  C   HIS   333     152.949 206.715 233.297  1.00                 C  
ATOM   2637  O   HIS   333     153.528 205.627 233.321  1.00                 O  
ATOM   2638  CB  HIS   333     151.088 205.894 234.820  1.00                 C  
ATOM   2639  CG  HIS   333     151.702 206.313 236.120  1.00                 C  
ATOM   2640  ND1 HIS   333     151.301 207.439 236.805  1.00                 N  
ATOM   2641  CE1 HIS   333     152.031 207.552 237.928  1.00                 C  
ATOM   2642  CD2 HIS   333     152.751 205.795 236.987  1.00                 C  
ATOM   2643  NE2 HIS   333     152.903 206.569 238.044  1.00                 N  
ATOM   2644  N   LEU   334     153.552 207.862 232.992  1.00                 N  
ATOM   2645  CA  LEU   334     154.900 207.895 232.443  1.00                 C  
ATOM   2646  C   LEU   334     155.764 208.919 233.166  1.00                 C  
ATOM   2647  O   LEU   334     155.283 209.961 233.618  1.00                 O  
ATOM   2648  CB  LEU   334     154.861 208.206 230.945  1.00                 C  
ATOM   2649  CG  LEU   334     154.263 209.557 230.549  1.00                 C  
ATOM   2650  CD1 LEU   334     155.299 210.663 230.681  1.00                 C  
ATOM   2651  CD2 LEU   334     153.719 209.508 229.129  1.00                 C  
ATOM   2652  N   ASP   335     157.052 208.606 233.260  1.00                 N  
ATOM   2653  CA  ASP   335     158.055 209.520 233.782  1.00                 C  
ATOM   2654  C   ASP   335     159.307 209.361 232.930  1.00                 C  
ATOM   2655  O   ASP   335     159.341 208.557 231.996  1.00                 O  
ATOM   2656  CB  ASP   335     158.327 209.230 235.260  1.00                 C  
ATOM   2657  CG  ASP   335     158.898 207.845 235.486  1.00                 C  
ATOM   2658  OD1 ASP   335     159.441 207.261 234.524  1.00                 O  
ATOM   2659  OD2 ASP   335     158.804 207.343 236.626  1.00                 O  
ATOM   2660  N   TRP   336     160.353 210.114 233.265  1.00                 N  
ATOM   2661  CA  TRP   336     161.547 210.180 232.423  1.00                 C  
ATOM   2662  C   TRP   336     162.324 208.869 232.540  1.00                 C  
ATOM   2663  O   TRP   336     163.414 208.790 233.109  1.00                 O  
ATOM   2664  CB  TRP   336     162.419 211.372 232.823  1.00                 C  
ATOM   2665  CG  TRP   336     163.599 211.580 231.923  1.00                 C  
ATOM   2666  CD1 TRP   336     163.796 211.031 230.689  1.00                 C  
ATOM   2667  NE1 TRP   336     164.994 211.454 230.167  1.00                 N  
ATOM   2668  CD2 TRP   336     164.746 212.397 232.187  1.00                 C  
ATOM   2669  CE2 TRP   336     165.596 212.294 231.071  1.00                 C  
ATOM   2670  CH2 TRP   336     167.171 213.750 232.056  1.00                 C  
ATOM   2671  CZ2 TRP   336     166.814 212.968 230.994  1.00                 C  
ATOM   2672  CE3 TRP   336     165.138 213.204 233.259  1.00                 C  
ATOM   2673  CZ3 TRP   336     166.346 213.871 233.179  1.00                 C  
ATOM   2674  N   ASN   337     161.732 207.822 231.977  1.00                 N  
ATOM   2675  CA  ASN   337     162.377 206.523 231.961  1.00                 C  
ATOM   2676  C   ASN   337     163.653 206.584 231.128  1.00                 C  
ATOM   2677  O   ASN   337     163.867 207.538 230.376  1.00                 O  
ATOM   2678  CB  ASN   337     161.419 205.455 231.429  1.00                 C  
ATOM   2679  CG  ASN   337     160.277 205.169 232.385  1.00                 C  
ATOM   2680  OD1 ASN   337     160.491 204.972 233.581  1.00                 O  
ATOM   2681  ND2 ASN   337     159.058 205.145 231.858  1.00                 N  
ATOM   2682  N   PRO   338     164.520 205.579 231.244  1.00                 N  
ATOM   2683  CA  PRO   338     165.744 205.594 230.428  1.00                 C  
ATOM   2684  C   PRO   338     165.467 205.656 228.939  1.00                 C  
ATOM   2685  O   PRO   338     166.292 206.173 228.177  1.00                 O  
ATOM   2686  CB  PRO   338     166.447 204.285 230.791  1.00                 C  
ATOM   2687  CD  PRO   338     164.407 204.356 232.040  1.00                 C  
ATOM   2688  CG  PRO   338     165.367 203.424 231.355  1.00                 C  
ATOM   2689  N   MET   339     164.321 205.141 228.498  1.00                 N  
ATOM   2690  CA  MET   339     164.018 205.139 227.072  1.00                 C  
ATOM   2691  C   MET   339     163.501 206.500 226.628  1.00                 C  
ATOM   2692  O   MET   339     163.882 207.009 225.568  1.00                 O  
ATOM   2693  CB  MET   339     162.994 204.050 226.743  1.00                 C  
ATOM   2694  SD  MET   339     160.405 203.066 226.788  1.00                 S  
ATOM   2695  CE  MET   339     158.894 203.744 227.470  1.00                 C  
ATOM   2696  CG  MET   339     161.582 204.366 227.207  1.00                 C  
ATOM   2697  N   HIS   340     162.634 207.116 227.433  1.00                 N  
ATOM   2698  CA  HIS   340     161.887 208.284 226.979  1.00                 C  
ATOM   2699  C   HIS   340     162.780 209.460 226.605  1.00                 C  
ATOM   2700  O   HIS   340     162.285 210.432 226.026  1.00                 O  
ATOM   2701  CB  HIS   340     160.895 208.736 228.052  1.00                 C  
ATOM   2702  CG  HIS   340     159.755 207.788 228.259  1.00                 C  
ATOM   2703  ND1 HIS   340     158.824 207.518 227.280  1.00                 N  
ATOM   2704  CE1 HIS   340     157.929 206.635 227.757  1.00                 C  
ATOM   2705  CD2 HIS   340     159.285 206.952 229.355  1.00                 C  
ATOM   2706  NE2 HIS   340     158.200 206.291 229.002  1.00                 N  
ATOM   2707  N   LYS   341     164.070 209.406 226.918  1.00                 N  
ATOM   2708  CA  LYS   341     165.017 210.471 226.600  1.00                 C  
ATOM   2709  C   LYS   341     166.298 209.880 226.040  1.00                 C  
ATOM   2710  O   LYS   341     167.402 210.179 226.496  1.00                 O  
ATOM   2711  CB  LYS   341     165.311 211.315 227.842  1.00                 C  
ATOM   2712  CD  LYS   341     166.331 213.392 228.814  1.00                 C  
ATOM   2713  CE  LYS   341     167.324 214.521 228.592  1.00                 C  
ATOM   2714  CG  LYS   341     166.208 212.514 227.579  1.00                 C  
ATOM   2715  NZ  LYS   341     166.883 215.444 227.510  1.00                 N  
ATOM   2716  N   GLU   342     166.167 209.022 225.032  1.00                 N  
ATOM   2717  CA  GLU   342     167.277 208.144 224.692  1.00                 C  
ATOM   2718  C   GLU   342     167.761 208.229 223.249  1.00                 C  
ATOM   2719  O   GLU   342     167.400 209.131 222.487  1.00                 O  
ATOM   2720  CB  GLU   342     166.912 206.685 224.975  1.00                 C  
ATOM   2721  CD  GLU   342     169.217 205.888 225.633  1.00                 C  
ATOM   2722  CG  GLU   342     168.037 205.700 224.700  1.00                 C  
ATOM   2723  OE1 GLU   342     169.020 206.437 226.737  1.00                 O  
ATOM   2724  OE2 GLU   342     170.339 205.487 225.259  1.00                 O  
ATOM   2725  N   THR   343     168.593 207.254 222.899  1.00                 N  
ATOM   2726  CA  THR   343     169.403 207.148 221.693  1.00                 C  
ATOM   2727  C   THR   343     168.649 206.569 220.505  1.00                 C  
ATOM   2728  O   THR   343     167.444 206.789 220.337  1.00                 O  
ATOM   2729  CB  THR   343     170.657 206.285 221.929  1.00                 C  
ATOM   2730  OG1 THR   343     170.264 204.945 222.250  1.00                 O  
ATOM   2731  CG2 THR   343     171.476 206.841 223.083  1.00                 C  
ATOM   2732  N   ASN   344     169.408 205.905 219.634  1.00                 N  
ATOM   2733  CA  ASN   344     168.984 205.355 218.353  1.00                 C  
ATOM   2734  C   ASN   344     167.536 204.887 218.311  1.00                 C  
ATOM   2735  O   ASN   344     166.872 205.080 217.295  1.00                 O  
ATOM   2736  CB  ASN   344     169.887 204.190 217.945  1.00                 C  
ATOM   2737  CG  ASN   344     169.581 203.674 216.552  1.00                 C  
ATOM   2738  OD1 ASN   344     169.723 204.398 215.567  1.00                 O  
ATOM   2739  ND2 ASN   344     169.157 202.419 216.467  1.00                 N  
ATOM   2740  N   PHE   345     167.038 204.245 219.367  1.00                 N  
ATOM   2741  CA  PHE   345     165.636 203.838 219.371  1.00                 C  
ATOM   2742  C   PHE   345     164.715 205.023 219.092  1.00                 C  
ATOM   2743  O   PHE   345     164.064 205.092 218.044  1.00                 O  
ATOM   2744  CB  PHE   345     165.269 203.194 220.709  1.00                 C  
ATOM   2745  CG  PHE   345     165.830 201.812 220.891  1.00                 C  
ATOM   2746  CZ  PHE   345     166.864 199.254 221.223  1.00                 C  
ATOM   2747  CD1 PHE   345     166.888 201.587 221.754  1.00                 C  
ATOM   2748  CE1 PHE   345     167.404 200.316 221.922  1.00                 C  
ATOM   2749  CD2 PHE   345     165.300 200.738 220.199  1.00                 C  
ATOM   2750  CE2 PHE   345     165.817 199.467 220.366  1.00                 C  
ATOM   2751  N   TRP   346     164.670 205.988 220.013  1.00                 N  
ATOM   2752  CA  TRP   346     163.835 207.165 219.795  1.00                 C  
ATOM   2753  C   TRP   346     164.404 208.060 218.704  1.00                 C  
ATOM   2754  O   TRP   346     163.748 209.020 218.286  1.00                 O  
ATOM   2755  CB  TRP   346     163.682 207.961 221.092  1.00                 C  
ATOM   2756  CG  TRP   346     162.791 209.158 220.960  1.00                 C  
ATOM   2757  CD1 TRP   346     163.180 210.455 220.790  1.00                 C  
ATOM   2758  NE1 TRP   346     162.080 211.274 220.709  1.00                 N  
ATOM   2759  CD2 TRP   346     161.358 209.168 220.988  1.00                 C  
ATOM   2760  CE2 TRP   346     160.949 210.505 220.828  1.00                 C  
ATOM   2761  CH2 TRP   346     158.673 209.889 220.951  1.00                 C  
ATOM   2762  CZ2 TRP   346     159.606 210.877 220.808  1.00                 C  
ATOM   2763  CE3 TRP   346     160.382 208.178 221.131  1.00                 C  
ATOM   2764  CZ3 TRP   346     159.052 208.552 221.111  1.00                 C  
ATOM   2765  N   ARG   347     165.625 207.779 218.249  1.00                 N  
ATOM   2766  CA  ARG   347     166.222 208.586 217.189  1.00                 C  
ATOM   2767  C   ARG   347     165.693 208.183 215.819  1.00                 C  
ATOM   2768  O   ARG   347     165.247 209.029 215.037  1.00                 O  
ATOM   2769  CB  ARG   347     167.747 208.463 217.216  1.00                 C  
ATOM   2770  CD  ARG   347     169.962 209.113 216.232  1.00                 C  
ATOM   2771  NE  ARG   347     170.349 207.747 215.884  1.00                 N  
ATOM   2772  CG  ARG   347     168.457 209.311 216.173  1.00                 C  
ATOM   2773  CZ  ARG   347     171.528 207.208 216.174  1.00                 C  
ATOM   2774  NH1 ARG   347     171.791 205.958 215.818  1.00                 N  
ATOM   2775  NH2 ARG   347     172.442 207.920 216.819  1.00                 N  
ATOM   2776  N   GLU   348     165.742 206.893 215.510  1.00                 N  
ATOM   2777  CA  GLU   348     165.458 206.358 214.188  1.00                 C  
ATOM   2778  C   GLU   348     164.432 205.238 214.261  1.00                 C  
ATOM   2779  O   GLU   348     164.475 204.280 213.484  1.00                 O  
ATOM   2780  CB  GLU   348     166.742 205.853 213.527  1.00                 C  
ATOM   2781  CD  GLU   348     169.013 206.409 212.571  1.00                 C  
ATOM   2782  CG  GLU   348     167.772 206.939 213.261  1.00                 C  
ATOM   2783  OE1 GLU   348     168.995 206.285 211.328  1.00                 O  
ATOM   2784  OE2 GLU   348     170.004 206.117 213.273  1.00                 O  
ATOM   2785  N   ASN   349     163.491 205.334 215.197  1.00                 N  
ATOM   2786  CA  ASN   349     162.328 204.465 215.153  1.00                 C  
ATOM   2787  C   ASN   349     161.019 205.202 215.365  1.00                 C  
ATOM   2788  O   ASN   349     159.973 204.551 215.392  1.00                 O  
ATOM   2789  CB  ASN   349     162.455 203.347 216.189  1.00                 C  
ATOM   2790  CG  ASN   349     163.579 202.381 215.869  1.00                 C  
ATOM   2791  OD1 ASN   349     163.457 201.546 214.973  1.00                 O  
ATOM   2792  ND2 ASN   349     164.680 202.492 216.603  1.00                 N  
ATOM   2793  N   VAL   350     161.036 206.527 215.527  1.00                 N  
ATOM   2794  CA  VAL   350     159.796 207.274 215.694  1.00                 C  
ATOM   2795  C   VAL   350     158.833 207.007 214.551  1.00                 C  
ATOM   2796  O   VAL   350     157.613 207.074 214.729  1.00                 O  
ATOM   2797  CB  VAL   350     160.059 208.787 215.807  1.00                 C  
ATOM   2798  CG1 VAL   350     160.909 209.090 217.032  1.00                 C  
ATOM   2799  CG2 VAL   350     160.733 209.306 214.546  1.00                 C  
ATOM   2800  N   THR   351     159.364 206.699 213.365  1.00                 N  
ATOM   2801  CA  THR   351     158.512 206.335 212.238  1.00                 C  
ATOM   2802  C   THR   351     157.569 205.209 212.622  1.00                 C  
ATOM   2803  O   THR   351     156.454 205.114 212.097  1.00                 O  
ATOM   2804  CB  THR   351     159.345 205.917 211.012  1.00                 C  
ATOM   2805  OG1 THR   351     160.163 207.015 210.590  1.00                 O  
ATOM   2806  CG2 THR   351     158.436 205.517 209.861  1.00                 C  
ATOM   2807  N   CYS   352     157.989 204.343 213.547  1.00                 N  
ATOM   2808  CA  CYS   352     157.089 203.304 214.030  1.00                 C  
ATOM   2809  C   CYS   352     155.905 203.900 214.780  1.00                 C  
ATOM   2810  O   CYS   352     154.828 203.295 214.817  1.00                 O  
ATOM   2811  CB  CYS   352     157.839 202.323 214.934  1.00                 C  
ATOM   2812  SG  CYS   352     159.047 201.289 214.073  1.00                 S  
ATOM   2813  N   PHE   353     156.076 205.078 215.380  1.00                 N  
ATOM   2814  CA  PHE   353     154.921 205.751 215.957  1.00                 C  
ATOM   2815  C   PHE   353     153.962 206.249 214.889  1.00                 C  
ATOM   2816  O   PHE   353     152.845 206.652 215.225  1.00                 O  
ATOM   2817  CB  PHE   353     155.367 206.923 216.834  1.00                 C  
ATOM   2818  CG  PHE   353     156.017 206.503 218.121  1.00                 C  
ATOM   2819  CZ  PHE   353     157.219 205.731 220.506  1.00                 C  
ATOM   2820  CD1 PHE   353     156.895 205.433 218.153  1.00                 C  
ATOM   2821  CE1 PHE   353     157.494 205.047 219.337  1.00                 C  
ATOM   2822  CD2 PHE   353     155.752 207.177 219.300  1.00                 C  
ATOM   2823  CE2 PHE   353     156.351 206.791 220.484  1.00                 C  
ATOM   2824  N   GLU   354     154.376 206.250 213.623  1.00                 N  
ATOM   2825  CA  GLU   354     153.454 206.434 212.505  1.00                 C  
ATOM   2826  C   GLU   354     152.835 205.073 212.218  1.00                 C  
ATOM   2827  O   GLU   354     153.364 204.268 211.452  1.00                 O  
ATOM   2828  CB  GLU   354     154.190 207.007 211.292  1.00                 C  
ATOM   2829  CD  GLU   354     154.050 207.891 208.930  1.00                 C  
ATOM   2830  CG  GLU   354     153.288 207.322 210.110  1.00                 C  
ATOM   2831  OE1 GLU   354     155.254 208.186 209.087  1.00                 O  
ATOM   2832  OE2 GLU   354     153.444 208.043 207.849  1.00                 O  
ATOM   2833  N   GLU   355     151.697 204.820 212.858  1.00                 N  
ATOM   2834  CA  GLU   355     151.009 203.535 212.809  1.00                 C  
ATOM   2835  C   GLU   355     149.576 203.764 212.360  1.00                 C  
ATOM   2836  O   GLU   355     149.272 204.816 211.789  1.00                 O  
ATOM   2837  CB  GLU   355     151.061 202.847 214.175  1.00                 C  
ATOM   2838  CD  GLU   355     151.147 200.463 213.343  1.00                 C  
ATOM   2839  CG  GLU   355     150.412 201.473 214.202  1.00                 C  
ATOM   2840  OE1 GLU   355     152.325 200.713 213.010  1.00                 O  
ATOM   2841  OE2 GLU   355     150.546 199.423 213.003  1.00                 O  
ATOM   2842  N   ASN   356     148.709 202.773 212.564  1.00                 N  
ATOM   2843  CA  ASN   356     147.307 202.884 212.178  1.00                 C  
ATOM   2844  C   ASN   356     146.723 204.227 212.598  1.00                 C  
ATOM   2845  O   ASN   356     146.642 204.533 213.792  1.00                 O  
ATOM   2846  CB  ASN   356     146.494 201.734 212.776  1.00                 C  
ATOM   2847  CG  ASN   356     145.063 201.711 212.277  1.00                 C  
ATOM   2848  OD1 ASN   356     144.434 202.758 212.116  1.00                 O  
ATOM   2849  ND2 ASN   356     144.543 200.515 212.030  1.00                 N  
ATOM   2850  N   ASP   357     146.334 205.035 211.608  1.00                 N  
ATOM   2851  CA  ASP   357     145.828 206.398 211.802  1.00                 C  
ATOM   2852  C   ASP   357     146.802 207.275 212.583  1.00                 C  
ATOM   2853  O   ASP   357     146.410 208.318 213.118  1.00                 O  
ATOM   2854  CB  ASP   357     144.479 206.371 212.524  1.00                 C  
ATOM   2855  CG  ASP   357     143.679 207.641 212.310  1.00                 C  
ATOM   2856  OD1 ASP   357     143.753 208.211 211.202  1.00                 O  
ATOM   2857  OD2 ASP   357     142.978 208.066 213.252  1.00                 O  
ATOM   2858  N   PHE   358     148.067 206.865 212.669  1.00                 N  
ATOM   2859  CA  PHE   358     149.116 207.577 213.394  1.00                 C  
ATOM   2860  C   PHE   358     148.760 207.809 214.858  1.00                 C  
ATOM   2861  O   PHE   358     149.445 208.577 215.544  1.00                 O  
ATOM   2862  CB  PHE   358     149.411 208.921 212.726  1.00                 C  
ATOM   2863  CG  PHE   358     149.830 208.805 211.288  1.00                 C  
ATOM   2864  CZ  PHE   358     150.603 208.596 208.627  1.00                 C  
ATOM   2865  CD1 PHE   358     150.248 207.591 210.770  1.00                 C  
ATOM   2866  CE1 PHE   358     150.633 207.484 209.447  1.00                 C  
ATOM   2867  CD2 PHE   358     149.806 209.908 210.454  1.00                 C  
ATOM   2868  CE2 PHE   358     150.191 209.801 209.131  1.00                 C  
ATOM   2869  N   GLN   359     147.714 207.149 215.358  1.00                 N  
ATOM   2870  CA  GLN   359     147.176 207.444 216.678  1.00                 C  
ATOM   2871  C   GLN   359     148.149 207.135 217.805  1.00                 C  
ATOM   2872  O   GLN   359     147.833 207.429 218.962  1.00                 O  
ATOM   2873  CB  GLN   359     145.880 206.666 216.914  1.00                 C  
ATOM   2874  CD  GLN   359     143.462 206.302 216.281  1.00                 C  
ATOM   2875  CG  GLN   359     144.717 207.120 216.047  1.00                 C  
ATOM   2876  OE1 GLN   359     143.246 205.778 217.373  1.00                 O  
ATOM   2877  NE2 GLN   359     142.629 206.191 215.252  1.00                 N  
ATOM   2878  N   ILE   360     149.307 206.545 217.504  1.00                 N  
ATOM   2879  CA  ILE   360     150.319 206.342 218.535  1.00                 C  
ATOM   2880  C   ILE   360     150.683 207.661 219.202  1.00                 C  
ATOM   2881  O   ILE   360     150.774 207.746 220.432  1.00                 O  
ATOM   2882  CB  ILE   360     151.583 205.675 217.962  1.00                 C  
ATOM   2883  CD1 ILE   360     150.761 203.333 218.545  1.00                 C  
ATOM   2884  CG1 ILE   360     151.262 204.264 217.463  1.00                 C  
ATOM   2885  CG2 ILE   360     152.698 205.670 218.996  1.00                 C  
ATOM   2886  N   LEU   361     150.881 208.709 218.403  1.00                 N  
ATOM   2887  CA  LEU   361     151.142 210.032 218.953  1.00                 C  
ATOM   2888  C   LEU   361     149.875 210.734 219.419  1.00                 C  
ATOM   2889  O   LEU   361     149.964 211.670 220.223  1.00                 O  
ATOM   2890  CB  LEU   361     151.854 210.910 217.922  1.00                 C  
ATOM   2891  CG  LEU   361     153.264 210.473 217.518  1.00                 C  
ATOM   2892  CD1 LEU   361     153.800 211.354 216.400  1.00                 C  
ATOM   2893  CD2 LEU   361     154.201 210.506 218.715  1.00                 C  
ATOM   2894  N   ARG   362     148.706 210.313 218.934  1.00                 N  
ATOM   2895  CA  ARG   362     147.461 210.927 219.378  1.00                 C  
ATOM   2896  C   ARG   362     147.257 210.740 220.870  1.00                 C  
ATOM   2897  O   ARG   362     146.586 211.556 221.512  1.00                 O  
ATOM   2898  CB  ARG   362     146.273 210.345 218.610  1.00                 C  
ATOM   2899  CD  ARG   362     143.805 210.363 218.154  1.00                 C  
ATOM   2900  NE  ARG   362     143.615 208.947 218.458  1.00                 N  
ATOM   2901  CG  ARG   362     144.935 210.974 218.966  1.00                 C  
ATOM   2902  CZ  ARG   362     142.948 208.492 219.514  1.00                 C  
ATOM   2903  NH1 ARG   362     142.827 207.186 219.710  1.00                 N  
ATOM   2904  NH2 ARG   362     142.404 209.344 220.371  1.00                 N  
ATOM   2905  N   VAL   363     147.813 209.668 221.434  1.00                 N  
ATOM   2906  CA  VAL   363     147.764 209.479 222.879  1.00                 C  
ATOM   2907  C   VAL   363     148.381 210.680 223.578  1.00                 C  
ATOM   2908  O   VAL   363     147.746 211.334 224.410  1.00                 O  
ATOM   2909  CB  VAL   363     148.479 208.183 223.303  1.00                 C  
ATOM   2910  CG1 VAL   363     148.594 208.109 224.818  1.00                 C  
ATOM   2911  CG2 VAL   363     147.744 206.967 222.762  1.00                 C  
ATOM   2912  N   LEU   364     149.629 210.993 223.229  1.00                 N  
ATOM   2913  CA  LEU   364     150.289 212.150 223.817  1.00                 C  
ATOM   2914  C   LEU   364     149.568 213.438 223.463  1.00                 C  
ATOM   2915  O   LEU   364     149.522 214.365 224.277  1.00                 O  
ATOM   2916  CB  LEU   364     151.747 212.226 223.359  1.00                 C  
ATOM   2917  CG  LEU   364     152.680 211.133 223.884  1.00                 C  
ATOM   2918  CD1 LEU   364     154.047 211.229 223.223  1.00                 C  
ATOM   2919  CD2 LEU   364     152.816 211.223 225.396  1.00                 C  
ATOM   2920  N   LEU   365     149.007 213.514 222.259  1.00                 N  
ATOM   2921  CA  LEU   365     148.259 214.702 221.867  1.00                 C  
ATOM   2922  C   LEU   365     147.126 214.972 222.847  1.00                 C  
ATOM   2923  O   LEU   365     147.097 216.006 223.526  1.00                 O  
ATOM   2924  CB  LEU   365     147.708 214.544 220.448  1.00                 C  
ATOM   2925  CG  LEU   365     146.954 215.746 219.877  1.00                 C  
ATOM   2926  CD1 LEU   365     145.583 215.879 220.524  1.00                 C  
ATOM   2927  CD2 LEU   365     147.755 217.025 220.069  1.00                 C  
ATOM   2928  N   THR   366     146.190 214.032 222.951  1.00                 N  
ATOM   2929  CA  THR   366     145.060 214.213 223.852  1.00                 C  
ATOM   2930  C   THR   366     145.508 214.296 225.303  1.00                 C  
ATOM   2931  O   THR   366     144.829 214.918 226.127  1.00                 O  
ATOM   2932  CB  THR   366     144.034 213.074 223.706  1.00                 C  
ATOM   2933  OG1 THR   366     144.664 211.819 223.991  1.00                 O  
ATOM   2934  CG2 THR   366     143.484 213.031 222.288  1.00                 C  
ATOM   2935  N   ILE   367     146.641 213.680 225.640  1.00                 N  
ATOM   2936  CA  ILE   367     147.147 213.787 227.001  1.00                 C  
ATOM   2937  C   ILE   367     147.526 215.223 227.313  1.00                 C  
ATOM   2938  O   ILE   367     147.084 215.793 228.316  1.00                 O  
ATOM   2939  CB  ILE   367     148.352 212.856 227.230  1.00                 C  
ATOM   2940  CD1 ILE   367     149.062 210.411 227.096  1.00                 C  
ATOM   2941  CG1 ILE   367     147.912 211.392 227.178  1.00                 C  
ATOM   2942  CG2 ILE   367     149.045 213.194 228.541  1.00                 C  
ATOM   2943  N   LEU   368     148.347 215.825 226.453  1.00                 N  
ATOM   2944  CA  LEU   368     148.639 217.246 226.576  1.00                 C  
ATOM   2945  C   LEU   368     147.354 218.051 226.618  1.00                 C  
ATOM   2946  O   LEU   368     147.253 219.042 227.350  1.00                 O  
ATOM   2947  CB  LEU   368     149.524 217.713 225.419  1.00                 C  
ATOM   2948  CG  LEU   368     151.034 217.671 225.660  1.00                 C  
ATOM   2949  CD1 LEU   368     151.466 216.288 226.122  1.00                 C  
ATOM   2950  CD2 LEU   368     151.791 218.069 224.402  1.00                 C  
ATOM   2951  N   ASP   369     146.357 217.632 225.838  1.00                 N  
ATOM   2952  CA  ASP   369     145.064 218.303 225.867  1.00                 C  
ATOM   2953  C   ASP   369     144.489 218.307 227.277  1.00                 C  
ATOM   2954  O   ASP   369     144.055 219.348 227.783  1.00                 O  
ATOM   2955  CB  ASP   369     144.089 217.630 224.899  1.00                 C  
ATOM   2956  CG  ASP   369     144.433 217.895 223.447  1.00                 C  
ATOM   2957  OD1 ASP   369     145.248 218.805 223.186  1.00                 O  
ATOM   2958  OD2 ASP   369     143.888 217.194 222.569  1.00                 O  
ATOM   2959  N   THR   370     144.495 217.153 227.932  1.00                 N  
ATOM   2960  CA  THR   370     143.958 217.025 229.277  1.00                 C  
ATOM   2961  C   THR   370     145.072 216.980 230.323  1.00                 C  
ATOM   2962  O   THR   370     144.878 216.437 231.409  1.00                 O  
ATOM   2963  CB  THR   370     143.082 215.767 229.417  1.00                 C  
ATOM   2964  OG1 THR   370     143.857 214.603 229.103  1.00                 O  
ATOM   2965  CG2 THR   370     141.897 215.833 228.465  1.00                 C  
ATOM   2966  N   SER   371     146.238 217.532 230.006  1.00                 N  
ATOM   2967  CA  SER   371     147.355 217.518 230.940  1.00                 C  
ATOM   2968  C   SER   371     146.958 218.174 232.253  1.00                 C  
ATOM   2969  O   SER   371     146.474 219.310 232.270  1.00                 O  
ATOM   2970  CB  SER   371     148.569 218.226 230.335  1.00                 C  
ATOM   2971  OG  SER   371     148.298 219.598 230.108  1.00                 O  
ATOM   2972  N   SER   372     147.145 217.448 233.354  1.00                 N  
ATOM   2973  CA  SER   372     146.849 217.987 234.675  1.00                 C  
ATOM   2974  C   SER   372     148.035 217.821 235.619  1.00                 C  
ATOM   2975  O   SER   372     148.318 218.708 236.431  1.00                 O  
ATOM   2976  CB  SER   372     145.611 217.308 235.266  1.00                 C  
ATOM   2977  OG  SER   372     145.832 215.922 235.456  1.00                 O  
ATOM   2978  N   ASP   373     148.737 216.691 235.520  1.00                 N  
ATOM   2979  CA  ASP   373     149.909 216.439 236.346  1.00                 C  
ATOM   2980  C   ASP   373     151.153 216.810 235.559  1.00                 C  
ATOM   2981  O   ASP   373     151.584 216.029 234.696  1.00                 O  
ATOM   2982  CB  ASP   373     149.948 214.975 236.789  1.00                 C  
ATOM   2983  CG  ASP   373     151.126 214.671 237.693  1.00                 C  
ATOM   2984  OD1 ASP   373     151.988 215.558 237.865  1.00                 O  
ATOM   2985  OD2 ASP   373     151.187 213.545 238.230  1.00                 O  
ATOM   2986  N   PRO   374     151.761 217.971 235.812  1.00                 N  
ATOM   2987  CA  PRO   374     152.897 218.393 234.980  1.00                 C  
ATOM   2988  C   PRO   374     154.020 217.378 234.925  1.00                 C  
ATOM   2989  O   PRO   374     154.704 217.287 233.898  1.00                 O  
ATOM   2990  CB  PRO   374     153.379 219.687 235.640  1.00                 C  
ATOM   2991  CD  PRO   374     151.538 218.878 236.939  1.00                 C  
ATOM   2992  CG  PRO   374     152.843 219.618 237.031  1.00                 C  
ATOM   2993  N   ARG   375     154.221 216.609 235.998  1.00                 N  
ATOM   2994  CA  ARG   375     155.254 215.577 236.017  1.00                 C  
ATOM   2995  C   ARG   375     155.174 214.703 234.775  1.00                 C  
ATOM   2996  O   ARG   375     156.195 214.276 234.226  1.00                 O  
ATOM   2997  CB  ARG   375     155.129 214.716 237.276  1.00                 C  
ATOM   2998  CD  ARG   375     155.337 214.536 239.770  1.00                 C  
ATOM   2999  NE  ARG   375     153.919 214.357 240.069  1.00                 N  
ATOM   3000  CG  ARG   375     155.556 215.420 238.554  1.00                 C  
ATOM   3001  CZ  ARG   375     153.445 213.480 240.947  1.00                 C  
ATOM   3002  NH1 ARG   375     152.138 213.388 241.154  1.00                 N  
ATOM   3003  NH2 ARG   375     154.278 212.696 241.618  1.00                 N  
ATOM   3004  N   SER   376     153.955 214.423 234.323  1.00                 N  
ATOM   3005  CA  SER   376     153.783 213.694 233.074  1.00                 C  
ATOM   3006  C   SER   376     153.911 214.638 231.885  1.00                 C  
ATOM   3007  O   SER   376     154.724 214.413 230.980  1.00                 O  
ATOM   3008  CB  SER   376     152.428 212.985 233.050  1.00                 C  
ATOM   3009  OG  SER   376     151.363 213.920 233.053  1.00                 O  
ATOM   3010  N   LEU   377     153.133 215.725 231.898  1.00                 N  
ATOM   3011  CA  LEU   377     152.972 216.577 230.723  1.00                 C  
ATOM   3012  C   LEU   377     154.311 217.033 230.162  1.00                 C  
ATOM   3013  O   LEU   377     154.500 217.093 228.941  1.00                 O  
ATOM   3014  CB  LEU   377     152.114 217.798 231.060  1.00                 C  
ATOM   3015  CG  LEU   377     151.858 218.783 229.918  1.00                 C  
ATOM   3016  CD1 LEU   377     151.114 218.103 228.778  1.00                 C  
ATOM   3017  CD2 LEU   377     151.077 219.990 230.413  1.00                 C  
ATOM   3018  N   ALA   378     155.255 217.361 231.042  1.00                 N  
ATOM   3019  CA  ALA   378     156.543 217.864 230.583  1.00                 C  
ATOM   3020  C   ALA   378     157.278 216.818 229.756  1.00                 C  
ATOM   3021  O   ALA   378     157.702 217.088 228.626  1.00                 O  
ATOM   3022  CB  ALA   378     157.398 218.291 231.766  1.00                 C  
ATOM   3023  N   VAL   379     157.441 215.615 230.306  1.00                 N  
ATOM   3024  CA  VAL   379     158.158 214.570 229.586  1.00                 C  
ATOM   3025  C   VAL   379     157.394 214.169 228.334  1.00                 C  
ATOM   3026  O   VAL   379     157.991 213.810 227.312  1.00                 O  
ATOM   3027  CB  VAL   379     158.403 213.337 230.476  1.00                 C  
ATOM   3028  CG1 VAL   379     158.986 212.196 229.657  1.00                 C  
ATOM   3029  CG2 VAL   379     159.322 213.691 231.635  1.00                 C  
ATOM   3030  N   ALA   380     156.064 214.232 228.388  1.00                 N  
ATOM   3031  CA  ALA   380     155.263 213.960 227.201  1.00                 C  
ATOM   3032  C   ALA   380     155.611 214.932 226.080  1.00                 C  
ATOM   3033  O   ALA   380     155.915 214.527 224.950  1.00                 O  
ATOM   3034  CB  ALA   380     153.781 214.043 227.531  1.00                 C  
ATOM   3035  N   CYS   381     155.572 216.228 226.382  1.00                 N  
ATOM   3036  CA  CYS   381     155.905 217.230 225.380  1.00                 C  
ATOM   3037  C   CYS   381     157.337 217.068 224.892  1.00                 C  
ATOM   3038  O   CYS   381     157.621 217.265 223.707  1.00                 O  
ATOM   3039  CB  CYS   381     155.700 218.638 225.942  1.00                 C  
ATOM   3040  SG  CYS   381     155.958 219.966 224.742  1.00                 S  
ATOM   3041  N   PHE   382     158.256 216.721 225.794  1.00                 N  
ATOM   3042  CA  PHE   382     159.650 216.557 225.396  1.00                 C  
ATOM   3043  C   PHE   382     159.799 215.410 224.407  1.00                 C  
ATOM   3044  O   PHE   382     160.521 215.521 223.409  1.00                 O  
ATOM   3045  CB  PHE   382     160.533 216.316 226.622  1.00                 C  
ATOM   3046  CG  PHE   382     161.990 216.151 226.297  1.00                 C  
ATOM   3047  CZ  PHE   382     164.686 215.839 225.697  1.00                 C  
ATOM   3048  CD1 PHE   382     162.783 217.253 226.030  1.00                 C  
ATOM   3049  CE1 PHE   382     164.124 217.101 225.731  1.00                 C  
ATOM   3050  CD2 PHE   382     162.567 214.894 226.259  1.00                 C  
ATOM   3051  CE2 PHE   382     163.908 214.742 225.961  1.00                 C  
ATOM   3052  N   ASP   383     159.122 214.294 224.672  1.00                 N  
ATOM   3053  CA  ASP   383     159.134 213.195 223.717  1.00                 C  
ATOM   3054  C   ASP   383     158.503 213.608 222.396  1.00                 C  
ATOM   3055  O   ASP   383     158.984 213.205 221.329  1.00                 O  
ATOM   3056  CB  ASP   383     158.403 211.979 224.290  1.00                 C  
ATOM   3057  CG  ASP   383     159.183 211.300 225.398  1.00                 C  
ATOM   3058  OD1 ASP   383     160.389 211.589 225.539  1.00                 O  
ATOM   3059  OD2 ASP   383     158.587 210.478 226.126  1.00                 O  
ATOM   3060  N   ILE   384     157.441 214.416 222.446  1.00                 N  
ATOM   3061  CA  ILE   384     156.810 214.892 221.217  1.00                 C  
ATOM   3062  C   ILE   384     157.800 215.705 220.396  1.00                 C  
ATOM   3063  O   ILE   384     157.914 215.538 219.175  1.00                 O  
ATOM   3064  CB  ILE   384     155.551 215.727 221.516  1.00                 C  
ATOM   3065  CD1 ILE   384     153.296 215.617 222.700  1.00                 C  
ATOM   3066  CG1 ILE   384     154.451 214.842 222.105  1.00                 C  
ATOM   3067  CG2 ILE   384     155.084 216.454 220.264  1.00                 C  
ATOM   3068  N   SER   385     158.526 216.600 221.057  1.00                 N  
ATOM   3069  CA  SER   385     159.514 217.398 220.357  1.00                 C  
ATOM   3070  C   SER   385     160.616 216.552 219.760  1.00                 C  
ATOM   3071  O   SER   385     161.025 216.758 218.616  1.00                 O  
ATOM   3072  CB  SER   385     160.124 218.440 221.296  1.00                 C  
ATOM   3073  OG  SER   385     161.108 219.213 220.631  1.00                 O  
ATOM   3074  N   GLN   386     161.132 215.602 220.541  1.00                 N  
ATOM   3075  CA  GLN   386     162.168 214.717 220.023  1.00                 C  
ATOM   3076  C   GLN   386     161.681 213.986 218.783  1.00                 C  
ATOM   3077  O   GLN   386     162.408 213.877 217.788  1.00                 O  
ATOM   3078  CB  GLN   386     162.601 213.714 221.094  1.00                 C  
ATOM   3079  CD  GLN   386     163.695 213.331 223.338  1.00                 C  
ATOM   3080  CG  GLN   386     163.384 214.330 222.241  1.00                 C  
ATOM   3081  OE1 GLN   386     162.794 212.695 223.885  1.00                 O  
ATOM   3082  NE2 GLN   386     164.975 213.189 223.663  1.00                 N  
ATOM   3083  N   PHE   387     160.444 213.493 218.821  1.00                 N  
ATOM   3084  CA  PHE   387     159.885 212.814 217.661  1.00                 C  
ATOM   3085  C   PHE   387     159.825 213.751 216.465  1.00                 C  
ATOM   3086  O   PHE   387     160.257 213.397 215.362  1.00                 O  
ATOM   3087  CB  PHE   387     158.491 212.270 217.979  1.00                 C  
ATOM   3088  CG  PHE   387     157.820 211.603 216.812  1.00                 C  
ATOM   3089  CZ  PHE   387     156.577 210.374 214.651  1.00                 C  
ATOM   3090  CD1 PHE   387     157.807 210.224 216.699  1.00                 C  
ATOM   3091  CE1 PHE   387     157.190 209.610 215.625  1.00                 C  
ATOM   3092  CD2 PHE   387     157.201 212.354 215.829  1.00                 C  
ATOM   3093  CE2 PHE   387     156.584 211.740 214.755  1.00                 C  
ATOM   3094  N   ILE   388     159.297 214.958 216.670  1.00                 N  
ATOM   3095  CA  ILE   388     159.188 215.911 215.571  1.00                 C  
ATOM   3096  C   ILE   388     160.557 216.180 214.968  1.00                 C  
ATOM   3097  O   ILE   388     160.712 216.251 213.743  1.00                 O  
ATOM   3098  CB  ILE   388     158.538 217.230 216.030  1.00                 C  
ATOM   3099  CD1 ILE   388     156.427 218.170 217.105  1.00                 C  
ATOM   3100  CG1 ILE   388     157.066 217.005 216.382  1.00                 C  
ATOM   3101  CG2 ILE   388     158.709 218.305 214.968  1.00                 C  
ATOM   3102  N   GLN   389     161.575 216.318 215.818  1.00                 N  
ATOM   3103  CA  GLN   389     162.927 216.549 215.322  1.00                 C  
ATOM   3104  C   GLN   389     163.422 215.360 214.514  1.00                 C  
ATOM   3105  O   GLN   389     164.058 215.528 213.469  1.00                 O  
ATOM   3106  CB  GLN   389     163.883 216.831 216.483  1.00                 C  
ATOM   3107  CD  GLN   389     165.355 218.497 215.283  1.00                 C  
ATOM   3108  CG  GLN   389     165.295 217.191 216.051  1.00                 C  
ATOM   3109  OE1 GLN   389     164.884 219.530 215.759  1.00                 O  
ATOM   3110  NE2 GLN   389     165.936 218.454 214.090  1.00                 N  
ATOM   3111  N   TYR   390     163.133 214.148 214.980  1.00                 N  
ATOM   3112  CA  TYR   390     163.520 212.938 214.275  1.00                 C  
ATOM   3113  C   TYR   390     162.452 212.476 213.296  1.00                 C  
ATOM   3114  O   TYR   390     162.366 211.281 213.000  1.00                 O  
ATOM   3115  CB  TYR   390     163.823 211.813 215.267  1.00                 C  
ATOM   3116  CG  TYR   390     165.021 212.082 216.150  1.00                 C  
ATOM   3117  OH  TYR   390     168.306 212.817 218.591  1.00                 O  
ATOM   3118  CZ  TYR   390     167.220 212.574 217.782  1.00                 C  
ATOM   3119  CD1 TYR   390     164.917 212.003 217.533  1.00                 C  
ATOM   3120  CE1 TYR   390     166.007 212.247 218.347  1.00                 C  
ATOM   3121  CD2 TYR   390     166.252 212.413 215.597  1.00                 C  
ATOM   3122  CE2 TYR   390     167.352 212.660 216.396  1.00                 C  
ATOM   3123  N   HIS   391     161.634 213.394 212.794  1.00                 N  
ATOM   3124  CA  HIS   391     160.586 213.055 211.832  1.00                 C  
ATOM   3125  C   HIS   391     160.357 214.250 210.920  1.00                 C  
ATOM   3126  O   HIS   391     159.690 215.222 211.305  1.00                 O  
ATOM   3127  CB  HIS   391     159.301 212.654 212.559  1.00                 C  
ATOM   3128  CG  HIS   391     158.212 212.182 211.646  1.00                 C  
ATOM   3129  ND1 HIS   391     156.881 212.461 211.867  1.00                 N  
ATOM   3130  CE1 HIS   391     156.148 211.909 210.885  1.00                 C  
ATOM   3131  CD2 HIS   391     158.152 211.402 210.418  1.00                 C  
ATOM   3132  NE2 HIS   391     156.904 211.272 210.011  1.00                 N  
ATOM   3133  N   ALA   392     160.897 214.220 209.700  1.00                 N  
ATOM   3134  CA  ALA   392     160.634 215.336 208.777  1.00                 C  
ATOM   3135  C   ALA   392     159.171 215.455 208.396  1.00                 C  
ATOM   3136  O   ALA   392     158.557 216.508 208.610  1.00                 O  
ATOM   3137  CB  ALA   392     161.468 215.187 207.514  1.00                 C  
ATOM   3138  N   ALA   393     158.585 214.388 207.851  1.00                 N  
ATOM   3139  CA  ALA   393     157.208 214.453 207.380  1.00                 C  
ATOM   3140  C   ALA   393     156.223 214.702 208.510  1.00                 C  
ATOM   3141  O   ALA   393     155.102 215.151 208.252  1.00                 O  
ATOM   3142  CB  ALA   393     156.834 213.169 206.655  1.00                 C  
ATOM   3143  N   GLY   394     156.612 214.430 209.753  1.00                 N  
ATOM   3144  CA  GLY   394     155.732 214.687 210.876  1.00                 C  
ATOM   3145  C   GLY   394     155.377 216.145 211.069  1.00                 C  
ATOM   3146  O   GLY   394     154.596 216.456 211.973  1.00                 O  
ATOM   3147  N   ARG   395     155.931 217.042 210.252  1.00                 N  
ATOM   3148  CA  ARG   395     155.649 218.466 210.392  1.00                 C  
ATOM   3149  C   ARG   395     154.154 218.739 210.312  1.00                 C  
ATOM   3150  O   ARG   395     153.540 219.223 211.269  1.00                 O  
ATOM   3151  CB  ARG   395     156.388 219.267 209.318  1.00                 C  
ATOM   3152  CD  ARG   395     156.875 221.495 208.270  1.00                 C  
ATOM   3153  NE  ARG   395     156.318 221.131 206.969  1.00                 N  
ATOM   3154  CG  ARG   395     156.179 220.769 209.410  1.00                 C  
ATOM   3155  CZ  ARG   395     155.182 221.618 206.481  1.00                 C  
ATOM   3156  NH1 ARG   395     154.753 221.229 205.288  1.00                 N  
ATOM   3157  NH2 ARG   395     154.477 222.492 207.186  1.00                 N  
ATOM   3158  N   VAL   396     153.548 218.424 209.167  1.00                 N  
ATOM   3159  CA  VAL   396     152.112 218.619 209.026  1.00                 C  
ATOM   3160  C   VAL   396     151.335 217.709 209.964  1.00                 C  
ATOM   3161  O   VAL   396     150.240 218.068 210.405  1.00                 O  
ATOM   3162  CB  VAL   396     151.650 218.383 207.576  1.00                 C  
ATOM   3163  CG1 VAL   396     150.132 218.413 207.489  1.00                 C  
ATOM   3164  CG2 VAL   396     152.261 219.421 206.647  1.00                 C  
ATOM   3165  N   ILE   397     151.886 216.537 210.285  1.00                 N  
ATOM   3166  CA  ILE   397     151.198 215.614 211.180  1.00                 C  
ATOM   3167  C   ILE   397     151.026 216.230 212.557  1.00                 C  
ATOM   3168  O   ILE   397     150.042 215.958 213.252  1.00                 O  
ATOM   3169  CB  ILE   397     151.946 214.272 211.291  1.00                 C  
ATOM   3170  CD1 ILE   397     152.818 212.328 209.892  1.00                 C  
ATOM   3171  CG1 ILE   397     151.885 213.517 209.962  1.00                 C  
ATOM   3172  CG2 ILE   397     151.389 213.445 212.439  1.00                 C  
ATOM   3173  N   VAL   398     151.981 217.058 212.977  1.00                 N  
ATOM   3174  CA  VAL   398     151.886 217.707 214.280  1.00                 C  
ATOM   3175  C   VAL   398     150.639 218.576 214.341  1.00                 C  
ATOM   3176  O   VAL   398     149.790 218.423 215.226  1.00                 O  
ATOM   3177  CB  VAL   398     153.140 218.548 214.584  1.00                 C  
ATOM   3178  CG1 VAL   398     152.934 219.373 215.845  1.00                 C  
ATOM   3179  CG2 VAL   398     154.361 217.652 214.723  1.00                 C  
ATOM   3180  N   ALA   399     150.508 219.499 213.391  1.00                 N  
ATOM   3181  CA  ALA   399     149.317 220.331 213.339  1.00                 C  
ATOM   3182  C   ALA   399     148.070 219.541 212.974  1.00                 C  
ATOM   3183  O   ALA   399     146.961 220.045 213.186  1.00                 O  
ATOM   3184  CB  ALA   399     149.505 221.465 212.343  1.00                 C  
ATOM   3185  N   ASP   400     148.221 218.328 212.431  1.00                 N  
ATOM   3186  CA  ASP   400     147.057 217.529 212.064  1.00                 C  
ATOM   3187  C   ASP   400     146.091 217.391 213.226  1.00                 C  
ATOM   3188  O   ASP   400     144.873 217.364 213.023  1.00                 O  
ATOM   3189  CB  ASP   400     147.489 216.144 211.578  1.00                 C  
ATOM   3190  CG  ASP   400     148.153 216.185 210.216  1.00                 C  
ATOM   3191  OD1 ASP   400     148.040 217.224 209.531  1.00                 O  
ATOM   3192  OD2 ASP   400     148.787 215.179 209.833  1.00                 O  
ATOM   3193  N   LEU   401     146.607 217.317 214.447  1.00                 N  
ATOM   3194  CA  LEU   401     145.765 217.471 215.620  1.00                 C  
ATOM   3195  C   LEU   401     145.730 218.904 216.123  1.00                 C  
ATOM   3196  O   LEU   401     144.812 219.260 216.867  1.00                 O  
ATOM   3197  CB  LEU   401     146.240 216.549 216.745  1.00                 C  
ATOM   3198  CG  LEU   401     146.162 215.046 216.469  1.00                 C  
ATOM   3199  CD1 LEU   401     146.761 214.256 217.622  1.00                 C  
ATOM   3200  CD2 LEU   401     144.723 214.618 216.224  1.00                 C  
ATOM   3201  N   LYS   402     146.692 219.729 215.720  1.00                 N  
ATOM   3202  CA  LYS   402     146.784 221.095 216.193  1.00                 C  
ATOM   3203  C   LYS   402     147.794 221.244 217.311  1.00                 C  
ATOM   3204  O   LYS   402     147.654 222.111 218.180  1.00                 O  
ATOM   3205  CB  LYS   402     145.417 221.590 216.669  1.00                 C  
ATOM   3206  CD  LYS   402     144.597 222.284 214.400  1.00                 C  
ATOM   3207  CE  LYS   402     143.462 222.188 213.394  1.00                 C  
ATOM   3208  CG  LYS   402     144.311 221.447 215.636  1.00                 C  
ATOM   3209  NZ  LYS   402     143.768 222.932 212.140  1.00                 N  
ATOM   3210  N   ALA   403     148.827 220.398 217.290  1.00                 N  
ATOM   3211  CA  ALA   403     149.783 220.378 218.383  1.00                 C  
ATOM   3212  C   ALA   403     150.496 221.697 218.589  1.00                 C  
ATOM   3213  O   ALA   403     150.957 221.989 219.694  1.00                 O  
ATOM   3214  CB  ALA   403     150.822 219.290 218.159  1.00                 C  
ATOM   3215  N   LYS   404     150.599 222.510 217.538  1.00                 N  
ATOM   3216  CA  LYS   404     151.303 223.782 217.649  1.00                 C  
ATOM   3217  C   LYS   404     150.639 224.686 218.680  1.00                 C  
ATOM   3218  O   LYS   404     151.281 225.143 219.632  1.00                 O  
ATOM   3219  CB  LYS   404     151.358 224.484 216.291  1.00                 C  
ATOM   3220  CD  LYS   404     152.177 226.418 214.916  1.00                 C  
ATOM   3221  CE  LYS   404     152.902 227.754 214.936  1.00                 C  
ATOM   3222  CG  LYS   404     152.106 225.807 216.306  1.00                 C  
ATOM   3223  NZ  LYS   404     152.979 228.364 213.579  1.00                 N  
ATOM   3224  N   GLU   405     149.346 224.957 218.499  1.00                 N  
ATOM   3225  CA  GLU   405     148.636 225.814 219.439  1.00                 C  
ATOM   3226  C   GLU   405     148.584 225.196 220.827  1.00                 C  
ATOM   3227  O   GLU   405     148.641 225.917 221.830  1.00                 O  
ATOM   3228  CB  GLU   405     147.217 226.095 218.941  1.00                 C  
ATOM   3229  CD  GLU   405     145.737 227.206 217.222  1.00                 C  
ATOM   3230  CG  GLU   405     147.155 226.987 217.713  1.00                 C  
ATOM   3231  OE1 GLU   405     144.857 226.391 217.569  1.00                 O  
ATOM   3232  OE2 GLU   405     145.507 228.192 216.490  1.00                 O  
ATOM   3233  N   ARG   406     148.489 223.868 220.907  1.00                 N  
ATOM   3234  CA  ARG   406     148.453 223.198 222.201  1.00                 C  
ATOM   3235  C   ARG   406     149.752 223.425 222.967  1.00                 C  
ATOM   3236  O   ARG   406     149.741 223.809 224.143  1.00                 O  
ATOM   3237  CB  ARG   406     148.200 221.700 222.022  1.00                 C  
ATOM   3238  CD  ARG   406     147.095 221.367 224.250  1.00                 C  
ATOM   3239  NE  ARG   406     145.771 221.046 223.721  1.00                 N  
ATOM   3240  CG  ARG   406     148.206 220.910 223.320  1.00                 C  
ATOM   3241  CZ  ARG   406     144.632 221.498 224.234  1.00                 C  
ATOM   3242  NH1 ARG   406     143.475 221.153 223.686  1.00                 N  
ATOM   3243  NH2 ARG   406     144.652 222.294 225.294  1.00                 N  
ATOM   3244  N   VAL   407     150.888 223.191 222.309  1.00                 N  
ATOM   3245  CA  VAL   407     152.174 223.405 222.958  1.00                 C  
ATOM   3246  C   VAL   407     152.379 224.877 223.263  1.00                 C  
ATOM   3247  O   VAL   407     152.982 225.225 224.282  1.00                 O  
ATOM   3248  CB  VAL   407     153.336 222.877 222.096  1.00                 C  
ATOM   3249  CG1 VAL   407     154.673 223.272 222.705  1.00                 C  
ATOM   3250  CG2 VAL   407     153.242 221.367 221.942  1.00                 C  
ATOM   3251  N   MET   408     151.882 225.765 222.402  1.00                 N  
ATOM   3252  CA  MET   408     151.996 227.194 222.672  1.00                 C  
ATOM   3253  C   MET   408     151.243 227.563 223.941  1.00                 C  
ATOM   3254  O   MET   408     151.740 228.331 224.774  1.00                 O  
ATOM   3255  CB  MET   408     151.470 228.007 221.487  1.00                 C  
ATOM   3256  SD  MET   408     151.607 228.762 218.825  1.00                 S  
ATOM   3257  CE  MET   408     151.733 230.473 219.339  1.00                 C  
ATOM   3258  CG  MET   408     152.340 227.925 220.244  1.00                 C  
ATOM   3259  N   LYS   409     150.036 227.022 224.103  1.00                 N  
ATOM   3260  CA  LYS   409     149.270 227.260 225.320  1.00                 C  
ATOM   3261  C   LYS   409     149.988 226.685 226.533  1.00                 C  
ATOM   3262  O   LYS   409     150.084 227.333 227.581  1.00                 O  
ATOM   3263  CB  LYS   409     147.870 226.656 225.199  1.00                 C  
ATOM   3264  CD  LYS   409     145.595 226.725 224.140  1.00                 C  
ATOM   3265  CE  LYS   409     144.690 227.449 223.156  1.00                 C  
ATOM   3266  CG  LYS   409     146.960 227.388 224.226  1.00                 C  
ATOM   3267  NZ  LYS   409     143.363 226.784 223.030  1.00                 N  
ATOM   3268  N   LEU   410     150.506 225.465 226.405  1.00                 N  
ATOM   3269  CA  LEU   410     151.227 224.848 227.508  1.00                 C  
ATOM   3270  C   LEU   410     152.507 225.597 227.853  1.00                 C  
ATOM   3271  O   LEU   410     152.996 225.477 228.979  1.00                 O  
ATOM   3272  CB  LEU   410     151.562 223.391 227.181  1.00                 C  
ATOM   3273  CG  LEU   410     150.378 222.427 227.089  1.00                 C  
ATOM   3274  CD1 LEU   410     150.835 221.058 226.609  1.00                 C  
ATOM   3275  CD2 LEU   410     149.675 222.310 228.433  1.00                 C  
ATOM   3276  N   ILE   411     153.062 226.359 226.909  1.00                 N  
ATOM   3277  CA  ILE   411     154.296 227.092 227.177  1.00                 C  
ATOM   3278  C   ILE   411     154.065 228.204 228.190  1.00                 C  
ATOM   3279  O   ILE   411     154.918 228.467 229.045  1.00                 O  
ATOM   3280  CB  ILE   411     154.896 227.678 225.886  1.00                 C  
ATOM   3281  CD1 ILE   411     157.099 228.432 224.847  1.00                 C  
ATOM   3282  CG1 ILE   411     156.345 228.110 226.119  1.00                 C  
ATOM   3283  CG2 ILE   411     154.039 228.825 225.373  1.00                 C  
ATOM   3284  N   ASN   412     152.921 228.877 228.102  1.00                 N  
ATOM   3285  CA  ASN   412     152.586 229.915 229.067  1.00                 C  
ATOM   3286  C   ASN   412     152.148 229.354 230.413  1.00                 C  
ATOM   3287  O   ASN   412     151.760 230.139 231.285  1.00                 O  
ATOM   3288  CB  ASN   412     151.493 230.831 228.511  1.00                 C  
ATOM   3289  CG  ASN   412     151.990 231.712 227.383  1.00                 C  
ATOM   3290  OD1 ASN   412     153.179 232.024 227.303  1.00                 O  
ATOM   3291  ND2 ASN   412     151.080 232.118 226.505  1.00                 N  
ATOM   3292  N   HIS   413     152.200 228.035 230.605  1.00                 N  
ATOM   3293  CA  HIS   413     151.724 227.433 231.845  1.00                 C  
ATOM   3294  C   HIS   413     152.579 227.870 233.026  1.00                 C  
ATOM   3295  O   HIS   413     153.806 227.956 232.924  1.00                 O  
ATOM   3296  CB  HIS   413     151.720 225.907 231.733  1.00                 C  
ATOM   3297  CG  HIS   413     151.050 225.219 232.881  1.00                 C  
ATOM   3298  ND1 HIS   413     151.660 225.045 234.104  1.00                 N  
ATOM   3299  CE1 HIS   413     150.815 224.398 234.927  1.00                 C  
ATOM   3300  CD2 HIS   413     149.754 224.592 233.103  1.00                 C  
ATOM   3301  NE2 HIS   413     149.670 224.123 234.333  1.00                 N  
ATOM   3302  N   GLU   414     151.917 228.140 234.155  1.00                 N  
ATOM   3303  CA  GLU   414     152.620 228.568 235.359  1.00                 C  
ATOM   3304  C   GLU   414     153.716 227.590 235.749  1.00                 C  
ATOM   3305  O   GLU   414     154.689 227.976 236.406  1.00                 O  
ATOM   3306  CB  GLU   414     151.639 228.735 236.521  1.00                 C  
ATOM   3307  CD  GLU   414     149.464 229.485 235.480  1.00                 C  
ATOM   3308  CG  GLU   414     150.650 229.875 236.340  1.00                 C  
ATOM   3309  OE1 GLU   414     149.406 228.317 235.041  1.00                 O  
ATOM   3310  OE2 GLU   414     148.592 230.347 235.244  1.00                 O  
ATOM   3311  N   ASN   415     153.580 226.329 235.355  1.00                 N  
ATOM   3312  CA  ASN   415     154.595 225.326 235.647  1.00                 C  
ATOM   3313  C   ASN   415     155.879 225.675 234.907  1.00                 C  
ATOM   3314  O   ASN   415     155.927 225.642 233.673  1.00                 O  
ATOM   3315  CB  ASN   415     154.092 223.930 235.273  1.00                 C  
ATOM   3316  CG  ASN   415     152.947 223.468 236.152  1.00                 C  
ATOM   3317  OD1 ASN   415     152.760 223.971 237.260  1.00                 O  
ATOM   3318  ND2 ASN   415     152.175 222.507 235.659  1.00                 N  
ATOM   3319  N   ALA   416     156.919 226.030 235.662  1.00                 N  
ATOM   3320  CA  ALA   416     158.212 226.317 235.060  1.00                 C  
ATOM   3321  C   ALA   416     158.964 225.052 234.678  1.00                 C  
ATOM   3322  O   ALA   416     159.745 225.079 233.724  1.00                 O  
ATOM   3323  CB  ALA   416     159.065 227.148 236.006  1.00                 C  
ATOM   3324  N   GLU   417     158.760 223.952 235.403  1.00                 N  
ATOM   3325  CA  GLU   417     159.414 222.700 235.043  1.00                 C  
ATOM   3326  C   GLU   417     159.017 222.273 233.637  1.00                 C  
ATOM   3327  O   GLU   417     159.869 221.931 232.810  1.00                 O  
ATOM   3328  CB  GLU   417     159.064 221.603 236.051  1.00                 C  
ATOM   3329  CD  GLU   417     161.225 220.302 235.925  1.00                 C  
ATOM   3330  CG  GLU   417     159.719 220.262 235.762  1.00                 C  
ATOM   3331  OE1 GLU   417     161.726 221.234 236.590  1.00                 O  
ATOM   3332  OE2 GLU   417     161.905 219.402 235.389  1.00                 O  
ATOM   3333  N   VAL   418     157.715 222.292 233.349  1.00                 N  
ATOM   3334  CA  VAL   418     157.258 221.989 231.999  1.00                 C  
ATOM   3335  C   VAL   418     157.677 223.087 231.032  1.00                 C  
ATOM   3336  O   VAL   418     157.971 222.815 229.860  1.00                 O  
ATOM   3337  CB  VAL   418     155.731 221.797 231.950  1.00                 C  
ATOM   3338  CG1 VAL   418     155.257 221.664 230.511  1.00                 C  
ATOM   3339  CG2 VAL   418     155.320 220.580 232.765  1.00                 C  
ATOM   3340  N   THR   419     157.717 224.338 231.494  1.00                 N  
ATOM   3341  CA  THR   419     158.171 225.422 230.635  1.00                 C  
ATOM   3342  C   THR   419     159.618 225.238 230.205  1.00                 C  
ATOM   3343  O   THR   419     160.007 225.744 229.149  1.00                 O  
ATOM   3344  CB  THR   419     158.026 226.790 231.328  1.00                 C  
ATOM   3345  OG1 THR   419     156.646 227.032 231.628  1.00                 O  
ATOM   3346  CG2 THR   419     158.529 227.902 230.421  1.00                 C  
ATOM   3347  N   LYS   420     160.415 224.520 230.996  1.00                 N  
ATOM   3348  CA  LYS   420     161.808 224.290 230.640  1.00                 C  
ATOM   3349  C   LYS   420     161.923 223.537 229.325  1.00                 C  
ATOM   3350  O   LYS   420     162.902 223.698 228.590  1.00                 O  
ATOM   3351  CB  LYS   420     162.524 223.518 231.750  1.00                 C  
ATOM   3352  CD  LYS   420     163.457 223.494 234.080  1.00                 C  
ATOM   3353  CE  LYS   420     163.690 224.301 235.347  1.00                 C  
ATOM   3354  CG  LYS   420     162.747 224.321 233.021  1.00                 C  
ATOM   3355  NZ  LYS   420     164.348 223.491 236.408  1.00                 N  
ATOM   3356  N   ASN   421     160.933 222.707 229.011  1.00                 N  
ATOM   3357  CA  ASN   421     160.938 221.931 227.783  1.00                 C  
ATOM   3358  C   ASN   421     159.940 222.438 226.756  1.00                 C  
ATOM   3359  O   ASN   421     160.041 222.071 225.582  1.00                 O  
ATOM   3360  CB  ASN   421     160.663 220.456 228.080  1.00                 C  
ATOM   3361  CG  ASN   421     161.767 219.810 228.895  1.00                 C  
ATOM   3362  OD1 ASN   421     162.950 220.029 228.637  1.00                 O  
ATOM   3363  ND2 ASN   421     161.381 219.010 229.882  1.00                 N  
ATOM   3364  N   ALA   422     158.977 223.264 227.163  1.00                 N  
ATOM   3365  CA  ALA   422     157.962 223.739 226.230  1.00                 C  
ATOM   3366  C   ALA   422     158.585 224.512 225.072  1.00                 C  
ATOM   3367  O   ALA   422     158.387 224.177 223.897  1.00                 O  
ATOM   3368  CB  ALA   422     156.947 224.613 226.951  1.00                 C  
ATOM   3369  N   ILE   423     159.332 225.569 225.393  1.00                 N  
ATOM   3370  CA  ILE   423     159.954 226.374 224.349  1.00                 C  
ATOM   3371  C   ILE   423     160.960 225.554 223.557  1.00                 C  
ATOM   3372  O   ILE   423     161.140 225.774 222.355  1.00                 O  
ATOM   3373  CB  ILE   423     160.639 227.624 224.933  1.00                 C  
ATOM   3374  CD1 ILE   423     161.374 229.988 224.327  1.00                 C  
ATOM   3375  CG1 ILE   423     160.960 228.624 223.820  1.00                 C  
ATOM   3376  CG2 ILE   423     161.880 227.233 225.719  1.00                 C  
ATOM   3377  N   LEU   424     161.629 224.605 224.213  1.00                 N  
ATOM   3378  CA  LEU   424     162.522 223.710 223.488  1.00                 C  
ATOM   3379  C   LEU   424     161.760 222.944 222.419  1.00                 C  
ATOM   3380  O   LEU   424     162.219 222.827 221.276  1.00                 O  
ATOM   3381  CB  LEU   424     163.206 222.739 224.452  1.00                 C  
ATOM   3382  CG  LEU   424     164.233 223.346 225.411  1.00                 C  
ATOM   3383  CD1 LEU   424     164.697 222.313 226.426  1.00                 C  
ATOM   3384  CD2 LEU   424     165.421 223.905 224.643  1.00                 C  
ATOM   3385  N   CYS   425     160.587 222.424 222.774  1.00                 N  
ATOM   3386  CA  CYS   425     159.765 221.704 221.813  1.00                 C  
ATOM   3387  C   CYS   425     159.341 222.617 220.673  1.00                 C  
ATOM   3388  O   CYS   425     159.423 222.248 219.496  1.00                 O  
ATOM   3389  CB  CYS   425     158.534 221.109 222.500  1.00                 C  
ATOM   3390  SG  CYS   425     158.895 219.739 223.624  1.00                 S  
ATOM   3391  N   ILE   426     158.870 223.817 221.011  1.00                 N  
ATOM   3392  CA  ILE   426     158.432 224.750 219.976  1.00                 C  
ATOM   3393  C   ILE   426     159.573 225.060 219.020  1.00                 C  
ATOM   3394  O   ILE   426     159.381 225.110 217.796  1.00                 O  
ATOM   3395  CB  ILE   426     157.882 226.053 220.586  1.00                 C  
ATOM   3396  CD1 ILE   426     156.106 226.936 222.188  1.00                 C  
ATOM   3397  CG1 ILE   426     156.570 225.783 221.325  1.00                 C  
ATOM   3398  CG2 ILE   426     157.719 227.117 219.512  1.00                 C  
ATOM   3399  N   GLN   427     160.777 225.255 219.556  1.00                 N  
ATOM   3400  CA  GLN   427     161.931 225.547 218.718  1.00                 C  
ATOM   3401  C   GLN   427     162.249 224.372 217.809  1.00                 C  
ATOM   3402  O   GLN   427     162.420 224.539 216.597  1.00                 O  
ATOM   3403  CB  GLN   427     163.146 225.893 219.581  1.00                 C  
ATOM   3404  CD  GLN   427     164.207 227.487 221.227  1.00                 C  
ATOM   3405  CG  GLN   427     163.040 227.230 220.295  1.00                 C  
ATOM   3406  OE1 GLN   427     164.941 226.567 221.587  1.00                 O  
ATOM   3407  NE2 GLN   427     164.382 228.743 221.622  1.00                 N  
ATOM   3408  N   ARG   428     162.322 223.169 218.375  1.00                 N  
ATOM   3409  CA  ARG   428     162.604 222.002 217.554  1.00                 C  
ATOM   3410  C   ARG   428     161.489 221.708 216.564  1.00                 C  
ATOM   3411  O   ARG   428     161.706 220.931 215.629  1.00                 O  
ATOM   3412  CB  ARG   428     162.840 220.772 218.433  1.00                 C  
ATOM   3413  CD  ARG   428     164.284 219.587 220.110  1.00                 C  
ATOM   3414  NE  ARG   428     165.520 219.618 220.888  1.00                 N  
ATOM   3415  CG  ARG   428     164.122 220.829 219.248  1.00                 C  
ATOM   3416  CZ  ARG   428     165.864 218.695 221.780  1.00                 C  
ATOM   3417  NH1 ARG   428     167.009 218.806 222.440  1.00                 N  
ATOM   3418  NH2 ARG   428     165.064 217.663 222.009  1.00                 N  
ATOM   3419  N   LEU   429     160.313 222.305 216.743  1.00                 N  
ATOM   3420  CA  LEU   429     159.202 222.076 215.826  1.00                 C  
ATOM   3421  C   LEU   429     159.207 223.059 214.658  1.00                 C  
ATOM   3422  O   LEU   429     159.261 222.650 213.494  1.00                 O  
ATOM   3423  CB  LEU   429     157.867 222.171 216.568  1.00                 C  
ATOM   3424  CG  LEU   429     156.608 221.951 215.727  1.00                 C  
ATOM   3425  CD1 LEU   429     156.610 220.562 215.108  1.00                 C  
ATOM   3426  CD2 LEU   429     155.357 222.153 216.569  1.00                 C  
ATOM   3427  N   LEU   430     159.157 224.357 214.953  1.00                 N  
ATOM   3428  CA  LEU   430     158.958 225.349 213.903  1.00                 C  
ATOM   3429  C   LEU   430     160.192 225.584 213.040  1.00                 C  
ATOM   3430  O   LEU   430     160.117 226.367 212.089  1.00                 O  
ATOM   3431  CB  LEU   430     158.520 226.686 214.505  1.00                 C  
ATOM   3432  CG  LEU   430     157.153 226.704 215.192  1.00                 C  
ATOM   3433  CD1 LEU   430     156.902 228.050 215.854  1.00                 C  
ATOM   3434  CD2 LEU   430     156.046 226.391 214.196  1.00                 C  
ATOM   3435  N   LEU   431     161.319 224.936 213.338  1.00                 N  
ATOM   3436  CA  LEU   431     162.539 225.196 212.585  1.00                 C  
ATOM   3437  C   LEU   431     162.487 224.502 211.233  1.00                 C  
ATOM   3438  O   LEU   431     161.841 223.459 211.068  1.00                 O  
ATOM   3439  CB  LEU   431     163.765 224.735 213.375  1.00                 C  
ATOM   3440  CG  LEU   431     164.015 225.438 214.711  1.00                 C  
ATOM   3441  CD1 LEU   431     165.194 224.809 215.438  1.00                 C  
ATOM   3442  CD2 LEU   431     164.256 226.925 214.499  1.00                 C  
ATOM   3443  N   GLY   432     163.177 225.090 210.252  1.00                 N  
ATOM   3444  CA  GLY   432     163.404 224.494 208.933  1.00                 C  
ATOM   3445  C   GLY   432     162.082 224.180 208.223  1.00                 C  
ATOM   3446  O   GLY   432     161.757 223.034 207.911  1.00                 O  
TER
